# Supplementary material for: Gas Phase Reactivity of Isomeric Hydroxylated Polychlorinated Biphenyls
Source: J Am Soc Mass Spectrom. 2024 Apr 19;35(5):1021–9. doi: 10.1021/jasms.4c00035 (PMC11066962; doi:10.1021/jasms.4c00035)
Supplement: Supplementary file 1 — js4c00035_si_001.xlsx [file js4c00035_si_001.xlsx]

## Sheet: SI table of contents
	Gas Phase Reactivity of Isomeric Hydroxylated Polychlorinated Biphenyls
	Emma Palm1, Josefin Engelhardt2, Sofja Tshepelevitsh3, Jana Weiss2, Anneli Kruve1,2
	1 Department of Materials and Environmental Chemistry, Stockholm University, Svante Arrhenius väg 16, 114 18 Stockholm, Sweden
	2 Department of Environmental Science, Stockholm University, Svante Arrhenius väg 8, 114 18 Stockholm, Sweden
	3 Institute of Chemistry, University of Tartu, Ravila 14a, Tartu 50411, Estonia
	Table of contents
	Table S1	Compound structures, Retention times, Fragments formed from the different OH-PCBs and parent ion CCS
	Table S2	CCS of the parent and fragment ions of the tri-chlorinated isomers
	Table S3	CCS of the parent and fragment ions of the tetra-chlorinated mono-hydroxylated isomers
	Table S4	CCS of the parent and fragment ions of the tri-chlorinated di-hydroxylated isomers
	Table S5	CCS of the parent and fragment ions of the penta-chlorinated mono-hydroxylated isomers
	Table S6	CCS of the parent and fragment ions of the penta-chlorinated di-hydroxylated isomers
	Table S7	CCS of the parent and fragment ions of the hexa-chlorinated isomers
	Table S8	CCS of the parent and fragment ions of the hepta-chlorinated isomers
	Table S9	Fragments formed from each [M-H-HCl]- isomeric peak during the fragment fragmentation
	Table S10	Calculated ∆G values for all possible structures of the 4'-OH-CB35 [M-H-HCl]- fragment
	Table S11	Calculated ∆G values for structures that have a one-ring geometry.
	Table S12	Calculated ∆G values for structures that have a one-ring geometry
	Calculated 3D geometries are available in a separate zipped folder

## Sheet: Table S1
Table S1	Compound structures, Fragments formed from the different OH-PCBs and parent ion CCS
Compound	Structure	Formula	n Cl	n OH	Exact mass parent ion	Fragment list	CCS
2­OH­CB77		C12H6Cl4O	4	1	304.911	c(268.9332, 232.9570, 184.9572)	158.517
4,2’­diOH­CB107		C12H5Cl5O2	5	2	354.868	c(318.8885, 290.8936, 283..9191, 282.9117, 254.9176, 226.9210, 218.9412)	168.091
4,3’­diOH­CB107		C12H5Cl5O2	5	2	354.868	c(318.8885, 290.8936, 283..9191, 282.9117, 254.9176, 226.9210, 218.9412)	168.643
4,3’­diOH­CB90		C12H5Cl5O2	5	2	354.868	c(318.8885, 290.8936, 283..9191, 282.9117, 254.9176, 226.9210, 218.9412)	167.999
4,4’­diOH­CB111		C12H5Cl5O2	5	2	354.868	c(318.8885, 290.8936, 283..9191, 282.9117, 254.9176, 226.9210, 218.9412)	169.196
4,4’­diOH­CB80		C12H6Cl4O2	4	2	320.909	c(284.9238 ,282.9956, 266.9621, 256.9331, 248.9464, 220.9577)	163.857
4,4’­diOH­CB83		C12H5Cl5O2	5	2	354.87	c(318.8885, 290.8936, 283..9191, 282.9117, 254.9176, 226.9210, 218.9412)	167.171
4’­OH­CB120		C12H5Cl5O	5	1	338.873	c(302.8948, 274.8997, 266.9166)	166.618
4’­OH­CB127		C12H5Cl5O	5	1	338.873	c(302.8948, 274.8997, 266.9166)	165.79
4’­OH­CB159		C12H4Cl6O	6	1	372.835	c(336.8559, 309.8674, 308.8613, 300.8790, 272.8827, 266.9166)	170.392
4’­OH­CB30		C12H7Cl3O	3	1	270.95	c(234.9716, 208.9765, 206.9775, 198.9955)	155.848
4’­OH­CB35		C12H7Cl3O	3	1	270.95	c(234.9716, 208.9765, 206.9775, 198.9955)	155.48
4’­OH­CB79		C12H6Cl4O	4	1	304.909	c(268.9332, 232.9570, 184.9572)	160.358
4­OH­CB107		C12H5Cl5O	5	1	338.873	c(302.8948, 274.8997, 266.9166)	165.698
4­OH­CB108		C12H5Cl5O	5	1	338.875	c(302.8948, 274.8997, 266.9166)	165.053
4­OH­CB130		C12H4Cl6O	6	1	372.835	c(336.8559, 309.8674, 308.8613, 300.8790, 272.8827, 266.9166)	170.208
4­OH­CB172		C12H3Cl7O	7	1	406.797	c(370.8170, 343.8287,342.8204, 334.8373, 306.8437, 300.8765, 228.8783)	175.547
4­OH­CB193		C12H3Cl7O	7	1	406.794	c(370.8170, 343.8287,342.8204, 334.8373, 306.8437, 300.8765, 228.8783)	175.363

## Sheet: Table S2
Table S2	CCS of the parent and fragment ions of the tri-chlorinated isomers. CCS values were calculated based on single-pass experiments using the calibration described in the "Determination of parent and fragment ion CCS" and "Data treatment" sections.
Compound	m/z	CCS (Å2)	Difference CCS (%)
4'-OH-CB35	270.949	155.479	0.236548
	234.972	150.831	2.44017
		149.036	1.24302
		145.952	0.847863
	198.995	139.278	0.0660725
4-OH-CB30	270.949	155.848	0.236548
	234.972	147.195	0.847863
	198.995	139.37	0.0660725

## Sheet: Table S3
Table S3	CCS of the parent and fragment ions of the tetra-chlorinated mono-hydroxylated isomers. CCS values were calculated based on single-pass experiments using the calibration described in the "Determination of parent and fragment ion CCS" and "Data treatment" sections.
Compound	m/z	CCS (Å2)	Difference CCS (%)
4'-OH-CB79	304.91	160.727	1.38409
	268.933	153.73	0.902262
		150.601	1.15467
	232.957	150.969	1.8127
2-OH-CB77	304.91	158.517	1.38409
	268.933	152.35	0.902262
	232.957	153.73	1.8127
	204.962	144.985
	184.956	136.332

## Sheet: Table S4
Table S4	CCS of the parent and fragment ions of the tri-chlorinated di-hydroxylated isomers. CCS values were calculated based on single-pass experiments using the calibration described in the "Determination of parent and fragment ion CCS" and "Data treatment" sections.
Compound	m/z	CCS (Å2)
4,4'-diOH-CB80	320.904	163.856
	284.928	156.86
	272.929	151.429
	256.933	148.575
	247.944	145.906
	238.969	148.759
	220.957	143.973

## Sheet: Table S5
Table S5	CCS of the parent and fragment ions of the penta-chlorinated mono-hydroxylated isomers. CCS values were calculated based on single-pass experiments using the calibration described in the "Determination of parent and fragment ion CCS" and "Data treatment" sections.
Compound	m/z	CCS (Å2)	Difference CCS CB127 (%)	Difference CCS CB107 (%)	Difference CCS CB120 (%)	Difference CCS CB108 (%)
4'-OH-CB127	338.871	165.79	0	0.0555405	0.49848	0.445189
	302.894	157.781	0	0.761352	0.174877	0.7556
	274.9	150.785	0		0
	266.918	159.438	0	0.317051	6.68263
		152.81	0	1.94649	2.43904
		149.036	0	0.554362	0.0617479
4-OH-CB107	338.871	165.698	0.0555405		0.55402	0.389649
	302.894	160.911	1.9642		1.78933	1.20864
		156.584	0.761352		0.0587721	0.412374
	266.918	159.944	0.317051		6.99931
		156.216	2.04143		4.64278
		149.864	0.554362		0.492615
4'-OH-CB120	338	166.618	0.49848	0.55402		0.943664
	302	156.676	0.702581	0.0587721		0.471146
		158.057	0.174877	0.936227		0.580724
	274	150.785	0
	266	149.128	0.0617479	0.492615
4-OH-CB108	338	165.053	0.445189	0.389649	0.943664
	302	155.94	1.17372	0.412374	0.471146
		158.978	0.7556	1.20864	0.580724
	236	141.211

## Sheet: Table S7
Table S7	CCS of the parent and fragment ions of the hexa-chlorinated isomers. CCS values were calculated based on single-pass experiments using the calibration described in the "Determination of parent and fragment ion CCS" and "Data treatment" sections.
Compound	m/z	CCS (Å2)	Difference CCS (%)
4-OH-CB130	372.831	170.208	0.108109
	336.855	160.819	0.286617
		163.672	1.11858
	308.86	155.664
	300.878	153.454
	236.863	141.211	0
4'-OH-CB159	372.831	170.392	0.108109
	336.855	160.358	0.286617
		165.513	1.11858
	236.863	141.211	0

## Sheet: Table S6
Table S6	CCS of the parent and fragment ions of the penta-chlorinated di-hydroxylated isomers. CCS values were calculated based on single-pass experiments using the calibration described in the "Determination of parent and fragment ion CCS" and "Data treatment" sections.
Compound	m/z	CCS (Å2)	Difference CCS CB111 (%)	Difference CCS CB83 (%)	Difference CCS CB90 (%)	Difference CCS 4,2-CB107 (%)	Difference CCS 4,2-CB107 (%)
4,4'-diOH-CB111	354.865	169.196	0	1.20417	0.709805	0.655026	0.326978
	318.889	162.015	0	0.569805	0.510063	2.18267	0.792309
	306.889	155.848	0	0.236548	0.764936		1.05759
	290.894	153.73	0	0.841858	0.299852
	283.921	151.613	0	0.665663	0		0.121508
	282.914	151.337	0	0.18265	0.303677	0.48544	0.48544
	254.918	146.458	0	0.53569	0	0.0628738	0.18874
	218.941	138.633	0				0
4,4'-diOH-CB83	354.865	167.17	1.20417		0.494373	0.549152	0.877199
	318.889	161.095	0.569805		1.07986	1.61291	1.3621
	306.889	155.479	0.236548		1.00148		1.29413
	290.894	152.442	0.841858		0.542009
	283.921	152.626	0.665663		0.665663		0.787169
	282.914	151.061	0.18265		0.486326	0.668089	0.668089
	254.918	145.676	0.53569		0.53569	0.472817	0.346951
4,3'-diOH-CB90	354.865	167.999	0.709805	0.494373		0.0547799	0.38283
	318.889	159.07	1.83488	1.2651		0.347829	0.46404
		162.844	0.510063	1.07986		2.69266	0.282249
	306.889	157.044	0.764936	1.00148			0.292656
	290.894	153.27	0.299852	0.542009
	283.921	151.613	0	0.665663			0.121508
	282.914	151.797	0.303677	0.486326		0.181764	0.181764
	254.918	146.458	0	0.53569		0.0628738	0.18874
4,2'-diOH-CB107	354.865	168.091	0.655026	0.549152	0.0547799		0.32805
	318.889	158.517	2.18267	1.61291	0.347829		0.116212
	282.914	152.073	0.48544	0.668089	0.181764		0
	254.918	146.366	0.0628738	0.472817	0.0628738		0.125866
4,3'-diOH-CB107	354.865	168.643	0.326978	0.877199	0.38283	0.32805
	318.889	158.333	2.29887	1.72912	0.46404	0.116212
		163.304	0.792309	1.3621	0.282249	2.97485
	306.889	157.505	1.05759	1.29413	0.292656
	283.921	151.429	0.121508	0.787169	0.121508
	282.914	152.073	0.48544	0.668089	0.181764	0
	254.918	146.182	0.18874	0.346951	0.18874	0.125866
	218.941	138.633	0

## Sheet: Table S8
Table S8	CCS and Compactness of the parent and fragment ions of the hepta-chlorinated isomers. CCS values were calculated based on single-pass experiments using the calibration described in the "Determination of parent and fragment ion CCS" and "Data treatment" sections.
Compound	m/z	CCS (Å2)	Difference CCS (%)
4-OH-CB193	406.793	175.363	0.104932
	370.816	164.777	0.167739
	342.821	160.543	0.748207
	334.84	159.53
		167.539
4-OH-CB172	406.793	175.547	0.104932
	370.816	164.501	0.167739
		168.827	2.42827
	342.821	159.346	0.748207
	306.845	153.086
	300.881	154.007

## Sheet: Table S9
Table S9	Fragments formed from each [M-H-HCl]- isomeric peak during the fragment fragmentation
Compound	Peak	Fragment m/z
4’-OH-CB35	1	206.95, 198.99
4’-OH-CB35	2.1	198.99
4’-OH-CB35	2.2	206.95, 198.99
4’-OH-CB35	3.1	198.99
4’-OH-CB35	3.2	198.99
4’-OH-CB30	1.1	206.95, 198.99
4’-OH-CB30	1.2	206.95, 198.99, 152.92
4’-OH-CB30	2	206.95, 198.99, 170.98, 168.98
2-OH-CB77	1	240.94, 232.95, 204.96, 184.96
2-OH-CB77	2	240.94, 232.95, 204.96, 184.96
4,4’-diOH-CB80	1	220.95, 184.98
4’-OH-CB127	1	288.93, 274.90, 266.91, 260.87, 238.92
4’-OH-CB127	2	288.93, 274.90, 266.91, 260.87, 238.92
4-OH-CB107	1.1	288.93, 266.91, 152.92
4-OH-CB107	1.2	152.92
4-OH-CB107	2.1	266.91
4-OH-CB107	2.2	274.90, 266.91
4-OH-CB107	3.1	266.91
4-OH-CB107	3.2	274.90, 266.91
4-OH-CB107	4.1	274.90, 266.91
4-OH-CB107	4.1.2	276.91, 274.90, 266.91
4-OH-CB107	4.2.2	276.91, 274.90, 266.91
4’-OH-CB120	1	288.93, 276.91, 274.90, 266.91,
4’-OH-CB120	2	288.93, 274.90, 266.91
4’-OH-CB120	3	274.90, 266.91, 260.87
4’-OH-CB120	4.1	274.90, 266.91
4’-OH-CB120	4.2	288.93, 274.90, 266.91, 152.91
4-OH-CB108	1.1	288.93, 266.91, 260.88
4-OH-CB108	1.2	288.93, 266.91, 262.87 260.88
4-OH-CB108	1.3	288.93, 266.91, 262.87 260.88
4-OH-CB108	2	No smaller fragments formed
4-OH-CB108	3	288.93, 276.91, 274.90, 266.91, 244.88, 232.95
4,4’-diOH-CB111	1.1	314.90, 306,89, 300.92, 283.92, 282.91, 254.92, 222.91, 219.95, 218.94
4,4’-diOH-CB111	1.2	290.89, 283.92, 282.91, 254.92, 222.91, 219.95, 218.94
4,4’-diOH-CB111	2.1	306,89, 300.92, 283.92, 282.91, 254.92, 222.91, 219.95, 218.94
4,4’-diOH-CB111	3.1.1	290.89, 283.92, 254.92, 219.95, 218.94
4,4’-diOH-CB111	3.2.1	300.92, 290.89, 283.92, 254.92,
4,4’-diOH-CB111	3.2.2	290.89, 282.91, 254.92, 219.95, 218.94
4,4’-diOH-CB83	1	296.84, 294.85, 290.89, 254.92,
4,3’-diOH-CB90	1.1	290.89, 283.92, 282.91, 254.92, 218.94
4,3’-diOH-CB90	1.2	290.89, 260.87, 254.92
4,3’-diOH-CB90	2.1	290.89, 283.92, 282.91, 254.92
4,3’-diOH-CB90	2.2	290.89, 283.92, 282.91, 260.88, 254.92, 219.95, 218.94
4,3’-diOH-CB90	3.1	306.98, 290.89, 283.92, 282.91, 260.87, 254.92,
4,3’-diOH-CB90	3.2	306.98, 290.89, 283.92, 282.91, 254.92,
4,2’-diOH-CB107	1	282.91, 254.92
4,3’-diOH-CB107	1	290.89, 283.92, 282.91, 254.92, 218.94
4,3’-diOH-CB107	2	290.89, 283.92, 282.91, 254.92, 218.94
4-OH-CB130	1.1	No smaller fragments formed
4-OH-CB130	1.2	No smaller fragments formed
4-OH-CB130	1.3	No smaller fragments formed
4-OH-CB130	2.2	308.86, 300.88
4-OH-CB130	2.2	308.86, 300.88
4-OH-CB130	3.1	308.86, 300.88
4-OH-CB130	3.2	308.86, 300.88
4’-OH-CB159	1.1	278.95, 268.93, 200.94, 186.93
4’-OH-CB159	1.2	300.86
4’-OH-CB159	2	308.86, 300.88, 268.93, 186.93
4’-OH-CB159	3	308.86, 300.88, 268.93, 200.94, 186.93
4’-OH-CB159	4.1	310.87, 308.86, 300.88
4’-OH-CB159	4.2	300.88
4-OH-CB193	1	342.84, 334.86
4-OH-CB172	1.1	342.84,
4-OH-CB172	2.1	342.84, 334.86, 260.87
4-OH-CB172	2.2	342.84, 335.84, 334.86
4-OH-CB172	3.1	342.84, 262.87
4-OH-CB172	3.2.1	342.84, 334.86, 262.87, 260.87
4-OH-CB172	3.2.2	No smaller fragments formed

[truncated: 3 more sheets: Table S10, Table S11, Table S12]
