# Supplementary material for: Gas Phase Reactivity of Isomeric Hydroxylated Polychlorinated Biphenyls
Source: J Am Soc Mass Spectrom. 2024 Apr 19;35(5):1021–9. doi: 10.1021/jasms.4c00035 (PMC11066962; doi:10.1021/jasms.4c00035)
Supplement: Supplementary file 3 — js4c00035_si_003.zip [file js4c00035_si_003.zip]

Archive with 136 entries (135 files):
- Claculated geometries/
- __MACOSX/._Claculated geometries
- Claculated geometries/2-OH-CB77_b0.out
- __MACOSX/Claculated geometries/._2-OH-CB77_b0.out
- Claculated geometries/4-OH-CB107_f1.out
- __MACOSX/Claculated geometries/._4-OH-CB107_f1.out
- Claculated geometries/4-OH-CB35__6_4_2.out
- __MACOSX/Claculated geometries/._4-OH-CB35__6_4_2.out
- Claculated geometries/2-OH-CB77_b1.out
- __MACOSX/Claculated geometries/._2-OH-CB77_b1.out
- Claculated geometries/4-OH-CB107_f2.out
- __MACOSX/Claculated geometries/._4-OH-CB107_f2.out
- Claculated geometries/4-OH-CB79_b0.out
- __MACOSX/Claculated geometries/._4-OH-CB79_b0.out
- Claculated geometries/4-OH-CB35__5_3_a.out
- __MACOSX/Claculated geometries/._4-OH-CB35__5_3_a.out
- Claculated geometries/4-OH-CB35__6_4_1.out
- __MACOSX/Claculated geometries/._4-OH-CB35__6_4_1.out
- Claculated geometries/2-OH-CB77_b2.out
- __MACOSX/Claculated geometries/._2-OH-CB77_b2.out
- Claculated geometries/2-OH-CB77_c2.out
- __MACOSX/Claculated geometries/._2-OH-CB77_c2.out
- Claculated geometries/4-OH-CB107_anion2.out
- __MACOSX/Claculated geometries/._4-OH-CB107_anion2.out
- Claculated geometries/4-OH-CB35__25_0_1_FAILED.out
- __MACOSX/Claculated geometries/._4-OH-CB35__25_0_1_FAILED.out
- Claculated geometries/4-OH-CB79_c0.out
- __MACOSX/Claculated geometries/._4-OH-CB79_c0.out
- Claculated geometries/4-OH-CB35__5_3_s.out
- __MACOSX/Claculated geometries/._4-OH-CB35__5_3_s.out
- Claculated geometries/4-OH-CB35_a1.out
- __MACOSX/Claculated geometries/._4-OH-CB35_a1.out
- Claculated geometries/4-OH-CB35__26_0_v2.out
- __MACOSX/Claculated geometries/._4-OH-CB35__26_0_v2.out
- Claculated geometries/2-OH-CB77_c1.out
- __MACOSX/Claculated geometries/._2-OH-CB77_c1.out
- Claculated geometries/4-OH-CB107_anion1.out
- __MACOSX/Claculated geometries/._4-OH-CB107_anion1.out
- Claculated geometries/4-OH-CB35_a2.out
- __MACOSX/Claculated geometries/._4-OH-CB35_a2.out
- Claculated geometries/4-OH-CB35__3_4_1_v2.out
- __MACOSX/Claculated geometries/._4-OH-CB35__3_4_1_v2.out
- Claculated geometries/4-OH-CB35__0_24_1_v2.out
- __MACOSX/Claculated geometries/._4-OH-CB35__0_24_1_v2.out
- Claculated geometries/4-OH-CB35_anion1.out
- __MACOSX/Claculated geometries/._4-OH-CB35_anion1.out
- Claculated geometries/4-OH-CB35__0_36_2.out
- __MACOSX/Claculated geometries/._4-OH-CB35__0_36_2.out
- Claculated geometries/4-OH-CB35_f1.out
- __MACOSX/Claculated geometries/._4-OH-CB35_f1.out
- Claculated geometries/4-OH-CB35__5_4_1.out
- __MACOSX/Claculated geometries/._4-OH-CB35__5_4_1.out
- Claculated geometries/4-OH-CB35__6_3_a.out
- __MACOSX/Claculated geometries/._4-OH-CB35__6_3_a.out
- Claculated geometries/4-OH-CB35__0_35.out
- __MACOSX/Claculated geometries/._4-OH-CB35__0_35.out
- Claculated geometries/4-OH-CB35__0_36_1.out
- __MACOSX/Claculated geometries/._4-OH-CB35__0_36_1.out
- Claculated geometries/4-OH-CB35_f2.out
- __MACOSX/Claculated geometries/._4-OH-CB35_f2.out
- Claculated geometries/4-OH-CB35__5_4_2.out
- __MACOSX/Claculated geometries/._4-OH-CB35__5_4_2.out
- Claculated geometries/4-OH-CB107_a1.out
- __MACOSX/Claculated geometries/._4-OH-CB107_a1.out
- Claculated geometries/4-OH-CB107_a2.out
- __MACOSX/Claculated geometries/._4-OH-CB107_a2.out
- Claculated geometries/4-OH-CB35__6_3_s.out
- __MACOSX/Claculated geometries/._4-OH-CB35__6_3_s.out
- Claculated geometries/4-OH-CB35__3_3_s.out
- __MACOSX/Claculated geometries/._4-OH-CB35__3_3_s.out
- Claculated geometries/4-OH-CB107_b2.out
- __MACOSX/Claculated geometries/._4-OH-CB107_b2.out
- Claculated geometries/4-OH-CB35_d1.out
- __MACOSX/Claculated geometries/._4-OH-CB35_d1.out
- Claculated geometries/4-OH-CB35_anion2_v2.out
- __MACOSX/Claculated geometries/._4-OH-CB35_anion2_v2.out
- Claculated geometries/4-OH-CB35__2_5_s.out
- __MACOSX/Claculated geometries/._4-OH-CB35__2_5_s.out
- Claculated geometries/4-OH-CB35__0_46_1.out
- __MACOSX/Claculated geometries/._4-OH-CB35__0_46_1.out
- Claculated geometries/4-OH-CB107_b1.out
- __MACOSX/Claculated geometries/._4-OH-CB107_b1.out
- Claculated geometries/4-OH-CB35_d2.out
- __MACOSX/Claculated geometries/._4-OH-CB35_d2.out
- Claculated geometries/4-OH-CB35__2_5_a.out
- __MACOSX/Claculated geometries/._4-OH-CB35__2_5_a.out
- Claculated geometries/4-OH-CB35_e2.out
- __MACOSX/Claculated geometries/._4-OH-CB35_e2.out
- Claculated geometries/4-OH-CB107_c1.out
- __MACOSX/Claculated geometries/._4-OH-CB107_c1.out
- Claculated geometries/4-OH-CB35_e1.out
- __MACOSX/Claculated geometries/._4-OH-CB35_e1.out
- Claculated geometries/4-OH-CB35__3_3_a.out
- __MACOSX/Claculated geometries/._4-OH-CB35__3_3_a.out
- Claculated geometries/4-OH-CB107_c2.out
- __MACOSX/Claculated geometries/._4-OH-CB107_c2.out
- Claculated geometries/4-OH-CB35__0_46_2_v3_IMAG.out
- __MACOSX/Claculated geometries/._4-OH-CB35__0_46_2_v3_IMAG.out
- Claculated geometries/4-OH-CB35__0_24_2.out
- __MACOSX/Claculated geometries/._4-OH-CB35__0_24_2.out
- Claculated geometries/4-OH-CB107_d1.out
- __MACOSX/Claculated geometries/._4-OH-CB107_d1.out
- Claculated geometries/4-OH-CB35__25_0_2_FAILED.out
- __MACOSX/Claculated geometries/._4-OH-CB35__25_0_2_FAILED.out
- Claculated geometries/4-OH-CB35_b2.out
- __MACOSX/Claculated geometries/._4-OH-CB35_b2.out
- Claculated geometries/4-OH-CB35__2_2_a.out
- __MACOSX/Claculated geometries/._4-OH-CB35__2_2_a.out
- Claculated geometries/4-OH-CB107_d2.out
- __MACOSX/Claculated geometries/._4-OH-CB107_d2.out
- Claculated geometries/4-OH-CB35__2_6_s.out
- __MACOSX/Claculated geometries/._4-OH-CB35__2_6_s.out
- Claculated geometries/4-OH-CB35_b1.out
- __MACOSX/Claculated geometries/._4-OH-CB35_b1.out
- Claculated geometries/4-OH-CB35__2_2_s.out
- __MACOSX/Claculated geometries/._4-OH-CB35__2_2_s.out
- Claculated geometries/4-OH-CB35_c1.out
- __MACOSX/Claculated geometries/._4-OH-CB35_c1.out
- Claculated geometries/4-OH-CB79_a1.out
- __MACOSX/Claculated geometries/._4-OH-CB79_a1.out
- Claculated geometries/4-OH-CB107_e2.out
- __MACOSX/Claculated geometries/._4-OH-CB107_e2.out
- Claculated geometries/4-OH-CB35__2_6_a.out
- __MACOSX/Claculated geometries/._4-OH-CB35__2_6_a.out
- Claculated geometries/2-OH-CB77_a2.out
- __MACOSX/Claculated geometries/._2-OH-CB77_a2.out
- Claculated geometries/4-OH-CB35_c2.out
- __MACOSX/Claculated geometries/._4-OH-CB35_c2.out
- Claculated geometries/4-OH-CB35__3_4_2.out
- __MACOSX/Claculated geometries/._4-OH-CB35__3_4_2.out
- Claculated geometries/4-OH-CB79_a2.out
- __MACOSX/Claculated geometries/._4-OH-CB79_a2.out
- Claculated geometries/4-OH-CB107_e1.out
- __MACOSX/Claculated geometries/._4-OH-CB107_e1.out
- Claculated geometries/2-OH-CB77_a1.out
- __MACOSX/Claculated geometries/._2-OH-CB77_a1.out
