# Supplementary material for: Gas Phase Reactivity of Isomeric Hydroxylated Polychlorinated Biphenyls
Source: J Am Soc Mass Spectrom. 2024 Apr 19;35(5):1021–9. doi: 10.1021/jasms.4c00035 (PMC11066962; doi:10.1021/jasms.4c00035)
Supplement: Supplementary file 3 — js4c00035_si_003.zip [file js4c00035_si_003.zip › Claculated geometries/2-OH-CB77_b0.out]

 Entering Gaussian System, Link 0=/gpfs/software/gaussian16/sse4/tar/g16/g16
 Initial command:
 /gpfs/software/gaussian16/sse4/tar/g16/l1.exe "/tmp/Gau-21262.inp" -scrdir="/tmp/"
 Entering Link 1 = /gpfs/software/gaussian16/sse4/tar/g16/l1.exe PID=     21263.
  
 Copyright (c) 1988,1990,1992,1993,1995,1998,2003,2009,2016,
            Gaussian, Inc.  All Rights Reserved.
  
 This is part of the Gaussian(R) 16 program.  It is based on
 the Gaussian(R) 09 system (copyright 2009, Gaussian, Inc.),
 the Gaussian(R) 03 system (copyright 2003, Gaussian, Inc.),
 the Gaussian(R) 98 system (copyright 1998, Gaussian, Inc.),
 the Gaussian(R) 94 system (copyright 1995, Gaussian, Inc.),
 the Gaussian 92(TM) system (copyright 1992, Gaussian, Inc.),
 the Gaussian 90(TM) system (copyright 1990, Gaussian, Inc.),
 the Gaussian 88(TM) system (copyright 1988, Gaussian, Inc.),
 the Gaussian 86(TM) system (copyright 1986, Carnegie Mellon
 University), and the Gaussian 82(TM) system (copyright 1983,
 Carnegie Mellon University). Gaussian is a federally registered
 trademark of Gaussian, Inc.
  
 This software contains proprietary and confidential information,
 including trade secrets, belonging to Gaussian, Inc.
  
 This software is provided under written license and may be
 used, copied, transmitted, or stored only in accord with that
 written license.
  
 The following legend is applicable only to US Government
 contracts under FAR:
  
                    RESTRICTED RIGHTS LEGEND
  
 Use, reproduction and disclosure by the US Government is
 subject to restrictions as set forth in subparagraphs (a)
 and (c) of the Commercial Computer Software - Restricted
 Rights clause in FAR 52.227-19.
  
 Gaussian, Inc.
 340 Quinnipiac St., Bldg. 40, Wallingford CT 06492
  
  
 ---------------------------------------------------------------
 Warning -- This program may not be used in any manner that
 competes with the business of Gaussian, Inc. or will provide
 assistance to any competitor of Gaussian, Inc.  The licensee
 of this program is prohibited from giving any competitor of
 Gaussian, Inc. access to this program.  By using this program,
 the user acknowledges that Gaussian, Inc. is engaged in the
 business of creating and licensing software in the field of
 computational chemistry and represents and warrants to the
 licensee that it is not a competitor of Gaussian, Inc. and that
 it will not use this program in any manner prohibited above.
 ---------------------------------------------------------------
  

 Cite this work as:
 Gaussian 16, Revision A.03,
 M. J. Frisch, G. W. Trucks, H. B. Schlegel, G. E. Scuseria, 
 M. A. Robb, J. R. Cheeseman, G. Scalmani, V. Barone, 
 G. A. Petersson, H. Nakatsuji, X. Li, M. Caricato, A. V. Marenich, 
 J. Bloino, B. G. Janesko, R. Gomperts, B. Mennucci, H. P. Hratchian, 
 J. V. Ortiz, A. F. Izmaylov, J. L. Sonnenberg, D. Williams-Young, 
 F. Ding, F. Lipparini, F. Egidi, J. Goings, B. Peng, A. Petrone, 
 T. Henderson, D. Ranasinghe, V. G. Zakrzewski, J. Gao, N. Rega, 
 G. Zheng, W. Liang, M. Hada, M. Ehara, K. Toyota, R. Fukuda, 
 J. Hasegawa, M. Ishida, T. Nakajima, Y. Honda, O. Kitao, H. Nakai, 
 T. Vreven, K. Throssell, J. A. Montgomery, Jr., J. E. Peralta, 
 F. Ogliaro, M. J. Bearpark, J. J. Heyd, E. N. Brothers, K. N. Kudin, 
 V. N. Staroverov, T. A. Keith, R. Kobayashi, J. Normand, 
 K. Raghavachari, A. P. Rendell, J. C. Burant, S. S. Iyengar, 
 J. Tomasi, M. Cossi, J. M. Millam, M. Klene, C. Adamo, R. Cammi, 
 J. W. Ochterski, R. L. Martin, K. Morokuma, O. Farkas, 
 J. B. Foresman, and D. J. Fox, Gaussian, Inc., Wallingford CT, 2016.
 
 ******************************************
 Gaussian 16:  ES64L-G16RevA.03 25-Dec-2016
                 6-Jul-2022 
 ******************************************
 %Chk=checkpoint
 %Mem=14gb
 %NProc=7
 Will use up to    7 processors via shared memory.
 -------------------------------------------------
 #p M062X/6-311+G** opt int=ultrafine freq pop=nbo
 -------------------------------------------------
 1/18=20,19=15,26=4,38=1/1,3;
 2/9=110,12=2,17=6,18=5,40=1/2;
 3/5=4,6=6,7=111,11=2,25=1,30=1,71=1,74=-55,75=-5/1,2,3;
 4//1;
 5/5=2,38=5/2;
 6/7=2,8=2,9=2,10=2,28=1,40=1/1,7;
 7//1,2,3,16;
 1/18=20,19=15,26=4/3(2);
 2/9=110/2;
 99//99;
 2/9=110/2;
 3/5=4,6=6,7=111,11=2,25=1,30=1,71=1,74=-55,75=-5/1,2,3;
 4/5=5,16=3,69=1/1;
 5/5=2,38=5/2;
 7//1,2,3,16;
 1/18=20,19=15,26=4/3(-5);
 2/9=110/2;
 6/7=2,8=2,9=2,10=2,19=2,28=1,40=1/1,7;
 99/9=1/99;
 Leave Link    1 at Wed Jul  6 05:03:43 2022, MaxMem=  1879048192 cpu:              84.9 elap:              14.4
 (Enter /gpfs/software/gaussian16/sse4/tar/g16/l101.exe)
 ---
 ...
 ---
 Symbolic Z-matrix:
 Charge = -1 Multiplicity = 1
 C                    -7.9418   -1.4777    6.56179 
 C                    -7.40607  -2.47759   7.3831 
 C                    -6.11973  -2.98755   7.15844 
 C                    -7.21349  -0.96223   5.4796 
 C                    -5.93921  -1.50068   5.27387 
 C                    -5.36954  -2.4838    6.08038 
 O                    -5.07332  -1.15962   4.27438 
 Cl                   -7.81182   0.26889   4.43532 
 Cl                   -9.53294  -0.9117    6.94039 
 C                    -4.06961  -2.732     5.54735 
 C                    -3.94883  -1.90913   4.43342 
 C                    -2.83098  -1.86186   3.60197 
 C                    -2.98734  -3.56587   5.88737 
 C                    -1.84244  -3.54275   5.07882 
 C                    -1.78036  -2.71149   3.9577 
 Cl                   -0.37057  -2.72691   2.969 
 H                    -0.99947  -4.18317   5.3301 
 H                    -3.03199  -4.21509   6.75711 
 H                    -5.71667  -3.76215   7.80581 
 H                    -7.99046  -2.87031   8.21372 
 
 ITRead=  0  0  0  0  0  0  0  0  0  0  0  0  0  0  0  0  0  0  0  0
 MicOpt= -1 -1 -1 -1 -1 -1 -1 -1 -1 -1 -1 -1 -1 -1 -1 -1 -1 -1 -1 -1
 NAtoms=     20 NQM=       20 NQMF=       0 NMMI=      0 NMMIF=      0
                NMic=       0 NMicF=      0.
                    Isotopes and Nuclear Properties:
 (Nuclear quadrupole moments (NQMom) in fm**2, nuclear magnetic moments (NMagM)
  in nuclear magnetons)

  Atom         1           2           3           4           5           6           7           8           9          10
 IAtWgt=          12          12          12          12          12          12          16          35          35          12
 AtmWgt=  12.0000000  12.0000000  12.0000000  12.0000000  12.0000000  12.0000000  15.9949146  34.9688527  34.9688527  12.0000000
 NucSpn=           0           0           0           0           0           0           0           3           3           0
 AtZEff=  -0.0000000  -0.0000000  -0.0000000  -0.0000000  -0.0000000  -0.0000000  -0.0000000  -0.0000000  -0.0000000  -0.0000000
 NQMom=    0.0000000   0.0000000   0.0000000   0.0000000   0.0000000   0.0000000   0.0000000  -8.1650000  -8.1650000   0.0000000
 NMagM=    0.0000000   0.0000000   0.0000000   0.0000000   0.0000000   0.0000000   0.0000000   0.8218740   0.8218740   0.0000000
 AtZNuc=   6.0000000   6.0000000   6.0000000   6.0000000   6.0000000   6.0000000   8.0000000  17.0000000  17.0000000   6.0000000

  Atom        11          12          13          14          15          16          17          18          19          20
 IAtWgt=          12          12          12          12          12          35           1           1           1           1
 AtmWgt=  12.0000000  12.0000000  12.0000000  12.0000000  12.0000000  34.9688527   1.0078250   1.0078250   1.0078250   1.0078250
 NucSpn=           0           0           0           0           0           3           1           1           1           1
 AtZEff=  -0.0000000  -0.0000000  -0.0000000  -0.0000000  -0.0000000  -0.0000000  -0.0000000  -0.0000000  -0.0000000  -0.0000000
 NQMom=    0.0000000   0.0000000   0.0000000   0.0000000   0.0000000  -8.1650000   0.0000000   0.0000000   0.0000000   0.0000000
 NMagM=    0.0000000   0.0000000   0.0000000   0.0000000   0.0000000   0.8218740   2.7928460   2.7928460   2.7928460   2.7928460
 AtZNuc=   6.0000000   6.0000000   6.0000000   6.0000000   6.0000000  17.0000000   1.0000000   1.0000000   1.0000000   1.0000000
 Leave Link  101 at Wed Jul  6 05:03:58 2022, MaxMem=  1879048192 cpu:               2.0 elap:               0.4
 (Enter /gpfs/software/gaussian16/sse4/tar/g16/l103.exe)

 GradGradGradGradGradGradGradGradGradGradGradGradGradGradGradGradGradGrad
 Berny optimization.
 Initialization pass.
                           ----------------------------
                           !    Initial Parameters    !
                           ! (Angstroms and Degrees)  !
 --------------------------                            --------------------------
 ! Name  Definition              Value          Derivative Info.                !
 --------------------------------------------------------------------------------
 ! R1    R(1,2)                  1.4005         estimate D2E/DX2                !
 ! R2    R(1,4)                  1.4026         estimate D2E/DX2                !
 ! R3    R(1,9)                  1.7307         estimate D2E/DX2                !
 ! R4    R(2,3)                  1.4019         estimate D2E/DX2                !
 ! R5    R(2,20)                 1.0889         estimate D2E/DX2                !
 ! R6    R(3,6)                  1.4067         estimate D2E/DX2                !
 ! R7    R(3,19)                 1.087          estimate D2E/DX2                !
 ! R8    R(4,5)                  1.3986         estimate D2E/DX2                !
 ! R9    R(4,8)                  1.7217         estimate D2E/DX2                !
 ! R10   R(5,6)                  1.3934         estimate D2E/DX2                !
 ! R11   R(5,7)                  1.3657         estimate D2E/DX2                !
 ! R12   R(6,10)                 1.4267         estimate D2E/DX2                !
 ! R13   R(7,11)                 1.3607         estimate D2E/DX2                !
 ! R14   R(10,11)                1.3902         estimate D2E/DX2                !
 ! R15   R(10,13)                1.4079         estimate D2E/DX2                !
 ! R16   R(11,12)                1.394          estimate D2E/DX2                !
 ! R17   R(12,15)                1.3972         estimate D2E/DX2                !
 ! R18   R(13,14)                1.4018         estimate D2E/DX2                !
 ! R19   R(13,18)                1.0862         estimate D2E/DX2                !
 ! R20   R(14,15)                1.3971         estimate D2E/DX2                !
 ! R21   R(14,17)                1.0881         estimate D2E/DX2                !
 ! R22   R(15,16)                1.722          estimate D2E/DX2                !
 ! A1    A(2,1,4)              121.0802         estimate D2E/DX2                !
 ! A2    A(2,1,9)              117.1861         estimate D2E/DX2                !
 ! A3    A(4,1,9)              121.7337         estimate D2E/DX2                !
 ! A4    A(1,2,3)              121.1145         estimate D2E/DX2                !
 ! A5    A(1,2,20)             119.9704         estimate D2E/DX2                !
 ! A6    A(3,2,20)             118.9149         estimate D2E/DX2                !
 ! A7    A(2,3,6)              118.8099         estimate D2E/DX2                !
 ! A8    A(2,3,19)             120.2672         estimate D2E/DX2                !
 ! A9    A(6,3,19)             120.922          estimate D2E/DX2                !
 ! A10   A(1,4,5)              116.4305         estimate D2E/DX2                !
 ! A11   A(1,4,8)              123.3895         estimate D2E/DX2                !
 ! A12   A(5,4,8)              120.1798         estimate D2E/DX2                !
 ! A13   A(4,5,6)              123.9866         estimate D2E/DX2                !
 ! A14   A(4,5,7)              126.0998         estimate D2E/DX2                !
 ! A15   A(6,5,7)              109.9135         estimate D2E/DX2                !
 ! A16   A(3,6,5)              118.5698         estimate D2E/DX2                !
 ! A17   A(3,6,10)             135.2295         estimate D2E/DX2                !
 ! A18   A(5,6,10)             106.2007         estimate D2E/DX2                !
 ! A19   A(5,7,11)             107.5097         estimate D2E/DX2                !
 ! A20   A(6,10,11)            105.9951         estimate D2E/DX2                !
 ! A21   A(6,10,13)            135.495          estimate D2E/DX2                !
 ! A22   A(11,10,13)           118.5097         estimate D2E/DX2                !
 ! A23   A(7,11,10)            110.359          estimate D2E/DX2                !
 ! A24   A(7,11,12)            125.0516         estimate D2E/DX2                !
 ! A25   A(10,11,12)           124.5893         estimate D2E/DX2                !
 ! A26   A(11,12,15)           115.5003         estimate D2E/DX2                !
 ! A27   A(10,13,14)           118.6039         estimate D2E/DX2                !
 ! A28   A(10,13,18)           121.0479         estimate D2E/DX2                !
 ! A29   A(14,13,18)           120.3483         estimate D2E/DX2                !
 ! A30   A(13,14,15)           120.5954         estimate D2E/DX2                !
 ! A31   A(13,14,17)           119.3302         estimate D2E/DX2                !
 ! A32   A(15,14,17)           120.074          estimate D2E/DX2                !
 ! A33   A(12,15,14)           122.1892         estimate D2E/DX2                !
 ! A34   A(12,15,16)           118.351          estimate D2E/DX2                !
 ! A35   A(14,15,16)           119.4595         estimate D2E/DX2                !
 ! D1    D(4,1,2,3)              0.5955         estimate D2E/DX2                !
 ! D2    D(4,1,2,20)          -179.5205         estimate D2E/DX2                !
 ! D3    D(9,1,2,3)           -179.4296         estimate D2E/DX2                !
 ! D4    D(9,1,2,20)             0.4544         estimate D2E/DX2                !
 ! D5    D(2,1,4,5)              0.041          estimate D2E/DX2                !
 ! D6    D(2,1,4,8)           -179.8296         estimate D2E/DX2                !
 ! D7    D(9,1,4,5)           -179.9328         estimate D2E/DX2                !
 ! D8    D(9,1,4,8)              0.1966         estimate D2E/DX2                !
 ! D9    D(1,2,3,6)             -0.4567         estimate D2E/DX2                !
 ! D10   D(1,2,3,19)           179.8707         estimate D2E/DX2                !
 ! D11   D(20,2,3,6)           179.6581         estimate D2E/DX2                !
 ! D12   D(20,2,3,19)           -0.0145         estimate D2E/DX2                !
 ! D13   D(2,3,6,5)             -0.3025         estimate D2E/DX2                !
 ! D14   D(2,3,6,10)           179.6668         estimate D2E/DX2                !
 ! D15   D(19,3,6,5)           179.3678         estimate D2E/DX2                !
 ! D16   D(19,3,6,10)           -0.6628         estimate D2E/DX2                !
 ! D17   D(1,4,5,6)             -0.8462         estimate D2E/DX2                !
 ! D18   D(1,4,5,7)            179.0284         estimate D2E/DX2                !
 ! D19   D(8,4,5,6)            179.0289         estimate D2E/DX2                !
 ! D20   D(8,4,5,7)             -1.0966         estimate D2E/DX2                !
 ! D21   D(4,5,6,3)              0.987          estimate D2E/DX2                !
 ! D22   D(4,5,6,10)          -178.9905         estimate D2E/DX2                !
 ! D23   D(7,5,6,3)           -178.9052         estimate D2E/DX2                !
 ! D24   D(7,5,6,10)             1.1173         estimate D2E/DX2                !
 ! D25   D(4,5,7,11)           179.8208         estimate D2E/DX2                !
 ! D26   D(6,5,7,11)            -0.2898         estimate D2E/DX2                !
 ! D27   D(3,6,10,11)          178.5444         estimate D2E/DX2                !
 ! D28   D(3,6,10,13)           -1.2741         estimate D2E/DX2                !
 ! D29   D(5,6,10,11)           -1.4836         estimate D2E/DX2                !
 ! D30   D(5,6,10,13)          178.6979         estimate D2E/DX2                !
 ! D31   D(5,7,11,10)           -0.6961         estimate D2E/DX2                !
 ! D32   D(5,7,11,12)          179.3748         estimate D2E/DX2                !
 ! D33   D(6,10,11,7)            1.3678         estimate D2E/DX2                !
 ! D34   D(6,10,11,12)        -178.7027         estimate D2E/DX2                !
 ! D35   D(13,10,11,7)        -178.777          estimate D2E/DX2                !
 ! D36   D(13,10,11,12)          1.1525         estimate D2E/DX2                !
 ! D37   D(6,10,13,14)         179.0017         estimate D2E/DX2                !
 ! D38   D(6,10,13,18)          -1.0517         estimate D2E/DX2                !
 ! D39   D(11,10,13,14)         -0.7998         estimate D2E/DX2                !
 ! D40   D(11,10,13,18)        179.1468         estimate D2E/DX2                !
 ! D41   D(7,11,12,15)         179.4627         estimate D2E/DX2                !
 ! D42   D(10,11,12,15)         -0.4565         estimate D2E/DX2                !
 ! D43   D(11,12,15,14)         -0.5781         estimate D2E/DX2                !
 ! D44   D(11,12,15,16)        179.2359         estimate D2E/DX2                !
 ! D45   D(10,13,14,15)         -0.1651         estimate D2E/DX2                !
 ! D46   D(10,13,14,17)       -179.9369         estimate D2E/DX2                !
 ! D47   D(18,13,14,15)        179.8879         estimate D2E/DX2                !
 ! D48   D(18,13,14,17)          0.1161         estimate D2E/DX2                !
 ! D49   D(13,14,15,12)          0.8901         estimate D2E/DX2                !
 ! D50   D(13,14,15,16)       -178.9219         estimate D2E/DX2                !
 ! D51   D(17,14,15,12)       -179.3398         estimate D2E/DX2                !
 ! D52   D(17,14,15,16)          0.8481         estimate D2E/DX2                !
 --------------------------------------------------------------------------------
 Trust Radius=3.00D-01 FncErr=1.00D-07 GrdErr=1.00D-06 EigMax=2.50D+02 EigMin=1.00D-04
 Number of steps in this run=    119 maximum allowed number of steps=    120.
 GradGradGradGradGradGradGradGradGradGradGradGradGradGradGradGradGradGrad

 Leave Link  103 at Wed Jul  6 05:03:58 2022, MaxMem=  1879048192 cpu:               0.3 elap:               0.1
 (Enter /gpfs/software/gaussian16/sse4/tar/g16/l202.exe)
                          Input orientation:                          
 ---------------------------------------------------------------------
 Center     Atomic      Atomic             Coordinates (Angstroms)
 Number     Number       Type             X           Y           Z
 ---------------------------------------------------------------------
      1          6           0       -7.941800   -1.477700    6.561790
      2          6           0       -7.406070   -2.477590    7.383100
      3          6           0       -6.119730   -2.987550    7.158440
      4          6           0       -7.213490   -0.962230    5.479600
      5          6           0       -5.939210   -1.500680    5.273870
      6          6           0       -5.369540   -2.483800    6.080380
      7          8           0       -5.073320   -1.159620    4.274380
      8         17           0       -7.811820    0.268890    4.435320
      9         17           0       -9.532940   -0.911700    6.940390
     10          6           0       -4.069610   -2.732000    5.547350
     11          6           0       -3.948830   -1.909130    4.433420
     12          6           0       -2.830980   -1.861860    3.601970
     13          6           0       -2.987340   -3.565870    5.887370
     14          6           0       -1.842440   -3.542750    5.078820
     15          6           0       -1.780360   -2.711490    3.957700
     16         17           0       -0.370570   -2.726910    2.969000
     17          1           0       -0.999470   -4.183170    5.330100
     18          1           0       -3.031990   -4.215090    6.757110
     19          1           0       -5.716670   -3.762150    7.805810
     20          1           0       -7.990460   -2.870310    8.213720
 ---------------------------------------------------------------------
                    Distance matrix (angstroms):
                    1          2          3          4          5
     1  C    0.000000
     2  C    1.400477   0.000000
     3  C    2.440405   1.401857   0.000000
     4  C    1.402598   2.440638   2.848989   0.000000
     5  C    2.381099   2.748615   2.407275   1.398586   0.000000
     6  C    2.803661   2.417555   1.406685   2.465008   1.393380
     7  O    3.682607   4.104011   3.571289   2.464112   1.365675
     8  Cl   2.754877   4.049345   4.569787   1.721678   2.709467
     9  Cl   1.730728   2.677981   4.000838   2.741589   4.004882
    10  C    4.194784   3.816630   2.619906   3.608415   2.255293
    11  C    4.545316   4.579986   3.647126   3.556560   2.198818
    12  C    5.918496   5.967203   4.973081   4.851930   3.547787
    13  C    5.418669   4.790275   3.429568   4.980518   3.654440
    14  C    6.608012   6.115411   4.788348   5.972260   4.581661
    15  C    6.801975   6.590652   5.399174   5.907198   4.527074
    16  Cl   8.473027   8.309314   7.118440   7.499517   6.150270
    17  H    7.551991   6.940341   5.566812   7.000775   5.621383
    18  H    5.624739   4.747983   3.346948   5.449594   4.244991
    19  H    3.423084   2.163989   1.086991   3.935896   3.402130
    20  H    2.161158   1.088885   2.151044   3.423429   3.837477
                    6          7          8          9         10
     6  C    0.000000
     7  O    2.258946   0.000000
     8  Cl   4.030913   3.092883   0.000000
     9  Cl   4.532661   5.201662   3.260586   0.000000
    10  C    1.426724   2.258377   4.924032   5.924696   0.000000
    11  C    2.249698   1.360712   4.434689   6.201778   1.390159
    12  C    3.601890   2.444047   5.481180   7.547458   2.464924
    13  C    2.623548   3.569746   6.331622   7.141313   1.407928
    14  C    3.816403   4.094511   7.111694   8.338564   2.416014
    15  C    4.176102   3.654062   6.744575   8.499305   2.787126
    16  Cl   5.893173   5.126039   8.154576  10.149677   4.508970
    17  H    4.748504   5.181955   8.187160   9.279852   3.402771
    18  H    2.986548   4.434735   6.952953   7.294404   2.177092
    19  H    2.175267   4.433741   5.656778   4.841274   2.979036
    20  H    3.401434   5.191779   4.915567   2.799423   4.743598
                   11         12         13         14         15
    11  C    0.000000
    12  C    1.393963   0.000000
    13  C    2.404833   2.855022   0.000000
    14  C    2.742651   2.446158   1.401814   0.000000
    15  C    2.360583   1.397218   2.431130   1.397053   0.000000
    16  Cl   3.951865   2.683762   4.008519   2.698766   1.721997
    17  H    3.830668   3.424813   2.154817   1.088062   2.158498
    18  H    3.399644   3.941193   1.086245   2.164192   3.415273
    19  H    4.234614   5.441560   3.341883   4.742812   5.604139
    20  H    5.616877   6.993243   5.561198   6.933825   7.530224
                   16         17         18         19         20
    16  Cl   0.000000
    17  H    2.844469   0.000000
    18  H    4.862881   2.483649   0.000000
    19  H    7.283353   5.344004   2.917607   0.000000
    20  H    9.251507   7.675468   5.340091   2.476265   0.000000
 Stoichiometry    C12H4Cl3O(1-)
 Framework group  C1[X(C12H4Cl3O)]
 Deg. of freedom    54
 Full point group                 C1      NOp   1
 Largest Abelian subgroup         C1      NOp   1
 Largest concise Abelian subgroup C1      NOp   1
                         Standard orientation:                         
 ---------------------------------------------------------------------
 Center     Atomic      Atomic             Coordinates (Angstroms)
 Number     Number       Type             X           Y           Z
 ---------------------------------------------------------------------
      1          6           0        3.015330    0.528636   -0.013792
      2          6           0        2.539133    1.845559   -0.030727
      3          6           0        1.164237    2.118920   -0.019069
      4          6           0        2.131862   -0.560623    0.002918
      5          6           0        0.767018   -0.255274    0.000748
      6          6           0        0.259153    1.042255    0.000341
      7          8           0       -0.259125   -1.156428   -0.003681
      8         17           0        2.651564   -2.201792    0.028453
      9         17           0        4.731995    0.308454   -0.015096
     10          6           0       -1.161596    0.913632    0.022070
     11          6           0       -1.423023   -0.451541   -0.000372
     12          6           0       -2.698917   -1.012783   -0.015633
     13          6           0       -2.250209    1.805871    0.055120
     14          6           0       -3.549563    1.279856    0.046784
     15          6           0       -3.757424   -0.100954    0.003037
     16         17           0       -5.365985   -0.714481   -0.034278
     17          1           0       -4.399540    1.958701    0.071009
     18          1           0       -2.093238    2.880230    0.087355
     19          1           0        0.809813    3.146445   -0.030368
     20          1           0        3.241203    2.677628   -0.051443
 ---------------------------------------------------------------------
 Rotational constants (GHZ):           1.1474317           0.1775417           0.1537689
 Leave Link  202 at Wed Jul  6 05:03:58 2022, MaxMem=  1879048192 cpu:               0.7 elap:               0.2
 (Enter /gpfs/software/gaussian16/sse4/tar/g16/l301.exe)
 Standard basis: 6-311+G(d,p) (5D, 7F)
 Ernie: Thresh=  0.10000D-02 Tol=  0.10000D-05 Strict=F.
 There are   416 symmetry adapted cartesian basis functions of A   symmetry.
 There are   400 symmetry adapted basis functions of A   symmetry.
   400 basis functions,   659 primitive gaussians,   416 cartesian basis functions
    68 alpha electrons       68 beta electrons
       nuclear repulsion energy      1281.2251006887 Hartrees.
 IExCor= 4336 DFT=T Ex+Corr=M062X ExCW=0 ScaHFX=  0.540000
 ScaDFX=  1.000000  1.000000  1.000000  1.000000 ScalE2=  1.000000  1.000000
 IRadAn=      5 IRanWt=     -1 IRanGd=            0 ICorTp=0 IEmpDi=  4
 NAtoms=   20 NActive=   20 NUniq=   20 SFac= 1.00D+00 NAtFMM=   60 NAOKFM=F Big=F
 Integral buffers will be    131072 words long.
 Raffenetti 2 integral format.
 Two-electron integral symmetry is turned on.
 Leave Link  301 at Wed Jul  6 05:03:59 2022, MaxMem=  1879048192 cpu:               0.5 elap:               0.1
 (Enter /gpfs/software/gaussian16/sse4/tar/g16/l302.exe)
 NPDir=0 NMtPBC=     1 NCelOv=     1 NCel=       1 NClECP=     1 NCelD=      1
         NCelK=      1 NCelE2=     1 NClLst=     1 CellRange=     0.0.
 One-electron integrals computed using PRISM.
 One-electron integral symmetry used in STVInt
 NBasis=   400 RedAO= T EigKep=  1.10D-06  NBF=   400
 NBsUse=   395 1.00D-06 EigRej=  9.80D-07 NBFU=   395
 Precomputing XC quadrature grid using
 IXCGrd= 4 IRadAn=           5 IRanWt=          -1 IRanGd=           0 AccXCQ= 0.00D+00.
 Generated NRdTot=       0 NPtTot=           0 NUsed=           0 NTot=          32
 NSgBfM=   407   407   407   407   407 MxSgAt=    20 MxSgA2=    20.
 Leave Link  302 at Wed Jul  6 05:04:01 2022, MaxMem=  1879048192 cpu:              13.7 elap:               2.8
 (Enter /gpfs/software/gaussian16/sse4/tar/g16/l303.exe)
 DipDrv:  MaxL=1.
 Leave Link  303 at Wed Jul  6 05:04:02 2022, MaxMem=  1879048192 cpu:               2.1 elap:               0.6
 (Enter /gpfs/software/gaussian16/sse4/tar/g16/l401.exe)
 ExpMin= 4.38D-02 ExpMax= 1.06D+05 ExpMxC= 3.62D+03 IAcc=3 IRadAn=         5 AccDes= 0.00D+00
 Harris functional with IExCor= 1009 and IRadAn=       5 diagonalized for initial guess.
 HarFok:  IExCor= 1009 AccDes= 0.00D+00 IRadAn=         5 IDoV= 1 UseB2=F ITyADJ=14
 ICtDFT=  3500011 ScaDFX=  1.000000  1.000000  1.000000  1.000000
 FoFCou: FMM=F IPFlag=           0 FMFlag=      100000 FMFlg1=           0
         NFxFlg=           0 DoJE=T BraDBF=F KetDBF=T FulRan=T
         wScrn=  0.000000 ICntrl=       500 IOpCl=  0 I1Cent=   200000004 NGrid=           0
         NMat0=    1 NMatS0=      1 NMatT0=    0 NMatD0=    1 NMtDS0=    0 NMtDT0=    0
 Petite list used in FoFCou.
 Harris En= -1914.57011188047    
 JPrj=0 DoOrth=F DoCkMO=F.
 Leave Link  401 at Wed Jul  6 05:04:08 2022, MaxMem=  1879048192 cpu:              29.9 elap:               5.6
 (Enter /gpfs/software/gaussian16/sse4/tar/g16/l502.exe)
 Integral symmetry usage will be decided dynamically.
 Closed shell SCF:
 Using DIIS extrapolation, IDIIS=  1040.
 NGot=  1879048192 LenX=  1878695387 LenY=  1878521890
 Requested convergence on RMS density matrix=1.00D-08 within 128 cycles.
 Requested convergence on MAX density matrix=1.00D-06.
 Requested convergence on             energy=1.00D-06.
 No special actions if energy rises.
 Fock matrices will be formed incrementally for  20 cycles.

 Cycle   1  Pass 1  IDiag  1:
 FoFJK:  IHMeth= 1 ICntrl=       0 DoSepK=F KAlg= 0 I1Cent=           0 FoldK=F
 IRaf= 810000000 NMat=       1 IRICut=       1 DoRegI=T DoRafI=F ISym2E= 0 IDoP0=0 IntGTp=1.
 FoFCou: FMM=F IPFlag=           0 FMFlag=      100000 FMFlg1=           0
         NFxFlg=           0 DoJE=F BraDBF=F KetDBF=F FulRan=T
         wScrn=  0.000000 ICntrl=         0 IOpCl=  0 I1Cent=           0 NGrid=           0
         NMat0=    1 NMatS0=      1 NMatT0=    0 NMatD0=    1 NMtDS0=    0 NMtDT0=    0
 Symmetry not used in FoFCou.
 E= -1914.91608040226    
 DIIS: error= 3.99D-02 at cycle   1 NSaved=   1.
 NSaved= 1 IEnMin= 1 EnMin= -1914.91608040226     IErMin= 1 ErrMin= 3.99D-02
 ErrMax= 3.99D-02  0.00D+00 EMaxC= 1.00D-01 BMatC= 6.28D-01 BMatP= 6.28D-01
 IDIUse=3 WtCom= 6.01D-01 WtEn= 3.99D-01
 Coeff-Com:  0.100D+01
 Coeff-En:   0.100D+01
 Coeff:      0.100D+01
 Gap=     0.476 Goal=   None    Shift=    0.000
 GapD=    0.476 DampG=2.000 DampE=0.500 DampFc=1.0000 IDamp=-1.
 RMSDP=1.34D+00 MaxDP=1.00D+02              OVMax= 9.98D-01

 Cycle   2  Pass 1  IDiag  1:
 RMSU=  1.29D+00    CP:  3.00D+00
 E= -1913.49288623845     Delta-E=        1.423194163815 Rises=F Damp=F
 DIIS: error= 5.64D-02 at cycle   2 NSaved=   2.
 NSaved= 2 IEnMin= 1 EnMin= -1914.91608040226     IErMin= 1 ErrMin= 3.99D-02
 ErrMax= 5.64D-02  0.00D+00 EMaxC= 1.00D-01 BMatC= 9.76D-01 BMatP= 6.28D-01
 IDIUse=2 WtCom= 0.00D+00 WtEn= 1.00D+00
 Coeff-En:   0.777D+00 0.223D+00
 Coeff:      0.777D+00 0.223D+00
 Gap=     0.020 Goal=   None    Shift=    0.000
 RMSDP=1.34D+00 MaxDP=9.97D+01 DE= 1.42D+00 OVMax= 9.95D-01

 Cycle   3  Pass 1  IDiag  1:
 RMSU=  1.81D-02    CP:  9.38D-01  1.69D-03
 E= -1915.33488386423     Delta-E=       -1.841997625782 Rises=F Damp=F
 DIIS: error= 1.61D-02 at cycle   3 NSaved=   3.
 NSaved= 3 IEnMin= 3 EnMin= -1915.33488386423     IErMin= 3 ErrMin= 1.61D-02
 ErrMax= 1.61D-02  0.00D+00 EMaxC= 1.00D-01 BMatC= 8.84D-02 BMatP= 6.28D-01
 IDIUse=3 WtCom= 8.39D-01 WtEn= 1.61D-01
 Coeff-Com:  0.269D+00 0.885D-01 0.642D+00
 Coeff-En:   0.000D+00 0.000D+00 0.100D+01
 Coeff:      0.226D+00 0.743D-01 0.700D+00
 Gap=     0.153 Goal=   None    Shift=    0.000
 RMSDP=1.65D-02 MaxDP=7.78D-01 DE=-1.84D+00 OVMax= 1.41D-01

 Cycle   4  Pass 1  IDiag  1:
 RMSU=  1.54D-02    CP:  9.72D-01 -7.52D-04  9.52D-01
 E= -1915.39604746250     Delta-E=       -0.061163598271 Rises=F Damp=F
 DIIS: error= 1.31D-02 at cycle   4 NSaved=   4.
 NSaved= 4 IEnMin= 4 EnMin= -1915.39604746250     IErMin= 4 ErrMin= 1.31D-02
 ErrMax= 1.31D-02  0.00D+00 EMaxC= 1.00D-01 BMatC= 3.06D-02 BMatP= 8.84D-02
 IDIUse=3 WtCom= 8.69D-01 WtEn= 1.31D-01
 Coeff-Com:  0.394D-01 0.610D-02 0.380D+00 0.574D+00
 Coeff-En:   0.000D+00 0.000D+00 0.258D+00 0.742D+00
 Coeff:      0.343D-01 0.530D-02 0.364D+00 0.596D+00
 Gap=     0.168 Goal=   None    Shift=    0.000
 RMSDP=1.00D-02 MaxDP=8.93D-01 DE=-6.12D-02 OVMax= 6.13D-02

 Cycle   5  Pass 1  IDiag  1:
 RMSU=  8.79D-03    CP:  9.90D-01  4.98D-06  7.75D-01  8.47D-01
 E= -1915.42811879101     Delta-E=       -0.032071328507 Rises=F Damp=F
 DIIS: error= 2.67D-03 at cycle   5 NSaved=   5.
 NSaved= 5 IEnMin= 5 EnMin= -1915.42811879101     IErMin= 5 ErrMin= 2.67D-03
 ErrMax= 2.67D-03  0.00D+00 EMaxC= 1.00D-01 BMatC= 2.07D-03 BMatP= 3.06D-02
 IDIUse=3 WtCom= 9.73D-01 WtEn= 2.67D-02
 Coeff-Com:  0.303D-02 0.247D-03 0.138D+00 0.300D+00 0.558D+00
 Coeff-En:   0.000D+00 0.000D+00 0.000D+00 0.000D+00 0.100D+01
 Coeff:      0.295D-02 0.241D-03 0.135D+00 0.292D+00 0.570D+00
 Gap=     0.167 Goal=   None    Shift=    0.000
 RMSDP=1.16D-03 MaxDP=5.54D-02 DE=-3.21D-02 OVMax= 1.34D-02

 Cycle   6  Pass 1  IDiag  1:
 RMSU=  1.10D-03    CP:  9.91D-01  1.65D-04  7.65D-01  8.59D-01  9.88D-01
 E= -1915.42987517797     Delta-E=       -0.001756386964 Rises=F Damp=F
 DIIS: error= 7.45D-04 at cycle   6 NSaved=   6.
 NSaved= 6 IEnMin= 6 EnMin= -1915.42987517797     IErMin= 6 ErrMin= 7.45D-04
 ErrMax= 7.45D-04  0.00D+00 EMaxC= 1.00D-01 BMatC= 1.81D-04 BMatP= 2.07D-03
 IDIUse=3 WtCom= 9.93D-01 WtEn= 7.45D-03
 Coeff-Com: -0.214D-02 0.551D-03 0.701D-02 0.505D-01 0.265D+00 0.679D+00
 Coeff-En:   0.000D+00 0.000D+00 0.000D+00 0.000D+00 0.000D+00 0.100D+01
 Coeff:     -0.212D-02 0.547D-03 0.696D-02 0.501D-01 0.263D+00 0.681D+00
 Gap=     0.170 Goal=   None    Shift=    0.000
 RMSDP=9.98D-04 MaxDP=8.17D-02 DE=-1.76D-03 OVMax= 3.51D-03

 Cycle   7  Pass 1  IDiag  1:
 RMSU=  4.76D-04    CP:  9.86D-01  1.95D-04  7.62D-01  8.47D-01  9.36D-01
                    CP:  8.54D-01
 E= -1915.43004172963     Delta-E=       -0.000166551661 Rises=F Damp=F
 DIIS: error= 2.24D-04 at cycle   7 NSaved=   7.
 NSaved= 7 IEnMin= 7 EnMin= -1915.43004172963     IErMin= 7 ErrMin= 2.24D-04
 ErrMax= 2.24D-04  0.00D+00 EMaxC= 1.00D-01 BMatC= 1.02D-05 BMatP= 1.81D-04
 IDIUse=3 WtCom= 9.98D-01 WtEn= 2.24D-03
 Coeff-Com: -0.116D-02 0.349D-04-0.521D-02 0.199D-02 0.599D-01 0.255D+00
 Coeff-Com:  0.689D+00
 Coeff-En:   0.000D+00 0.000D+00 0.000D+00 0.000D+00 0.000D+00 0.000D+00
 Coeff-En:   0.100D+01
 Coeff:     -0.115D-02 0.348D-04-0.520D-02 0.199D-02 0.598D-01 0.255D+00
 Coeff:      0.690D+00
 Gap=     0.170 Goal=   None    Shift=    0.000
 RMSDP=3.37D-04 MaxDP=3.39D-02 DE=-1.67D-04 OVMax= 9.82D-04

 Cycle   8  Pass 1  IDiag  1:
 RMSU=  1.24D-04    CP:  9.87D-01  2.04D-04  7.60D-01  8.51D-01  9.60D-01
                    CP:  8.74D-01  9.60D-01
 E= -1915.43005253541     Delta-E=       -0.000010805772 Rises=F Damp=F
 DIIS: error= 7.59D-05 at cycle   8 NSaved=   8.
 NSaved= 8 IEnMin= 8 EnMin= -1915.43005253541     IErMin= 8 ErrMin= 7.59D-05
 ErrMax= 7.59D-05  0.00D+00 EMaxC= 1.00D-01 BMatC= 1.75D-06 BMatP= 1.02D-05
 IDIUse=1 WtCom= 1.00D+00 WtEn= 0.00D+00
 Coeff-Com: -0.135D-03 0.594D-04-0.286D-02-0.509D-02-0.947D-02 0.196D-01
 Coeff-Com:  0.297D+00 0.701D+00
 Coeff:     -0.135D-03 0.594D-04-0.286D-02-0.509D-02-0.947D-02 0.196D-01
 Coeff:      0.297D+00 0.701D+00
 Gap=     0.170 Goal=   None    Shift=    0.000
 RMSDP=1.25D-04 MaxDP=1.01D-02 DE=-1.08D-05 OVMax= 6.76D-04

 Cycle   9  Pass 1  IDiag  1:
 RMSU=  6.90D-05    CP:  9.86D-01  2.12D-04  7.59D-01  8.51D-01  9.58D-01
                    CP:  8.95D-01  1.02D+00  1.06D+00
 E= -1915.43005461528     Delta-E=       -0.000002079872 Rises=F Damp=F
 DIIS: error= 3.32D-05 at cycle   9 NSaved=   9.
 NSaved= 9 IEnMin= 9 EnMin= -1915.43005461528     IErMin= 9 ErrMin= 3.32D-05
 ErrMax= 3.32D-05  0.00D+00 EMaxC= 1.00D-01 BMatC= 3.58D-07 BMatP= 1.75D-06
 IDIUse=1 WtCom= 1.00D+00 WtEn= 0.00D+00
 Coeff-Com:  0.245D-04 0.554D-04-0.105D-02-0.292D-02-0.116D-01-0.213D-01
 Coeff-Com:  0.434D-01 0.351D+00 0.643D+00
 Coeff:      0.245D-04 0.554D-04-0.105D-02-0.292D-02-0.116D-01-0.213D-01
 Coeff:      0.434D-01 0.351D+00 0.643D+00
 Gap=     0.170 Goal=   None    Shift=    0.000
 RMSDP=4.22D-05 MaxDP=2.51D-03 DE=-2.08D-06 OVMax= 3.03D-04

 Cycle  10  Pass 1  IDiag  1:
 RMSU=  1.53D-05    CP:  9.86D-01  2.17D-04  7.59D-01  8.50D-01  9.57D-01
                    CP:  9.05D-01  1.06D+00  1.17D+00  9.68D-01
 E= -1915.43005506945     Delta-E=       -0.000000454171 Rises=F Damp=F
 DIIS: error= 7.78D-06 at cycle  10 NSaved=  10.
 NSaved=10 IEnMin=10 EnMin= -1915.43005506945     IErMin=10 ErrMin= 7.78D-06
 ErrMax= 7.78D-06  0.00D+00 EMaxC= 1.00D-01 BMatC= 1.83D-08 BMatP= 3.58D-07
 IDIUse=1 WtCom= 1.00D+00 WtEn= 0.00D+00
 Coeff-Com:  0.260D-04 0.149D-04 0.452D-04-0.219D-03-0.231D-02-0.960D-02
 Coeff-Com: -0.304D-01 0.142D-01 0.165D+00 0.863D+00
 Coeff:      0.260D-04 0.149D-04 0.452D-04-0.219D-03-0.231D-02-0.960D-02
 Coeff:     -0.304D-01 0.142D-01 0.165D+00 0.863D+00
 Gap=     0.170 Goal=   None    Shift=    0.000
 RMSDP=1.90D-05 MaxDP=1.25D-03 DE=-4.54D-07 OVMax= 1.39D-04

 Cycle  11  Pass 1  IDiag  1:
 RMSU=  5.10D-06    CP:  9.86D-01  2.16D-04  7.59D-01  8.50D-01  9.56D-01
                    CP:  9.06D-01  1.07D+00  1.22D+00  1.12D+00  1.22D+00
 E= -1915.43005511184     Delta-E=       -0.000000042393 Rises=F Damp=F
 DIIS: error= 5.56D-06 at cycle  11 NSaved=  11.
 NSaved=11 IEnMin=11 EnMin= -1915.43005511184     IErMin=11 ErrMin= 5.56D-06
 ErrMax= 5.56D-06  0.00D+00 EMaxC= 1.00D-01 BMatC= 5.50D-09 BMatP= 1.83D-08
 IDIUse=1 WtCom= 1.00D+00 WtEn= 0.00D+00
 Coeff-Com:  0.951D-05 0.174D-05 0.130D-03 0.227D-03 0.348D-03-0.196D-02
 Coeff-Com: -0.186D-01-0.321D-01-0.661D-03 0.399D+00 0.654D+00
 Coeff:      0.951D-05 0.174D-05 0.130D-03 0.227D-03 0.348D-03-0.196D-02
 Coeff:     -0.186D-01-0.321D-01-0.661D-03 0.399D+00 0.654D+00
 Gap=     0.170 Goal=   None    Shift=    0.000
 RMSDP=5.54D-06 MaxDP=2.88D-04 DE=-4.24D-08 OVMax= 6.32D-05

 Cycle  12  Pass 1  IDiag  1:
 RMSU=  2.54D-06    CP:  9.86D-01  2.17D-04  7.59D-01  8.50D-01  9.57D-01
                    CP:  9.07D-01  1.07D+00  1.24D+00  1.16D+00  1.32D+00
                    CP:  1.08D+00
 E= -1915.43005511955     Delta-E=       -0.000000007712 Rises=F Damp=F
 DIIS: error= 2.86D-06 at cycle  12 NSaved=  12.
 NSaved=12 IEnMin=12 EnMin= -1915.43005511955     IErMin=12 ErrMin= 2.86D-06
 ErrMax= 2.86D-06  0.00D+00 EMaxC= 1.00D-01 BMatC= 1.13D-09 BMatP= 5.50D-09
 IDIUse=1 WtCom= 1.00D+00 WtEn= 0.00D+00
 Coeff-Com: -0.432D-06-0.151D-05 0.444D-04 0.144D-03 0.692D-03 0.940D-03
 Coeff-Com: -0.261D-02-0.187D-01-0.331D-01 0.187D-01 0.334D+00 0.700D+00
 Coeff:     -0.432D-06-0.151D-05 0.444D-04 0.144D-03 0.692D-03 0.940D-03
 Coeff:     -0.261D-02-0.187D-01-0.331D-01 0.187D-01 0.334D+00 0.700D+00
 Gap=     0.170 Goal=   None    Shift=    0.000
 RMSDP=2.82D-06 MaxDP=1.92D-04 DE=-7.71D-09 OVMax= 3.56D-05

 Cycle  13  Pass 1  IDiag  1:
 RMSU=  7.87D-07    CP:  9.86D-01  2.17D-04  7.59D-01  8.50D-01  9.57D-01
                    CP:  9.07D-01  1.07D+00  1.24D+00  1.17D+00  1.35D+00
                    CP:  1.15D+00  9.86D-01
 E= -1915.43005512148     Delta-E=       -0.000000001930 Rises=F Damp=F
 DIIS: error= 8.17D-07 at cycle  13 NSaved=  13.
 NSaved=13 IEnMin=13 EnMin= -1915.43005512148     IErMin=13 ErrMin= 8.17D-07
 ErrMax= 8.17D-07  0.00D+00 EMaxC= 1.00D-01 BMatC= 1.34D-10 BMatP= 1.13D-09
 IDIUse=1 WtCom= 1.00D+00 WtEn= 0.00D+00
 Coeff-Com: -0.636D-06-0.128D-05 0.348D-05 0.242D-04 0.228D-03 0.501D-03
 Coeff-Com:  0.163D-02-0.351D-02-0.125D-01-0.532D-01 0.299D-01 0.279D+00
 Coeff-Com:  0.757D+00
 Coeff:     -0.636D-06-0.128D-05 0.348D-05 0.242D-04 0.228D-03 0.501D-03
 Coeff:      0.163D-02-0.351D-02-0.125D-01-0.532D-01 0.299D-01 0.279D+00
 Coeff:      0.757D+00
 Gap=     0.170 Goal=   None    Shift=    0.000
 RMSDP=6.30D-07 MaxDP=4.89D-05 DE=-1.93D-09 OVMax= 1.08D-05

 Cycle  14  Pass 1  IDiag  1:
 RMSU=  2.55D-07    CP:  9.86D-01  2.17D-04  7.59D-01  8.50D-01  9.57D-01
                    CP:  9.07D-01  1.07D+00  1.24D+00  1.17D+00  1.35D+00
                    CP:  1.20D+00  1.07D+00  8.85D-01
 E= -1915.43005512177     Delta-E=       -0.000000000291 Rises=F Damp=F
 DIIS: error= 2.84D-07 at cycle  14 NSaved=  14.
 NSaved=14 IEnMin=14 EnMin= -1915.43005512177     IErMin=14 ErrMin= 2.84D-07
 ErrMax= 2.84D-07  0.00D+00 EMaxC= 1.00D-01 BMatC= 1.84D-11 BMatP= 1.34D-10
 IDIUse=1 WtCom= 1.00D+00 WtEn= 0.00D+00
 Coeff-Com: -0.611D-08-0.283D-06-0.433D-05-0.122D-04-0.182D-05 0.318D-04
 Coeff-Com:  0.113D-02 0.138D-02 0.103D-02-0.226D-01-0.382D-01 0.111D-01
 Coeff-Com:  0.297D+00 0.749D+00
 Coeff:     -0.611D-08-0.283D-06-0.433D-05-0.122D-04-0.182D-05 0.318D-04
 Coeff:      0.113D-02 0.138D-02 0.103D-02-0.226D-01-0.382D-01 0.111D-01
 Coeff:      0.297D+00 0.749D+00
 Gap=     0.170 Goal=   None    Shift=    0.000
 RMSDP=1.79D-07 MaxDP=7.04D-06 DE=-2.91D-10 OVMax= 3.67D-06

 Cycle  15  Pass 1  IDiag  1:
 RMSU=  1.19D-07    CP:  9.86D-01  2.17D-04  7.59D-01  8.50D-01  9.57D-01
                    CP:  9.07D-01  1.07D+00  1.24D+00  1.17D+00  1.35D+00
                    CP:  1.21D+00  1.08D+00  9.05D-01  1.12D+00
 E= -1915.43005512174     Delta-E=        0.000000000039 Rises=F Damp=F
 DIIS: error= 1.45D-07 at cycle  15 NSaved=  15.
 NSaved=15 IEnMin=14 EnMin= -1915.43005512177     IErMin=15 ErrMin= 1.45D-07
 ErrMax= 1.45D-07  0.00D+00 EMaxC= 1.00D-01 BMatC= 1.61D-12 BMatP= 1.84D-11
 IDIUse=1 WtCom= 1.00D+00 WtEn= 0.00D+00
 Coeff-Com: -0.306D-07-0.565D-07-0.103D-05-0.517D-05-0.171D-04-0.435D-04
 Coeff-Com:  0.103D-03 0.554D-03 0.163D-02 0.666D-03-0.131D-01-0.301D-01
 Coeff-Com: -0.245D-01 0.193D+00 0.872D+00
 Coeff:     -0.306D-07-0.565D-07-0.103D-05-0.517D-05-0.171D-04-0.435D-04
 Coeff:      0.103D-03 0.554D-03 0.163D-02 0.666D-03-0.131D-01-0.301D-01
 Coeff:     -0.245D-01 0.193D+00 0.872D+00
 Gap=     0.170 Goal=   None    Shift=    0.000
 RMSDP=1.58D-07 MaxDP=1.37D-05 DE= 3.91D-11 OVMax= 1.50D-06

 Cycle  16  Pass 1  IDiag  1:
 RMSU=  4.63D-08    CP:  9.86D-01  2.17D-04  7.59D-01  8.50D-01  9.57D-01
                    CP:  9.07D-01  1.07D+00  1.24D+00  1.17D+00  1.35D+00
                    CP:  1.20D+00  1.09D+00  9.28D-01  1.18D+00  1.19D+00
 E= -1915.43005512170     Delta-E=        0.000000000038 Rises=F Damp=F
 DIIS: error= 3.57D-08 at cycle  16 NSaved=  16.
 NSaved=16 IEnMin=14 EnMin= -1915.43005512177     IErMin=16 ErrMin= 3.57D-08
 ErrMax= 3.57D-08  0.00D+00 EMaxC= 1.00D-01 BMatC= 3.27D-13 BMatP= 1.61D-12
 IDIUse=1 WtCom= 1.00D+00 WtEn= 0.00D+00
 Coeff-Com: -0.101D-07-0.311D-07 0.238D-07-0.931D-06-0.661D-05-0.214D-04
 Coeff-Com: -0.610D-04 0.106D-03 0.593D-03 0.253D-02-0.216D-02-0.149D-01
 Coeff-Com: -0.434D-01 0.246D-03 0.376D+00 0.681D+00
 Coeff:     -0.101D-07-0.311D-07 0.238D-07-0.931D-06-0.661D-05-0.214D-04
 Coeff:     -0.610D-04 0.106D-03 0.593D-03 0.253D-02-0.216D-02-0.149D-01
 Coeff:     -0.434D-01 0.246D-03 0.376D+00 0.681D+00
 Gap=     0.170 Goal=   None    Shift=    0.000
 RMSDP=3.52D-08 MaxDP=1.72D-06 DE= 3.82D-11 OVMax= 3.63D-07

 Cycle  17  Pass 1  IDiag  1:
 RMSU=  1.22D-08    CP:  9.86D-01  2.17D-04  7.59D-01  8.50D-01  9.57D-01
                    CP:  9.07D-01  1.07D+00  1.24D+00  1.17D+00  1.35D+00
                    CP:  1.20D+00  1.08D+00  9.25D-01  1.21D+00  1.27D+00
                    CP:  8.45D-01
 E= -1915.43005512165     Delta-E=        0.000000000051 Rises=F Damp=F
 DIIS: error= 1.88D-08 at cycle  17 NSaved=  17.
 NSaved=17 IEnMin=14 EnMin= -1915.43005512177     IErMin=17 ErrMin= 1.88D-08
 ErrMax= 1.88D-08  0.00D+00 EMaxC= 1.00D-01 BMatC= 5.06D-14 BMatP= 3.27D-13
 IDIUse=1 WtCom= 1.00D+00 WtEn= 0.00D+00
 Coeff-Com:  0.555D-08-0.236D-07 0.763D-07 0.214D-06-0.117D-06-0.258D-05
 Coeff-Com: -0.439D-04-0.567D-04-0.726D-04 0.950D-03 0.166D-02 0.245D-03
 Coeff-Com: -0.123D-01-0.370D-01-0.238D-02 0.294D+00 0.755D+00
 Coeff:      0.555D-08-0.236D-07 0.763D-07 0.214D-06-0.117D-06-0.258D-05
 Coeff:     -0.439D-04-0.567D-04-0.726D-04 0.950D-03 0.166D-02 0.245D-03
 Coeff:     -0.123D-01-0.370D-01-0.238D-02 0.294D+00 0.755D+00
 Gap=     0.170 Goal=   None    Shift=    0.000
 RMSDP=2.85D-08 MaxDP=2.05D-06 DE= 5.09D-11 OVMax= 1.65D-07

 Cycle  18  Pass 1  IDiag  1:
 RMSU=  5.64D-09    CP:  9.86D-01  2.17D-04  7.59D-01  8.50D-01  9.57D-01
                    CP:  9.07D-01  1.07D+00  1.24D+00  1.17D+00  1.35D+00
                    CP:  1.20D+00  1.08D+00  9.24D-01  1.20D+00  1.29D+00
                    CP:  8.65D-01  1.22D+00
 E= -1915.43005512180     Delta-E=       -0.000000000158 Rises=F Damp=F
 DIIS: error= 5.34D-09 at cycle  18 NSaved=  18.
 NSaved=18 IEnMin=18 EnMin= -1915.43005512180     IErMin=18 ErrMin= 5.34D-09
 ErrMax= 5.34D-09  0.00D+00 EMaxC= 1.00D-01 BMatC= 4.30D-15 BMatP= 5.06D-14
 IDIUse=1 WtCom= 1.00D+00 WtEn= 0.00D+00
 Coeff-Com:  0.884D-08-0.142D-07 0.818D-07 0.176D-06 0.537D-06 0.144D-05
 Coeff-Com: -0.261D-05-0.186D-04-0.931D-04-0.904D-04 0.558D-03 0.183D-02
 Coeff-Com:  0.279D-02-0.955D-02-0.484D-01-0.217D-01 0.173D+00 0.902D+00
 Coeff:      0.884D-08-0.142D-07 0.818D-07 0.176D-06 0.537D-06 0.144D-05
 Coeff:     -0.261D-05-0.186D-04-0.931D-04-0.904D-04 0.558D-03 0.183D-02
 Coeff:      0.279D-02-0.955D-02-0.484D-01-0.217D-01 0.173D+00 0.902D+00
 Gap=     0.170 Goal=   None    Shift=    0.000
 RMSDP=7.82D-09 MaxDP=7.54D-07 DE=-1.58D-10 OVMax= 9.32D-08

 SCF Done:  E(RM062X) =  -1915.43005512     A.U. after   18 cycles
            NFock= 18  Conv=0.78D-08     -V/T= 2.0025
 KE= 1.910571182990D+03 PE=-7.106291040964D+03 EE= 1.999064702164D+03
 Leave Link  502 at Wed Jul  6 05:24:38 2022, MaxMem=  1879048192 cpu:            2807.2 elap:            1230.3
 (Enter /gpfs/software/gaussian16/sse4/tar/g16/l601.exe)
 Copying SCF densities to generalized density rwf, IOpCl= 0 IROHF=0.

 **********************************************************************

            Population analysis using the SCF density.

 **********************************************************************

 Orbital symmetries:
       Occupied  (A) (A) (A) (A) (A) (A) (A) (A) (A) (A) (A) (A)
                 (A) (A) (A) (A) (A) (A) (A) (A) (A) (A) (A) (A)
                 (A) (A) (A) (A) (A) (A) (A) (A) (A) (A) (A) (A)
                 (A) (A) (A) (A) (A) (A) (A) (A) (A) (A) (A) (A)
                 (A) (A) (A) (A) (A) (A) (A) (A) (A) (A) (A) (A)
                 (A) (A) (A) (A) (A) (A) (A) (A)
       Virtual   (A) (A) (A) (A) (A) (A) (A) (A) (A) (A) (A) (A)
                 (A) (A) (A) (A) (A) (A) (A) (A) (A) (A) (A) (A)
                 (A) (A) (A) (A) (A) (A) (A) (A) (A) (A) (A) (A)
                 (A) (A) (A) (A) (A) (A) (A) (A) (A) (A) (A) (A)
                 (A) (A) (A) (A) (A) (A) (A) (A) (A) (A) (A) (A)
                 (A) (A) (A) (A) (A) (A) (A) (A) (A) (A) (A) (A)
                 (A) (A) (A) (A) (A) (A) (A) (A) (A) (A) (A) (A)
                 (A) (A) (A) (A) (A) (A) (A) (A) (A) (A) (A) (A)
                 (A) (A) (A) (A) (A) (A) (A) (A) (A) (A) (A) (A)
                 (A) (A) (A) (A) (A) (A) (A) (A) (A) (A) (A) (A)
                 (A) (A) (A) (A) (A) (A) (A) (A) (A) (A) (A) (A)
                 (A) (A) (A) (A) (A) (A) (A) (A) (A) (A) (A) (A)
                 (A) (A) (A) (A) (A) (A) (A) (A) (A) (A) (A) (A)
                 (A) (A) (A) (A) (A) (A) (A) (A) (A) (A) (A) (A)
                 (A) (A) (A) (A) (A) (A) (A) (A) (A) (A) (A) (A)
                 (A) (A) (A) (A) (A) (A) (A) (A) (A) (A) (A) (A)
                 (A) (A) (A) (A) (A) (A) (A) (A) (A) (A) (A) (A)
                 (A) (A) (A) (A) (A) (A) (A) (A) (A) (A) (A) (A)
                 (A) (A) (A) (A) (A) (A) (A) (A) (A) (A) (A) (A)
                 (A) (A) (A) (A) (A) (A) (A) (A) (A) (A) (A) (A)
                 (A) (A) (A) (A) (A) (A) (A) (A) (A) (A) (A) (A)
                 (A) (A) (A) (A) (A) (A) (A) (A) (A) (A) (A) (A)
                 (A) (A) (A) (A) (A) (A) (A) (A) (A) (A) (A) (A)
                 (A) (A) (A) (A) (A) (A) (A) (A) (A) (A) (A) (A)
                 (A) (A) (A) (A) (A) (A) (A) (A) (A) (A) (A) (A)
                 (A) (A) (A) (A) (A) (A) (A) (A) (A) (A) (A) (A)
                 (A) (A) (A) (A) (A) (A) (A) (A) (A) (A) (A) (A)
                 (A) (A) (A)
 The electronic state is 1-A.
 Alpha  occ. eigenvalues -- -102.59538-102.59090-102.52250 -19.56026 -10.52476
 Alpha  occ. eigenvalues --  -10.52384 -10.51048 -10.46638 -10.46382 -10.45326
 Alpha  occ. eigenvalues --  -10.45296 -10.44397 -10.41969 -10.41685 -10.41349
 Alpha  occ. eigenvalues --  -10.34078  -9.73827  -9.73351  -9.66636  -7.46337
 Alpha  occ. eigenvalues --   -7.45880  -7.45671  -7.45661  -7.45190  -7.45162
 Alpha  occ. eigenvalues --   -7.39101  -7.38509  -7.38484  -1.11708  -0.92759
 Alpha  occ. eigenvalues --   -0.87211  -0.85196  -0.83980  -0.79976  -0.75137
 Alpha  occ. eigenvalues --   -0.74003  -0.69981  -0.66456  -0.61537  -0.59766
 Alpha  occ. eigenvalues --   -0.54952  -0.53523  -0.48258  -0.47154  -0.46636
 Alpha  occ. eigenvalues --   -0.43622  -0.42768  -0.41629  -0.40804  -0.38715
 Alpha  occ. eigenvalues --   -0.38012  -0.36225  -0.34989  -0.32691  -0.32546
 Alpha  occ. eigenvalues --   -0.31358  -0.30893  -0.30385  -0.30277  -0.29059
 Alpha  occ. eigenvalues --   -0.28220  -0.26050  -0.22746  -0.21146  -0.20256
 Alpha  occ. eigenvalues --   -0.14671  -0.12935  -0.08196
 Alpha virt. eigenvalues --    0.08850   0.08869   0.09669   0.11077   0.11529
 Alpha virt. eigenvalues --    0.12228   0.13125   0.13896   0.14449   0.14557
 Alpha virt. eigenvalues --    0.15754   0.15859   0.16209   0.16434   0.17010
 Alpha virt. eigenvalues --    0.17450   0.17988   0.18405   0.18780   0.19463
 Alpha virt. eigenvalues --    0.20092   0.20374   0.20407   0.21051   0.21349
 Alpha virt. eigenvalues --    0.21904   0.22707   0.22801   0.23094   0.23991
 Alpha virt. eigenvalues --    0.24165   0.25141   0.26101   0.26433   0.26670
 Alpha virt. eigenvalues --    0.27157   0.27293   0.27738   0.27981   0.28190
 Alpha virt. eigenvalues --    0.28898   0.29020   0.29117   0.29978   0.31014
 Alpha virt. eigenvalues --    0.31129   0.31931   0.32045   0.32259   0.32834
 Alpha virt. eigenvalues --    0.33320   0.33766   0.34181   0.34544   0.35395
 Alpha virt. eigenvalues --    0.35486   0.35972   0.36709   0.37184   0.37372
 Alpha virt. eigenvalues --    0.38231   0.38334   0.39044   0.39548   0.39814
 Alpha virt. eigenvalues --    0.40265   0.41680   0.42244   0.43403   0.43788
 Alpha virt. eigenvalues --    0.45083   0.45180   0.46377   0.46634   0.47474
 Alpha virt. eigenvalues --    0.49143   0.49677   0.50689   0.52578   0.52923
 Alpha virt. eigenvalues --    0.53734   0.55256   0.55922   0.57001   0.57580
 Alpha virt. eigenvalues --    0.58617   0.59942   0.60019   0.60989   0.61968
 Alpha virt. eigenvalues --    0.63089   0.64767   0.65747   0.66072   0.66830
 Alpha virt. eigenvalues --    0.68548   0.69664   0.70119   0.71208   0.71716
 Alpha virt. eigenvalues --    0.73214   0.73951   0.75259   0.75352   0.75653
 Alpha virt. eigenvalues --    0.76525   0.77246   0.78379   0.79042   0.79295
 Alpha virt. eigenvalues --    0.81354   0.81921   0.82179   0.82578   0.83216
 Alpha virt. eigenvalues --    0.85267   0.85716   0.86883   0.88213   0.89631
 Alpha virt. eigenvalues --    0.90379   0.91935   0.93154   0.94071   0.94483
 Alpha virt. eigenvalues --    0.96389   0.97492   0.98491   0.99502   1.00277
 Alpha virt. eigenvalues --    1.01227   1.01586   1.02090   1.02956   1.03703
 Alpha virt. eigenvalues --    1.04555   1.04595   1.05666   1.07351   1.07401
 Alpha virt. eigenvalues --    1.07819   1.08811   1.08980   1.09321   1.10061
 Alpha virt. eigenvalues --    1.10847   1.11506   1.11924   1.12168   1.14242
 Alpha virt. eigenvalues --    1.14874   1.16678   1.17034   1.18117   1.19192
 Alpha virt. eigenvalues --    1.21160   1.21689   1.22511   1.23529   1.24683
 Alpha virt. eigenvalues --    1.26014   1.26894   1.28913   1.30960   1.34374
 Alpha virt. eigenvalues --    1.35908   1.38102   1.38927   1.39086   1.40611
 Alpha virt. eigenvalues --    1.42370   1.43003   1.43828   1.44727   1.44779
 Alpha virt. eigenvalues --    1.46387   1.50023   1.50306   1.54156   1.55865
 Alpha virt. eigenvalues --    1.58517   1.62740   1.63322   1.66751   1.69209
 Alpha virt. eigenvalues --    1.69396   1.72318   1.74736   1.75561   1.75832
 Alpha virt. eigenvalues --    1.78833   1.80777   1.81210   1.83412   1.85880
 Alpha virt. eigenvalues --    1.86917   1.90625   1.93010   1.94556   1.94984
 Alpha virt. eigenvalues --    1.95854   1.97589   1.97731   1.99582   2.02274
 Alpha virt. eigenvalues --    2.02875   2.03491   2.07428   2.07888   2.08968
 Alpha virt. eigenvalues --    2.10363   2.12282   2.12664   2.14865   2.15441
 Alpha virt. eigenvalues --    2.17939   2.19200   2.23167   2.26683   2.27443
 Alpha virt. eigenvalues --    2.29009   2.33004   2.37359   2.38222   2.38529
 Alpha virt. eigenvalues --    2.41853   2.42332   2.43332   2.44257   2.45967
 Alpha virt. eigenvalues --    2.46604   2.49660   2.51536   2.55047   2.56841
 Alpha virt. eigenvalues --    2.56975   2.59519   2.60235   2.64980   2.66163
 Alpha virt. eigenvalues --    2.70957   2.73115   2.74110   2.75694   2.79101
 Alpha virt. eigenvalues --    2.80748   2.83089   2.84383   2.86176   2.86747
 Alpha virt. eigenvalues --    2.88249   2.89762   2.89830   2.90981   2.92099
 Alpha virt. eigenvalues --    2.93712   2.96854   2.99283   3.04600   3.05022
 Alpha virt. eigenvalues --    3.10935   3.13953   3.17716   3.23123   3.23796
 Alpha virt. eigenvalues --    3.25166   3.28739   3.30352   3.31463   3.33868
 Alpha virt. eigenvalues --    3.35030   3.36146   3.39055   3.39504   3.43524
 Alpha virt. eigenvalues --    3.46284   3.52277   3.57394   3.61467   3.63032
 Alpha virt. eigenvalues --    3.70257   3.74040   3.76993   3.82005   3.85837
 Alpha virt. eigenvalues --    3.92325   4.02149   4.12123   4.16361   4.20544
 Alpha virt. eigenvalues --    4.29723   4.38212   4.41529   4.67438   4.92579
 Alpha virt. eigenvalues --    4.98241   5.25191   5.68503   6.14712  10.06036
 Alpha virt. eigenvalues --   10.09793  10.13452  23.63987  23.81271  24.06301
 Alpha virt. eigenvalues --   24.07271  24.13295  24.15877  24.17024  24.21884
 Alpha virt. eigenvalues --   24.27114  24.29049  24.31917  24.37779  25.98911
 Alpha virt. eigenvalues --   26.07663  26.09208  26.28579  26.38535  26.45664
 Alpha virt. eigenvalues --   26.73475  26.82989  27.02214  50.21298 216.16206
 Alpha virt. eigenvalues --  216.20568 216.23735
          Condensed to atoms (all electrons):
               1          2          3          4          5          6
     1  C   22.405888  -2.578490   0.334090  -4.201767  -7.559267  -2.851732
     2  C   -2.578490  22.749199  -2.742994 -14.063873  -0.010026   0.570507
     3  C    0.334090  -2.742994  18.959804   1.287811  -4.647524  -2.395829
     4  C   -4.201767 -14.063873   1.287811  27.558902   0.442979  -2.682679
     5  C   -7.559267  -0.010026  -4.647524   0.442979  22.402521   5.002371
     6  C   -2.851732   0.570507  -2.395829  -2.682679   5.002371  19.321970
     7  O    0.027647  -0.056063   0.364454  -0.434729  -0.470101   0.484863
     8  Cl   0.215216   0.696413   0.217176  -1.943715   0.330020  -0.208201
     9  Cl  -1.480392  -0.964604   0.146713   1.969503  -0.167139  -0.190445
    10  C   -1.601525   0.704764  -2.563635  -2.033487  -1.338766   2.101551
    11  C    0.494516   4.068775  -7.225790  -2.347447   0.047494  -8.018495
    12  C    1.062848   0.471826  -0.716953   1.494157  -3.301940  -5.557584
    13  C    1.018615  -2.047524   5.134207   0.705850  -1.525712   2.709669
    14  C   -0.083255  -0.067425  -0.416029  -0.024068  -1.000813  -1.230296
    15  C    0.192355  -0.069635   0.259409   0.429495  -0.793800  -1.515114
    16  Cl   0.007025  -0.003576  -0.023210   0.041438  -0.091735  -0.144566
    17  H    0.000353  -0.000243   0.010739  -0.000363   0.004381   0.010060
    18  H   -0.003665   0.023778  -0.007877  -0.003489  -0.003296   0.032283
    19  H   -0.035580   0.001124   0.274260  -0.053521   0.022062   0.023942
    20  H    0.048470   0.306891  -0.067007  -0.009434  -0.000834   0.070974
               7          8          9         10         11         12
     1  C    0.027647   0.215216  -1.480392  -1.601525   0.494516   1.062848
     2  C   -0.056063   0.696413  -0.964604   0.704764   4.068775   0.471826
     3  C    0.364454   0.217176   0.146713  -2.563635  -7.225790  -0.716953
     4  C   -0.434729  -1.943715   1.969503  -2.033487  -2.347447   1.494157
     5  C   -0.470101   0.330020  -0.167139  -1.338766   0.047494  -3.301940
     6  C    0.484863  -0.208201  -0.190445   2.101551  -8.018495  -5.557584
     7  O    8.495888   0.046350  -0.006486   0.372243  -0.716862  -0.467706
     8  Cl   0.046350  17.483094  -0.223437   0.006726   0.106885  -0.064310
     9  Cl  -0.006486  -0.223437  17.762799  -0.072254  -0.196142  -0.011748
    10  C    0.372243   0.006726  -0.072254  16.416493   3.767528  -2.366048
    11  C   -0.716862   0.106885  -0.196142   3.767528  26.041108   2.309740
    12  C   -0.467706  -0.064310  -0.011748  -2.366048   2.309740  15.495573
    13  C    0.341860  -0.034027   0.028039  -4.590351  -7.674846  -2.389033
    14  C   -0.050222   0.003188  -0.008110  -0.244321  -1.270988  -4.156625
    15  C   -0.028281   0.013919  -0.001387  -3.346363  -1.698544   4.039455
    16  Cl   0.011407   0.000026  -0.000009  -0.110716  -0.616889   0.129371
    17  H    0.000632  -0.000003   0.000000   0.016333   0.000466   0.051665
    18  H   -0.000655   0.000046   0.000019   0.025648   0.034530  -0.030765
    19  H   -0.000283   0.000345  -0.001202   0.098552   0.041190   0.002093
    20  H    0.000247  -0.000894  -0.011683  -0.001505  -0.003512  -0.000728
              13         14         15         16         17         18
     1  C    1.018615  -0.083255   0.192355   0.007025   0.000353  -0.003665
     2  C   -2.047524  -0.067425  -0.069635  -0.003576  -0.000243   0.023778
     3  C    5.134207  -0.416029   0.259409  -0.023210   0.010739  -0.007877
     4  C    0.705850  -0.024068   0.429495   0.041438  -0.000363  -0.003489
     5  C   -1.525712  -1.000813  -0.793800  -0.091735   0.004381  -0.003296
     6  C    2.709669  -1.230296  -1.515114  -0.144566   0.010060   0.032283
     7  O    0.341860  -0.050222  -0.028281   0.011407   0.000632  -0.000655
     8  Cl  -0.034027   0.003188   0.013919   0.000026  -0.000003   0.000046
     9  Cl   0.028039  -0.008110  -0.001387  -0.000009   0.000000   0.000019
    10  C   -4.590351  -0.244321  -3.346363  -0.110716   0.016333   0.025648
    11  C   -7.674846  -1.270988  -1.698544  -0.616889   0.000466   0.034530
    12  C   -2.389033  -4.156625   4.039455   0.129371   0.051665  -0.030765
    13  C   15.209481   1.683452  -2.752323   0.365952  -0.147884   0.343816
    14  C    1.683452  17.614600  -4.578141   0.693635   0.113631  -0.025633
    15  C   -2.752323  -4.578141  16.793349  -1.655893   0.284975  -0.054259
    16  Cl   0.365952   0.693635  -1.655893  18.081904  -0.020986   0.000116
    17  H   -0.147884   0.113631   0.284975  -0.020986   0.541901  -0.006517
    18  H    0.343816  -0.025633  -0.054259   0.000116  -0.006517   0.550310
    19  H   -0.045214   0.007575   0.000136   0.000019   0.000001  -0.000428
    20  H    0.006924   0.000578   0.000035  -0.000000   0.000000  -0.000000
              19         20
     1  C   -0.035580   0.048470
     2  C    0.001124   0.306891
     3  C    0.274260  -0.067007
     4  C   -0.053521  -0.009434
     5  C    0.022062  -0.000834
     6  C    0.023942   0.070974
     7  O   -0.000283   0.000247
     8  Cl   0.000345  -0.000894
     9  Cl  -0.001202  -0.011683
    10  C    0.098552  -0.001505
    11  C    0.041190  -0.003512
    12  C    0.002093  -0.000728
    13  C   -0.045214   0.006924
    14  C    0.007575   0.000578
    15  C    0.000136   0.000035
    16  Cl   0.000019  -0.000000
    17  H    0.000001   0.000000
    18  H   -0.000428  -0.000000
    19  H    0.518713  -0.005936
    20  H   -0.005936   0.506487
 Mulliken charges:
               1
     1  C    0.588652
     2  C   -0.988823
     3  C   -0.181813
     4  C   -0.131563
     5  C   -1.340876
     6  C    0.466750
     7  O    0.085797
     8  Cl   0.355183
     9  Cl   0.427964
    10  C    0.759133
    11  C   -1.142717
    12  C    0.006713
    13  C   -0.340948
    14  C   -0.960732
    15  C    0.480610
    16  Cl   0.336690
    17  H    0.140861
    18  H    0.126039
    19  H    0.152154
    20  H    0.160926
 Sum of Mulliken charges =  -1.00000
 Mulliken charges with hydrogens summed into heavy atoms:
               1
     1  C    0.588652
     2  C   -0.827897
     3  C   -0.029659
     4  C   -0.131563
     5  C   -1.340876
     6  C    0.466750
     7  O    0.085797
     8  Cl   0.355183
     9  Cl   0.427964
    10  C    0.759133
    11  C   -1.142717
    12  C    0.006713
    13  C   -0.214908
    14  C   -0.819871
    15  C    0.480610
    16  Cl   0.336690
 Electronic spatial extent (au):  <R**2>=           6186.6952
 Charge=             -1.0000 electrons
 Dipole moment (field-independent basis, Debye):
    X=              8.6177    Y=              5.4781    Z=              0.0750  Tot=             10.2117
 Quadrupole moment (field-independent basis, Debye-Ang):
   XX=           -179.1650   YY=           -122.5723   ZZ=           -119.6504
   XY=            -10.8057   XZ=             -0.3853   YZ=             -0.1698
 Traceless Quadrupole moment (field-independent basis, Debye-Ang):
   XX=            -38.7024   YY=             17.8903   ZZ=             20.8121
   XY=            -10.8057   XZ=             -0.3853   YZ=             -0.1698
 Octapole moment (field-independent basis, Debye-Ang**2):
  XXX=            184.2108  YYY=             17.7659  ZZZ=             -0.1310  XYY=             36.2352
  XXY=             43.4264  XXZ=              1.3826  XZZ=             14.0787  YZZ=            -10.3119
  YYZ=              0.2928  XYZ=             -0.0242
 Hexadecapole moment (field-independent basis, Debye-Ang**3):
 XXXX=          -8331.9744 YYYY=          -1250.2436 ZZZZ=           -146.4463 XXXY=           -182.2272
 XXXZ=             -5.1346 YYYX=            -62.0675 YYYZ=             -1.4371 ZZZX=              1.5013
 ZZZY=             -0.9563 XXYY=          -1451.5344 XXZZ=          -1252.0824 YYZZ=           -258.9890
 XXYZ=             -0.9876 YYXZ=             -1.8052 ZZXY=             -8.2628
 N-N= 1.281225100689D+03 E-N=-7.106291040876D+03  KE= 1.910571182990D+03
 No NMR shielding tensors so no spin-rotation constants.
 Leave Link  601 at Wed Jul  6 05:24:38 2022, MaxMem=  1879048192 cpu:               1.3 elap:               0.2
 (Enter /gpfs/software/gaussian16/sse4/tar/g16/l607.exe)
 ******************************Gaussian NBO Version 3.1******************************
             N A T U R A L   A T O M I C   O R B I T A L   A N D
          N A T U R A L   B O N D   O R B I T A L   A N A L Y S I S
 ******************************Gaussian NBO Version 3.1******************************
       /RESON  / : Allow strongly delocalized NBO set

 Analyzing the SCF density

 Job title: ...                                                             

 Storage needed:    481810 in NPA,    641630 in NBO (1879046032 available)
 GSVD:  LWork=       59656 too small for GESVD, short by      139034 words or      139034 for optimal perf.
 Remove ICRem=   25 ICRemI=  114 L=0 PNAO number   25 atom    2 type  51 NPNAO=  400
   due to symmetric orthogonalization 2, value= 0.00D+00.
 GSVD:  LWork=       60550 too small for GESVD, short by      136361 words or      136361 for optimal perf.
 Remove ICRem=   46 ICRemI=  113 L=0 PNAO number   46 atom    3 type  51 NPNAO=  399
   due to symmetric orthogonalization 2, value= 0.00D+00.
 GSVD:  LWork=       61440 too small for GESVD, short by      133700 words or      133700 for optimal perf.
 Remove ICRem=    3 ICRemI=  112 L=0 PNAO number    3 atom    1 type  51 NPNAO=  398
   due to symmetric orthogonalization 2, value= 0.00D+00.
 GSVD:  LWork=       62326 too small for GESVD, short by      131051 words or      131051 for optimal perf.
 Remove ICRem=  114 ICRemI=  111 L=1 PNAO number  122 atom    6 type 153 NPNAO=  397
   due to symmetric orthogonalization 2, value= 0.00D+00.
 Remove ICRem=  114 ICRemI=  111 L=1 PNAO number  118 atom    6 type 152 NPNAO=  396
   due to symmetric orthogonalization 2, value= 0.00D+00.
 Remove ICRem=  114 ICRemI=  111 L=1 PNAO number  114 atom    6 type 151 NPNAO=  395
   due to symmetric orthogonalization 2, value= 0.00D+00.
 GSVD:  LWork=       64960 too small for GESVD, short by      123176 words or      123176 for optimal perf.

 Computed number of electrons  135.99971512 does not match expected value of   136.


 NATURAL POPULATIONS:  Natural atomic orbital occupancies 
                                                          
   NAO  Atom  No  lang   Type(AO)    Occupancy      Energy
 ----------------------------------------------------------
     1    C    1  S      Cor( 1S)     1.99833     -10.39002
     2    C    1  S      Val( 2S)     0.90125      -0.14723
     3    C    1  S      Ryd( 3S)     0.00236       0.84410
     4    C    1  S      Ryd( 4S)     0.00001      23.40084
     5    C    1  px     Val( 2p)     0.93488      -0.08588
     6    C    1  px     Ryd( 4p)     0.00786       1.03646
     7    C    1  px     Ryd( 3p)     0.00039       0.75972
     8    C    1  px     Ryd( 5p)     0.00035       3.08851
     9    C    1  py     Val( 2p)     1.10671      -0.03423
    10    C    1  py     Ryd( 4p)     0.00724       0.89312
    11    C    1  py     Ryd( 3p)     0.00055       0.75769
    12    C    1  py     Ryd( 5p)     0.00023       3.44047
    13    C    1  pz     Val( 2p)     1.11775      -0.07373
    14    C    1  pz     Ryd( 4p)     0.00166       0.67944
    15    C    1  pz     Ryd( 3p)     0.00092       0.41408
    16    C    1  pz     Ryd( 5p)     0.00003       2.83070
    17    C    1  dxy    Ryd( 3d)     0.00103       2.49365
    18    C    1  dxz    Ryd( 3d)     0.00147       1.60781
    19    C    1  dyz    Ryd( 3d)     0.00074       1.75422
    20    C    1  dx2y2  Ryd( 3d)     0.00151       2.33676
    21    C    1  dz2    Ryd( 3d)     0.00123       2.06734

    22    C    2  S      Cor( 1S)     1.99892     -10.31617
    23    C    2  S      Val( 2S)     0.93032      -0.09482
    24    C    2  S      Ryd( 3S)     0.00089       0.98467
    25    C    2  S      Ryd( 4S)     0.00002      23.51413
    26    C    2  px     Val( 2p)     1.12336       0.00622
    27    C    2  px     Ryd( 4p)     0.00756       0.94310
    28    C    2  px     Ryd( 3p)     0.00049       0.74335
    29    C    2  px     Ryd( 5p)     0.00016       3.23605
    30    C    2  py     Val( 2p)     1.12259       0.00027
    31    C    2  py     Ryd( 4p)     0.00512       0.91956
    32    C    2  py     Ryd( 3p)     0.00061       0.67835
    33    C    2  py     Ryd( 5p)     0.00010       3.22924
    34    C    2  pz     Val( 2p)     1.05528      -0.03716
    35    C    2  pz     Ryd( 4p)     0.00186       0.58757
    36    C    2  pz     Ryd( 3p)     0.00082       0.43723
    37    C    2  pz     Ryd( 5p)     0.00002       2.84793
    38    C    2  dxy    Ryd( 3d)     0.00059       2.58125
    39    C    2  dxz    Ryd( 3d)     0.00059       1.76191
    40    C    2  dyz    Ryd( 3d)     0.00046       1.75752
    41    C    2  dx2y2  Ryd( 3d)     0.00049       2.66504
    42    C    2  dz2    Ryd( 3d)     0.00058       2.13724

    43    C    3  S      Cor( 1S)     1.99910     -10.31409
    44    C    3  S      Val( 2S)     0.93220      -0.07779
    45    C    3  S      Ryd( 3S)     0.00151       1.04793
    46    C    3  S      Ryd( 4S)     0.00001      23.41792
    47    C    3  px     Val( 2p)     1.06990       0.02761
    48    C    3  px     Ryd( 3p)     0.00864       0.78222
    49    C    3  px     Ryd( 4p)     0.00079       0.82636
    50    C    3  px     Ryd( 5p)     0.00013       3.26732
    51    C    3  py     Val( 2p)     1.16148       0.02293
    52    C    3  py     Ryd( 4p)     0.00773       1.04885
    53    C    3  py     Ryd( 3p)     0.00037       0.82639
    54    C    3  py     Ryd( 5p)     0.00004       3.05922
    55    C    3  pz     Val( 2p)     1.01392      -0.02817
    56    C    3  pz     Ryd( 3p)     0.00244       0.57879
    57    C    3  pz     Ryd( 4p)     0.00102       0.58375
    58    C    3  pz     Ryd( 5p)     0.00004       2.79410
    59    C    3  dxy    Ryd( 3d)     0.00065       2.68717
    60    C    3  dxz    Ryd( 3d)     0.00055       1.78797
    61    C    3  dyz    Ryd( 3d)     0.00042       1.76451
    62    C    3  dx2y2  Ryd( 3d)     0.00066       2.66115
    63    C    3  dz2    Ryd( 3d)     0.00038       2.20574

    64    C    4  S      Cor( 1S)     1.99838     -10.38602
    65    C    4  S      Val( 2S)     0.91471      -0.13736
    66    C    4  S      Ryd( 4S)     0.00183       0.96706
    67    C    4  S      Ryd( 3S)     0.00039       0.75502
    68    C    4  S      Ryd( 5S)     0.00002      23.32158
    69    C    4  px     Val( 2p)     1.08567      -0.03228
    70    C    4  px     Ryd( 3p)     0.00720       0.96150
    71    C    4  px     Ryd( 4p)     0.00038       0.97412
    72    C    4  px     Ryd( 5p)     0.00022       3.19665
    73    C    4  py     Val( 2p)     0.98182      -0.09321
    74    C    4  py     Ryd( 4p)     0.00706       1.08243
    75    C    4  py     Ryd( 3p)     0.00069       0.92068
    76    C    4  py     Ryd( 5p)     0.00030       2.91045
    77    C    4  pz     Val( 2p)     1.12207      -0.07402
    78    C    4  pz     Ryd( 4p)     0.00159       0.70142
    79    C    4  pz     Ryd( 3p)     0.00067       0.57926
    80    C    4  pz     Ryd( 5p)     0.00008       2.68614
    81    C    4  dxy    Ryd( 3d)     0.00118       2.45468
    82    C    4  dxz    Ryd( 3d)     0.00083       1.73897
    83    C    4  dyz    Ryd( 3d)     0.00152       1.64015
    84    C    4  dx2y2  Ryd( 3d)     0.00142       2.45583
    85    C    4  dz2    Ryd( 3d)     0.00086       2.17471

    86    C    5  S      Cor( 1S)     1.99868     -10.36584
    87    C    5  S      Val( 2S)     0.81185      -0.02332
    88    C    5  S      Ryd( 3S)     0.00320       0.96124
    89    C    5  S      Ryd( 4S)     0.00028       1.05952
    90    C    5  S      Ryd( 5S)     0.00003      22.89862
    91    C    5  px     Val( 2p)     0.93974       0.04328
    92    C    5  px     Ryd( 4p)     0.00711       1.47399
    93    C    5  px     Ryd( 3p)     0.00035       0.91638
    94    C    5  px     Ryd( 5p)     0.00017       3.26596
    95    C    5  py     Val( 2p)     0.92597       0.03360
    96    C    5  py     Ryd( 4p)     0.00941       1.13021
    97    C    5  py     Ryd( 3p)     0.00030       0.84142
    98    C    5  py     Ryd( 5p)     0.00009       3.20975
    99    C    5  pz     Val( 2p)     0.99837      -0.03172
   100    C    5  pz     Ryd( 4p)     0.00213       0.72412
   101    C    5  pz     Ryd( 3p)     0.00120       0.51637
   102    C    5  pz     Ryd( 5p)     0.00006       2.87222
   103    C    5  dxy    Ryd( 3d)     0.00138       2.76255
   104    C    5  dxz    Ryd( 3d)     0.00209       1.77977
   105    C    5  dyz    Ryd( 3d)     0.00172       1.75653
   106    C    5  dx2y2  Ryd( 3d)     0.00164       2.70729
   107    C    5  dz2    Ryd( 3d)     0.00070       2.20971

   108    C    6  S      Cor( 1S)     1.99900     -10.29178
   109    C    6  S      Val( 2S)     0.85822      -0.01296
   110    C    6  S      Ryd( 4S)     0.00363       1.07452
   111    C    6  S      Ryd( 3S)     0.00022       0.91173
   112    C    6  S      Ryd( 5S)     0.00003      23.01036
   113    C    6  px     Val( 2p)     1.07192       0.03548
   114    C    6  px     Ryd( 3p)     0.00355       1.20771
   115    C    6  px     Ryd( 4p)     0.00046       3.11831
   116    C    6  py     Val( 2p)     1.04763       0.03010
   117    C    6  py     Ryd( 3p)     0.00340       1.04681
   118    C    6  py     Ryd( 4p)     0.00029       2.87140
   119    C    6  pz     Val( 2p)     1.00036      -0.01024
   120    C    6  pz     Ryd( 3p)     0.00112       0.65114
   121    C    6  pz     Ryd( 4p)     0.00008       2.95090
   122    C    6  dxy    Ryd( 3d)     0.00076       2.80265
   123    C    6  dxz    Ryd( 3d)     0.00098       1.82421
   124    C    6  dyz    Ryd( 3d)     0.00053       1.81580
   125    C    6  dx2y2  Ryd( 3d)     0.00048       2.81009
   126    C    6  dz2    Ryd( 3d)     0.00042       2.33127

   127    O    7  S      Cor( 1S)     1.99970     -19.32798
   128    O    7  S      Val( 2S)     1.57699      -0.83953
   129    O    7  S      Ryd( 3S)     0.00188       1.06663
   130    O    7  S      Ryd( 4S)     0.00043       2.19003
   131    O    7  S      Ryd( 5S)     0.00000      49.82256
   132    O    7  px     Val( 2p)     1.38623      -0.22881
   133    O    7  px     Ryd( 3p)     0.00330       0.94612
   134    O    7  px     Ryd( 4p)     0.00093       1.40636
   135    O    7  px     Ryd( 5p)     0.00006       5.58655
   136    O    7  py     Val( 2p)     1.74588      -0.30019
   137    O    7  py     Ryd( 3p)     0.00426       0.54032
   138    O    7  py     Ryd( 4p)     0.00065       1.27669
   139    O    7  py     Ryd( 5p)     0.00010       5.37099
   140    O    7  pz     Val( 2p)     1.75654      -0.26919
   141    O    7  pz     Ryd( 3p)     0.00399       0.49403
   142    O    7  pz     Ryd( 4p)     0.00116       1.11193
   143    O    7  pz     Ryd( 5p)     0.00001       5.19084
   144    O    7  dxy    Ryd( 3d)     0.00158       3.80758
   145    O    7  dxz    Ryd( 3d)     0.00028       3.14316
   146    O    7  dyz    Ryd( 3d)     0.00138       3.11026
   147    O    7  dx2y2  Ryd( 3d)     0.00093       3.41129
   148    O    7  dz2    Ryd( 3d)     0.00069       3.53325

   149   Cl    8  S      Cor( 1S)     2.00000    -101.16024
   150   Cl    8  S      Cor( 2S)     1.99972     -10.84188
   151   Cl    8  S      Val( 3S)     1.82153      -0.98304
   152   Cl    8  S      Ryd( 4S)     0.00218       1.03912
   153   Cl    8  S      Ryd( 5S)     0.00006       1.15040
   154   Cl    8  S      Ryd( 6S)     0.00000      18.06137
   155   Cl    8  S      Ryd( 7S)     0.00000     207.68811
   156   Cl    8  px     Cor( 2p)     1.99999      -7.44677
   157   Cl    8  px     Val( 3p)     1.89889      -0.28592
   158   Cl    8  px     Ryd( 5p)     0.00173       0.56895
   159   Cl    8  px     Ryd( 4p)     0.00011       0.44514
   160   Cl    8  px     Ryd( 6p)     0.00004       3.62200
   161   Cl    8  px     Ryd( 7p)     0.00000      25.04587
   162   Cl    8  py     Cor( 2p)     1.99993      -7.45074
   163   Cl    8  py     Val( 3p)     1.29029      -0.20592
   164   Cl    8  py     Ryd( 5p)     0.00337       0.51937
   165   Cl    8  py     Ryd( 4p)     0.00018       0.40191
   166   Cl    8  py     Ryd( 6p)     0.00002       4.13812
   167   Cl    8  py     Ryd( 7p)     0.00000      25.02883
   168   Cl    8  pz     Cor( 2p)     1.99999      -7.44661
   169   Cl    8  pz     Val( 3p)     1.92780      -0.29263
   170   Cl    8  pz     Ryd( 5p)     0.00291       0.54180
   171   Cl    8  pz     Ryd( 4p)     0.00015       0.37123
   172   Cl    8  pz     Ryd( 6p)     0.00001       3.29103
   173   Cl    8  pz     Ryd( 7p)     0.00000      24.99320
   174   Cl    8  dxy    Ryd( 3d)     0.00219       1.35747
   175   Cl    8  dxz    Ryd( 3d)     0.00024       1.03685
   176   Cl    8  dyz    Ryd( 3d)     0.00247       1.10258
   177   Cl    8  dx2y2  Ryd( 3d)     0.00344       1.37819
   178   Cl    8  dz2    Ryd( 3d)     0.00150       1.16844

   179   Cl    9  S      Cor( 1S)     2.00000    -101.15221
   180   Cl    9  S      Cor( 2S)     1.99972     -10.85078
   181   Cl    9  S      Val( 3S)     1.82072      -0.99782
   182   Cl    9  S      Ryd( 4S)     0.00363       0.86951
   183   Cl    9  S      Ryd( 5S)     0.00012       1.27875
   184   Cl    9  S      Ryd( 6S)     0.00000      18.09762
   185   Cl    9  S      Ryd( 7S)     0.00000     207.65077
   186   Cl    9  px     Cor( 2p)     1.99992      -7.45566
   187   Cl    9  px     Val( 3p)     1.25851      -0.21060
   188   Cl    9  px     Ryd( 5p)     0.00407       0.48045
   189   Cl    9  px     Ryd( 4p)     0.00020       0.38403
   190   Cl    9  px     Ryd( 6p)     0.00002       4.69588
   191   Cl    9  px     Ryd( 7p)     0.00000      24.41074
   192   Cl    9  py     Cor( 2p)     1.99999      -7.45122
   193   Cl    9  py     Val( 3p)     1.96093      -0.30280
   194   Cl    9  py     Ryd( 5p)     0.00198       0.50683
   195   Cl    9  py     Ryd( 4p)     0.00016       0.44317
   196   Cl    9  py     Ryd( 6p)     0.00002       4.09606
   197   Cl    9  py     Ryd( 7p)     0.00000      24.47155
   198   Cl    9  pz     Cor( 2p)     1.99999      -7.45129
   199   Cl    9  pz     Val( 3p)     1.93662      -0.30118
   200   Cl    9  pz     Ryd( 5p)     0.00278       0.49831
   201   Cl    9  pz     Ryd( 4p)     0.00017       0.35618
   202   Cl    9  pz     Ryd( 6p)     0.00001       3.81971
   203   Cl    9  pz     Ryd( 7p)     0.00000      24.46704
   204   Cl    9  dxy    Ryd( 3d)     0.00140       1.29143
   205   Cl    9  dxz    Ryd( 3d)     0.00263       1.09298
   206   Cl    9  dyz    Ryd( 3d)     0.00010       1.02257
   207   Cl    9  dx2y2  Ryd( 3d)     0.00419       1.37631
   208   Cl    9  dz2    Ryd( 3d)     0.00145       1.14692

   209    C   10  S      Cor( 1S)     1.99902     -10.25518
   210    C   10  S      Val( 2S)     0.85622       0.02663
   211    C   10  S      Ryd( 3S)     0.00391       0.97971
   212    C   10  S      Ryd( 4S)     0.00192       1.10998
   213    C   10  S      Ryd( 5S)     0.00002      23.33693
   214    C   10  px     Val( 2p)     1.08389       0.05379
   215    C   10  px     Ryd( 4p)     0.00374       1.54086
   216    C   10  px     Ryd( 3p)     0.00034       0.90147
   217    C   10  px     Ryd( 5p)     0.00015       3.49078
   218    C   10  py     Val( 2p)     1.13570       0.03778
   219    C   10  py     Ryd( 4p)     0.01146       1.24982
   220    C   10  py     Ryd( 3p)     0.00020       0.83445
   221    C   10  py     Ryd( 5p)     0.00015       3.47300
   222    C   10  pz     Val( 2p)     1.08882       0.01127
   223    C   10  pz     Ryd( 4p)     0.00372       0.66877
   224    C   10  pz     Ryd( 3p)     0.00116       0.53072
   225    C   10  pz     Ryd( 5p)     0.00002       2.97195
   226    C   10  dxy    Ryd( 3d)     0.00057       2.71731
   227    C   10  dxz    Ryd( 3d)     0.00057       1.87096
   228    C   10  dyz    Ryd( 3d)     0.00071       1.83592
   229    C   10  dx2y2  Ryd( 3d)     0.00074       2.92054
   230    C   10  dz2    Ryd( 3d)     0.00041       2.35894

   231    C   11  S      Cor( 1S)     1.99866     -10.31154
   232    C   11  S      Val( 2S)     0.83350       0.01957
   233    C   11  S      Ryd( 4S)     0.00542       1.64440
   234    C   11  S      Ryd( 3S)     0.00080       1.53474
   235    C   11  S      Ryd( 5S)     0.00006      21.65803
   236    C   11  px     Val( 2p)     0.90941       0.09387
   237    C   11  px     Ryd( 4p)     0.00561       1.53995
   238    C   11  px     Ryd( 3p)     0.00032       0.84717
   239    C   11  px     Ryd( 5p)     0.00018       3.21462
   240    C   11  py     Val( 2p)     0.95397       0.09632
   241    C   11  py     Ryd( 4p)     0.01183       1.24679
   242    C   11  py     Ryd( 3p)     0.00019       0.81985
   243    C   11  py     Ryd( 5p)     0.00021       3.19443
   244    C   11  pz     Val( 2p)     1.00332       0.02090
   245    C   11  pz     Ryd( 4p)     0.00090       0.81621
   246    C   11  pz     Ryd( 3p)     0.00047       0.55189
   247    C   11  pz     Ryd( 5p)     0.00004       2.88497
   248    C   11  dxy    Ryd( 3d)     0.00189       2.81607
   249    C   11  dxz    Ryd( 3d)     0.00192       1.95437
   250    C   11  dyz    Ryd( 3d)     0.00098       1.86426
   251    C   11  dx2y2  Ryd( 3d)     0.00149       2.97281
   252    C   11  dz2    Ryd( 3d)     0.00056       2.33391

   253    C   12  S      Cor( 1S)     1.99885     -10.18634
   254    C   12  S      Val( 2S)     1.16852      -0.05339
   255    C   12  S      Ryd( 3S)     0.02183       0.77173
   256    C   12  S      Ryd( 4S)     0.00084       1.27990
   257    C   12  S      Ryd( 5S)     0.00002      22.14023
   258    C   12  px     Val( 2p)     0.94216       0.18860
   259    C   12  px     Ryd( 4p)     0.00647       1.24190
   260    C   12  px     Ryd( 3p)     0.00013       0.60031
   261    C   12  px     Ryd( 5p)     0.00013       3.43373
   262    C   12  py     Val( 2p)     1.48611       0.06389
   263    C   12  py     Ryd( 4p)     0.00687       0.97480
   264    C   12  py     Ryd( 3p)     0.00014       0.68844
   265    C   12  py     Ryd( 5p)     0.00006       3.26079
   266    C   12  pz     Val( 2p)     0.74998       0.12141
   267    C   12  pz     Ryd( 4p)     0.00076       0.87749
   268    C   12  pz     Ryd( 3p)     0.00031       0.41249
   269    C   12  pz     Ryd( 5p)     0.00001       2.89029
   270    C   12  dxy    Ryd( 3d)     0.00220       2.18708
   271    C   12  dxz    Ryd( 3d)     0.00009       1.65922
   272    C   12  dyz    Ryd( 3d)     0.00237       1.63991
   273    C   12  dx2y2  Ryd( 3d)     0.00341       1.98014
   274    C   12  dz2    Ryd( 3d)     0.00172       1.97929

   275    C   13  S      Cor( 1S)     1.99916     -10.26955
   276    C   13  S      Val( 2S)     0.93066      -0.03454
   277    C   13  S      Ryd( 3S)     0.00160       1.08637
   278    C   13  S      Ryd( 4S)     0.00005       5.97441
   279    C   13  S      Ryd( 5S)     0.00003      17.95779
   280    C   13  px     Val( 2p)     1.05536       0.07351
   281    C   13  px     Ryd( 4p)     0.00377       1.03792
   282    C   13  px     Ryd( 3p)     0.00027       0.60166
   283    C   13  px     Ryd( 5p)     0.00014       3.26448
   284    C   13  py     Val( 2p)     1.15574       0.06358
   285    C   13  py     Ryd( 4p)     0.00440       1.30929
   286    C   13  py     Ryd( 3p)     0.00073       0.55646
   287    C   13  py     Ryd( 5p)     0.00011       3.12454
   288    C   13  pz     Val( 2p)     1.07506       0.00799
   289    C   13  pz     Ryd( 4p)     0.00217       0.70484
   290    C   13  pz     Ryd( 3p)     0.00114       0.40909
   291    C   13  pz     Ryd( 5p)     0.00002       2.87319
   292    C   13  dxy    Ryd( 3d)     0.00051       2.74649
   293    C   13  dxz    Ryd( 3d)     0.00057       1.83603
   294    C   13  dyz    Ryd( 3d)     0.00029       1.79633
   295    C   13  dx2y2  Ryd( 3d)     0.00068       2.65006
   296    C   13  dz2    Ryd( 3d)     0.00045       2.25301

   297    C   14  S      Cor( 1S)     1.99903     -10.25944
   298    C   14  S      Val( 2S)     0.94552      -0.03551
   299    C   14  S      Ryd( 3S)     0.00167       1.02746
   300    C   14  S      Ryd( 4S)     0.00012       2.44571
   301    C   14  S      Ryd( 5S)     0.00001      21.79261
   302    C   14  px     Val( 2p)     1.12632       0.06667
   303    C   14  px     Ryd( 4p)     0.00604       1.07267
   304    C   14  px     Ryd( 3p)     0.00052       0.52786
   305    C   14  px     Ryd( 5p)     0.00010       3.35980
   306    C   14  py     Val( 2p)     1.12616       0.05576
   307    C   14  py     Ryd( 4p)     0.00606       0.96863
   308    C   14  py     Ryd( 3p)     0.00025       0.46985
   309    C   14  py     Ryd( 5p)     0.00012       3.37818
   310    C   14  pz     Val( 2p)     1.03791       0.01578
   311    C   14  pz     Ryd( 4p)     0.00178       0.65925
   312    C   14  pz     Ryd( 3p)     0.00067       0.40428
   313    C   14  pz     Ryd( 5p)     0.00001       2.91986
   314    C   14  dxy    Ryd( 3d)     0.00076       2.64974
   315    C   14  dxz    Ryd( 3d)     0.00042       1.80427
   316    C   14  dyz    Ryd( 3d)     0.00052       1.83105
   317    C   14  dx2y2  Ryd( 3d)     0.00057       2.72874
   318    C   14  dz2    Ryd( 3d)     0.00038       2.18758

   319    C   15  S      Cor( 1S)     1.99862     -10.31034
   320    C   15  S      Val( 2S)     0.94187      -0.07799
   321    C   15  S      Ryd( 3S)     0.00283       0.61415
   322    C   15  S      Ryd( 4S)     0.00064       1.04123
   323    C   15  S      Ryd( 5S)     0.00003      23.38120
   324    C   15  px     Val( 2p)     0.97033      -0.00723
   325    C   15  px     Ryd( 4p)     0.00777       1.05884
   326    C   15  px     Ryd( 5p)     0.00044       3.22099
   327    C   15  px     Ryd( 3p)     0.00024       0.81080
   328    C   15  py     Val( 2p)     1.09604       0.04783
   329    C   15  py     Ryd( 4p)     0.00974       0.94718
   330    C   15  py     Ryd( 5p)     0.00022       3.35706
   331    C   15  py     Ryd( 3p)     0.00021       0.90288
   332    C   15  pz     Val( 2p)     1.10307       0.00121
   333    C   15  pz     Ryd( 4p)     0.00129       0.76472
   334    C   15  pz     Ryd( 5p)     0.00012       2.69369
   335    C   15  pz     Ryd( 3p)     0.00031       0.64540
   336    C   15  dxy    Ryd( 3d)     0.00119       2.66912
   337    C   15  dxz    Ryd( 3d)     0.00115       1.80812
   338    C   15  dyz    Ryd( 3d)     0.00061       1.89911
   339    C   15  dx2y2  Ryd( 3d)     0.00204       2.58716
   340    C   15  dz2    Ryd( 3d)     0.00072       2.23316

   341   Cl   16  S      Cor( 1S)     2.00000    -101.07279
   342   Cl   16  S      Cor( 2S)     1.99967     -10.77431
   343   Cl   16  S      Val( 3S)     1.81236      -0.93147
   344   Cl   16  S      Ryd( 5S)     0.00190       1.00727
   345   Cl   16  S      Ryd( 4S)     0.00013       0.96158
   346   Cl   16  S      Ryd( 6S)     0.00000      18.44617
   347   Cl   16  S      Ryd( 7S)     0.00000     207.53662
   348   Cl   16  px     Cor( 2p)     1.99991      -7.38234
   349   Cl   16  px     Val( 3p)     1.40076      -0.16305
   350   Cl   16  px     Ryd( 5p)     0.00441       0.51933
   351   Cl   16  px     Ryd( 4p)     0.00036       0.43139
   352   Cl   16  px     Ryd( 6p)     0.00002       4.18556
   353   Cl   16  px     Ryd( 7p)     0.00000      24.98919
   354   Cl   16  py     Cor( 2p)     1.99998      -7.37956
   355   Cl   16  py     Val( 3p)     1.88670      -0.22572
   356   Cl   16  py     Ryd( 4p)     0.00312       0.56048
   357   Cl   16  py     Ryd( 5p)     0.00007       0.57194
   358   Cl   16  py     Ryd( 6p)     0.00002       3.74452
   359   Cl   16  py     Ryd( 7p)     0.00000      25.00654
   360   Cl   16  pz     Cor( 2p)     1.99999      -7.37922
   361   Cl   16  pz     Val( 3p)     1.93558      -0.23555
   362   Cl   16  pz     Ryd( 5p)     0.00341       0.54111
   363   Cl   16  pz     Ryd( 4p)     0.00009       0.38637
   364   Cl   16  pz     Ryd( 6p)     0.00001       3.44727
   365   Cl   16  pz     Ryd( 7p)     0.00000      24.98315
   366   Cl   16  dxy    Ryd( 3d)     0.00272       1.39225
   367   Cl   16  dxz    Ryd( 3d)     0.00218       1.15460
   368   Cl   16  dyz    Ryd( 3d)     0.00042       1.09832
   369   Cl   16  dx2y2  Ryd( 3d)     0.00279       1.41146
   370   Cl   16  dz2    Ryd( 3d)     0.00133       1.21275

   371    H   17  S      Val( 1S)     0.80051       0.18145
   372    H   17  S      Ryd( 2S)     0.00099       1.24017
   373    H   17  S      Ryd( 3S)     0.00022       1.76737
   374    H   17  px     Ryd( 2p)     0.00028       2.56789
   375    H   17  py     Ryd( 2p)     0.00020       2.39382
   376    H   17  pz     Ryd( 2p)     0.00014       1.76609

   377    H   18  S      Val( 1S)     0.80376       0.17110
   378    H   18  S      Ryd( 2S)     0.00202       0.52822
   379    H   18  S      Ryd( 3S)     0.00023       2.51401
   380    H   18  px     Ryd( 2p)     0.00008       2.18747
   381    H   18  py     Ryd( 2p)     0.00040       2.83511
   382    H   18  pz     Ryd( 2p)     0.00022       1.76421

   383    H   19  S      Val( 1S)     0.78775       0.14589
   384    H   19  S      Ryd( 2S)     0.00197       0.76298
   385    H   19  S      Ryd( 3S)     0.00021       2.26057
   386    H   19  px     Ryd( 2p)     0.00015       2.19208
   387    H   19  py     Ryd( 2p)     0.00033       2.74348
   388    H   19  pz     Ryd( 2p)     0.00020       1.72638

   389    H   20  S      Val( 1S)     0.78134       0.14023
   390    H   20  S      Ryd( 2S)     0.00152       0.80524
   391    H   20  S      Ryd( 3S)     0.00022       2.23402
   392    H   20  px     Ryd( 2p)     0.00023       2.38039
   393    H   20  py     Ryd( 2p)     0.00026       2.48265
   394    H   20  pz     Ryd( 2p)     0.00016       1.71887

 WARNING:  1 low occupancy (<1.9990e) core orbital  found on  C    1
           1 low occupancy (<1.9990e) core orbital  found on  C    2
           1 low occupancy (<1.9990e) core orbital  found on  C    4
           1 low occupancy (<1.9990e) core orbital  found on  C    5
           1 low occupancy (<1.9990e) core orbital  found on  C    6
           1 low occupancy (<1.9990e) core orbital  found on  C   11
           1 low occupancy (<1.9990e) core orbital  found on  C   12
           1 low occupancy (<1.9990e) core orbital  found on  C   15

 WARNING:  Population inversion found on atom  C    1
           Population inversion found on atom  C    2
           Population inversion found on atom  C    3
           Population inversion found on atom  C    4
           Population inversion found on atom  C    5
           Population inversion found on atom  C    6
           Population inversion found on atom Cl    8
           Population inversion found on atom Cl    9
           Population inversion found on atom  C   10
           Population inversion found on atom  C   11
           Population inversion found on atom  C   12
           Population inversion found on atom  C   13
           Population inversion found on atom  C   14
           Population inversion found on atom  C   15
           Population inversion found on atom Cl   16


 Summary of Natural Population Analysis:                  
                                                          
                                       Natural Population 
                Natural  -----------------------------------------------
    Atom  No    Charge         Core      Valence    Rydberg      Total
 -----------------------------------------------------------------------
      C    1   -0.08650      1.99833     4.06059    0.02758     6.08650
      C    2   -0.25083      1.99892     4.23155    0.02036     6.25083
      C    3   -0.20198      1.99910     4.17750    0.02538     6.20198
      C    4   -0.12889      1.99838     4.10427    0.02624     6.12889
      C    5    0.29352      1.99868     3.67593    0.03187     5.70648
      C    6    0.00691      1.99900     3.97813    0.01596     5.99309
      O    7   -0.48695      1.99970     6.46565    0.02160     8.48695
     Cl    8    0.04127      9.99962     6.93850    0.02060    16.95873
     Cl    9    0.00065      9.99962     6.97678    0.02294    16.99935
      C   10   -0.19345      1.99902     4.16463    0.02980     6.19345
      C   11    0.26825      1.99866     3.70020    0.03288     5.73175
      C   12   -0.39300      1.99885     4.34676    0.04738     6.39300
      C   13   -0.23291      1.99916     4.21682    0.01693     6.23291
      C   14   -0.25496      1.99903     4.23592    0.02001     6.25496
      C   15   -0.13949      1.99862     4.11131    0.02955     6.13949
     Cl   16   -0.05796      9.99956     7.03540    0.02300    17.05796
      H   17    0.19766      0.00000     0.80051    0.00184     0.80234
      H   18    0.19329      0.00000     0.80376    0.00294     0.80671
      H   19    0.20940      0.00000     0.78775    0.00286     0.79060
      H   20    0.21626      0.00000     0.78134    0.00240     0.78374
 =======================================================================
   * Total *   -0.99972     55.98427    79.59331    0.42213   135.99972

                                 Natural Population      
 --------------------------------------------------------
   Core                      55.98427 ( 99.9719% of  56)
   Valence                   79.59331 ( 99.4916% of  80)
   Natural Minimal Basis    135.57759 ( 99.6894% of 136)
   Natural Rydberg Basis      0.42213 (  0.3104% of 136)
 --------------------------------------------------------

    Atom  No          Natural Electron Configuration
 ----------------------------------------------------------------------------
      C    1      [core]2S( 0.90)2p( 3.16)3d( 0.01)4p( 0.02)
      C    2      [core]2S( 0.93)2p( 3.30)4p( 0.01)
      C    3      [core]2S( 0.93)2p( 3.25)3p( 0.01)4p( 0.01)
      C    4      [core]2S( 0.91)2p( 3.19)3p( 0.01)3d( 0.01)4p( 0.01)
      C    5      [core]2S( 0.81)2p( 2.86)3d( 0.01)4p( 0.02)
      C    6      [core]2S( 0.86)2p( 3.12)3p( 0.01)
      O    7      [core]2S( 1.58)2p( 4.89)3p( 0.01)
     Cl    8      [core]3S( 1.82)3p( 5.12)3d( 0.01)5p( 0.01)
     Cl    9      [core]3S( 1.82)3p( 5.16)3d( 0.01)5p( 0.01)
      C   10      [core]2S( 0.86)2p( 3.31)4p( 0.02)
      C   11      [core]2S( 0.83)2p( 2.87)4S( 0.01)3d( 0.01)4p( 0.02)
      C   12      [core]2S( 1.17)2p( 3.18)3S( 0.02)3d( 0.01)4p( 0.01)
      C   13      [core]2S( 0.93)2p( 3.29)4p( 0.01)
      C   14      [core]2S( 0.95)2p( 3.29)4p( 0.01)
      C   15      [core]2S( 0.94)2p( 3.17)3d( 0.01)4p( 0.02)
     Cl   16      [core]3S( 1.81)3p( 5.22)3d( 0.01)5p( 0.01)
      H   17            1S( 0.80)
      H   18            1S( 0.80)
      H   19            1S( 0.79)
      H   20            1S( 0.78)


 NATURAL BOND ORBITAL ANALYSIS:

                       Occupancies       Lewis Structure    Low   High
           Occ.    -------------------  -----------------   occ   occ
  Cycle   Thresh.   Lewis   Non-Lewis     CR  BD  3C  LP    (L)   (NL)   Dev
 =============================================================================
   1(1)    1.90   129.01701   6.98299     28  23   0  17     7      8    0.48
   2(2)    1.90   129.01701   6.98299     28  23   0  17     7      8    0.48
   3(1)    1.80   129.39644   6.60356     28  23   0  17     6      6    0.48
   4(2)    1.80   129.39644   6.60356     28  23   0  17     6      6    0.48
   5(1)    1.70   131.13409   4.86591     28  25   0  15     3      6    0.47
   6(2)    1.70   131.13409   4.86591     28  25   0  15     3      6    0.47
   7(1)    1.60   132.68634   3.31366     28  28   0  12     0      6    0.46
   8(2)    1.60   132.21878   3.78122     28  27   0  13     1      6    0.39
   9(3)    1.60   132.21878   3.78122     28  27   0  13     1      6    0.39
  10(4)    1.60   132.19000   3.81000     28  27   0  13     1      6    0.39
  11(5)    1.60   132.19000   3.81000     28  27   0  13     1      6    0.39
  12(6)    1.60   132.68634   3.31366     28  28   0  12     0      6    0.46
  13(7)    1.60   132.19000   3.81000     28  27   0  13     1      6    0.39
  14(8)    1.60   132.19000   3.81000     28  27   0  13     1      6    0.39
  15(9)    1.60   132.68634   3.31366     28  28   0  12     0      6    0.46
  16(1)    1.50   132.75835   3.24165     28  28   0  12     0      6    0.39
  17(2)    1.50   132.75835   3.24165     28  28   0  12     0      6    0.39
 -----------------------------------------------------------------------------

 Structure accepted: RESONANCE keyword permits strongly delocalized structure

 WARNING:  1 low occupancy (<1.9990e) core orbital  found on  C    1
           1 low occupancy (<1.9990e) core orbital  found on  C    2
           1 low occupancy (<1.9990e) core orbital  found on  C    4
           1 low occupancy (<1.9990e) core orbital  found on  C    5
           1 low occupancy (<1.9990e) core orbital  found on  C    6
           1 low occupancy (<1.9990e) core orbital  found on  C   11
           1 low occupancy (<1.9990e) core orbital  found on  C   12
           1 low occupancy (<1.9990e) core orbital  found on  C   15

 --------------------------------------------------------
   Core                     55.98430 ( 99.972% of  56)
   Valence Lewis            76.77405 ( 95.968% of  80)
  ==================       ============================
   Total Lewis             132.75835 ( 97.616% of 136)
  -----------------------------------------------------
   Valence non-Lewis         2.95999 (  2.176% of 136)
   Rydberg non-Lewis         0.28166 (  0.207% of 136)
  ==================       ============================
   Total non-Lewis           3.24165 (  2.384% of 136)
 --------------------------------------------------------


       (Occupancy)   Bond orbital/ Coefficients/ Hybrids
 ---------------------------------------------------------------------------------
     1. (1.96885) BD ( 1) C   1 - C   2  
                ( 51.42%)   0.7170* C   1 s( 38.70%)p 1.58( 61.25%)d 0.00(  0.04%)
                                            0.0001  0.6221  0.0044  0.0003 -0.2298
                                           -0.0280 -0.0010 -0.0047  0.7471 -0.0231
                                            0.0094  0.0082 -0.0104  0.0005 -0.0001
                                           -0.0001 -0.0074  0.0001 -0.0006 -0.0078
                                           -0.0180
                ( 48.58%)   0.6970* C   2 s( 35.02%)p 1.85( 64.94%)d 0.00(  0.04%)
                                            0.0004  0.5916 -0.0148  0.0006  0.2919
                                           -0.0448 -0.0049  0.0032 -0.7496  0.0086
                                            0.0105 -0.0023  0.0088  0.0003 -0.0002
                                            0.0000 -0.0076 -0.0000 -0.0005 -0.0110
                                           -0.0151
     2. (1.97724) BD ( 1) C   1 - C   4  
                ( 49.39%)   0.7028* C   1 s( 38.41%)p 1.60( 61.56%)d 0.00(  0.03%)
                                            0.0001  0.6195  0.0186 -0.0002 -0.4370
                                           -0.0234 -0.0045 -0.0086 -0.6508  0.0152
                                           -0.0031 -0.0071  0.0119 -0.0001 -0.0000
                                            0.0001  0.0114 -0.0002 -0.0004 -0.0016
                                           -0.0142
                ( 50.61%)   0.7114* C   4 s( 38.45%)p 1.60( 61.52%)d 0.00(  0.03%)
                                           -0.0001  0.6199  0.0145  0.0037 -0.0006
                                            0.5508 -0.0253 -0.0022  0.0050  0.5576
                                            0.0066 -0.0069  0.0096 -0.0065  0.0000
                                            0.0002 -0.0002  0.0104 -0.0001 -0.0003
                                           -0.0046 -0.0114
     3. (1.75030) BD ( 2) C   1 - C   4  
                ( 49.84%)   0.7060* C   1 s(  0.00%)p 1.00( 99.98%)d 0.00(  0.02%)
                                           -0.0000 -0.0006  0.0000  0.0000  0.0034
                                            0.0001 -0.0000  0.0000  0.0154  0.0000
                                           -0.0002 -0.0000  0.9994  0.0085 -0.0254
                                           -0.0024 -0.0001 -0.0088 -0.0111  0.0001
                                            0.0003
                ( 50.16%)   0.7082* C   4 s(  0.00%)p 1.00( 99.98%)d 0.00(  0.02%)
                                           -0.0000 -0.0007 -0.0002 -0.0002  0.0000
                                           -0.0004 -0.0001 -0.0000 -0.0000  0.0128
                                            0.0001  0.0003 -0.0001  0.9995 -0.0010
                                            0.0231 -0.0072  0.0002  0.0076  0.0134
                                           -0.0000 -0.0003
     4. (1.98810) BD ( 1) C   1 -Cl   9  
                ( 45.82%)   0.6769* C   1 s( 22.71%)p 3.39( 77.09%)d 0.01(  0.20%)
                                            0.0001  0.4759 -0.0253 -0.0004  0.8681
                                           -0.0087  0.0133 -0.0138 -0.1300 -0.0068
                                           -0.0019  0.0007 -0.0006  0.0000 -0.0000
                                            0.0000 -0.0099 -0.0001 -0.0001  0.0343
                                           -0.0262
                ( 54.18%)   0.7361*Cl   9 s( 19.25%)p 4.17( 80.25%)d 0.03(  0.49%)
                                            0.0000  0.0002  0.4363  0.0470  0.0030
                                            0.0002 -0.0000 -0.0001 -0.8888  0.0523
                                           -0.0068 -0.0010  0.0003  0.0000  0.0990
                                           -0.0054  0.0026 -0.0006 -0.0000  0.0000
                                            0.0006 -0.0000 -0.0000  0.0000  0.0000
                                           -0.0148 -0.0001  0.0000  0.0589 -0.0352
     5. (1.96783) BD ( 1) C   2 - C   3  
                ( 50.44%)   0.7102* C   2 s( 35.96%)p 1.78( 63.99%)d 0.00(  0.05%)
                                            0.0001  0.5997  0.0010  0.0016 -0.7805
                                            0.0110  0.0070 -0.0018  0.1683 -0.0465
                                            0.0012  0.0005  0.0043  0.0005 -0.0001
                                            0.0000 -0.0019 -0.0004 -0.0002  0.0143
                                           -0.0157
                ( 49.56%)   0.7040* C   3 s( 35.47%)p 1.82( 64.49%)d 0.00(  0.04%)
                                            0.0004  0.5956  0.0031  0.0003  0.7903
                                           -0.0234 -0.0109  0.0042 -0.1348 -0.0374
                                            0.0028  0.0002 -0.0087  0.0006  0.0001
                                           -0.0000 -0.0103 -0.0003  0.0000  0.0123
                                           -0.0111
     6. (1.72567) BD ( 2) C   2 - C   3  
                ( 51.54%)   0.7179* C   2 s(  0.00%)p 1.00( 99.96%)d 0.00(  0.04%)
                                           -0.0000  0.0006  0.0001  0.0000  0.0093
                                            0.0002  0.0000 -0.0000  0.0158  0.0004
                                            0.0002 -0.0000  0.9992  0.0285  0.0095
                                           -0.0011 -0.0003 -0.0197 -0.0070 -0.0001
                                            0.0006
                ( 48.46%)   0.6962* C   3 s(  0.00%)p 1.00( 99.95%)d 0.00(  0.05%)
                                            0.0000  0.0011  0.0001 -0.0000  0.0125
                                           -0.0002  0.0000 -0.0001  0.0141  0.0005
                                            0.0003 -0.0001  0.9994  0.0177  0.0062
                                           -0.0046  0.0001  0.0176 -0.0139  0.0003
                                           -0.0001
     7. (1.97950) BD ( 1) C   2 - H  20  
                ( 60.91%)   0.7805* C   2 s( 28.93%)p 2.46( 71.04%)d 0.00(  0.03%)
                                           -0.0003  0.5378  0.0084 -0.0019  0.5506
                                            0.0147 -0.0027  0.0003  0.6377  0.0042
                                           -0.0002 -0.0002 -0.0155 -0.0001  0.0000
                                           -0.0000  0.0158 -0.0004 -0.0004 -0.0021
                                           -0.0091
                ( 39.09%)   0.6252* H  20 s( 99.96%)p 0.00(  0.04%)
                                            0.9998  0.0018  0.0010 -0.0132 -0.0145
                                            0.0004
     8. (1.96432) BD ( 1) C   3 - C   6  
                ( 49.19%)   0.7013* C   3 s( 35.05%)p 1.85( 64.91%)d 0.00(  0.04%)
                                            0.0005  0.5917  0.0198 -0.0002 -0.5463
                                            0.0427 -0.0130 -0.0009 -0.5898 -0.0228
                                           -0.0054 -0.0012  0.0145 -0.0001  0.0003
                                            0.0000  0.0151 -0.0004 -0.0005 -0.0035
                                           -0.0137
                ( 50.81%)   0.7128* C   6 s( 36.50%)p 1.74( 63.48%)d 0.00(  0.02%)
                                           -0.0002  0.6032  0.0349 -0.0029  0.0002
                                            0.4709  0.0136  0.0050  0.6424  0.0049
                                            0.0066 -0.0062 -0.0003 -0.0003  0.0131
                                           -0.0000 -0.0001  0.0001 -0.0052
     9. (1.98251) BD ( 1) C   3 - H  19  
                ( 60.66%)   0.7788* C   3 s( 29.41%)p 2.40( 70.56%)d 0.00(  0.03%)
                                           -0.0003  0.5421 -0.0164 -0.0001 -0.2724
                                           -0.0050 -0.0011  0.0006  0.7943  0.0180
                                            0.0055 -0.0006 -0.0084 -0.0001 -0.0001
                                           -0.0000 -0.0102  0.0002 -0.0003 -0.0131
                                           -0.0077
                ( 39.34%)   0.6272* H  19 s( 99.96%)p 0.00(  0.04%)
                                            0.9998  0.0009  0.0011  0.0077 -0.0183
                                            0.0002
    10. (1.97214) BD ( 1) C   4 - C   5  
                ( 50.47%)   0.7104* C   4 s( 37.00%)p 1.70( 62.95%)d 0.00(  0.04%)
                                           -0.0002  0.6083 -0.0048  0.0027  0.0012
                                           -0.7866  0.0041  0.0031 -0.0103  0.1008
                                            0.0210 -0.0011  0.0040 -0.0012 -0.0002
                                            0.0000 -0.0000 -0.0055  0.0001 -0.0002
                                            0.0126 -0.0159
                ( 49.53%)   0.7038* C   5 s( 38.60%)p 1.59( 61.38%)d 0.00(  0.02%)
                                           -0.0001  0.6212 -0.0058  0.0032 -0.0004
                                            0.7450  0.0285 -0.0027  0.0004 -0.2391
                                            0.0265 -0.0037  0.0003 -0.0005 -0.0002
                                           -0.0001  0.0000 -0.0057 -0.0000 -0.0000
                                            0.0096 -0.0098
    11. (1.98781) BD ( 1) C   4 -Cl   8  
                ( 47.22%)   0.6872* C   4 s( 24.42%)p 3.09( 75.41%)d 0.01(  0.16%)
                                           -0.0001  0.4941 -0.0091 -0.0060 -0.0010
                                            0.2769  0.0018 -0.0058 -0.0030 -0.8228
                                            0.0022  0.0125  0.0119  0.0110 -0.0002
                                           -0.0003 -0.0002 -0.0200  0.0003 -0.0010
                                           -0.0280 -0.0214
                ( 52.78%)   0.7265*Cl   8 s( 18.61%)p 4.35( 80.87%)d 0.03(  0.52%)
                                            0.0000  0.0002  0.4297  0.0379  0.0011
                                            0.0003 -0.0000 -0.0000 -0.2679  0.0111
                                           -0.0012 -0.0011  0.0002  0.0001  0.8569
                                           -0.0477  0.0080  0.0006 -0.0004 -0.0000
                                           -0.0143  0.0007 -0.0001 -0.0000  0.0000
                                           -0.0351  0.0006 -0.0019 -0.0518 -0.0363
    12. (1.95222) BD ( 1) C   5 - C   6  
                ( 50.96%)   0.7138* C   5 s( 36.71%)p 1.72( 63.26%)d 0.00(  0.03%)
                                            0.0002  0.6058 -0.0007 -0.0044 -0.0002
                                           -0.2642 -0.0015 -0.0022  0.0052  0.7501
                                           -0.0086 -0.0038  0.0003 -0.0021  0.0001
                                           -0.0004  0.0001 -0.0101 -0.0000 -0.0001
                                           -0.0096 -0.0121
                ( 49.04%)   0.7003* C   6 s( 29.46%)p 2.39( 70.49%)d 0.00(  0.05%)
                                           -0.0003  0.5426 -0.0160 -0.0033 -0.0006
                                            0.3484 -0.0042  0.0005 -0.7639 -0.0029
                                            0.0008 -0.0016  0.0002  0.0001 -0.0099
                                           -0.0002 -0.0000 -0.0117 -0.0151
    13. (1.56963) BD ( 2) C   5 - C   6  
                ( 49.85%)   0.7060* C   5 s(  0.00%)p 1.00( 99.96%)d 0.00(  0.04%)
                                            0.0000  0.0009  0.0001 -0.0005 -0.0001
                                            0.0007 -0.0002 -0.0002 -0.0001  0.0023
                                           -0.0002  0.0003 -0.0002  0.9997 -0.0082
                                           -0.0125  0.0058  0.0004 -0.0020  0.0197
                                           -0.0001  0.0000
                ( 50.15%)   0.7082* C   6 s(  0.00%)p 1.00( 99.95%)d 0.00(  0.05%)
                                            0.0000 -0.0016 -0.0004  0.0004 -0.0000
                                            0.0121 -0.0003  0.0001  0.0023 -0.0003
                                           -0.0003  0.9993 -0.0275 -0.0065 -0.0001
                                            0.0134 -0.0179  0.0001 -0.0002
    14. (1.98762) BD ( 1) C   5 - O   7  
                ( 33.32%)   0.5772* C   5 s( 24.48%)p 3.08( 75.33%)d 0.01(  0.20%)
                                           -0.0002  0.4947 -0.0008  0.0009  0.0002
                                           -0.6111 -0.0128  0.0010  0.0043 -0.6142
                                            0.0491 -0.0054  0.0019  0.0014  0.0005
                                           -0.0000 -0.0001  0.0367  0.0001  0.0000
                                            0.0040 -0.0245
                ( 66.68%)   0.8166* O   7 s( 30.07%)p 2.32( 69.85%)d 0.00(  0.08%)
                                           -0.0001  0.5482 -0.0131  0.0020 -0.0000
                                            0.6811 -0.0167  0.0010  0.0016  0.4839
                                            0.0063 -0.0051 -0.0019  0.0051  0.0001
                                           -0.0000 -0.0000  0.0232  0.0002  0.0003
                                           -0.0058 -0.0142
    15. (1.95918) BD ( 1) C   6 - C  10  
                ( 50.31%)   0.7093* C   6 s( 34.18%)p 1.93( 65.79%)d 0.00(  0.03%)
                                           -0.0002  0.5842 -0.0199  0.0066  0.0008
                                           -0.8095 -0.0121 -0.0030  0.0463 -0.0178
                                            0.0022  0.0106  0.0001  0.0001  0.0046
                                           -0.0008 -0.0002  0.0107 -0.0124
                ( 49.69%)   0.7049* C  10 s( 31.60%)p 2.16( 68.38%)d 0.00(  0.03%)
                                            0.0002  0.5617  0.0133  0.0167 -0.0009
                                            0.8012 -0.0047  0.0020 -0.0074  0.2018
                                           -0.0294  0.0084  0.0018 -0.0081  0.0001
                                            0.0002  0.0001 -0.0005 -0.0004  0.0000
                                            0.0138 -0.0095
    16. (1.98915) BD ( 1) O   7 - C  11  
                ( 69.87%)   0.8359* O   7 s( 35.05%)p 1.85( 64.88%)d 0.00(  0.07%)
                                            0.0001 -0.5920  0.0072  0.0006  0.0001
                                            0.7250 -0.0117  0.0020  0.0006 -0.3505
                                           -0.0072  0.0071  0.0035 -0.0002 -0.0000
                                            0.0000  0.0000  0.0227  0.0001 -0.0000
                                           -0.0002  0.0138
                ( 30.13%)   0.5489* C  11 s( 22.69%)p 3.40( 77.06%)d 0.01(  0.25%)
                                            0.0003 -0.4759  0.0111  0.0149  0.0017
                                           -0.7204  0.0062  0.0095  0.0092  0.4964
                                           -0.0702 -0.0042 -0.0046  0.0063 -0.0005
                                            0.0000 -0.0001  0.0385  0.0004 -0.0002
                                           -0.0214  0.0246
    17. (1.96634) BD ( 1) C  10 - C  11  
                ( 52.15%)   0.7222* C  10 s( 31.04%)p 2.22( 68.92%)d 0.00(  0.04%)
                                           -0.0001  0.5569 -0.0049 -0.0137  0.0003
                                           -0.1866  0.0067  0.0001 -0.0018 -0.8088
                                           -0.0052  0.0044 -0.0052 -0.0115 -0.0000
                                            0.0003 -0.0000  0.0006 -0.0002  0.0008
                                           -0.0151 -0.0136
                ( 47.85%)   0.6917* C  11 s( 35.39%)p 1.82( 64.57%)d 0.00(  0.04%)
                                            0.0001  0.5944  0.0243  0.0021  0.0010
                                            0.1524  0.0197 -0.0007 -0.0037  0.7885
                                           -0.0039 -0.0053  0.0051  0.0137 -0.0001
                                            0.0000  0.0000  0.0117  0.0002  0.0005
                                           -0.0126 -0.0093
    18. (1.64709) BD ( 2) C  10 - C  11  
                ( 53.55%)   0.7317* C  10 s(  0.00%)p 1.00( 99.96%)d 0.00(  0.04%)
                                            0.0000  0.0016 -0.0001 -0.0004  0.0000
                                            0.0130  0.0004 -0.0000  0.0002 -0.0161
                                           -0.0006  0.0000 -0.0002  0.9995  0.0120
                                            0.0038  0.0017  0.0000  0.0017 -0.0202
                                           -0.0001 -0.0008
                ( 46.45%)   0.6816* C  11 s(  0.00%)p 1.00( 99.94%)d 0.00(  0.06%)
                                            0.0000 -0.0021  0.0002 -0.0006  0.0001
                                           -0.0007 -0.0004  0.0001 -0.0003 -0.0157
                                           -0.0001 -0.0000 -0.0002  0.9995  0.0026
                                            0.0136  0.0025  0.0001  0.0121  0.0208
                                            0.0004  0.0006
    19. (1.97211) BD ( 1) C  10 - C  13  
                ( 52.11%)   0.7219* C  10 s( 37.29%)p 1.68( 62.69%)d 0.00(  0.02%)
                                           -0.0001  0.6107 -0.0011  0.0009  0.0005
                                           -0.5677 -0.0165  0.0041  0.0003  0.5512
                                           -0.0142  0.0044  0.0032  0.0153 -0.0005
                                           -0.0001  0.0001 -0.0101 -0.0004  0.0003
                                            0.0033 -0.0091
                ( 47.89%)   0.6920* C  13 s( 34.82%)p 1.87( 65.14%)d 0.00(  0.03%)
                                            0.0000  0.5901  0.0060  0.0038  0.0000
                                            0.6520 -0.0289 -0.0062  0.0027 -0.4740
                                           -0.0150  0.0140 -0.0045 -0.0205 -0.0003
                                            0.0005 -0.0001 -0.0138 -0.0007  0.0007
                                            0.0018 -0.0123
    20. (1.96342) BD ( 1) C  11 - C  12  
                ( 55.29%)   0.7436* C  11 s( 41.65%)p 1.40( 58.35%)d 0.00(  0.00%)
                                           -0.0000 -0.6451  0.0167 -0.0047  0.0004
                                            0.6747  0.0294 -0.0116  0.0040  0.3545
                                           -0.0395  0.0009 -0.0010  0.0047 -0.0009
                                           -0.0002  0.0000 -0.0041 -0.0001 -0.0001
                                            0.0005  0.0051
                ( 44.71%)   0.6686* C  12 s( 33.94%)p 1.94( 65.91%)d 0.00(  0.15%)
                                            0.0005 -0.5776 -0.0762  0.0029 -0.0007
                                           -0.7610  0.0426  0.0076 -0.0002 -0.2784
                                           -0.0222  0.0056 -0.0001 -0.0123 -0.0004
                                            0.0001 -0.0000 -0.0297 -0.0009 -0.0009
                                           -0.0097  0.0225
    21. (1.97222) BD ( 1) C  12 - C  15  
                ( 45.43%)   0.6740* C  12 s( 36.29%)p 1.75( 63.57%)d 0.00(  0.14%)
                                           -0.0005  0.5972  0.0791  0.0082 -0.0005
                                           -0.6342  0.0454  0.0059  0.0003  0.4809
                                            0.0032 -0.0073 -0.0022  0.0071  0.0002
                                           -0.0002 -0.0001 -0.0273 -0.0005  0.0010
                                           -0.0118 -0.0221
                ( 54.57%)   0.7387* C  15 s( 39.54%)p 1.53( 60.45%)d 0.00(  0.01%)
                                            0.0002  0.6288 -0.0018 -0.0002  0.0008
                                            0.5625  0.0195  0.0079 -0.0109 -0.5353
                                            0.0287 -0.0021  0.0056 -0.0142  0.0007
                                           -0.0001  0.0000 -0.0064 -0.0000  0.0005
                                           -0.0008 -0.0091
    22. (1.60428) BD ( 2) C  12 - C  15  
                ( 37.01%)   0.6083* C  12 s(  0.00%)p 1.00( 99.71%)d 0.00(  0.29%)
                                           -0.0001  0.0020 -0.0004  0.0000  0.0001
                                           -0.0076  0.0005 -0.0002  0.0000 -0.0271
                                            0.0007 -0.0004  0.0001  0.9977 -0.0254
                                            0.0177 -0.0026 -0.0003  0.0047  0.0536
                                            0.0014  0.0023
                ( 62.99%)   0.7937* C  15 s(  0.00%)p 1.00(100.00%)d 0.00(  0.00%)
                                            0.0000  0.0017  0.0006 -0.0001 -0.0001
                                           -0.0079 -0.0000 -0.0001 -0.0002 -0.0328
                                           -0.0009 -0.0002 -0.0004  0.9991  0.0195
                                            0.0073  0.0169 -0.0000  0.0021 -0.0011
                                           -0.0001  0.0000
    23. (1.97129) BD ( 1) C  13 - C  14  
                ( 50.23%)   0.7087* C  13 s( 36.53%)p 1.74( 63.44%)d 0.00(  0.03%)
                                            0.0000  0.6042  0.0174 -0.0012  0.0005
                                           -0.7463  0.0300  0.0066 -0.0026 -0.2750
                                           -0.0243  0.0145  0.0000  0.0005 -0.0007
                                            0.0006 -0.0000  0.0118  0.0001  0.0002
                                            0.0075 -0.0107
                ( 49.77%)   0.7055* C  14 s( 35.87%)p 1.79( 64.09%)d 0.00(  0.04%)
                                           -0.0002  0.5987 -0.0137 -0.0026  0.0005
                                            0.7339 -0.0041 -0.0137  0.0022  0.3162
                                           -0.0454  0.0035  0.0001  0.0098 -0.0012
                                            0.0003 -0.0000  0.0081  0.0002  0.0003
                                            0.0124 -0.0123
    24. (1.76550) BD ( 2) C  13 - C  14  
                ( 51.34%)   0.7165* C  13 s(  0.00%)p 1.00( 99.97%)d 0.00(  0.03%)
                                           -0.0000 -0.0013 -0.0000 -0.0001  0.0001
                                            0.0107 -0.0001  0.0004  0.0000 -0.0301
                                           -0.0011 -0.0008 -0.0000  0.9986  0.0256
                                            0.0272 -0.0009  0.0003 -0.0133 -0.0125
                                           -0.0004 -0.0005
                ( 48.66%)   0.6976* C  14 s(  0.00%)p 1.00( 99.96%)d 0.00(  0.04%)
                                           -0.0000 -0.0017 -0.0001 -0.0003 -0.0001
                                            0.0022  0.0000 -0.0001 -0.0000 -0.0329
                                           -0.0004 -0.0004  0.0000  0.9988  0.0239
                                            0.0191 -0.0016 -0.0006  0.0197  0.0001
                                            0.0001 -0.0002
    25. (1.98196) BD ( 1) C  13 - H  18  
                ( 59.81%)   0.7734* C  13 s( 28.60%)p 2.50( 71.36%)d 0.00(  0.04%)
                                           -0.0003  0.5345 -0.0176 -0.0022 -0.0001
                                            0.1247  0.0059 -0.0006 -0.0006  0.8350
                                            0.0003 -0.0096 -0.0041  0.0246 -0.0002
                                           -0.0003 -0.0001  0.0051  0.0002  0.0011
                                           -0.0167 -0.0117
                ( 40.19%)   0.6340* H  18 s( 99.96%)p 0.00(  0.04%)
                                            0.9998 -0.0010  0.0012 -0.0024 -0.0198
                                           -0.0007
    26. (1.98105) BD ( 1) C  14 - C  15  
                ( 50.19%)   0.7084* C  14 s( 36.49%)p 1.74( 63.47%)d 0.00(  0.03%)
                                           -0.0000  0.6040 -0.0128 -0.0005  0.0002
                                           -0.1557  0.0377 -0.0038  0.0006 -0.7798
                                            0.0130  0.0112 -0.0012 -0.0243  0.0002
                                            0.0004 -0.0001  0.0030  0.0001  0.0010
                                           -0.0140 -0.0111
                ( 49.81%)   0.7058* C  15 s( 38.01%)p 1.63( 61.96%)d 0.00(  0.03%)
                                            0.0000  0.6163  0.0107 -0.0094 -0.0003
                                            0.0577  0.0198  0.0036 -0.0074  0.7841
                                           -0.0163  0.0051 -0.0095  0.0251 -0.0005
                                            0.0002 -0.0003  0.0041  0.0002  0.0010
                                           -0.0151 -0.0102
    27. (1.97978) BD ( 1) C  14 - H  17  
                ( 60.09%)   0.7752* C  14 s( 27.60%)p 2.62( 72.36%)d 0.00(  0.04%)
                                            0.0004 -0.5250 -0.0189 -0.0033  0.0008
                                            0.6593  0.0106 -0.0026 -0.0006 -0.5370
                                           -0.0068 -0.0024 -0.0006 -0.0200 -0.0002
                                           -0.0001 -0.0000  0.0168  0.0006 -0.0004
                                           -0.0040  0.0088
                ( 39.91%)   0.6318* H  17 s( 99.96%)p 0.00(  0.04%)
                                           -0.9998 -0.0024 -0.0009 -0.0158  0.0113
                                            0.0004
    28. (1.99060) BD ( 1) C  15 -Cl  16  
                ( 43.99%)   0.6633* C  15 s( 22.31%)p 3.47( 77.49%)d 0.01(  0.20%)
                                           -0.0002  0.4721 -0.0107  0.0123 -0.0009
                                           -0.8236  0.0041  0.0169 -0.0003 -0.3094
                                            0.0131  0.0066  0.0030 -0.0175  0.0007
                                            0.0004  0.0003  0.0244  0.0014  0.0005
                                            0.0303 -0.0216
                ( 56.01%)   0.7484*Cl  16 s( 21.18%)p 3.70( 78.36%)d 0.02(  0.46%)
                                            0.0000  0.0001  0.4588  0.0356  0.0003
                                            0.0002 -0.0000  0.0001  0.8228 -0.0484
                                           -0.0064  0.0002 -0.0009  0.0000  0.3215
                                           -0.0222 -0.0017 -0.0002 -0.0003  0.0000
                                            0.0203 -0.0013 -0.0001 -0.0000 -0.0000
                                            0.0422  0.0026  0.0010  0.0424 -0.0324
    29. (1.99833) CR ( 1) C   1           s(100.00%)
                                            1.0000 -0.0002  0.0000  0.0000 -0.0000
                                            0.0000 -0.0000  0.0000 -0.0000  0.0000
                                           -0.0000 -0.0000  0.0000  0.0000 -0.0000
                                           -0.0000  0.0000 -0.0000 -0.0000 -0.0000
                                            0.0000
    30. (1.99892) CR ( 1) C   2           s(100.00%)p 0.00(  0.00%)
                                            1.0000 -0.0001  0.0000 -0.0000  0.0001
                                            0.0000  0.0000 -0.0000  0.0004  0.0000
                                           -0.0000  0.0000 -0.0000 -0.0000  0.0000
                                           -0.0000  0.0000 -0.0000  0.0000  0.0000
                                            0.0000
    31. (1.99911) CR ( 1) C   3           s(100.00%)p 0.00(  0.00%)
                                            1.0000 -0.0004 -0.0000 -0.0000 -0.0001
                                           -0.0000  0.0000 -0.0000  0.0006  0.0000
                                            0.0000  0.0000 -0.0000 -0.0000 -0.0000
                                            0.0000 -0.0000 -0.0000  0.0000 -0.0000
                                            0.0000
    32. (1.99838) CR ( 1) C   4           s(100.00%)
                                            1.0000  0.0002 -0.0000  0.0000  0.0000
                                           -0.0001 -0.0000  0.0000 -0.0000  0.0000
                                            0.0000 -0.0000  0.0000  0.0000 -0.0000
                                            0.0000 -0.0000 -0.0000  0.0000  0.0000
                                            0.0000 -0.0000
    33. (1.99869) CR ( 1) C   5           s(100.00%)p 0.00(  0.00%)
                                            1.0000  0.0000 -0.0000  0.0000  0.0000
                                            0.0000  0.0000  0.0000 -0.0000 -0.0003
                                            0.0000 -0.0000  0.0000 -0.0000  0.0000
                                            0.0000 -0.0000  0.0000  0.0000 -0.0000
                                            0.0000 -0.0000
    34. (1.99900) CR ( 1) C   6           s(100.00%)
                                            1.0000  0.0004  0.0000 -0.0000  0.0000
                                            0.0000 -0.0000  0.0000 -0.0000 -0.0000
                                            0.0000 -0.0000  0.0000  0.0000  0.0000
                                           -0.0000  0.0000 -0.0000 -0.0000
    35. (1.99970) CR ( 1) O   7           s(100.00%)
                                            1.0000  0.0002  0.0000  0.0000  0.0000
                                            0.0000  0.0000 -0.0000  0.0000 -0.0001
                                            0.0000 -0.0000 -0.0000 -0.0000 -0.0000
                                           -0.0000 -0.0000  0.0000  0.0000 -0.0000
                                            0.0000 -0.0000
    36. (2.00000) CR ( 1)Cl   8           s(100.00%)
                                            1.0000 -0.0000  0.0000 -0.0000 -0.0000
                                           -0.0000  0.0000  0.0000  0.0000 -0.0000
                                            0.0000  0.0000 -0.0000 -0.0000 -0.0000
                                            0.0000 -0.0000 -0.0000 -0.0000  0.0000
                                            0.0000 -0.0000  0.0000 -0.0000 -0.0000
                                            0.0000 -0.0000  0.0000  0.0000  0.0000
    37. (1.99972) CR ( 2)Cl   8           s(100.00%)p 0.00(  0.00%)
                                           -0.0000  1.0000  0.0002 -0.0000 -0.0000
                                           -0.0000  0.0000  0.0000  0.0001 -0.0000
                                           -0.0000  0.0000  0.0000 -0.0000 -0.0002
                                            0.0000 -0.0000 -0.0000 -0.0000  0.0000
                                            0.0000 -0.0000  0.0000 -0.0000 -0.0000
                                            0.0000 -0.0000  0.0000  0.0000  0.0000
    38. (1.99999) CR ( 3)Cl   8           s(  0.00%)p 1.00(100.00%)
                                            0.0000  0.0000 -0.0000  0.0000 -0.0000
                                            0.0000 -0.0000  1.0000  0.0000  0.0000
                                           -0.0000 -0.0000  0.0000  0.0000  0.0001
                                           -0.0000  0.0000 -0.0000  0.0000 -0.0000
                                           -0.0000  0.0000 -0.0000  0.0000  0.0000
                                           -0.0000  0.0000 -0.0000 -0.0000 -0.0000
    39. (1.99993) CR ( 4)Cl   8           s(  0.00%)p 1.00(100.00%)
                                           -0.0000 -0.0000  0.0001 -0.0000 -0.0000
                                           -0.0000  0.0000  0.0000  0.0001 -0.0000
                                           -0.0000  0.0000  0.0000  1.0000 -0.0001
                                            0.0000 -0.0000 -0.0000 -0.0000  0.0000
                                            0.0000 -0.0000  0.0000 -0.0000 -0.0000
                                            0.0000 -0.0000  0.0000  0.0000  0.0000
    40. (1.99999) CR ( 5)Cl   8           s(  0.00%)p 1.00(100.00%)
                                            0.0000  0.0000 -0.0000  0.0000  0.0000
                                            0.0000 -0.0000 -0.0000 -0.0000  0.0000
                                            0.0000 -0.0000 -0.0000  0.0000  0.0000
                                           -0.0000  0.0000  0.0000  0.0000  1.0000
                                           -0.0000 -0.0000  0.0000  0.0000  0.0000
                                           -0.0000  0.0000 -0.0000 -0.0000 -0.0000
    41. (2.00000) CR ( 1)Cl   9           s(100.00%)
                                            1.0000 -0.0000  0.0000 -0.0000 -0.0000
                                           -0.0000  0.0000  0.0000  0.0000 -0.0000
                                            0.0000  0.0000  0.0000 -0.0000 -0.0000
                                            0.0000 -0.0000  0.0000 -0.0000 -0.0000
                                            0.0000  0.0000  0.0000 -0.0000 -0.0000
                                            0.0000 -0.0000 -0.0000 -0.0000  0.0000
    42. (1.99972) CR ( 2)Cl   9           s(100.00%)p 0.00(  0.00%)
                                           -0.0000  1.0000  0.0002 -0.0000 -0.0000
                                           -0.0000  0.0000  0.0000  0.0003 -0.0000
                                            0.0000  0.0000  0.0000 -0.0000 -0.0000
                                            0.0000 -0.0000  0.0000 -0.0000 -0.0000
                                           -0.0000  0.0000  0.0000 -0.0000 -0.0000
                                            0.0000  0.0000 -0.0000 -0.0000  0.0000
    43. (1.99992) CR ( 3)Cl   9           s(  0.00%)p 1.00(100.00%)
                                           -0.0000 -0.0000  0.0001 -0.0000 -0.0000
                                           -0.0000  0.0000 -1.0000  0.0002 -0.0000
                                            0.0000  0.0000  0.0000 -0.0000 -0.0000
                                            0.0000 -0.0000  0.0000 -0.0000 -0.0000
                                            0.0000  0.0000  0.0000 -0.0000 -0.0000
                                            0.0000  0.0000 -0.0000 -0.0000  0.0000
    44. (1.99999) CR ( 4)Cl   9           s(  0.00%)p 1.00(100.00%)
                                           -0.0000 -0.0000  0.0000 -0.0000 -0.0000
                                            0.0000 -0.0000  0.0000  0.0000 -0.0000
                                           -0.0000  0.0000  0.0000  1.0000  0.0001
                                            0.0000 -0.0000  0.0000  0.0000  0.0000
                                           -0.0000 -0.0000  0.0000  0.0000 -0.0000
                                           -0.0000  0.0000 -0.0000 -0.0000  0.0000
    45. (1.99999) CR ( 5)Cl   9           s(  0.00%)p 1.00(100.00%)
                                           -0.0000 -0.0000  0.0000 -0.0000  0.0000
                                           -0.0000  0.0000  0.0000  0.0000 -0.0000
                                            0.0000 -0.0000 -0.0000  0.0000 -0.0000
                                           -0.0000  0.0000  0.0000 -0.0000  1.0000
                                           -0.0000 -0.0000  0.0000  0.0000  0.0000
                                            0.0000  0.0000 -0.0000 -0.0000  0.0000
    46. (1.99902) CR ( 1) C  10           s(100.00%)p 0.00(  0.00%)
                                            1.0000  0.0000 -0.0000 -0.0000  0.0000
                                           -0.0003 -0.0000  0.0000  0.0000 -0.0001
                                            0.0000 -0.0000 -0.0000 -0.0000 -0.0000
                                           -0.0000 -0.0000 -0.0000  0.0000  0.0000
                                           -0.0000 -0.0000
    47. (1.99867) CR ( 1) C  11           s(100.00%)p 0.00(  0.00%)
                                            1.0000  0.0001 -0.0000 -0.0000 -0.0000
                                            0.0002 -0.0000 -0.0000 -0.0000 -0.0002
                                            0.0000  0.0000  0.0000 -0.0000  0.0000
                                           -0.0000  0.0000 -0.0000 -0.0000 -0.0000
                                            0.0000 -0.0000
    48. (1.99884) CR ( 1) C  12           s(100.00%)p 0.00(  0.00%)
                                            1.0000  0.0000  0.0002  0.0000  0.0000
                                            0.0002  0.0000  0.0000  0.0000  0.0012
                                            0.0001 -0.0000  0.0000  0.0001 -0.0000
                                            0.0000 -0.0000  0.0000  0.0000  0.0000
                                           -0.0000 -0.0000
    49. (1.99917) CR ( 1) C  13           s(100.00%)p 0.00(  0.00%)
                                            1.0000  0.0001 -0.0000 -0.0000 -0.0000
                                            0.0000  0.0000 -0.0000 -0.0000  0.0003
                                            0.0000 -0.0000 -0.0000  0.0000  0.0000
                                            0.0000 -0.0000  0.0000 -0.0000  0.0000
                                           -0.0000 -0.0000
    50. (1.99903) CR ( 1) C  14           s(100.00%)p 0.00(  0.00%)
                                            1.0000  0.0003  0.0000  0.0000 -0.0000
                                           -0.0001 -0.0000 -0.0000  0.0000  0.0002
                                           -0.0000  0.0000  0.0000  0.0000 -0.0000
                                            0.0000 -0.0000 -0.0000 -0.0000  0.0000
                                            0.0000 -0.0000
    51. (1.99863) CR ( 1) C  15           s(100.00%)p 0.00(  0.00%)
                                            1.0000 -0.0001 -0.0000  0.0000 -0.0000
                                           -0.0002 -0.0000  0.0000  0.0000  0.0000
                                           -0.0000  0.0000 -0.0000 -0.0000 -0.0000
                                           -0.0000 -0.0000  0.0000  0.0000 -0.0000
                                            0.0000 -0.0000
    52. (2.00000) CR ( 1)Cl  16           s(100.00%)
                                            1.0000 -0.0000  0.0000 -0.0000 -0.0000
                                           -0.0000  0.0000 -0.0000 -0.0000  0.0000
                                            0.0000 -0.0000  0.0000 -0.0000 -0.0000
                                            0.0000  0.0000 -0.0000 -0.0000 -0.0000
                                           -0.0000  0.0000 -0.0000  0.0000  0.0000
                                           -0.0000 -0.0000 -0.0000 -0.0000  0.0000
    53. (1.99967) CR ( 2)Cl  16           s(100.00%)p 0.00(  0.00%)
                                           -0.0000  1.0000  0.0003 -0.0000  0.0000
                                           -0.0000  0.0000 -0.0000 -0.0003  0.0000
                                           -0.0000 -0.0000 -0.0000 -0.0000 -0.0001
                                            0.0000 -0.0000 -0.0000 -0.0000 -0.0000
                                           -0.0000  0.0000 -0.0000  0.0000 -0.0000
                                           -0.0000 -0.0000 -0.0000 -0.0000  0.0000
    54. (1.99991) CR ( 3)Cl  16           s(  0.00%)p 1.00(100.00%)
                                           -0.0000 -0.0000  0.0001 -0.0000  0.0000
                                           -0.0000  0.0000  1.0000 -0.0001  0.0000
                                           -0.0000 -0.0000 -0.0000 -0.0000 -0.0001
                                            0.0000 -0.0000 -0.0000 -0.0000 -0.0000
                                           -0.0000  0.0000 -0.0000  0.0000 -0.0000
                                           -0.0000 -0.0000 -0.0000 -0.0000  0.0000
    55. (1.99998) CR ( 4)Cl  16           s(  0.00%)p 1.00(100.00%)
                                           -0.0000 -0.0000  0.0000 -0.0000  0.0000
                                            0.0000 -0.0000 -0.0000 -0.0001  0.0000
                                            0.0000 -0.0000 -0.0000  1.0000  0.0000
                                            0.0000 -0.0000 -0.0000  0.0000 -0.0000
                                            0.0000  0.0000 -0.0000 -0.0000  0.0000
                                           -0.0000 -0.0000 -0.0000 -0.0000  0.0000
    56. (1.99999) CR ( 5)Cl  16           s(  0.00%)p 1.00(100.00%)
                                           -0.0000 -0.0000  0.0000 -0.0000  0.0000
                                            0.0000 -0.0000 -0.0000 -0.0000  0.0000
                                            0.0000 -0.0000 -0.0000 -0.0000  0.0000
                                            0.0000 -0.0000 -0.0000 -0.0000  1.0000
                                           -0.0000 -0.0000 -0.0000 -0.0000  0.0000
                                           -0.0000 -0.0000 -0.0000 -0.0000  0.0000
    57. (1.97148) LP ( 1) O   7           s( 34.89%)p 1.87( 65.07%)d 0.00(  0.04%)
                                           -0.0002  0.5905  0.0138  0.0006  0.0001
                                            0.0946  0.0061 -0.0035  0.0000 -0.8010
                                           -0.0047 -0.0016 -0.0032 -0.0048 -0.0000
                                           -0.0001 -0.0000  0.0026 -0.0000 -0.0002
                                            0.0182  0.0081
    58. (1.75798) LP ( 2) O   7           s(  0.00%)p 1.00( 99.92%)d 0.00(  0.08%)
                                           -0.0000  0.0001 -0.0000  0.0001 -0.0000
                                            0.0029  0.0002 -0.0001 -0.0001  0.0064
                                            0.0001  0.0001  0.0000 -0.9996 -0.0075
                                           -0.0015  0.0017  0.0001 -0.0001 -0.0275
                                           -0.0002 -0.0003
    59. (1.99397) LP ( 1)Cl   8           s( 81.48%)p 0.23( 18.51%)d 0.00(  0.01%)
                                           -0.0000 -0.0003  0.9026 -0.0096 -0.0002
                                           -0.0001  0.0000  0.0001  0.1284 -0.0024
                                           -0.0007  0.0001  0.0001 -0.0001 -0.4103
                                            0.0150  0.0021  0.0002 -0.0006  0.0000
                                            0.0051 -0.0002 -0.0000 -0.0000  0.0000
                                            0.0051 -0.0001  0.0003  0.0079  0.0055
    60. (1.96621) LP ( 2)Cl   8           s(  0.00%)p 1.00( 99.98%)d 0.00(  0.02%)
                                           -0.0000  0.0000  0.0001  0.0048  0.0014
                                            0.0001  0.0000  0.0001 -0.9542 -0.0103
                                            0.0014 -0.0005 -0.0004  0.0000 -0.2985
                                           -0.0030 -0.0011  0.0008 -0.0002 -0.0000
                                            0.0078  0.0001  0.0000  0.0000 -0.0000
                                           -0.0129  0.0002  0.0002  0.0073  0.0011
    61. (1.92933) LP ( 3)Cl   8           s(  0.00%)p 1.00( 99.97%)d 0.00(  0.03%)
                                           -0.0000 -0.0000  0.0016 -0.0001 -0.0000
                                            0.0000 -0.0000  0.0000  0.0029 -0.0000
                                           -0.0000  0.0000  0.0000 -0.0000  0.0168
                                            0.0004 -0.0000 -0.0000 -0.0000  0.0000
                                            0.9995  0.0192 -0.0020 -0.0005 -0.0005
                                           -0.0000 -0.0043  0.0177 -0.0003 -0.0005
    62. (1.99287) LP ( 1)Cl   9           s( 80.90%)p 0.24( 19.09%)d 0.00(  0.01%)
                                           -0.0000 -0.0003  0.8994 -0.0125 -0.0007
                                           -0.0001  0.0000  0.0002  0.4318 -0.0159
                                           -0.0026 -0.0000  0.0006 -0.0000 -0.0645
                                            0.0029 -0.0004 -0.0001 -0.0001 -0.0000
                                           -0.0005 -0.0000  0.0000  0.0000 -0.0000
                                            0.0030  0.0000 -0.0000 -0.0095  0.0052
    63. (1.97046) LP ( 2)Cl   9           s(  0.02%)p99.99( 99.96%)d 0.84(  0.02%)
                                           -0.0000 -0.0000  0.0147 -0.0029 -0.0008
                                            0.0002 -0.0000  0.0000  0.1176  0.0015
                                           -0.0013  0.0004  0.0002 -0.0001  0.9927
                                            0.0135 -0.0013 -0.0000  0.0003  0.0000
                                           -0.0101 -0.0001  0.0000  0.0000 -0.0000
                                           -0.0130  0.0001 -0.0000 -0.0043 -0.0007
    64. (1.93788) LP ( 3)Cl   9           s(  0.00%)p 1.00( 99.97%)d 0.00(  0.03%)
                                           -0.0000 -0.0000  0.0003 -0.0000 -0.0000
                                            0.0000 -0.0000  0.0000  0.0020  0.0000
                                            0.0000  0.0000 -0.0000  0.0000  0.0100
                                            0.0002 -0.0000 -0.0000 -0.0000  0.0000
                                            0.9996  0.0193 -0.0011 -0.0004 -0.0005
                                           -0.0002 -0.0165  0.0025 -0.0000  0.0000
    65. (1.83488) LP ( 1) C  12           s( 31.19%)p 2.20( 68.59%)d 0.01(  0.22%)
                                            0.0010  0.5536 -0.0738 -0.0009 -0.0000
                                           -0.1109 -0.0032 -0.0016 -0.0011 -0.8193
                                           -0.0416  0.0003 -0.0019 -0.0243 -0.0009
                                           -0.0001 -0.0000 -0.0138 -0.0007 -0.0021
                                            0.0397  0.0207
    66. (1.99071) LP ( 1)Cl  16           s( 78.35%)p 0.28( 21.63%)d 0.00(  0.01%)
                                           -0.0000 -0.0003  0.8851 -0.0095  0.0000
                                           -0.0001  0.0000 -0.0002 -0.3957  0.0130
                                           -0.0025 -0.0001 -0.0006 -0.0001 -0.2438
                                            0.0063 -0.0012 -0.0002 -0.0003 -0.0000
                                           -0.0104  0.0004 -0.0001  0.0000 -0.0000
                                           -0.0079 -0.0004 -0.0002 -0.0068  0.0061
    67. (1.97354) LP ( 2)Cl  16           s(  0.56%)p99.99( 99.43%)d 0.03(  0.01%)
                                            0.0000 -0.0001  0.0738 -0.0104  0.0028
                                            0.0005 -0.0000 -0.0000 -0.3980 -0.0034
                                           -0.0005 -0.0010 -0.0003 -0.0001  0.9139
                                            0.0126 -0.0003 -0.0005  0.0003 -0.0000
                                            0.0208  0.0003 -0.0000 -0.0000  0.0000
                                            0.0048  0.0000  0.0005 -0.0107 -0.0016
    68. (1.93700) LP ( 3)Cl  16           s(  0.00%)p 1.00( 99.98%)d 0.00(  0.02%)
                                           -0.0000 -0.0000  0.0017 -0.0000 -0.0000
                                            0.0000 -0.0000 -0.0000  0.0127  0.0003
                                            0.0000 -0.0000 -0.0000  0.0000  0.0282
                                            0.0005  0.0000 -0.0000 -0.0000 -0.0000
                                           -0.9992 -0.0186 -0.0011 -0.0001  0.0002
                                            0.0005 -0.0127 -0.0080 -0.0001 -0.0007
    69. (0.00829) RY*( 1) C   1           s(  0.47%)p99.99( 95.51%)d 8.64(  4.02%)
                                            0.0000 -0.0147  0.0662  0.0076  0.0198
                                           -0.6476 -0.0391 -0.0342  0.0177  0.7292
                                            0.0059 -0.0223 -0.0002 -0.0073  0.0004
                                            0.0004  0.1567 -0.0012 -0.0000 -0.1139
                                            0.0517
    70. (0.00584) RY*( 2) C   1           s(  0.85%)p99.99( 94.56%)d 5.44(  4.59%)
                                            0.0000 -0.0286  0.0862  0.0143  0.0085
                                           -0.7187 -0.0478 -0.0058 -0.0226 -0.6412
                                           -0.0994  0.0702  0.0003  0.0158  0.0016
                                           -0.0009 -0.1464  0.0048 -0.0016 -0.1513
                                            0.0399
    71. (0.00252) RY*( 3) C   1           s(  0.03%)p99.99( 46.60%)d99.99( 53.37%)
                                            0.0000  0.0002  0.0168 -0.0002  0.0005
                                            0.0082  0.0035 -0.0012  0.0003  0.0111
                                           -0.0041 -0.0021  0.0030  0.6748  0.0947
                                           -0.0389  0.0152  0.7304 -0.0055  0.0040
                                           -0.0010
    72. (0.00176) RY*( 4) C   1           s( 85.14%)p 0.10(  8.91%)d 0.07(  5.95%)
                                            0.0000  0.0064  0.9226 -0.0129  0.0302
                                            0.1295  0.0330 -0.1317  0.0105 -0.0290
                                           -0.2180 -0.0665 -0.0003 -0.0078  0.0029
                                            0.0033  0.1961 -0.0207  0.0076 -0.0154
                                            0.1425
    73. (0.00101) RY*( 5) C   1           s(  0.00%)p 1.00( 22.53%)d 3.44( 77.47%)
                                           -0.0000 -0.0001  0.0047  0.0008  0.0002
                                            0.0009 -0.0008  0.0022 -0.0004  0.0036
                                            0.0033 -0.0011 -0.0235  0.2472 -0.4041
                                            0.0182 -0.0017 -0.1816 -0.8609  0.0123
                                            0.0209
    74. (0.00048) RY*( 6) C   1           s(  0.06%)p99.99( 51.62%)d99.99( 48.32%)
                                            0.0000  0.0013  0.0236 -0.0007  0.0008
                                            0.0107  0.0004 -0.0149 -0.0006  0.0183
                                           -0.0067  0.0082  0.0135 -0.6141  0.3554
                                           -0.1091 -0.1099  0.5135 -0.4535 -0.0308
                                            0.0289
    75. (0.00047) RY*( 7) C   1           s(  1.46%)p 7.07( 10.35%)d60.25( 88.18%)
                                           -0.0000  0.0092  0.1206 -0.0009  0.0018
                                            0.0881  0.1002 -0.0507 -0.0056  0.2159
                                           -0.1352  0.0987 -0.0017  0.0783 -0.0469
                                            0.0135 -0.8881 -0.0530  0.0583 -0.2592
                                            0.1403
    76. (0.00045) RY*( 8) C   1           s(  1.06%)p72.76( 77.08%)d20.63( 21.86%)
                                            0.0000  0.0070  0.1000 -0.0234  0.0258
                                            0.0919 -0.5504 -0.1636 -0.0075 -0.0497
                                            0.6247 -0.1969 -0.0003  0.0087 -0.0183
                                            0.0023 -0.0120  0.0001  0.0092 -0.4636
                                            0.0584
    77. (0.00027) RY*( 9) C   1           s(  0.00%)p 1.00( 81.59%)d 0.23( 18.40%)
                                           -0.0000 -0.0001  0.0053  0.0000 -0.0003
                                           -0.0037  0.0173  0.0023 -0.0002 -0.0052
                                           -0.0047 -0.0011 -0.0133 -0.2940 -0.8241
                                           -0.2232  0.0067  0.3680  0.2203  0.0036
                                           -0.0030
    78. (0.00027) RY*(10) C   1           s(  5.34%)p 4.73( 25.26%)d12.99( 69.40%)
                                            0.0000 -0.0254  0.2126  0.0872 -0.0210
                                           -0.1616 -0.0527 -0.1300  0.0022  0.0181
                                            0.4202 -0.1715  0.0001  0.0022 -0.0002
                                            0.0047 -0.3158 -0.0009  0.0088  0.7311
                                           -0.2443
    79. (0.00012) RY*(11) C   1           s(  1.05%)p72.55( 76.06%)d21.83( 22.89%)
                                           -0.0000  0.0105 -0.0404  0.0935 -0.0005
                                           -0.0400  0.7018 -0.0595 -0.0027 -0.0704
                                            0.4089 -0.3011  0.0003  0.0018  0.0097
                                            0.0074  0.0606 -0.0022  0.0071 -0.0901
                                            0.4659
    80. (0.00008) RY*(12) C   1           s(  3.81%)p16.31( 62.17%)d 8.92( 34.01%)
    81. (0.00005) RY*(13) C   1           s(  6.21%)p12.48( 77.49%)d 2.63( 16.30%)
    82. (0.00002) RY*(14) C   1           s(  0.65%)p99.99( 72.30%)d41.35( 27.05%)
    83. (0.00000) RY*(15) C   1           s(  0.00%)p 1.00( 96.86%)d 0.03(  3.14%)
    84. (0.00001) RY*(16) C   1           s( 94.05%)p 0.01(  1.20%)d 0.05(  4.75%)
    85. (0.00706) RY*( 1) C   2           s(  0.25%)p99.99( 97.31%)d 9.76(  2.44%)
                                            0.0000 -0.0196  0.0454  0.0075  0.0094
                                           -0.8474  0.0292 -0.0388  0.0350 -0.4829
                                            0.1308 -0.0300 -0.0006  0.0110 -0.0025
                                            0.0012 -0.1524  0.0019  0.0033 -0.0079
                                            0.0334
    86. (0.00213) RY*( 2) C   2           s(  1.95%)p49.49( 96.72%)d 0.68(  1.32%)
                                            0.0000  0.0102  0.1394 -0.0037 -0.0345
                                           -0.4778  0.2336  0.1686  0.0245  0.7590
                                           -0.2792 -0.0015  0.0001 -0.0120  0.0039
                                           -0.0019  0.0357  0.0011 -0.0048  0.0780
                                           -0.0764
    87. (0.00117) RY*( 3) C   2           s(  0.01%)p 1.00( 44.18%)d 1.26( 55.81%)
                                           -0.0000  0.0000  0.0091  0.0004 -0.0004
                                            0.0011 -0.0044  0.0008 -0.0002  0.0126
                                           -0.0073  0.0000 -0.0178  0.4844 -0.4428
                                            0.1025 -0.0052 -0.5842  0.4655 -0.0116
                                           -0.0036
    88. (0.00111) RY*( 4) C   2           s(  0.00%)p 1.00( 87.93%)d 0.14( 12.07%)
                                            0.0000 -0.0000  0.0015  0.0008  0.0003
                                           -0.0032 -0.0044  0.0013  0.0003 -0.0100
                                            0.0001  0.0015  0.0202 -0.7910 -0.5006
                                            0.0500 -0.0042 -0.3367 -0.0856 -0.0010
                                            0.0063
    89. (0.00074) RY*( 5) C   2           s( 76.07%)p 0.23( 17.45%)d 0.09(  6.48%)
                                           -0.0000  0.0036  0.8711  0.0419  0.0018
                                            0.0642 -0.2196  0.1090 -0.0197 -0.1540
                                           -0.2812  0.0835  0.0003 -0.0027  0.0118
                                           -0.0037  0.0813  0.0020 -0.0070 -0.2374
                                            0.0423
    90. (0.00050) RY*( 6) C   2           s(  0.11%)p99.99( 93.48%)d56.40(  6.41%)
                                           -0.0000 -0.0000 -0.0217  0.0258  0.0253
                                            0.1458  0.6313  0.2241 -0.0172 -0.3470
                                           -0.5130 -0.2834  0.0000  0.0013  0.0024
                                            0.0002 -0.0277 -0.0065  0.0059  0.2275
                                            0.1070
    91. (0.00016) RY*( 7) C   2           s(  0.02%)p99.99( 55.29%)d99.99( 44.70%)
                                            0.0000 -0.0001  0.0121 -0.0018  0.0004
                                            0.0020  0.0209 -0.0056 -0.0004 -0.0018
                                            0.0305  0.0099  0.0009 -0.3408  0.6534
                                           -0.0907 -0.0042 -0.3321  0.5799  0.0046
                                           -0.0186
    92. (0.00013) RY*( 8) C   2           s(  8.44%)p 4.40( 37.13%)d 6.45( 54.44%)
                                            0.0000 -0.0085  0.2222 -0.1868  0.0127
                                            0.1347  0.2553  0.2667 -0.0007 -0.0205
                                            0.3046  0.3506 -0.0003  0.0111 -0.0195
                                           -0.0069 -0.5571  0.0053 -0.0236  0.2127
                                           -0.4338
    93. (0.00010) RY*( 9) C   2           s(  6.05%)p 7.10( 42.96%)d 8.43( 50.99%)
                                           -0.0000 -0.0000  0.2426  0.0404  0.0079
                                           -0.0072  0.3196 -0.3593 -0.0174 -0.0326
                                            0.2574  0.3609 -0.0001  0.0114 -0.0164
                                            0.0044  0.5182 -0.0059 -0.0136  0.4772
                                            0.1163
    94. (0.00006) RY*(10) C   2           s(  1.56%)p53.36( 83.07%)d 9.88( 15.38%)
    95. (0.00002) RY*(11) C   2           s(  9.30%)p 8.54( 79.37%)d 1.22( 11.33%)
    96. (0.00002) RY*(12) C   2           s(  0.06%)p99.99( 14.54%)d99.99( 85.40%)
    97. (0.00003) RY*(13) C   2           s(  0.27%)p99.99( 41.92%)d99.99( 57.81%)
    98. (0.00002) RY*(14) C   2           s(  4.71%)p 1.37(  6.43%)d18.89( 88.86%)
    99. (0.00000) RY*(15) C   2           s(  0.00%)p 1.00( 98.13%)d 0.02(  1.87%)
   100. (0.00000) RY*(16) C   2           s( 91.31%)p 0.05(  4.16%)d 0.05(  4.52%)
   101. (0.01046) RY*( 1) C   3           s(  0.12%)p99.99( 97.11%)d23.92(  2.78%)
                                           -0.0000  0.0235  0.0215 -0.0121 -0.0126
                                           -0.7122  0.0234 -0.0439 -0.0433  0.6774
                                            0.0168  0.0069  0.0003  0.0011 -0.0068
                                            0.0017 -0.0809  0.0002 -0.0025 -0.1454
                                           -0.0098
   102. (0.00354) RY*( 2) C   3           s(  0.00%)p 1.00( 87.60%)d 0.14( 12.40%)
                                            0.0000 -0.0001  0.0023  0.0000  0.0009
                                            0.0057 -0.0217 -0.0016  0.0005  0.0011
                                           -0.0080 -0.0004  0.0203 -0.7766 -0.5179
                                            0.0606 -0.0084 -0.3058 -0.1744 -0.0005
                                            0.0079
   103. (0.00300) RY*( 3) C   3           s(  5.48%)p16.91( 92.63%)d 0.35(  1.89%)
                                           -0.0000  0.0046  0.2338 -0.0099  0.0367
                                            0.5842 -0.3562 -0.0843  0.0042  0.6141
                                           -0.2664 -0.0297 -0.0009 -0.0025  0.0251
                                           -0.0016 -0.1308  0.0115  0.0053  0.0393
                                           -0.0112
   104. (0.00080) RY*( 4) C   3           s( 88.42%)p 0.11(  9.96%)d 0.02(  1.61%)
                                            0.0000 -0.0035  0.9401  0.0211 -0.0030
                                           -0.1175  0.1851 -0.0157  0.0242 -0.1719
                                           -0.0801 -0.1194 -0.0003  0.0159 -0.0156
                                            0.0057  0.0049 -0.0131 -0.0064 -0.0838
                                            0.0942
   105. (0.00059) RY*( 5) C   3           s(  0.03%)p99.99( 63.32%)d99.99( 36.65%)
                                           -0.0000  0.0006  0.0183  0.0012 -0.0002
                                           -0.0107  0.0411  0.0073 -0.0002 -0.0066
                                            0.0008 -0.0006 -0.0029 -0.5962  0.4883
                                           -0.1932 -0.0010  0.6001  0.0793 -0.0003
                                           -0.0060
   106. (0.00023) RY*( 6) C   3           s(  0.81%)p99.99( 82.58%)d20.47( 16.61%)
                                            0.0000 -0.0127  0.0749 -0.0484 -0.0106
                                           -0.2291 -0.6576 -0.5071  0.0141 -0.1707
                                            0.1120 -0.2042 -0.0011 -0.0026  0.0024
                                            0.0069  0.3237  0.0416 -0.0131  0.2147
                                           -0.1154
   107. (0.00013) RY*( 7) C   3           s(  1.55%)p45.95( 71.39%)d17.42( 27.06%)
                                            0.0000 -0.0035 -0.0661  0.1056 -0.0245
                                           -0.2723 -0.1877  0.2561  0.0031 -0.1862
                                           -0.7058 -0.0736 -0.0001  0.0076  0.0058
                                            0.0033 -0.3010  0.0112 -0.0112  0.4193
                                            0.0624
   108. (0.00007) RY*( 8) C   3           s(  0.00%)p 1.00( 32.74%)d 2.05( 67.26%)
   109. (0.00005) RY*( 9) C   3           s(  2.97%)p 8.15( 24.17%)d24.57( 72.86%)
   110. (0.00003) RY*(10) C   3           s(  0.01%)p99.99( 17.23%)d99.99( 82.75%)
   111. (0.00004) RY*(11) C   3           s(  4.11%)p 8.61( 35.40%)d14.72( 60.49%)
   112. (0.00002) RY*(12) C   3           s(  2.60%)p 7.23( 18.82%)d30.17( 78.57%)
   113. (0.00002) RY*(13) C   3           s(  1.74%)p48.79( 84.67%)d 7.83( 13.59%)
   114. (0.00000) RY*(14) C   3           s(  0.00%)p 1.00( 99.54%)d 0.00(  0.46%)
   115. (0.00000) RY*(15) C   3           s( 91.39%)p 0.04(  3.64%)d 0.05(  4.96%)
   116. (0.00001) RY*(16) C   3           s(  0.83%)p95.17( 79.29%)d23.86( 19.88%)
   117. (0.00736) RY*( 1) C   4           s(  1.10%)p85.14( 93.57%)d 4.85(  5.34%)
                                           -0.0000 -0.0079  0.0985  0.0343 -0.0068
                                           -0.0220 -0.9463  0.0709  0.0257 -0.0177
                                           -0.1834  0.0026  0.0065  0.0002  0.0014
                                           -0.0010  0.0001  0.2026 -0.0045 -0.0010
                                           -0.1109  0.0021
   118. (0.00713) RY*( 2) C   4           s(  3.03%)p30.81( 93.46%)d 1.16(  3.51%)
                                            0.0000  0.0160  0.1579 -0.0698 -0.0162
                                           -0.0129  0.1895 -0.0561  0.0120  0.0099
                                           -0.9440 -0.0598 -0.0182  0.0000  0.0027
                                            0.0011  0.0002 -0.0982 -0.0003  0.0004
                                           -0.1517 -0.0496
   119. (0.00283) RY*( 3) C   4           s(  0.00%)p 1.00( 51.30%)d 0.95( 48.70%)
                                           -0.0000 -0.0001  0.0036 -0.0028  0.0006
                                            0.0001 -0.0015  0.0007 -0.0008 -0.0003
                                            0.0010 -0.0002  0.0002 -0.0131 -0.7034
                                            0.1339 -0.0116 -0.0019 -0.0137  0.6975
                                           -0.0065 -0.0176
   120. (0.00163) RY*( 4) C   4           s( 68.32%)p 0.43( 29.23%)d 0.04(  2.45%)
                                           -0.0000 -0.0046  0.8194 -0.1074  0.0149
                                           -0.0032 -0.0142 -0.2746 -0.0801 -0.0170
                                            0.1804 -0.4164 -0.0639  0.0005 -0.0006
                                            0.0056  0.0019 -0.1124 -0.0040 -0.0064
                                            0.1063 -0.0224
   121. (0.00105) RY*( 5) C   4           s(  0.01%)p99.99( 10.53%)d99.99( 89.46%)
                                            0.0000  0.0002 -0.0015  0.0099 -0.0008
                                            0.0001  0.0033  0.0054 -0.0001  0.0000
                                            0.0020 -0.0031  0.0055  0.0090  0.2003
                                           -0.1365  0.2154 -0.0095 -0.9213  0.2138
                                           -0.0039 -0.0013
   122. (0.00056) RY*( 6) C   4           s( 36.94%)p 0.58( 21.26%)d 1.13( 41.79%)
                                            0.0000 -0.0027  0.3931  0.4622  0.0358
                                           -0.0110  0.1954  0.0415  0.0145  0.0007
                                            0.0761  0.4005  0.0779  0.0003 -0.0101
                                           -0.0087 -0.0018  0.4182 -0.0017 -0.0115
                                           -0.4927  0.0140
   123. (0.00047) RY*( 7) C   4           s( 30.32%)p 0.75( 22.69%)d 1.55( 46.99%)
                                           -0.0000  0.0012  0.2097  0.5087 -0.0230
                                            0.0084 -0.0792  0.3381 -0.0347 -0.0036
                                           -0.0776  0.2465  0.1835  0.0017 -0.0555
                                           -0.0377 -0.0013 -0.5251 -0.0062 -0.0424
                                            0.4170  0.1357
   124. (0.00040) RY*( 8) C   4           s(  0.98%)p60.82( 59.85%)d39.81( 39.17%)
                                           -0.0000  0.0018  0.0108  0.0982 -0.0090
                                            0.0017  0.0017 -0.0261 -0.0113 -0.0042
                                           -0.0229  0.0118  0.0225 -0.0185  0.6503
                                            0.4144 -0.0394  0.0361  0.2055  0.5809
                                            0.1037  0.0044
   125. (0.00032) RY*( 9) C   4           s( 10.42%)p 1.51( 15.68%)d 7.10( 73.90%)
                                           -0.0000  0.0139 -0.0788  0.3072 -0.0580
                                            0.0087  0.0631 -0.3165 -0.0442 -0.0262
                                           -0.1638 -0.1011  0.0423  0.0028 -0.0898
                                           -0.0550  0.0053  0.5842 -0.0327 -0.0687
                                            0.6200  0.0865
   126. (0.00014) RY*(10) C   4           s(  0.01%)p 1.00( 79.99%)d 0.25( 20.00%)
                                            0.0000  0.0001  0.0022  0.0054 -0.0043
                                           -0.0001  0.0017  0.0066  0.0130 -0.0000
                                            0.0022 -0.0235  0.0012  0.0148  0.1592
                                           -0.8351  0.2760  0.0040  0.3001  0.3314
                                           -0.0056 -0.0084
   127. (0.00012) RY*(11) C   4           s(  1.91%)p48.02( 91.68%)d 3.36(  6.41%)
                                            0.0000 -0.0008 -0.0678 -0.0472  0.1107
                                            0.0041 -0.0925 -0.4635 -0.7367  0.0128
                                           -0.0140  0.3685 -0.1180  0.0002 -0.0005
                                           -0.0220  0.0101 -0.1739  0.0034  0.0071
                                           -0.0516  0.1766
   128. (0.00009) RY*(12) C   4           s( 15.92%)p 2.82( 44.95%)d 2.46( 39.14%)
   129. (0.00005) RY*(13) C   4           s( 10.96%)p 7.03( 77.00%)d 1.10( 12.05%)
   130. (0.00002) RY*(14) C   4           s( 40.34%)p 1.24( 50.08%)d 0.24(  9.59%)
   131. (0.00002) RY*(15) C   4           s(  1.72%)p24.03( 41.27%)d33.20( 57.01%)
   132. (0.00000) RY*(16) C   4           s(  0.00%)p 1.00( 96.96%)d 0.03(  3.04%)
   133. (0.00001) RY*(17) C   4           s( 78.15%)p 0.26( 20.66%)d 0.02(  1.19%)
   134. (0.00862) RY*( 1) C   5           s( 18.86%)p 3.88( 73.24%)d 0.42(  7.90%)
                                            0.0000  0.0191  0.4275 -0.0727 -0.0119
                                            0.0285 -0.8032 -0.0389 -0.0155 -0.0114
                                           -0.2777 -0.0764  0.0360 -0.0001  0.0153
                                            0.0039 -0.0007  0.1533  0.0016 -0.0027
                                           -0.2353  0.0123
   135. (0.00711) RY*( 2) C   5           s(  2.60%)p37.32( 97.17%)d 0.09(  0.23%)
                                           -0.0000 -0.0306  0.1559  0.0127  0.0252
                                            0.0143 -0.2436  0.0053 -0.0379  0.0392
                                            0.9451 -0.1112 -0.0588  0.0001 -0.0025
                                            0.0026 -0.0004 -0.0466  0.0041  0.0010
                                           -0.0100  0.0016
   136. (0.00414) RY*( 3) C   5           s(  0.01%)p99.99( 46.20%)d99.99( 53.79%)
                                            0.0000  0.0004  0.0083 -0.0064 -0.0027
                                           -0.0001 -0.0057 -0.0006  0.0008 -0.0005
                                           -0.0052  0.0020 -0.0003 -0.0213 -0.6027
                                           -0.3132  0.0114  0.0022  0.3193  0.6602
                                           -0.0062  0.0051
   137. (0.00253) RY*( 4) C   5           s(  0.46%)p70.91( 32.85%)d99.99( 66.69%)
                                            0.0000  0.0004  0.0672  0.0106  0.0009
                                           -0.0010  0.0233  0.0139  0.0114 -0.0010
                                           -0.0001  0.0155 -0.0035 -0.0075 -0.3257
                                           -0.4700 -0.0185 -0.0154 -0.8057 -0.1313
                                           -0.0119  0.0076
   138. (0.00210) RY*( 5) C   5           s( 69.07%)p 0.38( 26.24%)d 0.07(  4.69%)
                                           -0.0000  0.0057  0.8105  0.1836  0.0066
                                           -0.0126  0.3966  0.2346  0.1470 -0.0072
                                           -0.0195  0.1572 -0.0159  0.0011  0.0094
                                            0.0528 -0.0004 -0.1330  0.0618 -0.0032
                                           -0.0960  0.1273
   139. (0.00113) RY*( 6) C   5           s(  0.03%)p99.99( 89.51%)d99.99( 10.46%)
                                           -0.0000 -0.0004  0.0183 -0.0002  0.0021
                                            0.0001  0.0171  0.0104  0.0043  0.0005
                                            0.0063  0.0101 -0.0002 -0.0094  0.6928
                                           -0.6195  0.1748  0.0102  0.0272  0.3220
                                           -0.0001  0.0066
   140. (0.00113) RY*( 7) C   5           s(  5.12%)p 1.07(  5.47%)d17.47( 89.42%)
                                           -0.0000  0.0004  0.2054 -0.0914  0.0254
                                           -0.0013 -0.1587 -0.0187  0.0075  0.0076
                                           -0.0623  0.0966 -0.1257 -0.0001 -0.0018
                                           -0.0020 -0.0035 -0.0373  0.0010  0.0013
                                            0.9352 -0.1346
   141. (0.00031) RY*( 8) C   5           s(  4.69%)p16.57( 77.75%)d 3.74( 17.56%)
                                            0.0000 -0.0022  0.2026  0.0180 -0.0745
                                           -0.0130  0.1246 -0.7736 -0.1689 -0.0129
                                           -0.0408 -0.2876  0.2239  0.0001  0.0098
                                           -0.0027  0.0013 -0.3984  0.0014  0.0077
                                           -0.0110 -0.1291
   142. (0.00027) RY*( 9) C   5           s( 21.79%)p 0.95( 20.66%)d 2.64( 57.55%)
                                            0.0000  0.0137 -0.2079  0.4080 -0.0896
                                           -0.0119 -0.3006  0.2139  0.1769 -0.0224
                                           -0.0508  0.1673  0.0877  0.0004  0.0041
                                           -0.0124  0.0108 -0.7521  0.0091 -0.0022
                                            0.0151  0.0976
   143. (0.00014) RY*(10) C   5           s( 44.50%)p 0.37( 16.29%)d 0.88( 39.21%)
                                           -0.0000 -0.0142  0.0225  0.6653 -0.0416
                                            0.0085  0.0024  0.1336 -0.3685  0.0142
                                           -0.0236 -0.0848  0.0349 -0.0001  0.0019
                                            0.0082 -0.0030  0.2196 -0.0130  0.0225
                                            0.0035 -0.5858
   144. (0.00008) RY*(11) C   5           s(  0.21%)p99.99( 31.82%)d99.99( 67.97%)
   145. (0.00004) RY*(12) C   5           s(  3.47%)p22.61( 78.52%)d 5.19( 18.01%)
   146. (0.00004) RY*(13) C   5           s(  5.96%)p15.32( 91.26%)d 0.47(  2.78%)
   147. (0.00004) RY*(14) C   5           s( 28.83%)p 0.68( 19.62%)d 1.79( 51.55%)
   148. (0.00001) RY*(15) C   5           s(  9.45%)p 9.09( 85.87%)d 0.50(  4.68%)
   149. (0.00001) RY*(16) C   5           s( 85.15%)p 0.09(  7.98%)d 0.08(  6.86%)
   150. (0.00000) RY*(17) C   5           s(  0.00%)p 1.00( 99.63%)d 0.00(  0.36%)
   151. (0.00513) RY*( 1) C   6           s( 17.01%)p 4.70( 80.01%)d 0.18(  2.98%)
                                            0.0000  0.0056  0.4094  0.0494  0.0003
                                           -0.0297  0.6082  0.0757 -0.0264  0.6421
                                           -0.1026  0.0008 -0.0019 -0.0018  0.1724
                                           -0.0003 -0.0031  0.0037 -0.0077
   152. (0.00192) RY*( 2) C   6           s(  4.29%)p21.02( 90.23%)d 1.28(  5.48%)
                                            0.0000  0.0026  0.1974 -0.0603  0.0184
                                           -0.0008 -0.7644  0.1080 -0.0039  0.5520
                                           -0.0395  0.0004  0.0082 -0.0031  0.1114
                                           -0.0171  0.0013  0.1999 -0.0460
   153. (0.00108) RY*( 3) C   6           s( 62.24%)p 0.53( 32.75%)d 0.08(  5.01%)
                                            0.0000 -0.0076  0.7737  0.1514 -0.0269
                                           -0.0106 -0.0704  0.2176 -0.0287 -0.4710
                                            0.2286  0.0002  0.0119 -0.0039  0.1529
                                            0.0401  0.0092  0.1579 -0.0100
   154. (0.00098) RY*( 4) C   6           s(  0.09%)p17.48(  1.56%)d99.99( 98.36%)
                                            0.0000 -0.0004  0.0269  0.0122 -0.0040
                                            0.0001  0.0080  0.0027 -0.0011 -0.0214
                                            0.0335  0.0109  0.1101 -0.0408 -0.0015
                                           -0.9564 -0.2601 -0.0043  0.0344
   155. (0.00058) RY*( 5) C   6           s(  0.00%)p 1.00( 41.22%)d 1.43( 58.77%)
                                           -0.0000 -0.0001  0.0000 -0.0040  0.0043
                                            0.0002 -0.0058 -0.0395  0.0001 -0.0006
                                           -0.0172  0.0016  0.6339  0.0921  0.0268
                                            0.2637 -0.7191 -0.0172 -0.0034
   156. (0.00051) RY*( 6) C   6           s(  7.75%)p 6.51( 50.45%)d 5.39( 41.80%)
                                            0.0000 -0.0023  0.1025  0.2518  0.0597
                                            0.0016 -0.1258 -0.6898 -0.0051 -0.0440
                                           -0.1035  0.0015  0.0067 -0.0114  0.5408
                                           -0.0168  0.0672 -0.3468 -0.0211
   157. (0.00030) RY*( 7) C   6           s(  1.46%)p40.67( 59.58%)d26.59( 38.96%)
                                            0.0000  0.0008  0.0348  0.1157  0.0069
                                            0.0000 -0.0153 -0.1296 -0.0005  0.0327
                                            0.0820 -0.0316 -0.7438  0.1293 -0.0957
                                            0.0793 -0.6100  0.0390  0.0222
   158. (0.00025) RY*( 8) C   6           s( 16.10%)p 2.16( 34.69%)d 3.06( 49.22%)
                                            0.0000  0.0043  0.1439  0.3726  0.0377
                                            0.0023  0.0094 -0.5045  0.0016  0.1309
                                            0.2173  0.0068  0.1661 -0.0162 -0.6187
                                           -0.0036  0.1332  0.3009  0.0328
   159. (0.00015) RY*( 9) C   6           s(  6.98%)p10.01( 69.92%)d 3.31( 23.09%)
                                           -0.0000 -0.0008  0.2094  0.1489  0.0619
                                           -0.0020 -0.0708  0.0623  0.0062 -0.1297
                                           -0.8201 -0.0014 -0.0289 -0.0031 -0.3328
                                           -0.0247 -0.0256 -0.1611 -0.3049
   160. (0.00007) RY*(10) C   6           s( 67.39%)p 0.09(  5.94%)d 0.40( 26.66%)
   161. (0.00007) RY*(11) C   6           s( 13.66%)p 1.37( 18.67%)d 4.95( 67.66%)
   162. (0.00004) RY*(12) C   6           s( 36.37%)p 0.32( 11.60%)d 1.43( 52.03%)
   163. (0.00001) RY*(13) C   6           s(  0.01%)p 1.00( 97.46%)d 0.03(  2.53%)
   164. (0.00001) RY*(14) C   6           s( 66.49%)p 0.09(  6.21%)d 0.41( 27.30%)
   165. (0.00484) RY*( 1) O   7           s(  0.45%)p99.99( 96.58%)d 6.66(  2.97%)
                                            0.0000  0.0060  0.0486 -0.0453  0.0043
                                           -0.0078 -0.4244 -0.2347 -0.0432  0.0031
                                           -0.8527  0.0326  0.0010  0.0000 -0.0225
                                            0.0043 -0.0009 -0.0424 -0.0002  0.0018
                                           -0.1671  0.0035
   166. (0.00414) RY*( 2) O   7           s(  0.00%)p 1.00( 98.99%)d 0.01(  1.01%)
                                            0.0000 -0.0001  0.0050  0.0029 -0.0002
                                            0.0003  0.0133  0.0030 -0.0003  0.0001
                                            0.0190 -0.0001 -0.0003  0.0041 -0.9618
                                            0.2524 -0.0220  0.0001 -0.0176  0.0989
                                            0.0026  0.0007
   167. (0.00265) RY*( 3) O   7           s(  8.17%)p11.09( 90.60%)d 0.15(  1.23%)
                                           -0.0000  0.0045  0.2745 -0.0794  0.0021
                                            0.0148  0.7619  0.3610 -0.0180  0.0137
                                           -0.4322  0.0874  0.0056  0.0001  0.0047
                                            0.0019  0.0004 -0.0274 -0.0014  0.0017
                                           -0.1073 -0.0063
   168. (0.00121) RY*( 4) O   7           s( 72.34%)p 0.34( 24.69%)d 0.04(  2.97%)
                                           -0.0000  0.0057  0.8452 -0.0941 -0.0080
                                            0.0011 -0.3040  0.1210 -0.0096  0.0146
                                            0.1912  0.3134 -0.0466  0.0001 -0.0091
                                           -0.0502  0.0014 -0.1606  0.0120  0.0026
                                            0.0029  0.0610
   169. (0.00097) RY*( 5) O   7           s(  0.17%)p99.99( 97.11%)d15.79(  2.71%)
                                           -0.0000  0.0004  0.0379 -0.0169 -0.0010
                                            0.0001 -0.0236  0.0157  0.0047  0.0006
                                            0.0093  0.0162 -0.0061 -0.0023  0.2495
                                            0.9522 -0.0331 -0.0138 -0.1591 -0.0404
                                            0.0019  0.0029
   170. (0.00080) RY*( 6) O   7           s( 47.13%)p 1.03( 48.62%)d 0.09(  4.25%)
                                           -0.0000 -0.0054  0.3608  0.5840 -0.0006
                                           -0.0010  0.0291 -0.0751 -0.2183  0.0084
                                           -0.0580 -0.6380  0.1464  0.0000  0.0058
                                            0.0087 -0.0009  0.0913 -0.0128  0.0003
                                            0.1825 -0.0269
   171. (0.00039) RY*( 7) O   7           s(  3.46%)p25.04( 86.67%)d 2.85(  9.87%)
                                           -0.0000  0.0025  0.1557  0.1015  0.0073
                                            0.0007  0.3387 -0.8070 -0.0678  0.0061
                                            0.1041  0.2834  0.0677  0.0003  0.0087
                                            0.0177  0.0004  0.2026  0.0285 -0.0025
                                           -0.2162  0.1003
   172. (0.00026) RY*( 8) O   7           s(  0.01%)p 1.00(  2.69%)d36.21( 97.31%)
                                            0.0000  0.0003  0.0019  0.0071  0.0001
                                            0.0001  0.0070 -0.0202  0.0075  0.0001
                                            0.0049  0.0226  0.0061  0.0002 -0.0222
                                           -0.1587 -0.0108  0.0047 -0.9863  0.0106
                                           -0.0138  0.0067
   173. (0.00020) RY*( 9) O   7           s( 55.56%)p 0.68( 37.59%)d 0.12(  6.85%)
                                            0.0000  0.0071 -0.1937  0.7197  0.0032
                                            0.0012 -0.0660  0.2343 -0.0518 -0.0038
                                           -0.0187  0.5141  0.2219 -0.0000  0.0020
                                            0.0071  0.0005 -0.1856  0.0129  0.0016
                                           -0.1531  0.1024
   174. (0.00005) RY*(10) O   7           s(  0.77%)p25.76( 19.89%)d99.99( 79.33%)
   175. (0.00001) RY*(11) O   7           s(  4.66%)p19.64( 91.49%)d 0.83(  3.85%)
   176. (0.00001) RY*(12) O   7           s(  7.21%)p12.08( 87.08%)d 0.79(  5.71%)
   177. (0.00002) RY*(13) O   7           s(  0.34%)p43.34( 14.73%)d99.99( 84.93%)
   178. (0.00000) RY*(14) O   7           s(  0.00%)p 1.00( 99.97%)d 0.00(  0.03%)
   179. (0.00001) RY*(15) O   7           s(  0.00%)p 1.00(  1.23%)d80.33( 98.77%)
   180. (0.00000) RY*(16) O   7           s( 99.17%)p 0.01(  0.59%)d 0.00(  0.24%)
   181. (0.00001) RY*(17) O   7           s(  0.56%)p 3.13(  1.75%)d99.99( 97.69%)
   182. (0.00422) RY*( 1)Cl   8           s(  0.00%)p 1.00( 52.75%)d 0.90( 47.25%)
                                           -0.0000 -0.0000 -0.0000  0.0021  0.0011
                                           -0.0003  0.0000 -0.0000  0.0000  0.0041
                                            0.0022 -0.0011 -0.0000 -0.0000 -0.0003
                                           -0.0133 -0.0012 -0.0001  0.0000 -0.0000
                                            0.0010 -0.7149 -0.1191 -0.0440 -0.0054
                                           -0.0038 -0.2001  0.6573 -0.0113 -0.0183
   183. (0.00215) RY*( 2)Cl   8           s(  0.52%)p99.99( 66.93%)d62.31( 32.55%)
                                           -0.0000 -0.0000 -0.0002  0.0717 -0.0088
                                           -0.0016  0.0002 -0.0000  0.0023 -0.7753
                                           -0.0845  0.0247 -0.0051 -0.0000 -0.0056
                                           -0.2447  0.0014  0.0210 -0.0061 -0.0000
                                            0.0001  0.0011 -0.0001 -0.0008  0.0000
                                            0.4643 -0.0073 -0.0031 -0.3297  0.0334
   184. (0.00085) RY*( 3)Cl   8           s( 28.91%)p 1.93( 55.89%)d 0.53( 15.20%)
                                           -0.0000 -0.0000 -0.0179  0.5337  0.0593
                                           -0.0225  0.0025 -0.0000  0.0255  0.3076
                                            0.0601 -0.1075 -0.0102 -0.0000 -0.0800
                                           -0.6617  0.0342  0.0425  0.0299 -0.0000
                                            0.0014  0.0141  0.0004 -0.0015 -0.0003
                                           -0.1098  0.0034 -0.0129 -0.3124 -0.2053
   185. (0.00037) RY*( 4)Cl   8           s( 56.77%)p 0.66( 37.39%)d 0.10(  5.84%)
                                            0.0000  0.0000  0.0005  0.6977 -0.2832
                                           -0.0267  0.0014  0.0000 -0.0004 -0.0679
                                            0.2221 -0.1673  0.0182  0.0000  0.0078
                                            0.4742  0.2562  0.0209 -0.0202  0.0000
                                            0.0002 -0.0146  0.0019 -0.0025  0.0003
                                            0.0680  0.0047  0.0006  0.0190  0.2311
   186. (0.00019) RY*( 5)Cl   8           s(  0.19%)p99.99( 57.73%)d99.99( 42.08%)
                                            0.0000  0.0000  0.0055  0.0313  0.0018
                                           -0.0293  0.0012  0.0000 -0.0118  0.1987
                                           -0.4965 -0.1173 -0.0026  0.0000  0.0179
                                           -0.1365  0.5058 -0.0448  0.0220  0.0000
                                           -0.0005  0.0078 -0.0119  0.0007 -0.0004
                                            0.4804 -0.0085  0.0095  0.4251 -0.0956
   187. (0.00012) RY*( 6)Cl   8           s(  0.00%)p 1.00( 82.02%)d 0.22( 17.97%)
                                            0.0000  0.0000 -0.0001  0.0061  0.0031
                                            0.0005  0.0001 -0.0000  0.0005 -0.0149
                                            0.0181  0.0011  0.0006  0.0000 -0.0005
                                            0.0077  0.0057 -0.0022 -0.0010 -0.0000
                                           -0.0189  0.5168 -0.7358  0.1030 -0.0037
                                           -0.0191 -0.1933  0.3767  0.0005 -0.0094
   188. (0.00008) RY*( 7)Cl   8           s(  0.42%)p99.99( 60.84%)d93.34( 38.75%)
   189. (0.00005) RY*( 8)Cl   8           s(  0.04%)p99.99( 25.85%)d99.99( 74.11%)
   190. (0.00005) RY*( 9)Cl   8           s( 38.92%)p 0.96( 37.20%)d 0.61( 23.88%)
   191. (0.00002) RY*(10)Cl   8           s( 53.62%)p 0.57( 30.80%)d 0.29( 15.58%)
   192. (0.00002) RY*(11)Cl   8           s(  0.01%)p99.99( 40.42%)d99.99( 59.57%)
   193. (0.00001) RY*(12)Cl   8           s(  7.41%)p12.01( 88.96%)d 0.49(  3.64%)
   194. (0.00001) RY*(13)Cl   8           s(  3.92%)p23.67( 92.70%)d 0.87(  3.39%)
   195. (0.00002) RY*(14)Cl   8           s(  5.41%)p10.51( 56.81%)d 6.99( 37.79%)
   196. (0.00000) RY*(15)Cl   8           s(  0.00%)p 1.00( 99.23%)d 0.01(  0.76%)
   197. (0.00000) RY*(16)Cl   8           s(  0.00%)p 1.00( 99.87%)d 0.00(  0.13%)
   198. (0.00000) RY*(17)Cl   8           s(100.00%)p 0.00(  0.00%)d 0.00(  0.00%)
   199. (0.00000) RY*(18)Cl   8           s(  0.06%)p99.99( 99.81%)d 2.48(  0.14%)
   200. (0.00000) RY*(19)Cl   8           s(  0.12%)p99.99( 99.79%)d 0.86(  0.10%)
   201. (0.00000) RY*(20)Cl   8           s( 97.74%)p 0.02(  2.20%)d 0.00(  0.06%)
   202. (0.00000) RY*(21)Cl   8           s(  5.86%)p 2.31( 13.52%)d13.75( 80.62%)
   203. (0.00425) RY*( 1)Cl   9           s(  0.00%)p 1.00( 49.77%)d 1.01( 50.23%)
                                            0.0000 -0.0000 -0.0000  0.0017  0.0005
                                            0.0000  0.0000  0.0000  0.0002  0.0003
                                           -0.0013  0.0001 -0.0001 -0.0000  0.0000
                                           -0.0126 -0.0029 -0.0010 -0.0000 -0.0000
                                            0.0013 -0.6886 -0.1481 -0.0384 -0.0041
                                           -0.0123 -0.6998  0.1113 -0.0039 -0.0005
   204. (0.00258) RY*( 2)Cl   9           s( 10.49%)p 5.48( 57.48%)d 3.05( 32.03%)
                                            0.0000 -0.0000 -0.0047  0.3213 -0.0394
                                           -0.0078  0.0010  0.0000  0.0289  0.0964
                                           -0.0940 -0.0129 -0.0093 -0.0000 -0.0004
                                           -0.7430 -0.0502  0.0275 -0.0072 -0.0000
                                           -0.0000  0.0134  0.0014 -0.0003  0.0002
                                           -0.5515  0.0110 -0.0022 -0.1148 -0.0539
   205. (0.00142) RY*( 3)Cl   9           s( 39.22%)p 1.35( 53.03%)d 0.20(  7.74%)
                                            0.0000 -0.0000 -0.0172  0.6114 -0.1345
                                           -0.0029  0.0010  0.0000  0.0795  0.6512
                                           -0.0923  0.0224 -0.0150 -0.0000 -0.0106
                                            0.2856  0.0935 -0.0178  0.0044 -0.0000
                                           -0.0000 -0.0056 -0.0001 -0.0000 -0.0000
                                            0.0700 -0.0008 -0.0014  0.2324 -0.1361
   206. (0.00032) RY*( 4)Cl   9           s( 14.41%)p 3.80( 54.80%)d 2.14( 30.78%)
                                            0.0000 -0.0000 -0.0083 -0.1344  0.3549
                                            0.0032  0.0013  0.0000  0.0364  0.1749
                                            0.4565 -0.1025 -0.0091 -0.0000 -0.0024
                                           -0.0817 -0.5325  0.0830  0.0022 -0.0000
                                           -0.0002  0.0045  0.0017 -0.0005  0.0000
                                           -0.0872 -0.0019  0.0097  0.5401 -0.0917
   207. (0.00021) RY*( 5)Cl   9           s( 31.94%)p 1.32( 42.12%)d 0.81( 25.94%)
                                            0.0000  0.0000  0.0025  0.5651 -0.0010
                                           -0.0055  0.0014 -0.0000 -0.0106 -0.5205
                                            0.2114 -0.1053  0.0242  0.0000 -0.0021
                                            0.2757 -0.1079 -0.0756 -0.0228  0.0000
                                            0.0001 -0.0042  0.0036  0.0013  0.0002
                                           -0.2254  0.0042  0.0094  0.0986  0.4459
   208. (0.00014) RY*( 6)Cl   9           s(  0.01%)p 1.00( 84.28%)d 0.19( 15.71%)
                                            0.0000 -0.0000 -0.0000 -0.0027  0.0085
                                           -0.0003  0.0000  0.0000  0.0003  0.0013
                                            0.0058 -0.0030 -0.0001 -0.0000  0.0003
                                           -0.0111  0.0139  0.0021 -0.0006  0.0000
                                            0.0182 -0.5623  0.7251 -0.0099 -0.0014
                                            0.0062  0.3945 -0.0374  0.0050 -0.0002
   209. (0.00008) RY*( 7)Cl   9           s( 37.76%)p 1.44( 54.20%)d 0.21(  8.04%)
   210. (0.00006) RY*( 8)Cl   9           s( 22.23%)p 1.90( 42.14%)d 1.60( 35.63%)
   211. (0.00004) RY*( 9)Cl   9           s(  0.01%)p99.99(  3.32%)d99.99( 96.67%)
   212. (0.00002) RY*(10)Cl   9           s(  6.64%)p 7.88( 52.33%)d 6.18( 41.03%)
   213. (0.00001) RY*(11)Cl   9           s(  1.30%)p74.75( 97.37%)d 1.02(  1.33%)
   214. (0.00000) RY*(12)Cl   9           s(  0.08%)p99.99( 99.84%)d 0.92(  0.08%)
   215. (0.00001) RY*(13)Cl   9           s( 13.00%)p 6.57( 85.43%)d 0.12(  1.57%)
   216. (0.00000) RY*(14)Cl   9           s( 98.19%)p 0.01(  1.37%)d 0.00(  0.44%)
   217. (0.00000) RY*(15)Cl   9           s(  0.00%)p 1.00( 99.56%)d 0.00(  0.44%)
   218. (0.00000) RY*(16)Cl   9           s(  0.00%)p 1.00(100.00%)d 0.00(  0.00%)
   219. (0.00001) RY*(17)Cl   9           s( 12.08%)p 3.74( 45.16%)d 3.54( 42.76%)
   220. (0.00001) RY*(18)Cl   9           s(  0.00%)p 1.00( 63.11%)d 0.58( 36.89%)
   221. (0.00000) RY*(19)Cl   9           s(100.00%)p 0.00(  0.00%)d 0.00(  0.00%)
   222. (0.00000) RY*(20)Cl   9           s(  0.01%)p 1.00( 99.64%)d 0.00(  0.35%)
   223. (0.00001) RY*(21)Cl   9           s( 12.45%)p 1.27( 15.77%)d 5.76( 71.78%)
   224. (0.01197) RY*( 1) C  10           s( 14.59%)p 5.75( 83.89%)d 0.10(  1.52%)
                                            0.0000  0.0234  0.3802 -0.0283 -0.0054
                                            0.0091 -0.0191  0.0858 -0.0313  0.0046
                                            0.9089 -0.0613  0.0113  0.0006 -0.0065
                                           -0.0085  0.0011 -0.1099  0.0013 -0.0014
                                            0.0558  0.0046
   225. (0.00494) RY*( 2) C  10           s(  0.31%)p99.99( 94.08%)d18.21(  5.61%)
                                           -0.0000 -0.0027  0.0546 -0.0092  0.0009
                                            0.0005 -0.1480  0.0218 -0.0025 -0.0030
                                           -0.0383  0.0071 -0.0042  0.0125 -0.8448
                                           -0.4505 -0.0120 -0.0120  0.2293  0.0528
                                           -0.0229  0.0074
   226. (0.00455) RY*( 3) C  10           s( 25.80%)p 2.72( 70.24%)d 0.15(  3.96%)
                                           -0.0000 -0.0149  0.4888 -0.1372  0.0085
                                           -0.0020 -0.7623  0.1938 -0.0175 -0.0136
                                           -0.2397  0.0285 -0.0088 -0.0020  0.1397
                                            0.0733  0.0020 -0.0769 -0.0360 -0.0070
                                           -0.1533  0.0940
   227. (0.00181) RY*( 4) C  10           s( 65.54%)p 0.45( 29.59%)d 0.07(  4.87%)
                                            0.0000 -0.0062  0.7227  0.3644  0.0154
                                           -0.0227  0.4528  0.0058 -0.0900 -0.0057
                                           -0.2597  0.0668  0.0985  0.0003 -0.0130
                                           -0.0202  0.0021  0.2098  0.0177 -0.0034
                                            0.0531  0.0397
   228. (0.00146) RY*( 5) C  10           s( 80.42%)p 0.20( 16.12%)d 0.04(  3.47%)
                                            0.0000 -0.0015 -0.1798  0.8785  0.0060
                                           -0.0098 -0.3533 -0.0169  0.1099 -0.0181
                                            0.0938 -0.0861 -0.0822 -0.0002  0.0210
                                            0.0120 -0.0031  0.0587 -0.0054 -0.0116
                                            0.1614 -0.0710
   229. (0.00086) RY*( 6) C  10           s(  0.01%)p99.99(  9.39%)d99.99( 90.59%)
                                           -0.0000 -0.0000  0.0017  0.0119 -0.0014
                                            0.0000  0.0029  0.0129 -0.0022 -0.0005
                                            0.0016  0.0001  0.0101  0.0192 -0.1820
                                            0.2114 -0.1245  0.0136 -0.4532  0.8356
                                            0.0144  0.0421
   230. (0.00034) RY*( 7) C  10           s(  0.02%)p99.99( 41.08%)d99.99( 58.90%)
                                            0.0000 -0.0005  0.0127  0.0079  0.0038
                                           -0.0002  0.0062 -0.0235 -0.0041 -0.0001
                                           -0.0020  0.0132  0.0153 -0.0061 -0.4349
                                            0.4690 -0.0230 -0.0228 -0.5625 -0.5211
                                           -0.0245  0.0029
   231. (0.00026) RY*( 8) C  10           s(  3.96%)p 2.55( 10.11%)d21.69( 85.93%)
                                           -0.0000 -0.0087  0.0451  0.1708  0.0912
                                            0.0007  0.1862  0.1224  0.0597 -0.0042
                                           -0.1131  0.1145 -0.1479  0.0003  0.0037
                                           -0.0087 -0.0026 -0.9197  0.0111  0.0224
                                           -0.1126  0.0070
   232. (0.00012) RY*( 9) C  10           s(  0.54%)p99.99( 80.79%)d34.85( 18.68%)
                                           -0.0000  0.0046  0.0590 -0.0142 -0.0407
                                            0.0058  0.1402  0.2694  0.2579  0.0137
                                           -0.0127 -0.4114 -0.6920 -0.0001 -0.0111
                                           -0.0043 -0.0215  0.1834 -0.0223 -0.0030
                                           -0.3741 -0.1126
   233. (0.00010) RY*(10) C  10           s(  5.28%)p 6.73( 35.55%)d11.19( 59.16%)
   234. (0.00006) RY*(11) C  10           s( 15.71%)p 3.54( 55.66%)d 1.82( 28.63%)
   235. (0.00005) RY*(12) C  10           s(  3.47%)p22.70( 78.71%)d 5.14( 17.82%)
   236. (0.00005) RY*(13) C  10           s(  0.07%)p99.99( 56.66%)d99.99( 43.27%)
   237. (0.00003) RY*(14) C  10           s(  7.67%)p 6.12( 46.89%)d 5.93( 45.44%)
   238. (0.00000) RY*(15) C  10           s(  0.00%)p 1.00( 98.57%)d 0.01(  1.43%)
   239. (0.00001) RY*(16) C  10           s(  0.87%)p99.99( 90.95%)d 9.42(  8.19%)
   240. (0.00001) RY*(17) C  10           s( 75.81%)p 0.02(  1.78%)d 0.30( 22.41%)
   241. (0.00979) RY*( 1) C  11           s( 22.92%)p 3.09( 70.79%)d 0.27(  6.29%)
                                           -0.0000  0.0516  0.4740 -0.0014 -0.0430
                                            0.0193  0.2425  0.0289  0.0456 -0.0722
                                           -0.7977 -0.0257  0.0574 -0.0012 -0.0189
                                           -0.0004  0.0004  0.1453  0.0043  0.0066
                                           -0.1970  0.0546
   242. (0.00619) RY*( 2) C  11           s( 26.56%)p 2.35( 62.36%)d 0.42( 11.08%)
                                            0.0000 -0.0225  0.5120  0.0439  0.0316
                                           -0.0289  0.5971 -0.0496 -0.0155 -0.0066
                                            0.5078 -0.0569  0.0484  0.0000 -0.0065
                                           -0.0030 -0.0005 -0.2231 -0.0004  0.0047
                                           -0.2410  0.0538
   243. (0.00358) RY*( 3) C  11           s( 29.40%)p 1.58( 46.53%)d 0.82( 24.07%)
                                            0.0000 -0.0132  0.5411 -0.0263  0.0186
                                            0.0193 -0.6228  0.0428  0.0342 -0.0009
                                            0.2691 -0.0163 -0.0351 -0.0006  0.0094
                                           -0.0003  0.0001  0.4217  0.0090  0.0046
                                           -0.2016  0.1489
   244. (0.00233) RY*( 4) C  11           s(  0.01%)p99.99( 14.59%)d99.99( 85.40%)
                                            0.0000  0.0000  0.0030  0.0112  0.0014
                                            0.0002  0.0026 -0.0089  0.0023 -0.0005
                                           -0.0045 -0.0094  0.0035  0.0003  0.3360
                                            0.1464  0.1065  0.0102 -0.8607  0.3362
                                           -0.0023  0.0007
   245. (0.00138) RY*( 5) C  11           s(  0.40%)p96.87( 38.27%)d99.99( 61.33%)
                                            0.0000  0.0004 -0.0032  0.0626 -0.0046
                                            0.0015 -0.0014 -0.0139 -0.0046 -0.0014
                                           -0.0120 -0.0166  0.0123  0.0127  0.5770
                                            0.2100 -0.0687 -0.0047 -0.0509 -0.7799
                                           -0.0473 -0.0144
   246. (0.00070) RY*( 6) C  11           s( 78.57%)p 0.15( 11.95%)d 0.12(  9.48%)
                                           -0.0000  0.0027 -0.0344  0.8840 -0.0560
                                            0.0107 -0.1762 -0.2190 -0.1406 -0.0022
                                           -0.0594  0.0469  0.1157 -0.0007 -0.0219
                                           -0.0300  0.0092 -0.2010  0.0240  0.0647
                                           -0.2140  0.0622
   247. (0.00053) RY*( 7) C  11           s( 18.04%)p 0.74( 13.43%)d 3.80( 68.52%)
                                           -0.0000  0.0003  0.3728  0.1682  0.1147
                                           -0.0143  0.0144 -0.0645 -0.1361  0.0060
                                           -0.0132  0.3286 -0.0512  0.0009 -0.0117
                                            0.0161 -0.0081 -0.0365 -0.0236 -0.0471
                                            0.8242  0.0436
   248. (0.00033) RY*( 8) C  11           s( 11.17%)p 3.69( 41.29%)d 4.25( 47.54%)
                                            0.0000  0.0073 -0.1984  0.2574 -0.0782
                                            0.0194  0.3665  0.1220 -0.2001 -0.0191
                                            0.0934  0.1222 -0.4452 -0.0010  0.0320
                                           -0.0060 -0.0035  0.6830  0.0276  0.0259
                                           -0.0275  0.0817
   249. (0.00023) RY*( 9) C  11           s(  0.15%)p99.99( 60.72%)d99.99( 39.14%)
                                            0.0000  0.0003 -0.0239  0.0272 -0.0132
                                            0.0013 -0.0019 -0.0103 -0.0037 -0.0009
                                            0.0125  0.0181 -0.0255  0.0138 -0.7361
                                            0.2152 -0.1327  0.0308 -0.4389 -0.4412
                                           -0.0545 -0.0115
   250. (0.00011) RY*(10) C  11           s(  7.04%)p11.96( 84.21%)d 1.24(  8.75%)
                                            0.0000 -0.0056  0.0448  0.2584  0.0401
                                            0.0086  0.0262  0.5476  0.0348 -0.0030
                                            0.0275 -0.7173  0.1552  0.0002 -0.0293
                                            0.0096  0.0022  0.0680 -0.0056 -0.0065
                                            0.2726 -0.0922
   251. (0.00009) RY*(11) C  11           s(  2.52%)p28.42( 71.55%)d10.30( 25.93%)
   252. (0.00007) RY*(12) C  11           s(  0.24%)p99.99( 86.70%)d53.38( 13.06%)
   253. (0.00005) RY*(13) C  11           s( 11.82%)p 6.14( 72.60%)d 1.32( 15.58%)
   254. (0.00005) RY*(14) C  11           s(  1.73%)p47.85( 82.72%)d 9.00( 15.55%)
   255. (0.00001) RY*(15) C  11           s( 86.19%)p 0.07(  5.96%)d 0.09(  7.85%)
   256. (0.00002) RY*(16) C  11           s(  3.51%)p10.83( 38.03%)d16.64( 58.45%)
   257. (0.00000) RY*(17) C  11           s(  0.00%)p 1.00( 98.38%)d 0.02(  1.62%)
   258. (0.00567) RY*( 1) C  12           s( 40.02%)p 1.49( 59.54%)d 0.01(  0.44%)
                                           -0.0000 -0.0250  0.6265 -0.0839  0.0004
                                           -0.0154  0.2014 -0.0060  0.0153 -0.1108
                                            0.7359  0.0064  0.0106 -0.0030  0.0180
                                            0.0008  0.0000  0.0616  0.0012  0.0004
                                           -0.0186  0.0163
   259. (0.00336) RY*( 2) C  12           s(  2.98%)p32.53( 96.99%)d 0.01(  0.03%)
                                            0.0000  0.0008 -0.0691  0.1577 -0.0126
                                            0.0640  0.9605 -0.0447 -0.0847  0.0030
                                           -0.1835  0.0146 -0.0078  0.0005  0.0111
                                            0.0019  0.0001  0.0072  0.0003  0.0005
                                           -0.0052 -0.0136
   260. (0.00086) RY*( 3) C  12           s( 81.06%)p 0.19( 15.28%)d 0.05(  3.66%)
                                           -0.0000 -0.0217  0.4168  0.7977  0.0086
                                           -0.0078 -0.1308 -0.0080  0.1945 -0.0470
                                           -0.2560 -0.1003  0.1408 -0.0012 -0.0100
                                           -0.0000  0.0041  0.1260  0.0065  0.0021
                                           -0.1390  0.0364
   261. (0.00064) RY*( 4) C  12           s( 47.60%)p 0.64( 30.55%)d 0.46( 21.85%)
                                           -0.0000 -0.0238  0.5449 -0.4224  0.0031
                                            0.0163  0.0062  0.1129 -0.1280 -0.0504
                                           -0.5028  0.1265  0.0578 -0.0012 -0.0366
                                            0.0057 -0.0021 -0.3175 -0.0119 -0.0024
                                           -0.3344  0.0756
   262. (0.00059) RY*( 5) C  12           s(  0.04%)p99.99( 94.55%)d99.99(  5.41%)
                                           -0.0000 -0.0008  0.0178 -0.0109  0.0003
                                           -0.0007 -0.0150  0.0011 -0.0049 -0.0019
                                           -0.0358  0.0043 -0.0021  0.0142  0.9587
                                           -0.1077  0.1138 -0.0061  0.0585  0.2248
                                           -0.0027  0.0111
   263. (0.00040) RY*( 6) C  12           s( 12.76%)p 0.92( 11.72%)d 5.92( 75.52%)
                                           -0.0000 -0.0297  0.2906 -0.1646 -0.1231
                                           -0.0329 -0.0281 -0.0240 -0.1788 -0.0145
                                           -0.2822  0.0530  0.0036 -0.0006 -0.0115
                                            0.0018 -0.0002  0.5412  0.0207 -0.0004
                                            0.6045 -0.3106
   264. (0.00016) RY*( 7) C  12           s(  0.01%)p 1.00( 39.24%)d 1.55( 60.76%)
                                           -0.0000 -0.0014  0.0062  0.0018 -0.0051
                                            0.0009 -0.0020  0.0098  0.0261 -0.0003
                                           -0.0066 -0.0159 -0.0043  0.0379  0.2388
                                            0.5737  0.0606 -0.0346  0.0048 -0.7777
                                            0.0177 -0.0358
   265. (0.00013) RY*( 8) C  12           s(  2.40%)p 5.03( 12.06%)d35.69( 85.54%)
                                           -0.0000 -0.0255  0.1206  0.0502  0.0791
                                            0.0219  0.0303  0.0320  0.2663  0.0130
                                           -0.0362 -0.2102  0.0255 -0.0023 -0.0140
                                           -0.0271  0.0007 -0.6561  0.0063  0.0332
                                            0.6507  0.0172
   266. (0.00010) RY*( 9) C  12           s( 10.11%)p 6.97( 70.47%)d 1.92( 19.42%)
   267. (0.00006) RY*(10) C  12           s(  0.02%)p99.99(  9.30%)d99.99( 90.69%)
   268. (0.00004) RY*(11) C  12           s(  3.11%)p27.17( 84.46%)d 4.00( 12.43%)
   269. (0.00002) RY*(12) C  12           s( 14.88%)p 5.04( 74.92%)d 0.69( 10.20%)
   270. (0.00003) RY*(13) C  12           s(  0.02%)p99.99( 58.77%)d99.99( 41.21%)
   271. (0.00002) RY*(14) C  12           s(  2.20%)p17.78( 39.08%)d26.72( 58.72%)
   272. (0.00001) RY*(15) C  12           s(  0.56%)p99.99( 93.51%)d10.51(  5.92%)
   273. (0.00000) RY*(16) C  12           s( 80.81%)p 0.16( 13.20%)d 0.07(  5.99%)
   274. (0.00000) RY*(17) C  12           s(  0.01%)p 1.00( 98.58%)d 0.01(  1.42%)
   275. (0.00461) RY*( 1) C  13           s(  2.38%)p38.60( 91.89%)d 2.41(  5.73%)
                                            0.0000 -0.0213  0.1522  0.0100 -0.0095
                                           -0.0013 -0.2812 -0.0057  0.0036  0.0271
                                           -0.8898  0.2101 -0.0541  0.0000 -0.0126
                                            0.0111 -0.0014 -0.0587 -0.0054 -0.0060
                                            0.2264  0.0502
   276. (0.00218) RY*( 2) C  13           s(  1.33%)p72.29( 96.16%)d 1.88(  2.51%)
                                            0.0000  0.0107  0.1049  0.0330 -0.0332
                                           -0.0341 -0.9014  0.1969  0.1255  0.0061
                                            0.2864 -0.0892 -0.0038 -0.0011  0.0577
                                            0.0132  0.0009  0.1435 -0.0029  0.0107
                                            0.0624 -0.0214
   277. (0.00162) RY*( 3) C  13           s(  0.01%)p 1.00( 90.78%)d 0.10(  9.22%)
                                            0.0000  0.0003  0.0004  0.0077 -0.0053
                                           -0.0018 -0.0548  0.0019  0.0094 -0.0006
                                            0.0280  0.0083 -0.0014  0.0310 -0.8779
                                           -0.3604 -0.0483 -0.0028  0.1482 -0.2644
                                            0.0008 -0.0160
   278. (0.00094) RY*( 4) C  13           s( 92.99%)p 0.05(  4.77%)d 0.02(  2.24%)
                                            0.0000 -0.0023  0.9620 -0.0658  0.0119
                                            0.0178  0.1440  0.0385 -0.0902  0.0163
                                            0.1030  0.0185 -0.0757  0.0006 -0.0056
                                           -0.0021 -0.0030  0.1027  0.0048 -0.0027
                                           -0.0838  0.0696
   279. (0.00065) RY*( 5) C  13           s(  0.00%)p 1.00(  8.63%)d10.58( 91.37%)
                                           -0.0000 -0.0002 -0.0008 -0.0007  0.0009
                                           -0.0003 -0.0038 -0.0008 -0.0017  0.0003
                                            0.0066 -0.0044  0.0020 -0.0105 -0.2204
                                            0.1387 -0.1353  0.0249 -0.9549  0.0314
                                           -0.0107  0.0085
   280. (0.00015) RY*( 6) C  13           s(  0.12%)p99.99( 93.45%)d52.75(  6.43%)
                                            0.0000  0.0003 -0.0180 -0.0183  0.0237
                                            0.0038  0.0442  0.0972  0.1025 -0.0010
                                           -0.0116  0.0583 -0.0619  0.0148  0.2964
                                           -0.8912  0.1513  0.0886 -0.2152  0.0744
                                            0.0217  0.0644
   281. (0.00015) RY*( 7) C  13           s(  8.08%)p 9.65( 77.96%)d 1.73( 13.95%)
                                           -0.0000 -0.0057  0.0455  0.1879  0.2084
                                           -0.0127 -0.0356 -0.3648  0.5425 -0.0059
                                           -0.0836 -0.2326 -0.5378 -0.0005 -0.0019
                                            0.0128 -0.0174 -0.1015  0.0038  0.0157
                                           -0.3271 -0.1483
   282. (0.00013) RY*( 8) C  13           s(  5.79%)p10.90( 63.08%)d 5.38( 31.13%)
                                           -0.0000  0.0026 -0.1248 -0.0936  0.1831
                                            0.0181  0.1772  0.6369  0.2779 -0.0072
                                           -0.0781  0.0306 -0.2763 -0.0030 -0.0653
                                            0.1628 -0.0446  0.4163  0.0562 -0.0270
                                           -0.0563  0.3619
   283. (0.00010) RY*( 9) C  13           s( 11.43%)p 6.31( 72.08%)d 1.44( 16.50%)
   284. (0.00007) RY*(10) C  13           s(  2.37%)p 9.38( 22.22%)d31.85( 75.42%)
   285. (0.00002) RY*(11) C  13           s( 11.45%)p 2.81( 32.16%)d 4.92( 56.39%)
   286. (0.00003) RY*(12) C  13           s(  5.89%)p 2.46( 14.47%)d13.52( 79.64%)
   287. (0.00001) RY*(13) C  13           s( 15.53%)p 4.89( 76.01%)d 0.54(  8.46%)
   288. (0.00001) RY*(14) C  13           s( 77.79%)p 0.26( 20.61%)d 0.02(  1.60%)
   289. (0.00001) RY*(15) C  13           s(  0.01%)p99.99(  7.01%)d99.99( 92.98%)
   290. (0.00000) RY*(16) C  13           s( 64.88%)p 0.46( 29.61%)d 0.08(  5.51%)
   291. (0.00000) RY*(17) C  13           s(  0.01%)p 1.00( 99.20%)d 0.01(  0.79%)
   292. (0.00555) RY*( 1) C  14           s(  0.34%)p99.99( 94.84%)d14.39(  4.83%)
                                            0.0000  0.0196 -0.0251  0.0484 -0.0017
                                            0.0234 -0.8067  0.0961 -0.0205 -0.0206
                                            0.5338  0.0200  0.0364 -0.0009  0.0184
                                            0.0032  0.0021 -0.2072 -0.0064  0.0035
                                            0.0586 -0.0431
   293. (0.00398) RY*( 2) C  14           s(  3.10%)p31.04( 96.07%)d 0.27(  0.84%)
                                           -0.0000 -0.0033  0.1743 -0.0154  0.0177
                                           -0.0298 -0.5534  0.0255  0.0981 -0.0377
                                           -0.7954  0.0822  0.0167 -0.0003 -0.0463
                                           -0.0028 -0.0009  0.0678  0.0028 -0.0037
                                           -0.0489  0.0368
   294. (0.00144) RY*( 3) C  14           s(  0.16%)p99.99( 79.53%)d99.99( 20.31%)
                                            0.0000  0.0008  0.0391  0.0063  0.0029
                                            0.0022  0.0128  0.0190 -0.0034 -0.0003
                                            0.0522 -0.0037 -0.0040  0.0262 -0.8595
                                           -0.2226 -0.0548  0.0047 -0.0727 -0.4440
                                           -0.0141 -0.0215
   295. (0.00104) RY*( 4) C  14           s( 83.99%)p 0.18( 15.14%)d 0.01(  0.87%)
                                            0.0000  0.0120  0.9054 -0.1415  0.0088
                                            0.0273  0.0764  0.3054 -0.1157 -0.0080
                                            0.1360 -0.1022 -0.0855 -0.0013  0.0434
                                            0.0029  0.0004  0.0187  0.0025  0.0237
                                           -0.0467  0.0746
   296. (0.00060) RY*( 5) C  14           s(  0.01%)p99.99( 19.89%)d99.99( 80.10%)
                                           -0.0000 -0.0001  0.0043  0.0095  0.0028
                                           -0.0001  0.0008 -0.0236 -0.0049  0.0003
                                            0.0198 -0.0085 -0.0072 -0.0057 -0.4078
                                            0.1402 -0.1085 -0.0050  0.6368  0.6276
                                            0.0283  0.0285
   297. (0.00041) RY*( 6) C  14           s( 12.29%)p 4.11( 50.55%)d 3.02( 37.16%)
                                           -0.0000  0.0023  0.2002  0.2789  0.0709
                                           -0.0096 -0.1171 -0.6062 -0.0074 -0.0090
                                            0.0915 -0.2331 -0.2427  0.0002  0.0253
                                           -0.0434 -0.0019  0.4865  0.0019 -0.0270
                                            0.3658  0.0202
   298. (0.00031) RY*( 7) C  14           s(  0.02%)p99.99( 88.88%)d99.99( 11.10%)
                                            0.0000  0.0001 -0.0093  0.0109  0.0024
                                            0.0005  0.0045  0.0319  0.0051  0.0001
                                           -0.0085  0.0405  0.0137  0.0061  0.2052
                                           -0.9184  0.0161 -0.0224  0.3322  0.0067
                                           -0.0066 -0.0032
   299. (0.00015) RY*( 8) C  14           s( 17.01%)p 3.00( 50.96%)d 1.88( 32.03%)
                                            0.0000 -0.0072  0.2092  0.3461 -0.0806
                                            0.0077  0.0081 -0.3376 -0.1818  0.0084
                                            0.0640  0.2843  0.5262  0.0001  0.0037
                                            0.0134  0.0191  0.0817  0.0021  0.0227
                                           -0.5005 -0.2502
   300. (0.00008) RY*( 9) C  14           s(  7.59%)p 6.12( 46.42%)d 6.06( 45.99%)
   301. (0.00009) RY*(10) C  14           s(  6.77%)p 9.16( 61.99%)d 4.62( 31.24%)
   302. (0.00004) RY*(11) C  14           s( 10.37%)p 7.76( 80.47%)d 0.88(  9.16%)
   303. (0.00003) RY*(12) C  14           s(  9.70%)p 4.34( 42.12%)d 4.97( 48.18%)
   304. (0.00001) RY*(13) C  14           s( 13.00%)p 3.09( 40.15%)d 3.60( 46.85%)
   305. (0.00000) RY*(14) C  14           s(  0.01%)p99.99( 12.25%)d99.99( 87.74%)
   306. (0.00001) RY*(15) C  14           s( 58.82%)p 0.34( 20.00%)d 0.36( 21.18%)
   307. (0.00000) RY*(16) C  14           s( 76.85%)p 0.02(  1.50%)d 0.28( 21.65%)
   308. (0.00000) RY*(17) C  14           s(  0.01%)p 1.00( 99.36%)d 0.01(  0.63%)
   309. (0.01025) RY*( 1) C  15           s(  2.27%)p39.18( 88.83%)d 3.93(  8.90%)
                                           -0.0000  0.0062  0.1455  0.0286 -0.0253
                                           -0.0099  0.3365 -0.0555 -0.0676 -0.0376
                                           -0.8710  0.0804  0.0168 -0.0017 -0.0240
                                            0.0019 -0.0016 -0.0487 -0.0042  0.0035
                                           -0.2885  0.0579
   310. (0.00755) RY*( 2) C  15           s(  6.09%)p14.86( 90.49%)d 0.56(  3.43%)
                                            0.0000 -0.0266  0.2427  0.0141  0.0326
                                           -0.0176  0.8495  0.0675 -0.0131  0.0050
                                            0.4204 -0.0147  0.0331  0.0001  0.0119
                                           -0.0001  0.0009 -0.1006 -0.0021  0.0014
                                           -0.1409  0.0654
   311. (0.00319) RY*( 3) C  15           s( 66.31%)p 0.24( 16.00%)d 0.27( 17.69%)
                                           -0.0000  0.0146  0.8139  0.0185 -0.0128
                                           -0.0200 -0.3643  0.0217 -0.0712 -0.0111
                                            0.0887 -0.1061 -0.0446 -0.0008 -0.0037
                                           -0.0037 -0.0059 -0.3399 -0.0134 -0.0070
                                           -0.2136  0.1247
   312. (0.00183) RY*( 4) C  15           s(  0.00%)p 1.00( 42.10%)d 1.38( 57.90%)
                                           -0.0000 -0.0000 -0.0003  0.0059  0.0009
                                            0.0001 -0.0006 -0.0000  0.0032 -0.0003
                                            0.0155 -0.0010 -0.0007  0.0112 -0.6447
                                            0.0703  0.0076 -0.0184  0.6115  0.4511
                                            0.0120  0.0336
   313. (0.00091) RY*( 5) C  15           s(  0.04%)p99.99( 26.05%)d99.99( 73.91%)
                                           -0.0000 -0.0001  0.0029  0.0201  0.0041
                                           -0.0000 -0.0004  0.0004  0.0044 -0.0005
                                            0.0142  0.0120  0.0053  0.0144 -0.4073
                                           -0.2718 -0.1419  0.0348 -0.7303  0.4521
                                            0.0072  0.0090
   314. (0.00071) RY*( 6) C  15           s( 27.33%)p 0.26(  7.04%)d 2.40( 65.64%)
                                           -0.0000 -0.0010 -0.0241  0.5210  0.0353
                                            0.0020 -0.1291 -0.0071 -0.0145 -0.0011
                                            0.1617  0.1608  0.0321 -0.0003  0.0175
                                            0.0113  0.0033  0.5074  0.0284  0.0067
                                           -0.6295  0.0426
   315. (0.00028) RY*( 7) C  15           s( 64.74%)p 0.07(  4.63%)d 0.47( 30.63%)
                                           -0.0000  0.0091 -0.1082  0.7971  0.0153
                                            0.0064  0.0457  0.0049  0.1064  0.0121
                                           -0.0646 -0.0840 -0.1463  0.0005 -0.0007
                                           -0.0052  0.0019 -0.3704 -0.0125 -0.0350
                                            0.3246  0.2497
   316. (0.00022) RY*( 8) C  15           s( 27.51%)p 0.35(  9.50%)d 2.29( 62.99%)
                                           -0.0000 -0.0153  0.4760  0.1714  0.1376
                                            0.0304  0.0738  0.1700  0.1391  0.0060
                                           -0.1219  0.1240  0.0996 -0.0001  0.0063
                                            0.0117  0.0083  0.5322  0.0263 -0.0004
                                            0.5299 -0.2554
   317. (0.00011) RY*( 9) C  15           s(  8.08%)p 8.57( 69.23%)d 2.81( 22.70%)
                                           -0.0000  0.0024 -0.0237 -0.1948  0.2055
                                            0.0020 -0.0320  0.4768  0.1150 -0.0071
                                           -0.0085  0.4724 -0.4760 -0.0004  0.0073
                                            0.0235 -0.0135  0.0451 -0.0091 -0.0126
                                            0.0124  0.4738
   318. (0.00011) RY*(10) C  15           s(  0.01%)p 1.00( 43.68%)d 1.29( 56.31%)
                                            0.0000 -0.0003 -0.0039 -0.0061  0.0066
                                           -0.0000  0.0020  0.0177 -0.0034 -0.0004
                                            0.0163  0.0233  0.0084  0.0148 -0.5670
                                           -0.3108 -0.1312  0.0112 -0.0057 -0.7492
                                           -0.0183 -0.0370
   319. (0.00002) RY*(11) C  15           s(  2.00%)p29.35( 58.63%)d19.71( 39.37%)
   320. (0.00002) RY*(12) C  15           s(  8.60%)p 9.28( 79.73%)d 1.36( 11.67%)
   321. (0.00001) RY*(13) C  15           s(  0.91%)p99.99( 96.59%)d 2.75(  2.50%)
   322. (0.00002) RY*(14) C  15           s(  3.28%)p19.16( 62.85%)d10.32( 33.87%)
   323. (0.00000) RY*(15) C  15           s( 82.98%)p 0.20( 16.70%)d 0.00(  0.32%)
   324. (0.00000) RY*(16) C  15           s(  0.00%)p 1.00( 98.51%)d 0.02(  1.49%)
   325. (0.00000) RY*(17) C  15           s(  0.00%)p 1.00( 89.55%)d 0.12( 10.44%)
   326. (0.00490) RY*( 1)Cl  16           s(  0.00%)p 1.00( 57.12%)d 0.75( 42.88%)
                                           -0.0000 -0.0000 -0.0000 -0.0017  0.0025
                                            0.0001 -0.0000  0.0000  0.0000 -0.0140
                                            0.0009 -0.0003 -0.0001 -0.0000  0.0001
                                           -0.0191  0.0031 -0.0017  0.0002 -0.0000
                                           -0.0041  0.7438 -0.1250  0.0420 -0.0020
                                            0.0208 -0.6137 -0.2259  0.0021 -0.0252
   327. (0.00322) RY*( 2)Cl  16           s(  0.02%)p99.99( 73.60%)d99.99( 26.38%)
                                            0.0000  0.0000 -0.0002  0.0142 -0.0004
                                            0.0015 -0.0000 -0.0000  0.0050 -0.3135
                                            0.0583  0.0090  0.0005 -0.0000 -0.0036
                                            0.7889 -0.0992 -0.0401  0.0029 -0.0000
                                           -0.0001  0.0171 -0.0012 -0.0015  0.0001
                                           -0.3789 -0.0035 -0.0120  0.3462 -0.0157
   328. (0.00244) RY*( 3)Cl  16           s(  5.71%)p15.13( 86.47%)d 1.37(  7.81%)
                                           -0.0000 -0.0000 -0.0176  0.1735  0.1634
                                           -0.0043  0.0009  0.0000 -0.0659 -0.8123
                                           -0.3069  0.0021  0.0211  0.0000 -0.0240
                                           -0.3148  0.0327  0.0675  0.0015 -0.0000
                                           -0.0016 -0.0235 -0.0048  0.0025  0.0001
                                            0.0682  0.0103  0.0093  0.1092 -0.2477
   329. (0.00020) RY*( 4)Cl  16           s( 22.66%)p 2.11( 47.84%)d 1.30( 29.50%)
                                            0.0000  0.0000  0.0091  0.0733  0.4698
                                           -0.0221 -0.0014 -0.0000  0.0371  0.2298
                                           -0.6353  0.0831 -0.0093 -0.0000  0.0147
                                            0.0307 -0.0229  0.1067 -0.0204  0.0000
                                            0.0012 -0.0043 -0.0104  0.0050 -0.0011
                                           -0.4614 -0.0249 -0.0153 -0.2535  0.1305
   330. (0.00009) RY*( 5)Cl  16           s( 58.72%)p 0.40( 23.55%)d 0.30( 17.72%)
   331. (0.00009) RY*( 6)Cl  16           s(  0.08%)p99.99( 37.26%)d99.99( 62.66%)
   332. (0.00004) RY*( 7)Cl  16           s(  3.55%)p17.94( 63.62%)d 9.26( 32.83%)
   333. (0.00001) RY*( 8)Cl  16           s(  0.00%)p 1.00( 79.74%)d 0.25( 20.26%)
   334. (0.00002) RY*( 9)Cl  16           s(  5.90%)p 5.99( 35.32%)d 9.96( 58.78%)
   335. (0.00001) RY*(10)Cl  16           s( 72.98%)p 0.33( 23.98%)d 0.04(  3.04%)
   336. (0.00001) RY*(11)Cl  16           s(  1.25%)p47.18( 58.92%)d31.90( 39.84%)
   337. (0.00000) RY*(12)Cl  16           s(  0.16%)p99.99( 99.57%)d 1.66(  0.27%)
   338. (0.00000) RY*(13)Cl  16           s( 99.23%)p 0.00(  0.25%)d 0.01(  0.52%)
   339. (0.00000) RY*(14)Cl  16           s(  0.11%)p99.99( 99.12%)d 7.12(  0.77%)
   340. (0.00000) RY*(15)Cl  16           s(  0.01%)p 1.00( 99.94%)d 0.00(  0.06%)
   341. (0.00000) RY*(16)Cl  16           s(  0.00%)p 1.00( 99.95%)d 0.00(  0.05%)
   342. (0.00000) RY*(17)Cl  16           s(100.00%)p 0.00(  0.00%)d 0.00(  0.00%)
   343. (0.00000) RY*(18)Cl  16           s(  0.00%)p 1.00( 25.97%)d 2.85( 74.03%)
   344. (0.00001) RY*(19)Cl  16           s( 13.63%)p 5.93( 80.80%)d 0.41(  5.57%)
   345. (0.00000) RY*(20)Cl  16           s(  1.17%)p83.22( 97.22%)d 1.38(  1.62%)
   346. (0.00001) RY*(21)Cl  16           s( 14.75%)p 0.70( 10.36%)d 5.08( 74.90%)
   347. (0.00100) RY*( 1) H  17           s( 99.84%)p 0.00(  0.16%)
                                           -0.0031  0.9992 -0.0006  0.0258 -0.0296
                                           -0.0027
   348. (0.00024) RY*( 2) H  17           s( 89.45%)p 0.12( 10.55%)
                                            0.0041  0.0122  0.9457 -0.0926  0.3112
                                            0.0088
   349. (0.00014) RY*( 3) H  17           s(  0.00%)p 1.00(100.00%)
                                           -0.0002  0.0013  0.0043  0.0105 -0.0381
                                            0.9992
   350. (0.00010) RY*( 4) H  17           s(  2.92%)p33.23( 97.08%)
                                            0.0023 -0.0039  0.1709 -0.6735 -0.7189
                                           -0.0211
   351. (0.00004) RY*( 5) H  17           s(  7.82%)p11.79( 92.18%)
   352. (0.00202) RY*( 1) H  18           s( 99.79%)p 0.00(  0.21%)
                                            0.0011  0.9989 -0.0004  0.0459 -0.0017
                                           -0.0048
   353. (0.00023) RY*( 2) H  18           s( 95.28%)p 0.05(  4.72%)
                                            0.0020 -0.0006  0.9761  0.0428  0.1521
                                            0.1493
   354. (0.00022) RY*( 3) H  18           s(  2.03%)p48.29( 97.97%)
                                            0.0003 -0.0044  0.1424 -0.0043  0.0575
                                           -0.9881
   355. (0.00008) RY*( 4) H  18           s(  0.67%)p99.99( 99.33%)
   356. (0.00005) RY*( 5) H  18           s(  2.27%)p42.97( 97.73%)
   357. (0.00201) RY*( 1) H  19           s( 98.01%)p 0.02(  1.99%)
                                            0.0011  0.9900  0.0023  0.0552  0.1299
                                            0.0019
   358. (0.00022) RY*( 2) H  19           s( 95.72%)p 0.04(  4.28%)
                                           -0.0005 -0.0249  0.9781  0.1689  0.1014
                                           -0.0631
   359. (0.00020) RY*( 3) H  19           s(  0.32%)p99.99( 99.68%)
                                           -0.0001 -0.0069  0.0566  0.0295  0.0248
                                            0.9976
   360. (0.00009) RY*( 4) H  19           s(  4.33%)p22.10( 95.67%)
   361. (0.00002) RY*( 5) H  19           s(  1.66%)p59.33( 98.34%)
   362. (0.00156) RY*( 1) H  20           s( 97.61%)p 0.02(  2.39%)
                                            0.0011  0.9880  0.0041  0.0597  0.1426
                                           -0.0014
   363. (0.00024) RY*( 2) H  20           s( 90.41%)p 0.11(  9.59%)
                                           -0.0001 -0.0267  0.9505 -0.1963  0.2395
                                           -0.0068
   364. (0.00016) RY*( 3) H  20           s(  0.00%)p 1.00(100.00%)
                                            0.0000 -0.0024  0.0032  0.0085  0.0226
                                            0.9997
   365. (0.00011) RY*( 4) H  20           s(  8.96%)p10.16( 91.04%)
                                            0.0024  0.0272  0.2981  0.7938 -0.5294
                                            0.0043
   366. (0.00002) RY*( 5) H  20           s(  3.06%)p31.69( 96.94%)
   367. (0.02747) BD*( 1) C   1 - C   2  
                ( 48.58%)   0.6970* C   1 s( 38.70%)p 1.58( 61.25%)d 0.00(  0.04%)
                                           -0.0001 -0.6221 -0.0044 -0.0003  0.2298
                                            0.0280  0.0010  0.0047 -0.7471  0.0231
                                           -0.0094 -0.0082  0.0104 -0.0005  0.0001
                                            0.0001  0.0074 -0.0001  0.0006  0.0078
                                            0.0180
                ( 51.42%)  -0.7170* C   2 s( 35.02%)p 1.85( 64.94%)d 0.00(  0.04%)
                                           -0.0004 -0.5916  0.0148 -0.0006 -0.2919
                                            0.0448  0.0049 -0.0032  0.7496 -0.0086
                                           -0.0105  0.0023 -0.0088 -0.0003  0.0002
                                           -0.0000  0.0076  0.0000  0.0005  0.0110
                                            0.0151
   368. (0.04096) BD*( 1) C   1 - C   4  
                ( 50.61%)   0.7114* C   1 s( 38.41%)p 1.60( 61.56%)d 0.00(  0.03%)
                                            0.0001  0.6195  0.0186 -0.0002 -0.4370
                                           -0.0234 -0.0045 -0.0086 -0.6508  0.0152
                                           -0.0031 -0.0071  0.0119 -0.0001 -0.0000
                                            0.0001  0.0114 -0.0002 -0.0004 -0.0016
                                           -0.0142
                ( 49.39%)  -0.7028* C   4 s( 38.45%)p 1.60( 61.52%)d 0.00(  0.03%)
                                           -0.0001  0.6199  0.0145  0.0037 -0.0006
                                            0.5508 -0.0253 -0.0022  0.0050  0.5576
                                            0.0066 -0.0069  0.0096 -0.0065  0.0000
                                            0.0002 -0.0002  0.0104 -0.0001 -0.0003
                                           -0.0046 -0.0114
   369. (0.49035) BD*( 2) C   1 - C   4  
                ( 50.16%)   0.7082* C   1 s(  0.00%)p 1.00( 99.98%)d 0.00(  0.02%)
                                           -0.0000 -0.0006  0.0000  0.0000  0.0034
                                            0.0001 -0.0000  0.0000  0.0154  0.0000
                                           -0.0002 -0.0000  0.9994  0.0085 -0.0254
                                           -0.0024 -0.0001 -0.0088 -0.0111  0.0001
                                            0.0003
                ( 49.84%)  -0.7060* C   4 s(  0.00%)p 1.00( 99.98%)d 0.00(  0.02%)
                                           -0.0000 -0.0007 -0.0002 -0.0002  0.0000
                                           -0.0004 -0.0001 -0.0000 -0.0000  0.0128
                                            0.0001  0.0003 -0.0001  0.9995 -0.0010
                                            0.0231 -0.0072  0.0002  0.0076  0.0134
                                           -0.0000 -0.0003
   370. (0.02664) BD*( 1) C   1 -Cl   9  
                ( 54.18%)   0.7361* C   1 s( 22.71%)p 3.39( 77.09%)d 0.01(  0.20%)
                                            0.0001  0.4759 -0.0253 -0.0004  0.8681
                                           -0.0087  0.0133 -0.0138 -0.1300 -0.0068
                                           -0.0019  0.0007 -0.0006  0.0000 -0.0000
                                            0.0000 -0.0099 -0.0001 -0.0001  0.0343
                                           -0.0262
                ( 45.82%)  -0.6769*Cl   9 s( 19.25%)p 4.17( 80.25%)d 0.03(  0.49%)
                                            0.0000  0.0002  0.4363  0.0470  0.0030
                                            0.0002 -0.0000 -0.0001 -0.8888  0.0523
                                           -0.0068 -0.0010  0.0003  0.0000  0.0990
                                           -0.0054  0.0026 -0.0006 -0.0000  0.0000
                                            0.0006 -0.0000 -0.0000  0.0000  0.0000
                                           -0.0148 -0.0001  0.0000  0.0589 -0.0352
   371. (0.01639) BD*( 1) C   2 - C   3  
                ( 49.56%)   0.7040* C   2 s( 35.96%)p 1.78( 63.99%)d 0.00(  0.05%)
                                           -0.0001 -0.5997 -0.0010 -0.0016  0.7805
                                           -0.0110 -0.0070  0.0018 -0.1683  0.0465
                                           -0.0012 -0.0005 -0.0043 -0.0005  0.0001
                                           -0.0000  0.0019  0.0004  0.0002 -0.0143
                                            0.0157
                ( 50.44%)  -0.7102* C   3 s( 35.47%)p 1.82( 64.49%)d 0.00(  0.04%)
                                           -0.0004 -0.5956 -0.0031 -0.0003 -0.7903
                                            0.0234  0.0109 -0.0042  0.1348  0.0374
                                           -0.0028 -0.0002  0.0087 -0.0006 -0.0001
                                            0.0000  0.0103  0.0003 -0.0000 -0.0123
                                            0.0111
   372. (0.34499) BD*( 2) C   2 - C   3  
                ( 48.46%)   0.6962* C   2 s(  0.00%)p 1.00( 99.96%)d 0.00(  0.04%)
                                            0.0000 -0.0006 -0.0001 -0.0000 -0.0093
                                           -0.0002 -0.0000  0.0000 -0.0158 -0.0004
                                           -0.0002  0.0000 -0.9992 -0.0285 -0.0095
                                            0.0011  0.0003  0.0197  0.0070  0.0001
                                           -0.0006
                ( 51.54%)  -0.7179* C   3 s(  0.00%)p 1.00( 99.95%)d 0.00(  0.05%)
                                           -0.0000 -0.0011 -0.0001  0.0000 -0.0125
                                            0.0002 -0.0000  0.0001 -0.0141 -0.0005
                                           -0.0003  0.0001 -0.9994 -0.0177 -0.0062
                                            0.0046 -0.0001 -0.0176  0.0139 -0.0003
                                            0.0001
   373. (0.01293) BD*( 1) C   2 - H  20  
                ( 39.09%)   0.6252* C   2 s( 28.93%)p 2.46( 71.04%)d 0.00(  0.03%)
                                            0.0003 -0.5378 -0.0084  0.0019 -0.5506
                                           -0.0147  0.0027 -0.0003 -0.6377 -0.0042
                                            0.0002  0.0002  0.0155  0.0001 -0.0000
                                            0.0000 -0.0158  0.0004  0.0004  0.0021
                                            0.0091
                ( 60.91%)  -0.7805* H  20 s( 99.96%)p 0.00(  0.04%)
                                           -0.9998 -0.0018 -0.0010  0.0132  0.0145
                                           -0.0004
   374. (0.02397) BD*( 1) C   3 - C   6  
                ( 50.81%)   0.7128* C   3 s( 35.05%)p 1.85( 64.91%)d 0.00(  0.04%)
                                            0.0005  0.5917  0.0198 -0.0002 -0.5463
                                            0.0427 -0.0130 -0.0009 -0.5898 -0.0228
                                           -0.0054 -0.0012  0.0145 -0.0001  0.0003
                                            0.0000  0.0151 -0.0004 -0.0005 -0.0035
                                           -0.0137
                ( 49.19%)  -0.7013* C   6 s( 36.50%)p 1.74( 63.48%)d 0.00(  0.02%)
                                           -0.0002  0.6032  0.0349 -0.0029  0.0002
                                            0.4709  0.0136  0.0050  0.6424  0.0049
                                            0.0066 -0.0062 -0.0003 -0.0003  0.0131
                                           -0.0000 -0.0001  0.0001 -0.0052
   375. (0.01339) BD*( 1) C   3 - H  19  
                ( 39.34%)   0.6272* C   3 s( 29.41%)p 2.40( 70.56%)d 0.00(  0.03%)
                                            0.0003 -0.5421  0.0164  0.0001  0.2724
                                            0.0050  0.0011 -0.0006 -0.7943 -0.0180
                                           -0.0055  0.0006  0.0084  0.0001  0.0001
                                            0.0000  0.0102 -0.0002  0.0003  0.0131
                                            0.0077
                ( 60.66%)  -0.7788* H  19 s( 99.96%)p 0.00(  0.04%)
                                           -0.9998 -0.0009 -0.0011 -0.0077  0.0183
                                           -0.0002
   376. (0.03515) BD*( 1) C   4 - C   5  
                ( 49.53%)   0.7038* C   4 s( 37.00%)p 1.70( 62.95%)d 0.00(  0.04%)
                                            0.0002 -0.6083  0.0048 -0.0027 -0.0012
                                            0.7866 -0.0041 -0.0031  0.0103 -0.1008
                                           -0.0210  0.0011 -0.0040  0.0012  0.0002
                                           -0.0000  0.0000  0.0055 -0.0001  0.0002
                                           -0.0126  0.0159
                ( 50.47%)  -0.7104* C   5 s( 38.60%)p 1.59( 61.38%)d 0.00(  0.02%)
                                            0.0001 -0.6212  0.0058 -0.0032  0.0004
                                           -0.7450 -0.0285  0.0027 -0.0004  0.2391
                                           -0.0265  0.0037 -0.0003  0.0005  0.0002
                                            0.0001 -0.0000  0.0057  0.0000  0.0000
                                           -0.0096  0.0098
   377. (0.02586) BD*( 1) C   4 -Cl   8  
                ( 52.78%)   0.7265* C   4 s( 24.42%)p 3.09( 75.41%)d 0.01(  0.16%)
                                           -0.0001  0.4941 -0.0091 -0.0060 -0.0010
                                            0.2769  0.0018 -0.0058 -0.0030 -0.8228
                                            0.0022  0.0125  0.0119  0.0110 -0.0002
                                           -0.0003 -0.0002 -0.0200  0.0003 -0.0010
                                           -0.0280 -0.0214
                ( 47.22%)  -0.6872*Cl   8 s( 18.61%)p 4.35( 80.87%)d 0.03(  0.52%)
                                            0.0000  0.0002  0.4297  0.0379  0.0011
                                            0.0003 -0.0000 -0.0000 -0.2679  0.0111
                                           -0.0012 -0.0011  0.0002  0.0001  0.8569
                                           -0.0477  0.0080  0.0006 -0.0004 -0.0000
                                           -0.0143  0.0007 -0.0001 -0.0000  0.0000
                                           -0.0351  0.0006 -0.0019 -0.0518 -0.0363
   378. (0.02873) BD*( 1) C   5 - C   6  
                ( 49.04%)   0.7003* C   5 s( 36.71%)p 1.72( 63.26%)d 0.00(  0.03%)
                                           -0.0002 -0.6058  0.0007  0.0044  0.0002
                                            0.2642  0.0015  0.0022 -0.0052 -0.7501
                                            0.0086  0.0038 -0.0003  0.0021 -0.0001
                                            0.0004 -0.0001  0.0101  0.0000  0.0001
                                            0.0096  0.0121
                ( 50.96%)  -0.7138* C   6 s( 29.46%)p 2.39( 70.49%)d 0.00(  0.05%)
                                            0.0003 -0.5426  0.0160  0.0033  0.0006
                                           -0.3484  0.0042 -0.0005  0.7639  0.0029
                                           -0.0008  0.0016 -0.0002 -0.0001  0.0099
                                            0.0002  0.0000  0.0117  0.0151
   379. (0.42926) BD*( 2) C   5 - C   6  
                ( 50.15%)   0.7082* C   5 s(  0.00%)p 1.00( 99.96%)d 0.00(  0.04%)
                                            0.0000  0.0009  0.0001 -0.0005 -0.0001
                                            0.0007 -0.0002 -0.0002 -0.0001  0.0023
                                           -0.0002  0.0003 -0.0002  0.9997 -0.0082
                                           -0.0125  0.0058  0.0004 -0.0020  0.0197
                                           -0.0001  0.0000
                ( 49.85%)  -0.7060* C   6 s(  0.00%)p 1.00( 99.95%)d 0.00(  0.05%)
                                            0.0000 -0.0016 -0.0004  0.0004 -0.0000
                                            0.0121 -0.0003  0.0001  0.0023 -0.0003
                                           -0.0003  0.9993 -0.0275 -0.0065 -0.0001
                                            0.0134 -0.0179  0.0001 -0.0002
   380. (0.02519) BD*( 1) C   5 - O   7  
                ( 66.68%)   0.8166* C   5 s( 24.48%)p 3.08( 75.33%)d 0.01(  0.20%)
                                           -0.0002  0.4947 -0.0008  0.0009  0.0002
                                           -0.6111 -0.0128  0.0010  0.0043 -0.6142
                                            0.0491 -0.0054  0.0019  0.0014  0.0005
                                           -0.0000 -0.0001  0.0367  0.0001  0.0000
                                            0.0040 -0.0245
                ( 33.32%)  -0.5772* O   7 s( 30.07%)p 2.32( 69.85%)d 0.00(  0.08%)
                                           -0.0001  0.5482 -0.0131  0.0020 -0.0000
                                            0.6811 -0.0167  0.0010  0.0016  0.4839
                                            0.0063 -0.0051 -0.0019  0.0051  0.0001
                                           -0.0000 -0.0000  0.0232  0.0002  0.0003
                                           -0.0058 -0.0142
   381. (0.02862) BD*( 1) C   6 - C  10  
                ( 49.69%)   0.7049* C   6 s( 34.18%)p 1.93( 65.79%)d 0.00(  0.03%)
                                            0.0002 -0.5842  0.0199 -0.0066 -0.0008
                                            0.8095  0.0121  0.0030 -0.0463  0.0178
                                           -0.0022 -0.0106 -0.0001 -0.0001 -0.0046
                                            0.0008  0.0002 -0.0107  0.0124
                ( 50.31%)  -0.7093* C  10 s( 31.60%)p 2.16( 68.38%)d 0.00(  0.03%)
                                           -0.0002 -0.5617 -0.0133 -0.0167  0.0009
                                           -0.8012  0.0047 -0.0020  0.0074 -0.2018
                                            0.0294 -0.0084 -0.0018  0.0081 -0.0001
                                           -0.0002 -0.0001  0.0005  0.0004 -0.0000
                                           -0.0138  0.0095
   382. (0.06140) BD*( 1) O   7 - C  11  
                ( 30.13%)   0.5489* O   7 s( 35.05%)p 1.85( 64.88%)d 0.00(  0.07%)
                                           -0.0001  0.5920 -0.0072 -0.0006 -0.0001
                                           -0.7250  0.0117 -0.0020 -0.0006  0.3505
                                            0.0072 -0.0071 -0.0035  0.0002  0.0000
                                           -0.0000 -0.0000 -0.0227 -0.0001  0.0000
                                            0.0002 -0.0138
                ( 69.87%)  -0.8359* C  11 s( 22.69%)p 3.40( 77.06%)d 0.01(  0.25%)
                                           -0.0003  0.4759 -0.0111 -0.0149 -0.0017
                                            0.7204 -0.0062 -0.0095 -0.0092 -0.4964
                                            0.0702  0.0042  0.0046 -0.0063  0.0005
                                           -0.0000  0.0001 -0.0385 -0.0004  0.0002
                                            0.0214 -0.0246
   383. (0.05340) BD*( 1) C  10 - C  11  
                ( 47.85%)   0.6917* C  10 s( 31.04%)p 2.22( 68.92%)d 0.00(  0.04%)
                                            0.0001 -0.5569  0.0049  0.0137 -0.0003
                                            0.1866 -0.0067 -0.0001  0.0018  0.8088
                                            0.0052 -0.0044  0.0052  0.0115  0.0000
                                           -0.0003  0.0000 -0.0006  0.0002 -0.0008
                                            0.0151  0.0136
                ( 52.15%)  -0.7222* C  11 s( 35.39%)p 1.82( 64.57%)d 0.00(  0.04%)
                                           -0.0001 -0.5944 -0.0243 -0.0021 -0.0010
                                           -0.1524 -0.0197  0.0007  0.0037 -0.7885
                                            0.0039  0.0053 -0.0051 -0.0137  0.0001
                                           -0.0000 -0.0000 -0.0117 -0.0002 -0.0005
                                            0.0126  0.0093
   384. (0.44538) BD*( 2) C  10 - C  11  
                ( 46.45%)   0.6816* C  10 s(  0.00%)p 1.00( 99.96%)d 0.00(  0.04%)
                                           -0.0000 -0.0016  0.0001  0.0004 -0.0000
                                           -0.0130 -0.0004  0.0000 -0.0002  0.0161
                                            0.0006 -0.0000  0.0002 -0.9995 -0.0120
                                           -0.0038 -0.0017 -0.0000 -0.0017  0.0202
                                            0.0001  0.0008
                ( 53.55%)  -0.7317* C  11 s(  0.00%)p 1.00( 99.94%)d 0.00(  0.06%)
                                           -0.0000  0.0021 -0.0002  0.0006 -0.0001
                                            0.0007  0.0004 -0.0001  0.0003  0.0157
                                            0.0001  0.0000  0.0002 -0.9995 -0.0026
                                           -0.0136 -0.0025 -0.0001 -0.0121 -0.0208
                                           -0.0004 -0.0006
   385. (0.02565) BD*( 1) C  10 - C  13  
                ( 47.89%)   0.6920* C  10 s( 37.29%)p 1.68( 62.69%)d 0.00(  0.02%)
                                            0.0001 -0.6107  0.0011 -0.0009 -0.0005
                                            0.5677  0.0165 -0.0041 -0.0003 -0.5512
                                            0.0142 -0.0044 -0.0032 -0.0153  0.0005
                                            0.0001 -0.0001  0.0101  0.0004 -0.0003
                                           -0.0033  0.0091
                ( 52.11%)  -0.7219* C  13 s( 34.82%)p 1.87( 65.14%)d 0.00(  0.03%)
                                           -0.0000 -0.5901 -0.0060 -0.0038 -0.0000
                                           -0.6520  0.0289  0.0062 -0.0027  0.4740
                                            0.0150 -0.0140  0.0045  0.0205  0.0003
                                           -0.0005  0.0001  0.0138  0.0007 -0.0007
                                           -0.0018  0.0123
   386. (0.01682) BD*( 1) C  11 - C  12  
                ( 44.71%)   0.6686* C  11 s( 41.65%)p 1.40( 58.35%)d 0.00(  0.00%)
                                            0.0000  0.6451 -0.0167  0.0047 -0.0004
                                           -0.6747 -0.0294  0.0116 -0.0040 -0.3545
                                            0.0395 -0.0009  0.0010 -0.0047  0.0009
                                            0.0002 -0.0000  0.0041  0.0001  0.0001
                                           -0.0005 -0.0051
                ( 55.29%)  -0.7436* C  12 s( 33.94%)p 1.94( 65.91%)d 0.00(  0.15%)
                                           -0.0005  0.5776  0.0762 -0.0029  0.0007
                                            0.7610 -0.0426 -0.0076  0.0002  0.2784
                                            0.0222 -0.0056  0.0001  0.0123  0.0004
                                           -0.0001  0.0000  0.0297  0.0009  0.0009
                                            0.0097 -0.0225
   387. (0.02164) BD*( 1) C  12 - C  15  
                ( 54.57%)   0.7387* C  12 s( 36.29%)p 1.75( 63.57%)d 0.00(  0.14%)
                                           -0.0005  0.5972  0.0791  0.0082 -0.0005
                                           -0.6342  0.0454  0.0059  0.0003  0.4809
                                            0.0032 -0.0073 -0.0022  0.0071  0.0002
                                           -0.0002 -0.0001 -0.0273 -0.0005  0.0010
                                           -0.0118 -0.0221
                ( 45.43%)  -0.6740* C  15 s( 39.54%)p 1.53( 60.45%)d 0.00(  0.01%)
                                            0.0002  0.6288 -0.0018 -0.0002  0.0008
                                            0.5625  0.0195  0.0079 -0.0109 -0.5353
                                            0.0287 -0.0021  0.0056 -0.0142  0.0007
                                           -0.0001  0.0000 -0.0064 -0.0000  0.0005
                                           -0.0008 -0.0091
   388. (0.25169) BD*( 2) C  12 - C  15  
                ( 62.99%)   0.7937* C  12 s(  0.00%)p 1.00( 99.71%)d 0.00(  0.29%)
                                           -0.0001  0.0020 -0.0004  0.0000  0.0001
                                           -0.0076  0.0005 -0.0002  0.0000 -0.0271
                                            0.0007 -0.0004  0.0001  0.9977 -0.0254
                                            0.0177 -0.0026 -0.0003  0.0047  0.0536
                                            0.0014  0.0023
                ( 37.01%)  -0.6083* C  15 s(  0.00%)p 1.00(100.00%)d 0.00(  0.00%)
                                            0.0000  0.0017  0.0006 -0.0001 -0.0001
                                           -0.0079 -0.0000 -0.0001 -0.0002 -0.0328
                                           -0.0009 -0.0002 -0.0004  0.9991  0.0195
                                            0.0073  0.0169 -0.0000  0.0021 -0.0011
                                           -0.0001  0.0000
   389. (0.01578) BD*( 1) C  13 - C  14  
                ( 49.77%)   0.7055* C  13 s( 36.53%)p 1.74( 63.44%)d 0.00(  0.03%)
                                           -0.0000 -0.6042 -0.0174  0.0012 -0.0005
                                            0.7463 -0.0300 -0.0066  0.0026  0.2750
                                            0.0243 -0.0145 -0.0000 -0.0005  0.0007
                                           -0.0006  0.0000 -0.0118 -0.0001 -0.0002
                                           -0.0075  0.0107
                ( 50.23%)  -0.7087* C  14 s( 35.87%)p 1.79( 64.09%)d 0.00(  0.04%)
                                            0.0002 -0.5987  0.0137  0.0026 -0.0005
                                           -0.7339  0.0041  0.0137 -0.0022 -0.3162
                                            0.0454 -0.0035 -0.0001 -0.0098  0.0012
                                           -0.0003  0.0000 -0.0081 -0.0002 -0.0003
                                           -0.0124  0.0123
   390. (0.35004) BD*( 2) C  13 - C  14  
                ( 48.66%)   0.6976* C  13 s(  0.00%)p 1.00( 99.97%)d 0.00(  0.03%)
                                            0.0000  0.0013  0.0000  0.0001 -0.0001
                                           -0.0107  0.0001 -0.0004 -0.0000  0.0301
                                            0.0011  0.0008  0.0000 -0.9986 -0.0256
                                           -0.0272  0.0009 -0.0003  0.0133  0.0125
                                            0.0004  0.0005
                ( 51.34%)  -0.7165* C  14 s(  0.00%)p 1.00( 99.96%)d 0.00(  0.04%)
                                            0.0000  0.0017  0.0001  0.0003  0.0001
                                           -0.0022 -0.0000  0.0001  0.0000  0.0329
                                            0.0004  0.0004 -0.0000 -0.9988 -0.0239
                                           -0.0191  0.0016  0.0006 -0.0197 -0.0001
                                           -0.0001  0.0002
   391. (0.01259) BD*( 1) C  13 - H  18  
                ( 40.19%)   0.6340* C  13 s( 28.60%)p 2.50( 71.36%)d 0.00(  0.04%)
                                            0.0003 -0.5345  0.0176  0.0022  0.0001
                                           -0.1247 -0.0059  0.0006  0.0006 -0.8350
                                           -0.0003  0.0096  0.0041 -0.0246  0.0002
                                            0.0003  0.0001 -0.0051 -0.0002 -0.0011
                                            0.0167  0.0117
                ( 59.81%)  -0.7734* H  18 s( 99.96%)p 0.00(  0.04%)
                                           -0.9998  0.0010 -0.0012  0.0024  0.0198
                                            0.0007
   392. (0.04710) BD*( 1) C  14 - C  15  
                ( 49.81%)   0.7058* C  14 s( 36.49%)p 1.74( 63.47%)d 0.00(  0.03%)
                                            0.0000 -0.6040  0.0128  0.0005 -0.0002
                                            0.1557 -0.0377  0.0038 -0.0006  0.7798
                                           -0.0130 -0.0112  0.0012  0.0243 -0.0002
                                           -0.0004  0.0001 -0.0030 -0.0001 -0.0010
                                            0.0140  0.0111
                ( 50.19%)  -0.7084* C  15 s( 38.01%)p 1.63( 61.96%)d 0.00(  0.03%)
                                           -0.0000 -0.6163 -0.0107  0.0094  0.0003
                                           -0.0577 -0.0198 -0.0036  0.0074 -0.7841
                                            0.0163 -0.0051  0.0095 -0.0251  0.0005
                                           -0.0002  0.0003 -0.0041 -0.0002 -0.0010
                                            0.0151  0.0102
   393. (0.01775) BD*( 1) C  14 - H  17  
                ( 39.91%)   0.6318* C  14 s( 27.60%)p 2.62( 72.36%)d 0.00(  0.04%)
                                           -0.0004  0.5250  0.0189  0.0033 -0.0008
                                           -0.6593 -0.0106  0.0026  0.0006  0.5370
                                            0.0068  0.0024  0.0006  0.0200  0.0002
                                            0.0001  0.0000 -0.0168 -0.0006  0.0004
                                            0.0040 -0.0088
                ( 60.09%)  -0.7752* H  17 s( 99.96%)p 0.00(  0.04%)
                                            0.9998  0.0024  0.0009  0.0158 -0.0113
                                           -0.0004
   394. (0.07086) BD*( 1) C  15 -Cl  16  
                ( 56.01%)   0.7484* C  15 s( 22.31%)p 3.47( 77.49%)d 0.01(  0.20%)
                                           -0.0002  0.4721 -0.0107  0.0123 -0.0009
                                           -0.8236  0.0041  0.0169 -0.0003 -0.3094
                                            0.0131  0.0066  0.0030 -0.0175  0.0007
                                            0.0004  0.0003  0.0244  0.0014  0.0005
                                            0.0303 -0.0216
                ( 43.99%)  -0.6633*Cl  16 s( 21.18%)p 3.70( 78.36%)d 0.02(  0.46%)
                                            0.0000  0.0001  0.4588  0.0356  0.0003
                                            0.0002 -0.0000  0.0001  0.8228 -0.0484
                                           -0.0064  0.0002 -0.0009  0.0000  0.3215
                                           -0.0222 -0.0017 -0.0002 -0.0003  0.0000
                                            0.0203 -0.0013 -0.0001 -0.0000 -0.0000
                                            0.0422  0.0026  0.0010  0.0424 -0.0324


 NHO Directionality and "Bond Bending" (deviations from line of nuclear centers)

         [Thresholds for printing:  angular deviation  >  1.0 degree]
                                    hybrid p-character > 25.0%
                                    orbital occupancy  >  0.10e

                                Line of Centers        Hybrid 1              Hybrid 2
                                ---------------  -------------------   ------------------
                NBO               Theta   Phi    Theta   Phi    Dev    Theta   Phi    Dev
 ========================================================================================
     1. BD (   1) C   1 - C   2    90.7  109.9     --     --    --      89.3  288.5   1.4
     2. BD (   1) C   1 - C   4    89.3  231.0    89.1  233.8   2.8     90.5   47.0   3.9
     3. BD (   2) C   1 - C   4    89.3  231.0   179.1  257.0  89.9    179.3  272.4  89.9
     4. BD (   1) C   1 -Cl   9    90.0  352.7    90.0  350.9   1.8      --     --    --
     5. BD (   1) C   2 - C   3    89.5  168.8    89.7  170.8   2.1     90.6  347.4   1.3
     6. BD (   2) C   2 - C   3    89.5  168.8     1.0   59.6  89.9      1.1   50.4  90.0
     7. BD (   1) C   2 - H  20    91.1   49.8    91.0   48.7   1.1      --     --    --
     8. BD (   1) C   3 - C   6    89.2  229.9     --     --    --      90.5   53.2   3.2
    10. BD (   1) C   4 - C   5    90.1  167.4    90.1  171.0   3.6     90.1  344.4   3.0
    11. BD (   1) C   4 -Cl   8    89.2  287.6    89.3  288.7   1.2      --     --    --
    12. BD (   1) C   5 - C   6    90.0  111.4    90.2  109.6   1.8     90.1  294.2   2.9
    13. BD (   2) C   5 - C   6    90.0  111.4     0.1   84.7  89.9    179.3  188.3  90.2
    14. BD (   1) C   5 - O   7    90.2  221.3    89.9  222.6   1.3     89.6   35.9   5.4
    15. BD (   1) C   6 - C  10    89.1  185.2    89.2  177.9   7.3     90.5   13.0   7.8
    16. BD (   1) O   7 - C  11    89.9  148.8    90.0  154.1   5.3      --     --    --
    17. BD (   1) C  10 - C  11    90.9  259.2    90.8  257.4   1.7     89.0   77.9   1.2
    18. BD (   2) C  10 - C  11    90.9  259.2     1.2  309.0  90.1    179.1   85.6  90.0
    19. BD (   1) C  10 - C  13    88.7  140.7    88.9  136.8   3.9     91.5  322.3   1.6
    20. BD (   1) C  11 - C  12    90.6  203.7     --     --    --      89.1   22.5   1.2
    21. BD (   1) C  12 - C  15    89.2  139.3    89.5  140.8   1.6      --     --    --
    22. BD (   2) C  12 - C  15    89.2  139.3     1.6  254.7  89.9      1.9  256.5  89.9
    23. BD (   1) C  13 - C  14    90.3  202.0     --     --    --      89.3   20.9   1.2
    24. BD (   2) C  13 - C  14    90.3  202.0   178.2  108.9  89.8    178.1   93.6  89.8
    26. BD (   1) C  14 - C  15    91.8  261.4     --     --    --      88.2   84.5   3.0
    28. BD (   1) C  15 -Cl  16    91.2  200.9    91.1  199.6   1.2      --     --    --
    57. LP (   1) O   7             --     --     90.3  276.8   --       --     --    --
    58. LP (   2) O   7             --     --    179.6   66.7   --       --     --    --
    60. LP (   2)Cl   8             --     --     89.5  197.4   --       --     --    --
    61. LP (   3)Cl   8             --     --      1.0   80.5   --       --     --    --
    63. LP (   2)Cl   9             --     --     90.6   83.3   --       --     --    --
    64. LP (   3)Cl   9             --     --      0.6   78.8   --       --     --    --
    65. LP (   1) C  12             --     --     91.7  262.3   --       --     --    --
    67. LP (   2)Cl  16             --     --     88.8  113.5   --       --     --    --
    68. LP (   3)Cl  16             --     --    178.2   65.7   --       --     --    --
   369. BD*(   2) C   1 - C   4    89.3  231.0   179.1  257.0  89.9    179.3  272.4  89.9
   372. BD*(   2) C   2 - C   3    89.5  168.8     1.0   59.6  89.9      1.1   50.4  90.0
   379. BD*(   2) C   5 - C   6    90.0  111.4     0.1   84.7  89.9    179.3  188.3  90.2
   384. BD*(   2) C  10 - C  11    90.9  259.2     1.2  309.0  90.1    179.1   85.6  90.0
   388. BD*(   2) C  12 - C  15    89.2  139.3     1.6  254.7  89.9      1.9  256.5  89.9
   390. BD*(   2) C  13 - C  14    90.3  202.0   178.2  108.9  89.8    178.1   93.6  89.8


 Second Order Perturbation Theory Analysis of Fock Matrix in NBO Basis

     Threshold for printing:   0.50 kcal/mol
                                                                              E(2)  E(j)-E(i) F(i,j)
         Donor NBO (i)                     Acceptor NBO (j)                 kcal/mol   a.u.    a.u. 
 ===================================================================================================

 within unit  1
   1. BD (   1) C   1 - C   2        / 69. RY*(   1) C   1                    4.54    1.77    0.081
   1. BD (   1) C   1 - C   2        / 70. RY*(   2) C   1                   36.35    1.55    0.213
   1. BD (   1) C   1 - C   2        / 71. RY*(   3) C   1                   58.13    1.76    0.288
   1. BD (   1) C   1 - C   2        / 72. RY*(   4) C   1                   13.75    1.67    0.136
   1. BD (   1) C   1 - C   2        / 75. RY*(   7) C   1                    8.90    3.11    0.150
   1. BD (   1) C   1 - C   2        / 76. RY*(   8) C   1                   60.04    2.08    0.318
   1. BD (   1) C   1 - C   2        / 78. RY*(  10) C   1                    7.74    2.83    0.133
   1. BD (   1) C   1 - C   2        / 79. RY*(  11) C   1                   50.35    2.11    0.293
   1. BD (   1) C   1 - C   2        / 80. RY*(  12) C   1                   18.90    4.36    0.258
   1. BD (   1) C   1 - C   2        / 81. RY*(  13) C   1                   18.96    2.76    0.206
   1. BD (   1) C   1 - C   2        / 82. RY*(  14) C   1                    3.48    3.58    0.100
   1. BD (   1) C   1 - C   2        / 84. RY*(  16) C   1                    2.01   22.54    0.192
   1. BD (   1) C   1 - C   2        / 86. RY*(   2) C   2                   66.55    1.58    0.291
   1. BD (   1) C   1 - C   2        / 89. RY*(   5) C   2                  520.89    0.75    0.563
   1. BD (   1) C   1 - C   2        / 90. RY*(   6) C   2                   63.90    1.66    0.293
   1. BD (   1) C   1 - C   2        / 91. RY*(   7) C   2                    1.89    1.92    0.054
   1. BD (   1) C   1 - C   2        / 92. RY*(   8) C   2                   42.53    5.28    0.426
   1. BD (   1) C   1 - C   2        / 93. RY*(   9) C   2                 8022.50    0.15    0.972
   1. BD (   1) C   1 - C   2        / 95. RY*(  11) C   2                    1.33    3.12    0.058
   1. BD (   1) C   1 - C   2        / 96. RY*(  12) C   2                    1.07    2.40    0.046
   1. BD (   1) C   1 - C   2        / 97. RY*(  13) C   2                 1205.31    0.85    0.911
   1. BD (   1) C   1 - C   2        / 98. RY*(  14) C   2                   10.16    4.50    0.192
   1. BD (   1) C   1 - C   2        /101. RY*(   1) C   3                  113.74    1.23    0.336
   1. BD (   1) C   1 - C   2        /103. RY*(   3) C   3                    8.97    1.92    0.118
   1. BD (   1) C   1 - C   2        /104. RY*(   4) C   3                    1.61    1.95    0.050
   1. BD (   1) C   1 - C   2        /106. RY*(   6) C   3                    0.58    2.70    0.036
   1. BD (   1) C   1 - C   2        /107. RY*(   7) C   3                  108.23    1.79    0.396
   1. BD (   1) C   1 - C   2        /108. RY*(   8) C   3                    1.45    2.19    0.051
   1. BD (   1) C   1 - C   2        /109. RY*(   9) C   3                   10.05    3.53    0.169
   1. BD (   1) C   1 - C   2        /110. RY*(  10) C   3                    7.03    2.27    0.114
   1. BD (   1) C   1 - C   2        /111. RY*(  11) C   3                   89.93    3.19    0.482
   1. BD (   1) C   1 - C   2        /112. RY*(  12) C   3                    2.26    3.47    0.080
   1. BD (   1) C   1 - C   2        /113. RY*(  13) C   3                   92.60    2.61    0.443
   1. BD (   1) C   1 - C   2        /114. RY*(  14) C   3                   12.96    3.58    0.194
   1. BD (   1) C   1 - C   2        /115. RY*(  15) C   3                   22.77   20.71    0.618
   1. BD (   1) C   1 - C   2        /116. RY*(  16) C   3                   10.73    3.46    0.173
   1. BD (   1) C   1 - C   2        /117. RY*(   1) C   4                    5.30    1.69    0.085
   1. BD (   1) C   1 - C   2        /118. RY*(   2) C   4                    0.99    1.89    0.039
   1. BD (   1) C   1 - C   2        /120. RY*(   4) C   4                   13.48    1.71    0.137
   1. BD (   1) C   1 - C   2        /122. RY*(   6) C   4                   40.56    2.24    0.271
   1. BD (   1) C   1 - C   2        /123. RY*(   7) C   4                   75.03    2.25    0.369
   1. BD (   1) C   1 - C   2        /124. RY*(   8) C   4                    1.70    1.68    0.048
   1. BD (   1) C   1 - C   2        /125. RY*(   9) C   4                    8.11    2.65    0.132
   1. BD (   1) C   1 - C   2        /126. RY*(  10) C   4                   13.84    1.44    0.127
   1. BD (   1) C   1 - C   2        /127. RY*(  11) C   4                    7.58    3.73    0.151
   1. BD (   1) C   1 - C   2        /128. RY*(  12) C   4                    5.11    2.83    0.108
   1. BD (   1) C   1 - C   2        /129. RY*(  13) C   4                   17.17    2.43    0.184
   1. BD (   1) C   1 - C   2        /130. RY*(  14) C   4                   14.20    8.07    0.305
   1. BD (   1) C   1 - C   2        /131. RY*(  15) C   4                    0.66    2.63    0.037
   1. BD (   1) C   1 - C   2        /134. RY*(   1) C   5                    1.92    2.09    0.057
   1. BD (   1) C   1 - C   2        /138. RY*(   5) C   5                    1.24    1.83    0.043
   1. BD (   1) C   1 - C   2        /139. RY*(   6) C   5                    1.21    1.59    0.039
   1. BD (   1) C   1 - C   2        /141. RY*(   8) C   5                    1.24    2.43    0.049
   1. BD (   1) C   1 - C   2        /142. RY*(   9) C   5                    0.87    3.27    0.048
   1. BD (   1) C   1 - C   2        /143. RY*(  10) C   5                    2.73    2.65    0.077
   1. BD (   1) C   1 - C   2        /145. RY*(  12) C   5                    7.28    3.86    0.151
   1. BD (   1) C   1 - C   2        /146. RY*(  13) C   5                    5.55    2.89    0.114
   1. BD (   1) C   1 - C   2        /148. RY*(  15) C   5                    7.52    3.31    0.142
   1. BD (   1) C   1 - C   2        /151. RY*(   1) C   6                   27.57    1.83    0.202
   1. BD (   1) C   1 - C   2        /153. RY*(   3) C   6                   25.61    2.29    0.218
   1. BD (   1) C   1 - C   2        /156. RY*(   6) C   6                   26.50    3.42    0.271
   1. BD (   1) C   1 - C   2        /157. RY*(   7) C   6                    1.68    2.00    0.052
   1. BD (   1) C   1 - C   2        /158. RY*(   8) C   6                   19.26    2.93    0.214
   1. BD (   1) C   1 - C   2        /160. RY*(  10) C   6                   16.53    3.90    0.228
   1. BD (   1) C   1 - C   2        /162. RY*(  12) C   6                    9.06    5.98    0.209
   1. BD (   1) C   1 - C   2        /164. RY*(  14) C   6                    6.85   15.72    0.295
   1. BD (   1) C   1 - C   2        /165. RY*(   1) O   7                    9.55    1.41    0.104
   1. BD (   1) C   1 - C   2        /166. RY*(   2) O   7                    7.33    1.40    0.091
   1. BD (   1) C   1 - C   2        /167. RY*(   3) O   7                    1.25    1.43    0.038
   1. BD (   1) C   1 - C   2        /168. RY*(   4) O   7                    3.54    1.96    0.075
   1. BD (   1) C   1 - C   2        /173. RY*(   9) O   7                    1.46    2.85    0.058
   1. BD (   1) C   1 - C   2        /174. RY*(  10) O   7                    0.95    4.48    0.059
   1. BD (   1) C   1 - C   2        /183. RY*(   2)Cl   8                  290.12    1.00    0.485
   1. BD (   1) C   1 - C   2        /185. RY*(   4)Cl   8                   22.51    1.41    0.160
   1. BD (   1) C   1 - C   2        /186. RY*(   5)Cl   8                    2.63    1.61    0.059
   1. BD (   1) C   1 - C   2        /188. RY*(   7)Cl   8                    8.75    1.76    0.112
   1. BD (   1) C   1 - C   2        /189. RY*(   8)Cl   8                   49.61    1.61    0.254
   1. BD (   1) C   1 - C   2        /190. RY*(   9)Cl   8                   80.79    2.08    0.368
   1. BD (   1) C   1 - C   2        /191. RY*(  10)Cl   8                   26.37    1.52    0.180
   1. BD (   1) C   1 - C   2        /193. RY*(  12)Cl   8                    3.62    5.10    0.122
   1. BD (   1) C   1 - C   2        /194. RY*(  13)Cl   8                    1.45    3.88    0.067
   1. BD (   1) C   1 - C   2        /196. RY*(  15)Cl   8                    1.89    4.05    0.079
   1. BD (   1) C   1 - C   2        /202. RY*(  21)Cl   8                    1.53    1.81    0.047
   1. BD (   1) C   1 - C   2        /204. RY*(   2)Cl   9                   33.54    1.39    0.194
   1. BD (   1) C   1 - C   2        /205. RY*(   3)Cl   9                 2622.92    0.18    0.612
   1. BD (   1) C   1 - C   2        /206. RY*(   4)Cl   9                  200.92    1.10    0.423
   1. BD (   1) C   1 - C   2        /207. RY*(   5)Cl   9                  197.51    0.97    0.395
   1. BD (   1) C   1 - C   2        /209. RY*(   7)Cl   9                   17.15    2.13    0.172
   1. BD (   1) C   1 - C   2        /210. RY*(   8)Cl   9                    6.20    2.25    0.106
   1. BD (   1) C   1 - C   2        /211. RY*(   9)Cl   9                    6.85    1.76    0.099
   1. BD (   1) C   1 - C   2        /212. RY*(  10)Cl   9                   31.39    1.78    0.213
   1. BD (   1) C   1 - C   2        /213. RY*(  11)Cl   9                    6.42    4.65    0.155
   1. BD (   1) C   1 - C   2        /215. RY*(  13)Cl   9                   39.65    4.20    0.367
   1. BD (   1) C   1 - C   2        /216. RY*(  14)Cl   9                    1.99   18.66    0.173
   1. BD (   1) C   1 - C   2        /217. RY*(  15)Cl   9                    0.98    4.56    0.060
   1. BD (   1) C   1 - C   2        /219. RY*(  17)Cl   9                   66.27    1.55    0.288
   1. BD (   1) C   1 - C   2        /220. RY*(  18)Cl   9                    7.50    1.56    0.097
   1. BD (   1) C   1 - C   2        /223. RY*(  21)Cl   9                    2.14    1.76    0.055
   1. BD (   1) C   1 - C   2        /224. RY*(   1) C  10                    9.28    1.91    0.119
   1. BD (   1) C   1 - C   2        /226. RY*(   3) C  10                    4.46    2.28    0.091
   1. BD (   1) C   1 - C   2        /227. RY*(   4) C  10                    1.02    2.16    0.042
   1. BD (   1) C   1 - C   2        /228. RY*(   5) C  10                    7.43    1.99    0.109
   1. BD (   1) C   1 - C   2        /231. RY*(   8) C  10                    0.57    3.47    0.040
   1. BD (   1) C   1 - C   2        /233. RY*(  10) C  10                    1.04    3.87    0.057
   1. BD (   1) C   1 - C   2        /234. RY*(  11) C  10                    2.21    6.98    0.112
   1. BD (   1) C   1 - C   2        /235. RY*(  12) C  10                   15.07    2.22    0.165
   1. BD (   1) C   1 - C   2        /238. RY*(  15) C  10                   12.45    3.71    0.193
   1. BD (   1) C   1 - C   2        /239. RY*(  16) C  10                    0.63    2.15    0.033
   1. BD (   1) C   1 - C   2        /242. RY*(   2) C  11                    4.26    2.60    0.095
   1. BD (   1) C   1 - C   2        /246. RY*(   6) C  11                    1.15    2.14    0.045
   1. BD (   1) C   1 - C   2        /248. RY*(   8) C  11                    1.08    3.29    0.054
   1. BD (   1) C   1 - C   2        /250. RY*(  10) C  11                    2.57    1.96    0.064
   1. BD (   1) C   1 - C   2        /251. RY*(  11) C  11                    1.85    3.58    0.073
   1. BD (   1) C   1 - C   2        /252. RY*(  12) C  11                    0.55    1.63    0.027
   1. BD (   1) C   1 - C   2        /253. RY*(  13) C  11                    1.88    5.63    0.092
   1. BD (   1) C   1 - C   2        /254. RY*(  14) C  11                    9.08    2.16    0.126
   1. BD (   1) C   1 - C   2        /256. RY*(  16) C  11                    0.71    4.10    0.049
   1. BD (   1) C   1 - C   2        /260. RY*(   3) C  12                    0.84    2.50    0.041
   1. BD (   1) C   1 - C   2        /278. RY*(   4) C  13                    2.72    2.03    0.067
   1. BD (   1) C   1 - C   2        /283. RY*(   9) C  13                    0.56    3.68    0.041
   1. BD (   1) C   1 - C   2        /284. RY*(  10) C  13                    0.86    3.20    0.047
   1. BD (   1) C   1 - C   2        /286. RY*(  12) C  13                    1.14    2.75    0.050
   1. BD (   1) C   1 - C   2        /297. RY*(   6) C  14                    1.44    2.41    0.053
   1. BD (   1) C   1 - C   2        /302. RY*(  11) C  14                    4.05    1.90    0.079
   1. BD (   1) C   1 - C   2        /304. RY*(  13) C  14                    0.76    4.83    0.054
   1. BD (   1) C   1 - C   2        /308. RY*(  17) C  14                    1.91    3.71    0.076
   1. BD (   1) C   1 - C   2        /331. RY*(   6)Cl  16                    1.32    1.62    0.042
   1. BD (   1) C   1 - C   2        /335. RY*(  10)Cl  16                    0.74    1.41    0.029
   1. BD (   1) C   1 - C   2        /358. RY*(   2) H  19                   67.71    2.57    0.375
   1. BD (   1) C   1 - C   2        /360. RY*(   4) H  19                    0.75    2.90    0.042
   1. BD (   1) C   1 - C   2        /361. RY*(   5) H  19                   55.49    3.01    0.368
   1. BD (   1) C   1 - C   2        /365. RY*(   4) H  20                   91.56    1.17    0.295
   1. BD (   1) C   1 - C   2        /368. BD*(   1) C   1 - C   4            9.50    1.42    0.104
   1. BD (   1) C   1 - C   2        /370. BD*(   1) C   1 -Cl   9            2.39    1.06    0.045
   1. BD (   1) C   1 - C   2        /371. BD*(   1) C   2 - C   3            3.08    1.47    0.060
   1. BD (   1) C   1 - C   2        /374. BD*(   1) C   3 - C   6            1.12    1.47    0.036
   1. BD (   1) C   1 - C   2        /375. BD*(   1) C   3 - H  19            4.57    1.35    0.070
   1. BD (   1) C   1 - C   2        /377. BD*(   1) C   4 -Cl   8            6.09    1.07    0.072
   1. BD (   1) C   1 - C   2        /381. BD*(   1) C   6 - C  10            0.91    1.47    0.033
   1. BD (   1) C   1 - C   2        /385. BD*(   1) C  10 - C  13          183.80    1.03    0.390
   1. BD (   1) C   1 - C   2        /386. BD*(   1) C  11 - C  12           22.79    1.45    0.163
   1. BD (   1) C   1 - C   2        /387. BD*(   1) C  12 - C  15           51.04    1.35    0.235
   1. BD (   1) C   1 - C   2        /389. BD*(   1) C  13 - C  14          331.07    0.64    0.411
   1. BD (   1) C   1 - C   2        /391. BD*(   1) C  13 - H  18         4555.72    0.30    1.048
   2. BD (   1) C   1 - C   4        / 71. RY*(   3) C   1                    0.52    1.73    0.027
   2. BD (   1) C   1 - C   4        / 75. RY*(   7) C   1                    0.68    3.08    0.041
   2. BD (   1) C   1 - C   4        / 76. RY*(   8) C   1                    8.26    2.05    0.117
   2. BD (   1) C   1 - C   4        / 78. RY*(  10) C   1                    0.65    2.80    0.038
   2. BD (   1) C   1 - C   4        / 79. RY*(  11) C   1                    1.00    2.08    0.041
   2. BD (   1) C   1 - C   4        / 86. RY*(   2) C   2                    1.03    1.55    0.036
   2. BD (   1) C   1 - C   4        / 89. RY*(   5) C   2                    7.93    0.72    0.068
   2. BD (   1) C   1 - C   4        / 92. RY*(   8) C   2                    4.23    5.25    0.134
   2. BD (   1) C   1 - C   4        / 93. RY*(   9) C   2                   66.62    0.12    0.079
   2. BD (   1) C   1 - C   4        / 95. RY*(  11) C   2                    0.52    3.09    0.036
   2. BD (   1) C   1 - C   4        / 97. RY*(  13) C   2                   14.00    0.82    0.096
   2. BD (   1) C   1 - C   4        / 98. RY*(  14) C   2                    2.51    4.47    0.095
   2. BD (   1) C   1 - C   4        /106. RY*(   6) C   3                    1.43    2.67    0.055
   2. BD (   1) C   1 - C   4        /111. RY*(  11) C   3                    4.02    3.16    0.101
   2. BD (   1) C   1 - C   4        /129. RY*(  13) C   4                    0.75    2.40    0.038
   2. BD (   1) C   1 - C   4        /135. RY*(   2) C   5                    1.88    2.03    0.055
   2. BD (   1) C   1 - C   4        /141. RY*(   8) C   5                    0.60    2.40    0.034
   2. BD (   1) C   1 - C   4        /160. RY*(  10) C   6                    0.63    3.87    0.044
   2. BD (   1) C   1 - C   4        /183. RY*(   2)Cl   8                    2.37    0.97    0.043
   2. BD (   1) C   1 - C   4        /189. RY*(   8)Cl   8                    0.79    1.58    0.032
   2. BD (   1) C   1 - C   4        /204. RY*(   2)Cl   9                    1.25    1.36    0.037
   2. BD (   1) C   1 - C   4        /205. RY*(   3)Cl   9                    0.68    0.15    0.009
   2. BD (   1) C   1 - C   4        /206. RY*(   4)Cl   9                    1.53    1.07    0.036
   2. BD (   1) C   1 - C   4        /209. RY*(   7)Cl   9                    1.61    2.10    0.052
   2. BD (   1) C   1 - C   4        /365. RY*(   4) H  20                    9.05    1.14    0.091
   2. BD (   1) C   1 - C   4        /367. BD*(   1) C   1 - C   2            4.92    1.41    0.074
   2. BD (   1) C   1 - C   4        /376. BD*(   1) C   4 - C   5            4.44    1.43    0.071
   2. BD (   1) C   1 - C   4        /380. BD*(   1) C   5 - O   7            4.55    1.27    0.068
   2. BD (   1) C   1 - C   4        /389. BD*(   1) C  13 - C  14            0.75    0.61    0.019
   2. BD (   1) C   1 - C   4        /391. BD*(   1) C  13 - H  18          197.95    0.27    0.207
   3. BD (   2) C   1 - C   4        / 69. RY*(   1) C   1                    0.79    1.30    0.031
   3. BD (   2) C   1 - C   4        / 70. RY*(   2) C   1                   12.87    1.07    0.112
   3. BD (   2) C   1 - C   4        / 71. RY*(   3) C   1                    8.88    1.29    0.102
   3. BD (   2) C   1 - C   4        / 72. RY*(   4) C   1                    5.28    1.20    0.076
   3. BD (   2) C   1 - C   4        / 76. RY*(   8) C   1                    2.87    1.61    0.065
   3. BD (   2) C   1 - C   4        / 78. RY*(  10) C   1                    2.61    2.35    0.075
   3. BD (   2) C   1 - C   4        / 79. RY*(  11) C   1                    7.38    1.64    0.105
   3. BD (   2) C   1 - C   4        / 80. RY*(  12) C   1                    3.25    3.89    0.107
   3. BD (   2) C   1 - C   4        / 81. RY*(  13) C   1                    3.61    2.29    0.087
   3. BD (   2) C   1 - C   4        / 82. RY*(  14) C   1                    0.71    3.10    0.045
   3. BD (   2) C   1 - C   4        / 86. RY*(   2) C   2                   17.50    1.10    0.133
   3. BD (   2) C   1 - C   4        / 87. RY*(   3) C   2                    1.22    1.60    0.042
   3. BD (   2) C   1 - C   4        / 89. RY*(   5) C   2                  190.98    0.28    0.220
   3. BD (   2) C   1 - C   4        / 90. RY*(   6) C   2                   17.95    1.19    0.139
   3. BD (   2) C   1 - C   4        / 92. RY*(   8) C   2                    2.30    4.80    0.100
   3. BD (   2) C   1 - C   4        / 97. RY*(  13) C   2                  375.25    0.38    0.359
   3. BD (   2) C   1 - C   4        /100. RY*(  16) C   2                    0.51   22.25    0.102
   3. BD (   2) C   1 - C   4        /101. RY*(   1) C   3                   35.77    0.76    0.157
   3. BD (   2) C   1 - C   4        /103. RY*(   3) C   3                    4.58    1.44    0.078
   3. BD (   2) C   1 - C   4        /104. RY*(   4) C   3                    0.51    1.47    0.026
   3. BD (   2) C   1 - C   4        /106. RY*(   6) C   3                    1.11    2.23    0.048
   3. BD (   2) C   1 - C   4        /107. RY*(   7) C   3                   24.51    1.32    0.171
   3. BD (   2) C   1 - C   4        /109. RY*(   9) C   3                    1.39    3.05    0.062
   3. BD (   2) C   1 - C   4        /110. RY*(  10) C   3                    1.26    1.80    0.046
   3. BD (   2) C   1 - C   4        /111. RY*(  11) C   3                    9.71    2.72    0.155
   3. BD (   2) C   1 - C   4        /113. RY*(  13) C   3                   14.54    2.14    0.168
   3. BD (   2) C   1 - C   4        /114. RY*(  14) C   3                    2.13    3.10    0.078
   3. BD (   2) C   1 - C   4        /115. RY*(  15) C   3                    3.87   20.24    0.267
   3. BD (   2) C   1 - C   4        /116. RY*(  16) C   3                    1.69    2.99    0.068
   3. BD (   2) C   1 - C   4        /117. RY*(   1) C   4                    2.30    1.22    0.050
   3. BD (   2) C   1 - C   4        /120. RY*(   4) C   4                    3.07    1.24    0.059
   3. BD (   2) C   1 - C   4        /122. RY*(   6) C   4                    7.79    1.77    0.112
   3. BD (   2) C   1 - C   4        /123. RY*(   7) C   4                   16.36    1.77    0.162
   3. BD (   2) C   1 - C   4        /124. RY*(   8) C   4                    0.97    1.21    0.033
   3. BD (   2) C   1 - C   4        /125. RY*(   9) C   4                    1.36    2.17    0.052
   3. BD (   2) C   1 - C   4        /126. RY*(  10) C   4                    2.14    0.96    0.043
   3. BD (   2) C   1 - C   4        /127. RY*(  11) C   4                    0.95    3.26    0.053
   3. BD (   2) C   1 - C   4        /128. RY*(  12) C   4                    0.76    2.36    0.040
   3. BD (   2) C   1 - C   4        /129. RY*(  13) C   4                    2.04    1.95    0.060
   3. BD (   2) C   1 - C   4        /130. RY*(  14) C   4                    1.46    7.60    0.100
   3. BD (   2) C   1 - C   4        /134. RY*(   1) C   5                    0.72    1.62    0.032
   3. BD (   2) C   1 - C   4        /137. RY*(   4) C   5                    0.75    1.65    0.033
   3. BD (   2) C   1 - C   4        /138. RY*(   5) C   5                    0.65    1.35    0.028
   3. BD (   2) C   1 - C   4        /143. RY*(  10) C   5                    0.65    2.18    0.036
   3. BD (   2) C   1 - C   4        /145. RY*(  12) C   5                    1.05    3.39    0.057
   3. BD (   2) C   1 - C   4        /146. RY*(  13) C   5                    1.93    2.42    0.065
   3. BD (   2) C   1 - C   4        /148. RY*(  15) C   5                    1.69    2.84    0.066
   3. BD (   2) C   1 - C   4        /151. RY*(   1) C   6                    6.47    1.35    0.089
   3. BD (   2) C   1 - C   4        /153. RY*(   3) C   6                    3.99    1.82    0.081
   3. BD (   2) C   1 - C   4        /156. RY*(   6) C   6                    5.62    2.94    0.123
   3. BD (   2) C   1 - C   4        /158. RY*(   8) C   6                    4.19    2.46    0.097
   3. BD (   2) C   1 - C   4        /160. RY*(  10) C   6                    1.68    3.43    0.073
   3. BD (   2) C   1 - C   4        /162. RY*(  12) C   6                    0.82    5.51    0.064
   3. BD (   2) C   1 - C   4        /164. RY*(  14) C   6                    0.87   15.25    0.110
   3. BD (   2) C   1 - C   4        /165. RY*(   1) O   7                    2.32    0.94    0.044
   3. BD (   2) C   1 - C   4        /166. RY*(   2) O   7                    1.93    0.93    0.040
   3. BD (   2) C   1 - C   4        /168. RY*(   4) O   7                    0.77    1.49    0.032
   3. BD (   2) C   1 - C   4        /183. RY*(   2)Cl   8                   61.64    0.53    0.173
   3. BD (   2) C   1 - C   4        /185. RY*(   4)Cl   8                    4.08    0.93    0.059
   3. BD (   2) C   1 - C   4        /186. RY*(   5)Cl   8                    0.57    1.14    0.024
   3. BD (   2) C   1 - C   4        /188. RY*(   7)Cl   8                    1.22    1.29    0.038
   3. BD (   2) C   1 - C   4        /189. RY*(   8)Cl   8                   10.26    1.13    0.103
   3. BD (   2) C   1 - C   4        /190. RY*(   9)Cl   8                   15.80    1.60    0.152
   3. BD (   2) C   1 - C   4        /191. RY*(  10)Cl   8                    4.79    1.05    0.068
   3. BD (   2) C   1 - C   4        /193. RY*(  12)Cl   8                    0.64    4.63    0.052
   3. BD (   2) C   1 - C   4        /203. RY*(   1)Cl   9                    2.03    1.07    0.044
   3. BD (   2) C   1 - C   4        /204. RY*(   2)Cl   9                    8.81    0.92    0.086
   3. BD (   2) C   1 - C   4        /206. RY*(   4)Cl   9                   46.00    0.63    0.162
   3. BD (   2) C   1 - C   4        /207. RY*(   5)Cl   9                   59.73    0.50    0.165
   3. BD (   2) C   1 - C   4        /209. RY*(   7)Cl   9                    1.31    1.66    0.044
   3. BD (   2) C   1 - C   4        /210. RY*(   8)Cl   9                    0.74    1.78    0.035
   3. BD (   2) C   1 - C   4        /211. RY*(   9)Cl   9                    1.80    1.29    0.046
   3. BD (   2) C   1 - C   4        /212. RY*(  10)Cl   9                    7.34    1.31    0.094
   3. BD (   2) C   1 - C   4        /213. RY*(  11)Cl   9                    1.11    4.18    0.065
   3. BD (   2) C   1 - C   4        /215. RY*(  13)Cl   9                    6.54    3.73    0.149
   3. BD (   2) C   1 - C   4        /219. RY*(  17)Cl   9                   14.26    1.08    0.118
   3. BD (   2) C   1 - C   4        /220. RY*(  18)Cl   9                    0.63    1.08    0.025
   3. BD (   2) C   1 - C   4        /223. RY*(  21)Cl   9                    0.74    1.28    0.029
   3. BD (   2) C   1 - C   4        /224. RY*(   1) C  10                    1.69    1.44    0.047
   3. BD (   2) C   1 - C   4        /226. RY*(   3) C  10                    0.74    1.81    0.035
   3. BD (   2) C   1 - C   4        /228. RY*(   5) C  10                    1.64    1.52    0.048
   3. BD (   2) C   1 - C   4        /235. RY*(  12) C  10                    1.81    1.75    0.054
   3. BD (   2) C   1 - C   4        /238. RY*(  15) C  10                    1.44    3.23    0.065
   3. BD (   2) C   1 - C   4        /242. RY*(   2) C  11                    0.81    2.13    0.040
   3. BD (   2) C   1 - C   4        /254. RY*(  14) C  11                    1.19    1.69    0.043
   3. BD (   2) C   1 - C   4        /302. RY*(  11) C  14                    1.00    1.43    0.036
   3. BD (   2) C   1 - C   4        /358. RY*(   2) H  19                   11.66    2.10    0.149
   3. BD (   2) C   1 - C   4        /361. RY*(   5) H  19                   11.68    2.54    0.164
   3. BD (   2) C   1 - C   4        /364. RY*(   3) H  20                    0.92    0.42    0.019
   3. BD (   2) C   1 - C   4        /365. RY*(   4) H  20                    1.93    0.70    0.035
   3. BD (   2) C   1 - C   4        /368. BD*(   1) C   1 - C   4            0.68    0.94    0.024
   3. BD (   2) C   1 - C   4        /370. BD*(   1) C   1 -Cl   9            0.61    0.58    0.018
   3. BD (   2) C   1 - C   4        /372. BD*(   2) C   2 - C   3           17.27    0.44    0.079
   3. BD (   2) C   1 - C   4        /374. BD*(   1) C   3 - C   6            0.65    1.00    0.024
   3. BD (   2) C   1 - C   4        /379. BD*(   2) C   5 - C   6           19.17    0.45    0.087
   3. BD (   2) C   1 - C   4        /385. BD*(   1) C  10 - C  13           47.52    0.56    0.155
   3. BD (   2) C   1 - C   4        /386. BD*(   1) C  11 - C  12            7.14    0.97    0.079
   3. BD (   2) C   1 - C   4        /387. BD*(   1) C  12 - C  15           13.47    0.88    0.103
   3. BD (   2) C   1 - C   4        /389. BD*(   1) C  13 - C  14          381.67    0.16    0.237
   3. BD (   2) C   1 - C   4        /394. BD*(   1) C  15 -Cl  16            0.59    2.47    0.036
   4. BD (   1) C   1 -Cl   9        / 69. RY*(   1) C   1                    1.16    1.76    0.040
   4. BD (   1) C   1 -Cl   9        / 70. RY*(   2) C   1                   20.85    1.54    0.160
   4. BD (   1) C   1 -Cl   9        / 71. RY*(   3) C   1                    2.81    1.75    0.063
   4. BD (   1) C   1 -Cl   9        / 72. RY*(   4) C   1                   11.65    1.66    0.125
   4. BD (   1) C   1 -Cl   9        / 75. RY*(   7) C   1                    1.32    3.10    0.057
   4. BD (   1) C   1 -Cl   9        / 76. RY*(   8) C   1                    6.25    2.07    0.102
   4. BD (   1) C   1 -Cl   9        / 78. RY*(  10) C   1                    7.18    2.82    0.127
   4. BD (   1) C   1 -Cl   9        / 79. RY*(  11) C   1                    1.70    2.10    0.054
   4. BD (   1) C   1 -Cl   9        / 80. RY*(  12) C   1                    1.48    4.35    0.072
   4. BD (   1) C   1 -Cl   9        / 81. RY*(  13) C   1                    2.73    2.75    0.078
   4. BD (   1) C   1 -Cl   9        / 86. RY*(   2) C   2                   11.37    1.57    0.119
   4. BD (   1) C   1 -Cl   9        / 89. RY*(   5) C   2                   19.44    0.74    0.107
   4. BD (   1) C   1 -Cl   9        / 90. RY*(   6) C   2                   19.37    1.65    0.160
   4. BD (   1) C   1 -Cl   9        / 92. RY*(   8) C   2                    2.96    5.26    0.112
   4. BD (   1) C   1 -Cl   9        / 93. RY*(   9) C   2                  682.50    0.13    0.272
   4. BD (   1) C   1 -Cl   9        / 95. RY*(  11) C   2                    0.62    3.11    0.039
   4. BD (   1) C   1 -Cl   9        / 97. RY*(  13) C   2                   82.52    0.84    0.236
   4. BD (   1) C   1 -Cl   9        / 98. RY*(  14) C   2                    6.64    4.49    0.155
   4. BD (   1) C   1 -Cl   9        /100. RY*(  16) C   2                    1.45   22.71    0.162
   4. BD (   1) C   1 -Cl   9        /101. RY*(   1) C   3                   20.25    1.22    0.140
   4. BD (   1) C   1 -Cl   9        /103. RY*(   3) C   3                    3.55    1.91    0.074
   4. BD (   1) C   1 -Cl   9        /104. RY*(   4) C   3                    2.06    1.94    0.057
   4. BD (   1) C   1 -Cl   9        /106. RY*(   6) C   3                    7.32    2.69    0.126
   4. BD (   1) C   1 -Cl   9        /107. RY*(   7) C   3                   16.81    1.78    0.155
   4. BD (   1) C   1 -Cl   9        /112. RY*(  12) C   3                    0.56    3.46    0.040
   4. BD (   1) C   1 -Cl   9        /113. RY*(  13) C   3                    7.88    2.60    0.128
   4. BD (   1) C   1 -Cl   9        /114. RY*(  14) C   3                    1.74    3.57    0.070
   4. BD (   1) C   1 -Cl   9        /115. RY*(  15) C   3                    2.76   20.70    0.214
   4. BD (   1) C   1 -Cl   9        /116. RY*(  16) C   3                    1.97    3.45    0.074
   4. BD (   1) C   1 -Cl   9        /117. RY*(   1) C   4                    1.12    1.68    0.039
   4. BD (   1) C   1 -Cl   9        /118. RY*(   2) C   4                    0.56    1.88    0.029
   4. BD (   1) C   1 -Cl   9        /120. RY*(   4) C   4                    3.42    1.70    0.068
   4. BD (   1) C   1 -Cl   9        /122. RY*(   6) C   4                   10.53    2.23    0.137
   4. BD (   1) C   1 -Cl   9        /123. RY*(   7) C   4                   12.84    2.23    0.152
   4. BD (   1) C   1 -Cl   9        /125. RY*(   9) C   4                    0.95    2.64    0.045
   4. BD (   1) C   1 -Cl   9        /126. RY*(  10) C   4                    2.62    1.43    0.055
   4. BD (   1) C   1 -Cl   9        /131. RY*(  15) C   4                    0.80    2.62    0.041
   4. BD (   1) C   1 -Cl   9        /134. RY*(   1) C   5                    0.56    2.08    0.030
   4. BD (   1) C   1 -Cl   9        /138. RY*(   5) C   5                    0.57    1.82    0.029
   4. BD (   1) C   1 -Cl   9        /143. RY*(  10) C   5                    0.53    2.64    0.033
   4. BD (   1) C   1 -Cl   9        /146. RY*(  13) C   5                    3.21    2.88    0.086
   4. BD (   1) C   1 -Cl   9        /148. RY*(  15) C   5                    2.55    3.30    0.082
   4. BD (   1) C   1 -Cl   9        /151. RY*(   1) C   6                    6.40    1.82    0.096
   4. BD (   1) C   1 -Cl   9        /153. RY*(   3) C   6                    1.42    2.28    0.051
   4. BD (   1) C   1 -Cl   9        /156. RY*(   6) C   6                    4.74    3.41    0.114
   4. BD (   1) C   1 -Cl   9        /158. RY*(   8) C   6                    4.23    2.92    0.099
   4. BD (   1) C   1 -Cl   9        /164. RY*(  14) C   6                    1.14   15.71    0.120
   4. BD (   1) C   1 -Cl   9        /165. RY*(   1) O   7                    1.58    1.40    0.042
   4. BD (   1) C   1 -Cl   9        /166. RY*(   2) O   7                    0.68    1.39    0.028
   4. BD (   1) C   1 -Cl   9        /167. RY*(   3) O   7                    0.56    1.42    0.025
   4. BD (   1) C   1 -Cl   9        /168. RY*(   4) O   7                    0.82    1.95    0.036
   4. BD (   1) C   1 -Cl   9        /183. RY*(   2)Cl   8                    7.75    0.99    0.079
   4. BD (   1) C   1 -Cl   9        /185. RY*(   4)Cl   8                    1.07    1.40    0.035
   4. BD (   1) C   1 -Cl   9        /189. RY*(   8)Cl   8                    1.76    1.59    0.047
   4. BD (   1) C   1 -Cl   9        /190. RY*(   9)Cl   8                   12.31    2.07    0.143
   4. BD (   1) C   1 -Cl   9        /191. RY*(  10)Cl   8                    1.23    1.51    0.039
   4. BD (   1) C   1 -Cl   9        /193. RY*(  12)Cl   8                    0.55    5.09    0.047
   4. BD (   1) C   1 -Cl   9        /195. RY*(  14)Cl   8                    0.67    2.02    0.033
   4. BD (   1) C   1 -Cl   9        /196. RY*(  15)Cl   8                    0.59    4.04    0.044
   4. BD (   1) C   1 -Cl   9        /204. RY*(   2)Cl   9                    1.86    1.38    0.045
   4. BD (   1) C   1 -Cl   9        /205. RY*(   3)Cl   9                  308.10    0.17    0.202
   4. BD (   1) C   1 -Cl   9        /206. RY*(   4)Cl   9                   13.59    1.09    0.109
   4. BD (   1) C   1 -Cl   9        /207. RY*(   5)Cl   9                   28.69    0.96    0.149
   4. BD (   1) C   1 -Cl   9        /211. RY*(   9)Cl   9                    1.52    1.75    0.046
   4. BD (   1) C   1 -Cl   9        /212. RY*(  10)Cl   9                    7.09    1.77    0.100
   4. BD (   1) C   1 -Cl   9        /213. RY*(  11)Cl   9                    0.95    4.64    0.059
   4. BD (   1) C   1 -Cl   9        /215. RY*(  13)Cl   9                    5.41    4.19    0.135
   4. BD (   1) C   1 -Cl   9        /219. RY*(  17)Cl   9                    9.29    1.54    0.107
   4. BD (   1) C   1 -Cl   9        /223. RY*(  21)Cl   9                    1.75    1.75    0.049
   4. BD (   1) C   1 -Cl   9        /224. RY*(   1) C  10                    1.19    1.90    0.043
   4. BD (   1) C   1 -Cl   9        /226. RY*(   3) C  10                    0.71    2.27    0.036
   4. BD (   1) C   1 -Cl   9        /228. RY*(   5) C  10                    1.32    1.98    0.046
   4. BD (   1) C   1 -Cl   9        /242. RY*(   2) C  11                    0.55    2.59    0.034
   4. BD (   1) C   1 -Cl   9        /302. RY*(  11) C  14                    0.90    1.89    0.037
   4. BD (   1) C   1 -Cl   9        /358. RY*(   2) H  19                    7.10    2.56    0.121
   4. BD (   1) C   1 -Cl   9        /361. RY*(   5) H  19                   11.12    3.00    0.163
   4. BD (   1) C   1 -Cl   9        /365. RY*(   4) H  20                    8.83    1.16    0.091
   4. BD (   1) C   1 -Cl   9        /367. BD*(   1) C   1 - C   2            1.09    1.43    0.035
   4. BD (   1) C   1 -Cl   9        /371. BD*(   1) C   2 - C   3            2.04    1.46    0.049
   4. BD (   1) C   1 -Cl   9        /374. BD*(   1) C   3 - C   6            0.62    1.46    0.027
   4. BD (   1) C   1 -Cl   9        /376. BD*(   1) C   4 - C   5            2.02    1.45    0.049
   4. BD (   1) C   1 -Cl   9        /385. BD*(   1) C  10 - C  13           17.41    1.02    0.120
   4. BD (   1) C   1 -Cl   9        /386. BD*(   1) C  11 - C  12            7.42    1.44    0.092
   4. BD (   1) C   1 -Cl   9        /387. BD*(   1) C  12 - C  15           10.28    1.34    0.105
   4. BD (   1) C   1 -Cl   9        /389. BD*(   1) C  13 - C  14          171.17    0.63    0.292
   4. BD (   1) C   1 -Cl   9        /391. BD*(   1) C  13 - H  18          221.84    0.29    0.226
   5. BD (   1) C   2 - C   3        / 69. RY*(   1) C   1                    2.16    1.68    0.054
   5. BD (   1) C   2 - C   3        / 70. RY*(   2) C   1                   15.34    1.45    0.134
   5. BD (   1) C   2 - C   3        / 71. RY*(   3) C   1                   46.59    1.67    0.251
   5. BD (   1) C   2 - C   3        / 72. RY*(   4) C   1                   14.42    1.58    0.136
   5. BD (   1) C   2 - C   3        / 75. RY*(   7) C   1                    7.96    3.02    0.139
   5. BD (   1) C   2 - C   3        / 76. RY*(   8) C   1                   47.62    1.99    0.277
   5. BD (   1) C   2 - C   3        / 78. RY*(  10) C   1                    6.02    2.74    0.115
   5. BD (   1) C   2 - C   3        / 79. RY*(  11) C   1                   37.71    2.02    0.248
   5. BD (   1) C   2 - C   3        / 80. RY*(  12) C   1                   18.13    4.27    0.250
   5. BD (   1) C   2 - C   3        / 81. RY*(  13) C   1                   15.51    2.67    0.183
   5. BD (   1) C   2 - C   3        / 82. RY*(  14) C   1                    4.01    3.48    0.106
   5. BD (   1) C   2 - C   3        / 84. RY*(  16) C   1                    0.82   22.45    0.122
   5. BD (   1) C   2 - C   3        / 86. RY*(   2) C   2                   64.60    1.49    0.279
   5. BD (   1) C   2 - C   3        / 89. RY*(   5) C   2                  465.69    0.66    0.499
   5. BD (   1) C   2 - C   3        / 90. RY*(   6) C   2                   45.79    1.57    0.241
   5. BD (   1) C   2 - C   3        / 91. RY*(   7) C   2                    1.51    1.83    0.047
   5. BD (   1) C   2 - C   3        / 92. RY*(   8) C   2                   35.18    5.18    0.384
   5. BD (   1) C   2 - C   3        / 93. RY*(   9) C   2                15485.77    0.05    0.822
   5. BD (   1) C   2 - C   3        / 95. RY*(  11) C   2                    1.41    3.03    0.059
   5. BD (   1) C   2 - C   3        / 96. RY*(  12) C   2                    0.83    2.31    0.039
   5. BD (   1) C   2 - C   3        / 97. RY*(  13) C   2                 1048.50    0.76    0.802
   5. BD (   1) C   2 - C   3        / 98. RY*(  14) C   2                    9.89    4.41    0.188
   5. BD (   1) C   2 - C   3        /101. RY*(   1) C   3                  108.02    1.14    0.315
   5. BD (   1) C   2 - C   3        /103. RY*(   3) C   3                   15.03    1.83    0.149
   5. BD (   1) C   2 - C   3        /104. RY*(   4) C   3                    0.72    1.85    0.033
   5. BD (   1) C   2 - C   3        /107. RY*(   7) C   3                   88.75    1.70    0.349
   5. BD (   1) C   2 - C   3        /108. RY*(   8) C   3                    0.98    2.10    0.041
   5. BD (   1) C   2 - C   3        /109. RY*(   9) C   3                    5.13    3.43    0.119
   5. BD (   1) C   2 - C   3        /110. RY*(  10) C   3                    5.24    2.18    0.096
   5. BD (   1) C   2 - C   3        /111. RY*(  11) C   3                   71.26    3.10    0.423
   5. BD (   1) C   2 - C   3        /112. RY*(  12) C   3                    2.75    3.38    0.087
   5. BD (   1) C   2 - C   3        /113. RY*(  13) C   3                   68.10    2.52    0.373
   5. BD (   1) C   2 - C   3        /114. RY*(  14) C   3                   10.29    3.49    0.170
   5. BD (   1) C   2 - C   3        /115. RY*(  15) C   3                   22.43   20.62    0.612
   5. BD (   1) C   2 - C   3        /116. RY*(  16) C   3                    6.34    3.37    0.132
   5. BD (   1) C   2 - C   3        /117. RY*(   1) C   4                    8.88    1.60    0.107
   5. BD (   1) C   2 - C   3        /118. RY*(   2) C   4                    0.69    1.80    0.032
   5. BD (   1) C   2 - C   3        /120. RY*(   4) C   4                   10.37    1.62    0.117
   5. BD (   1) C   2 - C   3        /122. RY*(   6) C   4                   26.68    2.15    0.216
   5. BD (   1) C   2 - C   3        /123. RY*(   7) C   4                   69.89    2.15    0.349
   5. BD (   1) C   2 - C   3        /124. RY*(   8) C   4                    1.52    1.59    0.044
   5. BD (   1) C   2 - C   3        /125. RY*(   9) C   4                    6.95    2.56    0.120
   5. BD (   1) C   2 - C   3        /126. RY*(  10) C   4                   11.05    1.34    0.110
   5. BD (   1) C   2 - C   3        /127. RY*(  11) C   4                    7.42    3.64    0.148
   5. BD (   1) C   2 - C   3        /128. RY*(  12) C   4                    4.24    2.74    0.097
   5. BD (   1) C   2 - C   3        /129. RY*(  13) C   4                   13.02    2.33    0.157
   5. BD (   1) C   2 - C   3        /130. RY*(  14) C   4                   10.37    7.98    0.259
   5. BD (   1) C   2 - C   3        /131. RY*(  15) C   4                    0.92    2.54    0.043
   5. BD (   1) C   2 - C   3        /134. RY*(   1) C   5                    1.28    2.00    0.045
   5. BD (   1) C   2 - C   3        /138. RY*(   5) C   5                    0.93    1.73    0.036
   5. BD (   1) C   2 - C   3        /139. RY*(   6) C   5                    0.99    1.49    0.035
   5. BD (   1) C   2 - C   3        /141. RY*(   8) C   5                    0.73    2.34    0.037
   5. BD (   1) C   2 - C   3        /142. RY*(   9) C   5                    0.95    3.18    0.049
   5. BD (   1) C   2 - C   3        /143. RY*(  10) C   5                    2.01    2.56    0.065
   5. BD (   1) C   2 - C   3        /145. RY*(  12) C   5                    6.32    3.77    0.139
   5. BD (   1) C   2 - C   3        /146. RY*(  13) C   5                    4.43    2.80    0.100
   5. BD (   1) C   2 - C   3        /148. RY*(  15) C   5                    5.23    3.22    0.117
   5. BD (   1) C   2 - C   3        /151. RY*(   1) C   6                   13.99    1.73    0.140
   5. BD (   1) C   2 - C   3        /153. RY*(   3) C   6                   14.79    2.20    0.162
   5. BD (   1) C   2 - C   3        /156. RY*(   6) C   6                   22.72    3.32    0.247
   5. BD (   1) C   2 - C   3        /157. RY*(   7) C   6                    1.16    1.90    0.042
   5. BD (   1) C   2 - C   3        /158. RY*(   8) C   6                   13.07    2.84    0.173
   5. BD (   1) C   2 - C   3        /159. RY*(   9) C   6                    1.16    2.90    0.052
   5. BD (   1) C   2 - C   3        /160. RY*(  10) C   6                   12.86    3.81    0.199
   5. BD (   1) C   2 - C   3        /161. RY*(  11) C   6                    0.55    6.23    0.053
   5. BD (   1) C   2 - C   3        /162. RY*(  12) C   6                    6.44    5.89    0.175
   5. BD (   1) C   2 - C   3        /164. RY*(  14) C   6                    4.47   15.63    0.238
   5. BD (   1) C   2 - C   3        /165. RY*(   1) O   7                    6.90    1.32    0.086
   5. BD (   1) C   2 - C   3        /166. RY*(   2) O   7                    6.54    1.31    0.083
   5. BD (   1) C   2 - C   3        /167. RY*(   3) O   7                    0.68    1.34    0.027
   5. BD (   1) C   2 - C   3        /168. RY*(   4) O   7                    2.01    1.87    0.055
   5. BD (   1) C   2 - C   3        /173. RY*(   9) O   7                    1.13    2.76    0.050
   5. BD (   1) C   2 - C   3        /174. RY*(  10) O   7                    0.62    4.39    0.047
   5. BD (   1) C   2 - C   3        /183. RY*(   2)Cl   8                  240.60    0.91    0.421
   5. BD (   1) C   2 - C   3        /185. RY*(   4)Cl   8                   16.66    1.32    0.133
   5. BD (   1) C   2 - C   3        /186. RY*(   5)Cl   8                    2.40    1.52    0.054
   5. BD (   1) C   2 - C   3        /188. RY*(   7)Cl   8                    6.42    1.67    0.093
   5. BD (   1) C   2 - C   3        /189. RY*(   8)Cl   8                   40.69    1.51    0.223
   5. BD (   1) C   2 - C   3        /190. RY*(   9)Cl   8                   60.72    1.98    0.312
   5. BD (   1) C   2 - C   3        /191. RY*(  10)Cl   8                   21.42    1.43    0.158
   5. BD (   1) C   2 - C   3        /193. RY*(  12)Cl   8                    2.85    5.01    0.107
   5. BD (   1) C   2 - C   3        /194. RY*(  13)Cl   8                    1.16    3.79    0.060
   5. BD (   1) C   2 - C   3        /196. RY*(  15)Cl   8                    1.22    3.96    0.063
   5. BD (   1) C   2 - C   3        /202. RY*(  21)Cl   8                    1.09    1.72    0.039
   5. BD (   1) C   2 - C   3        /204. RY*(   2)Cl   9                   43.97    1.30    0.215
   5. BD (   1) C   2 - C   3        /205. RY*(   3)Cl   9                 4032.04    0.08    0.526
   5. BD (   1) C   2 - C   3        /206. RY*(   4)Cl   9                  167.38    1.01    0.370
   5. BD (   1) C   2 - C   3        /207. RY*(   5)Cl   9                  164.32    0.88    0.343
   5. BD (   1) C   2 - C   3        /209. RY*(   7)Cl   9                   16.34    2.04    0.164
   5. BD (   1) C   2 - C   3        /210. RY*(   8)Cl   9                    4.97    2.16    0.093
   5. BD (   1) C   2 - C   3        /211. RY*(   9)Cl   9                    5.60    1.67    0.087
   5. BD (   1) C   2 - C   3        /212. RY*(  10)Cl   9                   25.45    1.69    0.187
   5. BD (   1) C   2 - C   3        /213. RY*(  11)Cl   9                    4.93    4.56    0.135
   5. BD (   1) C   2 - C   3        /215. RY*(  13)Cl   9                   29.21    4.11    0.312
   5. BD (   1) C   2 - C   3        /216. RY*(  14)Cl   9                    1.44   18.56    0.147
   5. BD (   1) C   2 - C   3        /217. RY*(  15)Cl   9                    0.77    4.47    0.053
   5. BD (   1) C   2 - C   3        /219. RY*(  17)Cl   9                   45.84    1.46    0.233
   5. BD (   1) C   2 - C   3        /220. RY*(  18)Cl   9                    4.77    1.47    0.075
   5. BD (   1) C   2 - C   3        /223. RY*(  21)Cl   9                    1.22    1.66    0.041
   5. BD (   1) C   2 - C   3        /224. RY*(   1) C  10                    6.81    1.82    0.100
   5. BD (   1) C   2 - C   3        /226. RY*(   3) C  10                    1.74    2.19    0.055
   5. BD (   1) C   2 - C   3        /227. RY*(   4) C  10                    0.75    2.07    0.035
   5. BD (   1) C   2 - C   3        /228. RY*(   5) C  10                    6.95    1.90    0.103
   5. BD (   1) C   2 - C   3        /234. RY*(  11) C  10                    1.65    6.89    0.096
   5. BD (   1) C   2 - C   3        /235. RY*(  12) C  10                   11.63    2.13    0.142
   5. BD (   1) C   2 - C   3        /238. RY*(  15) C  10                    9.43    3.62    0.166
   5. BD (   1) C   2 - C   3        /242. RY*(   2) C  11                    2.71    2.51    0.074
   5. BD (   1) C   2 - C   3        /246. RY*(   6) C  11                    0.91    2.05    0.039
   5. BD (   1) C   2 - C   3        /248. RY*(   8) C  11                    0.80    3.20    0.046
   5. BD (   1) C   2 - C   3        /250. RY*(  10) C  11                    2.12    1.87    0.057
   5. BD (   1) C   2 - C   3        /251. RY*(  11) C  11                    1.31    3.49    0.061
   5. BD (   1) C   2 - C   3        /253. RY*(  13) C  11                    1.67    5.54    0.087
   5. BD (   1) C   2 - C   3        /254. RY*(  14) C  11                    6.89    2.07    0.107
   5. BD (   1) C   2 - C   3        /260. RY*(   3) C  12                    0.53    2.41    0.032
   5. BD (   1) C   2 - C   3        /278. RY*(   4) C  13                    1.14    1.94    0.042
   5. BD (   1) C   2 - C   3        /284. RY*(  10) C  13                    0.55    3.11    0.037
   5. BD (   1) C   2 - C   3        /286. RY*(  12) C  13                    0.77    2.66    0.041
   5. BD (   1) C   2 - C   3        /297. RY*(   6) C  14                    1.01    2.32    0.044
   5. BD (   1) C   2 - C   3        /302. RY*(  11) C  14                    3.32    1.81    0.070
   5. BD (   1) C   2 - C   3        /304. RY*(  13) C  14                    0.55    4.74    0.046
   5. BD (   1) C   2 - C   3        /308. RY*(  17) C  14                    1.47    3.61    0.066
   5. BD (   1) C   2 - C   3        /331. RY*(   6)Cl  16                    1.07    1.52    0.036
   5. BD (   1) C   2 - C   3        /335. RY*(  10)Cl  16                    0.55    1.32    0.024
   5. BD (   1) C   2 - C   3        /358. RY*(   2) H  19                   46.72    2.48    0.306
   5. BD (   1) C   2 - C   3        /361. RY*(   5) H  19                   45.54    2.92    0.328
   5. BD (   1) C   2 - C   3        /365. RY*(   4) H  20                   13.86    1.08    0.110
   5. BD (   1) C   2 - C   3        /367. BD*(   1) C   1 - C   2            4.59    1.35    0.070
   5. BD (   1) C   2 - C   3        /368. BD*(   1) C   1 - C   4            0.92    1.32    0.031
   5. BD (   1) C   2 - C   3        /374. BD*(   1) C   3 - C   6            6.70    1.38    0.086
   5. BD (   1) C   2 - C   3        /375. BD*(   1) C   3 - H  19            2.69    1.26    0.052
   5. BD (   1) C   2 - C   3        /381. BD*(   1) C   6 - C  10            7.10    1.37    0.088
   5. BD (   1) C   2 - C   3        /385. BD*(   1) C  10 - C  13          144.43    0.94    0.330
   5. BD (   1) C   2 - C   3        /386. BD*(   1) C  11 - C  12           21.17    1.35    0.152
   5. BD (   1) C   2 - C   3        /387. BD*(   1) C  12 - C  15           39.96    1.26    0.201
   5. BD (   1) C   2 - C   3        /389. BD*(   1) C  13 - C  14          250.04    0.54    0.331
   5. BD (   1) C   2 - C   3        /391. BD*(   1) C  13 - H  18         4465.08    0.21    0.865
   6. BD (   2) C   2 - C   3        / 69. RY*(   1) C   1                    3.83    1.53    0.073
   6. BD (   2) C   2 - C   3        / 70. RY*(   2) C   1                   71.91    1.31    0.295
   6. BD (   2) C   2 - C   3        / 71. RY*(   3) C   1                   63.57    1.52    0.299
   6. BD (   2) C   2 - C   3        / 72. RY*(   4) C   1                   30.03    1.44    0.199
   6. BD (   2) C   2 - C   3        / 73. RY*(   5) C   1                    0.82    1.95    0.038
   6. BD (   2) C   2 - C   3        / 75. RY*(   7) C   1                    2.06    2.87    0.074
   6. BD (   2) C   2 - C   3        / 76. RY*(   8) C   1                   15.09    1.84    0.160
   6. BD (   2) C   2 - C   3        / 78. RY*(  10) C   1                   16.17    2.59    0.197
   6. BD (   2) C   2 - C   3        / 79. RY*(  11) C   1                   42.04    1.88    0.270
   6. BD (   2) C   2 - C   3        / 80. RY*(  12) C   1                   19.53    4.13    0.273
   6. BD (   2) C   2 - C   3        / 81. RY*(  13) C   1                   21.96    2.53    0.226
   6. BD (   2) C   2 - C   3        / 82. RY*(  14) C   1                    4.26    3.34    0.115
   6. BD (   2) C   2 - C   3        / 84. RY*(  16) C   1                    1.43   22.31    0.172
   6. BD (   2) C   2 - C   3        / 86. RY*(   2) C   2                   93.69    1.34    0.341
   6. BD (   2) C   2 - C   3        / 89. RY*(   5) C   2                  657.80    0.52    0.560
   6. BD (   2) C   2 - C   3        / 90. RY*(   6) C   2                   98.99    1.42    0.361
   6. BD (   2) C   2 - C   3        / 91. RY*(   7) C   2                    2.21    1.69    0.059
   6. BD (   2) C   2 - C   3        / 92. RY*(   8) C   2                   12.45    5.04    0.241
   6. BD (   2) C   2 - C   3        / 96. RY*(  12) C   2                    2.21    2.16    0.066
   6. BD (   2) C   2 - C   3        / 97. RY*(  13) C   2                 1483.33    0.61    0.918
   6. BD (   2) C   2 - C   3        /100. RY*(  16) C   2                    3.41   22.49    0.266
   6. BD (   2) C   2 - C   3        /101. RY*(   1) C   3                  175.60    1.00    0.401
   6. BD (   2) C   2 - C   3        /103. RY*(   3) C   3                   27.60    1.68    0.207
   6. BD (   2) C   2 - C   3        /104. RY*(   4) C   3                    2.82    1.71    0.067
   6. BD (   2) C   2 - C   3        /106. RY*(   6) C   3                    7.19    2.46    0.128
   6. BD (   2) C   2 - C   3        /107. RY*(   7) C   3                  137.76    1.56    0.445
   6. BD (   2) C   2 - C   3        /108. RY*(   8) C   3                    0.90    1.95    0.040
   6. BD (   2) C   2 - C   3        /109. RY*(   9) C   3                    8.19    3.29    0.158
   6. BD (   2) C   2 - C   3        /110. RY*(  10) C   3                    4.57    2.04    0.093
   6. BD (   2) C   2 - C   3        /111. RY*(  11) C   3                   55.16    2.96    0.388
   6. BD (   2) C   2 - C   3        /112. RY*(  12) C   3                    2.94    3.23    0.094
   6. BD (   2) C   2 - C   3        /113. RY*(  13) C   3                   85.26    2.38    0.433
   6. BD (   2) C   2 - C   3        /114. RY*(  14) C   3                   12.83    3.34    0.199
   6. BD (   2) C   2 - C   3        /115. RY*(  15) C   3                   24.77   20.48    0.684
   6. BD (   2) C   2 - C   3        /116. RY*(  16) C   3                   10.17    3.23    0.174
   6. BD (   2) C   2 - C   3        /117. RY*(   1) C   4                   13.90    1.46    0.136
   6. BD (   2) C   2 - C   3        /120. RY*(   4) C   4                   16.51    1.48    0.150
   6. BD (   2) C   2 - C   3        /122. RY*(   6) C   4                   46.02    2.01    0.292
   6. BD (   2) C   2 - C   3        /123. RY*(   7) C   4                   96.31    2.01    0.423
   6. BD (   2) C   2 - C   3        /124. RY*(   8) C   4                    1.97    1.44    0.051
   6. BD (   2) C   2 - C   3        /125. RY*(   9) C   4                    8.79    2.41    0.140
   6. BD (   2) C   2 - C   3        /126. RY*(  10) C   4                   17.86    1.20    0.141
   6. BD (   2) C   2 - C   3        /127. RY*(  11) C   4                    5.61    3.50    0.135
   6. BD (   2) C   2 - C   3        /128. RY*(  12) C   4                    4.41    2.60    0.103
   6. BD (   2) C   2 - C   3        /129. RY*(  13) C   4                   11.24    2.19    0.151
   6. BD (   2) C   2 - C   3        /130. RY*(  14) C   4                    9.00    7.84    0.255
   6. BD (   2) C   2 - C   3        /131. RY*(  15) C   4                    2.02    2.39    0.067
   6. BD (   2) C   2 - C   3        /134. RY*(   1) C   5                    3.96    1.86    0.082
   6. BD (   2) C   2 - C   3        /135. RY*(   2) C   5                    0.77    1.83    0.036
   6. BD (   2) C   2 - C   3        /138. RY*(   5) C   5                    2.95    1.59    0.066
   6. BD (   2) C   2 - C   3        /139. RY*(   6) C   5                    1.89    1.35    0.049
   6. BD (   2) C   2 - C   3        /142. RY*(   9) C   5                    0.69    3.03    0.044
   6. BD (   2) C   2 - C   3        /143. RY*(  10) C   5                    3.93    2.42    0.094
   6. BD (   2) C   2 - C   3        /145. RY*(  12) C   5                    6.22    3.63    0.144
   6. BD (   2) C   2 - C   3        /146. RY*(  13) C   5                   11.58    2.66    0.169
   6. BD (   2) C   2 - C   3        /148. RY*(  15) C   5                   10.38    3.08    0.172
   6. BD (   2) C   2 - C   3        /151. RY*(   1) C   6                   35.23    1.59    0.227
   6. BD (   2) C   2 - C   3        /153. RY*(   3) C   6                   22.72    2.06    0.208
   6. BD (   2) C   2 - C   3        /156. RY*(   6) C   6                   34.22    3.18    0.317
   6. BD (   2) C   2 - C   3        /157. RY*(   7) C   6                    2.74    1.76    0.067
   6. BD (   2) C   2 - C   3        /158. RY*(   8) C   6                   24.65    2.70    0.248
   6. BD (   2) C   2 - C   3        /159. RY*(   9) C   6                    0.85    2.76    0.046
   6. BD (   2) C   2 - C   3        /160. RY*(  10) C   6                    9.93    3.67    0.183
   6. BD (   2) C   2 - C   3        /162. RY*(  12) C   6                    4.98    5.74    0.162
   6. BD (   2) C   2 - C   3        /164. RY*(  14) C   6                    5.69   15.49    0.285
   6. BD (   2) C   2 - C   3        /165. RY*(   1) O   7                   12.03    1.17    0.114
   6. BD (   2) C   2 - C   3        /166. RY*(   2) O   7                    7.38    1.16    0.089
   6. BD (   2) C   2 - C   3        /167. RY*(   3) O   7                    2.29    1.20    0.050
   6. BD (   2) C   2 - C   3        /168. RY*(   4) O   7                    4.59    1.73    0.085
   6. BD (   2) C   2 - C   3        /173. RY*(   9) O   7                    2.30    2.62    0.075
   6. BD (   2) C   2 - C   3        /174. RY*(  10) O   7                    1.21    4.25    0.069
   6. BD (   2) C   2 - C   3        /183. RY*(   2)Cl   8                  271.66    0.77    0.439
   6. BD (   2) C   2 - C   3        /184. RY*(   3)Cl   8                    0.88    1.32    0.033
   6. BD (   2) C   2 - C   3        /185. RY*(   4)Cl   8                   21.33    1.17    0.152
   6. BD (   2) C   2 - C   3        /186. RY*(   5)Cl   8                    3.06    1.38    0.062
   6. BD (   2) C   2 - C   3        /188. RY*(   7)Cl   8                    7.29    1.53    0.101
   6. BD (   2) C   2 - C   3        /189. RY*(   8)Cl   8                   45.29    1.37    0.239
   6. BD (   2) C   2 - C   3        /190. RY*(   9)Cl   8                   92.20    1.84    0.396
   6. BD (   2) C   2 - C   3        /191. RY*(  10)Cl   8                   25.54    1.29    0.174
   6. BD (   2) C   2 - C   3        /193. RY*(  12)Cl   8                    3.99    4.87    0.134
   6. BD (   2) C   2 - C   3        /194. RY*(  13)Cl   8                    1.97    3.64    0.081
   6. BD (   2) C   2 - C   3        /196. RY*(  15)Cl   8                    2.53    3.82    0.094
   6. BD (   2) C   2 - C   3        /202. RY*(  21)Cl   8                    1.51    1.57    0.047
   6. BD (   2) C   2 - C   3        /204. RY*(   2)Cl   9                   43.48    1.16    0.216
   6. BD (   2) C   2 - C   3        /206. RY*(   4)Cl   9                  216.23    0.87    0.416
   6. BD (   2) C   2 - C   3        /207. RY*(   5)Cl   9                  268.55    0.74    0.428
   6. BD (   2) C   2 - C   3        /209. RY*(   7)Cl   9                    7.23    1.89    0.113
   6. BD (   2) C   2 - C   3        /210. RY*(   8)Cl   9                    4.30    2.01    0.089
   6. BD (   2) C   2 - C   3        /211. RY*(   9)Cl   9                    7.89    1.53    0.106
   6. BD (   2) C   2 - C   3        /212. RY*(  10)Cl   9                   41.30    1.55    0.243
   6. BD (   2) C   2 - C   3        /213. RY*(  11)Cl   9                    6.93    4.42    0.168
   6. BD (   2) C   2 - C   3        /215. RY*(  13)Cl   9                   40.45    3.97    0.385
   6. BD (   2) C   2 - C   3        /216. RY*(  14)Cl   9                    1.35   18.42    0.151
   6. BD (   2) C   2 - C   3        /217. RY*(  15)Cl   9                    1.16    4.33    0.068
   6. BD (   2) C   2 - C   3        /219. RY*(  17)Cl   9                   76.63    1.31    0.305
   6. BD (   2) C   2 - C   3        /220. RY*(  18)Cl   9                    5.36    1.32    0.081
   6. BD (   2) C   2 - C   3        /223. RY*(  21)Cl   9                    4.20    1.52    0.077
   6. BD (   2) C   2 - C   3        /224. RY*(   1) C  10                    9.24    1.67    0.119
   6. BD (   2) C   2 - C   3        /225. RY*(   2) C  10                    0.70    1.07    0.026
   6. BD (   2) C   2 - C   3        /226. RY*(   3) C  10                    3.90    2.04    0.086
   6. BD (   2) C   2 - C   3        /227. RY*(   4) C  10                    1.01    1.93    0.042
   6. BD (   2) C   2 - C   3        /228. RY*(   5) C  10                    9.20    1.76    0.122
   6. BD (   2) C   2 - C   3        /233. RY*(  10) C  10                    0.63    3.64    0.046
   6. BD (   2) C   2 - C   3        /234. RY*(  11) C  10                    2.45    6.74    0.124
   6. BD (   2) C   2 - C   3        /235. RY*(  12) C  10                   10.04    1.99    0.136
   6. BD (   2) C   2 - C   3        /238. RY*(  15) C  10                    8.59    3.47    0.166
   6. BD (   2) C   2 - C   3        /239. RY*(  16) C  10                    0.60    1.92    0.033
   6. BD (   2) C   2 - C   3        /242. RY*(   2) C  11                    4.71    2.37    0.101
   6. BD (   2) C   2 - C   3        /246. RY*(   6) C  11                    0.90    1.90    0.040
   6. BD (   2) C   2 - C   3        /248. RY*(   8) C  11                    0.70    3.06    0.045
   6. BD (   2) C   2 - C   3        /250. RY*(  10) C  11                    1.54    1.72    0.050
   6. BD (   2) C   2 - C   3        /251. RY*(  11) C  11                    1.25    3.34    0.062
   6. BD (   2) C   2 - C   3        /252. RY*(  12) C  11                    0.51    1.40    0.026
   6. BD (   2) C   2 - C   3        /253. RY*(  13) C  11                    1.19    5.40    0.077
   6. BD (   2) C   2 - C   3        /254. RY*(  14) C  11                    6.56    1.92    0.108
   6. BD (   2) C   2 - C   3        /256. RY*(  16) C  11                    0.55    3.86    0.044
   6. BD (   2) C   2 - C   3        /260. RY*(   3) C  12                    0.85    2.27    0.042
   6. BD (   2) C   2 - C   3        /268. RY*(  11) C  12                    0.59    1.99    0.033
   6. BD (   2) C   2 - C   3        /278. RY*(   4) C  13                    1.58    1.79    0.051
   6. BD (   2) C   2 - C   3        /286. RY*(  12) C  13                    1.11    2.51    0.051
   6. BD (   2) C   2 - C   3        /297. RY*(   6) C  14                    1.02    2.18    0.045
   6. BD (   2) C   2 - C   3        /302. RY*(  11) C  14                    5.58    1.67    0.093
   6. BD (   2) C   2 - C   3        /304. RY*(  13) C  14                    0.55    4.60    0.048
   6. BD (   2) C   2 - C   3        /308. RY*(  17) C  14                    1.88    3.47    0.078
   6. BD (   2) C   2 - C   3        /319. RY*(  11) C  15                    0.65    2.51    0.039
   6. BD (   2) C   2 - C   3        /331. RY*(   6)Cl  16                    1.79    1.38    0.048
   6. BD (   2) C   2 - C   3        /335. RY*(  10)Cl  16                    0.88    1.18    0.031
   6. BD (   2) C   2 - C   3        /358. RY*(   2) H  19                   69.24    2.34    0.386
   6. BD (   2) C   2 - C   3        /359. RY*(   3) H  19                    0.75    2.26    0.039
   6. BD (   2) C   2 - C   3        /361. RY*(   5) H  19                   69.79    2.77    0.423
   6. BD (   2) C   2 - C   3        /364. RY*(   3) H  20                    2.92    0.66    0.042
   6. BD (   2) C   2 - C   3        /365. RY*(   4) H  20                    9.77    0.94    0.092
   6. BD (   2) C   2 - C   3        /367. BD*(   1) C   1 - C   2            0.73    1.20    0.028
   6. BD (   2) C   2 - C   3        /368. BD*(   1) C   1 - C   4            3.67    1.18    0.063
   6. BD (   2) C   2 - C   3        /369. BD*(   2) C   1 - C   4           15.70    0.63    0.094
   6. BD (   2) C   2 - C   3        /370. BD*(   1) C   1 -Cl   9            2.77    0.82    0.045
   6. BD (   2) C   2 - C   3        /374. BD*(   1) C   3 - C   6            3.31    1.24    0.061
   6. BD (   2) C   2 - C   3        /375. BD*(   1) C   3 - H  19            1.15    1.11    0.034
   6. BD (   2) C   2 - C   3        /379. BD*(   2) C   5 - C   6           10.34    0.69    0.078
   6. BD (   2) C   2 - C   3        /381. BD*(   1) C   6 - C  10            1.45    1.23    0.040
   6. BD (   2) C   2 - C   3        /385. BD*(   1) C  10 - C  13          219.70    0.80    0.400
   6. BD (   2) C   2 - C   3        /386. BD*(   1) C  11 - C  12           38.43    1.21    0.206
   6. BD (   2) C   2 - C   3        /387. BD*(   1) C  12 - C  15           70.55    1.12    0.268
   6. BD (   2) C   2 - C   3        /389. BD*(   1) C  13 - C  14          972.21    0.40    0.597
   6. BD (   2) C   2 - C   3        /391. BD*(   1) C  13 - H  18        21931.81    0.06    1.138
   6. BD (   2) C   2 - C   3        /394. BD*(   1) C  15 -Cl  16            5.56    2.71    0.116
   7. BD (   1) C   2 - H  20        / 69. RY*(   1) C   1                    5.22    1.05    0.066
   7. BD (   1) C   2 - H  20        / 70. RY*(   2) C   1                   15.43    0.82    0.101
   7. BD (   1) C   2 - H  20        / 71. RY*(   3) C   1                    4.22    1.04    0.059
   7. BD (   1) C   2 - H  20        / 72. RY*(   4) C   1                    1.30    0.95    0.032
   7. BD (   1) C   2 - H  20        / 76. RY*(   8) C   1                    4.11    1.36    0.067
   7. BD (   1) C   2 - H  20        / 78. RY*(  10) C   1                    0.63    2.10    0.033
   7. BD (   1) C   2 - H  20        / 79. RY*(  11) C   1                    6.33    1.39    0.084
   7. BD (   1) C   2 - H  20        / 81. RY*(  13) C   1                    3.52    2.04    0.076
   7. BD (   1) C   2 - H  20        / 89. RY*(   5) C   2                 1398.62    0.03    0.184
   7. BD (   1) C   2 - H  20        / 90. RY*(   6) C   2                    6.04    0.94    0.068
   7. BD (   1) C   2 - H  20        / 92. RY*(   8) C   2                    0.71    4.55    0.051
   7. BD (   1) C   2 - H  20        / 95. RY*(  11) C   2                    0.78    2.40    0.039
   7. BD (   1) C   2 - H  20        / 97. RY*(  13) C   2                  416.11    0.13    0.207
   7. BD (   1) C   2 - H  20        / 98. RY*(  14) C   2                    4.39    3.78    0.116
   7. BD (   1) C   2 - H  20        /100. RY*(  16) C   2                    5.17   22.00    0.302
   7. BD (   1) C   2 - H  20        /103. RY*(   3) C   3                    5.50    1.20    0.073
   7. BD (   1) C   2 - H  20        /104. RY*(   4) C   3                    1.81    1.22    0.042
   7. BD (   1) C   2 - H  20        /107. RY*(   7) C   3                   22.04    1.07    0.138
   7. BD (   1) C   2 - H  20        /111. RY*(  11) C   3                    1.48    2.47    0.054
   7. BD (   1) C   2 - H  20        /113. RY*(  13) C   3                    2.71    1.89    0.064
   7. BD (   1) C   2 - H  20        /114. RY*(  14) C   3                    1.44    2.86    0.058
   7. BD (   1) C   2 - H  20        /115. RY*(  15) C   3                    0.68   19.99    0.105
   7. BD (   1) C   2 - H  20        /117. RY*(   1) C   4                    4.76    0.97    0.061
   7. BD (   1) C   2 - H  20        /118. RY*(   2) C   4                    0.73    1.17    0.026
   7. BD (   1) C   2 - H  20        /122. RY*(   6) C   4                    2.25    1.52    0.053
   7. BD (   1) C   2 - H  20        /123. RY*(   7) C   4                    5.04    1.52    0.079
   7. BD (   1) C   2 - H  20        /126. RY*(  10) C   4                    1.87    0.71    0.033
   7. BD (   1) C   2 - H  20        /129. RY*(  13) C   4                    0.87    1.70    0.035
   7. BD (   1) C   2 - H  20        /143. RY*(  10) C   5                    0.67    1.93    0.032
   7. BD (   1) C   2 - H  20        /148. RY*(  15) C   5                    0.74    2.59    0.039
   7. BD (   1) C   2 - H  20        /152. RY*(   2) C   6                    0.66    1.48    0.028
   7. BD (   1) C   2 - H  20        /153. RY*(   3) C   6                    1.81    1.57    0.048
   7. BD (   1) C   2 - H  20        /156. RY*(   6) C   6                    0.86    2.69    0.043
   7. BD (   1) C   2 - H  20        /158. RY*(   8) C   6                    1.47    2.21    0.051
   7. BD (   1) C   2 - H  20        /160. RY*(  10) C   6                    0.53    3.18    0.037
   7. BD (   1) C   2 - H  20        /166. RY*(   2) O   7                    1.10    0.68    0.024
   7. BD (   1) C   2 - H  20        /183. RY*(   2)Cl   8                   38.48    0.28    0.093
   7. BD (   1) C   2 - H  20        /185. RY*(   4)Cl   8                    3.52    0.68    0.044
   7. BD (   1) C   2 - H  20        /188. RY*(   7)Cl   8                    1.40    1.04    0.034
   7. BD (   1) C   2 - H  20        /189. RY*(   8)Cl   8                    3.69    0.88    0.051
   7. BD (   1) C   2 - H  20        /190. RY*(   9)Cl   8                   11.05    1.35    0.110
   7. BD (   1) C   2 - H  20        /191. RY*(  10)Cl   8                    3.12    0.80    0.045
   7. BD (   1) C   2 - H  20        /195. RY*(  14)Cl   8                    0.51    1.31    0.023
   7. BD (   1) C   2 - H  20        /206. RY*(   4)Cl   9                   25.23    0.38    0.088
   7. BD (   1) C   2 - H  20        /207. RY*(   5)Cl   9                   35.73    0.25    0.085
   7. BD (   1) C   2 - H  20        /209. RY*(   7)Cl   9                    3.76    1.41    0.065
   7. BD (   1) C   2 - H  20        /210. RY*(   8)Cl   9                    1.09    1.53    0.037
   7. BD (   1) C   2 - H  20        /211. RY*(   9)Cl   9                    1.15    1.04    0.031
   7. BD (   1) C   2 - H  20        /212. RY*(  10)Cl   9                    2.32    1.06    0.044
   7. BD (   1) C   2 - H  20        /215. RY*(  13)Cl   9                    1.98    3.48    0.074
   7. BD (   1) C   2 - H  20        /219. RY*(  17)Cl   9                    5.84    0.83    0.062
   7. BD (   1) C   2 - H  20        /235. RY*(  12) C  10                    0.74    1.50    0.030
   7. BD (   1) C   2 - H  20        /254. RY*(  14) C  11                    0.67    1.44    0.028
   7. BD (   1) C   2 - H  20        /358. RY*(   2) H  19                   11.74    1.85    0.132
   7. BD (   1) C   2 - H  20        /361. RY*(   5) H  19                    3.29    2.29    0.078
   7. BD (   1) C   2 - H  20        /365. RY*(   4) H  20                    1.46    0.45    0.023
   7. BD (   1) C   2 - H  20        /370. BD*(   1) C   1 -Cl   9            4.76    0.33    0.036
   7. BD (   1) C   2 - H  20        /374. BD*(   1) C   3 - C   6            0.87    0.75    0.023
   7. BD (   1) C   2 - H  20        /375. BD*(   1) C   3 - H  19            8.30    0.63    0.064
   7. BD (   1) C   2 - H  20        /377. BD*(   1) C   4 -Cl   8            4.40    0.35    0.035
   7. BD (   1) C   2 - H  20        /380. BD*(   1) C   5 - O   7            0.58    0.58    0.016
   7. BD (   1) C   2 - H  20        /381. BD*(   1) C   6 - C  10            1.49    0.74    0.030
   7. BD (   1) C   2 - H  20        /385. BD*(   1) C  10 - C  13           36.72    0.31    0.096
   7. BD (   1) C   2 - H  20        /386. BD*(   1) C  11 - C  12            3.83    0.72    0.047
   7. BD (   1) C   2 - H  20        /387. BD*(   1) C  12 - C  15            8.66    0.63    0.066
   8. BD (   1) C   3 - C   6        / 70. RY*(   2) C   1                    5.36    1.43    0.079
   8. BD (   1) C   3 - C   6        / 72. RY*(   4) C   1                    2.82    1.55    0.060
   8. BD (   1) C   3 - C   6        / 75. RY*(   7) C   1                    0.89    2.99    0.046
   8. BD (   1) C   3 - C   6        / 76. RY*(   8) C   1                    4.04    1.96    0.080
   8. BD (   1) C   3 - C   6        / 78. RY*(  10) C   1                    2.64    2.71    0.076
   8. BD (   1) C   3 - C   6        / 90. RY*(   6) C   2                    7.68    1.54    0.098
   8. BD (   1) C   3 - C   6        / 92. RY*(   8) C   2                    2.62    5.15    0.105
   8. BD (   1) C   3 - C   6        / 93. RY*(   9) C   2                  371.52    0.02    0.087
   8. BD (   1) C   3 - C   6        / 97. RY*(  13) C   2                   13.27    0.73    0.089
   8. BD (   1) C   3 - C   6        / 98. RY*(  14) C   2                    3.10    4.38    0.105
   8. BD (   1) C   3 - C   6        /101. RY*(   1) C   3                    4.68    1.11    0.065
   8. BD (   1) C   3 - C   6        /106. RY*(   6) C   3                    3.84    2.58    0.090
   8. BD (   1) C   3 - C   6        /107. RY*(   7) C   3                    3.86    1.67    0.072
   8. BD (   1) C   3 - C   6        /111. RY*(  11) C   3                    1.52    3.07    0.061
   8. BD (   1) C   3 - C   6        /113. RY*(  13) C   3                    1.72    2.49    0.059
   8. BD (   1) C   3 - C   6        /116. RY*(  16) C   3                    0.71    3.34    0.044
   8. BD (   1) C   3 - C   6        /122. RY*(   6) C   4                    3.09    2.12    0.073
   8. BD (   1) C   3 - C   6        /123. RY*(   7) C   4                    2.61    2.12    0.067
   8. BD (   1) C   3 - C   6        /126. RY*(  10) C   4                    0.69    1.32    0.027
   8. BD (   1) C   3 - C   6        /134. RY*(   1) C   5                    3.06    1.97    0.070
   8. BD (   1) C   3 - C   6        /135. RY*(   2) C   5                    0.86    1.94    0.037
   8. BD (   1) C   3 - C   6        /146. RY*(  13) C   5                    0.99    2.77    0.047
   8. BD (   1) C   3 - C   6        /148. RY*(  15) C   5                    1.17    3.19    0.055
   8. BD (   1) C   3 - C   6        /153. RY*(   3) C   6                    0.52    2.17    0.030
   8. BD (   1) C   3 - C   6        /156. RY*(   6) C   6                    0.67    3.30    0.042
   8. BD (   1) C   3 - C   6        /158. RY*(   8) C   6                    1.09    2.81    0.050
   8. BD (   1) C   3 - C   6        /160. RY*(  10) C   6                    1.12    3.78    0.059
   8. BD (   1) C   3 - C   6        /164. RY*(  14) C   6                    1.55   15.60    0.140
   8. BD (   1) C   3 - C   6        /190. RY*(   9)Cl   8                    2.87    1.96    0.067
   8. BD (   1) C   3 - C   6        /195. RY*(  14)Cl   8                    0.68    1.91    0.032
   8. BD (   1) C   3 - C   6        /205. RY*(   3)Cl   9                  158.58    0.06    0.085
   8. BD (   1) C   3 - C   6        /206. RY*(   4)Cl   9                    1.82    0.98    0.038
   8. BD (   1) C   3 - C   6        /207. RY*(   5)Cl   9                    6.38    0.85    0.066
   8. BD (   1) C   3 - C   6        /209. RY*(   7)Cl   9                    0.57    2.01    0.030
   8. BD (   1) C   3 - C   6        /211. RY*(   9)Cl   9                    0.57    1.64    0.028
   8. BD (   1) C   3 - C   6        /212. RY*(  10)Cl   9                    1.90    1.66    0.051
   8. BD (   1) C   3 - C   6        /215. RY*(  13)Cl   9                    0.95    4.08    0.056
   8. BD (   1) C   3 - C   6        /219. RY*(  17)Cl   9                    1.82    1.43    0.046
   8. BD (   1) C   3 - C   6        /224. RY*(   1) C  10                    5.20    1.79    0.087
   8. BD (   1) C   3 - C   6        /226. RY*(   3) C  10                    1.50    2.16    0.051
   8. BD (   1) C   3 - C   6        /358. RY*(   2) H  19                    3.21    2.45    0.080
   8. BD (   1) C   3 - C   6        /361. RY*(   5) H  19                    1.62    2.89    0.062
   8. BD (   1) C   3 - C   6        /365. RY*(   4) H  20                    4.15    1.05    0.060
   8. BD (   1) C   3 - C   6        /371. BD*(   1) C   2 - C   3            3.63    1.35    0.063
   8. BD (   1) C   3 - C   6        /375. BD*(   1) C   3 - H  19            0.62    1.23    0.025
   8. BD (   1) C   3 - C   6        /378. BD*(   1) C   5 - C   6            3.09    1.35    0.058
   8. BD (   1) C   3 - C   6        /380. BD*(   1) C   5 - O   7            2.55    1.18    0.049
   8. BD (   1) C   3 - C   6        /381. BD*(   1) C   6 - C  10            4.13    1.35    0.067
   8. BD (   1) C   3 - C   6        /383. BD*(   1) C  10 - C  11            1.21    1.41    0.037
   8. BD (   1) C   3 - C   6        /385. BD*(   1) C  10 - C  13            4.73    0.91    0.059
   8. BD (   1) C   3 - C   6        /386. BD*(   1) C  11 - C  12            2.31    1.33    0.050
   8. BD (   1) C   3 - C   6        /387. BD*(   1) C  12 - C  15            2.48    1.23    0.049
   8. BD (   1) C   3 - C   6        /389. BD*(   1) C  13 - C  14           43.61    0.52    0.135
   8. BD (   1) C   3 - C   6        /391. BD*(   1) C  13 - H  18           35.64    0.18    0.072
   9. BD (   1) C   3 - H  19        / 71. RY*(   3) C   1                    2.90    1.50    0.059
   9. BD (   1) C   3 - H  19        / 75. RY*(   7) C   1                    2.32    2.84    0.073
   9. BD (   1) C   3 - H  19        / 76. RY*(   8) C   1                   13.27    1.82    0.139
   9. BD (   1) C   3 - H  19        / 79. RY*(  11) C   1                    3.32    1.85    0.070
   9. BD (   1) C   3 - H  19        / 80. RY*(  12) C   1                    0.95    4.10    0.056
   9. BD (   1) C   3 - H  19        / 81. RY*(  13) C   1                    0.75    2.50    0.039
   9. BD (   1) C   3 - H  19        / 86. RY*(   2) C   2                    1.10    1.32    0.034
   9. BD (   1) C   3 - H  19        / 89. RY*(   5) C   2                   49.25    0.49    0.139
   9. BD (   1) C   3 - H  19        / 92. RY*(   8) C   2                    9.59    5.01    0.197
   9. BD (   1) C   3 - H  19        / 97. RY*(  13) C   2                   71.86    0.59    0.184
   9. BD (   1) C   3 - H  19        / 98. RY*(  14) C   2                    4.11    4.24    0.118
   9. BD (   1) C   3 - H  19        /101. RY*(   1) C   3                    3.66    0.97    0.053
   9. BD (   1) C   3 - H  19        /106. RY*(   6) C   3                    1.84    2.44    0.060
   9. BD (   1) C   3 - H  19        /107. RY*(   7) C   3                    2.85    1.53    0.059
   9. BD (   1) C   3 - H  19        /111. RY*(  11) C   3                   10.38    2.93    0.156
   9. BD (   1) C   3 - H  19        /113. RY*(  13) C   3                    4.19    2.35    0.089
   9. BD (   1) C   3 - H  19        /115. RY*(  15) C   3                    1.40   20.45    0.151
   9. BD (   1) C   3 - H  19        /120. RY*(   4) C   4                    0.55    1.45    0.025
   9. BD (   1) C   3 - H  19        /123. RY*(   7) C   4                    1.99    1.98    0.056
   9. BD (   1) C   3 - H  19        /127. RY*(  11) C   4                    0.71    3.47    0.045
   9. BD (   1) C   3 - H  19        /129. RY*(  13) C   4                    1.80    2.16    0.056
   9. BD (   1) C   3 - H  19        /130. RY*(  14) C   4                    0.69    7.81    0.066
   9. BD (   1) C   3 - H  19        /152. RY*(   2) C   6                    0.66    1.94    0.032
   9. BD (   1) C   3 - H  19        /156. RY*(   6) C   6                    1.24    3.15    0.056
   9. BD (   1) C   3 - H  19        /160. RY*(  10) C   6                    1.75    3.64    0.072
   9. BD (   1) C   3 - H  19        /162. RY*(  12) C   6                    1.21    5.72    0.075
   9. BD (   1) C   3 - H  19        /183. RY*(   2)Cl   8                   23.90    0.74    0.119
   9. BD (   1) C   3 - H  19        /185. RY*(   4)Cl   8                    1.08    1.14    0.031
   9. BD (   1) C   3 - H  19        /189. RY*(   8)Cl   8                    3.42    1.34    0.061
   9. BD (   1) C   3 - H  19        /190. RY*(   9)Cl   8                    1.78    1.81    0.051
   9. BD (   1) C   3 - H  19        /191. RY*(  10)Cl   8                    1.64    1.26    0.041
   9. BD (   1) C   3 - H  19        /204. RY*(   2)Cl   9                    2.52    1.13    0.048
   9. BD (   1) C   3 - H  19        /206. RY*(   4)Cl   9                   11.05    0.84    0.086
   9. BD (   1) C   3 - H  19        /207. RY*(   5)Cl   9                    4.88    0.71    0.053
   9. BD (   1) C   3 - H  19        /209. RY*(   7)Cl   9                    3.64    1.87    0.074
   9. BD (   1) C   3 - H  19        /210. RY*(   8)Cl   9                    0.67    1.99    0.033
   9. BD (   1) C   3 - H  19        /215. RY*(  13)Cl   9                    0.77    3.94    0.049
   9. BD (   1) C   3 - H  19        /219. RY*(  17)Cl   9                    1.31    1.29    0.037
   9. BD (   1) C   3 - H  19        /235. RY*(  12) C  10                    1.55    1.96    0.049
   9. BD (   1) C   3 - H  19        /238. RY*(  15) C  10                    1.09    3.45    0.055
   9. BD (   1) C   3 - H  19        /254. RY*(  14) C  11                    0.74    1.90    0.034
   9. BD (   1) C   3 - H  19        /358. RY*(   2) H  19                    2.06    2.31    0.062
   9. BD (   1) C   3 - H  19        /361. RY*(   5) H  19                    1.14    2.75    0.050
   9. BD (   1) C   3 - H  19        /365. RY*(   4) H  20                    7.16    0.91    0.072
   9. BD (   1) C   3 - H  19        /367. BD*(   1) C   1 - C   2            4.06    1.18    0.062
   9. BD (   1) C   3 - H  19        /371. BD*(   1) C   2 - C   3            1.00    1.20    0.031
   9. BD (   1) C   3 - H  19        /374. BD*(   1) C   3 - C   6            1.14    1.21    0.033
   9. BD (   1) C   3 - H  19        /378. BD*(   1) C   5 - C   6            3.42    1.21    0.058
   9. BD (   1) C   3 - H  19        /385. BD*(   1) C  10 - C  13            5.38    0.77    0.058
   9. BD (   1) C   3 - H  19        /387. BD*(   1) C  12 - C  15            0.87    1.09    0.027
   9. BD (   1) C   3 - H  19        /389. BD*(   1) C  13 - C  14            3.78    0.37    0.034
   9. BD (   1) C   3 - H  19        /391. BD*(   1) C  13 - H  18         3487.44    0.04    0.322
  10. BD (   1) C   4 - C   5        / 70. RY*(   2) C   1                   14.65    1.56    0.136
  10. BD (   1) C   4 - C   5        / 71. RY*(   3) C   1                   12.06    1.78    0.131
  10. BD (   1) C   4 - C   5        / 72. RY*(   4) C   1                    5.66    1.69    0.088
  10. BD (   1) C   4 - C   5        / 76. RY*(   8) C   1                    8.10    2.09    0.117
  10. BD (   1) C   4 - C   5        / 78. RY*(  10) C   1                    2.67    2.84    0.078
  10. BD (   1) C   4 - C   5        / 79. RY*(  11) C   1                    7.99    2.13    0.117
  10. BD (   1) C   4 - C   5        / 80. RY*(  12) C   1                    4.26    4.38    0.123
  10. BD (   1) C   4 - C   5        / 81. RY*(  13) C   1                    5.62    2.78    0.112
  10. BD (   1) C   4 - C   5        / 82. RY*(  14) C   1                    1.25    3.59    0.060
  10. BD (   1) C   4 - C   5        / 86. RY*(   2) C   2                   20.83    1.59    0.164
  10. BD (   1) C   4 - C   5        / 89. RY*(   5) C   2                  117.50    0.77    0.270
  10. BD (   1) C   4 - C   5        / 90. RY*(   6) C   2                   19.49    1.68    0.162
  10. BD (   1) C   4 - C   5        / 92. RY*(   8) C   2                    7.14    5.29    0.175
  10. BD (   1) C   4 - C   5        / 93. RY*(   9) C   2                 1663.05    0.16    0.466
  10. BD (   1) C   4 - C   5        / 97. RY*(  13) C   2                  267.72    0.87    0.433
  10. BD (   1) C   4 - C   5        / 98. RY*(  14) C   2                    0.55    4.52    0.045
  10. BD (   1) C   4 - C   5        /100. RY*(  16) C   2                    0.82   22.74    0.123
  10. BD (   1) C   4 - C   5        /101. RY*(   1) C   3                   30.45    1.25    0.175
  10. BD (   1) C   4 - C   5        /103. RY*(   3) C   3                    5.83    1.93    0.095
  10. BD (   1) C   4 - C   5        /104. RY*(   4) C   3                    0.66    1.96    0.032
  10. BD (   1) C   4 - C   5        /106. RY*(   6) C   3                    0.92    2.72    0.045
  10. BD (   1) C   4 - C   5        /107. RY*(   7) C   3                   29.77    1.81    0.208
  10. BD (   1) C   4 - C   5        /109. RY*(   9) C   3                    2.09    3.54    0.077
  10. BD (   1) C   4 - C   5        /110. RY*(  10) C   3                    1.43    2.29    0.051
  10. BD (   1) C   4 - C   5        /111. RY*(  11) C   3                   15.44    3.21    0.200
  10. BD (   1) C   4 - C   5        /112. RY*(  12) C   3                    0.64    3.48    0.042
  10. BD (   1) C   4 - C   5        /113. RY*(  13) C   3                   19.87    2.63    0.206
  10. BD (   1) C   4 - C   5        /114. RY*(  14) C   3                    3.16    3.59    0.096
  10. BD (   1) C   4 - C   5        /115. RY*(  15) C   3                    5.90   20.73    0.314
  10. BD (   1) C   4 - C   5        /116. RY*(  16) C   3                    2.50    3.48    0.084
  10. BD (   1) C   4 - C   5        /117. RY*(   1) C   4                    3.40    1.71    0.068
  10. BD (   1) C   4 - C   5        /120. RY*(   4) C   4                    4.04    1.73    0.075
  10. BD (   1) C   4 - C   5        /122. RY*(   6) C   4                    7.38    2.26    0.116
  10. BD (   1) C   4 - C   5        /123. RY*(   7) C   4                   22.15    2.26    0.201
  10. BD (   1) C   4 - C   5        /125. RY*(   9) C   4                    1.69    2.66    0.060
  10. BD (   1) C   4 - C   5        /126. RY*(  10) C   4                    3.61    1.45    0.065
  10. BD (   1) C   4 - C   5        /127. RY*(  11) C   4                    1.45    3.75    0.066
  10. BD (   1) C   4 - C   5        /128. RY*(  12) C   4                    1.36    2.85    0.056
  10. BD (   1) C   4 - C   5        /129. RY*(  13) C   4                    2.84    2.44    0.075
  10. BD (   1) C   4 - C   5        /130. RY*(  14) C   4                    1.57    8.09    0.101
  10. BD (   1) C   4 - C   5        /131. RY*(  15) C   4                    0.53    2.65    0.034
  10. BD (   1) C   4 - C   5        /134. RY*(   1) C   5                    1.01    2.11    0.041
  10. BD (   1) C   4 - C   5        /138. RY*(   5) C   5                    1.25    1.84    0.043
  10. BD (   1) C   4 - C   5        /143. RY*(  10) C   5                    1.24    2.67    0.052
  10. BD (   1) C   4 - C   5        /145. RY*(  12) C   5                    1.76    3.88    0.074
  10. BD (   1) C   4 - C   5        /146. RY*(  13) C   5                    3.73    2.91    0.094
  10. BD (   1) C   4 - C   5        /148. RY*(  15) C   5                    2.04    3.33    0.074
  10. BD (   1) C   4 - C   5        /149. RY*(  16) C   5                    0.61   20.50    0.101
  10. BD (   1) C   4 - C   5        /151. RY*(   1) C   6                   13.26    1.84    0.140
  10. BD (   1) C   4 - C   5        /153. RY*(   3) C   6                    7.30    2.31    0.117
  10. BD (   1) C   4 - C   5        /156. RY*(   6) C   6                    5.63    3.43    0.125
  10. BD (   1) C   4 - C   5        /157. RY*(   7) C   6                    0.56    2.01    0.030
  10. BD (   1) C   4 - C   5        /158. RY*(   8) C   6                    6.17    2.95    0.121
  10. BD (   1) C   4 - C   5        /160. RY*(  10) C   6                    2.14    3.92    0.082
  10. BD (   1) C   4 - C   5        /162. RY*(  12) C   6                    2.06    5.99    0.100
  10. BD (   1) C   4 - C   5        /164. RY*(  14) C   6                    1.90   15.74    0.156
  10. BD (   1) C   4 - C   5        /165. RY*(   1) O   7                    2.77    1.43    0.056
  10. BD (   1) C   4 - C   5        /166. RY*(   2) O   7                    1.76    1.42    0.045
  10. BD (   1) C   4 - C   5        /168. RY*(   4) O   7                    0.84    1.98    0.037
  10. BD (   1) C   4 - C   5        /173. RY*(   9) O   7                    1.31    2.87    0.055
  10. BD (   1) C   4 - C   5        /183. RY*(   2)Cl   8                   69.36    1.02    0.239
  10. BD (   1) C   4 - C   5        /185. RY*(   4)Cl   8                    3.81    1.42    0.066
  10. BD (   1) C   4 - C   5        /188. RY*(   7)Cl   8                    1.98    1.78    0.053
  10. BD (   1) C   4 - C   5        /189. RY*(   8)Cl   8                   10.34    1.62    0.116
  10. BD (   1) C   4 - C   5        /190. RY*(   9)Cl   8                   21.46    2.09    0.191
  10. BD (   1) C   4 - C   5        /191. RY*(  10)Cl   8                    5.73    1.54    0.084
  10. BD (   1) C   4 - C   5        /193. RY*(  12)Cl   8                    0.63    5.12    0.051
  10. BD (   1) C   4 - C   5        /194. RY*(  13)Cl   8                    0.52    3.89    0.040
  10. BD (   1) C   4 - C   5        /196. RY*(  15)Cl   8                    0.54    4.07    0.042
  10. BD (   1) C   4 - C   5        /204. RY*(   2)Cl   9                    7.99    1.41    0.095
  10. BD (   1) C   4 - C   5        /205. RY*(   3)Cl   9                  592.11    0.19    0.304
  10. BD (   1) C   4 - C   5        /206. RY*(   4)Cl   9                   44.99    1.12    0.201
  10. BD (   1) C   4 - C   5        /207. RY*(   5)Cl   9                   47.80    0.99    0.196
  10. BD (   1) C   4 - C   5        /209. RY*(   7)Cl   9                    2.11    2.15    0.060
  10. BD (   1) C   4 - C   5        /210. RY*(   8)Cl   9                    1.25    2.27    0.048
  10. BD (   1) C   4 - C   5        /211. RY*(   9)Cl   9                    1.81    1.78    0.051
  10. BD (   1) C   4 - C   5        /212. RY*(  10)Cl   9                    9.35    1.80    0.117
  10. BD (   1) C   4 - C   5        /213. RY*(  11)Cl   9                    1.68    4.67    0.080
  10. BD (   1) C   4 - C   5        /215. RY*(  13)Cl   9                    9.62    4.22    0.181
  10. BD (   1) C   4 - C   5        /219. RY*(  17)Cl   9                   16.51    1.57    0.145
  10. BD (   1) C   4 - C   5        /220. RY*(  18)Cl   9                    1.31    1.57    0.041
  10. BD (   1) C   4 - C   5        /223. RY*(  21)Cl   9                    0.70    1.77    0.032
  10. BD (   1) C   4 - C   5        /224. RY*(   1) C  10                    1.27    1.92    0.044
  10. BD (   1) C   4 - C   5        /226. RY*(   3) C  10                    0.63    2.29    0.034
  10. BD (   1) C   4 - C   5        /228. RY*(   5) C  10                    3.27    2.01    0.073
  10. BD (   1) C   4 - C   5        /235. RY*(  12) C  10                    2.93    2.24    0.073
  10. BD (   1) C   4 - C   5        /238. RY*(  15) C  10                    2.27    3.72    0.083
  10. BD (   1) C   4 - C   5        /242. RY*(   2) C  11                    3.01    2.62    0.080
  10. BD (   1) C   4 - C   5        /254. RY*(  14) C  11                    1.56    2.18    0.052
  10. BD (   1) C   4 - C   5        /278. RY*(   4) C  13                    0.51    2.04    0.029
  10. BD (   1) C   4 - C   5        /302. RY*(  11) C  14                    1.11    1.92    0.041
  10. BD (   1) C   4 - C   5        /358. RY*(   2) H  19                   15.81    2.59    0.182
  10. BD (   1) C   4 - C   5        /361. RY*(   5) H  19                   14.93    3.03    0.191
  10. BD (   1) C   4 - C   5        /365. RY*(   4) H  20                    3.58    1.19    0.059
  10. BD (   1) C   4 - C   5        /368. BD*(   1) C   1 - C   4            1.80    1.43    0.045
  10. BD (   1) C   4 - C   5        /370. BD*(   1) C   1 -Cl   9            2.36    1.07    0.045
  10. BD (   1) C   4 - C   5        /378. BD*(   1) C   5 - C   6            4.63    1.49    0.074
  10. BD (   1) C   4 - C   5        /380. BD*(   1) C   5 - O   7            1.13    1.32    0.035
  10. BD (   1) C   4 - C   5        /381. BD*(   1) C   6 - C  10            2.04    1.48    0.049
  10. BD (   1) C   4 - C   5        /382. BD*(   1) O   7 - C  11            1.51    1.35    0.041
  10. BD (   1) C   4 - C   5        /385. BD*(   1) C  10 - C  13           42.71    1.05    0.189
  10. BD (   1) C   4 - C   5        /386. BD*(   1) C  11 - C  12            8.30    1.46    0.099
  10. BD (   1) C   4 - C   5        /387. BD*(   1) C  12 - C  15           13.83    1.37    0.123
  10. BD (   1) C   4 - C   5        /389. BD*(   1) C  13 - C  14          115.86    0.65    0.246
  10. BD (   1) C   4 - C   5        /391. BD*(   1) C  13 - H  18          990.85    0.32    0.501
  11. BD (   1) C   4 -Cl   8        / 69. RY*(   1) C   1                    2.92    1.89    0.066
  11. BD (   1) C   4 -Cl   8        / 70. RY*(   2) C   1                   24.98    1.67    0.183
  11. BD (   1) C   4 -Cl   8        / 71. RY*(   3) C   1                   40.56    1.88    0.247
  11. BD (   1) C   4 -Cl   8        / 72. RY*(   4) C   1                    9.57    1.79    0.117
  11. BD (   1) C   4 -Cl   8        / 75. RY*(   7) C   1                    4.75    3.23    0.111
  11. BD (   1) C   4 -Cl   8        / 76. RY*(   8) C   1                   26.39    2.20    0.216
  11. BD (   1) C   4 -Cl   8        / 78. RY*(  10) C   1                   12.28    2.95    0.170
  11. BD (   1) C   4 -Cl   8        / 79. RY*(  11) C   1                   34.73    2.24    0.249
  11. BD (   1) C   4 -Cl   8        / 80. RY*(  12) C   1                   14.70    4.49    0.230
  11. BD (   1) C   4 -Cl   8        / 81. RY*(  13) C   1                   12.47    2.89    0.170
  11. BD (   1) C   4 -Cl   8        / 82. RY*(  14) C   1                    4.16    3.70    0.111
  11. BD (   1) C   4 -Cl   8        / 84. RY*(  16) C   1                    2.51   22.67    0.214
  11. BD (   1) C   4 -Cl   8        / 86. RY*(   2) C   2                   69.54    1.70    0.308
  11. BD (   1) C   4 -Cl   8        / 89. RY*(   5) C   2                  368.06    0.87    0.508
  11. BD (   1) C   4 -Cl   8        / 90. RY*(   6) C   2                   63.59    1.78    0.301
  11. BD (   1) C   4 -Cl   8        / 91. RY*(   7) C   2                    1.45    2.04    0.049
  11. BD (   1) C   4 -Cl   8        / 92. RY*(   8) C   2                   55.76    5.40    0.491
  11. BD (   1) C   4 -Cl   8        / 93. RY*(   9) C   2                 3534.27    0.27    0.872
  11. BD (   1) C   4 -Cl   8        / 95. RY*(  11) C   2                    7.80    3.25    0.142
  11. BD (   1) C   4 -Cl   8        / 96. RY*(  12) C   2                    1.24    2.52    0.050
  11. BD (   1) C   4 -Cl   8        / 97. RY*(  13) C   2                  868.62    0.97    0.823
  11. BD (   1) C   4 -Cl   8        / 98. RY*(  14) C   2                   13.14    4.62    0.221
  11. BD (   1) C   4 -Cl   8        /100. RY*(  16) C   2                    0.55   22.84    0.100
  11. BD (   1) C   4 -Cl   8        /101. RY*(   1) C   3                  123.72    1.35    0.366
  11. BD (   1) C   4 -Cl   8        /103. RY*(   3) C   3                   11.87    2.04    0.139
  11. BD (   1) C   4 -Cl   8        /104. RY*(   4) C   3                    2.32    2.07    0.062
  11. BD (   1) C   4 -Cl   8        /106. RY*(   6) C   3                    1.71    2.82    0.062
  11. BD (   1) C   4 -Cl   8        /107. RY*(   7) C   3                   79.05    1.91    0.348
  11. BD (   1) C   4 -Cl   8        /108. RY*(   8) C   3                    1.06    2.31    0.044
  11. BD (   1) C   4 -Cl   8        /109. RY*(   9) C   3                    5.74    3.65    0.130
  11. BD (   1) C   4 -Cl   8        /110. RY*(  10) C   3                    5.66    2.39    0.104
  11. BD (   1) C   4 -Cl   8        /111. RY*(  11) C   3                   70.21    3.32    0.432
  11. BD (   1) C   4 -Cl   8        /112. RY*(  12) C   3                    2.16    3.59    0.079
  11. BD (   1) C   4 -Cl   8        /113. RY*(  13) C   3                   67.42    2.74    0.385
  11. BD (   1) C   4 -Cl   8        /114. RY*(  14) C   3                    9.32    3.70    0.166
  11. BD (   1) C   4 -Cl   8        /115. RY*(  15) C   3                   23.65   20.84    0.628
  11. BD (   1) C   4 -Cl   8        /116. RY*(  16) C   3                    9.28    3.59    0.163
  11. BD (   1) C   4 -Cl   8        /117. RY*(   1) C   4                    6.60    1.81    0.098
  11. BD (   1) C   4 -Cl   8        /120. RY*(   4) C   4                   10.90    1.83    0.127
  11. BD (   1) C   4 -Cl   8        /122. RY*(   6) C   4                   32.25    2.37    0.247
  11. BD (   1) C   4 -Cl   8        /123. RY*(   7) C   4                   70.72    2.37    0.366
  11. BD (   1) C   4 -Cl   8        /124. RY*(   8) C   4                    1.41    1.80    0.045
  11. BD (   1) C   4 -Cl   8        /125. RY*(   9) C   4                    5.92    2.77    0.115
  11. BD (   1) C   4 -Cl   8        /126. RY*(  10) C   4                   11.09    1.56    0.118
  11. BD (   1) C   4 -Cl   8        /127. RY*(  11) C   4                    6.12    3.85    0.138
  11. BD (   1) C   4 -Cl   8        /128. RY*(  12) C   4                    3.40    2.95    0.090
  11. BD (   1) C   4 -Cl   8        /129. RY*(  13) C   4                   10.59    2.55    0.147
  11. BD (   1) C   4 -Cl   8        /130. RY*(  14) C   4                    9.49    8.20    0.250
  11. BD (   1) C   4 -Cl   8        /131. RY*(  15) C   4                    0.91    2.75    0.045
  11. BD (   1) C   4 -Cl   8        /134. RY*(   1) C   5                    1.70    2.22    0.055
  11. BD (   1) C   4 -Cl   8        /138. RY*(   5) C   5                    1.81    1.95    0.053
  11. BD (   1) C   4 -Cl   8        /139. RY*(   6) C   5                    1.03    1.71    0.038
  11. BD (   1) C   4 -Cl   8        /142. RY*(   9) C   5                    0.60    3.39    0.040
  11. BD (   1) C   4 -Cl   8        /143. RY*(  10) C   5                    3.49    2.78    0.088
  11. BD (   1) C   4 -Cl   8        /145. RY*(  12) C   5                    7.38    3.98    0.154
  11. BD (   1) C   4 -Cl   8        /146. RY*(  13) C   5                    8.19    3.02    0.141
  11. BD (   1) C   4 -Cl   8        /148. RY*(  15) C   5                    7.81    3.44    0.147
  11. BD (   1) C   4 -Cl   8        /151. RY*(   1) C   6                   30.86    1.95    0.219
  11. BD (   1) C   4 -Cl   8        /153. RY*(   3) C   6                   16.59    2.42    0.179
  11. BD (   1) C   4 -Cl   8        /156. RY*(   6) C   6                   23.97    3.54    0.261
  11. BD (   1) C   4 -Cl   8        /157. RY*(   7) C   6                    1.59    2.12    0.052
  11. BD (   1) C   4 -Cl   8        /158. RY*(   8) C   6                   17.39    3.05    0.206
  11. BD (   1) C   4 -Cl   8        /160. RY*(  10) C   6                    9.95    4.02    0.179
  11. BD (   1) C   4 -Cl   8        /162. RY*(  12) C   6                    5.87    6.10    0.169
  11. BD (   1) C   4 -Cl   8        /164. RY*(  14) C   6                    5.03   15.85    0.253
  11. BD (   1) C   4 -Cl   8        /165. RY*(   1) O   7                    9.39    1.53    0.107
  11. BD (   1) C   4 -Cl   8        /166. RY*(   2) O   7                    5.17    1.52    0.079
  11. BD (   1) C   4 -Cl   8        /167. RY*(   3) O   7                    3.23    1.55    0.063
  11. BD (   1) C   4 -Cl   8        /168. RY*(   4) O   7                    2.62    2.08    0.066
  11. BD (   1) C   4 -Cl   8        /173. RY*(   9) O   7                    1.53    2.98    0.060
  11. BD (   1) C   4 -Cl   8        /174. RY*(  10) O   7                    0.94    4.60    0.059
  11. BD (   1) C   4 -Cl   8        /183. RY*(   2)Cl   8                  184.78    1.13    0.408
  11. BD (   1) C   4 -Cl   8        /185. RY*(   4)Cl   8                   14.32    1.53    0.133
  11. BD (   1) C   4 -Cl   8        /186. RY*(   5)Cl   8                    1.79    1.74    0.050
  11. BD (   1) C   4 -Cl   8        /188. RY*(   7)Cl   8                    4.86    1.88    0.086
  11. BD (   1) C   4 -Cl   8        /189. RY*(   8)Cl   8                   35.25    1.73    0.221
  11. BD (   1) C   4 -Cl   8        /190. RY*(   9)Cl   8                   61.46    2.20    0.329
  11. BD (   1) C   4 -Cl   8        /191. RY*(  10)Cl   8                   17.21    1.65    0.151
  11. BD (   1) C   4 -Cl   8        /193. RY*(  12)Cl   8                    3.07    5.22    0.113
  11. BD (   1) C   4 -Cl   8        /194. RY*(  13)Cl   8                    1.20    4.00    0.062
  11. BD (   1) C   4 -Cl   8        /196. RY*(  15)Cl   8                    1.99    4.18    0.082
  11. BD (   1) C   4 -Cl   8        /202. RY*(  21)Cl   8                    1.18    1.93    0.043
  11. BD (   1) C   4 -Cl   8        /204. RY*(   2)Cl   9                   39.48    1.52    0.219
  11. BD (   1) C   4 -Cl   8        /205. RY*(   3)Cl   9                 1391.19    0.30    0.577
  11. BD (   1) C   4 -Cl   8        /206. RY*(   4)Cl   9                  147.16    1.22    0.380
  11. BD (   1) C   4 -Cl   8        /207. RY*(   5)Cl   9                  144.53    1.10    0.357
  11. BD (   1) C   4 -Cl   8        /209. RY*(   7)Cl   9                    6.39    2.25    0.107
  11. BD (   1) C   4 -Cl   8        /210. RY*(   8)Cl   9                    3.50    2.37    0.082
  11. BD (   1) C   4 -Cl   8        /211. RY*(   9)Cl   9                    5.05    1.89    0.087
  11. BD (   1) C   4 -Cl   8        /212. RY*(  10)Cl   9                   28.61    1.91    0.209
  11. BD (   1) C   4 -Cl   8        /213. RY*(  11)Cl   9                    5.77    4.77    0.149
  11. BD (   1) C   4 -Cl   8        /215. RY*(  13)Cl   9                   31.03    4.33    0.328
  11. BD (   1) C   4 -Cl   8        /216. RY*(  14)Cl   9                    1.42   18.78    0.146
  11. BD (   1) C   4 -Cl   8        /217. RY*(  15)Cl   9                    0.83    4.69    0.056
  11. BD (   1) C   4 -Cl   8        /219. RY*(  17)Cl   9                   49.34    1.67    0.257
  11. BD (   1) C   4 -Cl   8        /220. RY*(  18)Cl   9                    4.74    1.68    0.080
  11. BD (   1) C   4 -Cl   8        /223. RY*(  21)Cl   9                    2.63    1.88    0.063
  11. BD (   1) C   4 -Cl   8        /224. RY*(   1) C  10                    7.81    2.03    0.112
  11. BD (   1) C   4 -Cl   8        /226. RY*(   3) C  10                    4.08    2.40    0.089
  11. BD (   1) C   4 -Cl   8        /227. RY*(   4) C  10                    1.05    2.29    0.044
  11. BD (   1) C   4 -Cl   8        /228. RY*(   5) C  10                    6.98    2.12    0.109
  11. BD (   1) C   4 -Cl   8        /233. RY*(  10) C  10                    0.63    4.00    0.045
  11. BD (   1) C   4 -Cl   8        /234. RY*(  11) C  10                    1.82    7.10    0.102
  11. BD (   1) C   4 -Cl   8        /235. RY*(  12) C  10                    9.36    2.34    0.133
  11. BD (   1) C   4 -Cl   8        /238. RY*(  15) C  10                    8.68    3.83    0.163
  11. BD (   1) C   4 -Cl   8        /239. RY*(  16) C  10                    0.51    2.28    0.030
  11. BD (   1) C   4 -Cl   8        /242. RY*(   2) C  11                    4.26    2.73    0.096
  11. BD (   1) C   4 -Cl   8        /246. RY*(   6) C  11                    0.74    2.26    0.037
  11. BD (   1) C   4 -Cl   8        /248. RY*(   8) C  11                    0.70    3.41    0.044
  11. BD (   1) C   4 -Cl   8        /250. RY*(  10) C  11                    1.35    2.08    0.048
  11. BD (   1) C   4 -Cl   8        /251. RY*(  11) C  11                    1.12    3.70    0.058
  11. BD (   1) C   4 -Cl   8        /253. RY*(  13) C  11                    1.24    5.76    0.076
  11. BD (   1) C   4 -Cl   8        /254. RY*(  14) C  11                    5.49    2.28    0.100
  11. BD (   1) C   4 -Cl   8        /256. RY*(  16) C  11                    0.53    4.22    0.042
  11. BD (   1) C   4 -Cl   8        /260. RY*(   3) C  12                    0.73    2.62    0.039
  11. BD (   1) C   4 -Cl   8        /278. RY*(   4) C  13                    1.75    2.15    0.055
  11. BD (   1) C   4 -Cl   8        /286. RY*(  12) C  13                    1.18    2.87    0.052
  11. BD (   1) C   4 -Cl   8        /297. RY*(   6) C  14                    0.99    2.53    0.045
  11. BD (   1) C   4 -Cl   8        /302. RY*(  11) C  14                    3.77    2.02    0.078
  11. BD (   1) C   4 -Cl   8        /308. RY*(  17) C  14                    1.45    3.83    0.067
  11. BD (   1) C   4 -Cl   8        /331. RY*(   6)Cl  16                    1.07    1.74    0.039
  11. BD (   1) C   4 -Cl   8        /335. RY*(  10)Cl  16                    0.57    1.53    0.026
  11. BD (   1) C   4 -Cl   8        /357. RY*(   1) H  19                 8624.39    0.06    0.649
  11. BD (   1) C   4 -Cl   8        /358. RY*(   2) H  19                   46.97    2.69    0.318
  11. BD (   1) C   4 -Cl   8        /361. RY*(   5) H  19                   50.82    3.13    0.357
  11. BD (   1) C   4 -Cl   8        /365. RY*(   4) H  20                   12.38    1.30    0.113
  11. BD (   1) C   4 -Cl   8        /367. BD*(   1) C   1 - C   2            3.88    1.56    0.070
  11. BD (   1) C   4 -Cl   8        /368. BD*(   1) C   1 - C   4            4.55    1.54    0.075
  11. BD (   1) C   4 -Cl   8        /370. BD*(   1) C   1 -Cl   9            1.98    1.18    0.043
  11. BD (   1) C   4 -Cl   8        /374. BD*(   1) C   3 - C   6            2.86    1.60    0.061
  11. BD (   1) C   4 -Cl   8        /376. BD*(   1) C   4 - C   5            0.63    1.58    0.028
  11. BD (   1) C   4 -Cl   8        /378. BD*(   1) C   5 - C   6            2.50    1.60    0.057
  11. BD (   1) C   4 -Cl   8        /381. BD*(   1) C   6 - C  10            0.74    1.59    0.031
  11. BD (   1) C   4 -Cl   8        /385. BD*(   1) C  10 - C  13          131.03    1.16    0.349
  11. BD (   1) C   4 -Cl   8        /386. BD*(   1) C  11 - C  12           19.96    1.57    0.158
  11. BD (   1) C   4 -Cl   8        /387. BD*(   1) C  12 - C  15           39.74    1.47    0.217
  11. BD (   1) C   4 -Cl   8        /389. BD*(   1) C  13 - C  14          449.37    0.76    0.522
  11. BD (   1) C   4 -Cl   8        /391. BD*(   1) C  13 - H  18         3940.23    0.42    1.152
  11. BD (   1) C   4 -Cl   8        /392. BD*(   1) C  14 - C  15        15596.10    0.06    0.844
  12. BD (   1) C   5 - C   6        / 69. RY*(   1) C   1                    0.85    1.78    0.035
  12. BD (   1) C   5 - C   6        / 70. RY*(   2) C   1                   21.50    1.55    0.165
  12. BD (   1) C   5 - C   6        / 71. RY*(   3) C   1                   19.61    1.76    0.168
  12. BD (   1) C   5 - C   6        / 72. RY*(   4) C   1                    8.80    1.68    0.110
  12. BD (   1) C   5 - C   6        / 75. RY*(   7) C   1                    0.90    3.11    0.048
  12. BD (   1) C   5 - C   6        / 76. RY*(   8) C   1                    9.22    2.08    0.125
  12. BD (   1) C   5 - C   6        / 78. RY*(  10) C   1                    4.58    2.83    0.103
  12. BD (   1) C   5 - C   6        / 79. RY*(  11) C   1                   15.00    2.12    0.161
  12. BD (   1) C   5 - C   6        / 80. RY*(  12) C   1                    8.28    4.37    0.172
  12. BD (   1) C   5 - C   6        / 81. RY*(  13) C   1                    7.73    2.77    0.132
  12. BD (   1) C   5 - C   6        / 82. RY*(  14) C   1                    1.68    3.58    0.070
  12. BD (   1) C   5 - C   6        / 86. RY*(   2) C   2                   35.57    1.58    0.214
  12. BD (   1) C   5 - C   6        / 89. RY*(   5) C   2                  179.61    0.76    0.333
  12. BD (   1) C   5 - C   6        / 90. RY*(   6) C   2                   35.85    1.67    0.221
  12. BD (   1) C   5 - C   6        / 91. RY*(   7) C   2                    0.64    1.93    0.032
  12. BD (   1) C   5 - C   6        / 92. RY*(   8) C   2                    9.94    5.28    0.207
  12. BD (   1) C   5 - C   6        / 93. RY*(   9) C   2                 2638.05    0.15    0.571
  12. BD (   1) C   5 - C   6        / 97. RY*(  13) C   2                  425.21    0.86    0.545
  12. BD (   1) C   5 - C   6        / 98. RY*(  14) C   2                    1.30    4.51    0.069
  12. BD (   1) C   5 - C   6        /100. RY*(  16) C   2                    0.81   22.73    0.123
  12. BD (   1) C   5 - C   6        /101. RY*(   1) C   3                   29.36    1.24    0.172
  12. BD (   1) C   5 - C   6        /103. RY*(   3) C   3                   16.31    1.92    0.160
  12. BD (   1) C   5 - C   6        /104. RY*(   4) C   3                    1.36    1.95    0.047
  12. BD (   1) C   5 - C   6        /106. RY*(   6) C   3                    1.28    2.70    0.053
  12. BD (   1) C   5 - C   6        /107. RY*(   7) C   3                   40.62    1.80    0.244
  12. BD (   1) C   5 - C   6        /109. RY*(   9) C   3                    2.67    3.53    0.088
  12. BD (   1) C   5 - C   6        /110. RY*(  10) C   3                    2.30    2.28    0.065
  12. BD (   1) C   5 - C   6        /111. RY*(  11) C   3                   24.48    3.20    0.253
  12. BD (   1) C   5 - C   6        /112. RY*(  12) C   3                    0.75    3.47    0.046
  12. BD (   1) C   5 - C   6        /113. RY*(  13) C   3                   27.33    2.62    0.242
  12. BD (   1) C   5 - C   6        /114. RY*(  14) C   3                    5.30    3.58    0.124
  12. BD (   1) C   5 - C   6        /115. RY*(  15) C   3                    8.51   20.72    0.379
  12. BD (   1) C   5 - C   6        /116. RY*(  16) C   3                    3.81    3.47    0.104
  12. BD (   1) C   5 - C   6        /117. RY*(   1) C   4                    8.75    1.70    0.110
  12. BD (   1) C   5 - C   6        /118. RY*(   2) C   4                    1.25    1.89    0.044
  12. BD (   1) C   5 - C   6        /120. RY*(   4) C   4                    7.50    1.72    0.102
  12. BD (   1) C   5 - C   6        /122. RY*(   6) C   4                   12.10    2.25    0.149
  12. BD (   1) C   5 - C   6        /123. RY*(   7) C   4                   41.83    2.25    0.277
  12. BD (   1) C   5 - C   6        /124. RY*(   8) C   4                    0.72    1.69    0.031
  12. BD (   1) C   5 - C   6        /125. RY*(   9) C   4                    2.47    2.65    0.073
  12. BD (   1) C   5 - C   6        /126. RY*(  10) C   4                    6.08    1.44    0.085
  12. BD (   1) C   5 - C   6        /127. RY*(  11) C   4                    3.27    3.74    0.100
  12. BD (   1) C   5 - C   6        /128. RY*(  12) C   4                    1.14    2.84    0.051
  12. BD (   1) C   5 - C   6        /129. RY*(  13) C   4                    3.85    2.43    0.087
  12. BD (   1) C   5 - C   6        /130. RY*(  14) C   4                    4.17    8.08    0.166
  12. BD (   1) C   5 - C   6        /131. RY*(  15) C   4                    0.79    2.64    0.041
  12. BD (   1) C   5 - C   6        /135. RY*(   2) C   5                    1.72    2.07    0.054
  12. BD (   1) C   5 - C   6        /138. RY*(   5) C   5                    1.86    1.83    0.053
  12. BD (   1) C   5 - C   6        /139. RY*(   6) C   5                    0.55    1.59    0.027
  12. BD (   1) C   5 - C   6        /143. RY*(  10) C   5                    1.61    2.66    0.059
  12. BD (   1) C   5 - C   6        /145. RY*(  12) C   5                    2.46    3.87    0.088
  12. BD (   1) C   5 - C   6        /146. RY*(  13) C   5                    4.37    2.90    0.102
  12. BD (   1) C   5 - C   6        /148. RY*(  15) C   5                    3.09    3.32    0.092
  12. BD (   1) C   5 - C   6        /151. RY*(   1) C   6                   11.82    1.83    0.133
  12. BD (   1) C   5 - C   6        /153. RY*(   3) C   6                    4.95    2.30    0.096
  12. BD (   1) C   5 - C   6        /156. RY*(   6) C   6                   12.40    3.42    0.186
  12. BD (   1) C   5 - C   6        /157. RY*(   7) C   6                    0.93    2.00    0.039
  12. BD (   1) C   5 - C   6        /158. RY*(   8) C   6                   10.16    2.94    0.156
  12. BD (   1) C   5 - C   6        /159. RY*(   9) C   6                    0.51    3.00    0.035
  12. BD (   1) C   5 - C   6        /160. RY*(  10) C   6                    6.32    3.91    0.142
  12. BD (   1) C   5 - C   6        /162. RY*(  12) C   6                    0.71    5.98    0.059
  12. BD (   1) C   5 - C   6        /164. RY*(  14) C   6                    1.00   15.73    0.113
  12. BD (   1) C   5 - C   6        /165. RY*(   1) O   7                    1.31    1.41    0.039
  12. BD (   1) C   5 - C   6        /166. RY*(   2) O   7                    2.87    1.41    0.057
  12. BD (   1) C   5 - C   6        /167. RY*(   3) O   7                    0.61    1.44    0.027
  12. BD (   1) C   5 - C   6        /171. RY*(   7) O   7                    0.70    2.58    0.038
  12. BD (   1) C   5 - C   6        /173. RY*(   9) O   7                    1.11    2.86    0.051
  12. BD (   1) C   5 - C   6        /174. RY*(  10) O   7                    0.52    4.49    0.044
  12. BD (   1) C   5 - C   6        /183. RY*(   2)Cl   8                   77.48    1.01    0.253
  12. BD (   1) C   5 - C   6        /185. RY*(   4)Cl   8                    7.39    1.41    0.092
  12. BD (   1) C   5 - C   6        /186. RY*(   5)Cl   8                    1.13    1.62    0.039
  12. BD (   1) C   5 - C   6        /188. RY*(   7)Cl   8                    2.56    1.77    0.061
  12. BD (   1) C   5 - C   6        /189. RY*(   8)Cl   8                   15.72    1.61    0.144
  12. BD (   1) C   5 - C   6        /190. RY*(   9)Cl   8                   33.03    2.08    0.237
  12. BD (   1) C   5 - C   6        /191. RY*(  10)Cl   8                    8.41    1.53    0.103
  12. BD (   1) C   5 - C   6        /193. RY*(  12)Cl   8                    1.41    5.11    0.077
  12. BD (   1) C   5 - C   6        /194. RY*(  13)Cl   8                    0.67    3.88    0.046
  12. BD (   1) C   5 - C   6        /196. RY*(  15)Cl   8                    0.97    4.06    0.057
  12. BD (   1) C   5 - C   6        /204. RY*(   2)Cl   9                   14.18    1.40    0.127
  12. BD (   1) C   5 - C   6        /205. RY*(   3)Cl   9                 1029.42    0.18    0.391
  12. BD (   1) C   5 - C   6        /206. RY*(   4)Cl   9                   69.09    1.11    0.250
  12. BD (   1) C   5 - C   6        /207. RY*(   5)Cl   9                   81.61    0.98    0.256
  12. BD (   1) C   5 - C   6        /209. RY*(   7)Cl   9                    3.36    2.14    0.077
  12. BD (   1) C   5 - C   6        /210. RY*(   8)Cl   9                    1.91    2.26    0.059
  12. BD (   1) C   5 - C   6        /211. RY*(   9)Cl   9                    3.20    1.77    0.068
  12. BD (   1) C   5 - C   6        /212. RY*(  10)Cl   9                   14.21    1.79    0.144
  12. BD (   1) C   5 - C   6        /213. RY*(  11)Cl   9                    2.64    4.66    0.100
  12. BD (   1) C   5 - C   6        /215. RY*(  13)Cl   9                   15.01    4.21    0.227
  12. BD (   1) C   5 - C   6        /216. RY*(  14)Cl   9                    0.62   18.66    0.097
  12. BD (   1) C   5 - C   6        /217. RY*(  15)Cl   9                    0.52    4.57    0.044
  12. BD (   1) C   5 - C   6        /219. RY*(  17)Cl   9                   25.34    1.55    0.179
  12. BD (   1) C   5 - C   6        /220. RY*(  18)Cl   9                    1.99    1.56    0.050
  12. BD (   1) C   5 - C   6        /223. RY*(  21)Cl   9                    1.35    1.76    0.044
  12. BD (   1) C   5 - C   6        /224. RY*(   1) C  10                   12.66    1.91    0.140
  12. BD (   1) C   5 - C   6        /228. RY*(   5) C  10                    5.27    2.00    0.093
  12. BD (   1) C   5 - C   6        /234. RY*(  11) C  10                    1.38    6.99    0.089
  12. BD (   1) C   5 - C   6        /235. RY*(  12) C  10                    3.36    2.23    0.078
  12. BD (   1) C   5 - C   6        /238. RY*(  15) C  10                    3.33    3.71    0.100
  12. BD (   1) C   5 - C   6        /242. RY*(   2) C  11                    0.51    2.61    0.033
  12. BD (   1) C   5 - C   6        /246. RY*(   6) C  11                    0.51    2.14    0.030
  12. BD (   1) C   5 - C   6        /250. RY*(  10) C  11                    0.70    1.96    0.034
  12. BD (   1) C   5 - C   6        /253. RY*(  13) C  11                    0.92    5.64    0.065
  12. BD (   1) C   5 - C   6        /254. RY*(  14) C  11                    2.10    2.16    0.061
  12. BD (   1) C   5 - C   6        /278. RY*(   4) C  13                    0.57    2.03    0.031
  12. BD (   1) C   5 - C   6        /302. RY*(  11) C  14                    2.07    1.91    0.057
  12. BD (   1) C   5 - C   6        /308. RY*(  17) C  14                    0.71    3.71    0.046
  12. BD (   1) C   5 - C   6        /331. RY*(   6)Cl  16                    0.59    1.62    0.028
  12. BD (   1) C   5 - C   6        /358. RY*(   2) H  19                   29.71    2.58    0.250
  12. BD (   1) C   5 - C   6        /361. RY*(   5) H  19                   24.37    3.01    0.245
  12. BD (   1) C   5 - C   6        /365. RY*(   4) H  20                    7.27    1.18    0.084
  12. BD (   1) C   5 - C   6        /368. BD*(   1) C   1 - C   4            1.00    1.42    0.034
  12. BD (   1) C   5 - C   6        /375. BD*(   1) C   3 - H  19            5.10    1.35    0.075
  12. BD (   1) C   5 - C   6        /376. BD*(   1) C   4 - C   5            5.33    1.47    0.079
  12. BD (   1) C   5 - C   6        /377. BD*(   1) C   4 -Cl   8            5.73    1.07    0.070
  12. BD (   1) C   5 - C   6        /381. BD*(   1) C   6 - C  10            5.19    1.47    0.078
  12. BD (   1) C   5 - C   6        /383. BD*(   1) C  10 - C  11            1.03    1.54    0.036
  12. BD (   1) C   5 - C   6        /385. BD*(   1) C  10 - C  13           29.21    1.04    0.156
  12. BD (   1) C   5 - C   6        /386. BD*(   1) C  11 - C  12           19.33    1.45    0.151
  12. BD (   1) C   5 - C   6        /387. BD*(   1) C  12 - C  15           22.36    1.36    0.157
  12. BD (   1) C   5 - C   6        /389. BD*(   1) C  13 - C  14          208.74    0.64    0.329
  12. BD (   1) C   5 - C   6        /391. BD*(   1) C  13 - H  18         1568.01    0.31    0.623
  13. BD (   2) C   5 - C   6        /102. RY*(   2) C   3                    2.36    0.71    0.041
  13. BD (   2) C   5 - C   6        /166. RY*(   2) O   7                    1.52    0.82    0.036
  13. BD (   2) C   5 - C   6        /225. RY*(   2) C  10                    1.91    0.73    0.038
  13. BD (   2) C   5 - C   6        /369. BD*(   2) C   1 - C   4           33.21    0.29    0.089
  13. BD (   2) C   5 - C   6        /372. BD*(   2) C   2 - C   3           29.52    0.34    0.091
  14. BD (   1) C   5 - O   7        / 93. RY*(   9) C   2                    0.92    0.25    0.014
  14. BD (   1) C   5 - O   7        /118. RY*(   2) C   4                    0.77    1.99    0.035
  14. BD (   1) C   5 - O   7        /241. RY*(   1) C  11                    1.53    2.32    0.053
  14. BD (   1) C   5 - O   7        /242. RY*(   2) C  11                    1.82    2.71    0.063
  14. BD (   1) C   5 - O   7        /357. RY*(   1) H  19                    2.31    0.04    0.009
  14. BD (   1) C   5 - O   7        /368. BD*(   1) C   1 - C   4            1.14    1.52    0.037
  14. BD (   1) C   5 - O   7        /374. BD*(   1) C   3 - C   6            2.19    1.58    0.053
  14. BD (   1) C   5 - O   7        /376. BD*(   1) C   4 - C   5            1.24    1.56    0.040
  14. BD (   1) C   5 - O   7        /378. BD*(   1) C   5 - C   6            1.02    1.58    0.036
  14. BD (   1) C   5 - O   7        /385. BD*(   1) C  10 - C  13            0.56    1.14    0.023
  14. BD (   1) C   5 - O   7        /386. BD*(   1) C  11 - C  12            3.73    1.55    0.068
  14. BD (   1) C   5 - O   7        /391. BD*(   1) C  13 - H  18            0.81    0.40    0.016
  14. BD (   1) C   5 - O   7        /392. BD*(   1) C  14 - C  15            3.81    0.04    0.011
  15. BD (   1) C   6 - C  10        / 89. RY*(   5) C   2                    0.91    0.61    0.021
  15. BD (   1) C   6 - C  10        / 97. RY*(  13) C   2                    0.76    0.71    0.021
  15. BD (   1) C   6 - C  10        /101. RY*(   1) C   3                    3.97    1.09    0.059
  15. BD (   1) C   6 - C  10        /103. RY*(   3) C   3                    0.97    1.78    0.037
  15. BD (   1) C   6 - C  10        /104. RY*(   4) C   3                    0.68    1.80    0.032
  15. BD (   1) C   6 - C  10        /134. RY*(   1) C   5                    0.81    1.95    0.036
  15. BD (   1) C   6 - C  10        /135. RY*(   2) C   5                    0.69    1.92    0.033
  15. BD (   1) C   6 - C  10        /138. RY*(   5) C   5                    0.80    1.68    0.033
  15. BD (   1) C   6 - C  10        /161. RY*(  11) C   6                    0.52    6.17    0.051
  15. BD (   1) C   6 - C  10        /205. RY*(   3)Cl   9                   21.57    0.03    0.025
  15. BD (   1) C   6 - C  10        /226. RY*(   3) C  10                    0.79    2.14    0.037
  15. BD (   1) C   6 - C  10        /275. RY*(   1) C  13                    0.98    1.84    0.038
  15. BD (   1) C   6 - C  10        /371. BD*(   1) C   2 - C   3            1.83    1.32    0.044
  15. BD (   1) C   6 - C  10        /374. BD*(   1) C   3 - C   6            4.28    1.33    0.068
  15. BD (   1) C   6 - C  10        /376. BD*(   1) C   4 - C   5            4.81    1.32    0.071
  15. BD (   1) C   6 - C  10        /378. BD*(   1) C   5 - C   6            2.63    1.33    0.053
  15. BD (   1) C   6 - C  10        /380. BD*(   1) C   5 - O   7            1.65    1.16    0.039
  15. BD (   1) C   6 - C  10        /382. BD*(   1) O   7 - C  11            1.25    1.19    0.035
  15. BD (   1) C   6 - C  10        /383. BD*(   1) C  10 - C  11            2.82    1.39    0.056
  15. BD (   1) C   6 - C  10        /385. BD*(   1) C  10 - C  13            5.36    0.89    0.062
  15. BD (   1) C   6 - C  10        /386. BD*(   1) C  11 - C  12            5.28    1.30    0.075
  15. BD (   1) C   6 - C  10        /389. BD*(   1) C  13 - C  14            5.95    0.49    0.049
  15. BD (   1) C   6 - C  10        /391. BD*(   1) C  13 - H  18            4.42    0.16    0.024
  15. BD (   1) C   6 - C  10        /394. BD*(   1) C  15 -Cl  16            0.50    2.80    0.034
  16. BD (   1) O   7 - C  11        /135. RY*(   2) C   5                    2.36    2.17    0.064
  16. BD (   1) O   7 - C  11        /376. BD*(   1) C   4 - C   5            3.85    1.57    0.070
  16. BD (   1) O   7 - C  11        /385. BD*(   1) C  10 - C  13            2.64    1.15    0.049
  16. BD (   1) O   7 - C  11        /386. BD*(   1) C  11 - C  12            1.48    1.56    0.043
  16. BD (   1) O   7 - C  11        /387. BD*(   1) C  12 - C  15            0.55    1.47    0.025
  16. BD (   1) O   7 - C  11        /392. BD*(   1) C  14 - C  15            2.29    0.05    0.009
  17. BD (   1) C  10 - C  11        / 69. RY*(   1) C   1                    1.24    1.68    0.041
  17. BD (   1) C  10 - C  11        / 70. RY*(   2) C   1                   10.37    1.45    0.110
  17. BD (   1) C  10 - C  11        / 71. RY*(   3) C   1                   11.28    1.67    0.123
  17. BD (   1) C  10 - C  11        / 72. RY*(   4) C   1                    5.18    1.58    0.081
  17. BD (   1) C  10 - C  11        / 76. RY*(   8) C   1                    5.52    1.99    0.094
  17. BD (   1) C  10 - C  11        / 78. RY*(  10) C   1                    2.84    2.73    0.079
  17. BD (   1) C  10 - C  11        / 79. RY*(  11) C   1                    8.31    2.02    0.117
  17. BD (   1) C  10 - C  11        / 80. RY*(  12) C   1                    3.63    4.27    0.112
  17. BD (   1) C  10 - C  11        / 81. RY*(  13) C   1                    4.58    2.67    0.100
  17. BD (   1) C  10 - C  11        / 82. RY*(  14) C   1                    1.02    3.48    0.054
  17. BD (   1) C  10 - C  11        / 86. RY*(   2) C   2                   24.04    1.49    0.170
  17. BD (   1) C  10 - C  11        / 89. RY*(   5) C   2                  109.78    0.66    0.242
  17. BD (   1) C  10 - C  11        / 90. RY*(   6) C   2                   17.49    1.57    0.149
  17. BD (   1) C  10 - C  11        / 92. RY*(   8) C   2                   11.28    5.18    0.218
  17. BD (   1) C  10 - C  11        / 93. RY*(   9) C   2                 3413.93    0.05    0.384
  17. BD (   1) C  10 - C  11        / 95. RY*(  11) C   2                    1.36    3.03    0.058
  17. BD (   1) C  10 - C  11        / 97. RY*(  13) C   2                  283.24    0.76    0.417
  17. BD (   1) C  10 - C  11        / 98. RY*(  14) C   2                    3.64    4.41    0.114
  17. BD (   1) C  10 - C  11        /101. RY*(   1) C   3                   30.98    1.14    0.169
  17. BD (   1) C  10 - C  11        /103. RY*(   3) C   3                    5.75    1.83    0.092
  17. BD (   1) C  10 - C  11        /106. RY*(   6) C   3                    0.64    2.61    0.037
  17. BD (   1) C  10 - C  11        /107. RY*(   7) C   3                   22.75    1.70    0.177
  17. BD (   1) C  10 - C  11        /109. RY*(   9) C   3                    1.02    3.43    0.053
  17. BD (   1) C  10 - C  11        /110. RY*(  10) C   3                    1.37    2.18    0.049
  17. BD (   1) C  10 - C  11        /111. RY*(  11) C   3                   14.48    3.10    0.191
  17. BD (   1) C  10 - C  11        /112. RY*(  12) C   3                    0.57    3.38    0.040
  17. BD (   1) C  10 - C  11        /113. RY*(  13) C   3                   16.89    2.52    0.186
  17. BD (   1) C  10 - C  11        /114. RY*(  14) C   3                    2.79    3.49    0.089
  17. BD (   1) C  10 - C  11        /115. RY*(  15) C   3                    4.99   20.62    0.289
  17. BD (   1) C  10 - C  11        /116. RY*(  16) C   3                    2.44    3.37    0.082
  17. BD (   1) C  10 - C  11        /117. RY*(   1) C   4                    2.36    1.60    0.055
  17. BD (   1) C  10 - C  11        /120. RY*(   4) C   4                    2.73    1.62    0.060
  17. BD (   1) C  10 - C  11        /122. RY*(   6) C   4                   10.75    2.15    0.137
  17. BD (   1) C  10 - C  11        /123. RY*(   7) C   4                   19.77    2.15    0.186
  17. BD (   1) C  10 - C  11        /125. RY*(   9) C   4                    1.65    2.56    0.058
  17. BD (   1) C  10 - C  11        /126. RY*(  10) C   4                    3.52    1.34    0.062
  17. BD (   1) C  10 - C  11        /127. RY*(  11) C   4                    1.24    3.64    0.060
  17. BD (   1) C  10 - C  11        /128. RY*(  12) C   4                    1.13    2.74    0.050
  17. BD (   1) C  10 - C  11        /129. RY*(  13) C   4                    2.38    2.33    0.067
  17. BD (   1) C  10 - C  11        /130. RY*(  14) C   4                    1.71    7.98    0.105
  17. BD (   1) C  10 - C  11        /134. RY*(   1) C   5                    3.19    2.00    0.072
  17. BD (   1) C  10 - C  11        /138. RY*(   5) C   5                    0.98    1.73    0.037
  17. BD (   1) C  10 - C  11        /143. RY*(  10) C   5                    0.57    2.56    0.034
  17. BD (   1) C  10 - C  11        /145. RY*(  12) C   5                    1.01    3.77    0.056
  17. BD (   1) C  10 - C  11        /146. RY*(  13) C   5                    1.25    2.80    0.053
  17. BD (   1) C  10 - C  11        /148. RY*(  15) C   5                    2.18    3.22    0.075
  17. BD (   1) C  10 - C  11        /151. RY*(   1) C   6                    5.84    1.73    0.090
  17. BD (   1) C  10 - C  11        /153. RY*(   3) C   6                    4.63    2.20    0.091
  17. BD (   1) C  10 - C  11        /156. RY*(   6) C   6                    6.10    3.32    0.128
  17. BD (   1) C  10 - C  11        /158. RY*(   8) C   6                    2.90    2.84    0.082
  17. BD (   1) C  10 - C  11        /160. RY*(  10) C   6                    1.01    3.81    0.056
  17. BD (   1) C  10 - C  11        /162. RY*(  12) C   6                    1.77    5.89    0.092
  17. BD (   1) C  10 - C  11        /164. RY*(  14) C   6                    2.15   15.63    0.165
  17. BD (   1) C  10 - C  11        /165. RY*(   1) O   7                    0.74    1.32    0.028
  17. BD (   1) C  10 - C  11        /166. RY*(   2) O   7                    1.70    1.31    0.042
  17. BD (   1) C  10 - C  11        /167. RY*(   3) O   7                    1.41    1.34    0.039
  17. BD (   1) C  10 - C  11        /168. RY*(   4) O   7                    1.31    1.87    0.044
  17. BD (   1) C  10 - C  11        /183. RY*(   2)Cl   8                   52.40    0.91    0.197
  17. BD (   1) C  10 - C  11        /185. RY*(   4)Cl   8                    3.82    1.31    0.064
  17. BD (   1) C  10 - C  11        /186. RY*(   5)Cl   8                    0.61    1.52    0.027
  17. BD (   1) C  10 - C  11        /188. RY*(   7)Cl   8                    1.56    1.67    0.046
  17. BD (   1) C  10 - C  11        /189. RY*(   8)Cl   8                    9.05    1.51    0.105
  17. BD (   1) C  10 - C  11        /190. RY*(   9)Cl   8                   17.28    1.98    0.167
  17. BD (   1) C  10 - C  11        /191. RY*(  10)Cl   8                    4.68    1.43    0.074
  17. BD (   1) C  10 - C  11        /193. RY*(  12)Cl   8                    0.78    5.01    0.056
  17. BD (   1) C  10 - C  11        /196. RY*(  15)Cl   8                    0.52    3.96    0.041
  17. BD (   1) C  10 - C  11        /204. RY*(   2)Cl   9                   10.37    1.30    0.105
  17. BD (   1) C  10 - C  11        /205. RY*(   3)Cl   9                 1201.33    0.08    0.286
  17. BD (   1) C  10 - C  11        /206. RY*(   4)Cl   9                   41.16    1.01    0.183
  17. BD (   1) C  10 - C  11        /207. RY*(   5)Cl   9                   47.62    0.88    0.185
  17. BD (   1) C  10 - C  11        /209. RY*(   7)Cl   9                    1.82    2.04    0.055
  17. BD (   1) C  10 - C  11        /210. RY*(   8)Cl   9                    1.09    2.16    0.044
  17. BD (   1) C  10 - C  11        /211. RY*(   9)Cl   9                    1.78    1.67    0.049
  17. BD (   1) C  10 - C  11        /212. RY*(  10)Cl   9                    8.21    1.69    0.106
  17. BD (   1) C  10 - C  11        /213. RY*(  11)Cl   9                    1.36    4.56    0.071
  17. BD (   1) C  10 - C  11        /215. RY*(  13)Cl   9                    8.40    4.11    0.167
  17. BD (   1) C  10 - C  11        /219. RY*(  17)Cl   9                   13.74    1.46    0.127
  17. BD (   1) C  10 - C  11        /220. RY*(  18)Cl   9                    0.81    1.46    0.031
  17. BD (   1) C  10 - C  11        /223. RY*(  21)Cl   9                    0.81    1.66    0.033
  17. BD (   1) C  10 - C  11        /224. RY*(   1) C  10                    0.72    1.82    0.032
  17. BD (   1) C  10 - C  11        /226. RY*(   3) C  10                    0.96    2.19    0.041
  17. BD (   1) C  10 - C  11        /228. RY*(   5) C  10                    2.95    1.90    0.067
  17. BD (   1) C  10 - C  11        /235. RY*(  12) C  10                    2.15    2.13    0.061
  17. BD (   1) C  10 - C  11        /238. RY*(  15) C  10                    1.72    3.62    0.071
  17. BD (   1) C  10 - C  11        /242. RY*(   2) C  11                    1.26    2.51    0.051
  17. BD (   1) C  10 - C  11        /246. RY*(   6) C  11                    1.00    2.05    0.041
  17. BD (   1) C  10 - C  11        /254. RY*(  14) C  11                    1.22    2.07    0.045
  17. BD (   1) C  10 - C  11        /258. RY*(   1) C  12                    0.68    1.36    0.027
  17. BD (   1) C  10 - C  11        /259. RY*(   2) C  12                    1.86    2.01    0.055
  17. BD (   1) C  10 - C  11        /260. RY*(   3) C  12                    0.79    2.41    0.039
  17. BD (   1) C  10 - C  11        /275. RY*(   1) C  13                    1.04    1.89    0.040
  17. BD (   1) C  10 - C  11        /276. RY*(   2) C  13                    0.87    2.09    0.038
  17. BD (   1) C  10 - C  11        /302. RY*(  11) C  14                    1.06    1.81    0.039
  17. BD (   1) C  10 - C  11        /358. RY*(   2) H  19                   12.78    2.48    0.160
  17. BD (   1) C  10 - C  11        /361. RY*(   5) H  19                   13.11    2.92    0.176
  17. BD (   1) C  10 - C  11        /365. RY*(   4) H  20                    2.63    1.08    0.048
  17. BD (   1) C  10 - C  11        /368. BD*(   1) C   1 - C   4            0.59    1.32    0.025
  17. BD (   1) C  10 - C  11        /370. BD*(   1) C   1 -Cl   9            0.51    0.96    0.020
  17. BD (   1) C  10 - C  11        /374. BD*(   1) C   3 - C   6            2.55    1.38    0.053
  17. BD (   1) C  10 - C  11        /376. BD*(   1) C   4 - C   5            0.63    1.37    0.026
  17. BD (   1) C  10 - C  11        /381. BD*(   1) C   6 - C  10            2.20    1.37    0.049
  17. BD (   1) C  10 - C  11        /385. BD*(   1) C  10 - C  13           12.27    0.94    0.096
  17. BD (   1) C  10 - C  11        /386. BD*(   1) C  11 - C  12           26.96    1.35    0.171
  17. BD (   1) C  10 - C  11        /387. BD*(   1) C  12 - C  15           11.99    1.26    0.110
  17. BD (   1) C  10 - C  11        /389. BD*(   1) C  13 - C  14          155.07    0.54    0.260
  17. BD (   1) C  10 - C  11        /391. BD*(   1) C  13 - H  18         1736.72    0.21    0.539
  18. BD (   2) C  10 - C  11        /154. RY*(   4) C   6                    0.67    2.00    0.036
  18. BD (   2) C  10 - C  11        /166. RY*(   2) O   7                    1.69    0.80    0.036
  18. BD (   2) C  10 - C  11        /262. RY*(   5) C  12                    0.97    1.05    0.031
  18. BD (   2) C  10 - C  11        /277. RY*(   3) C  13                    2.59    0.73    0.043
  18. BD (   2) C  10 - C  11        /379. BD*(   2) C   5 - C   6           24.54    0.32    0.080
  18. BD (   2) C  10 - C  11        /388. BD*(   2) C  12 - C  15           22.57    0.41    0.088
  19. BD (   1) C  10 - C  13        / 93. RY*(   9) C   2                    0.78    0.02    0.003
  19. BD (   1) C  10 - C  13        /151. RY*(   1) C   6                    0.79    1.70    0.033
  19. BD (   1) C  10 - C  13        /156. RY*(   6) C   6                    0.52    3.29    0.037
  19. BD (   1) C  10 - C  13        /242. RY*(   2) C  11                    0.82    2.48    0.041
  19. BD (   1) C  10 - C  13        /292. RY*(   1) C  14                    1.04    1.80    0.039
  19. BD (   1) C  10 - C  13        /293. RY*(   2) C  14                    1.69    1.70    0.048
  19. BD (   1) C  10 - C  13        /381. BD*(   1) C   6 - C  10            5.80    1.34    0.079
  19. BD (   1) C  10 - C  13        /382. BD*(   1) O   7 - C  11            2.51    1.21    0.050
  19. BD (   1) C  10 - C  13        /383. BD*(   1) C  10 - C  11            6.00    1.40    0.082
  19. BD (   1) C  10 - C  13        /389. BD*(   1) C  13 - C  14            7.81    0.51    0.056
  19. BD (   1) C  10 - C  13        /391. BD*(   1) C  13 - H  18            4.78    0.17    0.026
  19. BD (   1) C  10 - C  13        /394. BD*(   1) C  15 -Cl  16            0.57    2.82    0.036
  20. BD (   1) C  11 - C  12        / 70. RY*(   2) C   1                    6.44    1.40    0.085
  20. BD (   1) C  11 - C  12        / 71. RY*(   3) C   1                    6.78    1.61    0.094
  20. BD (   1) C  11 - C  12        / 72. RY*(   4) C   1                    2.21    1.53    0.052
  20. BD (   1) C  11 - C  12        / 76. RY*(   8) C   1                    3.42    1.93    0.073
  20. BD (   1) C  11 - C  12        / 78. RY*(  10) C   1                    2.19    2.68    0.069
  20. BD (   1) C  11 - C  12        / 79. RY*(  11) C   1                    4.23    1.97    0.082
  20. BD (   1) C  11 - C  12        / 80. RY*(  12) C   1                    1.43    4.22    0.070
  20. BD (   1) C  11 - C  12        / 81. RY*(  13) C   1                    2.25    2.62    0.069
  20. BD (   1) C  11 - C  12        / 86. RY*(   2) C   2                    8.71    1.43    0.101
  20. BD (   1) C  11 - C  12        / 89. RY*(   5) C   2                   47.83    0.61    0.153
  20. BD (   1) C  11 - C  12        / 90. RY*(   6) C   2                    9.99    1.51    0.111
  20. BD (   1) C  11 - C  12        / 92. RY*(   8) C   2                    7.21    5.13    0.173
  20. BD (   1) C  11 - C  12        / 95. RY*(  11) C   2                    0.83    2.98    0.045
  20. BD (   1) C  11 - C  12        / 97. RY*(  13) C   2                  103.63    0.70    0.243
  20. BD (   1) C  11 - C  12        / 98. RY*(  14) C   2                    3.52    4.36    0.112
  20. BD (   1) C  11 - C  12        /101. RY*(   1) C   3                   15.98    1.09    0.118
  20. BD (   1) C  11 - C  12        /103. RY*(   3) C   3                    2.77    1.77    0.063
  20. BD (   1) C  11 - C  12        /107. RY*(   7) C   3                   11.19    1.64    0.122
  20. BD (   1) C  11 - C  12        /110. RY*(  10) C   3                    0.62    2.13    0.033
  20. BD (   1) C  11 - C  12        /111. RY*(  11) C   3                    7.44    3.05    0.136
  20. BD (   1) C  11 - C  12        /113. RY*(  13) C   3                    7.22    2.47    0.120
  20. BD (   1) C  11 - C  12        /114. RY*(  14) C   3                    1.93    3.43    0.073
  20. BD (   1) C  11 - C  12        /115. RY*(  15) C   3                    3.18   20.57    0.230
  20. BD (   1) C  11 - C  12        /116. RY*(  16) C   3                    1.44    3.32    0.062
  20. BD (   1) C  11 - C  12        /117. RY*(   1) C   4                    1.86    1.55    0.048
  20. BD (   1) C  11 - C  12        /120. RY*(   4) C   4                    1.74    1.57    0.047
  20. BD (   1) C  11 - C  12        /122. RY*(   6) C   4                    5.82    2.10    0.100
  20. BD (   1) C  11 - C  12        /123. RY*(   7) C   4                   10.84    2.10    0.136
  20. BD (   1) C  11 - C  12        /125. RY*(   9) C   4                    0.81    2.50    0.040
  20. BD (   1) C  11 - C  12        /126. RY*(  10) C   4                    2.11    1.29    0.047
  20. BD (   1) C  11 - C  12        /127. RY*(  11) C   4                    0.55    3.58    0.040
  20. BD (   1) C  11 - C  12        /128. RY*(  12) C   4                    0.62    2.69    0.037
  20. BD (   1) C  11 - C  12        /129. RY*(  13) C   4                    0.63    2.28    0.034
  20. BD (   1) C  11 - C  12        /130. RY*(  14) C   4                    0.56    7.93    0.060
  20. BD (   1) C  11 - C  12        /134. RY*(   1) C   5                    2.78    1.95    0.066
  20. BD (   1) C  11 - C  12        /146. RY*(  13) C   5                    1.24    2.75    0.052
  20. BD (   1) C  11 - C  12        /148. RY*(  15) C   5                    1.31    3.17    0.058
  20. BD (   1) C  11 - C  12        /151. RY*(   1) C   6                    1.69    1.68    0.048
  20. BD (   1) C  11 - C  12        /153. RY*(   3) C   6                    1.62    2.15    0.053
  20. BD (   1) C  11 - C  12        /156. RY*(   6) C   6                    4.20    3.27    0.106
  20. BD (   1) C  11 - C  12        /158. RY*(   8) C   6                    2.23    2.79    0.071
  20. BD (   1) C  11 - C  12        /162. RY*(  12) C   6                    0.80    5.83    0.062
  20. BD (   1) C  11 - C  12        /164. RY*(  14) C   6                    1.11   15.58    0.118
  20. BD (   1) C  11 - C  12        /166. RY*(   2) O   7                    0.82    1.25    0.029
  20. BD (   1) C  11 - C  12        /168. RY*(   4) O   7                    1.67    1.81    0.050
  20. BD (   1) C  11 - C  12        /183. RY*(   2)Cl   8                   21.42    0.86    0.122
  20. BD (   1) C  11 - C  12        /185. RY*(   4)Cl   8                    1.81    1.26    0.043
  20. BD (   1) C  11 - C  12        /188. RY*(   7)Cl   8                    1.13    1.62    0.038
  20. BD (   1) C  11 - C  12        /189. RY*(   8)Cl   8                    3.77    1.46    0.067
  20. BD (   1) C  11 - C  12        /190. RY*(   9)Cl   8                   10.91    1.93    0.131
  20. BD (   1) C  11 - C  12        /191. RY*(  10)Cl   8                    2.21    1.38    0.050
  20. BD (   1) C  11 - C  12        /204. RY*(   2)Cl   9                    3.37    1.25    0.058
  20. BD (   1) C  11 - C  12        /205. RY*(   3)Cl   9                 1601.88    0.03    0.199
  20. BD (   1) C  11 - C  12        /206. RY*(   4)Cl   9                   20.60    0.95    0.126
  20. BD (   1) C  11 - C  12        /207. RY*(   5)Cl   9                   25.52    0.83    0.131
  20. BD (   1) C  11 - C  12        /209. RY*(   7)Cl   9                    0.70    1.98    0.033
  20. BD (   1) C  11 - C  12        /210. RY*(   8)Cl   9                    0.56    2.10    0.031
  20. BD (   1) C  11 - C  12        /211. RY*(   9)Cl   9                    1.36    1.62    0.042
  20. BD (   1) C  11 - C  12        /212. RY*(  10)Cl   9                    4.79    1.64    0.080
  20. BD (   1) C  11 - C  12        /213. RY*(  11)Cl   9                    0.86    4.50    0.056
  20. BD (   1) C  11 - C  12        /215. RY*(  13)Cl   9                    4.38    4.06    0.120
  20. BD (   1) C  11 - C  12        /219. RY*(  17)Cl   9                    7.90    1.40    0.095
  20. BD (   1) C  11 - C  12        /220. RY*(  18)Cl   9                    0.79    1.41    0.030
  20. BD (   1) C  11 - C  12        /223. RY*(  21)Cl   9                    0.53    1.61    0.026
  20. BD (   1) C  11 - C  12        /224. RY*(   1) C  10                    2.43    1.76    0.059
  20. BD (   1) C  11 - C  12        /226. RY*(   3) C  10                    1.78    2.13    0.055
  20. BD (   1) C  11 - C  12        /235. RY*(  12) C  10                    1.62    2.08    0.052
  20. BD (   1) C  11 - C  12        /238. RY*(  15) C  10                    0.74    3.56    0.046
  20. BD (   1) C  11 - C  12        /242. RY*(   2) C  11                    0.98    2.46    0.044
  20. BD (   1) C  11 - C  12        /254. RY*(  14) C  11                    0.63    2.01    0.032
  20. BD (   1) C  11 - C  12        /302. RY*(  11) C  14                    0.59    1.76    0.029
  20. BD (   1) C  11 - C  12        /309. RY*(   1) C  15                    0.63    1.75    0.030
  20. BD (   1) C  11 - C  12        /310. RY*(   2) C  15                    1.20    1.70    0.041
  20. BD (   1) C  11 - C  12        /358. RY*(   2) H  19                    7.25    2.42    0.119
  20. BD (   1) C  11 - C  12        /361. RY*(   5) H  19                    6.33    2.86    0.121
  20. BD (   1) C  11 - C  12        /365. RY*(   4) H  20                    5.03    1.03    0.065
  20. BD (   1) C  11 - C  12        /380. BD*(   1) C   5 - O   7            2.28    1.16    0.046
  20. BD (   1) C  11 - C  12        /381. BD*(   1) C   6 - C  10            3.09    1.32    0.057
  20. BD (   1) C  11 - C  12        /382. BD*(   1) O   7 - C  11            0.85    1.19    0.029
  20. BD (   1) C  11 - C  12        /383. BD*(   1) C  10 - C  11            5.25    1.39    0.076
  20. BD (   1) C  11 - C  12        /385. BD*(   1) C  10 - C  13           23.61    0.89    0.130
  20. BD (   1) C  11 - C  12        /386. BD*(   1) C  11 - C  12            2.71    1.30    0.053
  20. BD (   1) C  11 - C  12        /387. BD*(   1) C  12 - C  15           14.50    1.21    0.118
  20. BD (   1) C  11 - C  12        /389. BD*(   1) C  13 - C  14           55.10    0.49    0.147
  20. BD (   1) C  11 - C  12        /391. BD*(   1) C  13 - H  18          261.40    0.15    0.180
  20. BD (   1) C  11 - C  12        /394. BD*(   1) C  15 -Cl  16            2.92    2.80    0.081
  21. BD (   1) C  12 - C  15        / 69. RY*(   1) C   1                    1.66    1.79    0.049
  21. BD (   1) C  12 - C  15        / 70. RY*(   2) C   1                   36.33    1.57    0.214
  21. BD (   1) C  12 - C  15        / 71. RY*(   3) C   1                   26.88    1.78    0.196
  21. BD (   1) C  12 - C  15        / 72. RY*(   4) C   1                   13.67    1.69    0.137
  21. BD (   1) C  12 - C  15        / 75. RY*(   7) C   1                    0.94    3.13    0.049
  21. BD (   1) C  12 - C  15        / 76. RY*(   8) C   1                    9.48    2.10    0.127
  21. BD (   1) C  12 - C  15        / 78. RY*(  10) C   1                    8.50    2.85    0.140
  21. BD (   1) C  12 - C  15        / 79. RY*(  11) C   1                   22.10    2.13    0.195
  21. BD (   1) C  12 - C  15        / 80. RY*(  12) C   1                   10.72    4.38    0.195
  21. BD (   1) C  12 - C  15        / 81. RY*(  13) C   1                   11.48    2.78    0.161
  21. BD (   1) C  12 - C  15        / 82. RY*(  14) C   1                    2.32    3.60    0.082
  21. BD (   1) C  12 - C  15        / 84. RY*(  16) C   1                    0.72   22.56    0.115
  21. BD (   1) C  12 - C  15        / 86. RY*(   2) C   2                   43.52    1.60    0.237
[truncated: 2,530,946 more chars]
