# Supplementary material for: Gas Phase Reactivity of Isomeric Hydroxylated Polychlorinated Biphenyls
Source: J Am Soc Mass Spectrom. 2024 Apr 19;35(5):1021–9. doi: 10.1021/jasms.4c00035 (PMC11066962; doi:10.1021/jasms.4c00035)
Supplement: Supplementary file 3 — js4c00035_si_003.zip [file js4c00035_si_003.zip › Claculated geometries/4-OH-CB107_f1.out]

 Entering Gaussian System, Link 0=/gpfs/software/gaussian16/sse4/tar/g16/g16
 Initial command:
 /gpfs/software/gaussian16/sse4/tar/g16/l1.exe "/tmp/Gau-26741.inp" -scrdir="/tmp/"
 Entering Link 1 = /gpfs/software/gaussian16/sse4/tar/g16/l1.exe PID=     26744.
  
 Copyright (c) 1988,1990,1992,1993,1995,1998,2003,2009,2016,
            Gaussian, Inc.  All Rights Reserved.
  
 This is part of the Gaussian(R) 16 program.  It is based on
 the Gaussian(R) 09 system (copyright 2009, Gaussian, Inc.),
 the Gaussian(R) 03 system (copyright 2003, Gaussian, Inc.),
 the Gaussian(R) 98 system (copyright 1998, Gaussian, Inc.),
 the Gaussian(R) 94 system (copyright 1995, Gaussian, Inc.),
 the Gaussian 92(TM) system (copyright 1992, Gaussian, Inc.),
 the Gaussian 90(TM) system (copyright 1990, Gaussian, Inc.),
 the Gaussian 88(TM) system (copyright 1988, Gaussian, Inc.),
 the Gaussian 86(TM) system (copyright 1986, Carnegie Mellon
 University), and the Gaussian 82(TM) system (copyright 1983,
 Carnegie Mellon University). Gaussian is a federally registered
 trademark of Gaussian, Inc.
  
 This software contains proprietary and confidential information,
 including trade secrets, belonging to Gaussian, Inc.
  
 This software is provided under written license and may be
 used, copied, transmitted, or stored only in accord with that
 written license.
  
 The following legend is applicable only to US Government
 contracts under FAR:
  
                    RESTRICTED RIGHTS LEGEND
  
 Use, reproduction and disclosure by the US Government is
 subject to restrictions as set forth in subparagraphs (a)
 and (c) of the Commercial Computer Software - Restricted
 Rights clause in FAR 52.227-19.
  
 Gaussian, Inc.
 340 Quinnipiac St., Bldg. 40, Wallingford CT 06492
  
  
 ---------------------------------------------------------------
 Warning -- This program may not be used in any manner that
 competes with the business of Gaussian, Inc. or will provide
 assistance to any competitor of Gaussian, Inc.  The licensee
 of this program is prohibited from giving any competitor of
 Gaussian, Inc. access to this program.  By using this program,
 the user acknowledges that Gaussian, Inc. is engaged in the
 business of creating and licensing software in the field of
 computational chemistry and represents and warrants to the
 licensee that it is not a competitor of Gaussian, Inc. and that
 it will not use this program in any manner prohibited above.
 ---------------------------------------------------------------
  

 Cite this work as:
 Gaussian 16, Revision A.03,
 M. J. Frisch, G. W. Trucks, H. B. Schlegel, G. E. Scuseria, 
 M. A. Robb, J. R. Cheeseman, G. Scalmani, V. Barone, 
 G. A. Petersson, H. Nakatsuji, X. Li, M. Caricato, A. V. Marenich, 
 J. Bloino, B. G. Janesko, R. Gomperts, B. Mennucci, H. P. Hratchian, 
 J. V. Ortiz, A. F. Izmaylov, J. L. Sonnenberg, D. Williams-Young, 
 F. Ding, F. Lipparini, F. Egidi, J. Goings, B. Peng, A. Petrone, 
 T. Henderson, D. Ranasinghe, V. G. Zakrzewski, J. Gao, N. Rega, 
 G. Zheng, W. Liang, M. Hada, M. Ehara, K. Toyota, R. Fukuda, 
 J. Hasegawa, M. Ishida, T. Nakajima, Y. Honda, O. Kitao, H. Nakai, 
 T. Vreven, K. Throssell, J. A. Montgomery, Jr., J. E. Peralta, 
 F. Ogliaro, M. J. Bearpark, J. J. Heyd, E. N. Brothers, K. N. Kudin, 
 V. N. Staroverov, T. A. Keith, R. Kobayashi, J. Normand, 
 K. Raghavachari, A. P. Rendell, J. C. Burant, S. S. Iyengar, 
 J. Tomasi, M. Cossi, J. M. Millam, M. Klene, C. Adamo, R. Cammi, 
 J. W. Ochterski, R. L. Martin, K. Morokuma, O. Farkas, 
 J. B. Foresman, and D. J. Fox, Gaussian, Inc., Wallingford CT, 2016.
 
 ******************************************
 Gaussian 16:  ES64L-G16RevA.03 25-Dec-2016
                 5-Apr-2022 
 ******************************************
 %Chk=checkpoint
 %Mem=14gb
 %NProc=7
 Will use up to    7 processors via shared memory.
 -----------------------------------------
 #p M062X/6-311+G** opt int=ultrafine freq
 -----------------------------------------
 1/18=20,19=15,26=4,38=1/1,3;
 2/9=110,12=2,17=6,18=5,40=1/2;
 3/5=4,6=6,7=111,11=2,25=1,30=1,71=1,74=-55,75=-5/1,2,3;
 4//1;
 5/5=2,38=5/2;
 6/7=2,8=2,9=2,10=2,28=1/1;
 7//1,2,3,16;
 1/18=20,19=15,26=4/3(2);
 2/9=110/2;
 99//99;
 2/9=110/2;
 3/5=4,6=6,7=111,11=2,25=1,30=1,71=1,74=-55,75=-5/1,2,3;
 4/5=5,16=3,69=1/1;
 5/5=2,38=5/2;
 7//1,2,3,16;
 1/18=20,19=15,26=4/3(-5);
 2/9=110/2;
 6/7=2,8=2,9=2,10=2,19=2,28=1/1;
 99/9=1/99;
 Leave Link    1 at Tue Apr  5 19:51:28 2022, MaxMem=  1879048192 cpu:               1.0 elap:               0.2
 (Enter /gpfs/software/gaussian16/sse4/tar/g16/l101.exe)
 ---
 ...
 ---
 Symbolic Z-matrix:
 Charge = -1 Multiplicity = 1
 C                    -3.98576  -0.8357   -0.29661 
 C                    -3.43012   0.41234   0.31161 
 C                    -2.10013   0.61219   0.42482 
 C                    -3.00214  -1.75972  -0.92039 
 C                    -1.68754  -1.53798  -0.8206 
 C                    -1.12649  -0.41836  -0.04407 
 Cl                   -1.53488   2.10197   1.13096 
 O                    -5.18696  -1.07667  -0.30706 
 Cl                   -4.62317   1.56538   0.83104 
 C                     0.36539  -0.39892   0.21619 
 C                     1.031     0.77911   0.56591 
 C                     2.40136   0.8309    0.82067 
 C                     1.16468  -1.55149   0.10845 
 C                     2.54497  -1.50963   0.34083 
 C                     3.1639   -0.32041   0.7018 
 H                     0.75143  -2.52139  -0.1515 
 Cl                   -3.60437  -3.11699  -1.79483 
 H                    -1.00881  -2.2133   -1.33189 
 
 ITRead=  0  0  0  0  0  0  0  0  0  0  0  0  0  0  0  0  0  0
 MicOpt= -1 -1 -1 -1 -1 -1 -1 -1 -1 -1 -1 -1 -1 -1 -1 -1 -1 -1
 NAtoms=     18 NQM=       18 NQMF=       0 NMMI=      0 NMMIF=      0
                NMic=       0 NMicF=      0.
                    Isotopes and Nuclear Properties:
 (Nuclear quadrupole moments (NQMom) in fm**2, nuclear magnetic moments (NMagM)
  in nuclear magnetons)

  Atom         1           2           3           4           5           6           7           8           9          10
 IAtWgt=          12          12          12          12          12          12          35          16          35          12
 AtmWgt=  12.0000000  12.0000000  12.0000000  12.0000000  12.0000000  12.0000000  34.9688527  15.9949146  34.9688527  12.0000000
 NucSpn=           0           0           0           0           0           0           3           0           3           0
 AtZEff=  -0.0000000  -0.0000000  -0.0000000  -0.0000000  -0.0000000  -0.0000000  -0.0000000  -0.0000000  -0.0000000  -0.0000000
 NQMom=    0.0000000   0.0000000   0.0000000   0.0000000   0.0000000   0.0000000  -8.1650000   0.0000000  -8.1650000   0.0000000
 NMagM=    0.0000000   0.0000000   0.0000000   0.0000000   0.0000000   0.0000000   0.8218740   0.0000000   0.8218740   0.0000000
 AtZNuc=   6.0000000   6.0000000   6.0000000   6.0000000   6.0000000   6.0000000  17.0000000   8.0000000  17.0000000   6.0000000

  Atom        11          12          13          14          15          16          17          18
 IAtWgt=          12          12          12          12          12           1          35           1
 AtmWgt=  12.0000000  12.0000000  12.0000000  12.0000000  12.0000000   1.0078250  34.9688527   1.0078250
 NucSpn=           0           0           0           0           0           1           3           1
 AtZEff=  -0.0000000  -0.0000000  -0.0000000  -0.0000000  -0.0000000  -0.0000000  -0.0000000  -0.0000000
 NQMom=    0.0000000   0.0000000   0.0000000   0.0000000   0.0000000   0.0000000  -8.1650000   0.0000000
 NMagM=    0.0000000   0.0000000   0.0000000   0.0000000   0.0000000   2.7928460   0.8218740   2.7928460
 AtZNuc=   6.0000000   6.0000000   6.0000000   6.0000000   6.0000000   1.0000000  17.0000000   1.0000000
 Leave Link  101 at Tue Apr  5 19:51:29 2022, MaxMem=  1879048192 cpu:               2.0 elap:               0.3
 (Enter /gpfs/software/gaussian16/sse4/tar/g16/l103.exe)

 GradGradGradGradGradGradGradGradGradGradGradGradGradGradGradGradGradGrad
 Berny optimization.
 Initialization pass.
                           ----------------------------
                           !    Initial Parameters    !
                           ! (Angstroms and Degrees)  !
 --------------------------                            --------------------------
 ! Name  Definition              Value          Derivative Info.                !
 --------------------------------------------------------------------------------
 ! R1    R(1,2)                  1.4954         estimate D2E/DX2                !
 ! R2    R(1,4)                  1.4867         estimate D2E/DX2                !
 ! R3    R(1,8)                  1.2252         estimate D2E/DX2                !
 ! R4    R(2,3)                  1.3497         estimate D2E/DX2                !
 ! R5    R(2,9)                  1.7386         estimate D2E/DX2                !
 ! R6    R(3,6)                  1.4933         estimate D2E/DX2                !
 ! R7    R(3,7)                  1.7429         estimate D2E/DX2                !
 ! R8    R(4,5)                  1.3369         estimate D2E/DX2                !
 ! R9    R(4,17)                 1.7232         estimate D2E/DX2                !
 ! R10   R(5,6)                  1.4735         estimate D2E/DX2                !
 ! R11   R(5,18)                 1.0854         estimate D2E/DX2                !
 ! R12   R(6,10)                 1.5145         estimate D2E/DX2                !
 ! R13   R(10,11)                1.3975         estimate D2E/DX2                !
 ! R14   R(10,13)                1.4067         estimate D2E/DX2                !
 ! R15   R(11,12)                1.3948         estimate D2E/DX2                !
 ! R16   R(12,15)                1.386          estimate D2E/DX2                !
 ! R17   R(13,14)                1.4003         estimate D2E/DX2                !
 ! R18   R(13,16)                1.0858         estimate D2E/DX2                !
 ! R19   R(14,15)                1.3884         estimate D2E/DX2                !
 ! A1    A(2,1,4)              116.3284         estimate D2E/DX2                !
 ! A2    A(2,1,8)              122.1343         estimate D2E/DX2                !
 ! A3    A(4,1,8)              121.5221         estimate D2E/DX2                !
 ! A4    A(1,2,3)              121.5899         estimate D2E/DX2                !
 ! A5    A(1,2,9)              114.837          estimate D2E/DX2                !
 ! A6    A(3,2,9)              123.5694         estimate D2E/DX2                !
 ! A7    A(2,3,6)              120.9292         estimate D2E/DX2                !
 ! A8    A(2,3,7)              118.6949         estimate D2E/DX2                !
 ! A9    A(6,3,7)              120.3758         estimate D2E/DX2                !
 ! A10   A(1,4,5)              121.0747         estimate D2E/DX2                !
 ! A11   A(1,4,17)             118.1127         estimate D2E/DX2                !
 ! A12   A(5,4,17)             120.8081         estimate D2E/DX2                !
 ! A13   A(4,5,6)              122.6672         estimate D2E/DX2                !
 ! A14   A(4,5,18)             118.4589         estimate D2E/DX2                !
 ! A15   A(6,5,18)             118.8738         estimate D2E/DX2                !
 ! A16   A(3,6,5)              116.2053         estimate D2E/DX2                !
 ! A17   A(3,6,10)             125.4117         estimate D2E/DX2                !
 ! A18   A(5,6,10)             118.383          estimate D2E/DX2                !
 ! A19   A(6,10,11)            121.5318         estimate D2E/DX2                !
 ! A20   A(6,10,13)            122.4126         estimate D2E/DX2                !
 ! A21   A(11,10,13)           116.0522         estimate D2E/DX2                !
 ! A22   A(10,11,12)           123.0202         estimate D2E/DX2                !
 ! A23   A(11,12,15)           119.6044         estimate D2E/DX2                !
 ! A24   A(10,13,14)           121.5238         estimate D2E/DX2                !
 ! A25   A(10,13,16)           122.2716         estimate D2E/DX2                !
 ! A26   A(14,13,16)           116.2034         estimate D2E/DX2                !
 ! A27   A(13,14,15)           120.5411         estimate D2E/DX2                !
 ! A28   A(12,15,14)           119.2441         estimate D2E/DX2                !
 ! D1    D(4,1,2,3)             -7.4289         estimate D2E/DX2                !
 ! D2    D(4,1,2,9)            171.8924         estimate D2E/DX2                !
 ! D3    D(8,1,2,3)            173.9727         estimate D2E/DX2                !
 ! D4    D(8,1,2,9)             -6.7061         estimate D2E/DX2                !
 ! D5    D(2,1,4,5)              6.2608         estimate D2E/DX2                !
 ! D6    D(2,1,4,17)          -172.9759         estimate D2E/DX2                !
 ! D7    D(8,1,4,5)           -175.1315         estimate D2E/DX2                !
 ! D8    D(8,1,4,17)             5.6319         estimate D2E/DX2                !
 ! D9    D(1,2,3,6)             -0.6078         estimate D2E/DX2                !
 ! D10   D(1,2,3,7)            179.3706         estimate D2E/DX2                !
 ! D11   D(9,2,3,6)           -179.8686         estimate D2E/DX2                !
 ! D12   D(9,2,3,7)              0.1099         estimate D2E/DX2                !
 ! D13   D(2,3,6,5)              9.5933         estimate D2E/DX2                !
 ! D14   D(2,3,6,10)          -170.3197         estimate D2E/DX2                !
 ! D15   D(7,3,6,5)           -170.3848         estimate D2E/DX2                !
 ! D16   D(7,3,6,10)             9.7022         estimate D2E/DX2                !
 ! D17   D(1,4,5,6)              2.9992         estimate D2E/DX2                !
 ! D18   D(1,4,5,18)          -177.1339         estimate D2E/DX2                !
 ! D19   D(17,4,5,6)          -177.7847         estimate D2E/DX2                !
 ! D20   D(17,4,5,18)            2.0822         estimate D2E/DX2                !
 ! D21   D(4,5,6,3)            -10.9324         estimate D2E/DX2                !
 ! D22   D(4,5,6,10)           168.9869         estimate D2E/DX2                !
 ! D23   D(18,5,6,3)           169.2012         estimate D2E/DX2                !
 ! D24   D(18,5,6,10)          -10.8794         estimate D2E/DX2                !
 ! D25   D(3,6,10,11)          -19.9939         estimate D2E/DX2                !
 ! D26   D(3,6,10,13)          160.6987         estimate D2E/DX2                !
 ! D27   D(5,6,10,11)          160.0949         estimate D2E/DX2                !
 ! D28   D(5,6,10,13)          -19.2125         estimate D2E/DX2                !
 ! D29   D(6,10,11,12)         179.5774         estimate D2E/DX2                !
 ! D30   D(13,10,11,12)         -1.0735         estimate D2E/DX2                !
 ! D31   D(6,10,13,14)         179.3755         estimate D2E/DX2                !
 ! D32   D(6,10,13,16)          -1.0317         estimate D2E/DX2                !
 ! D33   D(11,10,13,14)          0.0326         estimate D2E/DX2                !
 ! D34   D(11,10,13,16)        179.6255         estimate D2E/DX2                !
 ! D35   D(10,11,12,15)          1.3472         estimate D2E/DX2                !
 ! D36   D(11,12,15,14)         -0.5264         estimate D2E/DX2                !
 ! D37   D(10,13,14,15)          0.7311         estimate D2E/DX2                !
 ! D38   D(16,13,14,15)       -178.8851         estimate D2E/DX2                !
 ! D39   D(13,14,15,12)         -0.4752         estimate D2E/DX2                !
 --------------------------------------------------------------------------------
 Trust Radius=3.00D-01 FncErr=1.00D-07 GrdErr=1.00D-06 EigMax=2.50D+02 EigMin=1.00D-04
 Number of steps in this run=     96 maximum allowed number of steps=    108.
 GradGradGradGradGradGradGradGradGradGradGradGradGradGradGradGradGradGrad

 Leave Link  103 at Tue Apr  5 19:51:29 2022, MaxMem=  1879048192 cpu:               0.1 elap:               0.0
 (Enter /gpfs/software/gaussian16/sse4/tar/g16/l202.exe)
                          Input orientation:                          
 ---------------------------------------------------------------------
 Center     Atomic      Atomic             Coordinates (Angstroms)
 Number     Number       Type             X           Y           Z
 ---------------------------------------------------------------------
      1          6           0       -3.985760   -0.835700   -0.296610
      2          6           0       -3.430120    0.412340    0.311610
      3          6           0       -2.100130    0.612190    0.424820
      4          6           0       -3.002140   -1.759720   -0.920390
      5          6           0       -1.687540   -1.537980   -0.820600
      6          6           0       -1.126490   -0.418360   -0.044070
      7         17           0       -1.534880    2.101970    1.130960
      8          8           0       -5.186960   -1.076670   -0.307060
      9         17           0       -4.623170    1.565380    0.831040
     10          6           0        0.365390   -0.398920    0.216190
     11          6           0        1.031000    0.779110    0.565910
     12          6           0        2.401360    0.830900    0.820670
     13          6           0        1.164680   -1.551490    0.108450
     14          6           0        2.544970   -1.509630    0.340830
     15          6           0        3.163900   -0.320410    0.701800
     16          1           0        0.751430   -2.521390   -0.151500
     17         17           0       -3.604370   -3.116990   -1.794830
     18          1           0       -1.008810   -2.213300   -1.331890
 ---------------------------------------------------------------------
                    Distance matrix (angstroms):
                    1          2          3          4          5
     1  C    0.000000
     2  C    1.495417   0.000000
     3  C    2.484441   1.349678   0.000000
     4  C    1.486749   2.533542   2.872137   0.000000
     5  C    2.459589   2.849953   2.518836   1.336899   0.000000
     6  C    2.900582   2.474527   1.493274   2.466829   1.473542
     7  Cl   4.083463   2.667980   1.742867   4.612325   4.132932
     8  O    1.225176   2.384615   3.593942   2.369846   3.566857
     9  Cl   2.728199   1.738585   2.727511   4.092864   4.580031
    10  C    4.402982   3.882415   2.672949   3.805765   2.566498
    11  C    5.340359   4.483389   3.138749   4.992090   3.831681
    12  C    6.694862   5.868602   4.524151   6.240225   5.002446
    13  C    5.215694   5.001009   3.929451   4.297006   2.999746
    14  C    6.596283   6.276665   5.107458   5.694177   4.389062
    15  C    7.237402   6.646072   5.353174   6.536296   5.228446
    16  H    5.030266   5.128996   4.275846   3.906484   2.713552
    17  Cl   2.755795   4.113833   4.593078   1.723226   2.667702
    18  H    3.439741   3.931643   3.501486   2.085289   1.085426
                    6          7          8          9         10
     6  C    0.000000
     7  Cl   2.810612   0.000000
     8  O    4.121887   5.050677   0.000000
     9  Cl   4.114342   3.148875   2.931477   0.000000
    10  C    1.514536   3.271434   5.617982   5.396503   0.000000
    11  C    2.541805   2.941595   6.547444   5.714731   1.397532
    12  C    3.841113   4.147998   7.905264   7.062832   2.454186
    13  C    2.560607   4.656278   6.382902   6.613337   1.406730
    14  C    3.849498   5.505737   7.771098   7.815256   2.449445
    15  C    4.355842   5.303832   8.445507   8.013199   2.841415
    16  H    2.821500   5.314826   6.113582   6.823005   2.188402
    17  Cl   4.060499   6.330922   2.980093   5.464223   5.214509
    18  H    2.212270   4.996392   4.449623   5.658647   2.752626
                   11         12         13         14         15
    11  C    0.000000
    12  C    1.394802   0.000000
    13  C    2.378831   2.777124   0.000000
    14  C    2.753379   2.393523   1.400340   0.000000
    15  C    2.403471   1.386042   2.421674   1.388387   0.000000
    16  H    3.389120   3.860729   1.085843   2.117270   3.375270
    17  Cl   6.499180   7.648233   5.368156   6.705150   7.737151
    18  H    4.088641   5.052715   2.690099   3.990300   5.013027
                   16         17         18
    16  H    0.000000
    17  Cl   4.693428   0.000000
    18  H    2.141655   2.787095   0.000000
 Stoichiometry    C12H2Cl3O(1-)
 Framework group  C1[X(C12H2Cl3O)]
 Deg. of freedom    48
 Full point group                 C1      NOp   1
 Largest Abelian subgroup         C1      NOp   1
 Largest concise Abelian subgroup C1      NOp   1
                         Standard orientation:                         
 ---------------------------------------------------------------------
 Center     Atomic      Atomic             Coordinates (Angstroms)
 Number     Number       Type             X           Y           Z
 ---------------------------------------------------------------------
      1          6           0        2.284931    0.291140    0.140698
      2          6           0        1.521481   -0.992476    0.064888
      3          6           0        0.176653   -1.009613   -0.048132
      4          6           0        1.505193    1.536502   -0.086253
      5          6           0        0.175378    1.503376   -0.219647
      6          6           0       -0.606420    0.261224   -0.088592
      7         17           0       -0.635258   -2.548629   -0.147198
      8          8           0        3.491475    0.320285    0.351549
      9         17           0        2.500366   -2.428420    0.115151
     10          6           0       -2.115024    0.365516   -0.004604
     11          6           0       -2.940038   -0.726252   -0.288312
     12          6           0       -4.331536   -0.667369   -0.212571
     13          6           0       -2.769886    1.559947    0.346651
     14          6           0       -4.166733    1.638934    0.406103
     15          6           0       -4.948686    0.525005    0.131643
     16          1           0       -2.227417    2.467857    0.592583
     17         17           0        2.366085    3.025456   -0.192969
     18          1           0       -0.346532    2.431337   -0.430951
 ---------------------------------------------------------------------
 Rotational constants (GHZ):           0.5390410           0.2905418           0.1903918
 Leave Link  202 at Tue Apr  5 19:51:29 2022, MaxMem=  1879048192 cpu:               0.1 elap:               0.0
 (Enter /gpfs/software/gaussian16/sse4/tar/g16/l301.exe)
 Standard basis: 6-311+G(d,p) (5D, 7F)
 Ernie: Thresh=  0.10000D-02 Tol=  0.10000D-05 Strict=F.
 There are   404 symmetry adapted cartesian basis functions of A   symmetry.
 There are   388 symmetry adapted basis functions of A   symmetry.
   388 basis functions,   643 primitive gaussians,   404 cartesian basis functions
    67 alpha electrons       67 beta electrons
       nuclear repulsion energy      1255.8699423163 Hartrees.
 IExCor= 4336 DFT=T Ex+Corr=M062X ExCW=0 ScaHFX=  0.540000
 ScaDFX=  1.000000  1.000000  1.000000  1.000000 ScalE2=  1.000000  1.000000
 IRadAn=      5 IRanWt=     -1 IRanGd=            0 ICorTp=0 IEmpDi=  4
 NAtoms=   18 NActive=   18 NUniq=   18 SFac= 1.00D+00 NAtFMM=   60 NAOKFM=F Big=F
 Integral buffers will be    131072 words long.
 Raffenetti 2 integral format.
 Two-electron integral symmetry is turned on.
 Leave Link  301 at Tue Apr  5 19:51:30 2022, MaxMem=  1879048192 cpu:               0.4 elap:               0.1
 (Enter /gpfs/software/gaussian16/sse4/tar/g16/l302.exe)
 NPDir=0 NMtPBC=     1 NCelOv=     1 NCel=       1 NClECP=     1 NCelD=      1
         NCelK=      1 NCelE2=     1 NClLst=     1 CellRange=     0.0.
 One-electron integrals computed using PRISM.
 One-electron integral symmetry used in STVInt
 NBasis=   388 RedAO= T EigKep=  1.30D-06  NBF=   388
 NBsUse=   385 1.00D-06 EigRej=  9.25D-07 NBFU=   385
 Precomputing XC quadrature grid using
 IXCGrd= 4 IRadAn=           5 IRanWt=          -1 IRanGd=           0 AccXCQ= 0.00D+00.
 Generated NRdTot=       0 NPtTot=           0 NUsed=           0 NTot=          32
 NSgBfM=   399   399   399   399   399 MxSgAt=    18 MxSgA2=    18.
 Leave Link  302 at Tue Apr  5 19:51:30 2022, MaxMem=  1879048192 cpu:               2.4 elap:               0.4
 (Enter /gpfs/software/gaussian16/sse4/tar/g16/l303.exe)
 DipDrv:  MaxL=1.
 Leave Link  303 at Tue Apr  5 19:51:30 2022, MaxMem=  1879048192 cpu:               0.3 elap:               0.1
 (Enter /gpfs/software/gaussian16/sse4/tar/g16/l401.exe)
 ExpMin= 4.38D-02 ExpMax= 1.06D+05 ExpMxC= 3.62D+03 IAcc=3 IRadAn=         5 AccDes= 0.00D+00
 Harris functional with IExCor= 1009 and IRadAn=       5 diagonalized for initial guess.
 HarFok:  IExCor= 1009 AccDes= 0.00D+00 IRadAn=         5 IDoV= 1 UseB2=F ITyADJ=14
 ICtDFT=  3500011 ScaDFX=  1.000000  1.000000  1.000000  1.000000
 FoFCou: FMM=F IPFlag=           0 FMFlag=      100000 FMFlg1=           0
         NFxFlg=           0 DoJE=T BraDBF=F KetDBF=T FulRan=T
         wScrn=  0.000000 ICntrl=       500 IOpCl=  0 I1Cent=   200000004 NGrid=           0
         NMat0=    1 NMatS0=      1 NMatT0=    0 NMatD0=    1 NMtDS0=    0 NMtDT0=    0
 Petite list used in FoFCou.
 Harris En= -1913.08437955460    
 JPrj=0 DoOrth=F DoCkMO=F.
 Leave Link  401 at Tue Apr  5 19:51:33 2022, MaxMem=  1879048192 cpu:              17.9 elap:               2.6
 (Enter /gpfs/software/gaussian16/sse4/tar/g16/l502.exe)
 Integral symmetry usage will be decided dynamically.
 Closed shell SCF:
 Using DIIS extrapolation, IDIIS=  1040.
 NGot=  1879048192 LenX=  1878715301 LenY=  1878551644
 Requested convergence on RMS density matrix=1.00D-08 within 128 cycles.
 Requested convergence on MAX density matrix=1.00D-06.
 Requested convergence on             energy=1.00D-06.
 No special actions if energy rises.
 Fock matrices will be formed incrementally for  20 cycles.

 Cycle   1  Pass 1  IDiag  1:
 FoFJK:  IHMeth= 1 ICntrl=       0 DoSepK=F KAlg= 0 I1Cent=           0 FoldK=F
 IRaf= 830000000 NMat=       1 IRICut=       1 DoRegI=T DoRafI=F ISym2E= 0 IDoP0=0 IntGTp=1.
 FoFCou: FMM=F IPFlag=           0 FMFlag=      100000 FMFlg1=           0
         NFxFlg=           0 DoJE=F BraDBF=F KetDBF=F FulRan=T
         wScrn=  0.000000 ICntrl=         0 IOpCl=  0 I1Cent=           0 NGrid=           0
         NMat0=    1 NMatS0=      1 NMatT0=    0 NMatD0=    1 NMtDS0=    0 NMtDT0=    0
 Symmetry not used in FoFCou.
 E= -1913.48796209527    
 DIIS: error= 2.22D-02 at cycle   1 NSaved=   1.
 NSaved= 1 IEnMin= 1 EnMin= -1913.48796209527     IErMin= 1 ErrMin= 2.22D-02
 ErrMax= 2.22D-02  0.00D+00 EMaxC= 1.00D-01 BMatC= 6.30D-01 BMatP= 6.30D-01
 IDIUse=3 WtCom= 7.78D-01 WtEn= 2.22D-01
 Coeff-Com:  0.100D+01
 Coeff-En:   0.100D+01
 Coeff:      0.100D+01
 Gap=     0.059 Goal=   None    Shift=    0.000
 GapD=    0.059 DampG=0.500 DampE=0.500 DampFc=0.2500 IDamp=-1.
 Damping current iteration by 2.50D-01
 RMSDP=1.64D-01 MaxDP=1.58D+01              OVMax= 9.54D-01

 Cycle   2  Pass 1  IDiag  1:
 RMSU=  3.80D-02    CP:  1.11D+00
 E= -1913.59544375045     Delta-E=       -0.107481655184 Rises=F Damp=T
 DIIS: error= 1.10D-02 at cycle   2 NSaved=   2.
 NSaved= 2 IEnMin= 2 EnMin= -1913.59544375045     IErMin= 2 ErrMin= 1.10D-02
 ErrMax= 1.10D-02  0.00D+00 EMaxC= 1.00D-01 BMatC= 1.94D-01 BMatP= 6.30D-01
 IDIUse=3 WtCom= 8.90D-01 WtEn= 1.10D-01
 Coeff-Com: -0.541D+00 0.154D+01
 Coeff-En:   0.146D+00 0.854D+00
 Coeff:     -0.466D+00 0.147D+01
 Gap=     0.158 Goal=   None    Shift=    0.000
 RMSDP=5.45D-02 MaxDP=3.34D+00 DE=-1.07D-01 OVMax= 7.50D-01

 Cycle   3  Pass 1  IDiag  1:
 RMSU=  4.93D-02    CP:  1.13D+00  3.95D-01
 E= -1913.58231161451     Delta-E=        0.013132135939 Rises=F Damp=F
 DIIS: error= 2.50D-02 at cycle   3 NSaved=   3.
 NSaved= 3 IEnMin= 2 EnMin= -1913.59544375045     IErMin= 2 ErrMin= 1.10D-02
 ErrMax= 2.50D-02  0.00D+00 EMaxC= 1.00D-01 BMatC= 2.79D-01 BMatP= 1.94D-01
 IDIUse=2 WtCom= 0.00D+00 WtEn= 1.00D+00
 Coeff-En:   0.000D+00 0.515D+00 0.485D+00
 Coeff:      0.000D+00 0.515D+00 0.485D+00
 Gap=     0.333 Goal=   None    Shift=    0.000
 RMSDP=6.29D-02 MaxDP=5.42D+00 DE= 1.31D-02 OVMax= 9.27D-01

 Cycle   4  Pass 1  IDiag  1:
 RMSU=  3.68D-02    CP:  1.07D+00  1.07D+00  1.25D-01
 E= -1912.80739178467     Delta-E=        0.774919829849 Rises=F Damp=F
 DIIS: error= 3.78D-02 at cycle   4 NSaved=   4.
 NSaved= 4 IEnMin= 2 EnMin= -1913.59544375045     IErMin= 2 ErrMin= 1.10D-02
 ErrMax= 3.78D-02  0.00D+00 EMaxC= 1.00D-01 BMatC= 7.44D-01 BMatP= 1.94D-01
 IDIUse=2 WtCom= 0.00D+00 WtEn= 1.00D+00
 Coeff-En:   0.000D+00 0.000D+00 0.680D+00 0.320D+00
 Coeff:      0.000D+00 0.000D+00 0.680D+00 0.320D+00
 Gap=    -0.033 Goal=   None    Shift=    0.000
 RMSDP=3.43D-02 MaxDP=3.25D+00 DE= 7.75D-01 OVMax= 9.78D-01

 Cycle   5  Pass 1  IDiag  1:
 RMSU=  1.68D-02    CP:  1.03D+00  3.76D-01  2.98D-01  7.41D-01
 E= -1913.93314793276     Delta-E=       -1.125756148098 Rises=F Damp=F
 DIIS: error= 6.64D-03 at cycle   5 NSaved=   5.
 NSaved= 5 IEnMin= 5 EnMin= -1913.93314793276     IErMin= 5 ErrMin= 6.64D-03
 ErrMax= 6.64D-03  0.00D+00 EMaxC= 1.00D-01 BMatC= 3.02D-02 BMatP= 1.94D-01
 IDIUse=3 WtCom= 9.34D-01 WtEn= 6.64D-02
 Coeff-Com: -0.290D+00 0.497D+00 0.269D+00 0.356D-01 0.488D+00
 Coeff-En:   0.000D+00 0.000D+00 0.000D+00 0.000D+00 0.100D+01
 Coeff:     -0.270D+00 0.464D+00 0.251D+00 0.332D-01 0.522D+00
 Gap=     0.068 Goal=   None    Shift=    0.000
 RMSDP=9.13D-03 MaxDP=4.44D-01 DE=-1.13D+00 OVMax= 8.82D-02

 Cycle   6  Pass 1  IDiag  1:
 RMSU=  8.77D-03    CP:  1.03D+00  4.41D-01  3.01D-01  7.37D-01  1.01D+00
 E= -1913.95025437664     Delta-E=       -0.017106443873 Rises=F Damp=F
 DIIS: error= 6.37D-03 at cycle   6 NSaved=   6.
 NSaved= 6 IEnMin= 6 EnMin= -1913.95025437664     IErMin= 6 ErrMin= 6.37D-03
 ErrMax= 6.37D-03  0.00D+00 EMaxC= 1.00D-01 BMatC= 1.58D-02 BMatP= 3.02D-02
 IDIUse=3 WtCom= 9.36D-01 WtEn= 6.37D-02
 Coeff-Com: -0.238D+00 0.354D+00 0.565D-01-0.193D-01 0.339D+00 0.508D+00
 Coeff-En:   0.000D+00 0.000D+00 0.000D+00 0.000D+00 0.295D+00 0.705D+00
 Coeff:     -0.223D+00 0.331D+00 0.529D-01-0.180D-01 0.336D+00 0.521D+00
 Gap=     0.082 Goal=   None    Shift=    0.000
 RMSDP=7.78D-03 MaxDP=4.14D-01 DE=-1.71D-02 OVMax= 7.11D-02

 Cycle   7  Pass 1  IDiag  1:
 RMSU=  6.21D-03    CP:  1.04D+00  5.12D-01  2.75D-01  7.85D-01  1.18D+00
                    CP:  1.02D+00
 E= -1913.96533389740     Delta-E=       -0.015079520763 Rises=F Damp=F
 DIIS: error= 3.91D-03 at cycle   7 NSaved=   7.
 NSaved= 7 IEnMin= 7 EnMin= -1913.96533389740     IErMin= 7 ErrMin= 3.91D-03
 ErrMax= 3.91D-03  0.00D+00 EMaxC= 1.00D-01 BMatC= 2.94D-03 BMatP= 1.58D-02
 IDIUse=3 WtCom= 9.61D-01 WtEn= 3.91D-02
 Coeff-Com: -0.114D+00 0.160D+00-0.187D-01-0.144D-01 0.105D+00 0.357D+00
 Coeff-Com:  0.525D+00
 Coeff-En:   0.000D+00 0.000D+00 0.000D+00 0.000D+00 0.000D+00 0.716D-01
 Coeff-En:   0.928D+00
 Coeff:     -0.110D+00 0.154D+00-0.180D-01-0.138D-01 0.101D+00 0.346D+00
 Coeff:      0.541D+00
 Gap=     0.087 Goal=   None    Shift=    0.000
 RMSDP=2.62D-03 MaxDP=2.06D-01 DE=-1.51D-02 OVMax= 4.08D-02

 Cycle   8  Pass 1  IDiag  1:
 RMSU=  1.55D-03    CP:  1.05D+00  4.99D-01  2.91D-01  7.93D-01  1.20D+00
                    CP:  1.18D+00  9.01D-01
 E= -1913.96832142370     Delta-E=       -0.002987526303 Rises=F Damp=F
 DIIS: error= 1.91D-03 at cycle   8 NSaved=   8.
 NSaved= 8 IEnMin= 8 EnMin= -1913.96832142370     IErMin= 8 ErrMin= 1.91D-03
 ErrMax= 1.91D-03  0.00D+00 EMaxC= 1.00D-01 BMatC= 8.63D-04 BMatP= 2.94D-03
 IDIUse=3 WtCom= 9.81D-01 WtEn= 1.91D-02
 Coeff-Com: -0.277D-01 0.390D-01-0.234D-01-0.498D-02-0.313D-01 0.103D+00
 Coeff-Com:  0.410D+00 0.535D+00
 Coeff-En:   0.000D+00 0.000D+00 0.000D+00 0.000D+00 0.000D+00 0.000D+00
 Coeff-En:   0.169D+00 0.831D+00
 Coeff:     -0.271D-01 0.382D-01-0.230D-01-0.488D-02-0.307D-01 0.101D+00
 Coeff:      0.406D+00 0.541D+00
 Gap=     0.091 Goal=   None    Shift=    0.000
 RMSDP=1.89D-03 MaxDP=1.30D-01 DE=-2.99D-03 OVMax= 1.41D-02

 Cycle   9  Pass 1  IDiag  1:
 RMSU=  9.11D-04    CP:  1.05D+00  5.10D-01  2.84D-01  7.99D-01  1.22D+00
                    CP:  1.30D+00  1.03D+00  8.64D-01
 E= -1913.96936935884     Delta-E=       -0.001047935138 Rises=F Damp=F
 DIIS: error= 1.59D-04 at cycle   9 NSaved=   9.
 NSaved= 9 IEnMin= 9 EnMin= -1913.96936935884     IErMin= 9 ErrMin= 1.59D-04
 ErrMax= 1.59D-04  0.00D+00 EMaxC= 1.00D-01 BMatC= 2.58D-05 BMatP= 8.63D-04
 IDIUse=3 WtCom= 9.98D-01 WtEn= 1.59D-03
 Coeff-Com:  0.382D-02-0.408D-02-0.306D-02-0.166D-02-0.243D-01-0.163D-01
 Coeff-Com:  0.374D-01 0.122D+00 0.886D+00
 Coeff-En:   0.000D+00 0.000D+00 0.000D+00 0.000D+00 0.000D+00 0.000D+00
 Coeff-En:   0.000D+00 0.000D+00 0.100D+01
 Coeff:      0.381D-02-0.408D-02-0.305D-02-0.166D-02-0.243D-01-0.162D-01
 Coeff:      0.373D-01 0.122D+00 0.886D+00
 Gap=     0.093 Goal=   None    Shift=    0.000
 RMSDP=5.79D-04 MaxDP=4.73D-02 DE=-1.05D-03 OVMax= 9.14D-03

 Cycle  10  Pass 1  IDiag  1:
 RMSU=  3.24D-04    CP:  1.05D+00  5.06D-01  2.84D-01  7.93D-01  1.23D+00
                    CP:  1.33D+00  1.05D+00  9.22D-01  1.18D+00
 E= -1913.96945013799     Delta-E=       -0.000080779153 Rises=F Damp=F
 DIIS: error= 1.21D-04 at cycle  10 NSaved=  10.
 NSaved=10 IEnMin=10 EnMin= -1913.96945013799     IErMin=10 ErrMin= 1.21D-04
 ErrMax= 1.21D-04  0.00D+00 EMaxC= 1.00D-01 BMatC= 1.67D-05 BMatP= 2.58D-05
 IDIUse=3 WtCom= 9.99D-01 WtEn= 1.21D-03
 Coeff-Com:  0.567D-02-0.761D-02 0.461D-02-0.571D-03-0.231D-02-0.173D-01
 Coeff-Com: -0.482D-01-0.540D-01 0.406D+00 0.714D+00
 Coeff-En:   0.000D+00 0.000D+00 0.000D+00 0.000D+00 0.000D+00 0.000D+00
 Coeff-En:   0.000D+00 0.000D+00 0.000D+00 0.100D+01
 Coeff:      0.566D-02-0.760D-02 0.461D-02-0.571D-03-0.230D-02-0.173D-01
 Coeff:     -0.481D-01-0.539D-01 0.405D+00 0.714D+00
 Gap=     0.094 Goal=   None    Shift=    0.000
 RMSDP=3.93D-04 MaxDP=4.28D-02 DE=-8.08D-05 OVMax= 4.70D-03

 Cycle  11  Pass 1  IDiag  1:
 RMSU=  1.66D-04    CP:  1.05D+00  5.03D-01  2.84D-01  7.90D-01  1.23D+00
                    CP:  1.32D+00  1.03D+00  9.15D-01  1.22D+00  1.55D+00
 E= -1913.96947831220     Delta-E=       -0.000028174209 Rises=F Damp=F
 DIIS: error= 1.27D-04 at cycle  11 NSaved=  11.
 NSaved=11 IEnMin=11 EnMin= -1913.96947831220     IErMin=10 ErrMin= 1.21D-04
 ErrMax= 1.27D-04  0.00D+00 EMaxC= 1.00D-01 BMatC= 5.97D-06 BMatP= 1.67D-05
 IDIUse=3 WtCom= 9.99D-01 WtEn= 1.21D-03
 Coeff-Com:  0.563D-03-0.103D-02 0.320D-02-0.600D-03 0.410D-02 0.445D-02
 Coeff-Com: -0.807D-02-0.405D-01-0.765D-01 0.170D+00 0.944D+00
 Coeff-En:   0.000D+00 0.000D+00 0.000D+00 0.000D+00 0.000D+00 0.000D+00
 Coeff-En:   0.000D+00 0.000D+00 0.000D+00 0.000D+00 0.100D+01
 Coeff:      0.562D-03-0.103D-02 0.319D-02-0.599D-03 0.410D-02 0.445D-02
 Coeff:     -0.806D-02-0.405D-01-0.764D-01 0.170D+00 0.945D+00
 Gap=     0.094 Goal=   None    Shift=    0.000
 RMSDP=2.91D-04 MaxDP=2.55D-02 DE=-2.82D-05 OVMax= 3.55D-03

 Cycle  12  Pass 1  IDiag  1:
 RMSU=  7.95D-05    CP:  1.05D+00  5.00D-01  2.84D-01  7.87D-01  1.22D+00
                    CP:  1.31D+00  1.01D+00  8.93D-01  1.23D+00  1.87D+00
                    CP:  1.27D+00
 E= -1913.96949214719     Delta-E=       -0.000013834989 Rises=F Damp=F
 DIIS: error= 3.71D-05 at cycle  12 NSaved=  12.
 NSaved=12 IEnMin=12 EnMin= -1913.96949214719     IErMin=12 ErrMin= 3.71D-05
 ErrMax= 3.71D-05  0.00D+00 EMaxC= 1.00D-01 BMatC= 1.20D-06 BMatP= 5.97D-06
 IDIUse=1 WtCom= 1.00D+00 WtEn= 0.00D+00
 Coeff-Com: -0.653D-03 0.756D-03 0.893D-03-0.214D-03 0.178D-02 0.685D-02
 Coeff-Com:  0.942D-02-0.873D-02-0.125D+00-0.111D+00 0.424D+00 0.802D+00
 Coeff:     -0.653D-03 0.756D-03 0.893D-03-0.214D-03 0.178D-02 0.685D-02
 Coeff:      0.942D-02-0.873D-02-0.125D+00-0.111D+00 0.424D+00 0.802D+00
 Gap=     0.094 Goal=   None    Shift=    0.000
 RMSDP=1.53D-04 MaxDP=1.38D-02 DE=-1.38D-05 OVMax= 2.45D-03

 Cycle  13  Pass 1  IDiag  1:
 RMSU=  3.29D-05    CP:  1.05D+00  4.99D-01  2.83D-01  7.85D-01  1.22D+00
                    CP:  1.30D+00  1.00D+00  8.75D-01  1.23D+00  2.03D+00
                    CP:  1.48D+00  1.14D+00
 E= -1913.96949609167     Delta-E=       -0.000003944483 Rises=F Damp=F
 DIIS: error= 2.02D-05 at cycle  13 NSaved=  13.
 NSaved=13 IEnMin=13 EnMin= -1913.96949609167     IErMin=13 ErrMin= 2.02D-05
 ErrMax= 2.02D-05  0.00D+00 EMaxC= 1.00D-01 BMatC= 2.64D-07 BMatP= 1.20D-06
 IDIUse=1 WtCom= 1.00D+00 WtEn= 0.00D+00
 Coeff-Com: -0.261D-03 0.371D-03-0.326D-03-0.695D-04-0.852D-03 0.245D-02
 Coeff-Com:  0.780D-02 0.464D-02-0.416D-01-0.107D+00 0.313D-02 0.453D+00
 Coeff-Com:  0.679D+00
 Coeff:     -0.261D-03 0.371D-03-0.326D-03-0.695D-04-0.852D-03 0.245D-02
 Coeff:      0.780D-02 0.464D-02-0.416D-01-0.107D+00 0.313D-02 0.453D+00
 Coeff:      0.679D+00
 Gap=     0.094 Goal=   None    Shift=    0.000
 RMSDP=4.07D-05 MaxDP=2.10D-03 DE=-3.94D-06 OVMax= 1.39D-03

 Cycle  14  Pass 1  IDiag  1:
 RMSU=  2.60D-05    CP:  1.05D+00  4.99D-01  2.83D-01  7.86D-01  1.22D+00
                    CP:  1.30D+00  1.00D+00  8.66D-01  1.23D+00  2.07D+00
                    CP:  1.54D+00  1.34D+00  1.18D+00
 E= -1913.96949725915     Delta-E=       -0.000001167477 Rises=F Damp=F
 DIIS: error= 1.18D-05 at cycle  14 NSaved=  14.
 NSaved=14 IEnMin=14 EnMin= -1913.96949725915     IErMin=14 ErrMin= 1.18D-05
 ErrMax= 1.18D-05  0.00D+00 EMaxC= 1.00D-01 BMatC= 4.13D-08 BMatP= 2.64D-07
 IDIUse=1 WtCom= 1.00D+00 WtEn= 0.00D+00
 Coeff-Com:  0.623D-04-0.421D-04-0.303D-03 0.278D-04-0.854D-03-0.710D-03
 Coeff-Com:  0.395D-03 0.264D-02 0.185D-01-0.129D-01-0.934D-01-0.180D-01
 Coeff-Com:  0.193D+00 0.911D+00
 Coeff:      0.623D-04-0.421D-04-0.303D-03 0.278D-04-0.854D-03-0.710D-03
 Coeff:      0.395D-03 0.264D-02 0.185D-01-0.129D-01-0.934D-01-0.180D-01
 Coeff:      0.193D+00 0.911D+00
 Gap=     0.094 Goal=   None    Shift=    0.000
 RMSDP=2.34D-05 MaxDP=1.52D-03 DE=-1.17D-06 OVMax= 1.04D-03

 Cycle  15  Pass 1  IDiag  1:
 RMSU=  8.37D-06    CP:  1.05D+00  4.99D-01  2.83D-01  7.85D-01  1.22D+00
                    CP:  1.30D+00  1.00D+00  8.65D-01  1.24D+00  2.09D+00
                    CP:  1.55D+00  1.50D+00  1.42D+00  1.35D+00
 E= -1913.96949773101     Delta-E=       -0.000000471854 Rises=F Damp=F
 DIIS: error= 6.96D-06 at cycle  15 NSaved=  15.
 NSaved=15 IEnMin=15 EnMin= -1913.96949773101     IErMin=15 ErrMin= 6.96D-06
 ErrMax= 6.96D-06  0.00D+00 EMaxC= 1.00D-01 BMatC= 2.42D-08 BMatP= 4.13D-08
 IDIUse=1 WtCom= 1.00D+00 WtEn= 0.00D+00
 Coeff-Com:  0.571D-05 0.247D-04-0.258D-04 0.176D-05-0.119D-03-0.122D-02
 Coeff-Com: -0.271D-02-0.769D-03 0.243D-01 0.341D-01-0.449D-01-0.178D+00
 Coeff-Com: -0.262D+00 0.459D+00 0.972D+00
 Coeff:      0.571D-05 0.247D-04-0.258D-04 0.176D-05-0.119D-03-0.122D-02
 Coeff:     -0.271D-02-0.769D-03 0.243D-01 0.341D-01-0.449D-01-0.178D+00
 Coeff:     -0.262D+00 0.459D+00 0.972D+00
 Gap=     0.094 Goal=   None    Shift=    0.000
 RMSDP=2.97D-05 MaxDP=2.16D-03 DE=-4.72D-07 OVMax= 1.03D-03

 Cycle  16  Pass 1  IDiag  1:
 RMSU=  7.70D-06    CP:  1.05D+00  4.99D-01  2.83D-01  7.86D-01  1.22D+00
                    CP:  1.30D+00  1.00D+00  8.62D-01  1.24D+00  2.09D+00
                    CP:  1.56D+00  1.65D+00  1.72D+00  1.84D+00  1.67D+00
 E= -1913.96949798585     Delta-E=       -0.000000254841 Rises=F Damp=F
 DIIS: error= 3.49D-06 at cycle  16 NSaved=  16.
 NSaved=16 IEnMin=16 EnMin= -1913.96949798585     IErMin=16 ErrMin= 3.49D-06
 ErrMax= 3.49D-06  0.00D+00 EMaxC= 1.00D-01 BMatC= 5.62D-09 BMatP= 2.42D-08
 IDIUse=1 WtCom= 1.00D+00 WtEn= 0.00D+00
 Coeff-Com: -0.299D-04 0.395D-04 0.754D-04 0.764D-05 0.208D-03-0.349D-03
 Coeff-Com: -0.132D-02-0.111D-02 0.492D-02 0.184D-01 0.362D-02-0.647D-01
 Coeff-Com: -0.202D+00-0.289D-01 0.475D+00 0.796D+00
 Coeff:     -0.299D-04 0.395D-04 0.754D-04 0.764D-05 0.208D-03-0.349D-03
 Coeff:     -0.132D-02-0.111D-02 0.492D-02 0.184D-01 0.362D-02-0.647D-01
 Coeff:     -0.202D+00-0.289D-01 0.475D+00 0.796D+00
 Gap=     0.094 Goal=   None    Shift=    0.000
 RMSDP=1.32D-05 MaxDP=1.00D-03 DE=-2.55D-07 OVMax= 5.05D-04

 Cycle  17  Pass 1  IDiag  1:
 RMSU=  2.62D-06    CP:  1.05D+00  5.00D-01  2.83D-01  7.86D-01  1.22D+00
                    CP:  1.30D+00  1.00D+00  8.60D-01  1.24D+00  2.10D+00
                    CP:  1.56D+00  1.74D+00  1.79D+00  2.02D+00  2.21D+00
                    CP:  1.25D+00
 E= -1913.96949803839     Delta-E=       -0.000000052546 Rises=F Damp=F
 DIIS: error= 1.59D-06 at cycle  17 NSaved=  17.
 NSaved=17 IEnMin=17 EnMin= -1913.96949803839     IErMin=17 ErrMin= 1.59D-06
 ErrMax= 1.59D-06  0.00D+00 EMaxC= 1.00D-01 BMatC= 1.41D-09 BMatP= 5.62D-09
 IDIUse=1 WtCom= 1.00D+00 WtEn= 0.00D+00
 Coeff-Com: -0.330D-04 0.423D-04 0.306D-04-0.608D-05 0.107D-03 0.473D-04
 Coeff-Com: -0.919D-04-0.141D-03-0.185D-02 0.437D-02 0.958D-02 0.262D-02
 Coeff-Com: -0.535D-01-0.982D-01 0.434D-01 0.339D+00 0.754D+00
 Coeff:     -0.330D-04 0.423D-04 0.306D-04-0.608D-05 0.107D-03 0.473D-04
 Coeff:     -0.919D-04-0.141D-03-0.185D-02 0.437D-02 0.958D-02 0.262D-02
 Coeff:     -0.535D-01-0.982D-01 0.434D-01 0.339D+00 0.754D+00
 Gap=     0.094 Goal=   None    Shift=    0.000
 RMSDP=7.02D-06 MaxDP=5.05D-04 DE=-5.25D-08 OVMax= 1.85D-04

 Cycle  18  Pass 1  IDiag  1:
 RMSU=  1.15D-06    CP:  1.05D+00  5.00D-01  2.83D-01  7.86D-01  1.22D+00
                    CP:  1.30D+00  1.00D+00  8.60D-01  1.24D+00  2.10D+00
                    CP:  1.56D+00  1.77D+00  1.82D+00  2.14D+00  2.38D+00
                    CP:  1.43D+00  1.25D+00
 E= -1913.96949804848     Delta-E=       -0.000000010089 Rises=F Damp=F
 DIIS: error= 9.97D-07 at cycle  18 NSaved=  18.
 NSaved=18 IEnMin=18 EnMin= -1913.96949804848     IErMin=18 ErrMin= 9.97D-07
 ErrMax= 9.97D-07  0.00D+00 EMaxC= 1.00D-01 BMatC= 6.08D-10 BMatP= 1.41D-09
 IDIUse=1 WtCom= 1.00D+00 WtEn= 0.00D+00
 Coeff-Com:  0.599D-05-0.113D-04-0.230D-04 0.188D-05-0.251D-04 0.156D-03
 Coeff-Com:  0.469D-03 0.481D-03-0.378D-02-0.581D-02 0.239D-02 0.297D-01
 Coeff-Com:  0.607D-01-0.348D-01-0.159D+00-0.192D+00 0.414D+00 0.888D+00
 Coeff:      0.599D-05-0.113D-04-0.230D-04 0.188D-05-0.251D-04 0.156D-03
 Coeff:      0.469D-03 0.481D-03-0.378D-02-0.581D-02 0.239D-02 0.297D-01
 Coeff:      0.607D-01-0.348D-01-0.159D+00-0.192D+00 0.414D+00 0.888D+00
 Gap=     0.094 Goal=   None    Shift=    0.000
 RMSDP=4.89D-06 MaxDP=3.08D-04 DE=-1.01D-08 OVMax= 1.25D-04

 Cycle  19  Pass 1  IDiag  1:
 RMSU=  8.47D-07    CP:  1.05D+00  5.00D-01  2.83D-01  7.86D-01  1.22D+00
                    CP:  1.30D+00  1.00D+00  8.60D-01  1.25D+00  2.11D+00
                    CP:  1.56D+00  1.79D+00  1.83D+00  2.14D+00  2.56D+00
                    CP:  1.66D+00  1.59D+00  9.92D-01
 E= -1913.96949805279     Delta-E=       -0.000000004310 Rises=F Damp=F
 DIIS: error= 5.00D-07 at cycle  19 NSaved=  19.
 NSaved=19 IEnMin=19 EnMin= -1913.96949805279     IErMin=19 ErrMin= 5.00D-07
 ErrMax= 5.00D-07  0.00D+00 EMaxC= 1.00D-01 BMatC= 1.33D-10 BMatP= 6.08D-10
 IDIUse=1 WtCom= 1.00D+00 WtEn= 0.00D+00
 Coeff-Com:  0.115D-04-0.165D-04-0.259D-04 0.284D-05-0.361D-04 0.638D-04
 Coeff-Com:  0.233D-03 0.321D-03-0.110D-02-0.360D-02-0.142D-02 0.103D-01
 Coeff-Com:  0.424D-01 0.527D-02-0.659D-01-0.187D+00 0.458D-02 0.258D+00
 Coeff-Com:  0.938D+00
 Coeff:      0.115D-04-0.165D-04-0.259D-04 0.284D-05-0.361D-04 0.638D-04
 Coeff:      0.233D-03 0.321D-03-0.110D-02-0.360D-02-0.142D-02 0.103D-01
 Coeff:      0.424D-01 0.527D-02-0.659D-01-0.187D+00 0.458D-02 0.258D+00
 Coeff:      0.938D+00
 Gap=     0.094 Goal=   None    Shift=    0.000
 RMSDP=2.01D-06 MaxDP=1.44D-04 DE=-4.31D-09 OVMax= 6.70D-05

 Cycle  20  Pass 1  IDiag  1:
 RMSU=  3.92D-07    CP:  1.05D+00  5.00D-01  2.83D-01  7.86D-01  1.22D+00
                    CP:  1.30D+00  1.00D+00  8.60D-01  1.25D+00  2.11D+00
                    CP:  1.56D+00  1.80D+00  1.83D+00  2.15D+00  2.64D+00
                    CP:  1.72D+00  1.83D+00  1.25D+00  1.38D+00
 E= -1913.96949805394     Delta-E=       -0.000000001151 Rises=F Damp=F
 DIIS: error= 2.69D-07 at cycle  20 NSaved=  20.
 NSaved=20 IEnMin=20 EnMin= -1913.96949805394     IErMin=20 ErrMin= 2.69D-07
 ErrMax= 2.69D-07  0.00D+00 EMaxC= 1.00D-01 BMatC= 3.99D-11 BMatP= 1.33D-10
 IDIUse=1 WtCom= 1.00D+00 WtEn= 0.00D+00
 Coeff-Com: -0.728D-06 0.146D-05-0.745D-05 0.409D-06-0.172D-05-0.924D-05
 Coeff-Com: -0.268D-04 0.197D-04 0.686D-03 0.278D-03-0.859D-03-0.549D-02
 Coeff-Com: -0.562D-04 0.550D-02 0.270D-01-0.205D-01-0.934D-01-0.207D+00
 Coeff-Com:  0.354D+00 0.939D+00
 Coeff:     -0.728D-06 0.146D-05-0.745D-05 0.409D-06-0.172D-05-0.924D-05
 Coeff:     -0.268D-04 0.197D-04 0.686D-03 0.278D-03-0.859D-03-0.549D-02
 Coeff:     -0.562D-04 0.550D-02 0.270D-01-0.205D-01-0.934D-01-0.207D+00
 Coeff:      0.354D+00 0.939D+00
 Gap=     0.094 Goal=   None    Shift=    0.000
 RMSDP=1.15D-06 MaxDP=8.28D-05 DE=-1.15D-09 OVMax= 3.65D-05

 Cycle  21  Pass 1  IDiag  1:
 Restarting incremental Fock formation.
 E= -1913.96949805421     Delta-E=       -0.000000000267 Rises=F Damp=F
 DIIS: error= 1.56D-07 at cycle  21 NSaved=  20.
 NSaved=20 IEnMin=20 EnMin= -1913.96949805421     IErMin=20 ErrMin= 1.56D-07
 ErrMax= 1.56D-07  0.00D+00 EMaxC= 1.00D-01 BMatC= 7.48D-12 BMatP= 3.99D-11
 IDIUse=1 WtCom= 1.00D+00 WtEn= 0.00D+00
 Coeff-Com: -0.235D-05 0.317D-05 0.173D-06 0.513D-05-0.144D-04-0.378D-04
 Coeff-Com: -0.508D-04 0.359D-03 0.587D-03 0.897D-04-0.321D-02-0.547D-02
 Coeff-Com: -0.483D-03 0.186D-01 0.207D-01-0.236D-01-0.103D+00-0.493D-01
 Coeff-Com:  0.260D+00 0.884D+00
 Coeff:     -0.235D-05 0.317D-05 0.173D-06 0.513D-05-0.144D-04-0.378D-04
 Coeff:     -0.508D-04 0.359D-03 0.587D-03 0.897D-04-0.321D-02-0.547D-02
 Coeff:     -0.483D-03 0.186D-01 0.207D-01-0.236D-01-0.103D+00-0.493D-01
 Coeff:      0.260D+00 0.884D+00
 Gap=     0.094 Goal=   None    Shift=    0.000
 RMSDP=3.59D-07 MaxDP=2.54D-05 DE=-2.67D-10 OVMax= 9.19D-06

 Cycle  22  Pass 1  IDiag  1:
 RMSU=  3.31D-07    CP:  1.00D+00
 E= -1913.96949805429     Delta-E=       -0.000000000084 Rises=F Damp=F
 DIIS: error= 7.65D-08 at cycle  22 NSaved=  20.
 NSaved=20 IEnMin=20 EnMin= -1913.96949805429     IErMin=20 ErrMin= 7.65D-08
 ErrMax= 7.65D-08  0.00D+00 EMaxC= 1.00D-01 BMatC= 1.45D-12 BMatP= 7.48D-12
 IDIUse=1 WtCom= 1.00D+00 WtEn= 0.00D+00
 Coeff-Com: -0.675D-08 0.625D-06-0.731D-07-0.680D-05-0.512D-05-0.256D-04
 Coeff-Com: -0.164D-04 0.837D-04 0.184D-03 0.644D-04-0.764D-03-0.128D-02
 Coeff-Com: -0.412D-03 0.700D-02 0.786D-02 0.136D-01-0.717D-01-0.868D-01
 Coeff-Com:  0.279D+00 0.854D+00
 Coeff:     -0.675D-08 0.625D-06-0.731D-07-0.680D-05-0.512D-05-0.256D-04
 Coeff:     -0.164D-04 0.837D-04 0.184D-03 0.644D-04-0.764D-03-0.128D-02
 Coeff:     -0.412D-03 0.700D-02 0.786D-02 0.136D-01-0.717D-01-0.868D-01
 Coeff:      0.279D+00 0.854D+00
 Gap=     0.094 Goal=   None    Shift=    0.000
 RMSDP=1.68D-07 MaxDP=1.30D-05 DE=-8.41D-11 OVMax= 3.16D-06

 Cycle  23  Pass 1  IDiag  1:
 RMSU=  9.56D-08    CP:  1.00D+00  1.39D+00
 E= -1913.96949805419     Delta-E=        0.000000000103 Rises=F Damp=F
 DIIS: error= 2.99D-08 at cycle  23 NSaved=  20.
 NSaved=20 IEnMin=19 EnMin= -1913.96949805429     IErMin=20 ErrMin= 2.99D-08
 ErrMax= 2.99D-08  0.00D+00 EMaxC= 1.00D-01 BMatC= 2.75D-13 BMatP= 1.45D-12
 IDIUse=1 WtCom= 1.00D+00 WtEn= 0.00D+00
 Coeff-Com: -0.551D-08-0.437D-06-0.194D-07 0.706D-05-0.485D-05-0.477D-04
 Coeff-Com: -0.528D-04 0.715D-04 0.408D-03 0.418D-03-0.357D-03-0.239D-02
 Coeff-Com:  0.295D-03 0.453D-02 0.205D-01-0.229D-01-0.729D-01-0.201D-01
 Coeff-Com:  0.367D+00 0.725D+00
 Coeff:     -0.551D-08-0.437D-06-0.194D-07 0.706D-05-0.485D-05-0.477D-04
 Coeff:     -0.528D-04 0.715D-04 0.408D-03 0.418D-03-0.357D-03-0.239D-02
 Coeff:      0.295D-03 0.453D-02 0.205D-01-0.229D-01-0.729D-01-0.201D-01
 Coeff:      0.367D+00 0.725D+00
 Gap=     0.094 Goal=   None    Shift=    0.000
 RMSDP=5.23D-08 MaxDP=3.91D-06 DE= 1.03D-10 OVMax= 1.08D-06

 Cycle  24  Pass 1  IDiag  1:
 RMSU=  2.73D-08    CP:  1.00D+00  1.51D+00  1.16D+00
 E= -1913.96949805425     Delta-E=       -0.000000000063 Rises=F Damp=F
 DIIS: error= 1.83D-08 at cycle  24 NSaved=  20.
 NSaved=20 IEnMin=18 EnMin= -1913.96949805429     IErMin=20 ErrMin= 1.83D-08
 ErrMax= 1.83D-08  0.00D+00 EMaxC= 1.00D-01 BMatC= 8.16D-14 BMatP= 2.75D-13
 IDIUse=1 WtCom= 1.00D+00 WtEn= 0.00D+00
 Coeff-Com:  0.129D-06 0.144D-05 0.395D-05 0.539D-06-0.161D-04-0.464D-04
 Coeff-Com:  0.104D-05 0.122D-03 0.344D-03 0.646D-04-0.757D-03-0.172D-02
 Coeff-Com: -0.565D-03 0.568D-02 0.123D-01-0.488D-02-0.894D-01-0.113D+00
 Coeff-Com:  0.299D+00 0.893D+00
 Coeff:      0.129D-06 0.144D-05 0.395D-05 0.539D-06-0.161D-04-0.464D-04
 Coeff:      0.104D-05 0.122D-03 0.344D-03 0.646D-04-0.757D-03-0.172D-02
 Coeff:     -0.565D-03 0.568D-02 0.123D-01-0.488D-02-0.894D-01-0.113D+00
 Coeff:      0.299D+00 0.893D+00
 Gap=     0.094 Goal=   None    Shift=    0.000
 RMSDP=2.44D-08 MaxDP=1.82D-06 DE=-6.28D-11 OVMax= 8.00D-07

 Cycle  25  Pass 1  IDiag  1:
 RMSU=  1.95D-08    CP:  1.00D+00  1.54D+00  1.09D+00  1.28D+00
 E= -1913.96949805433     Delta-E=       -0.000000000074 Rises=F Damp=F
 DIIS: error= 7.16D-09 at cycle  25 NSaved=  20.
 NSaved=20 IEnMin=20 EnMin= -1913.96949805433     IErMin=20 ErrMin= 7.16D-09
 ErrMax= 7.16D-09  0.00D+00 EMaxC= 1.00D-01 BMatC= 1.42D-14 BMatP= 8.16D-14
 IDIUse=1 WtCom= 1.00D+00 WtEn= 0.00D+00
 Coeff-Com:  0.234D-06 0.585D-06 0.978D-06 0.787D-05-0.960D-05-0.249D-04
 Coeff-Com: -0.316D-04 0.566D-04 0.167D-03 0.181D-03-0.757D-03-0.131D-02
 Coeff-Com: -0.183D-02 0.915D-02 0.108D-01-0.321D-01-0.125D+00-0.259D-01
 Coeff-Com:  0.303D+00 0.864D+00
 Coeff:      0.234D-06 0.585D-06 0.978D-06 0.787D-05-0.960D-05-0.249D-04
 Coeff:     -0.316D-04 0.566D-04 0.167D-03 0.181D-03-0.757D-03-0.131D-02
 Coeff:     -0.183D-02 0.915D-02 0.108D-01-0.321D-01-0.125D+00-0.259D-01
 Coeff:      0.303D+00 0.864D+00
 Gap=     0.094 Goal=   None    Shift=    0.000
 RMSDP=1.75D-08 MaxDP=9.50D-07 DE=-7.37D-11 OVMax= 5.12D-07

 Cycle  26  Pass 1  IDiag  1:
 RMSU=  1.02D-08    CP:  1.00D+00  1.57D+00  1.11D+00  1.52D+00  1.28D+00
 E= -1913.96949805423     Delta-E=        0.000000000099 Rises=F Damp=F
 DIIS: error= 3.56D-09 at cycle  26 NSaved=  20.
 NSaved=20 IEnMin=19 EnMin= -1913.96949805433     IErMin=20 ErrMin= 3.56D-09
 ErrMax= 3.56D-09  0.00D+00 EMaxC= 1.00D-01 BMatC= 3.33D-15 BMatP= 1.42D-14
 IDIUse=1 WtCom= 1.00D+00 WtEn= 0.00D+00
 Large coefficients: NSaved= 20 BigCof=    0.00 CofMax=   10.00 Det=-6.89D-15
 Inversion failed.  Reducing to 19 matrices.
 Large coefficients: NSaved= 19 BigCof=    0.00 CofMax=   10.00 Det=-6.92D-15
 Inversion failed.  Reducing to 18 matrices.
 Large coefficients: NSaved= 18 BigCof=    0.00 CofMax=   10.00 Det=-7.12D-15
 Inversion failed.  Reducing to 17 matrices.
 Large coefficients: NSaved= 17 BigCof=    0.00 CofMax=   10.00 Det=-7.92D-15
 Inversion failed.  Reducing to 16 matrices.
 Large coefficients: NSaved= 16 BigCof=    0.00 CofMax=   10.00 Det=-8.25D-15
 Inversion failed.  Reducing to 15 matrices.
 Coeff-Com:  0.229D-05 0.122D-05 0.339D-04 0.271D-05-0.163D-03-0.208D-03
 Coeff-Com: -0.906D-03 0.138D-02 0.331D-02 0.636D-02-0.143D-01-0.499D-01
 Coeff-Com: -0.107D+00 0.302D+00 0.859D+00
 Coeff:      0.229D-05 0.122D-05 0.339D-04 0.271D-05-0.163D-03-0.208D-03
 Coeff:     -0.906D-03 0.138D-02 0.331D-02 0.636D-02-0.143D-01-0.499D-01
 Coeff:     -0.107D+00 0.302D+00 0.859D+00
 Gap=     0.094 Goal=   None    Shift=    0.000
 RMSDP=6.93D-09 MaxDP=4.44D-07 DE= 9.91D-11 OVMax= 2.13D-07

 SCF Done:  E(RM062X) =  -1913.96949805     A.U. after   26 cycles
            NFock= 26  Conv=0.69D-08     -V/T= 2.0032
 KE= 1.907956273145D+03 PE=-7.051621498120D+03 EE= 1.973825784604D+03
 Leave Link  502 at Tue Apr  5 19:56:54 2022, MaxMem=  1879048192 cpu:            2237.4 elap:             320.5
 (Enter /gpfs/software/gaussian16/sse4/tar/g16/l601.exe)
 Copying SCF densities to generalized density rwf, IOpCl= 0 IROHF=0.

 **********************************************************************

            Population analysis using the SCF density.

 **********************************************************************

 Orbital symmetries:
       Occupied  (A) (A) (A) (A) (A) (A) (A) (A) (A) (A) (A) (A)
                 (A) (A) (A) (A) (A) (A) (A) (A) (A) (A) (A) (A)
                 (A) (A) (A) (A) (A) (A) (A) (A) (A) (A) (A) (A)
                 (A) (A) (A) (A) (A) (A) (A) (A) (A) (A) (A) (A)
                 (A) (A) (A) (A) (A) (A) (A) (A) (A) (A) (A) (A)
                 (A) (A) (A) (A) (A) (A) (A)
       Virtual   (A) (A) (A) (A) (A) (A) (A) (A) (A) (A) (A) (A)
                 (A) (A) (A) (A) (A) (A) (A) (A) (A) (A) (A) (A)
                 (A) (A) (A) (A) (A) (A) (A) (A) (A) (A) (A) (A)
                 (A) (A) (A) (A) (A) (A) (A) (A) (A) (A) (A) (A)
                 (A) (A) (A) (A) (A) (A) (A) (A) (A) (A) (A) (A)
                 (A) (A) (A) (A) (A) (A) (A) (A) (A) (A) (A) (A)
                 (A) (A) (A) (A) (A) (A) (A) (A) (A) (A) (A) (A)
                 (A) (A) (A) (A) (A) (A) (A) (A) (A) (A) (A) (A)
                 (A) (A) (A) (A) (A) (A) (A) (A) (A) (A) (A) (A)
                 (A) (A) (A) (A) (A) (A) (A) (A) (A) (A) (A) (A)
                 (A) (A) (A) (A) (A) (A) (A) (A) (A) (A) (A) (A)
                 (A) (A) (A) (A) (A) (A) (A) (A) (A) (A) (A) (A)
                 (A) (A) (A) (A) (A) (A) (A) (A) (A) (A) (A) (A)
                 (A) (A) (A) (A) (A) (A) (A) (A) (A) (A) (A) (A)
                 (A) (A) (A) (A) (A) (A) (A) (A) (A) (A) (A) (A)
                 (A) (A) (A) (A) (A) (A) (A) (A) (A) (A) (A) (A)
                 (A) (A) (A) (A) (A) (A) (A) (A) (A) (A) (A) (A)
                 (A) (A) (A) (A) (A) (A) (A) (A) (A) (A) (A) (A)
                 (A) (A) (A) (A) (A) (A) (A) (A) (A) (A) (A) (A)
                 (A) (A) (A) (A) (A) (A) (A) (A) (A) (A) (A) (A)
                 (A) (A) (A) (A) (A) (A) (A) (A) (A) (A) (A) (A)
                 (A) (A) (A) (A) (A) (A) (A) (A) (A) (A) (A) (A)
                 (A) (A) (A) (A) (A) (A) (A) (A) (A) (A) (A) (A)
                 (A) (A) (A) (A) (A) (A) (A) (A) (A) (A) (A) (A)
                 (A) (A) (A) (A) (A) (A) (A) (A) (A) (A) (A) (A)
                 (A) (A) (A) (A) (A) (A) (A) (A) (A) (A) (A) (A)
                 (A) (A) (A) (A) (A) (A)
 The electronic state is 1-A.
 Alpha  occ. eigenvalues -- -102.57475-102.55741-102.55733 -19.45211 -10.52138
 Alpha  occ. eigenvalues --  -10.52059 -10.50962 -10.50244 -10.49755 -10.49744
 Alpha  occ. eigenvalues --  -10.48821 -10.48072 -10.47819 -10.46909 -10.45587
 Alpha  occ. eigenvalues --  -10.44611  -9.71746  -9.70012  -9.69980  -7.44238
 Alpha  occ. eigenvalues --   -7.43589  -7.43582  -7.42518  -7.42499  -7.41869
 Alpha  occ. eigenvalues --   -7.41853  -7.41835  -7.41799  -1.01357  -0.89574
 Alpha  occ. eigenvalues --   -0.87425  -0.86129  -0.83211  -0.79352  -0.75532
 Alpha  occ. eigenvalues --   -0.73292  -0.70213  -0.66199  -0.58941  -0.56705
 Alpha  occ. eigenvalues --   -0.54654  -0.52971  -0.46175  -0.45659  -0.42440
 Alpha  occ. eigenvalues --   -0.41715  -0.40800  -0.39166  -0.38450  -0.36240
 Alpha  occ. eigenvalues --   -0.35875  -0.35253  -0.33213  -0.32564  -0.30386
 Alpha  occ. eigenvalues --   -0.29848  -0.27687  -0.27529  -0.26718  -0.26060
 Alpha  occ. eigenvalues --   -0.25133  -0.22479  -0.21986  -0.19178  -0.18447
 Alpha  occ. eigenvalues --   -0.17704  -0.10401
 Alpha virt. eigenvalues --   -0.00999   0.01274   0.09101   0.10635   0.11108
 Alpha virt. eigenvalues --    0.11359   0.12044   0.13186   0.13286   0.13487
 Alpha virt. eigenvalues --    0.14527   0.14694   0.15159   0.15880   0.16164
 Alpha virt. eigenvalues --    0.16643   0.17089   0.17404   0.17534   0.18229
 Alpha virt. eigenvalues --    0.18460   0.18991   0.19390   0.19462   0.20410
 Alpha virt. eigenvalues --    0.21129   0.21595   0.22242   0.22423   0.22609
 Alpha virt. eigenvalues --    0.22949   0.23109   0.24128   0.24502   0.25236
 Alpha virt. eigenvalues --    0.25829   0.26115   0.26721   0.27299   0.27411
 Alpha virt. eigenvalues --    0.27744   0.27885   0.28550   0.29359   0.29784
 Alpha virt. eigenvalues --    0.29966   0.30329   0.31112   0.31228   0.31881
 Alpha virt. eigenvalues --    0.32339   0.32944   0.33328   0.33830   0.33906
 Alpha virt. eigenvalues --    0.34684   0.35316   0.35670   0.35872   0.36423
 Alpha virt. eigenvalues --    0.36744   0.37337   0.37830   0.38240   0.38565
 Alpha virt. eigenvalues --    0.39425   0.40465   0.40990   0.41737   0.42019
 Alpha virt. eigenvalues --    0.42506   0.43282   0.44364   0.44927   0.45869
 Alpha virt. eigenvalues --    0.46349   0.46555   0.48674   0.49237   0.51300
 Alpha virt. eigenvalues --    0.52283   0.53060   0.54544   0.56039   0.57567
 Alpha virt. eigenvalues --    0.58511   0.59067   0.60280   0.60926   0.61461
 Alpha virt. eigenvalues --    0.62008   0.63102   0.63726   0.65888   0.66482
 Alpha virt. eigenvalues --    0.67073   0.67315   0.68246   0.68698   0.69865
 Alpha virt. eigenvalues --    0.70403   0.71560   0.71763   0.72462   0.72920
 Alpha virt. eigenvalues --    0.73915   0.75025   0.75878   0.76554   0.77503
 Alpha virt. eigenvalues --    0.77620   0.78084   0.79348   0.79693   0.80364
 Alpha virt. eigenvalues --    0.81046   0.81436   0.83295   0.83771   0.84399
 Alpha virt. eigenvalues --    0.85225   0.85433   0.88346   0.88964   0.89749
 Alpha virt. eigenvalues --    0.91946   0.94771   0.96036   0.97165   0.97670
 Alpha virt. eigenvalues --    0.99889   1.00019   1.00993   1.01968   1.02356
 Alpha virt. eigenvalues --    1.03678   1.04585   1.05014   1.05537   1.06144
 Alpha virt. eigenvalues --    1.06557   1.07284   1.07911   1.08334   1.09114
 Alpha virt. eigenvalues --    1.09383   1.09675   1.11532   1.12088   1.13948
 Alpha virt. eigenvalues --    1.14684   1.15688   1.15993   1.16316   1.17252
 Alpha virt. eigenvalues --    1.18921   1.20821   1.21649   1.24852   1.25188
 Alpha virt. eigenvalues --    1.26061   1.29324   1.32577   1.34064   1.34814
 Alpha virt. eigenvalues --    1.35672   1.37263   1.38625   1.38989   1.39808
 Alpha virt. eigenvalues --    1.40422   1.41509   1.43798   1.44823   1.46023
 Alpha virt. eigenvalues --    1.48696   1.49414   1.50013   1.51991   1.53673
 Alpha virt. eigenvalues --    1.60007   1.60424   1.61312   1.63793   1.66434
 Alpha virt. eigenvalues --    1.68532   1.69904   1.74339   1.76507   1.79701
 Alpha virt. eigenvalues --    1.81653   1.85832   1.86210   1.87269   1.87711
 Alpha virt. eigenvalues --    1.88582   1.90806   1.93365   1.94975   1.96239
 Alpha virt. eigenvalues --    1.97422   1.98852   1.99105   2.01199   2.01816
 Alpha virt. eigenvalues --    2.03339   2.04586   2.04991   2.06618   2.10148
 Alpha virt. eigenvalues --    2.11891   2.12937   2.16028   2.17727   2.18986
 Alpha virt. eigenvalues --    2.24559   2.25745   2.31388   2.33638   2.35549
 Alpha virt. eigenvalues --    2.39054   2.40394   2.40704   2.43446   2.43903
 Alpha virt. eigenvalues --    2.45591   2.45822   2.46933   2.47899   2.51840
 Alpha virt. eigenvalues --    2.52232   2.54424   2.58770   2.59897   2.64738
 Alpha virt. eigenvalues --    2.68229   2.69544   2.71035   2.72918   2.73978
 Alpha virt. eigenvalues --    2.78534   2.80846   2.82211   2.84609   2.89458
 Alpha virt. eigenvalues --    2.90498   2.92244   2.93551   2.95498   2.97481
 Alpha virt. eigenvalues --    2.98982   3.01518   3.03264   3.04441   3.07727
 Alpha virt. eigenvalues --    3.09230   3.12117   3.14017   3.16028   3.21038
 Alpha virt. eigenvalues --    3.21327   3.23662   3.24590   3.26593   3.32055
 Alpha virt. eigenvalues --    3.33045   3.36122   3.38721   3.42573   3.51383
 Alpha virt. eigenvalues --    3.54187   3.55673   3.56844   3.65362   3.73898
 Alpha virt. eigenvalues --    3.75695   3.78257   3.82274   3.87701   3.98896
 Alpha virt. eigenvalues --    4.02247   4.15333   4.19310   4.30540   4.56965
 Alpha virt. eigenvalues --    4.84017   4.88268   5.34514   5.50834   5.98715
 Alpha virt. eigenvalues --   10.08173  10.11541  10.13484  23.47729  23.67634
 Alpha virt. eigenvalues --   23.87651  23.98296  23.99173  24.02972  24.07927
 Alpha virt. eigenvalues --   24.16090  24.17444  24.24510  24.27171  24.38783
 Alpha virt. eigenvalues --   26.02903  26.07050  26.12489  26.35037  26.39105
 Alpha virt. eigenvalues --   26.50195  26.79226  26.86207  27.00692  50.29534
 Alpha virt. eigenvalues --  216.18333 216.22085 216.24696
          Condensed to atoms (all electrons):
               1          2          3          4          5          6
     1  C   37.597677  -5.422725  -4.878151  -1.943588  -9.587810  -5.335579
     2  C   -5.422725  23.294672   2.317384  -3.531067  -0.619867  -4.417389
     3  C   -4.878151   2.317384  21.175859  -3.138030  -0.983304   1.636568
     4  C   -1.943588  -3.531067  -3.138030  33.538260 -18.093825  -6.827837
     5  C   -9.587810  -0.619867  -0.983304 -18.093825  39.851604   0.373384
     6  C   -5.335579  -4.417389   1.636568  -6.827837   0.373384  27.516733
     7  Cl   0.632410   1.849937  -0.999251  -0.133445   0.491410  -1.222550
     8  O   -0.197492   0.042313   0.140885  -0.120454   0.024176   0.015268
     9  Cl   0.147798  -2.379663   0.632535   0.094021   0.159880   0.272194
    10  C   -3.729717  -5.519876  -9.662717   8.538088  -6.675322  -3.265556
    11  C    0.388557  -0.057145   3.606959   3.752543  -5.788357  -2.699042
    12  C   -0.043511  -0.100786  -0.636428   0.397283  -0.270794  -0.395673
    13  C   -0.425749  -0.299537  -2.871165  -4.889584   6.822937   1.028046
    14  C   -0.215757  -0.108957  -0.189869  -0.874851   0.760930   0.164168
    15  C    0.021855  -0.013940  -0.045471  -0.021316   0.035107  -0.529214
    16  H   -0.000813  -0.009752  -0.049796   0.061977   0.003598  -0.071950
    17  Cl   0.472278   0.006721   0.278804  -2.260705   0.898202  -0.135890
    18  H    0.008446  -0.028240  -0.146298   0.371284   0.048820  -0.201481
               7          8          9         10         11         12
     1  C    0.632410  -0.197492   0.147798  -3.729717   0.388557  -0.043511
     2  C    1.849937   0.042313  -2.379663  -5.519876  -0.057145  -0.100786
     3  C   -0.999251   0.140885   0.632535  -9.662717   3.606959  -0.636428
     4  C   -0.133445  -0.120454   0.094021   8.538088   3.752543   0.397283
     5  C    0.491410   0.024176   0.159880  -6.675322  -5.788357  -0.270794
     6  C   -1.222550   0.015268   0.272194  -3.265556  -2.699042  -0.395673
     7  Cl  17.974594  -0.008092  -0.381560  -1.165970  -0.316080  -0.631077
     8  O   -0.008092   8.251746   0.049952   0.038120   0.001944   0.000678
     9  Cl  -0.381560   0.049952  17.869447   0.324748  -0.052636   0.005975
    10  C   -1.165970   0.038120   0.324748  35.606495  -3.672161   0.702523
    11  C   -0.316080   0.001944  -0.052636  -3.672161  23.827799  -5.206797
    12  C   -0.631077   0.000678   0.005975   0.702523  -5.206797  14.443797
    13  C    0.225507  -0.002544   0.008118  -3.402774  -6.410694  -2.893237
    14  C    0.011094   0.001204  -0.006426  -0.277439  -2.089159   0.588062
    15  C    0.002709  -0.000136   0.000451  -1.834195   0.945687  -0.144298
    16  H   -0.000165   0.000011  -0.000077   0.177298  -0.064298   0.054646
    17  Cl   0.011798   0.059547  -0.050423  -0.251269  -0.020834   0.003781
    18  H   -0.000993  -0.000629   0.000986   0.315886   0.035712   0.001724
              13         14         15         16         17         18
     1  C   -0.425749  -0.215757   0.021855  -0.000813   0.472278   0.008446
     2  C   -0.299537  -0.108957  -0.013940  -0.009752   0.006721  -0.028240
     3  C   -2.871165  -0.189869  -0.045471  -0.049796   0.278804  -0.146298
     4  C   -4.889584  -0.874851  -0.021316   0.061977  -2.260705   0.371284
     5  C    6.822937   0.760930   0.035107   0.003598   0.898202   0.048820
     6  C    1.028046   0.164168  -0.529214  -0.071950  -0.135890  -0.201481
     7  Cl   0.225507   0.011094   0.002709  -0.000165   0.011798  -0.000993
     8  O   -0.002544   0.001204  -0.000136   0.000011   0.059547  -0.000629
     9  Cl   0.008118  -0.006426   0.000451  -0.000077  -0.050423   0.000986
    10  C   -3.402774  -0.277439  -1.834195   0.177298  -0.251269   0.315886
    11  C   -6.410694  -2.089159   0.945687  -0.064298  -0.020834   0.035712
    12  C   -2.893237   0.588062  -0.144298   0.054646   0.003781   0.001724
    13  C   21.101476  -2.346314   0.795266   0.196744   0.016150  -0.045334
    14  C   -2.346314  10.271580   0.524556   0.049559   0.047260  -0.009597
    15  C    0.795266   0.524556   6.377395  -0.038923  -0.003981  -0.000336
    16  H    0.196744   0.049559  -0.038923   0.507989  -0.001036   0.000964
    17  Cl   0.016150   0.047260  -0.003981  -0.001036  17.739084  -0.031433
    18  H   -0.045334  -0.009597  -0.000336   0.000964  -0.031433   0.519353
 Mulliken charges:
               1
     1  C   -1.488129
     2  C    0.997917
     3  C   -0.188513
     4  C    1.081248
     5  C   -1.450768
     6  C    0.095800
     7  Cl   0.659726
     8  O   -0.296500
     9  Cl   0.304681
    10  C   -0.246162
    11  C   -0.181998
    12  C    0.124134
    13  C   -0.607312
    14  C   -0.300046
    15  C   -0.071217
    16  H    0.184026
    17  Cl   0.221947
    18  H    0.161168
 Sum of Mulliken charges =  -1.00000
 Mulliken charges with hydrogens summed into heavy atoms:
               1
     1  C   -1.488129
     2  C    0.997917
     3  C   -0.188513
     4  C    1.081248
     5  C   -1.289600
     6  C    0.095800
     7  Cl   0.659726
     8  O   -0.296500
     9  Cl   0.304681
    10  C   -0.246162
    11  C   -0.181998
    12  C    0.124134
    13  C   -0.423286
    14  C   -0.300046
    15  C   -0.071217
    17  Cl   0.221947
 Electronic spatial extent (au):  <R**2>=           5045.3904
 Charge=             -1.0000 electrons
 Dipole moment (field-independent basis, Debye):
    X=             -3.6750    Y=             -0.3771    Z=             -0.5643  Tot=              3.7372
 Quadrupole moment (field-independent basis, Debye-Ang):
   XX=           -171.5325   YY=           -129.6483   ZZ=           -118.9544
   XY=              0.4473   XZ=             -1.4324   YZ=             -0.3979
 Traceless Quadrupole moment (field-independent basis, Debye-Ang):
   XX=            -31.4874   YY=             10.3968   ZZ=             21.0906
   XY=              0.4473   XZ=             -1.4324   YZ=             -0.3979
 Octapole moment (field-independent basis, Debye-Ang**2):
  XXX=             59.2446  YYY=            -19.3194  ZZZ=              0.0821  XYY=             15.6197
  XXY=            -46.3779  XXZ=            -16.4307  XZZ=             28.7024  YZZ=             -6.1232
  YYZ=              0.1642  XYZ=              3.5760
 Hexadecapole moment (field-independent basis, Debye-Ang**3):
 XXXX=          -5640.5303 YYYY=          -2385.4756 ZZZZ=           -175.7723 XXXY=            146.2032
 XXXZ=              3.0884 YYYX=             35.3105 YYYZ=             -3.3100 ZZZX=              9.1838
 ZZZY=             -6.7839 XXYY=          -1310.8945 XXZZ=           -866.9985 YYZZ=           -431.3679
 XXYZ=            -19.4127 YYXZ=              8.9548 ZZXY=             14.8368
 N-N= 1.255869942316D+03 E-N=-7.051621498306D+03  KE= 1.907956273145D+03
 No NMR shielding tensors so no spin-rotation constants.
 Leave Link  601 at Tue Apr  5 19:56:54 2022, MaxMem=  1879048192 cpu:               1.3 elap:               0.2
 (Enter /gpfs/software/gaussian16/sse4/tar/g16/l701.exe)
 ... and contract with generalized density number  0.
 Compute integral first derivatives.
 Leave Link  701 at Tue Apr  5 19:56:54 2022, MaxMem=  1879048192 cpu:               1.2 elap:               0.2
 (Enter /gpfs/software/gaussian16/sse4/tar/g16/l702.exe)
 L702 exits ... SP integral derivatives will be done elsewhere.
 Leave Link  702 at Tue Apr  5 19:56:55 2022, MaxMem=  1879048192 cpu:               0.1 elap:               0.0
 (Enter /gpfs/software/gaussian16/sse4/tar/g16/l703.exe)
 Integral derivatives from FoFJK, PRISM(SPDF).
 Compute integral first derivatives, UseDBF=F ICtDFT=           0.
 Calling FoFJK, ICntrl=      2127 FMM=F ISym2X=0 I1Cent= 0 IOpClX= 0 NMat=1 NMatS=1 NMatT=0.
 FoFJK:  IHMeth= 1 ICntrl=    2127 DoSepK=F KAlg= 0 I1Cent=           0 FoldK=F
 IRaf=         0 NMat=       1 IRICut=       1 DoRegI=T DoRafI=F ISym2E= 0 IDoP0=0 IntGTp=1.
 FoFCou: FMM=F IPFlag=           0 FMFlag=      100000 FMFlg1=         800
         NFxFlg=           0 DoJE=F BraDBF=F KetDBF=F FulRan=T
         wScrn=  0.000000 ICntrl=      2127 IOpCl=  0 I1Cent=           0 NGrid=           0
         NMat0=    1 NMatS0=      1 NMatT0=    0 NMatD0=    1 NMtDS0=    0 NMtDT0=    0
 Symmetry not used in FoFCou.
 Leave Link  703 at Tue Apr  5 19:57:24 2022, MaxMem=  1879048192 cpu:             206.1 elap:              29.5
 (Enter /gpfs/software/gaussian16/sse4/tar/g16/l716.exe)
 Dipole        =-1.44587517D+00-1.48371274D-01-2.22008195D-01
 ***** Axes restored to original set *****
 -------------------------------------------------------------------
 Center     Atomic                   Forces (Hartrees/Bohr)
 Number     Number              X              Y              Z
 -------------------------------------------------------------------
      1        6           0.004163729   -0.004761877   -0.001919792
      2        6          -0.021524303   -0.026516287   -0.015481150
      3        6           0.051125456   -0.032785535   -0.011721240
      4        6          -0.025848387    0.028780032    0.015561565
      5        6           0.039872504    0.033113158    0.027673591
      6        6          -0.009264382   -0.005079792   -0.009487609
      7       17           0.005291908   -0.001519252    0.001216637
      8        8          -0.006553128    0.002152415   -0.000469957
      9       17           0.002462884   -0.001656132   -0.000391944
     10        6          -0.057916576    0.049427193   -0.001313714
     11        6           0.140358836   -0.003682391    0.023525096
     12        6          -0.092480651   -0.058317641   -0.026214220
     13        6           0.047312351   -0.036112137   -0.000902115
     14        6           0.046051209    0.099035373    0.028985593
     15        6          -0.110254224   -0.043257388   -0.029792337
     16        1          -0.009069634    0.006249584    0.001901833
     17       17          -0.005409794   -0.005799979   -0.004538465
     18        1           0.001682202    0.000730657    0.003368228
 -------------------------------------------------------------------
 Cartesian Forces:  Max     0.140358836 RMS     0.038709374
 Leave Link  716 at Tue Apr  5 19:57:24 2022, MaxMem=  1879048192 cpu:               0.3 elap:               0.1
 (Enter /gpfs/software/gaussian16/sse4/tar/g16/l103.exe)

 GradGradGradGradGradGradGradGradGradGradGradGradGradGradGradGradGradGrad
 Berny optimization.
 FormGI is forming the generalized inverse of G from B-inverse, IUseBI=4.
 GSVD:  received Info=                   1 from GESDD.
 Internal  Forces:  Max     0.136096623 RMS     0.024240404
 Search for a local minimum.
 Step number   1 out of a maximum of   96
 All quantities printed in internal units (Hartrees-Bohrs-Radians)
 RMS Force = .24240D-01 SwitMx=.10000D-02 MixMth= 1
 Mixed Optimization -- RFO/linear search
 Second derivative matrix not updated -- first step.
 ITU=  0
     Eigenvalues ---    0.00574   0.00856   0.00884   0.00978   0.01449
     Eigenvalues ---    0.01572   0.01586   0.01885   0.01964   0.02024
     Eigenvalues ---    0.02047   0.02135   0.02147   0.02226   0.02261
     Eigenvalues ---    0.16000   0.16000   0.23309   0.23338   0.24884
     Eigenvalues ---    0.24989   0.24992   0.24997   0.24998   0.24999
     Eigenvalues ---    0.24999   0.25000   0.25000   0.25000   0.30899
     Eigenvalues ---    0.31189   0.31620   0.31872   0.32578   0.33234
     Eigenvalues ---    0.33521   0.34777   0.35297   0.35347   0.42473
     Eigenvalues ---    0.43412   0.45441   0.46149   0.46962   0.47623
     Eigenvalues ---    0.52573   0.56945   0.93126
 RFO step:  Lambda=-9.74731480D-02 EMin= 5.73664898D-03
 Linear search not attempted -- first point.
 Maximum step size (   0.300) exceeded in Quadratic search.
    -- Step size scaled by   0.687
 Iteration  1 RMS(Cart)=  0.04753595 RMS(Int)=  0.00076938
 Iteration  2 RMS(Cart)=  0.00070904 RMS(Int)=  0.00027023
 Iteration  3 RMS(Cart)=  0.00000093 RMS(Int)=  0.00027022
 ITry= 1 IFail=0 DXMaxC= 2.24D-01 DCOld= 1.00D+10 DXMaxT= 3.00D-01 DXLimC= 3.00D+00 Rises=F
 Variable       Old X    -DE/DX   Delta X   Delta X   Delta X     New X
                                 (Linear)    (Quad)   (Total)
    R1        2.82593  -0.02099   0.00000  -0.03319  -0.03314   2.79278
    R2        2.80955  -0.02167   0.00000  -0.03324  -0.03322   2.77633
    R3        2.31525   0.00601   0.00000   0.00401   0.00401   2.31926
    R4        2.55052   0.02400   0.00000   0.02525   0.02528   2.57580
    R5        3.28545  -0.00290   0.00000  -0.00482  -0.00482   3.28063
    R6        2.82188  -0.05492   0.00000  -0.08903  -0.08905   2.73283
    R7        3.29354   0.00091   0.00000   0.00153   0.00153   3.29507
    R8        2.52637   0.02963   0.00000   0.03026   0.03023   2.55661
    R9        3.25643   0.00876   0.00000   0.01400   0.01400   3.27043
   R10        2.78459  -0.04436   0.00000  -0.06827  -0.06832   2.71627
   R11        2.05116  -0.00099   0.00000  -0.00151  -0.00151   2.04965
   R12        2.86206  -0.03594   0.00000  -0.06076  -0.06076   2.80130
   R13        2.64095  -0.00915   0.00000  -0.00909  -0.00939   2.63156
   R14        2.65833   0.02649   0.00000   0.03882   0.03825   2.69659
   R15        2.63579  -0.13610   0.00000  -0.16896  -0.16872   2.46707
   R16        2.61924  -0.06229   0.00000  -0.07905  -0.07849   2.54075
   R17        2.64626  -0.02296   0.00000  -0.02575  -0.02597   2.62029
   R18        2.05195  -0.00258   0.00000  -0.00394  -0.00394   2.04801
   R19        2.62367  -0.11686   0.00000  -0.14228  -0.14193   2.48174
    A1        2.03031  -0.02019   0.00000  -0.03755  -0.03751   1.99281
    A2        2.13165   0.00687   0.00000   0.01240   0.01238   2.14402
    A3        2.12096   0.01331   0.00000   0.02513   0.02511   2.14607
    A4        2.12214   0.00634   0.00000   0.01336   0.01341   2.13556
    A5        2.00428  -0.00207   0.00000  -0.00452  -0.00454   1.99974
    A6        2.15669  -0.00427   0.00000  -0.00885  -0.00887   2.14782
    A7        2.11061   0.00598   0.00000   0.01070   0.01068   2.12130
    A8        2.07162   0.00575   0.00000   0.01194   0.01195   2.08356
    A9        2.10095  -0.01173   0.00000  -0.02264  -0.02263   2.07832
   A10        2.11315   0.00697   0.00000   0.01568   0.01565   2.12880
   A11        2.06146  -0.00753   0.00000  -0.01584  -0.01583   2.04563
   A12        2.10850   0.00055   0.00000   0.00015   0.00016   2.10866
   A13        2.14095   0.00136   0.00000   0.00282   0.00269   2.14364
   A14        2.06750   0.00224   0.00000   0.00638   0.00643   2.07392
   A15        2.07474  -0.00359   0.00000  -0.00918  -0.00914   2.06560
   A16        2.02816   0.00006   0.00000  -0.00145  -0.00153   2.02663
   A17        2.18885  -0.01023   0.00000  -0.01944  -0.01940   2.16945
   A18        2.06617   0.01017   0.00000   0.02088   0.02092   2.08710
   A19        2.12113   0.01776   0.00000   0.02795   0.02846   2.14959
   A20        2.13650  -0.00052   0.00000  -0.00820  -0.00769   2.12882
   A21        2.02549  -0.01723   0.00000  -0.01970  -0.02073   2.00476
   A22        2.14711  -0.00056   0.00000   0.00075   0.00048   2.14758
   A23        2.08749   0.01390   0.00000   0.01089   0.01188   2.09937
   A24        2.12099  -0.01813   0.00000  -0.02328  -0.02417   2.09682
   A25        2.13404  -0.00190   0.00000  -0.01764  -0.01719   2.11685
   A26        2.02813   0.02003   0.00000   0.04089   0.04133   2.06946
   A27        2.10384  -0.01450   0.00000  -0.02519  -0.02515   2.07868
   A28        2.08120   0.03651   0.00000   0.05644   0.05757   2.13877
    D1       -0.12966   0.00154   0.00000   0.00827   0.00822  -0.12143
    D2        3.00009   0.00161   0.00000   0.00777   0.00768   3.00777
    D3        3.03640   0.00132   0.00000   0.00896   0.00896   3.04536
    D4       -0.11704   0.00139   0.00000   0.00846   0.00842  -0.10862
    D5        0.10927  -0.00092   0.00000  -0.00457  -0.00452   0.10475
    D6       -3.01900  -0.00080   0.00000  -0.00331  -0.00327  -3.02226
    D7       -3.05662  -0.00080   0.00000  -0.00544  -0.00546  -3.06208
    D8        0.09829  -0.00068   0.00000  -0.00418  -0.00420   0.09409
    D9       -0.01061   0.00120   0.00000   0.00410   0.00400  -0.00661
   D10        3.13061   0.00088   0.00000   0.00268   0.00257   3.13318
   D11       -3.13930   0.00110   0.00000   0.00460   0.00454  -3.13476
   D12        0.00192   0.00078   0.00000   0.00317   0.00311   0.00503
   D13        0.16743  -0.00210   0.00000  -0.01558  -0.01563   0.15180
   D14       -2.97264  -0.00167   0.00000  -0.01145  -0.01152  -2.98416
   D15       -2.97378  -0.00179   0.00000  -0.01413  -0.01422  -2.98799
   D16        0.16934  -0.00135   0.00000  -0.01001  -0.01010   0.15923
   D17        0.05235  -0.00239   0.00000  -0.01161  -0.01158   0.04077
   D18       -3.09157  -0.00072   0.00000  -0.00273  -0.00270  -3.09427
   D19       -3.10293  -0.00257   0.00000  -0.01301  -0.01300  -3.11592
   D20        0.03634  -0.00090   0.00000  -0.00413  -0.00411   0.03223
   D21       -0.19081   0.00321   0.00000   0.02035   0.02035  -0.17046
   D22        2.94938   0.00279   0.00000   0.01650   0.01640   2.96578
   D23        2.95312   0.00153   0.00000   0.01142   0.01149   2.96460
   D24       -0.18988   0.00111   0.00000   0.00756   0.00754  -0.18234
   D25       -0.34896   0.00011   0.00000   0.00010   0.00009  -0.34887
   D26        2.80472  -0.00060   0.00000  -0.00464  -0.00467   2.80005
   D27        2.79418   0.00055   0.00000   0.00432   0.00436   2.79854
   D28       -0.33532  -0.00015   0.00000  -0.00042  -0.00041  -0.33573
   D29        3.13422  -0.00065   0.00000  -0.00415  -0.00414   3.13008
   D30       -0.01874   0.00011   0.00000   0.00036   0.00037  -0.01836
   D31        3.13069  -0.00003   0.00000  -0.00046  -0.00048   3.13021
   D32       -0.01801  -0.00081   0.00000  -0.00469  -0.00469  -0.02269
   D33        0.00057  -0.00093   0.00000  -0.00526  -0.00519  -0.00462
   D34        3.13506  -0.00171   0.00000  -0.00949  -0.00940   3.12566
   D35        0.02351   0.00132   0.00000   0.00696   0.00682   0.03033
   D36       -0.00919  -0.00166   0.00000  -0.00912  -0.00931  -0.01850
   D37        0.01276   0.00030   0.00000   0.00268   0.00267   0.01543
   D38       -3.12213   0.00111   0.00000   0.00688   0.00698  -3.11515
   D39       -0.00829   0.00050   0.00000   0.00403   0.00395  -0.00434
         Item               Value     Threshold  Converged?
 Maximum Force            0.136097     0.000450     NO 
 RMS     Force            0.024240     0.000300     NO 
 Maximum Displacement     0.223676     0.001800     NO 
 RMS     Displacement     0.047548     0.001200     NO 
 Predicted change in Energy=-4.850689D-02
 Lowest energy point so far.  Saving SCF results.
 GradGradGradGradGradGradGradGradGradGradGradGradGradGradGradGradGradGrad

 Leave Link  103 at Tue Apr  5 19:57:25 2022, MaxMem=  1879048192 cpu:               0.8 elap:               0.2
 (Enter /gpfs/software/gaussian16/sse4/tar/g16/l202.exe)
                          Input orientation:                          
 ---------------------------------------------------------------------
 Center     Atomic      Atomic             Coordinates (Angstroms)
 Number     Number       Type             X           Y           Z
 ---------------------------------------------------------------------
      1          6           0       -3.985287   -0.834680   -0.301128
      2          6           0       -3.400744    0.381724    0.301195
      3          6           0       -2.054830    0.565868    0.413110
      4          6           0       -2.999140   -1.739904   -0.906555
      5          6           0       -1.667869   -1.524664   -0.798289
      6          6           0       -1.113977   -0.430899   -0.047981
      7         17           0       -1.449106    2.037422    1.125878
      8          8           0       -5.192560   -1.054830   -0.318078
      9         17           0       -4.564584    1.555364    0.832094
     10          6           0        0.344745   -0.386248    0.212002
     11          6           0        1.020626    0.779646    0.562863
     12          6           0        2.303312    0.813993    0.803519
     13          6           0        1.166289   -1.548567    0.110347
     14          6           0        2.529402   -1.460688    0.348796
     15          6           0        3.045536   -0.300781    0.684841
     16          1           0        0.745498   -2.514879   -0.142062
     17         17           0       -3.608886   -3.095776   -1.792514
     18          1           0       -0.986065   -2.200769   -1.302708
 ---------------------------------------------------------------------
                    Distance matrix (angstroms):
                    1          2          3          4          5
     1  C    0.000000
     2  C    1.477877   0.000000
     3  C    2.489645   1.363054   0.000000
     4  C    1.469170   2.474116   2.819543   0.000000
     5  C    2.468537   2.801077   2.446947   1.352897   0.000000
     6  C    2.910592   2.451853   1.446152   2.450404   1.437386
     7  Cl   4.088708   2.688927   1.743678   4.560875   4.054470
     8  O    1.227299   2.378612   3.606473   2.372072   3.588147
     9  Cl   2.707782   1.736032   2.730112   4.041325   4.531630
    10  C    4.383329   3.824451   2.589388   3.776920   2.523350
    11  C    5.330262   4.446946   3.086512   4.966472   3.793492
    12  C    6.594304   5.742425   4.382624   6.128845   4.879076
    13  C    5.217056   4.961878   3.864985   4.292027   2.976347
    14  C    6.576888   6.209942   5.012609   5.676146   4.351664
    15  C    7.119666   6.493652   5.180603   6.414181   5.090555
    16  H    5.022818   5.077215   4.200126   3.899660   2.689889
    17  Cl   2.734679   4.064474   4.548352   1.730637   2.687829
    18  H    3.444517   3.882326   3.426452   2.102808   1.084627
                    6          7          8          9         10
     6  C    0.000000
     7  Cl   2.753700   0.000000
     8  O    4.134862   5.065618   0.000000
     9  Cl   4.077556   3.166211   2.920679   0.000000
    10  C    1.482382   3.150753   5.602655   5.315626   0.000000
    11  C    2.528850   2.828172   6.537970   5.645245   1.392561
    12  C    3.735328   3.959966   7.806317   6.907854   2.372015
    13  C    2.544378   4.553121   6.392362   6.557302   1.426974
    14  C    3.806850   5.354358   7.761324   7.723651   2.438413
    15  C    4.225577   5.085617   8.333107   7.834595   2.743201
    16  H    2.794543   5.210317   6.117456   6.761126   2.194775
    17  Cl   4.045928   6.287399   2.974466   5.425406   5.195270
    18  H    2.173279   4.906598   4.469595   5.609966   2.712543
                   11         12         13         14         15
    11  C    0.000000
    12  C    1.305519   0.000000
    13  C    2.376250   2.712010   0.000000
    14  C    2.709488   2.330678   1.386599   0.000000
    15  C    2.298360   1.344507   2.327785   1.313281   0.000000
    16  H    3.380312   3.795036   1.083759   2.129453   3.297904
    17  Cl   6.480670   7.548495   5.368150   6.703529   7.630899
    18  H    4.048462   4.934064   2.656072   3.953946   4.879971
                   16         17         18
    16  H    0.000000
    17  Cl   4.692771   0.000000
    18  H    2.108098   2.814274   0.000000
 Stoichiometry    C12H2Cl3O(1-)
 Framework group  C1[X(C12H2Cl3O)]
 Deg. of freedom    48
 Full point group                 C1      NOp   1
 RotChk:  IX=0 Diff= 2.42D-02
 Largest Abelian subgroup         C1      NOp   1
 Largest concise Abelian subgroup C1      NOp   1
                         Standard orientation:                         
 ---------------------------------------------------------------------
 Center     Atomic      Atomic             Coordinates (Angstroms)
 Number     Number       Type             X           Y           Z
 ---------------------------------------------------------------------
      1          6           0        2.299425    0.246516    0.137805
      2          6           0        1.490756   -0.988301    0.064292
      3          6           0        0.132240   -0.965272   -0.044439
      4          6           0        1.533190    1.481368   -0.077800
      5          6           0        0.186068    1.475967   -0.202553
      6          6           0       -0.602330    0.279719   -0.086381
      7         17           0       -0.744058   -2.469846   -0.138101
      8          8           0        3.510871    0.238097    0.334247
      9         17           0        2.412539   -2.458741    0.108203
     10          6           0       -2.079311    0.381149   -0.010918
     11          6           0       -2.931363   -0.683684   -0.292639
     12          6           0       -4.231479   -0.595396   -0.213376
     13          6           0       -2.735764    1.595125    0.351829
     14          6           0       -4.120485    1.651096    0.397375
     15          6           0       -4.812859    0.570180    0.119986
     16          1           0       -2.172395    2.485239    0.606476
     17         17           0        2.428054    2.958453   -0.189791
     18          1           0       -0.324167    2.411472   -0.404806
 ---------------------------------------------------------------------
 Rotational constants (GHZ):           0.5553421           0.2961593           0.1947515
 Leave Link  202 at Tue Apr  5 19:57:25 2022, MaxMem=  1879048192 cpu:               0.1 elap:               0.0
 (Enter /gpfs/software/gaussian16/sse4/tar/g16/l301.exe)
 Standard basis: 6-311+G(d,p) (5D, 7F)
 Ernie: Thresh=  0.10000D-02 Tol=  0.10000D-05 Strict=F.
 There are   404 symmetry adapted cartesian basis functions of A   symmetry.
 There are   388 symmetry adapted basis functions of A   symmetry.
   388 basis functions,   643 primitive gaussians,   404 cartesian basis functions
    67 alpha electrons       67 beta electrons
       nuclear repulsion energy      1269.4484760459 Hartrees.
 IExCor= 4336 DFT=T Ex+Corr=M062X ExCW=0 ScaHFX=  0.540000
 ScaDFX=  1.000000  1.000000  1.000000  1.000000 ScalE2=  1.000000  1.000000
 IRadAn=      5 IRanWt=     -1 IRanGd=            0 ICorTp=0 IEmpDi=  4
 NAtoms=   18 NActive=   18 NUniq=   18 SFac= 1.00D+00 NAtFMM=   60 NAOKFM=F Big=F
 Integral buffers will be    131072 words long.
 Raffenetti 2 integral format.
 Two-electron integral symmetry is turned on.
 Leave Link  301 at Tue Apr  5 19:57:25 2022, MaxMem=  1879048192 cpu:               0.4 elap:               0.1
 (Enter /gpfs/software/gaussian16/sse4/tar/g16/l302.exe)
 NPDir=0 NMtPBC=     1 NCelOv=     1 NCel=       1 NClECP=     1 NCelD=      1
         NCelK=      1 NCelE2=     1 NClLst=     1 CellRange=     0.0.
 One-electron integrals computed using PRISM.
 One-electron integral symmetry used in STVInt
 NBasis=   388 RedAO= T EigKep=  1.13D-06  NBF=   388
 NBsUse=   385 1.00D-06 EigRej=  7.77D-07 NBFU=   385
 Precomputing XC quadrature grid using
 IXCGrd= 4 IRadAn=           5 IRanWt=          -1 IRanGd=           0 AccXCQ= 0.00D+00.
 Generated NRdTot=       0 NPtTot=           0 NUsed=           0 NTot=          32
 NSgBfM=   399   399   399   399   399 MxSgAt=    18 MxSgA2=    18.
 Leave Link  302 at Tue Apr  5 19:57:25 2022, MaxMem=  1879048192 cpu:               2.5 elap:               0.4
 (Enter /gpfs/software/gaussian16/sse4/tar/g16/l303.exe)
 DipDrv:  MaxL=1.
 Leave Link  303 at Tue Apr  5 19:57:26 2022, MaxMem=  1879048192 cpu:               0.3 elap:               0.1
 (Enter /gpfs/software/gaussian16/sse4/tar/g16/l401.exe)
 Initial guess from the checkpoint file:  "checkpoint.chk"
 B after Tr=     0.000000    0.000000   -0.000000
         Rot=    0.999947   -0.000574   -0.000112    0.010265 Ang=  -1.18 deg.
 Guess basis will be translated and rotated to current coordinates.
 JPrj=2 DoOrth=T DoCkMO=T.
 Generating alternative initial guess.
 ExpMin= 4.38D-02 ExpMax= 1.06D+05 ExpMxC= 3.62D+03 IAcc=2 IRadAn=         4 AccDes= 0.00D+00
 Harris functional with IExCor= 1009 and IRadAn=       4 diagonalized for initial guess.
 HarFok:  IExCor= 1009 AccDes= 0.00D+00 IRadAn=         4 IDoV= 1 UseB2=F ITyADJ=14
 ICtDFT=  3500011 ScaDFX=  1.000000  1.000000  1.000000  1.000000
 FoFCou: FMM=F IPFlag=           0 FMFlag=      100000 FMFlg1=           0
         NFxFlg=           0 DoJE=T BraDBF=F KetDBF=T FulRan=T
         wScrn=  0.000000 ICntrl=       500 IOpCl=  0 I1Cent=   200000004 NGrid=           0
         NMat0=    1 NMatS0=      1 NMatT0=    0 NMatD0=    1 NMtDS0=    0 NMtDT0=    0
 Petite list used in FoFCou.
 Harris En= -1913.16170538538    
 Leave Link  401 at Tue Apr  5 19:57:27 2022, MaxMem=  1879048192 cpu:              10.8 elap:               1.6
 (Enter /gpfs/software/gaussian16/sse4/tar/g16/l502.exe)
 Integral symmetry usage will be decided dynamically.
 Closed shell SCF:
 Using DIIS extrapolation, IDIIS=  1040.
 NGot=  1879048192 LenX=  1878715301 LenY=  1878551644
 Requested convergence on RMS density matrix=1.00D-08 within 128 cycles.
 Requested convergence on MAX density matrix=1.00D-06.
 Requested convergence on             energy=1.00D-06.
 No special actions if energy rises.
 Fock matrices will be formed incrementally for  20 cycles.

 Cycle   1  Pass 1  IDiag  1:
 FoFJK:  IHMeth= 1 ICntrl=       0 DoSepK=F KAlg= 0 I1Cent=           0 FoldK=F
 IRaf= 830000000 NMat=       1 IRICut=       1 DoRegI=T DoRafI=F ISym2E= 0 IDoP0=0 IntGTp=1.
 FoFCou: FMM=F IPFlag=           0 FMFlag=      100000 FMFlg1=           0
         NFxFlg=           0 DoJE=F BraDBF=F KetDBF=F FulRan=T
         wScrn=  0.000000 ICntrl=         0 IOpCl=  0 I1Cent=           0 NGrid=           0
         NMat0=    1 NMatS0=      1 NMatT0=    0 NMatD0=    1 NMtDS0=    0 NMtDT0=    0
 Symmetry not used in FoFCou.
 E= -1913.99323795486    
 DIIS: error= 2.90D-03 at cycle   1 NSaved=   1.
 NSaved= 1 IEnMin= 1 EnMin= -1913.99323795486     IErMin= 1 ErrMin= 2.90D-03
 ErrMax= 2.90D-03  0.00D+00 EMaxC= 1.00D-01 BMatC= 1.71D-02 BMatP= 1.71D-02
 IDIUse=3 WtCom= 9.71D-01 WtEn= 2.90D-02
 Coeff-Com:  0.100D+01
 Coeff-En:   0.100D+01
 Coeff:      0.100D+01
 Gap=     0.394 Goal=   None    Shift=    0.000
 GapD=    0.394 DampG=1.000 DampE=1.000 DampFc=1.0000 IDamp=-1.
 RMSDP=2.30D-02 MaxDP=2.54D+00              OVMax= 4.81D-02

 Cycle   2  Pass 1  IDiag  1:
 RMSU=  2.23D-02    CP:  1.04D+00
 E= -1914.01623871254     Delta-E=       -0.023000757678 Rises=F Damp=F
 DIIS: error= 3.20D-03 at cycle   2 NSaved=   2.
 NSaved= 2 IEnMin= 2 EnMin= -1914.01623871254     IErMin= 1 ErrMin= 2.90D-03
 ErrMax= 3.20D-03  0.00D+00 EMaxC= 1.00D-01 BMatC= 2.95D-03 BMatP= 1.71D-02
 IDIUse=3 WtCom= 9.68D-01 WtEn= 3.20D-02
 Coeff-Com:  0.183D+00 0.817D+00
 Coeff-En:   0.000D+00 0.100D+01
 Coeff:      0.177D+00 0.823D+00
 Gap=     0.131 Goal=   None    Shift=    0.000
 RMSDP=6.18D-03 MaxDP=5.07D-01 DE=-2.30D-02 OVMax= 2.97D-02

 Cycle   3  Pass 1  IDiag  1:
 RMSU=  4.03D-03    CP:  1.07D+00  1.04D+00
 E= -1914.01582426436     Delta-E=        0.000414448174 Rises=F Damp=F
 DIIS: error= 4.38D-03 at cycle   3 NSaved=   3.
 NSaved= 3 IEnMin= 2 EnMin= -1914.01623871254     IErMin= 1 ErrMin= 2.90D-03
 ErrMax= 4.38D-03  0.00D+00 EMaxC= 1.00D-01 BMatC= 3.40D-03 BMatP= 2.95D-03
 IDIUse=3 WtCom= 1.31D-01 WtEn= 8.69D-01
 Coeff-Com: -0.991D-02 0.522D+00 0.488D+00
 Coeff-En:   0.000D+00 0.528D+00 0.472D+00
 Coeff:     -0.130D-02 0.527D+00 0.474D+00
 Gap=     0.120 Goal=   None    Shift=    0.000
 RMSDP=2.98D-03 MaxDP=2.52D-01 DE= 4.14D-04 OVMax= 2.25D-02

 Cycle   4  Pass 1  IDiag  1:
 RMSU=  1.96D-03    CP:  1.06D+00  1.10D+00  5.65D-01
 E= -1914.01917867139     Delta-E=       -0.003354407029 Rises=F Damp=F
 DIIS: error= 8.52D-04 at cycle   4 NSaved=   4.
 NSaved= 4 IEnMin= 4 EnMin= -1914.01917867139     IErMin= 4 ErrMin= 8.52D-04
 ErrMax= 8.52D-04  0.00D+00 EMaxC= 1.00D-01 BMatC= 4.05D-04 BMatP= 2.95D-03
 IDIUse=3 WtCom= 9.91D-01 WtEn= 8.52D-03
 Coeff-Com: -0.244D-01 0.229D+00 0.311D+00 0.485D+00
 Coeff-En:   0.000D+00 0.000D+00 0.662D-01 0.934D+00
 Coeff:     -0.242D-01 0.227D+00 0.308D+00 0.488D+00
 Gap=     0.121 Goal=   None    Shift=    0.000
 RMSDP=1.02D-03 MaxDP=1.07D-01 DE=-3.35D-03 OVMax= 5.45D-03

 Cycle   5  Pass 1  IDiag  1:
 RMSU=  9.36D-04    CP:  1.07D+00  1.11D+00  6.03D-01  8.94D-01
 E= -1914.01959536870     Delta-E=       -0.000416697310 Rises=F Damp=F
 DIIS: error= 1.37D-04 at cycle   5 NSaved=   5.
 NSaved= 5 IEnMin= 5 EnMin= -1914.01959536870     IErMin= 5 ErrMin= 1.37D-04
 ErrMax= 1.37D-04  0.00D+00 EMaxC= 1.00D-01 BMatC= 1.78D-05 BMatP= 4.05D-04
 IDIUse=3 WtCom= 9.99D-01 WtEn= 1.37D-03
 Coeff-Com: -0.845D-02 0.288D-01 0.824D-01 0.193D+00 0.704D+00
 Coeff-En:   0.000D+00 0.000D+00 0.000D+00 0.000D+00 0.100D+01
 Coeff:     -0.844D-02 0.288D-01 0.823D-01 0.193D+00 0.705D+00
 Gap=     0.121 Goal=   None    Shift=    0.000
 RMSDP=4.50D-04 MaxDP=4.72D-02 DE=-4.17D-04 OVMax= 2.37D-03

 Cycle   6  Pass 1  IDiag  1:
 RMSU=  3.04D-04    CP:  1.06D+00  1.10D+00  6.44D-01  8.77D-01  9.90D-01
 E= -1914.01961722662     Delta-E=       -0.000021857916 Rises=F Damp=F
 DIIS: error= 1.17D-04 at cycle   6 NSaved=   6.
 NSaved= 6 IEnMin= 6 EnMin= -1914.01961722662     IErMin= 6 ErrMin= 1.17D-04
 ErrMax= 1.17D-04  0.00D+00 EMaxC= 1.00D-01 BMatC= 5.58D-06 BMatP= 1.78D-05
 IDIUse=3 WtCom= 9.99D-01 WtEn= 1.17D-03
 Coeff-Com: -0.229D-03-0.260D-01-0.776D-02 0.621D-02 0.385D+00 0.643D+00
 Coeff-En:   0.000D+00 0.000D+00 0.000D+00 0.000D+00 0.000D+00 0.100D+01
 Coeff:     -0.229D-03-0.260D-01-0.775D-02 0.620D-02 0.384D+00 0.644D+00
 Gap=     0.121 Goal=   None    Shift=    0.000
 RMSDP=2.94D-04 MaxDP=3.10D-02 DE=-2.19D-05 OVMax= 9.47D-04

 Cycle   7  Pass 1  IDiag  1:
 RMSU=  1.31D-04    CP:  1.06D+00  1.11D+00  6.58D-01  9.65D-01  1.03D+00
                    CP:  8.92D-01
 E= -1914.01962428381     Delta-E=       -0.000007057195 Rises=F Damp=F
 DIIS: error= 4.74D-05 at cycle   7 NSaved=   7.
 NSaved= 7 IEnMin= 7 EnMin= -1914.01962428381     IErMin= 7 ErrMin= 4.74D-05
 ErrMax= 4.74D-05  0.00D+00 EMaxC= 1.00D-01 BMatC= 1.11D-06 BMatP= 5.58D-06
 IDIUse=1 WtCom= 1.00D+00 WtEn= 0.00D+00
 Coeff-Com:  0.108D-02-0.194D-01-0.156D-01-0.276D-01 0.133D+00 0.366D+00
 Coeff-Com:  0.563D+00
 Coeff:      0.108D-02-0.194D-01-0.156D-01-0.276D-01 0.133D+00 0.366D+00
 Coeff:      0.563D+00
 Gap=     0.121 Goal=   None    Shift=    0.000
 RMSDP=6.22D-05 MaxDP=5.94D-03 DE=-7.06D-06 OVMax= 9.24D-04

 Cycle   8  Pass 1  IDiag  1:
 RMSU=  3.68D-05    CP:  1.06D+00  1.11D+00  6.63D-01  9.70D-01  1.04D+00
                    CP:  1.00D+00  1.01D+00
 E= -1914.01962578925     Delta-E=       -0.000001505439 Rises=F Damp=F
 DIIS: error= 5.43D-05 at cycle   8 NSaved=   8.
 NSaved= 8 IEnMin= 8 EnMin= -1914.01962578925     IErMin= 7 ErrMin= 4.74D-05
 ErrMax= 5.43D-05  0.00D+00 EMaxC= 1.00D-01 BMatC= 4.21D-07 BMatP= 1.11D-06
 IDIUse=1 WtCom= 1.00D+00 WtEn= 0.00D+00
 Coeff-Com:  0.873D-03-0.666D-02-0.925D-02-0.259D-01-0.184D-01 0.516D-01
 Coeff-Com:  0.400D+00 0.608D+00
 Coeff:      0.873D-03-0.666D-02-0.925D-02-0.259D-01-0.184D-01 0.516D-01
 Coeff:      0.400D+00 0.608D+00
 Gap=     0.121 Goal=   None    Shift=    0.000
 RMSDP=6.17D-05 MaxDP=6.82D-03 DE=-1.51D-06 OVMax= 4.32D-04

 Cycle   9  Pass 1  IDiag  1:
 RMSU=  2.40D-05    CP:  1.06D+00  1.11D+00  6.63D-01  9.80D-01  1.08D+00
                    CP:  1.00D+00  1.13D+00  7.88D-01
 E= -1914.01962645462     Delta-E=       -0.000000665366 Rises=F Damp=F
 DIIS: error= 9.50D-06 at cycle   9 NSaved=   9.
 NSaved= 9 IEnMin= 9 EnMin= -1914.01962645462     IErMin= 9 ErrMin= 9.50D-06
 ErrMax= 9.50D-06  0.00D+00 EMaxC= 1.00D-01 BMatC= 4.42D-08 BMatP= 4.21D-07
 IDIUse=1 WtCom= 1.00D+00 WtEn= 0.00D+00
 Coeff-Com:  0.182D-03 0.147D-02-0.139D-03-0.793D-02-0.337D-01-0.644D-01
 Coeff-Com:  0.622D-01 0.265D+00 0.778D+00
 Coeff:      0.182D-03 0.147D-02-0.139D-03-0.793D-02-0.337D-01-0.644D-01
 Coeff:      0.622D-01 0.265D+00 0.778D+00
 Gap=     0.121 Goal=   None    Shift=    0.000
 RMSDP=1.64D-05 MaxDP=1.37D-03 DE=-6.65D-07 OVMax= 2.54D-04

 Cycle  10  Pass 1  IDiag  1:
 RMSU=  1.07D-05    CP:  1.07D+00  1.11D+00  6.63D-01  9.81D-01  1.08D+00
                    CP:  9.94D-01  1.20D+00  7.84D-01  1.07D+00
 E= -1914.01962656510     Delta-E=       -0.000000110480 Rises=F Damp=F
 DIIS: error= 3.66D-06 at cycle  10 NSaved=  10.
 NSaved=10 IEnMin=10 EnMin= -1914.01962656510     IErMin=10 ErrMin= 3.66D-06
 ErrMax= 3.66D-06  0.00D+00 EMaxC= 1.00D-01 BMatC= 1.02D-08 BMatP= 4.42D-08
 IDIUse=1 WtCom= 1.00D+00 WtEn= 0.00D+00
 Coeff-Com: -0.552D-04 0.184D-02 0.170D-02-0.446D-03-0.121D-01-0.407D-01
 Coeff-Com: -0.379D-01 0.173D-01 0.355D+00 0.716D+00
 Coeff:     -0.552D-04 0.184D-02 0.170D-02-0.446D-03-0.121D-01-0.407D-01
 Coeff:     -0.379D-01 0.173D-01 0.355D+00 0.716D+00
 Gap=     0.121 Goal=   None    Shift=    0.000
 RMSDP=8.55D-06 MaxDP=7.36D-04 DE=-1.10D-07 OVMax= 9.14D-05

 Cycle  11  Pass 1  IDiag  1:
 RMSU=  3.62D-06    CP:  1.07D+00  1.11D+00  6.63D-01  9.81D-01  1.08D+00
                    CP:  9.84D-01  1.22D+00  7.93D-01  1.16D+00  1.01D+00
 E= -1914.01962658542     Delta-E=       -0.000000020323 Rises=F Damp=F
 DIIS: error= 2.61D-06 at cycle  11 NSaved=  11.
 NSaved=11 IEnMin=11 EnMin= -1914.01962658542     IErMin=11 ErrMin= 2.61D-06
 ErrMax= 2.61D-06  0.00D+00 EMaxC= 1.00D-01 BMatC= 1.48D-09 BMatP= 1.02D-08
 IDIUse=1 WtCom= 1.00D+00 WtEn= 0.00D+00
 Coeff-Com: -0.525D-04 0.422D-03 0.809D-03 0.759D-03 0.238D-02-0.385D-02
 Coeff-Com: -0.234D-01-0.333D-01-0.110D-01 0.260D+00 0.807D+00
 Coeff:     -0.525D-04 0.422D-03 0.809D-03 0.759D-03 0.238D-02-0.385D-02
 Coeff:     -0.234D-01-0.333D-01-0.110D-01 0.260D+00 0.807D+00
 Gap=     0.121 Goal=   None    Shift=    0.000
 RMSDP=4.28D-06 MaxDP=2.76D-04 DE=-2.03D-08 OVMax= 4.57D-05

 Cycle  12  Pass 1  IDiag  1:
 RMSU=  1.61D-06    CP:  1.07D+00  1.11D+00  6.64D-01  9.81D-01  1.08D+00
                    CP:  9.79D-01  1.22D+00  8.07D-01  1.19D+00  1.05D+00
                    CP:  1.05D+00
 E= -1914.01962658931     Delta-E=       -0.000000003886 Rises=F Damp=F
 DIIS: error= 7.74D-07 at cycle  12 NSaved=  12.
 NSaved=12 IEnMin=12 EnMin= -1914.01962658931     IErMin=12 ErrMin= 7.74D-07
 ErrMax= 7.74D-07  0.00D+00 EMaxC= 1.00D-01 BMatC= 3.35D-10 BMatP= 1.48D-09
 IDIUse=1 WtCom= 1.00D+00 WtEn= 0.00D+00
 Coeff-Com: -0.106D-04-0.187D-03 0.405D-04 0.243D-03 0.336D-02 0.538D-02
 Coeff-Com: -0.281D-02-0.121D-01-0.747D-01-0.466D-01 0.328D+00 0.799D+00
 Coeff:     -0.106D-04-0.187D-03 0.405D-04 0.243D-03 0.336D-02 0.538D-02
 Coeff:     -0.281D-02-0.121D-01-0.747D-01-0.466D-01 0.328D+00 0.799D+00
 Gap=     0.121 Goal=   None    Shift=    0.000
 RMSDP=1.87D-06 MaxDP=1.23D-04 DE=-3.89D-09 OVMax= 2.74D-05

 Cycle  13  Pass 1  IDiag  1:
 RMSU=  7.10D-07    CP:  1.07D+00  1.11D+00  6.64D-01  9.80D-01  1.08D+00
                    CP:  9.77D-01  1.21D+00  7.96D-01  1.18D+00  1.13D+00
                    CP:  1.21D+00  8.71D-01
 E= -1914.01962659014     Delta-E=       -0.000000000835 Rises=F Damp=F
 DIIS: error= 3.51D-07 at cycle  13 NSaved=  13.
 NSaved=13 IEnMin=13 EnMin= -1914.01962659014     IErMin=13 ErrMin= 3.51D-07
 ErrMax= 3.51D-07  0.00D+00 EMaxC= 1.00D-01 BMatC= 7.93D-11 BMatP= 3.35D-10
 IDIUse=1 WtCom= 1.00D+00 WtEn= 0.00D+00
 Coeff-Com:  0.826D-05-0.214D-03-0.171D-03-0.101D-03 0.134D-02 0.376D-02
 Coeff-Com:  0.382D-02 0.351D-02-0.401D-01-0.885D-01-0.142D-01 0.406D+00
 Coeff-Com:  0.725D+00
 Coeff:      0.826D-05-0.214D-03-0.171D-03-0.101D-03 0.134D-02 0.376D-02
 Coeff:      0.382D-02 0.351D-02-0.401D-01-0.885D-01-0.142D-01 0.406D+00
 Coeff:      0.725D+00
 Gap=     0.121 Goal=   None    Shift=    0.000
 RMSDP=7.10D-07 MaxDP=4.02D-05 DE=-8.35D-10 OVMax= 1.47D-05

 Cycle  14  Pass 1  IDiag  1:
 RMSU=  3.68D-07    CP:  1.07D+00  1.11D+00  6.64D-01  9.80D-01  1.08D+00
                    CP:  9.77D-01  1.21D+00  8.00D-01  1.18D+00  1.13D+00
                    CP:  1.23D+00  1.01D+00  1.29D+00
 E= -1914.01962659044     Delta-E=       -0.000000000299 Rises=F Damp=F
 DIIS: error= 1.56D-07 at cycle  14 NSaved=  14.
 NSaved=14 IEnMin=14 EnMin= -1914.01962659044     IErMin=14 ErrMin= 1.56D-07
 ErrMax= 1.56D-07  0.00D+00 EMaxC= 1.00D-01 BMatC= 1.01D-11 BMatP= 7.93D-11
 IDIUse=1 WtCom= 1.00D+00 WtEn= 0.00D+00
 Coeff-Com:  0.415D-05-0.403D-04-0.579D-04-0.767D-04-0.107D-03 0.244D-03
 Coeff-Com:  0.139D-02 0.459D-02-0.137D-02-0.216D-01-0.626D-01 0.105D-01
 Coeff-Com:  0.265D+00 0.805D+00
 Coeff:      0.415D-05-0.403D-04-0.579D-04-0.767D-04-0.107D-03 0.244D-03
 Coeff:      0.139D-02 0.459D-02-0.137D-02-0.216D-01-0.626D-01 0.105D-01
 Coeff:      0.265D+00 0.805D+00
 Gap=     0.121 Goal=   None    Shift=    0.000
 RMSDP=3.55D-07 MaxDP=1.90D-05 DE=-2.99D-10 OVMax= 6.28D-06

 Cycle  15  Pass 1  IDiag  1:
 RMSU=  1.98D-07    CP:  1.07D+00  1.11D+00  6.64D-01  9.80D-01  1.08D+00
                    CP:  9.77D-01  1.21D+00  8.03D-01  1.18D+00  1.13D+00
                    CP:  1.22D+00  1.03D+00  1.38D+00  1.03D+00
 E= -1914.01962659046     Delta-E=       -0.000000000015 Rises=F Damp=F
 DIIS: error= 7.77D-08 at cycle  15 NSaved=  15.
 NSaved=15 IEnMin=15 EnMin= -1914.01962659046     IErMin=15 ErrMin= 7.77D-08
 ErrMax= 7.77D-08  0.00D+00 EMaxC= 1.00D-01 BMatC= 2.64D-12 BMatP= 1.01D-11
 IDIUse=1 WtCom= 1.00D+00 WtEn= 0.00D+00
 Coeff-Com:  0.549D-06 0.207D-04 0.378D-05-0.142D-04-0.325D-03-0.561D-03
 Coeff-Com: -0.882D-04 0.193D-02 0.616D-02 0.634D-02-0.308D-01-0.765D-01
 Coeff-Com: -0.188D-01 0.390D+00 0.723D+00
 Coeff:      0.549D-06 0.207D-04 0.378D-05-0.142D-04-0.325D-03-0.561D-03
 Coeff:     -0.882D-04 0.193D-02 0.616D-02 0.634D-02-0.308D-01-0.765D-01
 Coeff:     -0.188D-01 0.390D+00 0.723D+00
 Gap=     0.121 Goal=   None    Shift=    0.000
 RMSDP=1.96D-07 MaxDP=1.16D-05 DE=-1.50D-11 OVMax= 3.40D-06

 Cycle  16  Pass 1  IDiag  1:
 RMSU=  4.91D-08    CP:  1.07D+00  1.11D+00  6.64D-01  9.80D-01  1.08D+00
                    CP:  9.77D-01  1.21D+00  8.05D-01  1.18D+00  1.13D+00
                    CP:  1.21D+00  1.05D+00  1.46D+00  1.23D+00  1.05D+00
 E= -1914.01962659048     Delta-E=       -0.000000000025 Rises=F Damp=F
 DIIS: error= 2.70D-08 at cycle  16 NSaved=  16.
 NSaved=16 IEnMin=16 EnMin= -1914.01962659048     IErMin=16 ErrMin= 2.70D-08
 ErrMax= 2.70D-08  0.00D+00 EMaxC= 1.00D-01 BMatC= 4.55D-13 BMatP= 2.64D-12
 IDIUse=1 WtCom= 1.00D+00 WtEn= 0.00D+00
 Coeff-Com: -0.648D-06 0.165D-04 0.140D-04 0.114D-04-0.116D-03-0.258D-03
 Coeff-Com: -0.360D-03-0.559D-04 0.235D-02 0.767D-02 0.270D-02-0.286D-01
 Coeff-Com: -0.641D-01-0.213D-01 0.303D+00 0.799D+00
 Coeff:     -0.648D-06 0.165D-04 0.140D-04 0.114D-04-0.116D-03-0.258D-03
 Coeff:     -0.360D-03-0.559D-04 0.235D-02 0.767D-02 0.270D-02-0.286D-01
 Coeff:     -0.641D-01-0.213D-01 0.303D+00 0.799D+00
 Gap=     0.121 Goal=   None    Shift=    0.000
 RMSDP=7.55D-08 MaxDP=5.16D-06 DE=-2.46D-11 OVMax= 1.39D-06

 Cycle  17  Pass 1  IDiag  1:
 RMSU=  2.97D-08    CP:  1.07D+00  1.11D+00  6.64D-01  9.80D-01  1.08D+00
                    CP:  9.77D-01  1.21D+00  8.05D-01  1.18D+00  1.13D+00
                    CP:  1.21D+00  1.04D+00  1.48D+00  1.27D+00  1.14D+00
                    CP:  1.33D+00
 E= -1914.01962659040     Delta-E=        0.000000000080 Rises=F Damp=F
 DIIS: error= 1.31D-08 at cycle  17 NSaved=  17.
 NSaved=17 IEnMin=16 EnMin= -1914.01962659048     IErMin=17 ErrMin= 1.31D-08
 ErrMax= 1.31D-08  0.00D+00 EMaxC= 1.00D-01 BMatC= 8.48D-14 BMatP= 4.55D-13
 IDIUse=1 WtCom= 1.00D+00 WtEn= 0.00D+00
 Coeff-Com: -0.326D-06 0.313D-05 0.441D-05 0.890D-05 0.631D-05 0.801D-05
 Coeff-Com: -0.151D-03-0.369D-03-0.193D-03 0.229D-02 0.609D-02 0.723D-03
 Coeff-Com: -0.252D-01-0.809D-01 0.209D-01 0.330D+00 0.747D+00
 Coeff:     -0.326D-06 0.313D-05 0.441D-05 0.890D-05 0.631D-05 0.801D-05
 Coeff:     -0.151D-03-0.369D-03-0.193D-03 0.229D-02 0.609D-02 0.723D-03
 Coeff:     -0.252D-01-0.809D-01 0.209D-01 0.330D+00 0.747D+00
 Gap=     0.121 Goal=   None    Shift=    0.000
 RMSDP=5.16D-08 MaxDP=3.94D-06 DE= 8.00D-11 OVMax= 6.76D-07

 Cycle  18  Pass 1  IDiag  1:
 RMSU=  1.34D-08    CP:  1.07D+00  1.11D+00  6.64D-01  9.80D-01  1.08D+00
                    CP:  9.78D-01  1.21D+00  8.05D-01  1.18D+00  1.13D+00
                    CP:  1.21D+00  1.04D+00  1.49D+00  1.29D+00  1.18D+00
                    CP:  1.48D+00  1.30D+00
 E= -1914.01962659058     Delta-E=       -0.000000000173 Rises=F Damp=F
 DIIS: error= 7.84D-09 at cycle  18 NSaved=  18.
 NSaved=18 IEnMin=18 EnMin= -1914.01962659058     IErMin=18 ErrMin= 7.84D-09
 ErrMax= 7.84D-09  0.00D+00 EMaxC= 1.00D-01 BMatC= 2.75D-14 BMatP= 8.48D-14
 IDIUse=1 WtCom= 1.00D+00 WtEn= 0.00D+00
 Coeff-Com:  0.305D-08-0.270D-05-0.218D-05 0.179D-05 0.294D-04 0.673D-04
 Coeff-Com:  0.176D-04-0.137D-03-0.605D-03-0.104D-02 0.117D-02 0.793D-02
 Coeff-Com:  0.927D-02-0.255D-01-0.729D-01-0.129D+00 0.363D+00 0.847D+00
 Coeff:      0.305D-08-0.270D-05-0.218D-05 0.179D-05 0.294D-04 0.673D-04
 Coeff:      0.176D-04-0.137D-03-0.605D-03-0.104D-02 0.117D-02 0.793D-02
 Coeff:      0.927D-02-0.255D-01-0.729D-01-0.129D+00 0.363D+00 0.847D+00
 Gap=     0.121 Goal=   None    Shift=    0.000
 RMSDP=2.54D-08 MaxDP=2.46D-06 DE=-1.73D-10 OVMax= 4.08D-07

 Cycle  19  Pass 1  IDiag  1:
 RMSU=  1.02D-08    CP:  1.07D+00  1.11D+00  6.64D-01  9.80D-01  1.08D+00
                    CP:  9.77D-01  1.21D+00  8.05D-01  1.18D+00  1.13D+00
                    CP:  1.21D+00  1.05D+00  1.49D+00  1.28D+00  1.20D+00
                    CP:  1.62D+00  1.50D+00  5.91D-01
 E= -1914.01962659047     Delta-E=        0.000000000105 Rises=F Damp=F
 DIIS: error= 3.25D-09 at cycle  19 NSaved=  19.
 NSaved=19 IEnMin=18 EnMin= -1914.01962659058     IErMin=19 ErrMin= 3.25D-09
 ErrMax= 3.25D-09  0.00D+00 EMaxC= 1.00D-01 BMatC= 3.13D-15 BMatP= 2.75D-14
 IDIUse=1 WtCom= 1.00D+00 WtEn= 0.00D+00
 Coeff-Com:  0.554D-07-0.156D-05-0.172D-05-0.295D-06 0.108D-04 0.275D-04
 Coeff-Com:  0.317D-04-0.877D-05-0.184D-03-0.720D-03-0.592D-03 0.280D-02
 Coeff-Com:  0.733D-02 0.188D-02-0.292D-01-0.103D+00 0.281D-01 0.303D+00
 Coeff-Com:  0.790D+00
 Coeff:      0.554D-07-0.156D-05-0.172D-05-0.295D-06 0.108D-04 0.275D-04
 Coeff:      0.317D-04-0.877D-05-0.184D-03-0.720D-03-0.592D-03 0.280D-02
 Coeff:      0.733D-02 0.188D-02-0.292D-01-0.103D+00 0.281D-01 0.303D+00
 Coeff:      0.790D+00
 Gap=     0.121 Goal=   None    Shift=    0.000
 RMSDP=8.46D-09 MaxDP=7.94D-07 DE= 1.05D-10 OVMax= 1.34D-07

 SCF Done:  E(RM062X) =  -1914.01962659     A.U. after   19 cycles
            NFock= 19  Conv=0.85D-08     -V/T= 2.0028
 KE= 1.908731194389D+03 PE=-7.079695520076D+03 EE= 1.987496223050D+03
 Leave Link  502 at Tue Apr  5 20:01:28 2022, MaxMem=  1879048192 cpu:            1680.6 elap:             240.9
 (Enter /gpfs/software/gaussian16/sse4/tar/g16/l701.exe)
 ... and contract with generalized density number  0.
 Compute integral first derivatives.
 Leave Link  701 at Tue Apr  5 20:01:28 2022, MaxMem=  1879048192 cpu:               1.2 elap:               0.2
 (Enter /gpfs/software/gaussian16/sse4/tar/g16/l702.exe)
 L702 exits ... SP integral derivatives will be done elsewhere.
 Leave Link  702 at Tue Apr  5 20:01:28 2022, MaxMem=  1879048192 cpu:               0.1 elap:               0.0
 (Enter /gpfs/software/gaussian16/sse4/tar/g16/l703.exe)
 Integral derivatives from FoFJK, PRISM(SPDF).
 Compute integral first derivatives, UseDBF=F ICtDFT=           0.
 Calling FoFJK, ICntrl=      2127 FMM=F ISym2X=0 I1Cent= 0 IOpClX= 0 NMat=1 NMatS=1 NMatT=0.
 FoFJK:  IHMeth= 1 ICntrl=    2127 DoSepK=F KAlg= 0 I1Cent=           0 FoldK=F
 IRaf=         0 NMat=       1 IRICut=       1 DoRegI=T DoRafI=F ISym2E= 0 IDoP0=0 IntGTp=1.
 FoFCou: FMM=F IPFlag=           0 FMFlag=      100000 FMFlg1=         800
         NFxFlg=           0 DoJE=F BraDBF=F KetDBF=F FulRan=T
         wScrn=  0.000000 ICntrl=      2127 IOpCl=  0 I1Cent=           0 NGrid=           0
         NMat0=    1 NMatS0=      1 NMatT0=    0 NMatD0=    1 NMtDS0=    0 NMtDT0=    0
 Symmetry not used in FoFCou.
 Leave Link  703 at Tue Apr  5 20:01:58 2022, MaxMem=  1879048192 cpu:             202.8 elap:              29.1
 (Enter /gpfs/software/gaussian16/sse4/tar/g16/l716.exe)
 Dipole        =-1.71609756D+00-1.62055376D-01-2.30610142D-01
 ***** Axes restored to original set *****
 -------------------------------------------------------------------
 Center     Atomic                   Forces (Hartrees/Bohr)
 Number     Number              X              Y              Z
 -------------------------------------------------------------------
      1        6           0.005739774   -0.002555405   -0.000490558
      2        6          -0.012037577   -0.015130487   -0.009541092
      3        6           0.026031117   -0.017871808   -0.005473806
      4        6          -0.011865407    0.019314599    0.009845135
      5        6           0.019282136    0.013892086    0.014229946
      6        6          -0.004926825   -0.003759338   -0.007182936
      7       17           0.000343106    0.001757957    0.002457465
      8        8          -0.006331153    0.000943176   -0.001107614
      9       17           0.001690884    0.000646922    0.000936386
     10        6          -0.039037767    0.023565938   -0.004577589
     11        6           0.074330042   -0.008643882    0.011565228
     12        6          -0.043579638   -0.009018874   -0.007652623
     13        6           0.018949211   -0.022600907   -0.002790080
     14        6           0.030059333    0.054101910    0.017450260
     15        6          -0.047706802   -0.034173062   -0.017769038
     16        1          -0.008138562    0.004736969    0.001457900
     17       17          -0.002487308   -0.004473576   -0.003515614
     18        1          -0.000314565   -0.000732217    0.002158630
 -------------------------------------------------------------------
 Cartesian Forces:  Max     0.074330042 RMS     0.020108441
 Leave Link  716 at Tue Apr  5 20:01:58 2022, MaxMem=  1879048192 cpu:               0.2 elap:               0.0
 (Enter /gpfs/software/gaussian16/sse4/tar/g16/l103.exe)

 GradGradGradGradGradGradGradGradGradGradGradGradGradGradGradGradGradGrad
 Berny optimization.
 Using GEDIIS/GDIIS optimizer.
 FormGI is forming the generalized inverse of G from B-inverse, IUseBI=4.
 GSVD:  received Info=                   1 from GESDD.
 Internal  Forces:  Max     0.061267160 RMS     0.011372598
 Search for a local minimum.
 Step number   2 out of a maximum of   96
 All quantities printed in internal units (Hartrees-Bohrs-Radians)
 RMS Force = .11373D-01 SwitMx=.10000D-02 MixMth= 1
 Mixed Optimization -- RFO/linear search
 Update second derivatives using D2CorX and points    1    2
 DE= -5.01D-02 DEPred=-4.85D-02 R= 1.03D+00
 TightC=F SS=  1.41D+00  RLast= 3.04D-01 DXNew= 5.0454D-01 9.1313D-01
 Trust test= 1.03D+00 RLast= 3.04D-01 DXMaxT set to 5.05D-01
 ITU=  1  0
 Use linear search instead of GDIIS.
     Eigenvalues ---    0.00574   0.00857   0.00885   0.00975   0.01437
     Eigenvalues ---    0.01585   0.01594   0.01898   0.01964   0.02025
     Eigenvalues ---    0.02048   0.02138   0.02161   0.02228   0.02273
     Eigenvalues ---    0.15759   0.16017   0.23065   0.23361   0.23429
     Eigenvalues ---    0.24902   0.24989   0.24995   0.24998   0.24998
     Eigenvalues ---    0.24999   0.25000   0.25000   0.25499   0.31065
     Eigenvalues ---    0.31174   0.31620   0.31967   0.32794   0.33147
     Eigenvalues ---    0.33617   0.34794   0.35296   0.35346   0.40594
     Eigenvalues ---    0.43325   0.44523   0.46483   0.46643   0.52278
     Eigenvalues ---    0.52665   0.56873   0.93123
 RFO step:  Lambda=-6.28462460D-03 EMin= 5.73647373D-03
 Quartic linear search produced a step of  0.62474.
 Iteration  1 RMS(Cart)=  0.05059014 RMS(Int)=  0.00164092
 Iteration  2 RMS(Cart)=  0.00161115 RMS(Int)=  0.00034746
 Iteration  3 RMS(Cart)=  0.00000239 RMS(Int)=  0.00034745
 Iteration  4 RMS(Cart)=  0.00000000 RMS(Int)=  0.00034745
 ITry= 1 IFail=0 DXMaxC= 1.61D-01 DCOld= 1.00D+10 DXMaxT= 5.05D-01 DXLimC= 3.00D+00 Rises=F
 Variable       Old X    -DE/DX   Delta X   Delta X   Delta X     New X
                                 (Linear)    (Quad)   (Total)
    R1        2.79278  -0.01168  -0.02071  -0.01244  -0.03304   2.75974
    R2        2.77633  -0.01204  -0.02075  -0.01288  -0.03354   2.74279
    R3        2.31926   0.00607   0.00251   0.00653   0.00904   2.32830
    R4        2.57580   0.01216   0.01579   0.00719   0.02301   2.59881
    R5        3.28063  -0.00041  -0.00301   0.00441   0.00139   3.28202
    R6        2.73283  -0.02420  -0.05563   0.00044  -0.05527   2.67756
    R7        3.29507   0.00261   0.00096   0.01124   0.01219   3.30727
    R8        2.55661   0.01321   0.01889   0.00334   0.02220   2.57881
    R9        3.27043   0.00618   0.00875   0.01119   0.01994   3.29037
   R10        2.71627  -0.02096  -0.04269  -0.00719  -0.05001   2.66626
   R11        2.04965  -0.00075  -0.00094  -0.00143  -0.00237   2.04728
   R12        2.80130  -0.01505  -0.03796   0.00472  -0.03324   2.76806
   R13        2.63156   0.00230  -0.00587   0.02189   0.01602   2.64758
   R14        2.69659   0.01387   0.02390   0.01121   0.03480   2.73139
   R15        2.46707  -0.06127  -0.10541  -0.01657  -0.12171   2.34536
   R16        2.54075  -0.01910  -0.04904   0.02110  -0.02762   2.51313
   R17        2.62029   0.00021  -0.01622   0.03483   0.01834   2.63863
   R18        2.04801  -0.00140  -0.00246  -0.00126  -0.00372   2.04429
   R19        2.48174  -0.05678  -0.08867  -0.02882  -0.11744   2.36430
    A1        1.99281  -0.01113  -0.02343  -0.01197  -0.03555   1.95726
    A2        2.14402   0.00404   0.00773   0.00586   0.01365   2.15767
    A3        2.14607   0.00709   0.01568   0.00632   0.02206   2.16813
    A4        2.13556   0.00416   0.00838   0.00889   0.01706   2.15262
    A5        1.99974   0.00110  -0.00284   0.01250   0.00975   2.00949
    A6        2.14782  -0.00526  -0.00554  -0.02129  -0.02675   2.12107
    A7        2.12130   0.00298   0.00668   0.00439   0.01068   2.13198
    A8        2.08356  -0.00243   0.00746  -0.03372  -0.02607   2.05749
    A9        2.07832  -0.00054  -0.01414   0.02934   0.01539   2.09371
   A10        2.12880   0.00553   0.00978   0.01450   0.02398   2.15278
   A11        2.04563  -0.00328  -0.00989   0.00130  -0.00845   2.03718
   A12        2.10866  -0.00224   0.00010  -0.01577  -0.01553   2.09314
   A13        2.14364   0.00072   0.00168   0.00267   0.00379   2.14743
   A14        2.07392  -0.00025   0.00402  -0.01459  -0.01036   2.06356
   A15        2.06560  -0.00048  -0.00571   0.01185   0.00634   2.07195
   A16        2.02663  -0.00181  -0.00096  -0.00832  -0.00991   2.01672
   A17        2.16945  -0.00253  -0.01212   0.01217   0.00024   2.16968
   A18        2.08710   0.00433   0.01307  -0.00397   0.00927   2.09636
   A19        2.14959   0.01446   0.01778   0.03858   0.05657   2.20616
   A20        2.12882  -0.00021  -0.00480  -0.00089  -0.00548   2.12334
   A21        2.00476  -0.01424  -0.01295  -0.03765  -0.05108   1.95369
   A22        2.14758   0.01022   0.00030   0.06733   0.06781   2.21540
   A23        2.09937  -0.00150   0.00742  -0.05136  -0.04328   2.05608
   A24        2.09682  -0.01045  -0.01510  -0.01224  -0.02810   2.06873
   A25        2.11685  -0.00427  -0.01074  -0.03265  -0.04306   2.07379
   A26        2.06946   0.01470   0.02582   0.04474   0.07083   2.14030
   A27        2.07868  -0.00361  -0.01572   0.01903   0.00281   2.08149
   A28        2.13877   0.01956   0.03597   0.01522   0.05142   2.19019
    D1       -0.12143   0.00131   0.00514   0.03119   0.03620  -0.08524
    D2        3.00777   0.00135   0.00480   0.03954   0.04418   3.05195
    D3        3.04536   0.00126   0.00560   0.02190   0.02748   3.07284
    D4       -0.10862   0.00130   0.00526   0.03025   0.03547  -0.07316
    D5        0.10475  -0.00069  -0.00283  -0.02399  -0.02676   0.07799
    D6       -3.02226  -0.00058  -0.00204  -0.02537  -0.02739  -3.04966
    D7       -3.06208  -0.00069  -0.00341  -0.01470  -0.01813  -3.08021
    D8        0.09409  -0.00058  -0.00262  -0.01608  -0.01876   0.07534
    D9       -0.00661   0.00066   0.00250   0.00448   0.00670   0.00009
   D10        3.13318   0.00048   0.00160   0.00627   0.00753   3.14071
   D11       -3.13476   0.00057   0.00284  -0.00484  -0.00207  -3.13682
   D12        0.00503   0.00039   0.00194  -0.00305  -0.00124   0.00379
   D13        0.15180  -0.00216  -0.00977  -0.04633  -0.05632   0.09548
   D14       -2.98416  -0.00151  -0.00720  -0.02315  -0.03065  -3.01481
   D15       -2.98799  -0.00198  -0.00888  -0.04805  -0.05712  -3.04511
   D16        0.15923  -0.00133  -0.00631  -0.02487  -0.03146   0.12778
   D17        0.04077  -0.00176  -0.00723  -0.01836  -0.02556   0.01521
   D18       -3.09427  -0.00051  -0.00169  -0.00612  -0.00793  -3.10219
   D19       -3.11592  -0.00188  -0.00812  -0.01678  -0.02483  -3.14076
   D20        0.03223  -0.00062  -0.00257  -0.00453  -0.00721   0.02502
   D21       -0.17046   0.00297   0.01271   0.05413   0.06673  -0.10373
   D22        2.96578   0.00232   0.01025   0.03217   0.04220   3.00798
   D23        2.96460   0.00172   0.00718   0.04185   0.04896   3.01357
   D24       -0.18234   0.00107   0.00471   0.01989   0.02443  -0.15791
   D25       -0.34887  -0.00033   0.00006  -0.04532  -0.04540  -0.39427
   D26        2.80005  -0.00094  -0.00292  -0.05227  -0.05526   2.74479
   D27        2.79854   0.00036   0.00272  -0.02137  -0.01857   2.77997
   D28       -0.33573  -0.00025  -0.00025  -0.02832  -0.02844  -0.36417
   D29        3.13008  -0.00022  -0.00259   0.01574   0.01339  -3.13972
   D30       -0.01836   0.00040   0.00023   0.02235   0.02257   0.00421
   D31        3.13021  -0.00013  -0.00030  -0.00286  -0.00325   3.12696
   D32       -0.02269  -0.00087  -0.00293  -0.01808  -0.02059  -0.04328
   D33       -0.00462  -0.00080  -0.00324  -0.00956  -0.01222  -0.01684
   D34        3.12566  -0.00154  -0.00587  -0.02478  -0.02955   3.09610
   D35        0.03033   0.00069   0.00426  -0.00863  -0.00529   0.02504
   D36       -0.01850  -0.00151  -0.00582  -0.02104  -0.02761  -0.04610
   D37        0.01543  -0.00007   0.00167  -0.01793  -0.01562  -0.00019
   D38       -3.11515   0.00076   0.00436  -0.00264   0.00318  -3.11197
   D39       -0.00434   0.00102   0.00247   0.03448   0.03761   0.03327
         Item               Value     Threshold  Converged?
 Maximum Force            0.061267     0.000450     NO 
 RMS     Force            0.011373     0.000300     NO 
 Maximum Displacement     0.160658     0.001800     NO 
 RMS     Displacement     0.050524     0.001200     NO 
 Predicted change in Energy=-1.696452D-02
 Lowest energy point so far.  Saving SCF results.
 GradGradGradGradGradGradGradGradGradGradGradGradGradGradGradGradGradGrad

 Leave Link  103 at Tue Apr  5 20:01:58 2022, MaxMem=  1879048192 cpu:               0.3 elap:               0.1
 (Enter /gpfs/software/gaussian16/sse4/tar/g16/l202.exe)
                          Input orientation:                          
 ---------------------------------------------------------------------
 Center     Atomic      Atomic             Coordinates (Angstroms)
 Number     Number       Type             X           Y           Z
 ---------------------------------------------------------------------
      1          6           0       -3.998263   -0.822916   -0.339725
      2          6           0       -3.396745    0.348815    0.291120
      3          6           0       -2.038959    0.522386    0.423616
      4          6           0       -3.000421   -1.713428   -0.903569
      5          6           0       -1.656898   -1.516748   -0.767481
      6          6           0       -1.106820   -0.434834   -0.048049
      7         17           0       -1.472726    1.983489    1.203048
      8          8           0       -5.213439   -1.017426   -0.399222
      9         17           0       -4.524789    1.536181    0.869088
     10          6           0        0.335521   -0.374938    0.200305
     11          6           0        1.077618    0.770064    0.518388
     12          6           0        2.299174    0.832421    0.728800
     13          6           0        1.165618   -1.556589    0.138737
     14          6           0        2.536105   -1.421586    0.369407
     15          6           0        3.005254   -0.289397    0.621176
     16          1           0        0.698428   -2.512451   -0.057045
     17         17           0       -3.591258   -3.078198   -1.809140
     18          1           0       -0.985039   -2.213515   -1.254122
 ---------------------------------------------------------------------
                    Distance matrix (angstroms):
                    1          2          3          4          5
     1  C    0.000000
     2  C    1.460392   0.000000
     3  C    2.496277   1.375233   0.000000
     4  C    1.451420   2.416031   2.772129   0.000000
     5  C    2.479187   2.761889   2.392227   1.364646   0.000000
     6  C    2.931915   2.443952   1.416905   2.439763   1.410924
     7  Cl   4.078529   2.684329   1.750130   4.520939   4.021015
     8  O    1.232083   2.375619   3.622901   2.374075   3.610253
     9  Cl   2.702554   1.736769   2.721319   4.003246   4.497059
    10  C    4.390217   3.802878   2.548179   3.760134   2.492003
    11  C    5.388739   4.499892   3.127839   4.981977   3.789531
    12  C    6.598454   5.733144   4.359892   6.101778   4.838177
    13  C    5.237639   4.946609   3.830484   4.297311   2.964695
    14  C    6.599942   6.191862   4.971235   5.688476   4.345439
    15  C    7.089233   6.442193   5.112935   6.357739   5.017013
    16  H    4.999334   5.007845   4.115162   3.877696   2.653998
    17  Cl   2.722339   4.024096   4.512099   1.741190   2.695353
    18  H    3.442296   3.843128   3.377974   2.105882   1.083373
                    6          7          8          9         10
     6  C    0.000000
     7  Cl   2.747256   0.000000
     8  O    4.162578   5.056254   0.000000
     9  Cl   4.050748   3.102694   2.933217   0.000000
    10  C    1.464792   3.136467   5.618113   5.265194   0.000000
    11  C    2.558202   2.906098   6.604130   5.665412   1.401040
    12  C    3.716211   3.972039   7.818806   6.861592   2.364943
    13  C    2.541102   4.541559   6.424365   6.517620   1.445389
    14  C    3.797216   5.325431   7.798049   7.671655   2.442670
    15  C    4.168713   5.055382   8.313733   7.752145   2.704056
    16  H    2.752362   5.149293   6.107566   6.673166   2.183321
    17  Cl   4.032523   6.259563   2.977603   5.416353   5.173498
    18  H    2.152475   4.887777   4.476701   5.576565   2.690651
                   11         12         13         14         15
    11  C    0.000000
    12  C    1.241113   0.000000
    13  C    2.359066   2.709334   0.000000
    14  C    2.636799   2.294743   1.396305   0.000000
    15  C    2.202000   1.329889   2.285341   1.251136   0.000000
    16  H    3.354074   3.790528   1.081790   2.179198   3.274660
    17  Cl   6.482662   7.512075   5.360726   6.710812   7.562924
    18  H    4.037089   4.898547   2.645172   3.957455   4.810552
                   16         17         18
    16  H    0.000000
    17  Cl   4.668117   0.000000
    18  H    2.087204   2.801446   0.000000
 Stoichiometry    C12H2Cl3O(1-)
 Framework group  C1[X(C12H2Cl3O)]
 Deg. of freedom    48
 Full point group                 C1      NOp   1
 RotChk:  IX=0 Diff= 2.11D-02
 Largest Abelian subgroup         C1      NOp   1
 Largest concise Abelian subgroup C1      NOp   1
                         Standard orientation:                         
 ---------------------------------------------------------------------
 Center     Atomic      Atomic             Coordinates (Angstroms)
 Number     Number       Type             X           Y           Z
 ---------------------------------------------------------------------
      1          6           0        2.321319    0.243454    0.099460
      2          6           0        1.495165   -0.959870    0.052311
      3          6           0        0.122911   -0.931574   -0.033619
      4          6           0        1.536551    1.452766   -0.068840
      5          6           0        0.175037    1.456683   -0.161148
      6          6           0       -0.604592    0.283269   -0.083792
      7         17           0       -0.725912   -2.461306   -0.082335
      8          8           0        3.544454    0.225969    0.246641
      9         17           0        2.371072   -2.458635    0.105785
     10          6           0       -2.065264    0.374174   -0.022219
     11          6           0       -2.975825   -0.640701   -0.344430
     12          6           0       -4.214259   -0.573935   -0.297657
     13          6           0       -2.732842    1.583828    0.402311
     14          6           0       -4.128892    1.604156    0.419614
     15          6           0       -4.759761    0.582032    0.069458
     16          1           0       -2.133225    2.426688    0.719035
     17         17           0        2.418678    2.950283   -0.173907
     18          1           0       -0.324944    2.404043   -0.323092
 ---------------------------------------------------------------------
 Rotational constants (GHZ):           0.5615628           0.2977953           0.1961866
 Leave Link  202 at Tue Apr  5 20:01:58 2022, MaxMem=  1879048192 cpu:               0.1 elap:               0.0
 (Enter /gpfs/software/gaussian16/sse4/tar/g16/l301.exe)
 Standard basis: 6-311+G(d,p) (5D, 7F)
 Ernie: Thresh=  0.10000D-02 Tol=  0.10000D-05 Strict=F.
 There are   404 symmetry adapted cartesian basis functions of A   symmetry.
 There are   388 symmetry adapted basis functions of A   symmetry.
   388 basis functions,   643 primitive gaussians,   404 cartesian basis functions
    67 alpha electrons       67 beta electrons
       nuclear repulsion energy      1275.2582699063 Hartrees.
 IExCor= 4336 DFT=T Ex+Corr=M062X ExCW=0 ScaHFX=  0.540000
 ScaDFX=  1.000000  1.000000  1.000000  1.000000 ScalE2=  1.000000  1.000000
 IRadAn=      5 IRanWt=     -1 IRanGd=            0 ICorTp=0 IEmpDi=  4
 NAtoms=   18 NActive=   18 NUniq=   18 SFac= 1.00D+00 NAtFMM=   60 NAOKFM=F Big=F
 Integral buffers will be    131072 words long.
 Raffenetti 2 integral format.
 Two-electron integral symmetry is turned on.
 Leave Link  301 at Tue Apr  5 20:01:58 2022, MaxMem=  1879048192 cpu:               0.4 elap:               0.1
 (Enter /gpfs/software/gaussian16/sse4/tar/g16/l302.exe)
 NPDir=0 NMtPBC=     1 NCelOv=     1 NCel=       1 NClECP=     1 NCelD=      1
         NCelK=      1 NCelE2=     1 NClLst=     1 CellRange=     0.0.
 One-electron integrals computed using PRISM.
 One-electron integral symmetry used in STVInt
 NBasis=   388 RedAO= T EigKep=  1.21D-06  NBF=   388
 NBsUse=   384 1.00D-06 EigRej=  9.93D-07 NBFU=   384
 Precomputing XC quadrature grid using
 IXCGrd= 4 IRadAn=           5 IRanWt=          -1 IRanGd=           0 AccXCQ= 0.00D+00.
 Generated NRdTot=       0 NPtTot=           0 NUsed=           0 NTot=          32
 NSgBfM=   399   399   399   399   399 MxSgAt=    18 MxSgA2=    18.
 Leave Link  302 at Tue Apr  5 20:01:58 2022, MaxMem=  1879048192 cpu:               2.8 elap:               0.4
 (Enter /gpfs/software/gaussian16/sse4/tar/g16/l303.exe)
 DipDrv:  MaxL=1.
 Leave Link  303 at Tue Apr  5 20:01:59 2022, MaxMem=  1879048192 cpu:               0.3 elap:               0.1
 (Enter /gpfs/software/gaussian16/sse4/tar/g16/l401.exe)
 Initial guess from the checkpoint file:  "checkpoint.chk"
 B after Tr=     0.000000   -0.000000   -0.000000
         Rot=    1.000000   -0.000605   -0.000151    0.000719 Ang=  -0.11 deg.
 Guess basis will be translated and rotated to current coordinates.
 JPrj=2 DoOrth=T DoCkMO=T.
 Generating alternative initial guess.
 ExpMin= 4.38D-02 ExpMax= 1.06D+05 ExpMxC= 3.62D+03 IAcc=2 IRadAn=         4 AccDes= 0.00D+00
 Harris functional with IExCor= 1009 and IRadAn=       4 diagonalized for initial guess.
 HarFok:  IExCor= 1009 AccDes= 0.00D+00 IRadAn=         4 IDoV= 1 UseB2=F ITyADJ=14
 ICtDFT=  3500011 ScaDFX=  1.000000  1.000000  1.000000  1.000000
 FoFCou: FMM=F IPFlag=           0 FMFlag=      100000 FMFlg1=           0
         NFxFlg=           0 DoJE=T BraDBF=F KetDBF=T FulRan=T
         wScrn=  0.000000 ICntrl=       500 IOpCl=  0 I1Cent=   200000004 NGrid=           0
         NMat0=    1 NMatS0=      1 NMatT0=    0 NMatD0=    1 NMtDS0=    0 NMtDT0=    0
 Petite list used in FoFCou.
 Harris En= -1913.18937746546    
 Leave Link  401 at Tue Apr  5 20:02:00 2022, MaxMem=  1879048192 cpu:              11.8 elap:               1.7
 (Enter /gpfs/software/gaussian16/sse4/tar/g16/l502.exe)
 Integral symmetry usage will be decided dynamically.
 Closed shell SCF:
 Using DIIS extrapolation, IDIIS=  1040.
 NGot=  1879048192 LenX=  1878715301 LenY=  1878551644
 Requested convergence on RMS density matrix=1.00D-08 within 128 cycles.
 Requested convergence on MAX density matrix=1.00D-06.
 Requested convergence on             energy=1.00D-06.
 No special actions if energy rises.
 Fock matrices will be formed incrementally for  20 cycles.

 Cycle   1  Pass 1  IDiag  1:
 FoFJK:  IHMeth= 1 ICntrl=       0 DoSepK=F KAlg= 0 I1Cent=           0 FoldK=F
 IRaf= 840000000 NMat=       1 IRICut=       1 DoRegI=T DoRafI=F ISym2E= 0 IDoP0=0 IntGTp=1.
 FoFCou: FMM=F IPFlag=           0 FMFlag=      100000 FMFlg1=           0
         NFxFlg=           0 DoJE=F BraDBF=F KetDBF=F FulRan=T
         wScrn=  0.000000 ICntrl=         0 IOpCl=  0 I1Cent=           0 NGrid=           0
         NMat0=    1 NMatS0=      1 NMatT0=    0 NMatD0=    1 NMtDS0=    0 NMtDT0=    0
 Symmetry not used in FoFCou.
 E= -1913.98716523448    
 DIIS: error= 6.78D-03 at cycle   1 NSaved=   1.
 NSaved= 1 IEnMin= 1 EnMin= -1913.98716523448     IErMin= 1 ErrMin= 6.78D-03
 ErrMax= 6.78D-03  0.00D+00 EMaxC= 1.00D-01 BMatC= 2.38D-02 BMatP= 2.38D-02
 IDIUse=3 WtCom= 9.32D-01 WtEn= 6.78D-02
 Coeff-Com:  0.100D+01
 Coeff-En:   0.100D+01
 Coeff:      0.100D+01
 Gap=     0.397 Goal=   None    Shift=    0.000
 GapD=    0.397 DampG=1.000 DampE=1.000 DampFc=1.0000 IDamp=-1.
 RMSDP=2.26D-02 MaxDP=1.52D+00              OVMax= 5.71D-02

 Cycle   2  Pass 1  IDiag  1:
 RMSU=  1.77D-02    CP:  1.10D+00
 E= -1914.02929282718     Delta-E=       -0.042127592699 Rises=F Damp=F
 DIIS: error= 3.31D-03 at cycle   2 NSaved=   2.
 NSaved= 2 IEnMin= 2 EnMin= -1914.02929282718     IErMin= 2 ErrMin= 3.31D-03
 ErrMax= 3.31D-03  0.00D+00 EMaxC= 1.00D-01 BMatC= 3.21D-03 BMatP= 2.38D-02
 IDIUse=3 WtCom= 9.67D-01 WtEn= 3.31D-02
 Coeff-Com:  0.113D+00 0.887D+00
 Coeff-En:   0.000D+00 0.100D+01
 Coeff:      0.109D+00 0.891D+00
 Gap=     0.147 Goal=   None    Shift=    0.000
 RMSDP=6.84D-03 MaxDP=5.69D-01 DE=-4.21D-02 OVMax= 2.91D-02

 Cycle   3  Pass 1  IDiag  1:
 RMSU=  5.13D-03    CP:  1.13D+00  9.72D-01
 E= -1914.02872985170     Delta-E=        0.000562975483 Rises=F Damp=F
 DIIS: error= 4.79D-03 at cycle   3 NSaved=   3.
 NSaved= 3 IEnMin= 2 EnMin= -1914.02929282718     IErMin= 2 ErrMin= 3.31D-03
 ErrMax= 4.79D-03  0.00D+00 EMaxC= 1.00D-01 BMatC= 4.41D-03 BMatP= 3.21D-03
 IDIUse=3 WtCom= 1.26D-01 WtEn= 8.74D-01
 Coeff-Com: -0.407D-01 0.559D+00 0.482D+00
 Coeff-En:   0.000D+00 0.535D+00 0.465D+00
 Coeff:     -0.514D-02 0.538D+00 0.467D+00
 Gap=     0.137 Goal=   None    Shift=    0.000
 RMSDP=2.57D-03 MaxDP=1.85D-01 DE= 5.63D-04 OVMax= 2.77D-02

 Cycle   4  Pass 1  IDiag  1:
 RMSU=  1.69D-03    CP:  1.12D+00  1.01D+00  7.63D-01
 E= -1914.03296258980     Delta-E=       -0.004232738103 Rises=F Damp=F
 DIIS: error= 1.10D-03 at cycle   4 NSaved=   4.
 NSaved= 4 IEnMin= 4 EnMin= -1914.03296258980     IErMin= 4 ErrMin= 1.10D-03
 ErrMax= 1.10D-03  0.00D+00 EMaxC= 1.00D-01 BMatC= 4.78D-04 BMatP= 3.21D-03
 IDIUse=3 WtCom= 9.89D-01 WtEn= 1.10D-02
 Coeff-Com: -0.331D-01 0.220D+00 0.304D+00 0.509D+00
 Coeff-En:   0.000D+00 0.000D+00 0.560D-01 0.944D+00
 Coeff:     -0.328D-01 0.218D+00 0.301D+00 0.514D+00
 Gap=     0.141 Goal=   None    Shift=    0.000
 RMSDP=1.17D-03 MaxDP=8.65D-02 DE=-4.23D-03 OVMax= 5.76D-03

 Cycle   5  Pass 1  IDiag  1:
 RMSU=  8.95D-04    CP:  1.11D+00  9.87D-01  8.50D-01  1.11D+00
 E= -1914.03345308145     Delta-E=       -0.000490491643 Rises=F Damp=F
 DIIS: error= 1.83D-04 at cycle   5 NSaved=   5.
 NSaved= 5 IEnMin= 5 EnMin= -1914.03345308145     IErMin= 5 ErrMin= 1.83D-04
 ErrMax= 1.83D-04  0.00D+00 EMaxC= 1.00D-01 BMatC= 2.73D-05 BMatP= 4.78D-04
 IDIUse=3 WtCom= 9.98D-01 WtEn= 1.83D-03
 Coeff-Com: -0.785D-02-0.111D-04 0.651D-01 0.214D+00 0.729D+00
 Coeff-En:   0.000D+00 0.000D+00 0.000D+00 0.000D+00 0.100D+01
 Coeff:     -0.783D-02-0.111D-04 0.649D-01 0.213D+00 0.730D+00
 Gap=     0.141 Goal=   None    Shift=    0.000
 RMSDP=5.21D-04 MaxDP=6.12D-02 DE=-4.90D-04 OVMax= 3.02D-03

 Cycle   6  Pass 1  IDiag  1:
 RMSU=  2.98D-04    CP:  1.11D+00  9.83D-01  8.60D-01  1.17D+00  1.20D+00
 E= -1914.03348724686     Delta-E=       -0.000034165416 Rises=F Damp=F
 DIIS: error= 1.28D-04 at cycle   6 NSaved=   6.
 NSaved= 6 IEnMin= 6 EnMin= -1914.03348724686     IErMin= 6 ErrMin= 1.28D-04
 ErrMax= 1.28D-04  0.00D+00 EMaxC= 1.00D-01 BMatC= 7.34D-06 BMatP= 2.73D-05
 IDIUse=3 WtCom= 9.99D-01 WtEn= 1.28D-03
 Coeff-Com:  0.122D-02-0.364D-01-0.127D-01 0.137D-01 0.384D+00 0.650D+00
 Coeff-En:   0.000D+00 0.000D+00 0.000D+00 0.000D+00 0.000D+00 0.100D+01
 Coeff:      0.122D-02-0.363D-01-0.126D-01 0.137D-01 0.384D+00 0.650D+00
 Gap=     0.141 Goal=   None    Shift=    0.000
 RMSDP=2.82D-04 MaxDP=3.14D-02 DE=-3.42D-05 OVMax= 1.06D-03

 Cycle   7  Pass 1  IDiag  1:
 RMSU=  1.71D-04    CP:  1.11D+00  9.83D-01  8.84D-01  1.22D+00  1.20D+00
                    CP:  7.74D-01
 E= -1914.03349658698     Delta-E=       -0.000009340123 Rises=F Damp=F
 DIIS: error= 4.14D-05 at cycle   7 NSaved=   7.
 NSaved= 7 IEnMin= 7 EnMin= -1914.03349658698     IErMin= 7 ErrMin= 4.14D-05
 ErrMax= 4.14D-05  0.00D+00 EMaxC= 1.00D-01 BMatC= 1.00D-06 BMatP= 7.34D-06
 IDIUse=1 WtCom= 1.00D+00 WtEn= 0.00D+00
 Coeff-Com:  0.156D-02-0.188D-01-0.131D-01-0.223D-01 0.120D+00 0.327D+00
 Coeff-Com:  0.606D+00
 Coeff:      0.156D-02-0.188D-01-0.131D-01-0.223D-01 0.120D+00 0.327D+00
 Coeff:      0.606D+00
 Gap=     0.141 Goal=   None    Shift=    0.000
 RMSDP=9.01D-05 MaxDP=6.52D-03 DE=-9.34D-06 OVMax= 7.57D-04

 Cycle   8  Pass 1  IDiag  1:
 RMSU=  3.37D-05    CP:  1.11D+00  9.81D-01  8.88D-01  1.23D+00  1.25D+00
                    CP:  8.64D-01  8.50D-01
 E= -1914.03349793248     Delta-E=       -0.000001345496 Rises=F Damp=F
 DIIS: error= 3.89D-05 at cycle   8 NSaved=   8.
 NSaved= 8 IEnMin= 8 EnMin= -1914.03349793248     IErMin= 8 ErrMin= 3.89D-05
 ErrMax= 3.89D-05  0.00D+00 EMaxC= 1.00D-01 BMatC= 2.89D-07 BMatP= 1.00D-06
 IDIUse=1 WtCom= 1.00D+00 WtEn= 0.00D+00
 Coeff-Com:  0.681D-03-0.291D-02-0.478D-02-0.211D-01-0.211D-01 0.267D-01
 Coeff-Com:  0.351D+00 0.672D+00
 Coeff:      0.681D-03-0.291D-02-0.478D-02-0.211D-01-0.211D-01 0.267D-01
 Coeff:      0.351D+00 0.672D+00
 Gap=     0.141 Goal=   None    Shift=    0.000
 RMSDP=4.61D-05 MaxDP=2.52D-03 DE=-1.35D-06 OVMax= 4.43D-04

 Cycle   9  Pass 1  IDiag  1:
 RMSU=  2.84D-05    CP:  1.11D+00  9.81D-01  8.93D-01  1.23D+00  1.26D+00
                    CP:  8.09D-01  9.37D-01  7.68D-01
 E= -1914.03349835858     Delta-E=       -0.000000426096 Rises=F Damp=F
 DIIS: error= 9.97D-06 at cycle   9 NSaved=   9.
 NSaved= 9 IEnMin= 9 EnMin= -1914.03349835858     IErMin= 9 ErrMin= 9.97D-06
 ErrMax= 9.97D-06  0.00D+00 EMaxC= 1.00D-01 BMatC= 6.41D-08 BMatP= 2.89D-07
 IDIUse=1 WtCom= 1.00D+00 WtEn= 0.00D+00
 Coeff-Com:  0.658D-04 0.247D-02 0.694D-03-0.817D-02-0.323D-01-0.554D-01
 Coeff-Com:  0.580D-01 0.386D+00 0.648D+00
 Coeff:      0.658D-04 0.247D-02 0.694D-03-0.817D-02-0.323D-01-0.554D-01
 Coeff:      0.580D-01 0.386D+00 0.648D+00
 Gap=     0.141 Goal=   None    Shift=    0.000
 RMSDP=1.99D-05 MaxDP=1.32D-03 DE=-4.26D-07 OVMax= 2.27D-04

 Cycle  10  Pass 1  IDiag  1:
 RMSU=  7.34D-06    CP:  1.11D+00  9.81D-01  8.92D-01  1.23D+00  1.25D+00
                    CP:  8.11D-01  9.93D-01  6.76D-01  8.49D-01
 E= -1914.03349845953     Delta-E=       -0.000000100953 Rises=F Damp=F
 DIIS: error= 4.37D-06 at cycle  10 NSaved=  10.
 NSaved=10 IEnMin=10 EnMin= -1914.03349845953     IErMin=10 ErrMin= 4.37D-06
 ErrMax= 4.37D-06  0.00D+00 EMaxC= 1.00D-01 BMatC= 8.11D-09 BMatP= 6.41D-08
 IDIUse=1 WtCom= 1.00D+00 WtEn= 0.00D+00
 Coeff-Com: -0.744D-04 0.162D-02 0.121D-02-0.125D-02-0.107D-01-0.292D-01
 Coeff-Com: -0.343D-01 0.585D-01 0.278D+00 0.736D+00
 Coeff:     -0.744D-04 0.162D-02 0.121D-02-0.125D-02-0.107D-01-0.292D-01
 Coeff:     -0.343D-01 0.585D-01 0.278D+00 0.736D+00
 Gap=     0.141 Goal=   None    Shift=    0.000
 RMSDP=5.00D-06 MaxDP=4.24D-04 DE=-1.01D-07 OVMax= 7.13D-05

 Cycle  11  Pass 1  IDiag  1:
 RMSU=  3.00D-06    CP:  1.11D+00  9.81D-01  8.92D-01  1.23D+00  1.25D+00
                    CP:  8.02D-01  1.00D+00  7.09D-01  8.95D-01  9.45D-01
 E= -1914.03349847306     Delta-E=       -0.000000013525 Rises=F Damp=F
 DIIS: error= 1.82D-06 at cycle  11 NSaved=  11.
 NSaved=11 IEnMin=11 EnMin= -1914.03349847306     IErMin=11 ErrMin= 1.82D-06
 ErrMax= 1.82D-06  0.00D+00 EMaxC= 1.00D-01 BMatC= 1.15D-09 BMatP= 8.11D-09
 IDIUse=1 WtCom= 1.00D+00 WtEn= 0.00D+00
 Coeff-Com: -0.481D-04 0.389D-03 0.522D-03 0.394D-03 0.386D-03-0.476D-02
 Coeff-Com: -0.241D-01-0.277D-01 0.213D-01 0.314D+00 0.720D+00
 Coeff:     -0.481D-04 0.389D-03 0.522D-03 0.394D-03 0.386D-03-0.476D-02
 Coeff:     -0.241D-01-0.277D-01 0.213D-01 0.314D+00 0.720D+00
 Gap=     0.141 Goal=   None    Shift=    0.000
 RMSDP=4.29D-06 MaxDP=5.77D-04 DE=-1.35D-08 OVMax= 3.30D-05

 Cycle  12  Pass 1  IDiag  1:
 RMSU=  1.37D-06    CP:  1.11D+00  9.81D-01  8.92D-01  1.23D+00  1.25D+00
                    CP:  7.98D-01  1.00D+00  7.06D-01  8.96D-01  1.03D+00
                    CP:  1.02D+00
 E= -1914.03349847525     Delta-E=       -0.000000002196 Rises=F Damp=F
 DIIS: error= 4.60D-07 at cycle  12 NSaved=  12.
 NSaved=12 IEnMin=12 EnMin= -1914.03349847525     IErMin=12 ErrMin= 4.60D-07
 ErrMax= 4.60D-07  0.00D+00 EMaxC= 1.00D-01 BMatC= 2.09D-10 BMatP= 1.15D-09
 IDIUse=1 WtCom= 1.00D+00 WtEn= 0.00D+00
 Coeff-Com: -0.485D-05-0.131D-03 0.107D-04 0.259D-03 0.219D-02 0.293D-02
 Coeff-Com: -0.458D-02-0.203D-01-0.418D-01-0.248D-02 0.313D+00 0.751D+00
 Coeff:     -0.485D-05-0.131D-03 0.107D-04 0.259D-03 0.219D-02 0.293D-02
 Coeff:     -0.458D-02-0.203D-01-0.418D-01-0.248D-02 0.313D+00 0.751D+00
 Gap=     0.141 Goal=   None    Shift=    0.000
 RMSDP=1.27D-06 MaxDP=1.32D-04 DE=-2.20D-09 OVMax= 1.56D-05

 Cycle  13  Pass 1  IDiag  1:
 RMSU=  5.08D-07    CP:  1.11D+00  9.81D-01  8.92D-01  1.23D+00  1.25D+00
                    CP:  7.97D-01  9.98D-01  6.96D-01  9.01D-01  1.07D+00
                    CP:  1.05D+00  9.78D-01
 E= -1914.03349847550     Delta-E=       -0.000000000247 Rises=F Damp=F
 DIIS: error= 2.23D-07 at cycle  13 NSaved=  13.
 NSaved=13 IEnMin=13 EnMin= -1914.03349847550     IErMin=13 ErrMin= 2.23D-07
 ErrMax= 2.23D-07  0.00D+00 EMaxC= 1.00D-01 BMatC= 3.64D-11 BMatP= 2.09D-10
 IDIUse=1 WtCom= 1.00D+00 WtEn= 0.00D+00
 Coeff-Com:  0.544D-05-0.128D-03-0.732D-04 0.462D-04 0.106D-02 0.208D-02
 Coeff-Com:  0.155D-02-0.408D-02-0.243D-01-0.550D-01 0.339D-01 0.368D+00
 Coeff-Com:  0.677D+00
 Coeff:      0.544D-05-0.128D-03-0.732D-04 0.462D-04 0.106D-02 0.208D-02
 Coeff:      0.155D-02-0.408D-02-0.243D-01-0.550D-01 0.339D-01 0.368D+00
 Coeff:      0.677D+00
 Gap=     0.141 Goal=   None    Shift=    0.000
 RMSDP=4.54D-07 MaxDP=3.10D-05 DE=-2.47D-10 OVMax= 6.96D-06

 Cycle  14  Pass 1  IDiag  1:
 RMSU=  2.15D-07    CP:  1.11D+00  9.81D-01  8.92D-01  1.23D+00  1.25D+00
                    CP:  7.97D-01  9.98D-01  6.94D-01  8.95D-01  1.08D+00
                    CP:  1.09D+00  1.02D+00  1.03D+00
 E= -1914.03349847568     Delta-E=       -0.000000000184 Rises=F Damp=F
 DIIS: error= 1.23D-07 at cycle  14 NSaved=  14.
 NSaved=14 IEnMin=14 EnMin= -1914.03349847568     IErMin=14 ErrMin= 1.23D-07
 ErrMax= 1.23D-07  0.00D+00 EMaxC= 1.00D-01 BMatC= 4.60D-12 BMatP= 3.64D-11
 IDIUse=1 WtCom= 1.00D+00 WtEn= 0.00D+00
 Coeff-Com:  0.286D-05-0.262D-04-0.277D-04-0.344D-04 0.389D-04 0.255D-03
 Coeff-Com:  0.127D-02 0.248D-02-0.286D-02-0.209D-01-0.408D-01 0.147D-01
 Coeff-Com:  0.258D+00 0.788D+00
 Coeff:      0.286D-05-0.262D-04-0.277D-04-0.344D-04 0.389D-04 0.255D-03
 Coeff:      0.127D-02 0.248D-02-0.286D-02-0.209D-01-0.408D-01 0.147D-01
 Coeff:      0.258D+00 0.788D+00
 Gap=     0.141 Goal=   None    Shift=    0.000
 RMSDP=2.88D-07 MaxDP=1.77D-05 DE=-1.84D-10 OVMax= 3.63D-06

 Cycle  15  Pass 1  IDiag  1:
 RMSU=  8.69D-08    CP:  1.11D+00  9.81D-01  8.92D-01  1.23D+00  1.25D+00
                    CP:  7.97D-01  9.98D-01  6.97D-01  8.93D-01  1.09D+00
                    CP:  1.08D+00  1.08D+00  1.14D+00  1.16D+00
 E= -1914.03349847570     Delta-E=       -0.000000000017 Rises=F Damp=F
 DIIS: error= 4.22D-08 at cycle  15 NSaved=  15.
 NSaved=15 IEnMin=15 EnMin= -1914.03349847570     IErMin=15 ErrMin= 4.22D-08
 ErrMax= 4.22D-08  0.00D+00 EMaxC= 1.00D-01 BMatC= 1.08D-12 BMatP= 4.60D-12
 IDIUse=1 WtCom= 1.00D+00 WtEn= 0.00D+00
 Coeff-Com:  0.139D-06 0.153D-04 0.341D-05-0.281D-04-0.216D-03-0.330D-03
 Coeff-Com:  0.270D-03 0.237D-02 0.342D-02 0.883D-03-0.267D-01-0.688D-01
 Coeff-Com: -0.119D-01 0.364D+00 0.737D+00
 Coeff:      0.139D-06 0.153D-04 0.341D-05-0.281D-04-0.216D-03-0.330D-03
 Coeff:      0.270D-03 0.237D-02 0.342D-02 0.883D-03-0.267D-01-0.688D-01
 Coeff:     -0.119D-01 0.364D+00 0.737D+00
 Gap=     0.141 Goal=   None    Shift=    0.000
 RMSDP=1.12D-07 MaxDP=8.75D-06 DE=-1.73D-11 OVMax= 1.84D-06

 Cycle  16  Pass 1  IDiag  1:
 RMSU=  3.23D-08    CP:  1.11D+00  9.81D-01  8.92D-01  1.23D+00  1.25D+00
                    CP:  7.97D-01  9.98D-01  6.97D-01  8.94D-01  1.09D+00
                    CP:  1.08D+00  1.09D+00  1.18D+00  1.32D+00  1.19D+00
 E= -1914.03349847571     Delta-E=       -0.000000000005 Rises=F Damp=F
 DIIS: error= 1.76D-08 at cycle  16 NSaved=  16.
 NSaved=16 IEnMin=16 EnMin= -1914.03349847571     IErMin=16 ErrMin= 1.76D-08
 ErrMax= 1.76D-08  0.00D+00 EMaxC= 1.00D-01 BMatC= 1.98D-13 BMatP= 1.08D-12
 IDIUse=1 WtCom= 1.00D+00 WtEn= 0.00D+00
 Coeff-Com: -0.367D-06 0.102D-04 0.577D-05-0.715D-05-0.908D-04-0.154D-03
 Coeff-Com: -0.117D-03 0.547D-03 0.156D-02 0.414D-02-0.176D-02-0.306D-01
 Coeff-Com: -0.535D-01-0.181D-02 0.330D+00 0.752D+00
 Coeff:     -0.367D-06 0.102D-04 0.577D-05-0.715D-05-0.908D-04-0.154D-03
 Coeff:     -0.117D-03 0.547D-03 0.156D-02 0.414D-02-0.176D-02-0.306D-01
 Coeff:     -0.535D-01-0.181D-02 0.330D+00 0.752D+00
 Gap=     0.141 Goal=   None    Shift=    0.000
 RMSDP=4.45D-08 MaxDP=5.77D-06 DE=-5.00D-12 OVMax= 7.79D-07

 Cycle  17  Pass 1  IDiag  1:
 RMSU=  1.36D-08    CP:  1.11D+00  9.81D-01  8.92D-01  1.23D+00  1.25D+00
                    CP:  7.97D-01  9.97D-01  6.97D-01  8.94D-01  1.09D+00
                    CP:  1.08D+00  1.09D+00  1.19D+00  1.34D+00  1.28D+00
                    CP:  1.14D+00
 E= -1914.03349847559     Delta-E=        0.000000000112 Rises=F Damp=F
 DIIS: error= 7.63D-09 at cycle  17 NSaved=  17.
 NSaved=17 IEnMin=16 EnMin= -1914.03349847571     IErMin=17 ErrMin= 7.63D-09
 ErrMax= 7.63D-09  0.00D+00 EMaxC= 1.00D-01 BMatC= 3.12D-14 BMatP= 1.98D-13
 IDIUse=1 WtCom= 1.00D+00 WtEn= 0.00D+00
 Coeff-Com: -0.161D-06 0.196D-05 0.170D-05 0.121D-05-0.700D-05-0.155D-04
 Coeff-Com: -0.925D-04-0.108D-03 0.104D-03 0.160D-02 0.320D-02-0.245D-02
 Coeff-Com: -0.204D-01-0.548D-01 0.278D-01 0.325D+00 0.720D+00
 Coeff:     -0.161D-06 0.196D-05 0.170D-05 0.121D-05-0.700D-05-0.155D-04
 Coeff:     -0.925D-04-0.108D-03 0.104D-03 0.160D-02 0.320D-02-0.245D-02
 Coeff:     -0.204D-01-0.548D-01 0.278D-01 0.325D+00 0.720D+00
 Gap=     0.141 Goal=   None    Shift=    0.000
 RMSDP=2.05D-08 MaxDP=1.10D-06 DE= 1.12D-10 OVMax= 2.95D-07

 Cycle  18  Pass 1  IDiag  1:
 RMSU=  8.19D-09    CP:  1.11D+00  9.81D-01  8.92D-01  1.23D+00  1.25D+00
                    CP:  7.97D-01  9.98D-01  6.97D-01  8.94D-01  1.09D+00
                    CP:  1.08D+00  1.08D+00  1.19D+00  1.34D+00  1.29D+00
                    CP:  1.22D+00  1.10D+00
 E= -1914.03349847561     Delta-E=       -0.000000000018 Rises=F Damp=F
 DIIS: error= 3.91D-09 at cycle  18 NSaved=  18.
 NSaved=18 IEnMin=16 EnMin= -1914.03349847571     IErMin=18 ErrMin= 3.91D-09
 ErrMax= 3.91D-09  0.00D+00 EMaxC= 1.00D-01 BMatC= 6.18D-15 BMatP= 3.12D-14
 IDIUse=1 WtCom= 1.00D+00 WtEn= 0.00D+00
 Coeff-Com:  0.678D-08-0.131D-05-0.662D-06 0.236D-05 0.158D-04 0.241D-04
 Coeff-Com: -0.646D-05-0.143D-03-0.265D-03-0.316D-03 0.114D-02 0.596D-02
 Coeff-Com:  0.485D-02-0.175D-01-0.713D-01-0.561D-01 0.281D+00 0.853D+00
 Coeff:      0.678D-08-0.131D-05-0.662D-06 0.236D-05 0.158D-04 0.241D-04
 Coeff:     -0.646D-05-0.143D-03-0.265D-03-0.316D-03 0.114D-02 0.596D-02
 Coeff:      0.485D-02-0.175D-01-0.713D-01-0.561D-01 0.281D+00 0.853D+00
 Gap=     0.141 Goal=   None    Shift=    0.000
 RMSDP=1.02D-08 MaxDP=1.08D-06 DE=-1.82D-11 OVMax= 1.71D-07

 Cycle  19  Pass 1  IDiag  1:
 RMSU=  3.52D-09    CP:  1.11D+00  9.81D-01  8.92D-01  1.23D+00  1.25D+00
                    CP:  7.97D-01  9.98D-01  6.97D-01  8.94D-01  1.09D+00
                    CP:  1.08D+00  1.09D+00  1.19D+00  1.35D+00  1.30D+00
                    CP:  1.31D+00  1.27D+00  9.93D-01
 E= -1914.03349847585     Delta-E=       -0.000000000234 Rises=F Damp=F
 DIIS: error= 1.59D-09 at cycle  19 NSaved=  19.
 NSaved=19 IEnMin=19 EnMin= -1914.03349847585     IErMin=19 ErrMin= 1.59D-09
 ErrMax= 1.59D-09  0.00D+00 EMaxC= 1.00D-01 BMatC= 1.11D-15 BMatP= 6.18D-15
 IDIUse=1 WtCom= 1.00D+00 WtEn= 0.00D+00
 Large coefficients: NSaved= 19 BigCof=    0.00 CofMax=   10.00 Det=-4.21D-15
 Inversion failed.  Reducing to 18 matrices.
 Large coefficients: NSaved= 18 BigCof=    0.00 CofMax=   10.00 Det=-4.23D-15
 Inversion failed.  Reducing to 17 matrices.
 Large coefficients: NSaved= 17 BigCof=    0.00 CofMax=   10.00 Det=-4.43D-15
 Inversion failed.  Reducing to 16 matrices.
 Large coefficients: NSaved= 16 BigCof=    0.00 CofMax=   10.00 Det=-4.58D-15
 Inversion failed.  Reducing to 15 matrices.
 Coeff-Com:  0.460D-06-0.136D-05 0.398D-05 0.274D-05 0.264D-04-0.488D-04
 Coeff-Com: -0.142D-03 0.121D-02 0.271D-02 0.284D-02-0.208D-01-0.537D-01
 Coeff-Com: -0.946D-02 0.287D+00 0.790D+00
 Coeff:      0.460D-06-0.136D-05 0.398D-05 0.274D-05 0.264D-04-0.488D-04
 Coeff:     -0.142D-03 0.121D-02 0.271D-02 0.284D-02-0.208D-01-0.537D-01
 Coeff:     -0.946D-02 0.287D+00 0.790D+00
 Gap=     0.141 Goal=   None    Shift=    0.000
 RMSDP=4.81D-09 MaxDP=2.17D-07 DE=-2.34D-10 OVMax= 4.19D-08

 SCF Done:  E(RM062X) =  -1914.03349848     A.U. after   19 cycles
            NFock= 19  Conv=0.48D-08     -V/T= 2.0025
 KE= 1.909266837997D+03 PE=-7.091827174744D+03 EE= 1.993268568365D+03
 Leave Link  502 at Tue Apr  5 20:05:56 2022, MaxMem=  1879048192 cpu:            1640.8 elap:             235.1
 (Enter /gpfs/software/gaussian16/sse4/tar/g16/l701.exe)
 ... and contract with generalized density number  0.
 Compute integral first derivatives.
 Leave Link  701 at Tue Apr  5 20:05:56 2022, MaxMem=  1879048192 cpu:               1.1 elap:               0.2
 (Enter /gpfs/software/gaussian16/sse4/tar/g16/l702.exe)
 L702 exits ... SP integral derivatives will be done elsewhere.
 Leave Link  702 at Tue Apr  5 20:05:56 2022, MaxMem=  1879048192 cpu:               0.1 elap:               0.0
 (Enter /gpfs/software/gaussian16/sse4/tar/g16/l703.exe)
 Integral derivatives from FoFJK, PRISM(SPDF).
 Compute integral first derivatives, UseDBF=F ICtDFT=           0.
 Calling FoFJK, ICntrl=      2127 FMM=F ISym2X=0 I1Cent= 0 IOpClX= 0 NMat=1 NMatS=1 NMatT=0.
 FoFJK:  IHMeth= 1 ICntrl=    2127 DoSepK=F KAlg= 0 I1Cent=           0 FoldK=F
 IRaf=         0 NMat=       1 IRICut=       1 DoRegI=T DoRafI=F ISym2E= 0 IDoP0=0 IntGTp=1.
 FoFCou: FMM=F IPFlag=           0 FMFlag=      100000 FMFlg1=         800
         NFxFlg=           0 DoJE=F BraDBF=F KetDBF=F FulRan=T
         wScrn=  0.000000 ICntrl=      2127 IOpCl=  0 I1Cent=           0 NGrid=           0
         NMat0=    1 NMatS0=      1 NMatT0=    0 NMatD0=    1 NMtDS0=    0 NMtDT0=    0
 Symmetry not used in FoFCou.
 Leave Link  703 at Tue Apr  5 20:06:25 2022, MaxMem=  1879048192 cpu:             202.5 elap:              29.0
 (Enter /gpfs/software/gaussian16/sse4/tar/g16/l716.exe)
 Dipole        =-1.89984810D+00-1.61830521D-01-1.79482804D-01
 ***** Axes restored to original set *****
 -------------------------------------------------------------------
 Center     Atomic                   Forces (Hartrees/Bohr)
 Number     Number              X              Y              Z
 -------------------------------------------------------------------
      1        6           0.000557030   -0.001318560    0.000992770
      2        6          -0.002792741   -0.003745010   -0.003078879
      3        6           0.004088208   -0.001334979    0.000468762
      4        6          -0.001261873    0.006835404    0.002878604
      5        6           0.003553071   -0.001082303    0.001405583
      6        6           0.001442146    0.000086756   -0.001088983
      7       17           0.003972043   -0.000589860    0.000923364
      8        8          -0.002096405    0.000760668   -0.001297462
      9       17          -0.001171985   -0.000108297    0.000405445
     10        6          -0.011449394    0.007316060   -0.001695896
     11        6          -0.014995293   -0.009889712   -0.005100977
     12        6           0.016900470    0.020615323    0.008467016
     13        6           0.005641780   -0.003999901   -0.000107076
     14        6          -0.000412503   -0.012483263   -0.002556874
     15        6           0.001943921    0.000213915   -0.000866062
     16        1          -0.002858449    0.001907667    0.001045291
     17       17          -0.000679953   -0.002328331   -0.001746642
     18        1          -0.000380073   -0.000855576    0.000952016
 -------------------------------------------------------------------
 Cartesian Forces:  Max     0.020615323 RMS     0.005628862
 Leave Link  716 at Tue Apr  5 20:06:25 2022, MaxMem=  1879048192 cpu:               0.1 elap:               0.0
 (Enter /gpfs/software/gaussian16/sse4/tar/g16/l103.exe)

 GradGradGradGradGradGradGradGradGradGradGradGradGradGradGradGradGradGrad
 Berny optimization.
 Using GEDIIS/GDIIS optimizer.
 FormGI is forming the generalized inverse of G from B-inverse, IUseBI=4.
 GSVD:  received Info=                   1 from GESDD.
 Internal  Forces:  Max     0.017883642 RMS     0.003623956
 Search for a local minimum.
 Step number   3 out of a maximum of   96
 All quantities printed in internal units (Hartrees-Bohrs-Radians)
 RMS Force = .36240D-02 SwitMx=.10000D-02 MixMth= 1
 Mixed Optimization -- RFO/linear search
 Update second derivatives using D2CorX and points    1    2    3
 DE= -1.39D-02 DEPred=-1.70D-02 R= 8.18D-01
 TightC=F SS=  1.41D+00  RLast= 3.27D-01 DXNew= 8.4853D-01 9.8145D-01
 Trust test= 8.18D-01 RLast= 3.27D-01 DXMaxT set to 8.49D-01
 ITU=  1  1  0
 Use linear search instead of GDIIS.
     Eigenvalues ---    0.00574   0.00854   0.00884   0.00963   0.01408
     Eigenvalues ---    0.01572   0.01602   0.01885   0.01946   0.02028
     Eigenvalues ---    0.02052   0.02140   0.02164   0.02232   0.02279
     Eigenvalues ---    0.15471   0.16015   0.21426   0.23382   0.23462
     Eigenvalues ---    0.24954   0.24988   0.24995   0.24996   0.24998
     Eigenvalues ---    0.24999   0.25000   0.25238   0.26081   0.30954
     Eigenvalues ---    0.31199   0.31616   0.32067   0.32633   0.33080
     Eigenvalues ---    0.33542   0.34802   0.35295   0.35347   0.42490
     Eigenvalues ---    0.43151   0.45906   0.46625   0.47165   0.52256
     Eigenvalues ---    0.56524   0.73598   0.93162
 RFO step:  Lambda=-4.26662635D-03 EMin= 5.73717623D-03
 Quartic linear search produced a step of -0.02091.
 Iteration  1 RMS(Cart)=  0.08096396 RMS(Int)=  0.00217293
 Iteration  2 RMS(Cart)=  0.00316753 RMS(Int)=  0.00031018
 Iteration  3 RMS(Cart)=  0.00000276 RMS(Int)=  0.00031018
 Iteration  4 RMS(Cart)=  0.00000000 RMS(Int)=  0.00031018
 ITry= 1 IFail=0 DXMaxC= 3.09D-01 DCOld= 1.00D+10 DXMaxT= 8.49D-01 DXLimC= 3.00D+00 Rises=F
 Variable       Old X    -DE/DX   Delta X   Delta X   Delta X     New X
                                 (Linear)    (Quad)   (Total)
    R1        2.75974  -0.00140   0.00069  -0.00796  -0.00708   2.75266
    R2        2.74279  -0.00131   0.00070  -0.00775  -0.00688   2.73590
    R3        2.32830   0.00201  -0.00019   0.00269   0.00251   2.33080
    R4        2.59881   0.00514  -0.00048   0.01156   0.01109   2.60990
    R5        3.28202   0.00082  -0.00003   0.00216   0.00213   3.28415
    R6        2.67756  -0.00509   0.00116  -0.02325  -0.02226   2.65530
    R7        3.30727   0.00120  -0.00026   0.00431   0.00405   3.31132
    R8        2.57881   0.00233  -0.00046   0.00667   0.00620   2.58500
    R9        3.29037   0.00296  -0.00042   0.01031   0.00990   3.30027
   R10        2.66626  -0.00162   0.00105  -0.01144  -0.01058   2.65568
   R11        2.04728  -0.00011   0.00005  -0.00052  -0.00047   2.04681
   R12        2.76806  -0.00514   0.00070  -0.02161  -0.02091   2.74715
   R13        2.64758  -0.00002  -0.00034  -0.00023  -0.00057   2.64701
   R14        2.73139   0.00445  -0.00073   0.01244   0.01166   2.74305
   R15        2.34536   0.01788   0.00255   0.02014   0.02272   2.36808
   R16        2.51313   0.01032   0.00058   0.01487   0.01550   2.52863
   R17        2.63863   0.00152  -0.00038   0.00159   0.00117   2.63980
   R18        2.04429  -0.00064   0.00008  -0.00215  -0.00208   2.04221
   R19        2.36430   0.01226   0.00246   0.00993   0.01240   2.37671
    A1        1.95726  -0.00193   0.00074  -0.01015  -0.00988   1.94737
    A2        2.15767   0.00055  -0.00029   0.00277   0.00268   2.16035
    A3        2.16813   0.00137  -0.00046   0.00720   0.00694   2.17507
    A4        2.15262   0.00019  -0.00036   0.00459   0.00360   2.15621
    A5        2.00949  -0.00144  -0.00020  -0.00627  -0.00616   2.00333
    A6        2.12107   0.00125   0.00056   0.00170   0.00257   2.12364
    A7        2.13198   0.00007  -0.00022   0.00388   0.00266   2.13464
    A8        2.05749   0.00628   0.00055   0.02204   0.02309   2.08058
    A9        2.09371  -0.00635  -0.00032  -0.02592  -0.02574   2.06797
   A10        2.15278   0.00228  -0.00050   0.01252   0.01134   2.16412
   A11        2.03718  -0.00057   0.00018  -0.00460  -0.00409   2.03309
   A12        2.09314  -0.00171   0.00032  -0.00798  -0.00732   2.08582
   A13        2.14743  -0.00161  -0.00008  -0.00439  -0.00568   2.14175
   A14        2.06356   0.00037   0.00022  -0.00037   0.00019   2.06376
   A15        2.07195   0.00123  -0.00013   0.00405   0.00427   2.07621
   A16        2.01672   0.00118   0.00021   0.00604   0.00504   2.02175
   A17        2.16968  -0.00552  -0.00000  -0.02322  -0.02262   2.14706
   A18        2.09636   0.00435  -0.00019   0.01732   0.01773   2.11409
   A19        2.20616  -0.00050  -0.00118   0.00474   0.00360   2.20976
   A20        2.12334   0.00023   0.00011   0.00172   0.00187   2.12521
   A21        1.95369   0.00027   0.00107  -0.00649  -0.00561   1.94808
   A22        2.21540   0.00665  -0.00142   0.02821   0.02671   2.24211
   A23        2.05608  -0.01222   0.00091  -0.04281  -0.04188   2.01421
   A24        2.06873   0.00207   0.00059   0.00098   0.00137   2.07009
   A25        2.07379  -0.00445   0.00090  -0.02591  -0.02493   2.04886
   A26        2.14030   0.00238  -0.00148   0.02460   0.02318   2.16348
   A27        2.08149  -0.00169  -0.00006  -0.00958  -0.00980   2.07169
   A28        2.19019   0.00489  -0.00108   0.02840   0.02728   2.21748
    D1       -0.08524   0.00072  -0.00076   0.05614   0.05530  -0.02994
    D2        3.05195   0.00072  -0.00092   0.06244   0.06130   3.11325
    D3        3.07284   0.00097  -0.00057   0.06837   0.06785   3.14069
    D4       -0.07316   0.00096  -0.00074   0.07467   0.07386   0.00070
    D5        0.07799  -0.00035   0.00056  -0.04319  -0.04248   0.03550
    D6       -3.04966  -0.00029   0.00057  -0.03788  -0.03712  -3.08677
    D7       -3.08021  -0.00061   0.00038  -0.05556  -0.05522  -3.13542
    D8        0.07534  -0.00054   0.00039  -0.05025  -0.04985   0.02549
    D9        0.00009   0.00019  -0.00014   0.01059   0.01018   0.01027
   D10        3.14071   0.00016  -0.00016   0.01274   0.01237  -3.13011
   D11       -3.13682   0.00020   0.00004   0.00392   0.00380  -3.13303
   D12        0.00379   0.00017   0.00003   0.00607   0.00598   0.00977
   D13        0.09548  -0.00118   0.00118  -0.08901  -0.08807   0.00741
   D14       -3.01481  -0.00132   0.00064  -0.09469  -0.09413  -3.10894
   D15       -3.04511  -0.00116   0.00119  -0.09122  -0.09027  -3.13538
   D16        0.12778  -0.00130   0.00066  -0.09690  -0.09632   0.03145
   D17        0.01521  -0.00090   0.00053  -0.03745  -0.03673  -0.02152
   D18       -3.10219  -0.00024   0.00017  -0.00231  -0.00209  -3.10429
   D19       -3.14076  -0.00096   0.00052  -0.04290  -0.04222   3.10021
   D20        0.02502  -0.00030   0.00015  -0.00776  -0.00758   0.01744
   D21       -0.10373   0.00157  -0.00140   0.10308   0.10166  -0.00207
   D22        3.00798   0.00152  -0.00088   0.10773   0.10681   3.11479
   D23        3.01357   0.00089  -0.00102   0.06772   0.06673   3.08029
   D24       -0.15791   0.00084  -0.00051   0.07237   0.07188  -0.08602
   D25       -0.39427  -0.00010   0.00095  -0.01882  -0.01797  -0.41224
   D26        2.74479  -0.00036   0.00116  -0.03590  -0.03480   2.70998
   D27        2.77997  -0.00019   0.00039  -0.02451  -0.02407   2.75590
   D28       -0.36417  -0.00045   0.00059  -0.04159  -0.04090  -0.40507
   D29       -3.13972  -0.00031  -0.00028  -0.01207  -0.01252   3.13095
   D30        0.00421  -0.00007  -0.00047   0.00359   0.00287   0.00708
   D31        3.12696  -0.00036   0.00007  -0.01011  -0.01024   3.11672
   D32       -0.04328  -0.00052   0.00043  -0.02224  -0.02175  -0.06503
   D33       -0.01684  -0.00058   0.00026  -0.02492  -0.02476  -0.04160
   D34        3.09610  -0.00075   0.00062  -0.03705  -0.03628   3.05983
   D35        0.02504   0.00059   0.00011   0.02462   0.02442   0.04946
   D36       -0.04610  -0.00076   0.00058  -0.03549  -0.03476  -0.08086
   D37       -0.00019   0.00050   0.00033   0.01770   0.01816   0.01798
   D38       -3.11197   0.00079  -0.00007   0.03121   0.03135  -3.08062
   D39        0.03327   0.00044  -0.00079   0.01452   0.01416   0.04744
         Item               Value     Threshold  Converged?
 Maximum Force            0.017884     0.000450     NO 
 RMS     Force            0.003624     0.000300     NO 
 Maximum Displacement     0.309077     0.001800     NO 
 RMS     Displacement     0.081371     0.001200     NO 
 Predicted change in Energy=-2.336270D-03
 Lowest energy point so far.  Saving SCF results.
 GradGradGradGradGradGradGradGradGradGradGradGradGradGradGradGradGradGrad

 Leave Link  103 at Tue Apr  5 20:06:25 2022, MaxMem=  1879048192 cpu:               0.2 elap:               0.0
 (Enter /gpfs/software/gaussian16/sse4/tar/g16/l202.exe)
                          Input orientation:                          
 ---------------------------------------------------------------------
 Center     Atomic      Atomic             Coordinates (Angstroms)
 Number     Number       Type             X           Y           Z
 ---------------------------------------------------------------------
      1          6           0       -4.007245   -0.782327   -0.402338
      2          6           0       -3.387815    0.339170    0.290743
      3          6           0       -2.024212    0.467328    0.468515
      4          6           0       -3.016237   -1.709209   -0.907169
      5          6           0       -1.669178   -1.567937   -0.715626
      6          6           0       -1.110568   -0.480852   -0.021980
      7         17           0       -1.401852    1.856586    1.336328
      8          8           0       -5.224339   -0.901640   -0.562779
      9         17           0       -4.502480    1.528456    0.893570
     10          6           0        0.324192   -0.381958    0.190163
     11          6           0        1.050642    0.785561    0.457059
     12          6           0        2.281787    0.909378    0.655299
     13          6           0        1.182694   -1.552181    0.166017
     14          6           0        2.556672   -1.377615    0.347966
     15          6           0        2.997000   -0.216189    0.545468
     16          1           0        0.707342   -2.515121    0.044847
     17         17           0       -3.615929   -3.061288   -1.835749
     18          1           0       -1.008113   -2.298834   -1.165006
 ---------------------------------------------------------------------
                    Distance matrix (angstroms):
                    1          2          3          4          5
     1  C    0.000000
     2  C    1.456643   0.000000
     3  C    2.500488   1.381101   0.000000
     4  C    1.447778   2.401858   2.759336   0.000000
     5  C    2.486340   2.757453   2.381290   1.367924   0.000000
     6  C    2.937055   2.440509   1.405125   2.433926   1.405326
     7  Cl   4.095716   2.709215   1.752276   4.511587   4.001167
     8  O    1.233409   2.375065   3.630214   2.376234   3.620288
     9  Cl   2.695246   1.737896   2.729190   3.991749   4.494971
    10  C    4.390068   3.782742   2.512722   3.758218   2.490085
    11  C    5.364611   4.463947   3.091299   4.962308   3.783062
    12  C    6.597907   5.709853   4.332658   6.112886   4.860725
    13  C    5.277420   4.947960   3.801864   4.336751   2.985082
    14  C    6.633424   6.187693   4.939923   5.722118   4.361795
    15  C    7.090719   6.413982   5.068105   6.363827   5.019044
    16  H    5.042804   4.997774   4.066434   3.926942   2.668955
    17  Cl   2.720562   4.017103   4.504923   1.746427   2.697150
    18  H    3.446193   3.839433   3.369347   2.108720   1.083125
                    6          7          8          9         10
     6  C    0.000000
     7  Cl   2.719093   0.000000
     8  O    4.170449   5.081912   0.000000
     9  Cl   4.047298   3.149222   2.923593   0.000000
    10  C    1.453727   3.050247   5.623451   5.238438   0.000000
    11  C    2.550315   2.816902   6.577393   5.619573   1.400737
    12  C    3.728206   3.863962   7.816997   6.816621   2.390832
    13  C    2.538137   4.434998   6.481082   6.506986   1.451561
    14  C    3.793374   5.206422   7.848576   7.653402   2.449530
    15  C    4.155016   4.926638   8.323970   7.707605   2.701411
    16  H    2.729013   5.022793   6.177166   6.649293   2.172165
    17  Cl   4.028057   6.256972   2.978509   5.413031   5.177614
    18  H    2.149898   4.866130   4.482342   5.576422   2.699247
                   11         12         13         14         15
    11  C    0.000000
    12  C    1.253136   0.000000
    13  C    2.359488   2.739832   0.000000
    14  C    2.638059   2.323866   1.396923   0.000000
    15  C    2.190806   1.338093   2.284856   1.257699   0.000000
    16  H    3.343991   3.818210   1.080692   2.192219   3.283024
    17  Cl   6.467774   7.533563   5.413987   6.760501   7.582587
    18  H    4.047599   4.942629   2.669972   3.980631   4.827429
                   16         17         18
    16  H    0.000000
    17  Cl   4.746116   0.000000
    18  H    2.110287   2.798560   0.000000
 Stoichiometry    C12H2Cl3O(1-)
 Framework group  C1[X(C12H2Cl3O)]
 Deg. of freedom    48
 Full point group                 C1      NOp   1
 RotChk:  IX=0 Diff= 3.65D-02
 Largest Abelian subgroup         C1      NOp   1
 Largest concise Abelian subgroup C1      NOp   1
                         Standard orientation:                         
 ---------------------------------------------------------------------
 Center     Atomic      Atomic             Coordinates (Angstroms)
 Number     Number       Type             X           Y           Z
 ---------------------------------------------------------------------
      1          6           0        2.344007    0.195935    0.035391
      2          6           0        1.479343   -0.976311    0.036998
      3          6           0        0.100257   -0.907378    0.008541
      4          6           0        1.578185    1.422285   -0.039739
      5          6           0        0.211272    1.470301   -0.061148
      6          6           0       -0.589709    0.315838   -0.036922
      7         17           0       -0.830749   -2.391689    0.031392
      8          8           0        3.575844    0.139488    0.061650
      9         17           0        2.316269   -2.498791    0.080485
     10          6           0       -2.040494    0.407784   -0.027554
     11          6           0       -2.943079   -0.585646   -0.428182
     12          6           0       -4.195643   -0.547951   -0.425026
     13          6           0       -2.727877    1.595648    0.445218
     14          6           0       -4.123665    1.624521    0.396883
     15          6           0       -4.734044    0.613562   -0.035787
     16          1           0       -2.121276    2.392841    0.850697
     17         17           0        2.492683    2.907052   -0.135500
     18          1           0       -0.266228    2.438015   -0.154323
 ---------------------------------------------------------------------
 Rotational constants (GHZ):           0.5705176           0.2967697           0.1968143
 Leave Link  202 at Tue Apr  5 20:06:25 2022, MaxMem=  1879048192 cpu:               0.1 elap:               0.0
 (Enter /gpfs/software/gaussian16/sse4/tar/g16/l301.exe)
 Standard basis: 6-311+G(d,p) (5D, 7F)
 Ernie: Thresh=  0.10000D-02 Tol=  0.10000D-05 Strict=F.
 There are   404 symmetry adapted cartesian basis functions of A   symmetry.
 There are   388 symmetry adapted basis functions of A   symmetry.
   388 basis functions,   643 primitive gaussians,   404 cartesian basis functions
    67 alpha electrons       67 beta electrons
       nuclear repulsion energy      1276.7643702676 Hartrees.
 IExCor= 4336 DFT=T Ex+Corr=M062X ExCW=0 ScaHFX=  0.540000
 ScaDFX=  1.000000  1.000000  1.000000  1.000000 ScalE2=  1.000000  1.000000
 IRadAn=      5 IRanWt=     -1 IRanGd=            0 ICorTp=0 IEmpDi=  4
 NAtoms=   18 NActive=   18 NUniq=   18 SFac= 1.00D+00 NAtFMM=   60 NAOKFM=F Big=F
 Integral buffers will be    131072 words long.
 Raffenetti 2 integral format.
 Two-electron integral symmetry is turned on.
 Leave Link  301 at Tue Apr  5 20:06:26 2022, MaxMem=  1879048192 cpu:               0.4 elap:               0.1
 (Enter /gpfs/software/gaussian16/sse4/tar/g16/l302.exe)
 NPDir=0 NMtPBC=     1 NCelOv=     1 NCel=       1 NClECP=     1 NCelD=      1
         NCelK=      1 NCelE2=     1 NClLst=     1 CellRange=     0.0.
 One-electron integrals computed using PRISM.
 One-electron integral symmetry used in STVInt
 NBasis=   388 RedAO= T EigKep=  1.02D-06  NBF=   388
 NBsUse=   385 1.00D-06 EigRej=  7.93D-07 NBFU=   385
 Precomputing XC quadrature grid using
 IXCGrd= 4 IRadAn=           5 IRanWt=          -1 IRanGd=           0 AccXCQ= 0.00D+00.
 Generated NRdTot=       0 NPtTot=           0 NUsed=           0 NTot=          32
 NSgBfM=   399   399   399   399   399 MxSgAt=    18 MxSgA2=    18.
 Leave Link  302 at Tue Apr  5 20:06:26 2022, MaxMem=  1879048192 cpu:               2.6 elap:               0.4
 (Enter /gpfs/software/gaussian16/sse4/tar/g16/l303.exe)
 DipDrv:  MaxL=1.
 Leave Link  303 at Tue Apr  5 20:06:26 2022, MaxMem=  1879048192 cpu:               0.3 elap:               0.1
 (Enter /gpfs/software/gaussian16/sse4/tar/g16/l401.exe)
 Initial guess from the checkpoint file:  "checkpoint.chk"
 B after Tr=    -0.000000   -0.000000    0.000000
         Rot=    0.999959   -0.000594    0.000389    0.009037 Ang=  -1.04 deg.
 Guess basis will be translated and rotated to current coordinates.
 JPrj=2 DoOrth=T DoCkMO=T.
 Generating alternative initial guess.
 ExpMin= 4.38D-02 ExpMax= 1.06D+05 ExpMxC= 3.62D+03 IAcc=2 IRadAn=         4 AccDes= 0.00D+00
 Harris functional with IExCor= 1009 and IRadAn=       4 diagonalized for initial guess.
 HarFok:  IExCor= 1009 AccDes= 0.00D+00 IRadAn=         4 IDoV= 1 UseB2=F ITyADJ=14
 ICtDFT=  3500011 ScaDFX=  1.000000  1.000000  1.000000  1.000000
 FoFCou: FMM=F IPFlag=           0 FMFlag=      100000 FMFlg1=           0
         NFxFlg=           0 DoJE=T BraDBF=F KetDBF=T FulRan=T
         wScrn=  0.000000 ICntrl=       500 IOpCl=  0 I1Cent=   200000004 NGrid=           0
         NMat0=    1 NMatS0=      1 NMatT0=    0 NMatD0=    1 NMtDS0=    0 NMtDT0=    0
 Petite list used in FoFCou.
 Harris En= -1913.19026531532    
 Leave Link  401 at Tue Apr  5 20:06:28 2022, MaxMem=  1879048192 cpu:              11.1 elap:               1.6
 (Enter /gpfs/software/gaussian16/sse4/tar/g16/l502.exe)
 Integral symmetry usage will be decided dynamically.
 Closed shell SCF:
 Using DIIS extrapolation, IDIIS=  1040.
 NGot=  1879048192 LenX=  1878715301 LenY=  1878551644
 Requested convergence on RMS density matrix=1.00D-08 within 128 cycles.
 Requested convergence on MAX density matrix=1.00D-06.
 Requested convergence on             energy=1.00D-06.
 No special actions if energy rises.
 Fock matrices will be formed incrementally for  20 cycles.

 Cycle   1  Pass 1  IDiag  1:
 FoFJK:  IHMeth= 1 ICntrl=       0 DoSepK=F KAlg= 0 I1Cent=           0 FoldK=F
 IRaf= 840000000 NMat=       1 IRICut=       1 DoRegI=T DoRafI=F ISym2E= 0 IDoP0=0 IntGTp=1.
 FoFCou: FMM=F IPFlag=           0 FMFlag=      100000 FMFlg1=           0
         NFxFlg=           0 DoJE=F BraDBF=F KetDBF=F FulRan=T
         wScrn=  0.000000 ICntrl=         0 IOpCl=  0 I1Cent=           0 NGrid=           0
         NMat0=    1 NMatS0=      1 NMatT0=    0 NMatD0=    1 NMtDS0=    0 NMtDT0=    0
 Symmetry not used in FoFCou.
 E= -1913.94317327626    
 DIIS: error= 1.07D-02 at cycle   1 NSaved=   1.
 NSaved= 1 IEnMin= 1 EnMin= -1913.94317327626     IErMin= 1 ErrMin= 1.07D-02
 ErrMax= 1.07D-02  0.00D+00 EMaxC= 1.00D-01 BMatC= 4.07D-02 BMatP= 4.07D-02
 IDIUse=3 WtCom= 8.93D-01 WtEn= 1.07D-01
 Coeff-Com:  0.100D+01
 Coeff-En:   0.100D+01
 Coeff:      0.100D+01
 Recover alternate guess density for next cycle.
 RMSDP=7.84D-02 MaxDP=7.65D+00              OVMax= 0.00D+00

 Cycle   2  Pass 1  IDiag  1:
 RMSU=  7.47D-02    CP:  8.49D-01
 E= -1913.52013327256     Delta-E=        0.423040003698 Rises=F Damp=F
 Switch densities from cycles 1 and 2 for lowest energy.
 DIIS: error= 1.98D-02 at cycle   2 NSaved=   2.
 NSaved= 2 IEnMin= 1 EnMin= -1913.94317327626     IErMin= 1 ErrMin= 1.07D-02
 ErrMax= 1.98D-02  0.00D+00 EMaxC= 1.00D+00 BMatC= 6.70D-01 BMatP= 4.07D-02
 IDIUse=1 WtCom= 1.00D+00 WtEn= 0.00D+00
 Coeff-Com:  0.938D+00 0.622D-01
 Coeff:      0.938D+00 0.622D-01
 Gap=     0.188 Goal=   None    Shift=    0.000
 RMSDP=6.83D-02 MaxDP=3.61D+00 DE= 4.23D-01 OVMax= 1.60D-01

 Cycle   3  Pass 1  IDiag  1:
 RMSU=  5.01D-02    CP:  1.06D+00  6.10D-01
 E= -1914.03062141222     Delta-E=       -0.510488139653 Rises=F Damp=F
 DIIS: error= 1.51D-03 at cycle   3 NSaved=   3.
 NSaved= 3 IEnMin= 3 EnMin= -1914.03062141222     IErMin= 3 ErrMin= 1.51D-03
 ErrMax= 1.51D-03  0.00D+00 EMaxC= 1.00D+00 BMatC= 3.15D-03 BMatP= 4.07D-02
 IDIUse=1 WtCom= 1.00D+00 WtEn= 0.00D+00
 Coeff-Com: -0.250D-01 0.373D-01 0.988D+00
 Coeff:     -0.250D-01 0.373D-01 0.988D+00
 Gap=     0.131 Goal=   None    Shift=    0.000
 RMSDP=1.24D-02 MaxDP=1.57D+00 DE=-5.10D-01 OVMax= 2.85D-02

 Cycle   4  Pass 1  IDiag  1:
 RMSU=  1.01D-02    CP:  1.08D+00  6.96D-01  1.04D+00
 E= -1914.03332307990     Delta-E=       -0.002701667681 Rises=F Damp=F
 DIIS: error= 2.02D-03 at cycle   4 NSaved=   4.
 NSaved= 4 IEnMin= 4 EnMin= -1914.03332307990     IErMin= 3 ErrMin= 1.51D-03
 ErrMax= 2.02D-03  0.00D+00 EMaxC= 1.00D+00 BMatC= 2.32D-03 BMatP= 3.15D-03
 IDIUse=1 WtCom= 1.00D+00 WtEn= 0.00D+00
 Coeff-Com: -0.549D-01 0.144D-01 0.529D+00 0.512D+00
 Coeff:     -0.549D-01 0.144D-01 0.529D+00 0.512D+00
 Gap=     0.140 Goal=   None    Shift=    0.000
 RMSDP=3.83D-03 MaxDP=4.97D-01 DE=-2.70D-03 OVMax= 1.81D-02

 Cycle   5  Pass 1  IDiag  1:
 RMSU=  3.57D-03    CP:  1.07D+00  7.10D-01  1.03D+00  9.88D-01
 E= -1914.03537342992     Delta-E=       -0.002050350019 Rises=F Damp=F
 DIIS: error= 8.61D-04 at cycle   5 NSaved=   5.
 NSaved= 5 IEnMin= 5 EnMin= -1914.03537342992     IErMin= 5 ErrMin= 8.61D-04
 ErrMax= 8.61D-04  0.00D+00 EMaxC= 1.00D+00 BMatC= 3.41D-04 BMatP= 2.32D-03
 IDIUse=1 WtCom= 1.00D+00 WtEn= 0.00D+00
 Coeff-Com: -0.265D-01 0.206D-02 0.187D+00 0.301D+00 0.536D+00
 Coeff:     -0.265D-01 0.206D-02 0.187D+00 0.301D+00 0.536D+00
 Gap=     0.140 Goal=   None    Shift=    0.000
 RMSDP=2.43D-03 MaxDP=2.50D-01 DE=-2.05D-03 OVMax= 7.43D-03

 Cycle   6  Pass 1  IDiag  1:
 RMSU=  1.34D-03    CP:  1.06D+00  7.07D-01  1.00D+00  9.73D-01  8.07D-01
 E= -1914.03571092906     Delta-E=       -0.000337499144 Rises=F Damp=F
 DIIS: error= 3.91D-04 at cycle   6 NSaved=   6.
 NSaved= 6 IEnMin= 6 EnMin= -1914.03571092906     IErMin= 6 ErrMin= 3.91D-04
 ErrMax= 3.91D-04  0.00D+00 EMaxC= 1.00D+00 BMatC= 5.30D-05 BMatP= 3.41D-04
 IDIUse=1 WtCom= 1.00D+00 WtEn= 0.00D+00
 Coeff-Com: -0.540D-02-0.179D-02 0.112D-01 0.791D-01 0.315D+00 0.602D+00
 Coeff:     -0.540D-02-0.179D-02 0.112D-01 0.791D-01 0.315D+00 0.602D+00
 Gap=     0.140 Goal=   None    Shift=    0.000
 RMSDP=5.57D-04 MaxDP=3.62D-02 DE=-3.37D-04 OVMax= 2.76D-03

 Cycle   7  Pass 1  IDiag  1:
 RMSU=  3.92D-04    CP:  1.06D+00  7.06D-01  1.00D+00  1.01D+00  8.48D-01
                    CP:  1.01D+00
 E= -1914.03576175636     Delta-E=       -0.000050827300 Rises=F Damp=F
 DIIS: error= 7.96D-05 at cycle   7 NSaved=   7.
 NSaved= 7 IEnMin= 7 EnMin= -1914.03576175636     IErMin= 7 ErrMin= 7.96D-05
 ErrMax= 7.96D-05  0.00D+00 EMaxC= 1.00D+00 BMatC= 7.22D-06 BMatP= 5.30D-05
 IDIUse=1 WtCom= 1.00D+00 WtEn= 0.00D+00
 Coeff-Com:  0.941D-03-0.823D-03-0.246D-01-0.839D-02 0.841D-01 0.312D+00
 Coeff-Com:  0.636D+00
 Coeff:      0.941D-03-0.823D-03-0.246D-01-0.839D-02 0.841D-01 0.312D+00
 Coeff:      0.636D+00
 Gap=     0.139 Goal=   None    Shift=    0.000
 RMSDP=2.75D-04 MaxDP=3.53D-02 DE=-5.08D-05 OVMax= 1.51D-03

 Cycle   8  Pass 1  IDiag  1:
 RMSU=  1.10D-04    CP:  1.06D+00  7.06D-01  1.00D+00  1.02D+00  8.77D-01
                    CP:  1.00D+00  9.64D-01
 E= -1914.03577023974     Delta-E=       -0.000008483382 Rises=F Damp=F
 DIIS: error= 5.61D-05 at cycle   8 NSaved=   8.
 NSaved= 8 IEnMin= 8 EnMin= -1914.03577023974     IErMin= 8 ErrMin= 5.61D-05
 ErrMax= 5.61D-05  0.00D+00 EMaxC= 1.00D+00 BMatC= 1.05D-06 BMatP= 7.22D-06
 IDIUse=1 WtCom= 1.00D+00 WtEn= 0.00D+00
 Coeff-Com:  0.104D-02-0.485D-04-0.146D-01-0.132D-01 0.953D-02 0.690D-01
 Coeff-Com:  0.311D+00 0.638D+00
 Coeff:      0.104D-02-0.485D-04-0.146D-01-0.132D-01 0.953D-02 0.690D-01
 Coeff:      0.311D+00 0.638D+00
 Gap=     0.140 Goal=   None    Shift=    0.000
 RMSDP=1.66D-04 MaxDP=2.03D-02 DE=-8.48D-06 OVMax= 4.69D-04

 Cycle   9  Pass 1  IDiag  1:
 RMSU=  4.86D-05    CP:  1.06D+00  7.06D-01  1.00D+00  1.03D+00  8.77D-01
                    CP:  1.03D+00  1.11D+00  9.49D-01
 E= -1914.03577148734     Delta-E=       -0.000001247601 Rises=F Damp=F
 DIIS: error= 1.93D-05 at cycle   9 NSaved=   9.
 NSaved= 9 IEnMin= 9 EnMin= -1914.03577148734     IErMin= 9 ErrMin= 1.93D-05
 ErrMax= 1.93D-05  0.00D+00 EMaxC= 1.00D+00 BMatC= 1.64D-07 BMatP= 1.05D-06
 IDIUse=1 WtCom= 1.00D+00 WtEn= 0.00D+00
 Coeff-Com:  0.446D-03 0.570D-04-0.353D-02-0.545D-02-0.781D-02-0.243D-01
 Coeff-Com:  0.545D-01 0.302D+00 0.684D+00
 Coeff:      0.446D-03 0.570D-04-0.353D-02-0.545D-02-0.781D-02-0.243D-01
 Coeff:      0.545D-01 0.302D+00 0.684D+00
 Gap=     0.139 Goal=   None    Shift=    0.000
 RMSDP=3.39D-05 MaxDP=4.14D-03 DE=-1.25D-06 OVMax= 2.54D-04

 Cycle  10  Pass 1  IDiag  1:
 RMSU=  1.87D-05    CP:  1.06D+00  7.06D-01  1.00D+00  1.03D+00  8.80D-01
                    CP:  1.02D+00  1.16D+00  1.01D+00  1.03D+00
 E= -1914.03577170829     Delta-E=       -0.000000220944 Rises=F Damp=F
 DIIS: error= 1.42D-05 at cycle  10 NSaved=  10.
 NSaved=10 IEnMin=10 EnMin= -1914.03577170829     IErMin=10 ErrMin= 1.42D-05
 ErrMax= 1.42D-05  0.00D+00 EMaxC= 1.00D+00 BMatC= 4.60D-08 BMatP= 1.64D-07
 IDIUse=1 WtCom= 1.00D+00 WtEn= 0.00D+00
 Coeff-Com:  0.337D-04 0.343D-04 0.116D-02-0.275D-03-0.552D-02-0.298D-01
 Coeff-Com: -0.272D-01 0.335D-01 0.393D+00 0.635D+00
 Coeff:      0.337D-04 0.343D-04 0.116D-02-0.275D-03-0.552D-02-0.298D-01
 Coeff:     -0.272D-01 0.335D-01 0.393D+00 0.635D+00
 Gap=     0.139 Goal=   None    Shift=    0.000
 RMSDP=2.20D-05 MaxDP=1.69D-03 DE=-2.21D-07 OVMax= 2.00D-04

 Cycle  11  Pass 1  IDiag  1:
 RMSU=  9.08D-06    CP:  1.06D+00  7.06D-01  1.00D+00  1.03D+00  8.78D-01
                    CP:  1.02D+00  1.16D+00  1.07D+00  9.95D-01  8.58D-01
 E= -1914.03577177805     Delta-E=       -0.000000069758 Rises=F Damp=F
 DIIS: error= 6.01D-06 at cycle  11 NSaved=  11.
 NSaved=11 IEnMin=11 EnMin= -1914.03577177805     IErMin=11 ErrMin= 6.01D-06
 ErrMax= 6.01D-06  0.00D+00 EMaxC= 1.00D+00 BMatC= 1.09D-08 BMatP= 4.60D-08
 IDIUse=1 WtCom= 1.00D+00 WtEn= 0.00D+00
 Coeff-Com: -0.745D-04 0.451D-05 0.150D-02 0.911D-03-0.164D-02-0.132D-01
 Coeff-Com: -0.256D-01-0.526D-01 0.631D-01 0.372D+00 0.655D+00
 Coeff:     -0.745D-04 0.451D-05 0.150D-02 0.911D-03-0.164D-02-0.132D-01
 Coeff:     -0.256D-01-0.526D-01 0.631D-01 0.372D+00 0.655D+00
 Gap=     0.139 Goal=   None    Shift=    0.000
 RMSDP=8.73D-06 MaxDP=6.16D-04 DE=-6.98D-08 OVMax= 7.19D-05

 Cycle  12  Pass 1  IDiag  1:
 RMSU=  5.02D-06    CP:  1.06D+00  7.06D-01  1.00D+00  1.03D+00  8.78D-01
                    CP:  1.01D+00  1.17D+00  1.08D+00  1.01D+00  1.10D+00
                    CP:  9.59D-01
 E= -1914.03577179450     Delta-E=       -0.000000016449 Rises=F Damp=F
 DIIS: error= 1.69D-06 at cycle  12 NSaved=  12.
 NSaved=12 IEnMin=12 EnMin= -1914.03577179450     IErMin=12 ErrMin= 1.69D-06
 ErrMax= 1.69D-06  0.00D+00 EMaxC= 1.00D+00 BMatC= 1.01D-09 BMatP= 1.09D-08
 IDIUse=1 WtCom= 1.00D+00 WtEn= 0.00D+00
 Coeff-Com: -0.436D-04 0.906D-06 0.542D-03 0.423D-03 0.133D-03-0.207D-02
 Coeff-Com: -0.619D-02-0.284D-01-0.306D-01 0.813D-01 0.272D+00 0.712D+00
 Coeff:     -0.436D-04 0.906D-06 0.542D-03 0.423D-03 0.133D-03-0.207D-02
 Coeff:     -0.619D-02-0.284D-01-0.306D-01 0.813D-01 0.272D+00 0.712D+00
 Gap=     0.139 Goal=   None    Shift=    0.000
 RMSDP=3.28D-06 MaxDP=2.87D-04 DE=-1.64D-08 OVMax= 2.89D-05

 Cycle  13  Pass 1  IDiag  1:
 RMSU=  1.22D-06    CP:  1.06D+00  7.06D-01  1.00D+00  1.03D+00  8.78D-01
                    CP:  1.01D+00  1.17D+00  1.08D+00  1.02D+00  1.09D+00
                    CP:  1.05D+00  8.78D-01
 E= -1914.03577179639     Delta-E=       -0.000000001891 Rises=F Damp=F
 DIIS: error= 7.00D-07 at cycle  13 NSaved=  13.
 NSaved=13 IEnMin=13 EnMin= -1914.03577179639     IErMin=13 ErrMin= 7.00D-07
 ErrMax= 7.00D-07  0.00D+00 EMaxC= 1.00D+00 BMatC= 3.11D-10 BMatP= 1.01D-09
 IDIUse=1 WtCom= 1.00D+00 WtEn= 0.00D+00
 Coeff-Com: -0.338D-05-0.297D-06-0.100D-03-0.222D-04 0.573D-03 0.222D-02
 Coeff-Com:  0.329D-02-0.341D-02-0.364D-01-0.471D-01-0.211D-01 0.382D+00
 Coeff-Com:  0.720D+00
 Coeff:     -0.338D-05-0.297D-06-0.100D-03-0.222D-04 0.573D-03 0.222D-02
 Coeff:      0.329D-02-0.341D-02-0.364D-01-0.471D-01-0.211D-01 0.382D+00
 Coeff:      0.720D+00
 Gap=     0.139 Goal=   None    Shift=    0.000
 RMSDP=1.52D-06 MaxDP=9.34D-05 DE=-1.89D-09 OVMax= 1.46D-05

 Cycle  14  Pass 1  IDiag  1:
 RMSU=  6.80D-07    CP:  1.06D+00  7.06D-01  1.00D+00  1.03D+00  8.78D-01
                    CP:  1.01D+00  1.17D+00  1.08D+00  1.01D+00  1.13D+00
                    CP:  1.07D+00  9.75D-01  9.50D-01
 E= -1914.03577179687     Delta-E=       -0.000000000482 Rises=F Damp=F
 DIIS: error= 1.87D-07 at cycle  14 NSaved=  14.
 NSaved=14 IEnMin=14 EnMin= -1914.03577179687     IErMin=14 ErrMin= 1.87D-07
 ErrMax= 1.87D-07  0.00D+00 EMaxC= 1.00D+00 BMatC= 2.69D-11 BMatP= 3.11D-10
 IDIUse=1 WtCom= 1.00D+00 WtEn= 0.00D+00
 Coeff-Com:  0.361D-05-0.342D-06-0.102D-03-0.553D-04 0.230D-03 0.100D-02
 Coeff-Com:  0.196D-02 0.246D-02-0.925D-02-0.269D-01-0.412D-01 0.591D-01
 Coeff-Com:  0.302D+00 0.711D+00
 Coeff:      0.361D-05-0.342D-06-0.102D-03-0.553D-04 0.230D-03 0.100D-02
 Coeff:      0.196D-02 0.246D-02-0.925D-02-0.269D-01-0.412D-01 0.591D-01
 Coeff:      0.302D+00 0.711D+00
 Gap=     0.139 Goal=   None    Shift=    0.000
 RMSDP=5.12D-07 MaxDP=6.01D-05 DE=-4.82D-10 OVMax= 4.29D-06

 Cycle  15  Pass 1  IDiag  1:
 RMSU=  2.58D-07    CP:  1.06D+00  7.06D-01  1.00D+00  1.03D+00  8.78D-01
                    CP:  1.01D+00  1.17D+00  1.08D+00  1.01D+00  1.12D+00
                    CP:  1.08D+00  9.70D-01  1.06D+00  1.08D+00
 E= -1914.03577179697     Delta-E=       -0.000000000104 Rises=F Damp=F
 DIIS: error= 9.00D-08 at cycle  15 NSaved=  15.
 NSaved=15 IEnMin=15 EnMin= -1914.03577179697     IErMin=15 ErrMin= 9.00D-08
 ErrMax= 9.00D-08  0.00D+00 EMaxC= 1.00D+00 BMatC= 3.77D-12 BMatP= 2.69D-11
 IDIUse=1 WtCom= 1.00D+00 WtEn= 0.00D+00
 Coeff-Com:  0.151D-05-0.175D-06-0.226D-04-0.146D-04 0.138D-04 0.691D-04
 Coeff-Com:  0.248D-03 0.131D-02 0.150D-02-0.402D-02-0.125D-01-0.322D-01
 Coeff-Com:  0.195D-01 0.282D+00 0.744D+00
 Coeff:      0.151D-05-0.175D-06-0.226D-04-0.146D-04 0.138D-04 0.691D-04
 Coeff:      0.248D-03 0.131D-02 0.150D-02-0.402D-02-0.125D-01-0.322D-01
 Coeff:      0.195D-01 0.282D+00 0.744D+00
 Gap=     0.139 Goal=   None    Shift=    0.000
 RMSDP=3.41D-07 MaxDP=4.33D-05 DE=-1.04D-10 OVMax= 2.64D-06

 Cycle  16  Pass 1  IDiag  1:
 RMSU=  1.20D-07    CP:  1.06D+00  7.06D-01  1.00D+00  1.03D+00  8.78D-01
                    CP:  1.01D+00  1.17D+00  1.08D+00  1.01D+00  1.12D+00
                    CP:  1.08D+00  9.72D-01  1.09D+00  1.17D+00  7.69D-01
 E= -1914.03577179702     Delta-E=       -0.000000000045 Rises=F Damp=F
 DIIS: error= 4.55D-08 at cycle  16 NSaved=  16.
 NSaved=16 IEnMin=16 EnMin= -1914.03577179702     IErMin=16 ErrMin= 4.55D-08
 ErrMax= 4.55D-08  0.00D+00 EMaxC= 1.00D+00 BMatC= 7.15D-13 BMatP= 3.77D-12
 IDIUse=1 WtCom= 1.00D+00 WtEn= 0.00D+00
 Coeff-Com:  0.957D-08-0.568D-07 0.971D-05 0.407D-05-0.387D-04-0.153D-03
 Coeff-Com: -0.256D-03 0.279D-04 0.230D-02 0.327D-02 0.302D-02-0.231D-01
 Coeff-Com: -0.482D-01-0.400D-01 0.276D+00 0.827D+00
 Coeff:      0.957D-08-0.568D-07 0.971D-05 0.407D-05-0.387D-04-0.153D-03
 Coeff:     -0.256D-03 0.279D-04 0.230D-02 0.327D-02 0.302D-02-0.231D-01
 Coeff:     -0.482D-01-0.400D-01 0.276D+00 0.827D+00
 Gap=     0.139 Goal=   None    Shift=    0.000
 RMSDP=1.78D-07 MaxDP=1.76D-05 DE=-4.55D-11 OVMax= 1.78D-06

 Cycle  17  Pass 1  IDiag  1:
 RMSU=  3.97D-08    CP:  1.06D+00  7.06D-01  1.00D+00  1.03D+00  8.78D-01
                    CP:  1.01D+00  1.17D+00  1.08D+00  1.01D+00  1.12D+00
                    CP:  1.08D+00  9.66D-01  1.10D+00  1.21D+00  8.19D-01
                    CP:  1.11D+00
 E= -1914.03577179686     Delta-E=        0.000000000161 Rises=F Damp=F
 DIIS: error= 2.30D-08 at cycle  17 NSaved=  17.
 NSaved=17 IEnMin=16 EnMin= -1914.03577179702     IErMin=17 ErrMin= 2.30D-08
 ErrMax= 2.30D-08  0.00D+00 EMaxC= 1.00D+00 BMatC= 2.07D-13 BMatP= 7.15D-13
 IDIUse=1 WtCom= 1.00D+00 WtEn= 0.00D+00
 Coeff-Com: -0.285D-06 0.362D-07 0.906D-05 0.432D-05-0.230D-04-0.867D-04
 Coeff-Com: -0.171D-03-0.237D-03 0.876D-03 0.232D-02 0.403D-02-0.582D-02
 Coeff-Com: -0.278D-01-0.759D-01 0.640D-02 0.409D+00 0.688D+00
 Coeff:     -0.285D-06 0.362D-07 0.906D-05 0.432D-05-0.230D-04-0.867D-04
 Coeff:     -0.171D-03-0.237D-03 0.876D-03 0.232D-02 0.403D-02-0.582D-02
 Coeff:     -0.278D-01-0.759D-01 0.640D-02 0.409D+00 0.688D+00
 Gap=     0.139 Goal=   None    Shift=    0.000
 RMSDP=5.43D-08 MaxDP=3.40D-06 DE= 1.61D-10 OVMax= 8.39D-07

 Cycle  18  Pass 1  IDiag  1:
 RMSU=  2.10D-08    CP:  1.06D+00  7.06D-01  1.00D+00  1.03D+00  8.78D-01
                    CP:  1.01D+00  1.17D+00  1.08D+00  1.01D+00  1.12D+00
                    CP:  1.08D+00  9.64D-01  1.10D+00  1.23D+00  8.42D-01
                    CP:  1.28D+00  1.07D+00
 E= -1914.03577179716     Delta-E=       -0.000000000301 Rises=F Damp=F
 DIIS: error= 1.19D-08 at cycle  18 NSaved=  18.
 NSaved=18 IEnMin=18 EnMin= -1914.03577179716     IErMin=18 ErrMin= 1.19D-08
 ErrMax= 1.19D-08  0.00D+00 EMaxC= 1.00D+00 BMatC= 3.05D-14 BMatP= 2.07D-13
 IDIUse=1 WtCom= 1.00D+00 WtEn= 0.00D+00
 Coeff-Com: -0.808D-07 0.301D-07 0.286D-06 0.219D-06 0.187D-05 0.142D-04
 Coeff-Com:  0.111D-04-0.804D-04-0.319D-03-0.179D-03 0.621D-03 0.388D-02
 Coeff-Com:  0.412D-02-0.152D-01-0.705D-01-0.904D-01 0.229D+00 0.939D+00
 Coeff:     -0.808D-07 0.301D-07 0.286D-06 0.219D-06 0.187D-05 0.142D-04
 Coeff:      0.111D-04-0.804D-04-0.319D-03-0.179D-03 0.621D-03 0.388D-02
 Coeff:      0.412D-02-0.152D-01-0.705D-01-0.904D-01 0.229D+00 0.939D+00
 Gap=     0.139 Goal=   None    Shift=    0.000
 RMSDP=2.54D-08 MaxDP=1.94D-06 DE=-3.01D-10 OVMax= 5.83D-07

 Cycle  19  Pass 1  IDiag  1:
 RMSU=  9.41D-09    CP:  1.06D+00  7.06D-01  1.00D+00  1.03D+00  8.78D-01
                    CP:  1.01D+00  1.17D+00  1.08D+00  1.01D+00  1.12D+00
                    CP:  1.08D+00  9.64D-01  1.11D+00  1.23D+00  8.49D-01
                    CP:  1.34D+00  1.30D+00  1.17D+00
 E= -1914.03577179688     Delta-E=        0.000000000282 Rises=F Damp=F
 DIIS: error= 3.38D-09 at cycle  19 NSaved=  19.
 NSaved=19 IEnMin=18 EnMin= -1914.03577179716     IErMin=19 ErrMin= 3.38D-09
 ErrMax= 3.38D-09  0.00D+00 EMaxC= 1.00D+00 BMatC= 4.94D-15 BMatP= 3.05D-14
 IDIUse=1 WtCom= 1.00D+00 WtEn= 0.00D+00
 Coeff-Com:  0.427D-08 0.555D-08-0.108D-05-0.339D-06 0.373D-05 0.174D-04
 Coeff-Com:  0.247D-04 0.272D-05-0.223D-03-0.377D-03-0.264D-03 0.216D-02
 Coeff-Com:  0.559D-02 0.525D-02-0.270D-01-0.906D-01-0.223D-01 0.347D+00
 Coeff-Com:  0.781D+00
 Coeff:      0.427D-08 0.555D-08-0.108D-05-0.339D-06 0.373D-05 0.174D-04
 Coeff:      0.247D-04 0.272D-05-0.223D-03-0.377D-03-0.264D-03 0.216D-02
 Coeff:      0.559D-02 0.525D-02-0.270D-01-0.906D-01-0.223D-01 0.347D+00
 Coeff:      0.781D+00
 Gap=     0.139 Goal=   None    Shift=    0.000
 RMSDP=1.26D-08 MaxDP=1.41D-06 DE= 2.82D-10 OVMax= 1.70D-07

 Cycle  20  Pass 1  IDiag  1:
 RMSU=  3.90D-09    CP:  1.06D+00  7.06D-01  1.00D+00  1.03D+00  8.78D-01
                    CP:  1.01D+00  1.17D+00  1.08D+00  1.01D+00  1.12D+00
                    CP:  1.08D+00  9.64D-01  1.11D+00  1.23D+00  8.42D-01
                    CP:  1.35D+00  1.32D+00  1.37D+00  9.48D-01
 E= -1914.03577179698     Delta-E=       -0.000000000105 Rises=F Damp=F
 DIIS: error= 1.00D-09 at cycle  20 NSaved=  20.
 NSaved=20 IEnMin=18 EnMin= -1914.03577179716     IErMin=20 ErrMin= 1.00D-09
 ErrMax= 1.00D-09  0.00D+00 EMaxC= 1.00D+00 BMatC= 5.14D-16 BMatP= 4.94D-15
 IDIUse=1 WtCom= 1.00D+00 WtEn= 0.00D+00
 Large coefficients: NSaved= 20 BigCof=    0.00 CofMax=   10.00 Det=-3.07D-15
 Inversion failed.  Reducing to 19 matrices.
 Large coefficients: NSaved= 19 BigCof=    0.00 CofMax=   10.00 Det=-3.08D-15
 Inversion failed.  Reducing to 18 matrices.
 Large coefficients: NSaved= 18 BigCof=    0.00 CofMax=   10.00 Det=-3.08D-15
 Inversion failed.  Reducing to 17 matrices.
 Large coefficients: NSaved= 17 BigCof=    0.00 CofMax=   10.00 Det=-3.52D-15
 Inversion failed.  Reducing to 16 matrices.
 Large coefficients: NSaved= 16 BigCof=    0.00 CofMax=   10.00 Det=-3.64D-15
 Inversion failed.  Reducing to 15 matrices.
 Coeff-Com:  0.392D-06-0.137D-05 0.229D-05 0.659D-06-0.159D-04-0.408D-04
 Coeff-Com:  0.252D-04 0.484D-03 0.206D-02 0.102D-02-0.898D-02-0.311D-01
 Coeff-Com: -0.232D-01 0.214D+00 0.846D+00
 Coeff:      0.392D-06-0.137D-05 0.229D-05 0.659D-06-0.159D-04-0.408D-04
 Coeff:      0.252D-04 0.484D-03 0.206D-02 0.102D-02-0.898D-02-0.311D-01
 Coeff:     -0.232D-01 0.214D+00 0.846D+00
 Gap=     0.139 Goal=   None    Shift=    0.000
 RMSDP=4.58D-09 MaxDP=3.74D-07 DE=-1.05D-10 OVMax= 4.93D-08

 SCF Done:  E(RM062X) =  -1914.03577180     A.U. after   20 cycles
            NFock= 20  Conv=0.46D-08     -V/T= 2.0025
 KE= 1.909201898634D+03 PE=-7.094668952974D+03 EE= 1.994666912275D+03
 Leave Link  502 at Tue Apr  5 20:10:41 2022, MaxMem=  1879048192 cpu:            1764.1 elap:             252.7
 (Enter /gpfs/software/gaussian16/sse4/tar/g16/l701.exe)
 ... and contract with generalized density number  0.
 Compute integral first derivatives.
 Leave Link  701 at Tue Apr  5 20:10:41 2022, MaxMem=  1879048192 cpu:               1.1 elap:               0.2
 (Enter /gpfs/software/gaussian16/sse4/tar/g16/l702.exe)
 L702 exits ... SP integral derivatives will be done elsewhere.
 Leave Link  702 at Tue Apr  5 20:10:41 2022, MaxMem=  1879048192 cpu:               0.1 elap:               0.0
 (Enter /gpfs/software/gaussian16/sse4/tar/g16/l703.exe)
 Integral derivatives from FoFJK, PRISM(SPDF).
 Compute integral first derivatives, UseDBF=F ICtDFT=           0.
 Calling FoFJK, ICntrl=      2127 FMM=F ISym2X=0 I1Cent= 0 IOpClX= 0 NMat=1 NMatS=1 NMatT=0.
 FoFJK:  IHMeth= 1 ICntrl=    2127 DoSepK=F KAlg= 0 I1Cent=           0 FoldK=F
 IRaf=         0 NMat=       1 IRICut=       1 DoRegI=T DoRafI=F ISym2E= 0 IDoP0=0 IntGTp=1.
 FoFCou: FMM=F IPFlag=           0 FMFlag=      100000 FMFlg1=         800
         NFxFlg=           0 DoJE=F BraDBF=F KetDBF=F FulRan=T
         wScrn=  0.000000 ICntrl=      2127 IOpCl=  0 I1Cent=           0 NGrid=           0
         NMat0=    1 NMatS0=      1 NMatT0=    0 NMatD0=    1 NMtDS0=    0 NMtDT0=    0
 Symmetry not used in FoFCou.
 Leave Link  703 at Tue Apr  5 20:11:11 2022, MaxMem=  1879048192 cpu:             207.0 elap:              29.7
 (Enter /gpfs/software/gaussian16/sse4/tar/g16/l716.exe)
 Dipole        =-1.85173211D+00-1.68570401D-01-4.58384886D-02
 ***** Axes restored to original set *****
 -------------------------------------------------------------------
 Center     Atomic                   Forces (Hartrees/Bohr)
 Number     Number              X              Y              Z
 -------------------------------------------------------------------
      1        6           0.000625630    0.000771672   -0.001921951
      2        6           0.000469659   -0.000052222    0.001101731
      3        6          -0.004194087    0.004028726    0.000683096
      4        6           0.000782742    0.001106073    0.001943373
      5        6           0.000182019   -0.002056408   -0.003924407
      6        6           0.000757542   -0.002591163    0.001295578
      7       17          -0.002055025    0.001280127    0.000387344
      8        8          -0.000504562   -0.000417882    0.000431808
      9       17           0.000775957    0.000754423    0.000715994
     10        6          -0.000110894    0.002782269    0.002329387
     11        6           0.000978930   -0.012566018   -0.003836885
     12        6           0.005911878    0.012043150    0.004061612
     13        6           0.004028539    0.003642502   -0.000824843
     14        6           0.002917735   -0.007264400    0.000557050
     15        6          -0.009069286    0.000113193   -0.002359849
     16        1          -0.001123460    0.000023853   -0.000164771
     17       17          -0.000015695   -0.001261610   -0.000424403
     18        1          -0.000357623   -0.000336286   -0.000049865
 -------------------------------------------------------------------
 Cartesian Forces:  Max     0.012566018 RMS     0.003467092
 Leave Link  716 at Tue Apr  5 20:11:11 2022, MaxMem=  1879048192 cpu:               0.2 elap:               0.0
 (Enter /gpfs/software/gaussian16/sse4/tar/g16/l103.exe)

 GradGradGradGradGradGradGradGradGradGradGradGradGradGradGradGradGradGrad
 Berny optimization.
 Using GEDIIS/GDIIS optimizer.
 FormGI is forming the generalized inverse of G from B-inverse, IUseBI=4.
 GSVD:  received Info=                   1 from GESDD.
 Internal  Forces:  Max     0.010228362 RMS     0.002243565
 Search for a local minimum.
 Step number   4 out of a maximum of   96
 All quantities printed in internal units (Hartrees-Bohrs-Radians)
 RMS Force = .22436D-02 SwitMx=.10000D-02 MixMth= 1
 Mixed Optimization -- RFO/linear search
 Update second derivatives using D2CorX and points    2    3    4
 DE= -2.27D-03 DEPred=-2.34D-03 R= 9.73D-01
 TightC=F SS=  1.41D+00  RLast= 3.37D-01 DXNew= 1.4270D+00 1.0120D+00
 Trust test= 9.73D-01 RLast= 3.37D-01 DXMaxT set to 1.01D+00
 ITU=  1  1  1  0
 Use linear search instead of GDIIS.
     Eigenvalues ---    0.00576   0.00845   0.00893   0.00984   0.01435
     Eigenvalues ---    0.01582   0.01693   0.01895   0.01978   0.02027
     Eigenvalues ---    0.02108   0.02131   0.02171   0.02202   0.02338
     Eigenvalues ---    0.11023   0.15995   0.17609   0.23404   0.23496
     Eigenvalues ---    0.24983   0.24994   0.24995   0.24997   0.24998
     Eigenvalues ---    0.25000   0.25219   0.25335   0.27721   0.31175
     Eigenvalues ---    0.31319   0.31622   0.32122   0.33026   0.33230
     Eigenvalues ---    0.34532   0.35294   0.35346   0.41200   0.42931
     Eigenvalues ---    0.45391   0.46452   0.46621   0.48271   0.53207
     Eigenvalues ---    0.58220   0.71650   0.93064
 RFO step:  Lambda=-2.03785336D-03 EMin= 5.75840275D-03
 Quartic linear search produced a step of  0.06248.
 Iteration  1 RMS(Cart)=  0.03865443 RMS(Int)=  0.00075329
 Iteration  2 RMS(Cart)=  0.00097896 RMS(Int)=  0.00017683
 Iteration  3 RMS(Cart)=  0.00000049 RMS(Int)=  0.00017683
 ITry= 1 IFail=0 DXMaxC= 1.42D-01 DCOld= 1.00D+10 DXMaxT= 1.01D+00 DXLimC= 3.00D+00 Rises=F
 Variable       Old X    -DE/DX   Delta X   Delta X   Delta X     New X
                                 (Linear)    (Quad)   (Total)
    R1        2.75266   0.00071  -0.00044  -0.00470  -0.00517   2.74749
    R2        2.73590   0.00069  -0.00043  -0.00471  -0.00515   2.73075
    R3        2.33080   0.00048   0.00016   0.00237   0.00252   2.33333
    R4        2.60990  -0.00184   0.00069   0.00396   0.00465   2.61455
    R5        3.28415   0.00027   0.00013   0.00165   0.00178   3.28593
    R6        2.65530   0.00725  -0.00139   0.00543   0.00405   2.65936
    R7        3.31132   0.00048   0.00025   0.00416   0.00441   3.31573
    R8        2.58500  -0.00061   0.00039   0.00444   0.00484   2.58984
    R9        3.30027   0.00121   0.00062   0.01006   0.01067   3.31094
   R10        2.65568   0.00262  -0.00066  -0.00309  -0.00373   2.65195
   R11        2.04681   0.00003  -0.00003  -0.00033  -0.00036   2.04645
   R12        2.74715   0.00337  -0.00131  -0.00295  -0.00426   2.74289
   R13        2.64701  -0.00374  -0.00004  -0.00865  -0.00869   2.63832
   R14        2.74305   0.00028   0.00073   0.00941   0.01006   2.75311
   R15        2.36808   0.00174   0.00142  -0.00137   0.00012   2.36820
   R16        2.52863   0.00124   0.00097   0.00440   0.00544   2.53407
   R17        2.63980  -0.00121   0.00007  -0.00257  -0.00256   2.63724
   R18        2.04221   0.00049  -0.00013   0.00012  -0.00001   2.04220
   R19        2.37671   0.00295   0.00077  -0.00148  -0.00069   2.37602
    A1        1.94737   0.00060  -0.00062  -0.00666  -0.00767   1.93970
    A2        2.16035  -0.00021   0.00017   0.00269   0.00268   2.16303
    A3        2.17507  -0.00038   0.00043   0.00508   0.00534   2.18040
    A4        2.15621   0.00034   0.00022   0.00382   0.00391   2.16012
    A5        2.00333   0.00189  -0.00039   0.00590   0.00558   2.00891
    A6        2.12364  -0.00223   0.00016  -0.00972  -0.00949   2.11415
    A7        2.13464  -0.00050   0.00017  -0.00009  -0.00005   2.13459
    A8        2.08058  -0.00372   0.00144  -0.00597  -0.00449   2.07609
    A9        2.06797   0.00422  -0.00161   0.00605   0.00447   2.07244
   A10        2.16412   0.00104   0.00071   0.01086   0.01145   2.17557
   A11        2.03309   0.00022  -0.00026  -0.00185  -0.00206   2.03104
   A12        2.08582  -0.00127  -0.00046  -0.00900  -0.00940   2.07641
   A13        2.14175  -0.00068  -0.00035  -0.00529  -0.00575   2.13600
   A14        2.06376  -0.00013   0.00001  -0.00099  -0.00098   2.06277
   A15        2.07621   0.00084   0.00027   0.00707   0.00734   2.08355
   A16        2.02175  -0.00080   0.00031  -0.00154  -0.00145   2.02030
   A17        2.14706   0.00340  -0.00141   0.00338   0.00185   2.14890
   A18        2.11409  -0.00259   0.00111  -0.00112  -0.00014   2.11395
   A19        2.20976   0.00137   0.00022   0.01300   0.01307   2.22282
   A20        2.12521   0.00045   0.00012   0.00292   0.00288   2.12809
   A21        1.94808  -0.00181  -0.00035  -0.01528  -0.01602   1.93206
   A22        2.24211   0.00757   0.00167   0.04619   0.04785   2.28996
   A23        2.01421  -0.01023  -0.00262  -0.06245  -0.06489   1.94932
   A24        2.07009   0.00160   0.00009   0.00413   0.00393   2.07402
   A25        2.04886  -0.00185  -0.00156  -0.02475  -0.02625   2.02261
   A26        2.16348   0.00024   0.00145   0.01986   0.02134   2.18481
   A27        2.07169  -0.00486  -0.00061  -0.02546  -0.02627   2.04542
   A28        2.21748   0.00773   0.00170   0.05184   0.05354   2.27101
    D1       -0.02994   0.00027   0.00345   0.03678   0.04012   0.01018
    D2        3.11325   0.00028   0.00383   0.03451   0.03820  -3.13174
    D3        3.14069  -0.00036   0.00424  -0.00402   0.00022   3.14092
    D4        0.00070  -0.00035   0.00461  -0.00628  -0.00170  -0.00100
    D5        0.03550  -0.00036  -0.00265  -0.03440  -0.03705  -0.00154
    D6       -3.08677  -0.00044  -0.00232  -0.03451  -0.03678  -3.12355
    D7       -3.13542   0.00028  -0.00345   0.00676   0.00327  -3.13215
    D8        0.02549   0.00021  -0.00311   0.00665   0.00354   0.02903
    D9        0.01027  -0.00035   0.00064  -0.01847  -0.01795  -0.00767
   D10       -3.13011  -0.00018   0.00077  -0.00671  -0.00603  -3.13614
   D11       -3.13303  -0.00036   0.00024  -0.01605  -0.01590   3.13426
   D12        0.00977  -0.00019   0.00037  -0.00428  -0.00398   0.00579
   D13        0.00741   0.00047  -0.00550  -0.00602  -0.01156  -0.00415
   D14       -3.10894   0.00009  -0.00588  -0.03828  -0.04416   3.13008
   D15       -3.13538   0.00029  -0.00564  -0.01771  -0.02346   3.12434
   D16        0.03145  -0.00009  -0.00602  -0.04997  -0.05606  -0.02461
   D17       -0.02152   0.00058  -0.00229   0.01368   0.01144  -0.01007
   D18       -3.10429   0.00001  -0.00013  -0.00241  -0.00247  -3.10676
   D19        3.10021   0.00068  -0.00264   0.01387   0.01125   3.11146
   D20        0.01744   0.00010  -0.00047  -0.00221  -0.00266   0.01478
   D21       -0.00207  -0.00059   0.00635   0.00841   0.01479   0.01271
   D22        3.11479  -0.00012   0.00667   0.04008   0.04671  -3.12168
   D23        3.08029  -0.00004   0.00417   0.02434   0.02859   3.10888
   D24       -0.08602   0.00043   0.00449   0.05601   0.06051  -0.02552
   D25       -0.41224  -0.00017  -0.00112  -0.01212  -0.01346  -0.42570
   D26        2.70998   0.00064  -0.00217   0.03215   0.03018   2.74016
   D27        2.75590  -0.00061  -0.00150  -0.04604  -0.04774   2.70816
   D28       -0.40507   0.00021  -0.00256  -0.00177  -0.00410  -0.40917
   D29        3.13095  -0.00003  -0.00078   0.00557   0.00444   3.13540
   D30        0.00708  -0.00079   0.00018  -0.03506  -0.03529  -0.02821
   D31        3.11672  -0.00018  -0.00064  -0.01609  -0.01690   3.09982
   D32       -0.06503  -0.00037  -0.00136  -0.03577  -0.03682  -0.10186
   D33       -0.04160   0.00056  -0.00155   0.02240   0.02044  -0.02116
   D34        3.05983   0.00036  -0.00227   0.00272   0.00052   3.06035
   D35        0.04946   0.00033   0.00153   0.03524   0.03623   0.08570
   D36       -0.08086  -0.00029  -0.00217  -0.02930  -0.03116  -0.11202
   D37        0.01798  -0.00037   0.00113  -0.01799  -0.01665   0.00133
   D38       -3.08062  -0.00010   0.00196   0.00420   0.00650  -3.07412
   D39        0.04744   0.00059   0.00088   0.02363   0.02526   0.07270
         Item               Value     Threshold  Converged?
 Maximum Force            0.010228     0.000450     NO 
 RMS     Force            0.002244     0.000300     NO 
 Maximum Displacement     0.142422     0.001800     NO 
 RMS     Displacement     0.038844     0.001200     NO 
 Predicted change in Energy=-1.069334D-03
 Lowest energy point so far.  Saving SCF results.
 GradGradGradGradGradGradGradGradGradGradGradGradGradGradGradGradGradGrad

 Leave Link  103 at Tue Apr  5 20:11:14 2022, MaxMem=  1879048192 cpu:              10.6 elap:               1.8
 (Enter /gpfs/software/gaussian16/sse4/tar/g16/l202.exe)
                          Input orientation:                          
 ---------------------------------------------------------------------
 Center     Atomic      Atomic             Coordinates (Angstroms)
 Number     Number       Type             X           Y           Z
 ---------------------------------------------------------------------
      1          6           0       -4.007803   -0.754704   -0.449477
      2          6           0       -3.391709    0.338930    0.284173
      3          6           0       -2.028918    0.452612    0.494205
      4          6           0       -3.014739   -1.698381   -0.909340
      5          6           0       -1.667353   -1.581779   -0.687572
      6          6           0       -1.111976   -0.501249    0.014856
      7         17           0       -1.421520    1.822906    1.406356
      8          8           0       -5.223532   -0.859575   -0.638145
      9         17           0       -4.498654    1.530317    0.899660
     10          6           0        0.321820   -0.392596    0.212837
     11          6           0        1.060405    0.770909    0.436341
     12          6           0        2.287343    0.947232    0.620830
     13          6           0        1.196263   -1.557008    0.168128
     14          6           0        2.571487   -1.372025    0.316957
     15          6           0        2.978016   -0.194086    0.484534
     16          1           0        0.703039   -2.514239    0.076903
     17         17           0       -3.607240   -3.061455   -1.837101
     18          1           0       -1.012569   -2.334479   -1.108815
 ---------------------------------------------------------------------
                    Distance matrix (angstroms):
                    1          2          3          4          5
     1  C    0.000000
     2  C    1.453908   0.000000
     3  C    2.502825   1.383559   0.000000
     4  C    1.445053   2.391070   2.751101   0.000000
     5  C    2.493682   2.758045   2.380352   1.370483   0.000000
     6  C    2.943749   2.444507   1.407270   2.430590   1.403351
     7  Cl   4.095979   2.709820   1.754610   4.505581   4.004604
     8  O    1.234743   2.375428   3.634503   2.378216   3.629108
     9  Cl   2.698597   1.738837   2.724965   3.987352   4.496744
    10  C    4.394931   3.785566   2.513864   3.754594   2.486303
    11  C    5.366461   4.475609   3.106216   4.951267   3.773458
    12  C    6.608405   5.721451   4.346354   6.119867   4.873135
    13  C    5.301644   4.965635   3.814013   4.348961   2.988835
    14  C    6.652485   6.203882   4.952216   5.728545   4.361289
    15  C    7.070243   6.395127   5.048534   6.333948   4.987884
    16  H    5.056192   4.995047   4.054619   3.931942   2.659448
    17  Cl   2.721590   4.013586   4.502750   1.752075   2.697039
    18  H    3.449905   3.840291   3.372020   2.110236   1.082934
                    6          7          8          9         10
     6  C    0.000000
     7  Cl   2.726497   0.000000
     8  O    4.178481   5.082419   0.000000
     9  Cl   4.047187   3.132267   2.932896   0.000000
    10  C    1.451472   3.061400   5.629668   5.235101   0.000000
    11  C    2.552504   2.864887   6.580339   5.629787   1.396139
    12  C    3.744419   3.890954   7.827057   6.816706   2.413479
    13  C    2.542850   4.450822   6.507708   6.519110   1.456882
    14  C    3.797027   5.228622   7.870015   7.664856   2.455835
    15  C    4.128315   4.926858   8.304738   7.684171   2.677425
    16  H    2.711136   5.009194   6.194631   6.640254   2.159902
    17  Cl   4.026257   6.257345   2.982981   5.419304   5.173255
    18  H    2.152499   4.876185   4.486545   5.578836   2.701531
                   11         12         13         14         15
    11  C    0.000000
    12  C    1.253197   0.000000
    13  C    2.347252   2.768865   0.000000
    14  C    2.624841   2.356275   1.395567   0.000000
    15  C    2.147270   1.340974   2.265461   1.257335   0.000000
    16  H    3.324019   3.845473   1.080686   2.203037   3.274873
    17  Cl   6.453097   7.540366   5.418297   6.758018   7.548337
    18  H    4.040812   4.964950   2.667205   3.975500   4.800501
                   16         17         18
    16  H    0.000000
    17  Cl   4.747775   0.000000
    18  H    2.093215   2.791274   0.000000
 Stoichiometry    C12H2Cl3O(1-)
 Framework group  C1[X(C12H2Cl3O)]
 Deg. of freedom    48
 Full point group                 C1      NOp   1
 RotChk:  IX=0 Diff= 1.27D-02
 Largest Abelian subgroup         C1      NOp   1
 Largest concise Abelian subgroup C1      NOp   1
                         Standard orientation:                         
 ---------------------------------------------------------------------
 Center     Atomic      Atomic             Coordinates (Angstroms)
 Number     Number       Type             X           Y           Z
 ---------------------------------------------------------------------
      1          6           0        2.348360    0.202645   -0.016552
      2          6           0        1.487698   -0.968464    0.023632
      3          6           0        0.105510   -0.907154    0.029280
      4          6           0        1.570667    1.420434   -0.035530
      5          6           0        0.201198    1.470766   -0.019818
      6          6           0       -0.593195    0.314173    0.005173
      7         17           0       -0.810758   -2.402369    0.087969
      8          8           0        3.582037    0.151541   -0.021009
      9         17           0        2.320067   -2.494575    0.064879
     10          6           0       -2.042164    0.398964   -0.003364
     11          6           0       -2.944763   -0.568123   -0.449751
     12          6           0       -4.197444   -0.574428   -0.485192
     13          6           0       -2.747143    1.588195    0.456244
     14          6           0       -4.139854    1.619393    0.372636
     15          6           0       -4.710026    0.603341   -0.100051
     16          1           0       -2.132148    2.361763    0.893575
     17         17           0        2.474126    2.919631   -0.112599
     18          1           0       -0.275612    2.441787   -0.069972
 ---------------------------------------------------------------------
 Rotational constants (GHZ):           0.5682792           0.2970194           0.1967734
 Leave Link  202 at Tue Apr  5 20:11:14 2022, MaxMem=  1879048192 cpu:               0.8 elap:               0.1
 (Enter /gpfs/software/gaussian16/sse4/tar/g16/l301.exe)
 Standard basis: 6-311+G(d,p) (5D, 7F)
 Ernie: Thresh=  0.10000D-02 Tol=  0.10000D-05 Strict=F.
 There are   404 symmetry adapted cartesian basis functions of A   symmetry.
 There are   388 symmetry adapted basis functions of A   symmetry.
   388 basis functions,   643 primitive gaussians,   404 cartesian basis functions
    67 alpha electrons       67 beta electrons
       nuclear repulsion energy      1276.1086883678 Hartrees.
 IExCor= 4336 DFT=T Ex+Corr=M062X ExCW=0 ScaHFX=  0.540000
 ScaDFX=  1.000000  1.000000  1.000000  1.000000 ScalE2=  1.000000  1.000000
 IRadAn=      5 IRanWt=     -1 IRanGd=            0 ICorTp=0 IEmpDi=  4
 NAtoms=   18 NActive=   18 NUniq=   18 SFac= 1.00D+00 NAtFMM=   60 NAOKFM=F Big=F
 Integral buffers will be    131072 words long.
 Raffenetti 2 integral format.
 Two-electron integral symmetry is turned on.
 Leave Link  301 at Tue Apr  5 20:11:14 2022, MaxMem=  1879048192 cpu:               0.4 elap:               0.1
 (Enter /gpfs/software/gaussian16/sse4/tar/g16/l302.exe)
 NPDir=0 NMtPBC=     1 NCelOv=     1 NCel=       1 NClECP=     1 NCelD=      1
         NCelK=      1 NCelE2=     1 NClLst=     1 CellRange=     0.0.
 One-electron integrals computed using PRISM.
 One-electron integral symmetry used in STVInt
 NBasis=   388 RedAO= T EigKep=  1.07D-06  NBF=   388
 NBsUse=   385 1.00D-06 EigRej=  7.58D-07 NBFU=   385
 Precomputing XC quadrature grid using
 IXCGrd= 4 IRadAn=           5 IRanWt=          -1 IRanGd=           0 AccXCQ= 0.00D+00.
 Generated NRdTot=       0 NPtTot=           0 NUsed=           0 NTot=          32
 NSgBfM=   399   399   399   399   399 MxSgAt=    18 MxSgA2=    18.
 Leave Link  302 at Tue Apr  5 20:11:15 2022, MaxMem=  1879048192 cpu:               2.4 elap:               0.4
 (Enter /gpfs/software/gaussian16/sse4/tar/g16/l303.exe)
 DipDrv:  MaxL=1.
 Leave Link  303 at Tue Apr  5 20:11:15 2022, MaxMem=  1879048192 cpu:               0.3 elap:               0.1
 (Enter /gpfs/software/gaussian16/sse4/tar/g16/l401.exe)
 Initial guess from the checkpoint file:  "checkpoint.chk"
 B after Tr=     0.000000   -0.000000   -0.000000
         Rot=    0.999998   -0.000128    0.000031   -0.001891 Ang=  -0.22 deg.
 Guess basis will be translated and rotated to current coordinates.
 JPrj=2 DoOrth=T DoCkMO=T.
 Generating alternative initial guess.
 ExpMin= 4.38D-02 ExpMax= 1.06D+05 ExpMxC= 3.62D+03 IAcc=2 IRadAn=         4 AccDes= 0.00D+00
 Harris functional with IExCor= 1009 and IRadAn=       4 diagonalized for initial guess.
 HarFok:  IExCor= 1009 AccDes= 0.00D+00 IRadAn=         4 IDoV= 1 UseB2=F ITyADJ=14
 ICtDFT=  3500011 ScaDFX=  1.000000  1.000000  1.000000  1.000000
 FoFCou: FMM=F IPFlag=           0 FMFlag=      100000 FMFlg1=           0
         NFxFlg=           0 DoJE=T BraDBF=F KetDBF=T FulRan=T
         wScrn=  0.000000 ICntrl=       500 IOpCl=  0 I1Cent=   200000004 NGrid=           0
         NMat0=    1 NMatS0=      1 NMatT0=    0 NMatD0=    1 NMtDS0=    0 NMtDT0=    0
 Petite list used in FoFCou.
 Harris En= -1913.18822953770    
 Leave Link  401 at Tue Apr  5 20:11:17 2022, MaxMem=  1879048192 cpu:              10.0 elap:               1.4
 (Enter /gpfs/software/gaussian16/sse4/tar/g16/l502.exe)
 Integral symmetry usage will be decided dynamically.
 Closed shell SCF:
 Using DIIS extrapolation, IDIIS=  1040.
 NGot=  1879048192 LenX=  1878715301 LenY=  1878551644
 Requested convergence on RMS density matrix=1.00D-08 within 128 cycles.
 Requested convergence on MAX density matrix=1.00D-06.
 Requested convergence on             energy=1.00D-06.
 No special actions if energy rises.
 Fock matrices will be formed incrementally for  20 cycles.

 Cycle   1  Pass 1  IDiag  1:
 FoFJK:  IHMeth= 1 ICntrl=       0 DoSepK=F KAlg= 0 I1Cent=           0 FoldK=F
 IRaf= 840000000 NMat=       1 IRICut=       1 DoRegI=T DoRafI=F ISym2E= 0 IDoP0=0 IntGTp=1.
 FoFCou: FMM=F IPFlag=           0 FMFlag=      100000 FMFlg1=           0
         NFxFlg=           0 DoJE=F BraDBF=F KetDBF=F FulRan=T
         wScrn=  0.000000 ICntrl=         0 IOpCl=  0 I1Cent=           0 NGrid=           0
         NMat0=    1 NMatS0=      1 NMatT0=    0 NMatD0=    1 NMtDS0=    0 NMtDT0=    0
 Symmetry not used in FoFCou.
 E= -1914.00694848841    
 DIIS: error= 4.38D-03 at cycle   1 NSaved=   1.
 NSaved= 1 IEnMin= 1 EnMin= -1914.00694848841     IErMin= 1 ErrMin= 4.38D-03
 ErrMax= 4.38D-03  0.00D+00 EMaxC= 1.00D-01 BMatC= 1.24D-02 BMatP= 1.24D-02
 IDIUse=3 WtCom= 9.56D-01 WtEn= 4.38D-02
 Coeff-Com:  0.100D+01
 Coeff-En:   0.100D+01
 Coeff:      0.100D+01
 Gap=     0.396 Goal=   None    Shift=    0.000
 GapD=    0.396 DampG=1.000 DampE=1.000 DampFc=1.0000 IDamp=-1.
 RMSDP=2.19D-02 MaxDP=1.55D+00              OVMax= 6.96D-02

 Cycle   2  Pass 1  IDiag  1:
 RMSU=  2.18D-02    CP:  1.00D+00
 E= -1914.03588851433     Delta-E=       -0.028940025925 Rises=F Damp=F
 DIIS: error= 8.15D-04 at cycle   2 NSaved=   2.
 NSaved= 2 IEnMin= 2 EnMin= -1914.03588851433     IErMin= 2 ErrMin= 8.15D-04
 ErrMax= 8.15D-04  0.00D+00 EMaxC= 1.00D-01 BMatC= 5.66D-04 BMatP= 1.24D-02
 IDIUse=3 WtCom= 9.92D-01 WtEn= 8.15D-03
 Coeff-Com: -0.606D-01 0.106D+01
 Coeff-En:   0.000D+00 0.100D+01
 Coeff:     -0.601D-01 0.106D+01
 Gap=     0.134 Goal=   None    Shift=    0.000
 RMSDP=5.49D-03 MaxDP=6.01D-01 DE=-2.89D-02 OVMax= 1.47D-02

 Cycle   3  Pass 1  IDiag  1:
 RMSU=  4.85D-03    CP:  1.02D+00  9.48D-01
 E= -1914.03665261804     Delta-E=       -0.000764103710 Rises=F Damp=F
 DIIS: error= 8.57D-04 at cycle   3 NSaved=   3.
 NSaved= 3 IEnMin= 3 EnMin= -1914.03665261804     IErMin= 2 ErrMin= 8.15D-04
 ErrMax= 8.57D-04  0.00D+00 EMaxC= 1.00D-01 BMatC= 5.71D-04 BMatP= 5.66D-04
 IDIUse=3 WtCom= 9.91D-01 WtEn= 8.57D-03
 Coeff-Com: -0.615D-01 0.562D+00 0.499D+00
 Coeff-En:   0.000D+00 0.000D+00 0.100D+01
 Coeff:     -0.609D-01 0.557D+00 0.504D+00
 Gap=     0.138 Goal=   None    Shift=    0.000
 RMSDP=2.63D-03 MaxDP=1.56D-01 DE=-7.64D-04 OVMax= 1.28D-02

 Cycle   4  Pass 1  IDiag  1:
 RMSU=  2.24D-03    CP:  1.01D+00  9.75D-01  9.07D-01
 E= -1914.03720009229     Delta-E=       -0.000547474247 Rises=F Damp=F
 DIIS: error= 4.36D-04 at cycle   4 NSaved=   4.
 NSaved= 4 IEnMin= 4 EnMin= -1914.03720009229     IErMin= 4 ErrMin= 4.36D-04
 ErrMax= 4.36D-04  0.00D+00 EMaxC= 1.00D-01 BMatC= 6.74D-05 BMatP= 5.66D-04
 IDIUse=3 WtCom= 9.96D-01 WtEn= 4.36D-03
 Coeff-Com: -0.223D-01 0.129D+00 0.271D+00 0.623D+00
 Coeff-En:   0.000D+00 0.000D+00 0.578D-02 0.994D+00
 Coeff:     -0.222D-01 0.128D+00 0.269D+00 0.624D+00
 Gap=     0.138 Goal=   None    Shift=    0.000
 RMSDP=9.17D-04 MaxDP=6.68D-02 DE=-5.47D-04 OVMax= 3.45D-03

 Cycle   5  Pass 1  IDiag  1:
 RMSU=  4.76D-04    CP:  1.01D+00  9.68D-01  9.68D-01  1.12D+00
 E= -1914.03726580359     Delta-E=       -0.000065711304 Rises=F Damp=F
 DIIS: error= 1.40D-04 at cycle   5 NSaved=   5.
 NSaved= 5 IEnMin= 5 EnMin= -1914.03726580359     IErMin= 5 ErrMin= 1.40D-04
 ErrMax= 1.40D-04  0.00D+00 EMaxC= 1.00D-01 BMatC= 1.05D-05 BMatP= 6.74D-05
 IDIUse=3 WtCom= 9.99D-01 WtEn= 1.40D-03
 Coeff-Com:  0.184D-02-0.616D-01 0.512D-01 0.325D+00 0.684D+00
 Coeff-En:   0.000D+00 0.000D+00 0.000D+00 0.000D+00 0.100D+01
 Coeff:      0.184D-02-0.615D-01 0.511D-01 0.324D+00 0.684D+00
 Gap=     0.138 Goal=   None    Shift=    0.000
 RMSDP=4.02D-04 MaxDP=2.66D-02 DE=-6.57D-05 OVMax= 2.76D-03

 Cycle   6  Pass 1  IDiag  1:
 RMSU=  2.79D-04    CP:  1.01D+00  9.60D-01  1.00D+00  1.16D+00  8.34D-01
 E= -1914.03727921543     Delta-E=       -0.000013411837 Rises=F Damp=F
 DIIS: error= 8.36D-05 at cycle   6 NSaved=   6.
 NSaved= 6 IEnMin= 6 EnMin= -1914.03727921543     IErMin= 6 ErrMin= 8.36D-05
 ErrMax= 8.36D-05  0.00D+00 EMaxC= 1.00D-01 BMatC= 2.99D-06 BMatP= 1.05D-05
 IDIUse=1 WtCom= 1.00D+00 WtEn= 0.00D+00
 Coeff-Com:  0.334D-02-0.479D-01 0.365D-02 0.829D-01 0.405D+00 0.553D+00
 Coeff:      0.334D-02-0.479D-01 0.365D-02 0.829D-01 0.405D+00 0.553D+00
 Gap=     0.138 Goal=   None    Shift=    0.000
 RMSDP=1.78D-04 MaxDP=1.58D-02 DE=-1.34D-05 OVMax= 5.55D-04

 Cycle   7  Pass 1  IDiag  1:
 RMSU=  7.24D-05    CP:  1.01D+00  9.58D-01  1.02D+00  1.13D+00  8.82D-01
                    CP:  8.11D-01
 E= -1914.03728286703     Delta-E=       -0.000003651598 Rises=F Damp=F
 DIIS: error= 2.18D-05 at cycle   7 NSaved=   7.
 NSaved= 7 IEnMin= 7 EnMin= -1914.03728286703     IErMin= 7 ErrMin= 2.18D-05
 ErrMax= 2.18D-05  0.00D+00 EMaxC= 1.00D-01 BMatC= 2.21D-07 BMatP= 2.99D-06
 IDIUse=1 WtCom= 1.00D+00 WtEn= 0.00D+00
 Coeff-Com:  0.673D-03-0.291D-02-0.235D-02-0.503D-01 0.271D-02 0.114D+00
 Coeff-Com:  0.938D+00
 Coeff:      0.673D-03-0.291D-02-0.235D-02-0.503D-01 0.271D-02 0.114D+00
 Coeff:      0.938D+00
 Gap=     0.138 Goal=   None    Shift=    0.000
 RMSDP=7.08D-05 MaxDP=1.06D-02 DE=-3.65D-06 OVMax= 4.90D-04

 Cycle   8  Pass 1  IDiag  1:
 RMSU=  5.06D-05    CP:  1.01D+00  9.58D-01  1.02D+00  1.13D+00  9.32D-01
                    CP:  8.20D-01  1.12D+00
 E= -1914.03728333427     Delta-E=       -0.000000467245 Rises=F Damp=F
 DIIS: error= 1.06D-05 at cycle   8 NSaved=   8.
 NSaved= 8 IEnMin= 8 EnMin= -1914.03728333427     IErMin= 8 ErrMin= 1.06D-05
 ErrMax= 1.06D-05  0.00D+00 EMaxC= 1.00D-01 BMatC= 7.25D-08 BMatP= 2.21D-07
 IDIUse=1 WtCom= 1.00D+00 WtEn= 0.00D+00
 Coeff-Com: -0.185D-03 0.696D-02-0.163D-02-0.487D-01-0.687D-01-0.424D-01
 Coeff-Com:  0.509D+00 0.645D+00
 Coeff:     -0.185D-03 0.696D-02-0.163D-02-0.487D-01-0.687D-01-0.424D-01
 Coeff:      0.509D+00 0.645D+00
 Gap=     0.138 Goal=   None    Shift=    0.000
 RMSDP=3.93D-05 MaxDP=4.28D-03 DE=-4.67D-07 OVMax= 1.84D-04

 Cycle   9  Pass 1  IDiag  1:
 RMSU=  9.35D-06    CP:  1.01D+00  9.58D-01  1.02D+00  1.12D+00  9.43D-01
                    CP:  8.35D-01  1.22D+00  7.35D-01
 E= -1914.03728344754     Delta-E=       -0.000000113272 Rises=F Damp=F
 DIIS: error= 3.45D-06 at cycle   9 NSaved=   9.
 NSaved= 9 IEnMin= 9 EnMin= -1914.03728344754     IErMin= 9 ErrMin= 3.45D-06
 ErrMax= 3.45D-06  0.00D+00 EMaxC= 1.00D-01 BMatC= 5.22D-09 BMatP= 7.25D-08
 IDIUse=1 WtCom= 1.00D+00 WtEn= 0.00D+00
 Coeff-Com: -0.157D-03 0.306D-02-0.186D-03-0.131D-01-0.225D-01-0.272D-01
 Coeff-Com:  0.608D-01 0.228D+00 0.771D+00
 Coeff:     -0.157D-03 0.306D-02-0.186D-03-0.131D-01-0.225D-01-0.272D-01
 Coeff:      0.608D-01 0.228D+00 0.771D+00
 Gap=     0.138 Goal=   None    Shift=    0.000
 RMSDP=9.04D-06 MaxDP=6.77D-04 DE=-1.13D-07 OVMax= 6.51D-05

 Cycle  10  Pass 1  IDiag  1:
 RMSU=  5.55D-06    CP:  1.01D+00  9.58D-01  1.02D+00  1.12D+00  9.47D-01
                    CP:  8.32D-01  1.22D+00  7.39D-01  9.66D-01
 E= -1914.03728345716     Delta-E=       -0.000000009613 Rises=F Damp=F
 DIIS: error= 2.21D-06 at cycle  10 NSaved=  10.
 NSaved=10 IEnMin=10 EnMin= -1914.03728345716     IErMin=10 ErrMin= 2.21D-06
 ErrMax= 2.21D-06  0.00D+00 EMaxC= 1.00D-01 BMatC= 1.68D-09 BMatP= 5.22D-09
 IDIUse=1 WtCom= 1.00D+00 WtEn= 0.00D+00
 Coeff-Com: -0.711D-04 0.779D-03 0.826D-04-0.499D-03-0.279D-02-0.946D-02
 Coeff-Com: -0.453D-01 0.243D-01 0.418D+00 0.615D+00
 Coeff:     -0.711D-04 0.779D-03 0.826D-04-0.499D-03-0.279D-02-0.946D-02
 Coeff:     -0.453D-01 0.243D-01 0.418D+00 0.615D+00
 Gap=     0.138 Goal=   None    Shift=    0.000
 RMSDP=3.59D-06 MaxDP=2.97D-04 DE=-9.61D-09 OVMax= 2.69D-05

 Cycle  11  Pass 1  IDiag  1:
 RMSU=  2.45D-06    CP:  1.01D+00  9.58D-01  1.02D+00  1.12D+00  9.47D-01
                    CP:  8.30D-01  1.22D+00  7.53D-01  1.09D+00  8.39D-01
 E= -1914.03728345925     Delta-E=       -0.000000002088 Rises=F Damp=F
 DIIS: error= 1.13D-06 at cycle  11 NSaved=  11.
 NSaved=11 IEnMin=11 EnMin= -1914.03728345925     IErMin=11 ErrMin= 1.13D-06
 ErrMax= 1.13D-06  0.00D+00 EMaxC= 1.00D-01 BMatC= 4.14D-10 BMatP= 1.68D-09
 IDIUse=1 WtCom= 1.00D+00 WtEn= 0.00D+00
 Coeff-Com: -0.154D-04-0.719D-04 0.982D-04 0.202D-02 0.250D-02-0.943D-03
 Coeff-Com: -0.359D-01-0.257D-01 0.107D+00 0.378D+00 0.573D+00
 Coeff:     -0.154D-04-0.719D-04 0.982D-04 0.202D-02 0.250D-02-0.943D-03
 Coeff:     -0.359D-01-0.257D-01 0.107D+00 0.378D+00 0.573D+00
 Gap=     0.138 Goal=   None    Shift=    0.000
 RMSDP=1.45D-06 MaxDP=9.26D-05 DE=-2.09D-09 OVMax= 1.20D-05

 Cycle  12  Pass 1  IDiag  1:
 RMSU=  8.29D-07    CP:  1.01D+00  9.58D-01  1.02D+00  1.12D+00  9.47D-01
                    CP:  8.29D-01  1.21D+00  7.47D-01  1.10D+00  9.23D-01
                    CP:  8.21D-01
 E= -1914.03728345977     Delta-E=       -0.000000000523 Rises=F Damp=F
 DIIS: error= 3.69D-07 at cycle  12 NSaved=  12.
 NSaved=12 IEnMin=12 EnMin= -1914.03728345977     IErMin=12 ErrMin= 3.69D-07
 ErrMax= 3.69D-07  0.00D+00 EMaxC= 1.00D-01 BMatC= 6.61D-11 BMatP= 4.14D-10
 IDIUse=1 WtCom= 1.00D+00 WtEn= 0.00D+00
 Coeff-Com:  0.531D-05-0.204D-03 0.472D-04 0.136D-02 0.199D-02 0.887D-03
 Coeff-Com: -0.121D-01-0.198D-01-0.213D-01 0.953D-01 0.332D+00 0.622D+00
 Coeff:      0.531D-05-0.204D-03 0.472D-04 0.136D-02 0.199D-02 0.887D-03
 Coeff:     -0.121D-01-0.198D-01-0.213D-01 0.953D-01 0.332D+00 0.622D+00
 Gap=     0.138 Goal=   None    Shift=    0.000
 RMSDP=6.63D-07 MaxDP=5.35D-05 DE=-5.23D-10 OVMax= 6.55D-06

 Cycle  13  Pass 1  IDiag  1:
 RMSU=  3.76D-07    CP:  1.01D+00  9.58D-01  1.02D+00  1.12D+00  9.48D-01
                    CP:  8.29D-01  1.21D+00  7.45D-01  1.10D+00  9.40D-01
                    CP:  8.76D-01  1.07D+00
 E= -1914.03728345992     Delta-E=       -0.000000000155 Rises=F Damp=F
 DIIS: error= 1.11D-07 at cycle  13 NSaved=  13.
 NSaved=13 IEnMin=13 EnMin= -1914.03728345992     IErMin=13 ErrMin= 1.11D-07
 ErrMax= 1.11D-07  0.00D+00 EMaxC= 1.00D-01 BMatC= 8.12D-12 BMatP= 6.61D-11
 IDIUse=1 WtCom= 1.00D+00 WtEn= 0.00D+00
 Coeff-Com:  0.475D-05-0.805D-04 0.882D-05 0.311D-03 0.451D-03 0.413D-03
 Coeff-Com:  0.669D-03-0.453D-02-0.277D-01-0.196D-01 0.610D-01 0.299D+00
 Coeff-Com:  0.690D+00
 Coeff:      0.475D-05-0.805D-04 0.882D-05 0.311D-03 0.451D-03 0.413D-03
 Coeff:      0.669D-03-0.453D-02-0.277D-01-0.196D-01 0.610D-01 0.299D+00
 Coeff:      0.690D+00
 Gap=     0.138 Goal=   None    Shift=    0.000
 RMSDP=3.80D-07 MaxDP=2.03D-05 DE=-1.55D-10 OVMax= 3.72D-06

 Cycle  14  Pass 1  IDiag  1:
 RMSU=  1.26D-07    CP:  1.01D+00  9.58D-01  1.02D+00  1.12D+00  9.48D-01
                    CP:  8.29D-01  1.21D+00  7.45D-01  1.10D+00  9.38D-01
                    CP:  9.15D-01  1.04D+00  1.28D+00
 E= -1914.03728346001     Delta-E=       -0.000000000082 Rises=F Damp=F
 DIIS: error= 7.32D-08 at cycle  14 NSaved=  14.
 NSaved=14 IEnMin=14 EnMin= -1914.03728346001     IErMin=14 ErrMin= 7.32D-08
 ErrMax= 7.32D-08  0.00D+00 EMaxC= 1.00D-01 BMatC= 1.12D-12 BMatP= 8.12D-12
 IDIUse=1 WtCom= 1.00D+00 WtEn= 0.00D+00
 Coeff-Com:  0.474D-06 0.130D-04-0.111D-04-0.148D-03-0.253D-03-0.212D-04
 Coeff-Com:  0.238D-02 0.217D-02-0.533D-02-0.230D-01-0.438D-01-0.163D-01
 Coeff-Com:  0.224D+00 0.860D+00
 Coeff:      0.474D-06 0.130D-04-0.111D-04-0.148D-03-0.253D-03-0.212D-04
 Coeff:      0.238D-02 0.217D-02-0.533D-02-0.230D-01-0.438D-01-0.163D-01
 Coeff:      0.224D+00 0.860D+00
 Gap=     0.138 Goal=   None    Shift=    0.000
 RMSDP=1.84D-07 MaxDP=2.10D-05 DE=-8.23D-11 OVMax= 2.79D-06

 Cycle  15  Pass 1  IDiag  1:
 RMSU=  7.05D-08    CP:  1.01D+00  9.58D-01  1.02D+00  1.12D+00  9.48D-01
                    CP:  8.29D-01  1.21D+00  7.45D-01  1.10D+00  9.37D-01
                    CP:  9.21D-01  1.15D+00  1.26D+00  9.83D-01
 E= -1914.03728345995     Delta-E=        0.000000000060 Rises=F Damp=F
 DIIS: error= 3.44D-08 at cycle  15 NSaved=  15.
 NSaved=15 IEnMin=14 EnMin= -1914.03728346001     IErMin=15 ErrMin= 3.44D-08
 ErrMax= 3.44D-08  0.00D+00 EMaxC= 1.00D-01 BMatC= 4.44D-13 BMatP= 1.12D-12
 IDIUse=1 WtCom= 1.00D+00 WtEn= 0.00D+00
 Coeff-Com: -0.834D-06 0.263D-04-0.784D-05-0.152D-03-0.234D-03-0.600D-04
 Coeff-Com:  0.115D-02 0.235D-02 0.391D-02-0.730D-02-0.396D-01-0.823D-01
 Coeff-Com: -0.554D-01 0.451D+00 0.726D+00
 Coeff:     -0.834D-06 0.263D-04-0.784D-05-0.152D-03-0.234D-03-0.600D-04
 Coeff:      0.115D-02 0.235D-02 0.391D-02-0.730D-02-0.396D-01-0.823D-01
 Coeff:     -0.554D-01 0.451D+00 0.726D+00
 Gap=     0.138 Goal=   None    Shift=    0.000
 RMSDP=1.01D-07 MaxDP=9.19D-06 DE= 5.96D-11 OVMax= 1.52D-06

 Cycle  16  Pass 1  IDiag  1:
 RMSU=  3.03D-08    CP:  1.01D+00  9.58D-01  1.02D+00  1.12D+00  9.48D-01
                    CP:  8.29D-01  1.21D+00  7.45D-01  1.10D+00  9.33D-01
                    CP:  9.17D-01  1.16D+00  1.35D+00  1.17D+00  1.17D+00
 E= -1914.03728346002     Delta-E=       -0.000000000070 Rises=F Damp=F
 DIIS: error= 1.53D-08 at cycle  16 NSaved=  16.
 NSaved=16 IEnMin=16 EnMin= -1914.03728346002     IErMin=16 ErrMin= 1.53D-08
 ErrMax= 1.53D-08  0.00D+00 EMaxC= 1.00D-01 BMatC= 6.62D-14 BMatP= 4.44D-13
 IDIUse=1 WtCom= 1.00D+00 WtEn= 0.00D+00
 Coeff-Com: -0.396D-06 0.751D-05-0.227D-05-0.304D-04-0.417D-04-0.745D-05
 Coeff-Com: -0.858D-04 0.410D-03 0.254D-02 0.219D-02-0.647D-02-0.298D-01
 Coeff-Com: -0.742D-01 0.198D-02 0.299D+00 0.804D+00
 Coeff:     -0.396D-06 0.751D-05-0.227D-05-0.304D-04-0.417D-04-0.745D-05
 Coeff:     -0.858D-04 0.410D-03 0.254D-02 0.219D-02-0.647D-02-0.298D-01
 Coeff:     -0.742D-01 0.198D-02 0.299D+00 0.804D+00
 Gap=     0.138 Goal=   None    Shift=    0.000
 RMSDP=4.45D-08 MaxDP=5.58D-06 DE=-7.00D-11 OVMax= 7.37D-07

 Cycle  17  Pass 1  IDiag  1:
 RMSU=  1.17D-08    CP:  1.01D+00  9.58D-01  1.02D+00  1.12D+00  9.48D-01
                    CP:  8.29D-01  1.21D+00  7.45D-01  1.10D+00  9.31D-01
                    CP:  9.13D-01  1.18D+00  1.38D+00  1.22D+00  1.27D+00
                    CP:  1.36D+00
 E= -1914.03728345999     Delta-E=        0.000000000023 Rises=F Damp=F
 DIIS: error= 5.51D-09 at cycle  17 NSaved=  17.
 NSaved=17 IEnMin=16 EnMin= -1914.03728346002     IErMin=17 ErrMin= 5.51D-09
 ErrMax= 5.51D-09  0.00D+00 EMaxC= 1.00D-01 BMatC= 1.46D-14 BMatP= 6.62D-14
 IDIUse=1 WtCom= 1.00D+00 WtEn= 0.00D+00
 Coeff-Com: -0.410D-07-0.143D-05 0.768D-06 0.153D-04 0.236D-04 0.515D-05
 Coeff-Com: -0.248D-03-0.258D-03 0.377D-03 0.225D-02 0.477D-02 0.393D-02
 Coeff-Com: -0.219D-01-0.927D-01-0.118D-01 0.381D+00 0.734D+00
 Coeff:     -0.410D-07-0.143D-05 0.768D-06 0.153D-04 0.236D-04 0.515D-05
 Coeff:     -0.248D-03-0.258D-03 0.377D-03 0.225D-02 0.477D-02 0.393D-02
 Coeff:     -0.219D-01-0.927D-01-0.118D-01 0.381D+00 0.734D+00
 Gap=     0.138 Goal=   None    Shift=    0.000
 RMSDP=1.48D-08 MaxDP=9.94D-07 DE= 2.27D-11 OVMax= 2.78D-07

 Cycle  18  Pass 1  IDiag  1:
 RMSU=  5.86D-09    CP:  1.01D+00  9.58D-01  1.02D+00  1.12D+00  9.48D-01
                    CP:  8.29D-01  1.21D+00  7.45D-01  1.10D+00  9.32D-01
                    CP:  9.13D-01  1.18D+00  1.38D+00  1.23D+00  1.31D+00
                    CP:  1.50D+00  1.15D+00
 E= -1914.03728346003     Delta-E=       -0.000000000035 Rises=F Damp=F
 DIIS: error= 1.60D-09 at cycle  18 NSaved=  18.
 NSaved=18 IEnMin=18 EnMin= -1914.03728346003     IErMin=18 ErrMin= 1.60D-09
 ErrMax= 1.60D-09  0.00D+00 EMaxC= 1.00D-01 BMatC= 1.89D-15 BMatP= 1.46D-14
 IDIUse=1 WtCom= 1.00D+00 WtEn= 0.00D+00
 Coeff-Com:  0.297D-07-0.160D-05 0.792D-06 0.107D-04 0.153D-04 0.206D-05
 Coeff-Com: -0.869D-04-0.157D-03-0.174D-03 0.602D-03 0.292D-02 0.622D-02
 Coeff-Com:  0.106D-02-0.407D-01-0.491D-01 0.454D-01 0.313D+00 0.721D+00
 Coeff:      0.297D-07-0.160D-05 0.792D-06 0.107D-04 0.153D-04 0.206D-05
 Coeff:     -0.869D-04-0.157D-03-0.174D-03 0.602D-03 0.292D-02 0.622D-02
 Coeff:      0.106D-02-0.407D-01-0.491D-01 0.454D-01 0.313D+00 0.721D+00
 Gap=     0.138 Goal=   None    Shift=    0.000
 RMSDP=6.31D-09 MaxDP=6.33D-07 DE=-3.55D-11 OVMax= 8.29D-08

 SCF Done:  E(RM062X) =  -1914.03728346     A.U. after   18 cycles
            NFock= 18  Conv=0.63D-08     -V/T= 2.0025
 KE= 1.909191713966D+03 PE=-7.093228850433D+03 EE= 1.993891164639D+03
 Leave Link  502 at Tue Apr  5 20:15:04 2022, MaxMem=  1879048192 cpu:            1588.3 elap:             227.5
 (Enter /gpfs/software/gaussian16/sse4/tar/g16/l701.exe)
 ... and contract with generalized density number  0.
 Compute integral first derivatives.
 Leave Link  701 at Tue Apr  5 20:15:05 2022, MaxMem=  1879048192 cpu:               1.2 elap:               0.2
 (Enter /gpfs/software/gaussian16/sse4/tar/g16/l702.exe)
 L702 exits ... SP integral derivatives will be done elsewhere.
 Leave Link  702 at Tue Apr  5 20:15:05 2022, MaxMem=  1879048192 cpu:               0.1 elap:               0.0
 (Enter /gpfs/software/gaussian16/sse4/tar/g16/l703.exe)
 Integral derivatives from FoFJK, PRISM(SPDF).
 Compute integral first derivatives, UseDBF=F ICtDFT=           0.
 Calling FoFJK, ICntrl=      2127 FMM=F ISym2X=0 I1Cent= 0 IOpClX= 0 NMat=1 NMatS=1 NMatT=0.
 FoFJK:  IHMeth= 1 ICntrl=    2127 DoSepK=F KAlg= 0 I1Cent=           0 FoldK=F
 IRaf=         0 NMat=       1 IRICut=       1 DoRegI=T DoRafI=F ISym2E= 0 IDoP0=0 IntGTp=1.
 FoFCou: FMM=F IPFlag=           0 FMFlag=      100000 FMFlg1=         800
         NFxFlg=           0 DoJE=F BraDBF=F KetDBF=F FulRan=T
         wScrn=  0.000000 ICntrl=      2127 IOpCl=  0 I1Cent=           0 NGrid=           0
         NMat0=    1 NMatS0=      1 NMatT0=    0 NMatD0=    1 NMtDS0=    0 NMtDT0=    0
 Symmetry not used in FoFCou.
 Leave Link  703 at Tue Apr  5 20:15:34 2022, MaxMem=  1879048192 cpu:             203.3 elap:              29.1
 (Enter /gpfs/software/gaussian16/sse4/tar/g16/l716.exe)
 Dipole        =-1.81567255D+00-2.51481687D-01-7.02075303D-03
 ***** Axes restored to original set *****
 -------------------------------------------------------------------
 Center     Atomic                   Forces (Hartrees/Bohr)
 Number     Number              X              Y              Z
 -------------------------------------------------------------------
      1        6          -0.001032018   -0.001374471    0.001955991
      2        6           0.003005325    0.003319900    0.001743620
      3        6          -0.005320684    0.002775857    0.000453622
      4        6           0.002206412   -0.002607860   -0.001466200
      5        6          -0.003134757   -0.002353545   -0.003391507
      6        6          -0.001116817    0.000800501    0.002069226
      7       17           0.000017604   -0.000355519   -0.001048450
      8        8           0.001379471    0.000401868   -0.000732988
      9       17          -0.000017019    0.000125110    0.000118395
     10        6           0.003162554   -0.000344916   -0.000069991
     11        6          -0.004203183   -0.011382776   -0.001868990
     12        6           0.010498169    0.009088086    0.002911214
     13        6          -0.001706117    0.008883486    0.001118326
     14        6           0.005110928   -0.010876921    0.000006502
     15        6          -0.009669263    0.004716519   -0.000923962
     16        1           0.000893193   -0.001335578   -0.000652642
     17       17           0.000307606    0.000213205    0.000405727
     18        1          -0.000381405    0.000307054   -0.000627893
 -------------------------------------------------------------------
 Cartesian Forces:  Max     0.011382776 RMS     0.003913390
 Leave Link  716 at Tue Apr  5 20:15:34 2022, MaxMem=  1879048192 cpu:               0.2 elap:               0.0
 (Enter /gpfs/software/gaussian16/sse4/tar/g16/l103.exe)

 GradGradGradGradGradGradGradGradGradGradGradGradGradGradGradGradGradGrad
 Berny optimization.
 Using GEDIIS/GDIIS optimizer.
 FormGI is forming the generalized inverse of G from B-inverse, IUseBI=4.
 GSVD:  received Info=                   1 from GESDD.
 Internal  Forces:  Max     0.008946851 RMS     0.002188114
 Search for a local minimum.
 Step number   5 out of a maximum of   96
 All quantities printed in internal units (Hartrees-Bohrs-Radians)
 RMS Force = .21881D-02 SwitMx=.10000D-02 MixMth= 1
 Mixed Optimization -- RFO/linear search
 Update second derivatives using D2CorX and points    3    4    5
 DE= -1.51D-03 DEPred=-1.07D-03 R= 1.41D+00
 TightC=F SS=  1.41D+00  RLast= 2.05D-01 DXNew= 1.7019D+00 6.1533D-01
 Trust test= 1.41D+00 RLast= 2.05D-01 DXMaxT set to 1.01D+00
 ITU=  1  1  1  1  0
 Use linear search instead of GDIIS.
     Eigenvalues ---    0.00573   0.00691   0.00888   0.01315   0.01566
     Eigenvalues ---    0.01641   0.01781   0.01854   0.01914   0.01984
     Eigenvalues ---    0.02094   0.02120   0.02170   0.02195   0.02357
     Eigenvalues ---    0.04568   0.16009   0.17406   0.23461   0.23612
     Eigenvalues ---    0.24994   0.24996   0.24998   0.24999   0.25000
     Eigenvalues ---    0.25012   0.25196   0.26438   0.29648   0.31216
     Eigenvalues ---    0.31615   0.31736   0.32507   0.33227   0.33810
     Eigenvalues ---    0.35279   0.35340   0.36770   0.40657   0.42918
     Eigenvalues ---    0.44368   0.45608   0.46745   0.50719   0.53046
     Eigenvalues ---    0.60657   0.69012   0.93552
 RFO step:  Lambda=-4.21246082D-03 EMin= 5.72727414D-03
 Quartic linear search produced a step of  0.87949.
 Iteration  1 RMS(Cart)=  0.07326709 RMS(Int)=  0.00507454
 Iteration  2 RMS(Cart)=  0.00566665 RMS(Int)=  0.00140998
 Iteration  3 RMS(Cart)=  0.00003029 RMS(Int)=  0.00140951
 Iteration  4 RMS(Cart)=  0.00000009 RMS(Int)=  0.00140951
 ITry= 1 IFail=0 DXMaxC= 2.55D-01 DCOld= 1.00D+10 DXMaxT= 1.01D+00 DXLimC= 3.00D+00 Rises=F
 Variable       Old X    -DE/DX   Delta X   Delta X   Delta X     New X
                                 (Linear)    (Quad)   (Total)
    R1        2.74749   0.00242  -0.00455  -0.00326  -0.00786   2.73963
    R2        2.73075   0.00195  -0.00453  -0.00539  -0.00990   2.72085
    R3        2.33333  -0.00128   0.00222   0.00291   0.00513   2.33846
    R4        2.61455  -0.00356   0.00409   0.00545   0.00949   2.62404
    R5        3.28593   0.00014   0.00156   0.00384   0.00540   3.29133
    R6        2.65936   0.00340   0.00356  -0.00649  -0.00293   2.65642
    R7        3.31573  -0.00082   0.00388   0.00402   0.00790   3.32363
    R8        2.58984  -0.00252   0.00425   0.00582   0.01012   2.59996
    R9        3.31094  -0.00048   0.00939   0.01838   0.02777   3.33871
   R10        2.65195   0.00388  -0.00328  -0.00157  -0.00481   2.64714
   R11        2.04645  -0.00020  -0.00032  -0.00189  -0.00221   2.04424
   R12        2.74289   0.00401  -0.00375  -0.00635  -0.01010   2.73279
   R13        2.63832  -0.00353  -0.00764  -0.02271  -0.03057   2.60775
   R14        2.75311  -0.00227   0.00884   0.01467   0.02218   2.77529
   R15        2.36820   0.00551   0.00010   0.02059   0.02135   2.38955
   R16        2.53407  -0.00135   0.00479   0.00712   0.01319   2.54726
   R17        2.63724   0.00105  -0.00225   0.00050  -0.00258   2.63466
   R18        2.04220   0.00083  -0.00001   0.00174   0.00173   2.04393
   R19        2.37602   0.00520  -0.00061   0.01261   0.01268   2.38870
    A1        1.93970   0.00206  -0.00675  -0.00848  -0.01628   1.92342
    A2        2.16303  -0.00075   0.00236   0.00277   0.00373   2.16676
    A3        2.18040  -0.00129   0.00469   0.00691   0.01017   2.19057
    A4        2.16012  -0.00110   0.00344  -0.00011   0.00351   2.16363
    A5        2.00891   0.00071   0.00491   0.00625   0.01106   2.01997
    A6        2.11415   0.00039  -0.00835  -0.00613  -0.01457   2.09958
    A7        2.13459   0.00011  -0.00004   0.00294   0.00309   2.13767
    A8        2.07609   0.00036  -0.00395   0.01697   0.01289   2.08898
    A9        2.07244  -0.00047   0.00393  -0.01977  -0.01597   2.05647
   A10        2.17557  -0.00097   0.01007   0.01601   0.02641   2.20198
   A11        2.03104   0.00078  -0.00181  -0.00175  -0.00372   2.02731
   A12        2.07641   0.00020  -0.00827  -0.01422  -0.02265   2.05376
   A13        2.13600  -0.00050  -0.00506  -0.01397  -0.01874   2.11726
   A14        2.06277  -0.00013  -0.00087  -0.00186  -0.00298   2.05979
   A15        2.08355   0.00064   0.00646   0.01604   0.02226   2.10582
   A16        2.02030   0.00042  -0.00128   0.00382   0.00178   2.02208
   A17        2.14890  -0.00099   0.00162  -0.02426  -0.02376   2.12514
   A18        2.11395   0.00056  -0.00012   0.02011   0.01868   2.13263
   A19        2.22282  -0.00154   0.01149   0.01286   0.02528   2.24810
   A20        2.12809   0.00320   0.00253   0.02621   0.02962   2.15771
   A21        1.93206  -0.00165  -0.01409  -0.03868  -0.05531   1.87676
   A22        2.28996   0.00634   0.04208   0.11239   0.15462   2.44458
   A23        1.94932  -0.00895  -0.05707  -0.15652  -0.21036   1.73896
   A24        2.07402   0.00273   0.00346   0.01868   0.01928   2.09330
   A25        2.02261   0.00006  -0.02308  -0.04412  -0.06582   1.95679
   A26        2.18481  -0.00277   0.01876   0.02468   0.04444   2.22926
   A27        2.04542  -0.00580  -0.02310  -0.07541  -0.09989   1.94553
   A28        2.27101   0.00732   0.04709   0.13444   0.18218   2.45320
    D1        0.01018  -0.00068   0.03528  -0.01756   0.01745   0.02763
    D2       -3.13174  -0.00060   0.03359  -0.01407   0.01945  -3.11229
    D3        3.14092   0.00032   0.00020   0.09976   0.09961  -3.04266
    D4       -0.00100   0.00041  -0.00149   0.10325   0.10161   0.10062
    D5       -0.00154   0.00049  -0.03258   0.01965  -0.01301  -0.01455
    D6       -3.12355   0.00044  -0.03235   0.01735  -0.01480  -3.13835
    D7       -3.13215  -0.00053   0.00288  -0.09904  -0.09650   3.05454
    D8        0.02903  -0.00058   0.00311  -0.10134  -0.09828  -0.06926
    D9       -0.00767   0.00008  -0.01578  -0.00029  -0.01613  -0.02381
   D10       -3.13614  -0.00015  -0.00530  -0.01188  -0.01695   3.13009
   D11        3.13426  -0.00000  -0.01398  -0.00399  -0.01823   3.11603
   D12        0.00579  -0.00024  -0.00350  -0.01558  -0.01904  -0.01325
   D13       -0.00415   0.00077  -0.01017   0.01739   0.00717   0.00302
   D14        3.13008   0.00047  -0.03884  -0.03341  -0.07121   3.05887
   D15        3.12434   0.00100  -0.02063   0.02922   0.00818   3.13252
   D16       -0.02461   0.00071  -0.04930  -0.02159  -0.07020  -0.09481
   D17       -0.01007   0.00033   0.01006  -0.00369   0.00658  -0.00350
   D18       -3.10676   0.00003  -0.00217  -0.00972  -0.01132  -3.11808
   D19        3.11146   0.00039   0.00990  -0.00119   0.00859   3.12005
   D20        0.01478   0.00009  -0.00234  -0.00722  -0.00930   0.00548
   D21        0.01271  -0.00095   0.01300  -0.01569  -0.00268   0.01003
   D22       -3.12168  -0.00066   0.04108   0.03422   0.07627  -3.04542
   D23        3.10888  -0.00067   0.02514  -0.01004   0.01502   3.12390
   D24       -0.02552  -0.00038   0.05322   0.03986   0.09397   0.06846
   D25       -0.42570   0.00066  -0.01184   0.07108   0.05808  -0.36762
   D26        2.74016   0.00029   0.02654   0.04888   0.07635   2.81651
   D27        2.70816   0.00035  -0.04199   0.01754  -0.02537   2.68279
   D28       -0.40917  -0.00002  -0.00361  -0.00465  -0.00710  -0.41627
   D29        3.13540  -0.00048   0.00391  -0.03727  -0.03564   3.09975
   D30       -0.02821  -0.00009  -0.03103  -0.01645  -0.05077  -0.07898
   D31        3.09982   0.00030  -0.01486   0.01169  -0.00457   3.09526
   D32       -0.10186   0.00055  -0.03238  -0.00049  -0.03139  -0.13325
   D33       -0.02116   0.00000   0.01798  -0.00767   0.00958  -0.01158
   D34        3.06035   0.00024   0.00046  -0.01985  -0.01725   3.04310
   D35        0.08570  -0.00026   0.03187   0.04009   0.06612   0.15181
   D36       -0.11202  -0.00006  -0.02740  -0.06600  -0.09213  -0.20415
   D37        0.00133   0.00000  -0.01465  -0.00748  -0.01832  -0.01699
   D38       -3.07412  -0.00040   0.00572   0.00849   0.01739  -3.05673
   D39        0.07270   0.00056   0.02221   0.05734   0.08504   0.15774
         Item               Value     Threshold  Converged?
 Maximum Force            0.008947     0.000450     NO 
 RMS     Force            0.002188     0.000300     NO 
 Maximum Displacement     0.255133     0.001800     NO 
 RMS     Displacement     0.075840     0.001200     NO 
 Predicted change in Energy=-2.832235D-03
 Lowest energy point so far.  Saving SCF results.
 GradGradGradGradGradGradGradGradGradGradGradGradGradGradGradGradGradGrad

 Leave Link  103 at Tue Apr  5 20:15:34 2022, MaxMem=  1879048192 cpu:               0.4 elap:               0.1
 (Enter /gpfs/software/gaussian16/sse4/tar/g16/l202.exe)
                          Input orientation:                          
 ---------------------------------------------------------------------
 Center     Atomic      Atomic             Coordinates (Angstroms)
 Number     Number       Type             X           Y           Z
 ---------------------------------------------------------------------
      1          6           0       -4.016890   -0.727666   -0.473183
      2          6           0       -3.380848    0.334531    0.281115
      3          6           0       -2.014704    0.406346    0.519135
      4          6           0       -3.036405   -1.694096   -0.894752
      5          6           0       -1.683662   -1.637984   -0.650057
      6          6           0       -1.116782   -0.575472    0.065468
      7         17           0       -1.359966    1.757109    1.435702
      8          8           0       -5.217331   -0.743853   -0.773156
      9         17           0       -4.446819    1.563809    0.902477
     10          6           0        0.312710   -0.435790    0.233788
     11          6           0        1.050582    0.710896    0.445794
     12          6           0        2.245461    1.071211    0.649221
     13          6           0        1.255050   -1.559141    0.150582
     14          6           0        2.624828   -1.328586    0.270361
     15          6           0        2.875295   -0.099346    0.425421
     16          1           0        0.747782   -2.511952    0.082054
     17         17           0       -3.644073   -3.060577   -1.835468
     18          1           0       -1.061869   -2.428110   -1.049172
 ---------------------------------------------------------------------
                    Distance matrix (angstroms):
                    1          2          3          4          5
     1  C    0.000000
     2  C    1.449751   0.000000
     3  C    2.505878   1.388582   0.000000
     4  C    1.439812   2.369944   2.730349   0.000000
     5  C    2.510760   2.763754   2.378210   1.375841   0.000000
     6  C    2.953631   2.449613   1.405718   2.420391   1.400807
     7  Cl   4.108186   2.727776   1.758789   4.489129   3.997727
     8  O    1.237459   2.376357   3.640026   2.382055   3.647114
     9  Cl   2.707053   1.741697   2.720635   3.979102   4.505206
    10  C    4.396639   3.773328   2.491480   3.751467   2.492378
    11  C    5.347265   4.450431   3.081251   4.927931   3.767521
    12  C    6.611564   5.686259   4.313696   6.158643   4.946298
    13  C    5.373434   5.009449   3.832788   4.418996   3.046845
    14  C    6.710170   6.231710   4.959550   5.791428   4.416557
    15  C    6.978860   6.272830   4.916971   6.263728   4.930329
    16  H    5.118014   5.018732   4.042132   3.992882   2.685465
    17  Cl   2.727139   4.009485   4.496504   1.766770   2.696698
    18  H    3.457662   3.844413   3.376628   2.112206   1.081766
                    6          7          8          9         10
     6  C    0.000000
     7  Cl   2.716176   0.000000
     8  O    4.188812   5.100307   0.000000
     9  Cl   4.045523   3.138527   2.954106   0.000000
    10  C    1.446129   3.008529   5.629404   5.205636   0.000000
    11  C    2.548893   2.808063   6.548959   5.581884   1.379960
    12  C    3.789064   3.753413   7.810946   6.715161   2.485792
    13  C    2.569132   4.414449   6.588604   6.544423   1.468620
    14  C    3.822147   5.172825   7.932862   7.666401   2.478772
    15  C    4.036452   4.733343   8.206252   7.523764   2.591672
    16  H    2.688276   4.949732   6.280138   6.653480   2.126678
    17  Cl   4.022002   6.255221   2.995139   5.433755   5.179522
    18  H    2.162800   4.876424   4.492301   5.585896   2.739487
                   11         12         13         14         15
    11  C    0.000000
    12  C    1.264494   0.000000
    13  C    2.298265   2.854523   0.000000
    14  C    2.582347   2.458959   1.394200   0.000000
    15  C    1.996619   1.347954   2.198120   1.264045   0.000000
    16  H    3.257413   3.924764   1.081603   2.226907   3.234947
    17  Cl   6.439561   7.611304   5.495463   6.836185   7.508839
    18  H    4.068258   5.105703   2.750024   4.067167   4.806124
                   16         17         18
    16  H    0.000000
    17  Cl   4.823512   0.000000
    18  H    2.135776   2.772373   0.000000
 Stoichiometry    C12H2Cl3O(1-)
 Framework group  C1[X(C12H2Cl3O)]
 Deg. of freedom    48
 Full point group                 C1      NOp   1
 RotChk:  IX=2 Diff= 2.44D-02
 Largest Abelian subgroup         C1      NOp   1
 Largest concise Abelian subgroup C1      NOp   1
                         Standard orientation:                         
 ---------------------------------------------------------------------
 Center     Atomic      Atomic             Coordinates (Angstroms)
 Number     Number       Type             X           Y           Z
 ---------------------------------------------------------------------
      1          6           0        2.367414    0.149897   -0.036106
      2          6           0        1.468370   -0.985531    0.029485
      3          6           0        0.084686   -0.877924    0.074187
      4          6           0        1.618486    1.379323   -0.010059
      5          6           0        0.248765    1.494490    0.049428
      6          6           0       -0.575928    0.362822    0.087725
      7         17           0       -0.900758   -2.333449    0.134891
      8          8           0        3.593371    0.057913   -0.177079
      9         17           0        2.229076   -2.552142    0.053253
     10          6           0       -2.017867    0.458125    0.032768
     11          6           0       -2.929456   -0.473195   -0.421036
     12          6           0       -4.178871   -0.631969   -0.533729
     13          6           0       -2.769676    1.654791    0.432294
     14          6           0       -4.156895    1.682743    0.295791
     15          6           0       -4.594443    0.607078   -0.203515
     16          1           0       -2.134795    2.399720    0.892591
     17         17           0        2.564553    2.869404   -0.088118
     18          1           0       -0.178496    2.488261    0.040186
 ---------------------------------------------------------------------
 Rotational constants (GHZ):           0.5720696           0.2975286           0.1975458
 Leave Link  202 at Tue Apr  5 20:15:34 2022, MaxMem=  1879048192 cpu:               0.1 elap:               0.0
 (Enter /gpfs/software/gaussian16/sse4/tar/g16/l301.exe)
 Standard basis: 6-311+G(d,p) (5D, 7F)
 Ernie: Thresh=  0.10000D-02 Tol=  0.10000D-05 Strict=F.
 There are   404 symmetry adapted cartesian basis functions of A   symmetry.
 There are   388 symmetry adapted basis functions of A   symmetry.
   388 basis functions,   643 primitive gaussians,   404 cartesian basis functions
    67 alpha electrons       67 beta electrons
       nuclear repulsion energy      1277.3807426617 Hartrees.
 IExCor= 4336 DFT=T Ex+Corr=M062X ExCW=0 ScaHFX=  0.540000
 ScaDFX=  1.000000  1.000000  1.000000  1.000000 ScalE2=  1.000000  1.000000
 IRadAn=      5 IRanWt=     -1 IRanGd=            0 ICorTp=0 IEmpDi=  4
 NAtoms=   18 NActive=   18 NUniq=   18 SFac= 1.00D+00 NAtFMM=   60 NAOKFM=F Big=F
 Integral buffers will be    131072 words long.
 Raffenetti 2 integral format.
 Two-electron integral symmetry is turned on.
 Leave Link  301 at Tue Apr  5 20:15:34 2022, MaxMem=  1879048192 cpu:               0.4 elap:               0.1
 (Enter /gpfs/software/gaussian16/sse4/tar/g16/l302.exe)
 NPDir=0 NMtPBC=     1 NCelOv=     1 NCel=       1 NClECP=     1 NCelD=      1
         NCelK=      1 NCelE2=     1 NClLst=     1 CellRange=     0.0.
 One-electron integrals computed using PRISM.
 One-electron integral symmetry used in STVInt
 NBasis=   388 RedAO= T EigKep=  1.10D-06  NBF=   388
 NBsUse=   385 1.00D-06 EigRej=  7.52D-07 NBFU=   385
 Precomputing XC quadrature grid using
 IXCGrd= 4 IRadAn=           5 IRanWt=          -1 IRanGd=           0 AccXCQ= 0.00D+00.
 Generated NRdTot=       0 NPtTot=           0 NUsed=           0 NTot=          32
 NSgBfM=   400   399   399   400   400 MxSgAt=    18 MxSgA2=    18.
 Leave Link  302 at Tue Apr  5 20:15:35 2022, MaxMem=  1879048192 cpu:               2.5 elap:               0.4
 (Enter /gpfs/software/gaussian16/sse4/tar/g16/l303.exe)
 DipDrv:  MaxL=1.
 Leave Link  303 at Tue Apr  5 20:15:35 2022, MaxMem=  1879048192 cpu:               0.3 elap:               0.1
 (Enter /gpfs/software/gaussian16/sse4/tar/g16/l401.exe)
 Initial guess from the checkpoint file:  "checkpoint.chk"
 B after Tr=     0.000000    0.000000    0.000000
         Rot=    0.999944    0.001221    0.000865    0.010442 Ang=   1.21 deg.
 Guess basis will be translated and rotated to current coordinates.
 JPrj=2 DoOrth=T DoCkMO=T.
 Generating alternative initial guess.
 ExpMin= 4.38D-02 ExpMax= 1.06D+05 ExpMxC= 3.62D+03 IAcc=2 IRadAn=         4 AccDes= 0.00D+00
 Harris functional with IExCor= 1009 and IRadAn=       4 diagonalized for initial guess.
 HarFok:  IExCor= 1009 AccDes= 0.00D+00 IRadAn=         4 IDoV= 1 UseB2=F ITyADJ=14
 ICtDFT=  3500011 ScaDFX=  1.000000  1.000000  1.000000  1.000000
 FoFCou: FMM=F IPFlag=           0 FMFlag=      100000 FMFlg1=           0
         NFxFlg=           0 DoJE=T BraDBF=F KetDBF=T FulRan=T
         wScrn=  0.000000 ICntrl=       500 IOpCl=  0 I1Cent=   200000004 NGrid=           0
         NMat0=    1 NMatS0=      1 NMatT0=    0 NMatD0=    1 NMtDS0=    0 NMtDT0=    0
 Petite list used in FoFCou.
 Harris En= -1913.18204929329    
 Leave Link  401 at Tue Apr  5 20:15:37 2022, MaxMem=  1879048192 cpu:              11.3 elap:               1.6
 (Enter /gpfs/software/gaussian16/sse4/tar/g16/l502.exe)
 Integral symmetry usage will be decided dynamically.
 Closed shell SCF:
 Using DIIS extrapolation, IDIIS=  1040.
 NGot=  1879048192 LenX=  1878715301 LenY=  1878551644
 Requested convergence on RMS density matrix=1.00D-08 within 128 cycles.
 Requested convergence on MAX density matrix=1.00D-06.
 Requested convergence on             energy=1.00D-06.
 No special actions if energy rises.
 Fock matrices will be formed incrementally for  20 cycles.

 Cycle   1  Pass 1  IDiag  1:
 FoFJK:  IHMeth= 1 ICntrl=       0 DoSepK=F KAlg= 0 I1Cent=           0 FoldK=F
 IRaf= 840000000 NMat=       1 IRICut=       1 DoRegI=T DoRafI=F ISym2E= 0 IDoP0=0 IntGTp=1.
 FoFCou: FMM=F IPFlag=           0 FMFlag=      100000 FMFlg1=           0
         NFxFlg=           0 DoJE=F BraDBF=F KetDBF=F FulRan=T
         wScrn=  0.000000 ICntrl=         0 IOpCl=  0 I1Cent=           0 NGrid=           0
         NMat0=    1 NMatS0=      1 NMatT0=    0 NMatD0=    1 NMtDS0=    0 NMtDT0=    0
 Symmetry not used in FoFCou.
 E= -1913.93361772784    
 DIIS: error= 5.50D-03 at cycle   1 NSaved=   1.
 NSaved= 1 IEnMin= 1 EnMin= -1913.93361772784     IErMin= 1 ErrMin= 5.50D-03
 ErrMax= 5.50D-03  0.00D+00 EMaxC= 1.00D-01 BMatC= 5.59D-02 BMatP= 5.59D-02
 IDIUse=3 WtCom= 9.45D-01 WtEn= 5.50D-02
 Coeff-Com:  0.100D+01
 Coeff-En:   0.100D+01
 Coeff:      0.100D+01
 Gap=     0.393 Goal=   None    Shift=    0.000
 GapD=    0.393 DampG=1.000 DampE=1.000 DampFc=1.0000 IDamp=-1.
 RMSDP=3.07D-02 MaxDP=2.21D+00              OVMax= 9.37D-02

 Cycle   2  Pass 1  IDiag  1:
 RMSU=  2.97D-02    CP:  9.57D-01
 E= -1914.03380641561     Delta-E=       -0.100188687774 Rises=F Damp=F
 DIIS: error= 1.58D-03 at cycle   2 NSaved=   2.
 NSaved= 2 IEnMin= 2 EnMin= -1914.03380641561     IErMin= 2 ErrMin= 1.58D-03
 ErrMax= 1.58D-03  0.00D+00 EMaxC= 1.00D-01 BMatC= 2.45D-03 BMatP= 5.59D-02
 IDIUse=3 WtCom= 9.84D-01 WtEn= 1.58D-02
 Coeff-Com: -0.561D-01 0.106D+01
 Coeff-En:   0.000D+00 0.100D+01
 Coeff:     -0.553D-01 0.106D+01
 Gap=     0.126 Goal=   None    Shift=    0.000
 RMSDP=1.44D-02 MaxDP=1.57D+00 DE=-1.00D-01 OVMax= 3.47D-02

 Cycle   3  Pass 1  IDiag  1:
 RMSU=  1.22D-02    CP:  9.98D-01  9.32D-01
 E= -1914.03707556315     Delta-E=       -0.003269147534 Rises=F Damp=F
 DIIS: error= 1.92D-03 at cycle   3 NSaved=   3.
 NSaved= 3 IEnMin= 3 EnMin= -1914.03707556315     IErMin= 2 ErrMin= 1.58D-03
 ErrMax= 1.92D-03  0.00D+00 EMaxC= 1.00D-01 BMatC= 2.29D-03 BMatP= 2.45D-03
 IDIUse=3 WtCom= 9.81D-01 WtEn= 1.92D-02
 Coeff-Com: -0.541D-01 0.544D+00 0.510D+00
 Coeff-En:   0.000D+00 0.000D+00 0.100D+01
 Coeff:     -0.530D-01 0.534D+00 0.519D+00
 Gap=     0.138 Goal=   None    Shift=    0.000
 RMSDP=4.97D-03 MaxDP=3.65D-01 DE=-3.27D-03 OVMax= 1.76D-02

 Cycle   4  Pass 1  IDiag  1:
 RMSU=  2.99D-03    CP:  9.89D-01  9.27D-01  7.02D-01
 E= -1914.03940800591     Delta-E=       -0.002332442763 Rises=F Damp=F
 DIIS: error= 9.25D-04 at cycle   4 NSaved=   4.
 NSaved= 4 IEnMin= 4 EnMin= -1914.03940800591     IErMin= 4 ErrMin= 9.25D-04
 ErrMax= 9.25D-04  0.00D+00 EMaxC= 1.00D-01 BMatC= 3.59D-04 BMatP= 2.29D-03
 IDIUse=3 WtCom= 9.91D-01 WtEn= 9.25D-03
 Coeff-Com: -0.177D-01 0.916D-01 0.281D+00 0.645D+00
 Coeff-En:   0.000D+00 0.000D+00 0.342D-01 0.966D+00
 Coeff:     -0.175D-01 0.907D-01 0.279D+00 0.648D+00
 Gap=     0.138 Goal=   None    Shift=    0.000
 RMSDP=1.75D-03 MaxDP=1.59D-01 DE=-2.33D-03 OVMax= 1.02D-02

 Cycle   5  Pass 1  IDiag  1:
 RMSU=  1.28D-03    CP:  9.82D-01  9.29D-01  6.87D-01  1.03D+00
 E= -1914.03980758014     Delta-E=       -0.000399574225 Rises=F Damp=F
 DIIS: error= 5.16D-04 at cycle   5 NSaved=   5.
 NSaved= 5 IEnMin= 5 EnMin= -1914.03980758014     IErMin= 5 ErrMin= 5.16D-04
 ErrMax= 5.16D-04  0.00D+00 EMaxC= 1.00D-01 BMatC= 9.43D-05 BMatP= 3.59D-04
 IDIUse=3 WtCom= 9.95D-01 WtEn= 5.16D-03
 Coeff-Com:  0.283D-02-0.956D-01 0.515D-01 0.402D+00 0.639D+00
 Coeff-En:   0.000D+00 0.000D+00 0.000D+00 0.000D+00 0.100D+01
 Coeff:      0.282D-02-0.951D-01 0.512D-01 0.400D+00 0.641D+00
 Gap=     0.138 Goal=   None    Shift=    0.000
 RMSDP=1.21D-03 MaxDP=9.14D-02 DE=-4.00D-04 OVMax= 5.27D-03

 Cycle   6  Pass 1  IDiag  1:
 RMSU=  3.60D-04    CP:  9.85D-01  9.13D-01  7.50D-01  1.12D+00  7.40D-01
 E= -1914.03992402303     Delta-E=       -0.000116442892 Rises=F Damp=F
 DIIS: error= 1.67D-04 at cycle   6 NSaved=   6.
 NSaved= 6 IEnMin= 6 EnMin= -1914.03992402303     IErMin= 6 ErrMin= 1.67D-04
 ErrMax= 1.67D-04  0.00D+00 EMaxC= 1.00D-01 BMatC= 1.27D-05 BMatP= 9.43D-05
 IDIUse=3 WtCom= 9.98D-01 WtEn= 1.67D-03
 Coeff-Com:  0.385D-02-0.599D-01-0.425D-02 0.116D+00 0.327D+00 0.617D+00
 Coeff-En:   0.000D+00 0.000D+00 0.000D+00 0.000D+00 0.000D+00 0.100D+01
 Coeff:      0.385D-02-0.598D-01-0.424D-02 0.116D+00 0.327D+00 0.618D+00
 Gap=     0.138 Goal=   None    Shift=    0.000
 RMSDP=3.52D-04 MaxDP=2.42D-02 DE=-1.16D-04 OVMax= 2.98D-03

 Cycle   7  Pass 1  IDiag  1:
 RMSU=  1.80D-04    CP:  9.87D-01  9.14D-01  7.57D-01  1.13D+00  7.39D-01
                    CP:  9.54D-01
 E= -1914.03994339703     Delta-E=       -0.000019373999 Rises=F Damp=F
 DIIS: error= 7.30D-05 at cycle   7 NSaved=   7.
 NSaved= 7 IEnMin= 7 EnMin= -1914.03994339703     IErMin= 7 ErrMin= 7.30D-05
 ErrMax= 7.30D-05  0.00D+00 EMaxC= 1.00D-01 BMatC= 1.75D-06 BMatP= 1.27D-05
 IDIUse=1 WtCom= 1.00D+00 WtEn= 0.00D+00
 Coeff-Com:  0.838D-03-0.376D-02-0.752D-02-0.356D-01-0.401D-01 0.219D+00
 Coeff-Com:  0.867D+00
 Coeff:      0.838D-03-0.376D-02-0.752D-02-0.356D-01-0.401D-01 0.219D+00
 Coeff:      0.867D+00
 Gap=     0.138 Goal=   None    Shift=    0.000
 RMSDP=1.28D-04 MaxDP=1.46D-02 DE=-1.94D-05 OVMax= 1.50D-03

 Cycle   8  Pass 1  IDiag  1:
 RMSU=  7.90D-05    CP:  9.87D-01  9.13D-01  7.59D-01  1.12D+00  7.55D-01
                    CP:  1.13D+00  9.86D-01
 E= -1914.03994679624     Delta-E=       -0.000003399216 Rises=F Damp=F
 DIIS: error= 2.49D-05 at cycle   8 NSaved=   8.
 NSaved= 8 IEnMin= 8 EnMin= -1914.03994679624     IErMin= 8 ErrMin= 2.49D-05
 ErrMax= 2.49D-05  0.00D+00 EMaxC= 1.00D-01 BMatC= 4.92D-07 BMatP= 1.75D-06
 IDIUse=1 WtCom= 1.00D+00 WtEn= 0.00D+00
 Coeff-Com: -0.136D-03 0.789D-02-0.456D-02-0.429D-01-0.843D-01 0.363D-01
 Coeff-Com:  0.495D+00 0.593D+00
 Coeff:     -0.136D-03 0.789D-02-0.456D-02-0.429D-01-0.843D-01 0.363D-01
 Coeff:      0.495D+00 0.593D+00
 Gap=     0.138 Goal=   None    Shift=    0.000
 RMSDP=7.26D-05 MaxDP=5.67D-03 DE=-3.40D-06 OVMax= 5.03D-04

 Cycle   9  Pass 1  IDiag  1:
 RMSU=  3.39D-05    CP:  9.87D-01  9.14D-01  7.59D-01  1.12D+00  7.48D-01
                    CP:  1.14D+00  1.12D+00  7.78D-01
 E= -1914.03994743304     Delta-E=       -0.000000636799 Rises=F Damp=F
 DIIS: error= 9.78D-06 at cycle   9 NSaved=   9.
 NSaved= 9 IEnMin= 9 EnMin= -1914.03994743304     IErMin= 9 ErrMin= 9.78D-06
 ErrMax= 9.78D-06  0.00D+00 EMaxC= 1.00D-01 BMatC= 4.98D-08 BMatP= 4.92D-07
 IDIUse=1 WtCom= 1.00D+00 WtEn= 0.00D+00
 Coeff-Com: -0.175D-03 0.436D-02-0.137D-02-0.139D-01-0.319D-01-0.599D-02
 Coeff-Com:  0.971D-01 0.276D+00 0.675D+00
 Coeff:     -0.175D-03 0.436D-02-0.137D-02-0.139D-01-0.319D-01-0.599D-02
 Coeff:      0.971D-01 0.276D+00 0.675D+00
 Gap=     0.138 Goal=   None    Shift=    0.000
 RMSDP=1.55D-05 MaxDP=9.89D-04 DE=-6.37D-07 OVMax= 1.63D-04

 Cycle  10  Pass 1  IDiag  1:
 RMSU=  1.01D-05    CP:  9.87D-01  9.14D-01  7.59D-01  1.12D+00  7.47D-01
                    CP:  1.14D+00  1.13D+00  8.20D-01  9.92D-01
 E= -1914.03994749318     Delta-E=       -0.000000060141 Rises=F Damp=F
 DIIS: error= 4.16D-06 at cycle  10 NSaved=  10.
 NSaved=10 IEnMin=10 EnMin= -1914.03994749318     IErMin=10 ErrMin= 4.16D-06
 ErrMax= 4.16D-06  0.00D+00 EMaxC= 1.00D-01 BMatC= 8.41D-09 BMatP= 4.98D-08
 IDIUse=1 WtCom= 1.00D+00 WtEn= 0.00D+00
 Coeff-Com: -0.797D-04 0.107D-02-0.311D-03-0.482D-03-0.350D-02-0.973D-02
 Coeff-Com: -0.377D-01 0.467D-01 0.318D+00 0.686D+00
 Coeff:     -0.797D-04 0.107D-02-0.311D-03-0.482D-03-0.350D-02-0.973D-02
 Coeff:     -0.377D-01 0.467D-01 0.318D+00 0.686D+00
 Gap=     0.138 Goal=   None    Shift=    0.000
 RMSDP=6.23D-06 MaxDP=4.27D-04 DE=-6.01D-08 OVMax= 6.45D-05

 Cycle  11  Pass 1  IDiag  1:
 RMSU=  3.44D-06    CP:  9.87D-01  9.14D-01  7.59D-01  1.12D+00  7.47D-01
                    CP:  1.14D+00  1.13D+00  8.37D-01  1.05D+00  1.07D+00
 E= -1914.03994750485     Delta-E=       -0.000000011664 Rises=F Damp=F
 DIIS: error= 1.64D-06 at cycle  11 NSaved=  11.
 NSaved=11 IEnMin=11 EnMin= -1914.03994750485     IErMin=11 ErrMin= 1.64D-06
 ErrMax= 1.64D-06  0.00D+00 EMaxC= 1.00D-01 BMatC= 1.42D-09 BMatP= 8.41D-09
 IDIUse=1 WtCom= 1.00D+00 WtEn= 0.00D+00
 Coeff-Com: -0.130D-04-0.116D-03 0.523D-04 0.195D-02 0.279D-02-0.245D-02
 Coeff-Com: -0.259D-01-0.156D-01 0.200D-01 0.313D+00 0.706D+00
 Coeff:     -0.130D-04-0.116D-03 0.523D-04 0.195D-02 0.279D-02-0.245D-02
 Coeff:     -0.259D-01-0.156D-01 0.200D-01 0.313D+00 0.706D+00
 Gap=     0.138 Goal=   None    Shift=    0.000
 RMSDP=2.75D-06 MaxDP=1.95D-04 DE=-1.17D-08 OVMax= 2.18D-05

 Cycle  12  Pass 1  IDiag  1:
 RMSU=  1.43D-06    CP:  9.87D-01  9.14D-01  7.59D-01  1.12D+00  7.48D-01
                    CP:  1.14D+00  1.13D+00  8.41D-01  1.04D+00  1.17D+00
                    CP:  8.86D-01
 E= -1914.03994750673     Delta-E=       -0.000000001879 Rises=F Damp=F
 DIIS: error= 7.59D-07 at cycle  12 NSaved=  12.
 NSaved=12 IEnMin=12 EnMin= -1914.03994750673     IErMin=12 ErrMin= 7.59D-07
 ErrMax= 7.59D-07  0.00D+00 EMaxC= 1.00D-01 BMatC= 2.59D-10 BMatP= 1.42D-09
 IDIUse=1 WtCom= 1.00D+00 WtEn= 0.00D+00
 Coeff-Com:  0.517D-05-0.218D-03 0.398D-04 0.106D-02 0.161D-02-0.143D-03
 Coeff-Com: -0.722D-02-0.148D-01-0.428D-01 0.500D-01 0.352D+00 0.661D+00
 Coeff:      0.517D-05-0.218D-03 0.398D-04 0.106D-02 0.161D-02-0.143D-03
 Coeff:     -0.722D-02-0.148D-01-0.428D-01 0.500D-01 0.352D+00 0.661D+00
 Gap=     0.138 Goal=   None    Shift=    0.000
 RMSDP=1.36D-06 MaxDP=7.38D-05 DE=-1.88D-09 OVMax= 1.06D-05

 Cycle  13  Pass 1  IDiag  1:
 RMSU=  6.05D-07    CP:  9.87D-01  9.14D-01  7.59D-01  1.12D+00  7.48D-01
                    CP:  1.14D+00  1.13D+00  8.39D-01  1.05D+00  1.15D+00
                    CP:  9.83D-01  7.22D-01
 E= -1914.03994750694     Delta-E=       -0.000000000214 Rises=F Damp=F
 DIIS: error= 3.13D-07 at cycle  13 NSaved=  13.
 NSaved=13 IEnMin=13 EnMin= -1914.03994750694     IErMin=13 ErrMin= 3.13D-07
 ErrMax= 3.13D-07  0.00D+00 EMaxC= 1.00D-01 BMatC= 4.31D-11 BMatP= 2.59D-10
 IDIUse=1 WtCom= 1.00D+00 WtEn= 0.00D+00
 Coeff-Com:  0.431D-05-0.873D-04 0.161D-04 0.285D-03 0.302D-03 0.373D-03
 Coeff-Com:  0.491D-03-0.435D-02-0.253D-01-0.205D-01 0.682D-01 0.335D+00
 Coeff-Com:  0.645D+00
 Coeff:      0.431D-05-0.873D-04 0.161D-04 0.285D-03 0.302D-03 0.373D-03
 Coeff:      0.491D-03-0.435D-02-0.253D-01-0.205D-01 0.682D-01 0.335D+00
 Coeff:      0.645D+00
 Gap=     0.138 Goal=   None    Shift=    0.000
 RMSDP=6.50D-07 MaxDP=3.06D-05 DE=-2.14D-10 OVMax= 4.15D-06

 Cycle  14  Pass 1  IDiag  1:
 RMSU=  2.93D-07    CP:  9.87D-01  9.14D-01  7.59D-01  1.12D+00  7.48D-01
                    CP:  1.14D+00  1.13D+00  8.39D-01  1.04D+00  1.16D+00
                    CP:  9.86D-01  7.15D-01  1.14D+00
 E= -1914.03994750702     Delta-E=       -0.000000000083 Rises=F Damp=F
 DIIS: error= 8.69D-08 at cycle  14 NSaved=  14.
 NSaved=14 IEnMin=14 EnMin= -1914.03994750702     IErMin=14 ErrMin= 8.69D-08
 ErrMax= 8.69D-08  0.00D+00 EMaxC= 1.00D-01 BMatC= 5.41D-12 BMatP= 4.31D-11
 IDIUse=1 WtCom= 1.00D+00 WtEn= 0.00D+00
 Coeff-Com:  0.204D-06 0.155D-04-0.683D-05-0.100D-03-0.250D-03 0.213D-03
 Coeff-Com:  0.132D-02 0.182D-02-0.675D-03-0.148D-01-0.481D-01-0.217D-01
 Coeff-Com:  0.217D+00 0.865D+00
 Coeff:      0.204D-06 0.155D-04-0.683D-05-0.100D-03-0.250D-03 0.213D-03
 Coeff:      0.132D-02 0.182D-02-0.675D-03-0.148D-01-0.481D-01-0.217D-01
 Coeff:      0.217D+00 0.865D+00
 Gap=     0.138 Goal=   None    Shift=    0.000
 RMSDP=4.44D-07 MaxDP=6.06D-05 DE=-8.28D-11 OVMax= 2.87D-06

 Cycle  15  Pass 1  IDiag  1:
 RMSU=  1.33D-07    CP:  9.87D-01  9.14D-01  7.59D-01  1.12D+00  7.48D-01
                    CP:  1.14D+00  1.13D+00  8.38D-01  1.04D+00  1.15D+00
                    CP:  9.76D-01  7.74D-01  1.24D+00  8.19D-01
 E= -1914.03994750697     Delta-E=        0.000000000057 Rises=F Damp=F
 DIIS: error= 5.21D-08 at cycle  15 NSaved=  15.
 NSaved=15 IEnMin=14 EnMin= -1914.03994750702     IErMin=15 ErrMin= 5.21D-08
 ErrMax= 5.21D-08  0.00D+00 EMaxC= 1.00D-01 BMatC= 1.27D-12 BMatP= 5.41D-12
 IDIUse=1 WtCom= 1.00D+00 WtEn= 0.00D+00
 Coeff-Com: -0.511D-06 0.205D-04-0.589D-05-0.884D-04-0.170D-03 0.848D-04
 Coeff-Com:  0.508D-03 0.165D-02 0.344D-02-0.412D-02-0.357D-01-0.679D-01
 Coeff-Com:  0.557D-02 0.419D+00 0.678D+00
 Coeff:     -0.511D-06 0.205D-04-0.589D-05-0.884D-04-0.170D-03 0.848D-04
 Coeff:      0.508D-03 0.165D-02 0.344D-02-0.412D-02-0.357D-01-0.679D-01
 Coeff:      0.557D-02 0.419D+00 0.678D+00
 Gap=     0.138 Goal=   None    Shift=    0.000
 RMSDP=1.93D-07 MaxDP=2.77D-05 DE= 5.73D-11 OVMax= 1.06D-06

 Cycle  16  Pass 1  IDiag  1:
 RMSU=  3.97D-08    CP:  9.87D-01  9.14D-01  7.59D-01  1.12D+00  7.48D-01
                    CP:  1.14D+00  1.13D+00  8.39D-01  1.04D+00  1.15D+00
                    CP:  9.74D-01  7.69D-01  1.30D+00  9.41D-01  9.71D-01
 E= -1914.03994750700     Delta-E=       -0.000000000031 Rises=F Damp=F
 DIIS: error= 1.43D-08 at cycle  16 NSaved=  16.
 NSaved=16 IEnMin=14 EnMin= -1914.03994750702     IErMin=16 ErrMin= 1.43D-08
 ErrMax= 1.43D-08  0.00D+00 EMaxC= 1.00D-01 BMatC= 1.73D-13 BMatP= 1.27D-12
 IDIUse=1 WtCom= 1.00D+00 WtEn= 0.00D+00
 Coeff-Com: -0.210D-06 0.491D-05-0.205D-05-0.157D-04-0.245D-04 0.774D-05
 Coeff-Com: -0.771D-04 0.298D-03 0.133D-02 0.165D-02-0.296D-02-0.203D-01
 Coeff-Com: -0.384D-01-0.272D-01 0.269D+00 0.817D+00
 Coeff:     -0.210D-06 0.491D-05-0.205D-05-0.157D-04-0.245D-04 0.774D-05
 Coeff:     -0.771D-04 0.298D-03 0.133D-02 0.165D-02-0.296D-02-0.203D-01
 Coeff:     -0.384D-01-0.272D-01 0.269D+00 0.817D+00
 Gap=     0.138 Goal=   None    Shift=    0.000
 RMSDP=4.59D-08 MaxDP=6.68D-06 DE=-3.14D-11 OVMax= 5.12D-07

 Cycle  17  Pass 1  IDiag  1:
 RMSU=  1.51D-08    CP:  9.87D-01  9.14D-01  7.59D-01  1.12D+00  7.48D-01
                    CP:  1.14D+00  1.13D+00  8.40D-01  1.04D+00  1.15D+00
                    CP:  9.72D-01  7.63D-01  1.32D+00  9.65D-01  1.00D+00
                    CP:  1.07D+00
 E= -1914.03994750709     Delta-E=       -0.000000000089 Rises=F Damp=F
 DIIS: error= 6.22D-09 at cycle  17 NSaved=  17.
 NSaved=17 IEnMin=17 EnMin= -1914.03994750709     IErMin=17 ErrMin= 6.22D-09
 ErrMax= 6.22D-09  0.00D+00 EMaxC= 1.00D-01 BMatC= 2.11D-14 BMatP= 1.73D-13
 IDIUse=1 WtCom= 1.00D+00 WtEn= 0.00D+00
 Coeff-Com: -0.149D-07-0.926D-06 0.572D-06 0.676D-05 0.126D-04-0.463D-05
 Coeff-Com: -0.978D-04-0.116D-03 0.132D-04 0.111D-02 0.328D-02 0.130D-02
 Coeff-Com: -0.149D-01-0.693D-01 0.743D-02 0.296D+00 0.775D+00
 Coeff:     -0.149D-07-0.926D-06 0.572D-06 0.676D-05 0.126D-04-0.463D-05
 Coeff:     -0.978D-04-0.116D-03 0.132D-04 0.111D-02 0.328D-02 0.130D-02
 Coeff:     -0.149D-01-0.693D-01 0.743D-02 0.296D+00 0.775D+00
 Gap=     0.138 Goal=   None    Shift=    0.000
 RMSDP=1.47D-08 MaxDP=1.27D-06 DE=-8.87D-11 OVMax= 1.36D-07

 Cycle  18  Pass 1  IDiag  1:
 RMSU=  6.00D-09    CP:  9.87D-01  9.14D-01  7.59D-01  1.12D+00  7.48D-01
                    CP:  1.14D+00  1.13D+00  8.40D-01  1.04D+00  1.15D+00
                    CP:  9.72D-01  7.65D-01  1.32D+00  9.54D-01  1.02D+00
                    CP:  1.14D+00  1.08D+00
 E= -1914.03994750709     Delta-E=       -0.000000000003 Rises=F Damp=F
 DIIS: error= 2.15D-09 at cycle  18 NSaved=  18.
 NSaved=18 IEnMin=18 EnMin= -1914.03994750709     IErMin=18 ErrMin= 2.15D-09
 ErrMax= 2.15D-09  0.00D+00 EMaxC= 1.00D-01 BMatC= 3.60D-15 BMatP= 2.11D-14
 IDIUse=1 WtCom= 1.00D+00 WtEn= 0.00D+00
 Coeff-Com:  0.155D-07-0.980D-06 0.617D-06 0.505D-05 0.759D-05-0.193D-05
 Coeff-Com: -0.324D-04-0.874D-04-0.159D-03 0.334D-03 0.191D-02 0.354D-02
 Coeff-Com: -0.159D-02-0.287D-01-0.288D-01 0.380D-01 0.356D+00 0.660D+00
 Coeff:      0.155D-07-0.980D-06 0.617D-06 0.505D-05 0.759D-05-0.193D-05
 Coeff:     -0.324D-04-0.874D-04-0.159D-03 0.334D-03 0.191D-02 0.354D-02
 Coeff:     -0.159D-02-0.287D-01-0.288D-01 0.380D-01 0.356D+00 0.660D+00
 Gap=     0.138 Goal=   None    Shift=    0.000
 RMSDP=7.80D-09 MaxDP=7.05D-07 DE=-2.73D-12 OVMax= 4.28D-08

 SCF Done:  E(RM062X) =  -1914.03994751     A.U. after   18 cycles
            NFock= 18  Conv=0.78D-08     -V/T= 2.0025
 KE= 1.909181892113D+03 PE=-7.095264941114D+03 EE= 1.994662358832D+03
 Leave Link  502 at Tue Apr  5 20:19:13 2022, MaxMem=  1879048192 cpu:            1509.2 elap:             216.2
 (Enter /gpfs/software/gaussian16/sse4/tar/g16/l701.exe)
 ... and contract with generalized density number  0.
 Compute integral first derivatives.
 Leave Link  701 at Tue Apr  5 20:19:13 2022, MaxMem=  1879048192 cpu:               1.1 elap:               0.2
 (Enter /gpfs/software/gaussian16/sse4/tar/g16/l702.exe)
 L702 exits ... SP integral derivatives will be done elsewhere.
 Leave Link  702 at Tue Apr  5 20:19:13 2022, MaxMem=  1879048192 cpu:               0.1 elap:               0.0
 (Enter /gpfs/software/gaussian16/sse4/tar/g16/l703.exe)
 Integral derivatives from FoFJK, PRISM(SPDF).
 Compute integral first derivatives, UseDBF=F ICtDFT=           0.
 Calling FoFJK, ICntrl=      2127 FMM=F ISym2X=0 I1Cent= 0 IOpClX= 0 NMat=1 NMatS=1 NMatT=0.
 FoFJK:  IHMeth= 1 ICntrl=    2127 DoSepK=F KAlg= 0 I1Cent=           0 FoldK=F
 IRaf=         0 NMat=       1 IRICut=       1 DoRegI=T DoRafI=F ISym2E= 0 IDoP0=0 IntGTp=1.
 FoFCou: FMM=F IPFlag=           0 FMFlag=      100000 FMFlg1=         800
         NFxFlg=           0 DoJE=F BraDBF=F KetDBF=F FulRan=T
         wScrn=  0.000000 ICntrl=      2127 IOpCl=  0 I1Cent=           0 NGrid=           0
         NMat0=    1 NMatS0=      1 NMatT0=    0 NMatD0=    1 NMtDS0=    0 NMtDT0=    0
 Symmetry not used in FoFCou.
 Leave Link  703 at Tue Apr  5 20:19:41 2022, MaxMem=  1879048192 cpu:             196.8 elap:              28.2
 (Enter /gpfs/software/gaussian16/sse4/tar/g16/l716.exe)
 Dipole        =-1.55566682D+00-4.23152255D-01 7.60688410D-02
 ***** Axes restored to original set *****
 -------------------------------------------------------------------
 Center     Atomic                   Forces (Hartrees/Bohr)
 Number     Number              X              Y              Z
 -------------------------------------------------------------------
      1        6          -0.001666818    0.006132514   -0.008076553
      2        6           0.007272659    0.007374970    0.008656972
      3        6          -0.009448778    0.001119570    0.000989825
      4        6           0.004514392   -0.014654764   -0.004470131
      5        6          -0.009557277   -0.001429627   -0.000822914
      6        6          -0.001939583    0.006114382    0.000399851
      7       17          -0.001094312   -0.000886909   -0.002792579
      8        8           0.004008446   -0.002996362    0.005095614
      9       17          -0.000229367   -0.000702446   -0.001286866
     10        6           0.012704368   -0.013168351   -0.001890583
     11        6          -0.010286503   -0.006642572    0.000823526
     12        6           0.017161569    0.001021685   -0.001110463
     13        6          -0.021944264    0.018568302    0.002716680
     14        6           0.012393905   -0.013668890   -0.001505321
     15        6          -0.009831392    0.014179990    0.004094027
     16        1           0.005736503   -0.005448486   -0.002245391
     17       17           0.001098662    0.004178717    0.002600759
     18        1           0.001107788    0.000908277   -0.001176453
 -------------------------------------------------------------------
 Cartesian Forces:  Max     0.021944264 RMS     0.007705283
 Leave Link  716 at Tue Apr  5 20:19:41 2022, MaxMem=  1879048192 cpu:               0.1 elap:               0.0
 (Enter /gpfs/software/gaussian16/sse4/tar/g16/l103.exe)

 GradGradGradGradGradGradGradGradGradGradGradGradGradGradGradGradGradGrad
 Berny optimization.
 Using GEDIIS/GDIIS optimizer.
 FormGI is forming the generalized inverse of G from B-inverse, IUseBI=4.
 GSVD:  received Info=                   1 from GESDD.
 Internal  Forces:  Max     0.011210047 RMS     0.003691114
 Search for a local minimum.
 Step number   6 out of a maximum of   96
 All quantities printed in internal units (Hartrees-Bohrs-Radians)
 RMS Force = .36911D-02 SwitMx=.10000D-02 MixMth= 1
 Mixed Optimization -- RFO/linear search
 Update second derivatives using D2CorX and points    5    6
 DE= -2.66D-03 DEPred=-2.83D-03 R= 9.41D-01
 TightC=F SS=  1.41D+00  RLast= 4.83D-01 DXNew= 1.7019D+00 1.4483D+00
 Trust test= 9.41D-01 RLast= 4.83D-01 DXMaxT set to 1.45D+00
 ITU=  1  1  1  1  1  0
 Use linear search instead of GDIIS.
     Eigenvalues ---    0.00501   0.00888   0.01164   0.01298   0.01518
     Eigenvalues ---    0.01630   0.01661   0.01909   0.01959   0.02078
     Eigenvalues ---    0.02105   0.02134   0.02185   0.02320   0.02474
     Eigenvalues ---    0.03667   0.16034   0.17515   0.23439   0.23594
     Eigenvalues ---    0.24897   0.24940   0.24957   0.24988   0.24993
     Eigenvalues ---    0.25058   0.25197   0.26744   0.29562   0.31223
     Eigenvalues ---    0.31626   0.31683   0.32449   0.33246   0.33926
     Eigenvalues ---    0.35291   0.35359   0.36298   0.40305   0.42936
     Eigenvalues ---    0.43244   0.45898   0.46820   0.51777   0.53542
     Eigenvalues ---    0.61699   0.68853   0.93839
 RFO step:  Lambda=-5.16847203D-03 EMin= 5.00660758D-03
 Quartic linear search produced a step of -0.06524.
 Iteration  1 RMS(Cart)=  0.08282347 RMS(Int)=  0.00457606
 Iteration  2 RMS(Cart)=  0.00494015 RMS(Int)=  0.00083292
 Iteration  3 RMS(Cart)=  0.00002309 RMS(Int)=  0.00083255
 Iteration  4 RMS(Cart)=  0.00000001 RMS(Int)=  0.00083255
 ITry= 1 IFail=0 DXMaxC= 3.66D-01 DCOld= 1.00D+10 DXMaxT= 1.45D+00 DXLimC= 3.00D+00 Rises=F
 Variable       Old X    -DE/DX   Delta X   Delta X   Delta X     New X
                                 (Linear)    (Quad)   (Total)
    R1        2.73963   0.00486   0.00051   0.00293   0.00382   2.74346
    R2        2.72085   0.00447   0.00065   0.00079   0.00177   2.72262
    R3        2.33846  -0.00508  -0.00033  -0.00016  -0.00049   2.33797
    R4        2.62404  -0.00866  -0.00062  -0.00306  -0.00367   2.62037
    R5        3.29133  -0.00082  -0.00035   0.00197   0.00162   3.29295
    R6        2.65642   0.00381   0.00019   0.00144   0.00127   2.65769
    R7        3.32363  -0.00254  -0.00052   0.00029  -0.00022   3.32341
    R8        2.59996  -0.00653  -0.00066   0.00042  -0.00025   2.59971
    R9        3.33871  -0.00499  -0.00181   0.01091   0.00910   3.34781
   R10        2.64714   0.00471   0.00031   0.00282   0.00276   2.64990
   R11        2.04424   0.00041   0.00014  -0.00058  -0.00044   2.04380
   R12        2.73279   0.00547   0.00066  -0.00063   0.00002   2.73281
   R13        2.60775  -0.00019   0.00199  -0.02417  -0.02251   2.58524
   R14        2.77529  -0.01036  -0.00145  -0.00019  -0.00243   2.77286
   R15        2.38955   0.01121  -0.00139   0.03753   0.03625   2.42580
   R16        2.54726  -0.00852  -0.00086  -0.00184  -0.00189   2.54538
   R17        2.63466   0.00904   0.00017   0.01143   0.01130   2.64596
   R18        2.04393   0.00225  -0.00011   0.00581   0.00569   2.04963
   R19        2.38870   0.00832  -0.00083   0.02509   0.02490   2.41359
    A1        1.92342   0.00504   0.00106   0.00173   0.00035   1.92377
    A2        2.16676  -0.00173  -0.00024   0.00306  -0.00133   2.16544
    A3        2.19057  -0.00310  -0.00066   0.00516   0.00036   2.19093
    A4        2.16363  -0.00263  -0.00023  -0.00588  -0.00543   2.15820
    A5        2.01997  -0.00039  -0.00072   0.00631   0.00521   2.02518
    A6        2.09958   0.00302   0.00095  -0.00041   0.00016   2.09974
    A7        2.13767   0.00019  -0.00020   0.00194   0.00159   2.13926
    A8        2.08898  -0.00077  -0.00084   0.01191   0.01099   2.09997
    A9        2.05647   0.00059   0.00104  -0.01358  -0.01260   2.04387
   A10        2.20198  -0.00504  -0.00172   0.00540   0.00431   2.20629
   A11        2.02731   0.00136   0.00024   0.00016   0.00008   2.02739
   A12        2.05376   0.00367   0.00148  -0.00567  -0.00452   2.04924
   A13        2.11726   0.00142   0.00122  -0.01044  -0.00936   2.10790
   A14        2.05979   0.00016   0.00019   0.00157   0.00179   2.06158
   A15        2.10582  -0.00157  -0.00145   0.00925   0.00782   2.11364
   A16        2.02208   0.00102  -0.00012   0.00599   0.00522   2.02730
   A17        2.12514   0.00126   0.00155  -0.01425  -0.01265   2.11249
   A18        2.13263  -0.00221  -0.00122   0.01095   0.00981   2.14244
   A19        2.24810  -0.00393  -0.00165   0.00959   0.00860   2.25670
   A20        2.15771   0.00451  -0.00193   0.03553   0.03426   2.19196
   A21        1.87676  -0.00056   0.00361  -0.04473  -0.04252   1.83424
   A22        2.44458   0.00276  -0.01009   0.12483   0.11470   2.55928
   A23        1.73896  -0.00493   0.01372  -0.17157  -0.15600   1.58296
   A24        2.09330   0.00279  -0.00126   0.02023   0.01782   2.11112
   A25        1.95679   0.00646   0.00429  -0.01843  -0.01356   1.94323
   A26        2.22926  -0.00913  -0.00290  -0.00068  -0.00307   2.22619
   A27        1.94553  -0.00501   0.00652  -0.09234  -0.08554   1.85999
   A28        2.45320   0.00515  -0.01189   0.15992   0.14923   2.60243
    D1        0.02763   0.00035  -0.00114   0.06010   0.05880   0.08643
    D2       -3.11229   0.00007  -0.00127   0.04600   0.04448  -3.06781
    D3       -3.04266  -0.00246  -0.00650  -0.08592  -0.09230  -3.13496
    D4        0.10062  -0.00274  -0.00663  -0.10002  -0.10663  -0.00601
    D5       -0.01455  -0.00074   0.00085  -0.06471  -0.06387  -0.07843
    D6       -3.13835  -0.00058   0.00097  -0.05733  -0.05639   3.08845
    D7        3.05454   0.00219   0.00630   0.08364   0.08986  -3.13879
    D8       -0.06926   0.00235   0.00641   0.09102   0.09734   0.02808
    D9       -0.02381  -0.00018   0.00105  -0.01826  -0.01727  -0.04107
   D10        3.13009  -0.00102   0.00111  -0.04515  -0.04431   3.08578
   D11        3.11603   0.00011   0.00119  -0.00354  -0.00236   3.11368
   D12       -0.01325  -0.00073   0.00124  -0.03043  -0.02940  -0.04265
   D13        0.00302   0.00047  -0.00047  -0.02762  -0.02806  -0.02504
   D14        3.05887   0.00131   0.00465   0.00769   0.01209   3.07097
   D15        3.13252   0.00129  -0.00053  -0.00103  -0.00168   3.13084
   D16       -0.09481   0.00213   0.00458   0.03428   0.03848  -0.05634
   D17       -0.00350   0.00104  -0.00043   0.02548   0.02498   0.02148
   D18       -3.11808   0.00063   0.00074   0.00941   0.01002  -3.10805
   D19        3.12005   0.00086  -0.00056   0.01805   0.01746   3.13751
   D20        0.00548   0.00046   0.00061   0.00198   0.00250   0.00798
   D21        0.01003  -0.00080   0.00017   0.02454   0.02473   0.03476
   D22       -3.04542  -0.00183  -0.00498  -0.00958  -0.01497  -3.06039
   D23        3.12390  -0.00036  -0.00098   0.04089   0.04003  -3.11925
   D24        0.06846  -0.00138  -0.00613   0.00677   0.00033   0.06878
   D25       -0.36762   0.00137  -0.00379   0.10278   0.09894  -0.26868
   D26        2.81651   0.00072  -0.00498   0.09065   0.08583   2.90234
   D27        2.68279   0.00243   0.00166   0.13998   0.14147   2.82426
   D28       -0.41627   0.00178   0.00046   0.12785   0.12836  -0.28791
   D29        3.09975  -0.00036   0.00233  -0.03555  -0.03329   3.06646
   D30       -0.07898   0.00033   0.00331  -0.02357  -0.02093  -0.09991
   D31        3.09526   0.00066   0.00030   0.01157   0.01185   3.10711
   D32       -0.13325   0.00147   0.00205   0.02402   0.02625  -0.10700
   D33       -0.01158   0.00023  -0.00062   0.00090   0.00067  -0.01090
   D34        3.04310   0.00104   0.00113   0.01335   0.01507   3.05817
   D35        0.15181  -0.00101  -0.00431   0.02036   0.01483   0.16664
   D36       -0.20415   0.00115   0.00601  -0.03814  -0.03248  -0.23663
   D37       -0.01699   0.00043   0.00119   0.00083   0.00313  -0.01386
   D38       -3.05673  -0.00151  -0.00113  -0.01306  -0.01350  -3.07023
   D39        0.15774  -0.00047  -0.00555   0.04092   0.03596   0.19370
         Item               Value     Threshold  Converged?
 Maximum Force            0.011210     0.000450     NO 
 RMS     Force            0.003691     0.000300     NO 
 Maximum Displacement     0.366063     0.001800     NO 
 RMS     Displacement     0.084179     0.001200     NO 
 Predicted change in Energy=-3.064954D-03
 Lowest energy point so far.  Saving SCF results.
 GradGradGradGradGradGradGradGradGradGradGradGradGradGradGradGradGradGrad

 Leave Link  103 at Tue Apr  5 20:19:42 2022, MaxMem=  1879048192 cpu:               0.2 elap:               0.0
 (Enter /gpfs/software/gaussian16/sse4/tar/g16/l202.exe)
                          Input orientation:                          
 ---------------------------------------------------------------------
 Center     Atomic      Atomic             Coordinates (Angstroms)
 Number     Number       Type             X           Y           Z
 ---------------------------------------------------------------------
      1          6           0       -4.012499   -0.693448   -0.511028
      2          6           0       -3.365284    0.358061    0.252577
      3          6           0       -1.999379    0.408799    0.486026
      4          6           0       -3.054813   -1.706597   -0.874510
      5          6           0       -1.700043   -1.672100   -0.637905
      6          6           0       -1.117177   -0.590977    0.038696
      7         17           0       -1.296684    1.768364    1.352473
      8          8           0       -5.229231   -0.742688   -0.729666
      9         17           0       -4.409929    1.608711    0.869892
     10          6           0        0.311212   -0.462592    0.224566
     11          6           0        1.047178    0.645156    0.545203
     12          6           0        2.206813    1.116374    0.829857
     13          6           0        1.293535   -1.540770    0.064443
     14          6           0        2.662641   -1.298101    0.229251
     15          6           0        2.782524   -0.055203    0.497806
     16          1           0        0.807714   -2.494373   -0.111658
     17         17           0       -3.695692   -3.111736   -1.742482
     18          1           0       -1.098526   -2.495551   -0.998211
 ---------------------------------------------------------------------
                    Distance matrix (angstroms):
                    1          2          3          4          5
     1  C    0.000000
     2  C    1.451775   0.000000
     3  C    2.502343   1.386640   0.000000
     4  C    1.440747   2.372663   2.727618   0.000000
     5  C    2.514222   2.772642   2.383897   1.375709   0.000000
     6  C    2.948828   2.449572   1.406391   2.415158   1.402266
     7  Cl   4.112032   2.734563   1.758672   4.486182   3.995135
     8  O    1.237200   2.377130   3.638100   2.382896   3.650670
     9  Cl   2.713822   1.742552   2.719907   3.983786   4.514495
    10  C    4.391910   3.767079   2.483247   3.753084   2.500382
    11  C    5.339272   4.431465   3.056285   4.936868   3.783734
    12  C    6.614625   5.653013   4.279127   6.209568   5.019306
    13  C    5.403991   5.034436   3.849913   4.451658   3.077669
    14  C    6.743228   6.251344   4.971305   5.837332   4.463726
    15  C    6.899090   6.166560   4.804376   6.219715   4.898734
    16  H    5.161132   5.067836   4.082328   4.015177   2.691080
    17  Cl   2.732208   4.016082   4.498654   1.771586   2.697269
    18  H    3.460659   3.853020   3.383747   2.113010   1.081533
                    6          7          8          9         10
     6  C    0.000000
     7  Cl   2.706423   0.000000
     8  O    4.185974   5.109365   0.000000
     9  Cl   4.046200   3.154467   2.959547   0.000000
    10  C    1.446142   2.972318   5.628989   5.195760   0.000000
    11  C    2.543425   2.721576   6.553222   5.551025   1.368050
    12  C    3.819672   3.601765   7.821954   6.635154   2.540239
    13  C    2.591197   4.395296   6.619215   6.564867   1.467332
    14  C    3.850112   5.132358   7.969294   7.673410   2.495459
    15  C    3.963017   4.549262   8.134343   7.391781   2.519525
    16  H    2.711222   4.974244   6.316252   6.709884   2.118417
    17  Cl   4.021885   6.256945   2.998320   5.442174   5.190619
    18  H    2.168623   4.872982   4.495261   5.594655   2.759613
                   11         12         13         14         15
    11  C    0.000000
    12  C    1.283677   0.000000
    13  C    2.251687   2.912104   0.000000
    14  C    2.546722   2.529465   1.400180   0.000000
    15  C    1.871943   1.346957   2.147510   1.277219   0.000000
    16  H    3.216435   3.985150   1.084616   2.233393   3.197010
    17  Cl   6.468583   7.702818   5.534013   6.899668   7.505236
    18  H    4.104901   5.226193   2.786179   4.133634   4.822438
                   16         17         18
    16  H    0.000000
    17  Cl   4.829223   0.000000
    18  H    2.102315   2.771082   0.000000
 Stoichiometry    C12H2Cl3O(1-)
 Framework group  C1[X(C12H2Cl3O)]
 Deg. of freedom    48
 Full point group                 C1      NOp   1
 RotChk:  IX=2 Diff= 4.23D-02
 Largest Abelian subgroup         C1      NOp   1
 Largest concise Abelian subgroup C1      NOp   1
                         Standard orientation:                         
 ---------------------------------------------------------------------
 Center     Atomic      Atomic             Coordinates (Angstroms)
 Number     Number       Type             X           Y           Z
 ---------------------------------------------------------------------
      1          6           0        2.371451    0.097207   -0.092491
      2          6           0        1.440910   -1.012180    0.012402
      3          6           0        0.063722   -0.858052    0.061088
      4          6           0        1.663297    1.349815   -0.020064
      5          6           0        0.298767    1.514137    0.040181
      6          6           0       -0.557375    0.403762    0.061103
      7         17           0       -0.986467   -2.268085    0.103935
      8          8           0        3.600857   -0.031805   -0.143275
      9         17           0        2.149780   -2.603401    0.057195
     10          6           0       -1.997917    0.525738    0.025234
     11          6           0       -2.939478   -0.414540   -0.292415
     12          6           0       -4.189498   -0.693343   -0.379272
     13          6           0       -2.758552    1.749166    0.304022
     14          6           0       -4.154807    1.768410    0.201044
     15          6           0       -4.509042    0.597872   -0.167260
     16          1           0       -2.110226    2.546621    0.650623
     17         17           0        2.660653    2.813710   -0.048493
     18          1           0       -0.092930    2.522067    0.059321
 ---------------------------------------------------------------------
 Rotational constants (GHZ):           0.5776435           0.2979140           0.1975043
 Leave Link  202 at Tue Apr  5 20:19:42 2022, MaxMem=  1879048192 cpu:               0.1 elap:               0.0
 (Enter /gpfs/software/gaussian16/sse4/tar/g16/l301.exe)
 Standard basis: 6-311+G(d,p) (5D, 7F)
 Ernie: Thresh=  0.10000D-02 Tol=  0.10000D-05 Strict=F.
 There are   404 symmetry adapted cartesian basis functions of A   symmetry.
 There are   388 symmetry adapted basis functions of A   symmetry.
   388 basis functions,   643 primitive gaussians,   404 cartesian basis functions
    67 alpha electrons       67 beta electrons
       nuclear repulsion energy      1279.0226488119 Hartrees.
 IExCor= 4336 DFT=T Ex+Corr=M062X ExCW=0 ScaHFX=  0.540000
 ScaDFX=  1.000000  1.000000  1.000000  1.000000 ScalE2=  1.000000  1.000000
 IRadAn=      5 IRanWt=     -1 IRanGd=            0 ICorTp=0 IEmpDi=  4
 NAtoms=   18 NActive=   18 NUniq=   18 SFac= 1.00D+00 NAtFMM=   60 NAOKFM=F Big=F
 Integral buffers will be    131072 words long.
 Raffenetti 2 integral format.
 Two-electron integral symmetry is turned on.
 Leave Link  301 at Tue Apr  5 20:19:42 2022, MaxMem=  1879048192 cpu:               0.4 elap:               0.1
 (Enter /gpfs/software/gaussian16/sse4/tar/g16/l302.exe)
 NPDir=0 NMtPBC=     1 NCelOv=     1 NCel=       1 NClECP=     1 NCelD=      1
         NCelK=      1 NCelE2=     1 NClLst=     1 CellRange=     0.0.
 One-electron integrals computed using PRISM.
 One-electron integral symmetry used in STVInt
 NBasis=   388 RedAO= T EigKep=  1.12D-06  NBF=   388
 NBsUse=   384 1.00D-06 EigRej=  9.91D-07 NBFU=   384
 Precomputing XC quadrature grid using
 IXCGrd= 4 IRadAn=           5 IRanWt=          -1 IRanGd=           0 AccXCQ= 0.00D+00.
 Generated NRdTot=       0 NPtTot=           0 NUsed=           0 NTot=          32
 NSgBfM=   400   400   400   400   400 MxSgAt=    18 MxSgA2=    18.
 Leave Link  302 at Tue Apr  5 20:19:42 2022, MaxMem=  1879048192 cpu:               2.3 elap:               0.3
 (Enter /gpfs/software/gaussian16/sse4/tar/g16/l303.exe)
 DipDrv:  MaxL=1.
 Leave Link  303 at Tue Apr  5 20:19:42 2022, MaxMem=  1879048192 cpu:               0.3 elap:               0.1
 (Enter /gpfs/software/gaussian16/sse4/tar/g16/l401.exe)
 Initial guess from the checkpoint file:  "checkpoint.chk"
 B after Tr=    -0.000000   -0.000000    0.000000
         Rot=    0.999942    0.001905    0.000423    0.010579 Ang=   1.23 deg.
 Guess basis will be translated and rotated to current coordinates.
 JPrj=2 DoOrth=T DoCkMO=T.
 Generating alternative initial guess.
 ExpMin= 4.38D-02 ExpMax= 1.06D+05 ExpMxC= 3.62D+03 IAcc=2 IRadAn=         4 AccDes= 0.00D+00
 Harris functional with IExCor= 1009 and IRadAn=       4 diagonalized for initial guess.
 HarFok:  IExCor= 1009 AccDes= 0.00D+00 IRadAn=         4 IDoV= 1 UseB2=F ITyADJ=14
 ICtDFT=  3500011 ScaDFX=  1.000000  1.000000  1.000000  1.000000
 FoFCou: FMM=F IPFlag=           0 FMFlag=      100000 FMFlg1=           0
         NFxFlg=           0 DoJE=T BraDBF=F KetDBF=T FulRan=T
         wScrn=  0.000000 ICntrl=       500 IOpCl=  0 I1Cent=   200000004 NGrid=           0
         NMat0=    1 NMatS0=      1 NMatT0=    0 NMatD0=    1 NMtDS0=    0 NMtDT0=    0
 Petite list used in FoFCou.
 Harris En= -1913.17641995403    
 Leave Link  401 at Tue Apr  5 20:19:44 2022, MaxMem=  1879048192 cpu:              10.5 elap:               1.5
 (Enter /gpfs/software/gaussian16/sse4/tar/g16/l502.exe)
 Integral symmetry usage will be decided dynamically.
 Closed shell SCF:
 Using DIIS extrapolation, IDIIS=  1040.
 NGot=  1879048192 LenX=  1878715301 LenY=  1878551644
 Requested convergence on RMS density matrix=1.00D-08 within 128 cycles.
 Requested convergence on MAX density matrix=1.00D-06.
 Requested convergence on             energy=1.00D-06.
 No special actions if energy rises.
 Fock matrices will be formed incrementally for  20 cycles.

 Cycle   1  Pass 1  IDiag  1:
 FoFJK:  IHMeth= 1 ICntrl=       0 DoSepK=F KAlg= 0 I1Cent=           0 FoldK=F
 IRaf= 840000000 NMat=       1 IRICut=       1 DoRegI=T DoRafI=F ISym2E= 0 IDoP0=0 IntGTp=1.
 FoFCou: FMM=F IPFlag=           0 FMFlag=      100000 FMFlg1=           0
         NFxFlg=           0 DoJE=F BraDBF=F KetDBF=F FulRan=T
         wScrn=  0.000000 ICntrl=         0 IOpCl=  0 I1Cent=           0 NGrid=           0
         NMat0=    1 NMatS0=      1 NMatT0=    0 NMatD0=    1 NMtDS0=    0 NMtDT0=    0
 Symmetry not used in FoFCou.
 E= -1913.92126246064    
 DIIS: error= 8.92D-03 at cycle   1 NSaved=   1.
 NSaved= 1 IEnMin= 1 EnMin= -1913.92126246064     IErMin= 1 ErrMin= 8.92D-03
 ErrMax= 8.92D-03  0.00D+00 EMaxC= 1.00D-01 BMatC= 5.85D-02 BMatP= 5.85D-02
 IDIUse=3 WtCom= 9.11D-01 WtEn= 8.92D-02
 Coeff-Com:  0.100D+01
 Coeff-En:   0.100D+01
 Coeff:      0.100D+01
 Gap=     0.391 Goal=   None    Shift=    0.000
 GapD=    0.391 DampG=1.000 DampE=1.000 DampFc=1.0000 IDamp=-1.
 RMSDP=2.48D-02 MaxDP=1.44D+00              OVMax= 8.25D-02

 Cycle   2  Pass 1  IDiag  1:
 RMSU=  2.35D-02    CP:  9.43D-01
 E= -1914.03623636789     Delta-E=       -0.114973907249 Rises=F Damp=F
 DIIS: error= 1.36D-03 at cycle   2 NSaved=   2.
 NSaved= 2 IEnMin= 2 EnMin= -1914.03623636789     IErMin= 2 ErrMin= 1.36D-03
 ErrMax= 1.36D-03  0.00D+00 EMaxC= 1.00D-01 BMatC= 2.17D-03 BMatP= 5.85D-02
 IDIUse=3 WtCom= 9.86D-01 WtEn= 1.36D-02
 Coeff-Com: -0.580D-01 0.106D+01
 Coeff-En:   0.000D+00 0.100D+01
 Coeff:     -0.572D-01 0.106D+01
 Gap=     0.128 Goal=   None    Shift=    0.000
 RMSDP=9.28D-03 MaxDP=1.81D+00 DE=-1.15D-01 OVMax= 3.82D-02

 Cycle   3  Pass 1  IDiag  1:
 RMSU=  7.70D-03    CP:  9.79D-01  1.08D+00
 E= -1914.03973859689     Delta-E=       -0.003502229004 Rises=F Damp=F
 DIIS: error= 1.98D-03 at cycle   3 NSaved=   3.
 NSaved= 3 IEnMin= 3 EnMin= -1914.03973859689     IErMin= 2 ErrMin= 1.36D-03
 ErrMax= 1.98D-03  0.00D+00 EMaxC= 1.00D-01 BMatC= 1.96D-03 BMatP= 2.17D-03
 IDIUse=3 WtCom= 9.80D-01 WtEn= 1.98D-02
 Coeff-Com: -0.552D-01 0.540D+00 0.515D+00
 Coeff-En:   0.000D+00 0.000D+00 0.100D+01
 Coeff:     -0.541D-01 0.529D+00 0.525D+00
 Gap=     0.138 Goal=   None    Shift=    0.000
 RMSDP=3.60D-03 MaxDP=5.33D-01 DE=-3.50D-03 OVMax= 1.40D-02

 Cycle   4  Pass 1  IDiag  1:
 RMSU=  2.23D-03    CP:  9.72D-01  1.13D+00  6.91D-01
 E= -1914.04170147991     Delta-E=       -0.001962883021 Rises=F Damp=F
 DIIS: error= 6.42D-04 at cycle   4 NSaved=   4.
 NSaved= 4 IEnMin= 4 EnMin= -1914.04170147991     IErMin= 4 ErrMin= 6.42D-04
 ErrMax= 6.42D-04  0.00D+00 EMaxC= 1.00D-01 BMatC= 2.33D-04 BMatP= 1.96D-03
 IDIUse=3 WtCom= 9.94D-01 WtEn= 6.42D-03
 Coeff-Com: -0.186D-01 0.111D+00 0.252D+00 0.656D+00
 Coeff-En:   0.000D+00 0.000D+00 0.000D+00 0.100D+01
 Coeff:     -0.185D-01 0.110D+00 0.251D+00 0.658D+00
 Gap=     0.138 Goal=   None    Shift=    0.000
 RMSDP=7.93D-04 MaxDP=5.29D-02 DE=-1.96D-03 OVMax= 8.62D-03

 Cycle   5  Pass 1  IDiag  1:
 RMSU=  7.17D-04    CP:  9.71D-01  1.14D+00  6.91D-01  1.04D+00
 E= -1914.04194307023     Delta-E=       -0.000241590318 Rises=F Damp=F
 DIIS: error= 4.05D-04 at cycle   5 NSaved=   5.
 NSaved= 5 IEnMin= 5 EnMin= -1914.04194307023     IErMin= 5 ErrMin= 4.05D-04
 ErrMax= 4.05D-04  0.00D+00 EMaxC= 1.00D-01 BMatC= 7.20D-05 BMatP= 2.33D-04
 IDIUse=3 WtCom= 9.96D-01 WtEn= 4.05D-03
 Coeff-Com:  0.211D-02-0.679D-01 0.198D-01 0.398D+00 0.648D+00
 Coeff-En:   0.000D+00 0.000D+00 0.000D+00 0.643D-01 0.936D+00
 Coeff:      0.210D-02-0.677D-01 0.198D-01 0.396D+00 0.650D+00
 Gap=     0.138 Goal=   None    Shift=    0.000
 RMSDP=5.83D-04 MaxDP=9.40D-02 DE=-2.42D-04 OVMax= 4.54D-03

 Cycle   6  Pass 1  IDiag  1:
 RMSU=  2.70D-04    CP:  9.74D-01  1.15D+00  7.26D-01  1.09D+00  8.27D-01
 E= -1914.04202615054     Delta-E=       -0.000083080313 Rises=F Damp=F
 DIIS: error= 1.39D-04 at cycle   6 NSaved=   6.
 NSaved= 6 IEnMin= 6 EnMin= -1914.04202615054     IErMin= 6 ErrMin= 1.39D-04
 ErrMax= 1.39D-04  0.00D+00 EMaxC= 1.00D-01 BMatC= 9.25D-06 BMatP= 7.20D-05
 IDIUse=3 WtCom= 9.99D-01 WtEn= 1.39D-03
 Coeff-Com:  0.307D-02-0.502D-01-0.147D-01 0.148D+00 0.345D+00 0.569D+00
 Coeff-En:   0.000D+00 0.000D+00 0.000D+00 0.000D+00 0.000D+00 0.100D+01
 Coeff:      0.307D-02-0.502D-01-0.147D-01 0.148D+00 0.344D+00 0.569D+00
 Gap=     0.138 Goal=   None    Shift=    0.000
 RMSDP=1.43D-04 MaxDP=1.27D-02 DE=-8.31D-05 OVMax= 1.69D-03

 Cycle   7  Pass 1  IDiag  1:
 RMSU=  1.28D-04    CP:  9.74D-01  1.15D+00  7.25D-01  1.09D+00  9.08D-01
                    CP:  9.52D-01
 E= -1914.04203797840     Delta-E=       -0.000011827856 Rises=F Damp=F
 DIIS: error= 6.62D-05 at cycle   7 NSaved=   7.
 NSaved= 7 IEnMin= 7 EnMin= -1914.04203797840     IErMin= 7 ErrMin= 6.62D-05
 ErrMax= 6.62D-05  0.00D+00 EMaxC= 1.00D-01 BMatC= 1.16D-06 BMatP= 9.25D-06
 IDIUse=1 WtCom= 1.00D+00 WtEn= 0.00D+00
 Coeff-Com:  0.815D-03-0.707D-02-0.770D-02-0.119D-01-0.545D-02 0.239D+00
 Coeff-Com:  0.792D+00
 Coeff:      0.815D-03-0.707D-02-0.770D-02-0.119D-01-0.545D-02 0.239D+00
 Coeff:      0.792D+00
 Gap=     0.138 Goal=   None    Shift=    0.000
 RMSDP=9.20D-05 MaxDP=8.87D-03 DE=-1.18D-05 OVMax= 1.02D-03

 Cycle   8  Pass 1  IDiag  1:
 RMSU=  4.32D-05    CP:  9.74D-01  1.15D+00  7.26D-01  1.09D+00  8.82D-01
                    CP:  9.94D-01  1.02D+00
 E= -1914.04204008295     Delta-E=       -0.000002104553 Rises=F Damp=F
 DIIS: error= 2.50D-05 at cycle   8 NSaved=   8.
 NSaved= 8 IEnMin= 8 EnMin= -1914.04204008295     IErMin= 8 ErrMin= 2.50D-05
 ErrMax= 2.50D-05  0.00D+00 EMaxC= 1.00D-01 BMatC= 2.69D-07 BMatP= 1.16D-06
 IDIUse=1 WtCom= 1.00D+00 WtEn= 0.00D+00
 Coeff-Com: -0.973D-05 0.429D-02-0.234D-02-0.308D-01-0.665D-01 0.267D-01
 Coeff-Com:  0.408D+00 0.661D+00
 Coeff:     -0.973D-05 0.429D-02-0.234D-02-0.308D-01-0.665D-01 0.267D-01
 Coeff:      0.408D+00 0.661D+00
 Gap=     0.138 Goal=   None    Shift=    0.000
 RMSDP=2.70D-05 MaxDP=3.04D-03 DE=-2.10D-06 OVMax= 4.14D-04

 Cycle   9  Pass 1  IDiag  1:
 RMSU=  1.33D-05    CP:  9.74D-01  1.15D+00  7.25D-01  1.09D+00  8.78D-01
                    CP:  1.04D+00  1.15D+00  1.02D+00
 E= -1914.04204046781     Delta-E=       -0.000000384864 Rises=F Damp=F
 DIIS: error= 9.94D-06 at cycle   9 NSaved=   9.
 NSaved= 9 IEnMin= 9 EnMin= -1914.04204046781     IErMin= 9 ErrMin= 9.94D-06
 ErrMax= 9.94D-06  0.00D+00 EMaxC= 1.00D-01 BMatC= 3.05D-08 BMatP= 2.69D-07
 IDIUse=1 WtCom= 1.00D+00 WtEn= 0.00D+00
 Coeff-Com: -0.101D-03 0.295D-02-0.641D-03-0.125D-01-0.308D-01-0.137D-01
 Coeff-Com:  0.838D-01 0.281D+00 0.690D+00
 Coeff:     -0.101D-03 0.295D-02-0.641D-03-0.125D-01-0.308D-01-0.137D-01
 Coeff:      0.838D-01 0.281D+00 0.690D+00
 Gap=     0.138 Goal=   None    Shift=    0.000
 RMSDP=2.04D-05 MaxDP=2.94D-03 DE=-3.85D-07 OVMax= 1.34D-04

 Cycle  10  Pass 1  IDiag  1:
 RMSU=  8.36D-06    CP:  9.74D-01  1.15D+00  7.25D-01  1.09D+00  8.79D-01
                    CP:  1.06D+00  1.19D+00  1.01D+00  1.17D+00
 E= -1914.04204051199     Delta-E=       -0.000000044173 Rises=F Damp=F
 DIIS: error= 3.01D-06 at cycle  10 NSaved=  10.
 NSaved=10 IEnMin=10 EnMin= -1914.04204051199     IErMin=10 ErrMin= 3.01D-06
 ErrMax= 3.01D-06  0.00D+00 EMaxC= 1.00D-01 BMatC= 7.28D-09 BMatP= 3.05D-08
 IDIUse=1 WtCom= 1.00D+00 WtEn= 0.00D+00
 Coeff-Com: -0.655D-04 0.891D-03 0.299D-04-0.468D-03-0.395D-02-0.949D-02
 Coeff-Com: -0.346D-01 0.739D-02 0.346D+00 0.694D+00
 Coeff:     -0.655D-04 0.891D-03 0.299D-04-0.468D-03-0.395D-02-0.949D-02
 Coeff:     -0.346D-01 0.739D-02 0.346D+00 0.694D+00
 Gap=     0.138 Goal=   None    Shift=    0.000
 RMSDP=7.33D-06 MaxDP=7.21D-04 DE=-4.42D-08 OVMax= 7.43D-05

 Cycle  11  Pass 1  IDiag  1:
 RMSU=  2.18D-06    CP:  9.74D-01  1.15D+00  7.24D-01  1.09D+00  8.76D-01
                    CP:  1.05D+00  1.17D+00  1.04D+00  1.26D+00  8.64D-01
 E= -1914.04204052210     Delta-E=       -0.000000010109 Rises=F Damp=F
 DIIS: error= 1.17D-06 at cycle  11 NSaved=  11.
 NSaved=11 IEnMin=11 EnMin= -1914.04204052210     IErMin=11 ErrMin= 1.17D-06
 ErrMax= 1.17D-06  0.00D+00 EMaxC= 1.00D-01 BMatC= 1.03D-09 BMatP= 7.28D-09
 IDIUse=1 WtCom= 1.00D+00 WtEn= 0.00D+00
 Coeff-Com: -0.152D-04-0.317D-04 0.957D-04 0.174D-02 0.223D-02-0.136D-02
 Coeff-Com: -0.265D-01-0.398D-01 0.361D-01 0.292D+00 0.735D+00
 Coeff:     -0.152D-04-0.317D-04 0.957D-04 0.174D-02 0.223D-02-0.136D-02
 Coeff:     -0.265D-01-0.398D-01 0.361D-01 0.292D+00 0.735D+00
 Gap=     0.138 Goal=   None    Shift=    0.000
 RMSDP=2.10D-06 MaxDP=3.25D-04 DE=-1.01D-08 OVMax= 2.19D-05

 Cycle  12  Pass 1  IDiag  1:
 RMSU=  1.28D-06    CP:  9.74D-01  1.15D+00  7.24D-01  1.09D+00  8.76D-01
                    CP:  1.06D+00  1.18D+00  1.04D+00  1.28D+00  9.12D-01
                    CP:  1.05D+00
 E= -1914.04204052367     Delta-E=       -0.000000001570 Rises=F Damp=F
 DIIS: error= 4.81D-07 at cycle  12 NSaved=  12.
 NSaved=12 IEnMin=12 EnMin= -1914.04204052367     IErMin=12 ErrMin= 4.81D-07
 ErrMax= 4.81D-07  0.00D+00 EMaxC= 1.00D-01 BMatC= 1.84D-10 BMatP= 1.03D-09
 IDIUse=1 WtCom= 1.00D+00 WtEn= 0.00D+00
 Coeff-Com:  0.584D-05-0.180D-03 0.363D-04 0.906D-03 0.132D-02 0.141D-02
 Coeff-Com: -0.464D-02-0.184D-01-0.483D-01 0.362D-02 0.341D+00 0.723D+00
 Coeff:      0.584D-05-0.180D-03 0.363D-04 0.906D-03 0.132D-02 0.141D-02
 Coeff:     -0.464D-02-0.184D-01-0.483D-01 0.362D-02 0.341D+00 0.723D+00
 Gap=     0.138 Goal=   None    Shift=    0.000
 RMSDP=7.53D-07 MaxDP=4.83D-05 DE=-1.57D-09 OVMax= 1.39D-05

 Cycle  13  Pass 1  IDiag  1:
 RMSU=  4.79D-07    CP:  9.74D-01  1.15D+00  7.24D-01  1.09D+00  8.76D-01
                    CP:  1.06D+00  1.18D+00  1.04D+00  1.29D+00  9.33D-01
                    CP:  1.13D+00  8.35D-01
 E= -1914.04204052381     Delta-E=       -0.000000000142 Rises=F Damp=F
 DIIS: error= 3.39D-07 at cycle  13 NSaved=  13.
 NSaved=13 IEnMin=13 EnMin= -1914.04204052381     IErMin=13 ErrMin= 3.39D-07
 ErrMax= 3.39D-07  0.00D+00 EMaxC= 1.00D-01 BMatC= 3.08D-11 BMatP= 1.84D-10
 IDIUse=1 WtCom= 1.00D+00 WtEn= 0.00D+00
 Coeff-Com:  0.364D-05-0.698D-04 0.128D-04 0.244D-03 0.237D-03 0.853D-03
 Coeff-Com:  0.910D-03-0.339D-02-0.247D-01-0.281D-01 0.579D-01 0.340D+00
 Coeff-Com:  0.656D+00
 Coeff:      0.364D-05-0.698D-04 0.128D-04 0.244D-03 0.237D-03 0.853D-03
 Coeff:      0.910D-03-0.339D-02-0.247D-01-0.281D-01 0.579D-01 0.340D+00
 Coeff:      0.656D+00
 Gap=     0.138 Goal=   None    Shift=    0.000
 RMSDP=3.85D-07 MaxDP=6.42D-05 DE=-1.42D-10 OVMax= 3.68D-06

 Cycle  14  Pass 1  IDiag  1:
 RMSU=  1.81D-07    CP:  9.74D-01  1.15D+00  7.24D-01  1.09D+00  8.76D-01
                    CP:  1.06D+00  1.18D+00  1.04D+00  1.28D+00  9.35D-01
                    CP:  1.12D+00  8.65D-01  9.52D-01
 E= -1914.04204052392     Delta-E=       -0.000000000110 Rises=F Damp=F
 DIIS: error= 8.61D-08 at cycle  14 NSaved=  14.
 NSaved=14 IEnMin=14 EnMin= -1914.04204052392     IErMin=14 ErrMin= 8.61D-08
 ErrMax= 8.61D-08  0.00D+00 EMaxC= 1.00D-01 BMatC= 7.14D-12 BMatP= 3.08D-11
 IDIUse=1 WtCom= 1.00D+00 WtEn= 0.00D+00
 Coeff-Com:  0.413D-06 0.787D-05-0.513D-05-0.841D-04-0.223D-03 0.921D-04
 Coeff-Com:  0.139D-02 0.274D-02-0.628D-03-0.143D-01-0.704D-01-0.348D-02
 Coeff-Com:  0.342D+00 0.743D+00
 Coeff:      0.413D-06 0.787D-05-0.513D-05-0.841D-04-0.223D-03 0.921D-04
 Coeff:      0.139D-02 0.274D-02-0.628D-03-0.143D-01-0.704D-01-0.348D-02
 Coeff:      0.342D+00 0.743D+00
 Gap=     0.138 Goal=   None    Shift=    0.000
 RMSDP=2.30D-07 MaxDP=4.73D-05 DE=-1.10D-10 OVMax= 2.83D-06

 Cycle  15  Pass 1  IDiag  1:
 RMSU=  9.48D-08    CP:  9.74D-01  1.15D+00  7.24D-01  1.09D+00  8.76D-01
                    CP:  1.06D+00  1.18D+00  1.04D+00  1.28D+00  9.31D-01
                    CP:  1.13D+00  8.69D-01  1.05D+00  1.25D+00
 E= -1914.04204052391     Delta-E=        0.000000000007 Rises=F Damp=F
 DIIS: error= 3.82D-08 at cycle  15 NSaved=  15.
 NSaved=15 IEnMin=14 EnMin= -1914.04204052392     IErMin=15 ErrMin= 3.82D-08
 ErrMax= 3.82D-08  0.00D+00 EMaxC= 1.00D-01 BMatC= 7.94D-13 BMatP= 7.14D-12
 IDIUse=1 WtCom= 1.00D+00 WtEn= 0.00D+00
 Coeff-Com: -0.288D-06 0.132D-04-0.662D-05-0.627D-04-0.128D-03-0.462D-04
 Coeff-Com:  0.442D-03 0.166D-02 0.373D-02 0.565D-04-0.400D-01-0.492D-01
 Coeff-Com:  0.396D-01 0.293D+00 0.751D+00
 Coeff:     -0.288D-06 0.132D-04-0.662D-05-0.627D-04-0.128D-03-0.462D-04
 Coeff:      0.442D-03 0.166D-02 0.373D-02 0.565D-04-0.400D-01-0.492D-01
 Coeff:      0.396D-01 0.293D+00 0.751D+00
 Gap=     0.138 Goal=   None    Shift=    0.000
 RMSDP=9.61D-08 MaxDP=1.55D-05 DE= 7.28D-12 OVMax= 8.71D-07

 Cycle  16  Pass 1  IDiag  1:
 RMSU=  3.77D-08    CP:  9.74D-01  1.15D+00  7.24D-01  1.09D+00  8.76D-01
                    CP:  1.06D+00  1.18D+00  1.04D+00  1.28D+00  9.31D-01
                    CP:  1.12D+00  8.84D-01  1.07D+00  1.26D+00  7.80D-01
 E= -1914.04204052392     Delta-E=       -0.000000000015 Rises=F Damp=F
 DIIS: error= 1.66D-08 at cycle  16 NSaved=  16.
 NSaved=16 IEnMin=16 EnMin= -1914.04204052392     IErMin=16 ErrMin= 1.66D-08
 ErrMax= 1.66D-08  0.00D+00 EMaxC= 1.00D-01 BMatC= 1.16D-13 BMatP= 7.94D-13
 IDIUse=1 WtCom= 1.00D+00 WtEn= 0.00D+00
 Coeff-Com: -0.202D-06 0.449D-05-0.261D-05-0.151D-04-0.264D-04-0.312D-04
 Coeff-Com: -0.407D-04 0.212D-03 0.141D-02 0.231D-02-0.560D-02-0.165D-01
 Coeff-Com: -0.357D-01-0.951D-02 0.281D+00 0.783D+00
 Coeff:     -0.202D-06 0.449D-05-0.261D-05-0.151D-04-0.264D-04-0.312D-04
 Coeff:     -0.407D-04 0.212D-03 0.141D-02 0.231D-02-0.560D-02-0.165D-01
 Coeff:     -0.357D-01-0.951D-02 0.281D+00 0.783D+00
 Gap=     0.138 Goal=   None    Shift=    0.000
 RMSDP=2.56D-08 MaxDP=1.68D-06 DE=-1.46D-11 OVMax= 3.83D-07

 Cycle  17  Pass 1  IDiag  1:
 RMSU=  1.02D-08    CP:  9.74D-01  1.15D+00  7.24D-01  1.09D+00  8.76D-01
                    CP:  1.06D+00  1.18D+00  1.04D+00  1.28D+00  9.30D-01
                    CP:  1.12D+00  8.80D-01  1.08D+00  1.29D+00  8.84D-01
                    CP:  1.00D+00
 E= -1914.04204052387     Delta-E=        0.000000000052 Rises=F Damp=F
 DIIS: error= 5.43D-09 at cycle  17 NSaved=  17.
 NSaved=17 IEnMin=16 EnMin= -1914.04204052392     IErMin=17 ErrMin= 5.43D-09
 ErrMax= 5.43D-09  0.00D+00 EMaxC= 1.00D-01 BMatC= 1.61D-14 BMatP= 1.16D-13
 IDIUse=1 WtCom= 1.00D+00 WtEn= 0.00D+00
 Coeff-Com: -0.298D-07-0.190D-06 0.193D-06 0.432D-05 0.810D-05 0.105D-06
 Coeff-Com: -0.647D-04-0.144D-03-0.381D-04 0.822D-03 0.308D-02 0.512D-03
 Coeff-Com: -0.203D-01-0.454D-01 0.370D-02 0.297D+00 0.761D+00
 Coeff:     -0.298D-07-0.190D-06 0.193D-06 0.432D-05 0.810D-05 0.105D-06
 Coeff:     -0.647D-04-0.144D-03-0.381D-04 0.822D-03 0.308D-02 0.512D-03
 Coeff:     -0.203D-01-0.454D-01 0.370D-02 0.297D+00 0.761D+00
 Gap=     0.138 Goal=   None    Shift=    0.000
 RMSDP=1.40D-08 MaxDP=1.28D-06 DE= 5.23D-11 OVMax= 1.17D-07

 Cycle  18  Pass 1  IDiag  1:
 RMSU=  3.71D-09    CP:  9.74D-01  1.15D+00  7.24D-01  1.09D+00  8.76D-01
                    CP:  1.06D+00  1.18D+00  1.04D+00  1.28D+00  9.31D-01
                    CP:  1.12D+00  8.80D-01  1.08D+00  1.29D+00  8.70D-01
                    CP:  1.05D+00  1.06D+00
 E= -1914.04204052388     Delta-E=       -0.000000000003 Rises=F Damp=F
 DIIS: error= 1.89D-09 at cycle  18 NSaved=  18.
 NSaved=18 IEnMin=16 EnMin= -1914.04204052392     IErMin=18 ErrMin= 1.89D-09
 ErrMax= 1.89D-09  0.00D+00 EMaxC= 1.00D-01 BMatC= 3.53D-15 BMatP= 1.61D-14
 IDIUse=1 WtCom= 1.00D+00 WtEn= 0.00D+00
 Coeff-Com:  0.702D-08-0.692D-06 0.495D-06 0.411D-05 0.636D-05 0.397D-05
 Coeff-Com: -0.276D-04-0.993D-04-0.219D-03 0.121D-03 0.244D-02 0.304D-02
 Coeff-Com: -0.443D-02-0.202D-01-0.412D-01 0.234D-01 0.378D+00 0.659D+00
 Coeff:      0.702D-08-0.692D-06 0.495D-06 0.411D-05 0.636D-05 0.397D-05
 Coeff:     -0.276D-04-0.993D-04-0.219D-03 0.121D-03 0.244D-02 0.304D-02
 Coeff:     -0.443D-02-0.202D-01-0.412D-01 0.234D-01 0.378D+00 0.659D+00
 Gap=     0.138 Goal=   None    Shift=    0.000
 RMSDP=3.46D-09 MaxDP=4.52D-07 DE=-2.73D-12 OVMax= 3.87D-08

 SCF Done:  E(RM062X) =  -1914.04204052     A.U. after   18 cycles
            NFock= 18  Conv=0.35D-08     -V/T= 2.0025
 KE= 1.909175404458D+03 PE=-7.098181393973D+03 EE= 1.995941300179D+03
 Leave Link  502 at Tue Apr  5 20:23:21 2022, MaxMem=  1879048192 cpu:            1512.1 elap:             216.6
 (Enter /gpfs/software/gaussian16/sse4/tar/g16/l701.exe)
 ... and contract with generalized density number  0.
 Compute integral first derivatives.
 Leave Link  701 at Tue Apr  5 20:23:21 2022, MaxMem=  1879048192 cpu:               1.1 elap:               0.2
 (Enter /gpfs/software/gaussian16/sse4/tar/g16/l702.exe)
 L702 exits ... SP integral derivatives will be done elsewhere.
 Leave Link  702 at Tue Apr  5 20:23:21 2022, MaxMem=  1879048192 cpu:               0.1 elap:               0.0
 (Enter /gpfs/software/gaussian16/sse4/tar/g16/l703.exe)
 Integral derivatives from FoFJK, PRISM(SPDF).
 Compute integral first derivatives, UseDBF=F ICtDFT=           0.
 Calling FoFJK, ICntrl=      2127 FMM=F ISym2X=0 I1Cent= 0 IOpClX= 0 NMat=1 NMatS=1 NMatT=0.
 FoFJK:  IHMeth= 1 ICntrl=    2127 DoSepK=F KAlg= 0 I1Cent=           0 FoldK=F
 IRaf=         0 NMat=       1 IRICut=       1 DoRegI=T DoRafI=F ISym2E= 0 IDoP0=0 IntGTp=1.
 FoFCou: FMM=F IPFlag=           0 FMFlag=      100000 FMFlg1=         800
         NFxFlg=           0 DoJE=F BraDBF=F KetDBF=F FulRan=T
         wScrn=  0.000000 ICntrl=      2127 IOpCl=  0 I1Cent=           0 NGrid=           0
         NMat0=    1 NMatS0=      1 NMatT0=    0 NMatD0=    1 NMtDS0=    0 NMtDT0=    0
 Symmetry not used in FoFCou.
 Leave Link  703 at Tue Apr  5 20:23:50 2022, MaxMem=  1879048192 cpu:             202.0 elap:              29.0
 (Enter /gpfs/software/gaussian16/sse4/tar/g16/l716.exe)
 Dipole        =-1.36694346D+00-4.84893128D-01 4.82984295D-02
 ***** Axes restored to original set *****
 -------------------------------------------------------------------
 Center     Atomic                   Forces (Hartrees/Bohr)
 Number     Number              X              Y              Z
 -------------------------------------------------------------------
      1        6          -0.004837947   -0.003148586    0.009711799
      2        6           0.006789039    0.009310507    0.003467741
      3        6          -0.006811194    0.000724100   -0.002654918
      4        6           0.004127809   -0.013953011   -0.009708891
      5        6          -0.009097228    0.001899397   -0.000235844
      6        6          -0.001866042    0.005028776    0.002330764
      7       17          -0.002041159   -0.000646186   -0.001920249
      8        8           0.005623507    0.001338717   -0.002390753
      9       17           0.000241541   -0.001401140   -0.001291551
     10        6           0.015336266   -0.020743365   -0.004470929
     11        6          -0.009663443    0.005685464    0.004506866
     12        6           0.010534843   -0.005819417   -0.005066432
     13        6          -0.031334880    0.014934189    0.002080772
     14        6           0.010718579   -0.004885128   -0.001528026
     15        6           0.000994423    0.010324886    0.006993567
     16        1           0.008661806   -0.005373464   -0.002379382
     17       17           0.001552447    0.005904841    0.003443549
     18        1           0.001071632    0.000819422   -0.000888082
 -------------------------------------------------------------------
 Cartesian Forces:  Max     0.031334880 RMS     0.008021101
 Leave Link  716 at Tue Apr  5 20:23:50 2022, MaxMem=  1879048192 cpu:               0.2 elap:               0.0
 (Enter /gpfs/software/gaussian16/sse4/tar/g16/l103.exe)

 GradGradGradGradGradGradGradGradGradGradGradGradGradGradGradGradGradGrad
 Berny optimization.
 Using GEDIIS/GDIIS optimizer.
 FormGI is forming the generalized inverse of G from B-inverse, IUseBI=4.
 GSVD:  received Info=                   1 from GESDD.
 Internal  Forces:  Max     0.012450563 RMS     0.003809079
 Search for a local minimum.
 Step number   7 out of a maximum of   96
 All quantities printed in internal units (Hartrees-Bohrs-Radians)
 RMS Force = .38091D-02 SwitMx=.10000D-02 MixMth= 1
 Mixed Optimization -- RFO/linear search
 Update second derivatives using D2CorX and points    6    7
 DE= -2.09D-03 DEPred=-3.06D-03 R= 6.83D-01
 TightC=F SS=  1.41D+00  RLast= 4.39D-01 DXNew= 2.4358D+00 1.3158D+00
 Trust test= 6.83D-01 RLast= 4.39D-01 DXMaxT set to 1.45D+00
 ITU=  1  1  1  1  1  1  0
 Use linear search instead of GDIIS.
     Eigenvalues ---    0.00522   0.00879   0.01168   0.01489   0.01585
     Eigenvalues ---    0.01638   0.01906   0.01953   0.02046   0.02064
     Eigenvalues ---    0.02099   0.02160   0.02236   0.02341   0.03131
     Eigenvalues ---    0.05645   0.14793   0.16080   0.22714   0.23474
     Eigenvalues ---    0.23757   0.24869   0.24949   0.24987   0.24994
     Eigenvalues ---    0.25030   0.25144   0.25487   0.29570   0.31119
     Eigenvalues ---    0.31439   0.31629   0.32146   0.32901   0.33275
     Eigenvalues ---    0.35204   0.35292   0.35481   0.39037   0.41603
     Eigenvalues ---    0.43086   0.46353   0.46745   0.47116   0.52237
     Eigenvalues ---    0.56450   0.68134   0.93181
 RFO step:  Lambda=-6.40501055D-03 EMin= 5.22037754D-03
 Quartic linear search produced a step of -0.19179.
 Iteration  1 RMS(Cart)=  0.08201660 RMS(Int)=  0.00320513
 Iteration  2 RMS(Cart)=  0.00400550 RMS(Int)=  0.00031142
 Iteration  3 RMS(Cart)=  0.00000706 RMS(Int)=  0.00031135
 Iteration  4 RMS(Cart)=  0.00000001 RMS(Int)=  0.00031135
 ITry= 1 IFail=0 DXMaxC= 3.96D-01 DCOld= 1.00D+10 DXMaxT= 1.45D+00 DXLimC= 3.00D+00 Rises=F
 Variable       Old X    -DE/DX   Delta X   Delta X   Delta X     New X
                                 (Linear)    (Quad)   (Total)
    R1        2.74346   0.00308  -0.00073   0.01357   0.01274   2.75620
    R2        2.72262   0.00369  -0.00034   0.01495   0.01454   2.73716
    R3        2.33797  -0.00516   0.00009  -0.00744  -0.00734   2.33062
    R4        2.62037  -0.00789   0.00070  -0.01913  -0.01845   2.60192
    R5        3.29295  -0.00161  -0.00031  -0.00580  -0.00611   3.28684
    R6        2.65769   0.00246  -0.00024   0.01397   0.01380   2.67150
    R7        3.32341  -0.00226   0.00004  -0.00910  -0.00906   3.31435
    R8        2.59971  -0.00592   0.00005  -0.01324  -0.01317   2.58654
    R9        3.34781  -0.00693  -0.00175  -0.02282  -0.02457   3.32324
   R10        2.64990   0.00281  -0.00053   0.00986   0.00943   2.65932
   R11        2.04380   0.00027   0.00008   0.00205   0.00214   2.04594
   R12        2.73281   0.00468  -0.00000   0.01544   0.01543   2.74824
   R13        2.58524   0.00641   0.00432   0.00792   0.01235   2.59759
   R14        2.77286  -0.01240   0.00047  -0.03444  -0.03376   2.73909
   R15        2.42580   0.00879  -0.00695   0.03306   0.02608   2.45188
   R16        2.54538  -0.00783   0.00036  -0.02017  -0.02001   2.52537
   R17        2.64596   0.01245  -0.00217   0.02813   0.02603   2.67198
   R18        2.04963   0.00123  -0.00109   0.00622   0.00513   2.05476
   R19        2.41359   0.00385  -0.00477   0.02202   0.01706   2.43065
    A1        1.92377   0.00442  -0.00007   0.02177   0.02178   1.94555
    A2        2.16544  -0.00131   0.00025  -0.00766  -0.00672   2.15872
    A3        2.19093  -0.00282  -0.00007  -0.01351  -0.01289   2.17804
    A4        2.15820  -0.00207   0.00104  -0.00931  -0.00860   2.14959
    A5        2.02518  -0.00058  -0.00100  -0.00339  -0.00422   2.02096
    A6        2.09974   0.00265  -0.00003   0.01265   0.01279   2.11253
    A7        2.13926   0.00056  -0.00030   0.00053   0.00003   2.13929
    A8        2.09997  -0.00260  -0.00211  -0.01189  -0.01394   2.08603
    A9        2.04387   0.00203   0.00242   0.01107   0.01353   2.05740
   A10        2.20629  -0.00520  -0.00083  -0.02342  -0.02453   2.18176
   A11        2.02739   0.00088  -0.00002   0.00299   0.00311   2.03050
   A12        2.04924   0.00433   0.00087   0.02048   0.02148   2.07073
   A13        2.10790   0.00245   0.00179   0.01185   0.01355   2.12145
   A14        2.06158  -0.00028  -0.00034   0.00454   0.00425   2.06583
   A15        2.11364  -0.00217  -0.00150  -0.01633  -0.01777   2.09586
   A16        2.02730   0.00007  -0.00100   0.00175   0.00064   2.02794
   A17        2.11249   0.00213   0.00243   0.01637   0.01874   2.13123
   A18        2.14244  -0.00221  -0.00188  -0.01661  -0.01856   2.12388
   A19        2.25670  -0.00598  -0.00165  -0.02375  -0.02555   2.23115
   A20        2.19196   0.00483  -0.00657   0.01871   0.01201   2.20397
   A21        1.83424   0.00116   0.00815   0.00506   0.01350   1.84774
   A22        2.55928  -0.00349  -0.02200  -0.00576  -0.02777   2.53152
   A23        1.58296   0.00299   0.02992  -0.00130   0.02802   1.61098
   A24        2.11112   0.00075  -0.00342   0.00772   0.00433   2.11544
   A25        1.94323   0.01011   0.00260   0.06779   0.07017   2.01340
   A26        2.22619  -0.01080   0.00059  -0.07295  -0.07267   2.15352
   A27        1.85999   0.00125   0.01641  -0.00866   0.00747   1.86747
   A28        2.60243  -0.00249  -0.02862   0.01116  -0.01815   2.58428
    D1        0.08643  -0.00227  -0.01128  -0.03315  -0.04462   0.04181
    D2       -3.06781  -0.00204  -0.00853  -0.03825  -0.04695  -3.11476
    D3       -3.13496   0.00144   0.01770  -0.02575  -0.00805   3.14017
    D4       -0.00601   0.00168   0.02045  -0.03085  -0.01038  -0.01639
    D5       -0.07843   0.00218   0.01225   0.02689   0.03915  -0.03928
    D6        3.08845   0.00187   0.01082   0.02430   0.03525   3.12369
    D7       -3.13879  -0.00170  -0.01723   0.01900   0.00172  -3.13707
    D8        0.02808  -0.00201  -0.01867   0.01641  -0.00218   0.02590
    D9       -0.04107   0.00081   0.00331   0.01088   0.01398  -0.02710
   D10        3.08578   0.00037   0.00850  -0.01327  -0.00469   3.08109
   D11        3.11368   0.00059   0.00045   0.01632   0.01655   3.13023
   D12       -0.04265   0.00015   0.00564  -0.00784  -0.00212  -0.04477
   D13       -0.02504   0.00153   0.00538   0.02371   0.02889   0.00385
   D14        3.07097   0.00129  -0.00232   0.05942   0.05735   3.12832
   D15        3.13084   0.00200   0.00032   0.04732   0.04748  -3.10486
   D16       -0.05634   0.00175  -0.00738   0.08302   0.07595   0.01961
   D17        0.02148  -0.00028  -0.00479   0.00392  -0.00066   0.02082
   D18       -3.10805  -0.00048  -0.00192  -0.00185  -0.00357  -3.11163
   D19        3.13751  -0.00001  -0.00335   0.00630   0.00306   3.14057
   D20        0.00798  -0.00021  -0.00048   0.00053   0.00015   0.00813
   D21        0.03476  -0.00176  -0.00474  -0.03053  -0.03524  -0.00048
   D22       -3.06039  -0.00164   0.00287  -0.06786  -0.06464  -3.12502
   D23       -3.11925  -0.00154  -0.00768  -0.02443  -0.03212   3.13181
   D24        0.06878  -0.00142  -0.00006  -0.06176  -0.06152   0.00726
   D25       -0.26868   0.00207  -0.01898   0.10732   0.08817  -0.18051
   D26        2.90234   0.00158  -0.01646   0.10638   0.09001   2.99235
   D27        2.82426   0.00189  -0.02713   0.14599   0.11877   2.94303
   D28       -0.28791   0.00140  -0.02462   0.14506   0.12061  -0.16730
   D29        3.06646   0.00025   0.00639   0.00935   0.01589   3.08235
   D30       -0.09991   0.00074   0.00401   0.01044   0.01447  -0.08544
   D31        3.10711   0.00079  -0.00227   0.01473   0.01213   3.11924
   D32       -0.10700   0.00115  -0.00503   0.04661   0.04238  -0.06462
   D33       -0.01090   0.00052  -0.00013   0.01448   0.01422   0.00332
   D34        3.05817   0.00088  -0.00289   0.04635   0.04447   3.10264
   D35        0.16664  -0.00091  -0.00284  -0.03406  -0.03717   0.12947
   D36       -0.23663   0.00172   0.00623   0.06161   0.06778  -0.16885
   D37       -0.01386  -0.00016  -0.00060  -0.00183  -0.00264  -0.01650
   D38       -3.07023  -0.00164   0.00259  -0.04637  -0.04211  -3.11234
   D39        0.19370  -0.00135  -0.00690  -0.05014  -0.05666   0.13704
         Item               Value     Threshold  Converged?
 Maximum Force            0.012451     0.000450     NO 
 RMS     Force            0.003809     0.000300     NO 
 Maximum Displacement     0.395666     0.001800     NO 
 RMS     Displacement     0.082379     0.001200     NO 
 Predicted change in Energy=-3.699017D-03
 Lowest energy point so far.  Saving SCF results.
 GradGradGradGradGradGradGradGradGradGradGradGradGradGradGradGradGradGrad

 Leave Link  103 at Tue Apr  5 20:23:50 2022, MaxMem=  1879048192 cpu:               0.2 elap:               0.1
 (Enter /gpfs/software/gaussian16/sse4/tar/g16/l202.exe)
                          Input orientation:                          
 ---------------------------------------------------------------------
 Center     Atomic      Atomic             Coordinates (Angstroms)
 Number     Number       Type             X           Y           Z
 ---------------------------------------------------------------------
      1          6           0       -4.015311   -0.722663   -0.456982
      2          6           0       -3.369146    0.381477    0.243460
      3          6           0       -2.009281    0.450980    0.447738
      4          6           0       -3.057111   -1.736529   -0.846737
      5          6           0       -1.706584   -1.662593   -0.636836
      6          6           0       -1.122676   -0.564035    0.020877
      7         17           0       -1.322992    1.867040    1.222250
      8          8           0       -5.232181   -0.795430   -0.644051
      9         17           0       -4.425505    1.646025    0.800468
     10          6           0        0.313976   -0.472725    0.227530
     11          6           0        1.037342    0.616713    0.651026
     12          6           0        2.216643    1.048953    0.976393
     13          6           0        1.283405   -1.523340   -0.011988
     14          6           0        2.664532   -1.308275    0.201304
     15          6           0        2.799822   -0.089276    0.588814
     16          1           0        0.867405   -2.479229   -0.321035
     17         17           0       -3.705155   -3.143939   -1.678516
     18          1           0       -1.084822   -2.471823   -0.998385
 ---------------------------------------------------------------------
                    Distance matrix (angstroms):
                    1          2          3          4          5
     1  C    0.000000
     2  C    1.458518   0.000000
     3  C    2.494015   1.376877   0.000000
     4  C    1.448441   2.402467   2.749328   0.000000
     5  C    2.499207   2.777995   2.394810   1.368740   0.000000
     6  C    2.936128   2.447481   1.413695   2.422712   1.407254
     7  Cl   4.095725   2.711397   1.753879   4.502620   4.007699
     8  O    1.233313   2.375644   3.623895   2.378587   3.630682
     9  Cl   2.712954   1.739320   2.718582   4.003431   4.517225
    10  C    4.390188   3.780913   2.509830   3.757057   2.499115
    11  C    5.343305   4.431544   3.057892   4.954351   3.792486
    12  C    6.635544   5.673073   4.300638   6.236602   5.034551
    13  C    5.377313   5.033866   3.866661   4.425193   3.057754
    14  C    6.737699   6.265964   5.000024   5.832580   4.464827
    15  C    6.923937   6.196535   4.841410   6.251234   4.928006
    16  H    5.190849   5.143020   4.177614   4.028622   2.718831
    17  Cl   2.729637   4.029324   4.507814   1.758585   2.696993
    18  H    3.455495   3.860264   3.389494   2.110351   1.082663
                    6          7          8          9         10
     6  C    0.000000
     7  Cl   2.719109   0.000000
     8  O    4.169376   5.084642   0.000000
     9  Cl   4.049791   3.138843   2.949247   0.000000
    10  C    1.454308   3.023845   5.623490   5.223030   0.000000
    11  C    2.541050   2.731445   6.555782   5.560981   1.374585
    12  C    3.829595   3.641254   7.842994   6.671250   2.548812
    13  C    2.590477   4.450991   6.586517   6.580016   1.449466
    14  C    3.863857   5.198587   7.958373   7.704253   2.494784
    15  C    3.991735   4.607170   8.156695   7.433802   2.541061
    16  H    2.783037   5.105842   6.335966   6.803704   2.152502
    17  Cl   4.026541   6.260915   2.986205   5.441325   5.188623
    18  H    2.163326   4.879926   4.487364   5.599349   2.730548
                   11         12         13         14         15
    11  C    0.000000
    12  C    1.297477   0.000000
    13  C    2.253877   2.909385   0.000000
    14  C    2.560386   2.521486   1.413952   0.000000
    15  C    1.899639   1.336368   2.171871   1.286245   0.000000
    16  H    3.249406   3.993975   1.087332   2.207632   3.205299
    17  Cl   6.485411   7.726356   5.503580   6.890305   7.535681
    18  H    4.094287   5.214909   2.735159   4.104967   4.825577
                   16         17         18
    16  H    0.000000
    17  Cl   4.815901   0.000000
    18  H    2.066409   2.789349   0.000000
 Stoichiometry    C12H2Cl3O(1-)
 Framework group  C1[X(C12H2Cl3O)]
 Deg. of freedom    48
 Full point group                 C1      NOp   1
 RotChk:  IX=0 Diff= 3.85D-02
 Largest Abelian subgroup         C1      NOp   1
 Largest concise Abelian subgroup C1      NOp   1
                         Standard orientation:                         
 ---------------------------------------------------------------------
 Center     Atomic      Atomic             Coordinates (Angstroms)
 Number     Number       Type             X           Y           Z
 ---------------------------------------------------------------------
      1          6           0        2.361559    0.114303   -0.032152
      2          6           0        1.441440   -1.015979    0.023685
      3          6           0        0.072108   -0.872555    0.035927
      4          6           0        1.651984    1.376922   -0.015548
      5          6           0        0.290028    1.512058    0.000614
      6          6           0       -0.560848    0.391498    0.027403
      7         17           0       -0.946584   -2.300069    0.012220
      8          8           0        3.589248   -0.002926   -0.042109
      9         17           0        2.178482   -2.591166    0.051771
     10          6           0       -2.008429    0.531182    0.024131
     11          6           0       -2.949951   -0.452004   -0.166568
     12          6           0       -4.219647   -0.717758   -0.192914
     13          6           0       -2.751419    1.764721    0.189347
     14          6           0       -4.164472    1.780834    0.141573
     15          6           0       -4.547001    0.572988   -0.080247
     16          1           0       -2.149400    2.647673    0.389996
     17         17           0        2.642884    2.829343   -0.050358
     18          1           0       -0.127988    2.510624   -0.016400
 ---------------------------------------------------------------------
 Rotational constants (GHZ):           0.5743846           0.2977697           0.1964025
 Leave Link  202 at Tue Apr  5 20:23:50 2022, MaxMem=  1879048192 cpu:               0.1 elap:               0.0
 (Enter /gpfs/software/gaussian16/sse4/tar/g16/l301.exe)
 Standard basis: 6-311+G(d,p) (5D, 7F)
 Ernie: Thresh=  0.10000D-02 Tol=  0.10000D-05 Strict=F.
 There are   404 symmetry adapted cartesian basis functions of A   symmetry.
 There are   388 symmetry adapted basis functions of A   symmetry.
   388 basis functions,   643 primitive gaussians,   404 cartesian basis functions
    67 alpha electrons       67 beta electrons
       nuclear repulsion energy      1277.5052067734 Hartrees.
 IExCor= 4336 DFT=T Ex+Corr=M062X ExCW=0 ScaHFX=  0.540000
 ScaDFX=  1.000000  1.000000  1.000000  1.000000 ScalE2=  1.000000  1.000000
 IRadAn=      5 IRanWt=     -1 IRanGd=            0 ICorTp=0 IEmpDi=  4
 NAtoms=   18 NActive=   18 NUniq=   18 SFac= 1.00D+00 NAtFMM=   60 NAOKFM=F Big=F
 Integral buffers will be    131072 words long.
 Raffenetti 2 integral format.
 Two-electron integral symmetry is turned on.
 Leave Link  301 at Tue Apr  5 20:23:51 2022, MaxMem=  1879048192 cpu:               1.5 elap:               0.3
 (Enter /gpfs/software/gaussian16/sse4/tar/g16/l302.exe)
 NPDir=0 NMtPBC=     1 NCelOv=     1 NCel=       1 NClECP=     1 NCelD=      1
         NCelK=      1 NCelE2=     1 NClLst=     1 CellRange=     0.0.
 One-electron integrals computed using PRISM.
 One-electron integral symmetry used in STVInt
 NBasis=   388 RedAO= T EigKep=  1.57D-06  NBF=   388
 NBsUse=   383 1.00D-06 EigRej=  9.91D-07 NBFU=   383
 Precomputing XC quadrature grid using
 IXCGrd= 4 IRadAn=           5 IRanWt=          -1 IRanGd=           0 AccXCQ= 0.00D+00.
 Generated NRdTot=       0 NPtTot=           0 NUsed=           0 NTot=          32
 NSgBfM=   399   399   399   399   399 MxSgAt=    18 MxSgA2=    18.
 Leave Link  302 at Tue Apr  5 20:23:51 2022, MaxMem=  1879048192 cpu:               2.5 elap:               0.4
 (Enter /gpfs/software/gaussian16/sse4/tar/g16/l303.exe)
 DipDrv:  MaxL=1.
 Leave Link  303 at Tue Apr  5 20:23:51 2022, MaxMem=  1879048192 cpu:               0.3 elap:               0.1
 (Enter /gpfs/software/gaussian16/sse4/tar/g16/l401.exe)
 Initial guess from the checkpoint file:  "checkpoint.chk"
 B after Tr=     0.000000    0.000000   -0.000000
         Rot=    0.999995    0.000295   -0.000198   -0.003236 Ang=   0.37 deg.
 Guess basis will be translated and rotated to current coordinates.
 JPrj=2 DoOrth=T DoCkMO=T.
 Generating alternative initial guess.
 ExpMin= 4.38D-02 ExpMax= 1.06D+05 ExpMxC= 3.62D+03 IAcc=2 IRadAn=         4 AccDes= 0.00D+00
 Harris functional with IExCor= 1009 and IRadAn=       4 diagonalized for initial guess.
 HarFok:  IExCor= 1009 AccDes= 0.00D+00 IRadAn=         4 IDoV= 1 UseB2=F ITyADJ=14
 ICtDFT=  3500011 ScaDFX=  1.000000  1.000000  1.000000  1.000000
 FoFCou: FMM=F IPFlag=           0 FMFlag=      100000 FMFlg1=           0
         NFxFlg=           0 DoJE=T BraDBF=F KetDBF=T FulRan=T
         wScrn=  0.000000 ICntrl=       500 IOpCl=  0 I1Cent=   200000004 NGrid=           0
         NMat0=    1 NMatS0=      1 NMatT0=    0 NMatD0=    1 NMtDS0=    0 NMtDT0=    0
 Petite list used in FoFCou.
 Harris En= -1913.18045908625    
 Leave Link  401 at Tue Apr  5 20:23:53 2022, MaxMem=  1879048192 cpu:              10.9 elap:               1.6
 (Enter /gpfs/software/gaussian16/sse4/tar/g16/l502.exe)
 Integral symmetry usage will be decided dynamically.
 Closed shell SCF:
 Using DIIS extrapolation, IDIIS=  1040.
 NGot=  1879048192 LenX=  1878715301 LenY=  1878551644
 Requested convergence on RMS density matrix=1.00D-08 within 128 cycles.
 Requested convergence on MAX density matrix=1.00D-06.
 Requested convergence on             energy=1.00D-06.
 No special actions if energy rises.
 Fock matrices will be formed incrementally for  20 cycles.

 Cycle   1  Pass 1  IDiag  1:
 FoFJK:  IHMeth= 1 ICntrl=       0 DoSepK=F KAlg= 0 I1Cent=           0 FoldK=F
 IRaf= 830000000 NMat=       1 IRICut=       1 DoRegI=T DoRafI=F ISym2E= 0 IDoP0=0 IntGTp=1.
 FoFCou: FMM=F IPFlag=           0 FMFlag=      100000 FMFlg1=           0
         NFxFlg=           0 DoJE=F BraDBF=F KetDBF=F FulRan=T
         wScrn=  0.000000 ICntrl=         0 IOpCl=  0 I1Cent=           0 NGrid=           0
         NMat0=    1 NMatS0=      1 NMatT0=    0 NMatD0=    1 NMtDS0=    0 NMtDT0=    0
 Symmetry not used in FoFCou.
 E= -1913.97901696243    
 DIIS: error= 7.07D-03 at cycle   1 NSaved=   1.
 NSaved= 1 IEnMin= 1 EnMin= -1913.97901696243     IErMin= 1 ErrMin= 7.07D-03
 ErrMax= 7.07D-03  0.00D+00 EMaxC= 1.00D-01 BMatC= 3.30D-02 BMatP= 3.30D-02
 IDIUse=3 WtCom= 9.29D-01 WtEn= 7.07D-02
 Coeff-Com:  0.100D+01
 Coeff-En:   0.100D+01
 Coeff:      0.100D+01
 Gap=     0.391 Goal=   None    Shift=    0.000
 GapD=    0.391 DampG=1.000 DampE=1.000 DampFc=1.0000 IDamp=-1.
 RMSDP=1.60D-02 MaxDP=1.30D+00              OVMax= 7.04D-02

 Cycle   2  Pass 1  IDiag  1:
 RMSU=  1.60D-02    CP:  1.00D+00
 E= -1914.04290596745     Delta-E=       -0.063889005029 Rises=F Damp=F
 DIIS: error= 1.52D-03 at cycle   2 NSaved=   2.
 NSaved= 2 IEnMin= 2 EnMin= -1914.04290596745     IErMin= 2 ErrMin= 1.52D-03
 ErrMax= 1.52D-03  0.00D+00 EMaxC= 1.00D-01 BMatC= 1.19D-03 BMatP= 3.30D-02
 IDIUse=3 WtCom= 9.85D-01 WtEn= 1.52D-02
 Coeff-Com: -0.692D-01 0.107D+01
 Coeff-En:   0.000D+00 0.100D+01
 Coeff:     -0.681D-01 0.107D+01
 Gap=     0.131 Goal=   None    Shift=    0.000
 RMSDP=3.48D-03 MaxDP=3.93D-01 DE=-6.39D-02 OVMax= 2.12D-02

 Cycle   3  Pass 1  IDiag  1:
 RMSU=  2.94D-03    CP:  1.02D+00  1.07D+00
 E= -1914.04452326843     Delta-E=       -0.001617300975 Rises=F Damp=F
 DIIS: error= 2.13D-03 at cycle   3 NSaved=   3.
 NSaved= 3 IEnMin= 3 EnMin= -1914.04452326843     IErMin= 2 ErrMin= 1.52D-03
 ErrMax= 2.13D-03  0.00D+00 EMaxC= 1.00D-01 BMatC= 1.23D-03 BMatP= 1.19D-03
 IDIUse=3 WtCom= 9.79D-01 WtEn= 2.13D-02
 Coeff-Com: -0.624D-01 0.575D+00 0.488D+00
 Coeff-En:   0.000D+00 0.000D+00 0.100D+01
 Coeff:     -0.610D-01 0.562D+00 0.499D+00
 Gap=     0.137 Goal=   None    Shift=    0.000
 RMSDP=1.57D-03 MaxDP=2.45D-01 DE=-1.62D-03 OVMax= 1.28D-02

 Cycle   4  Pass 1  IDiag  1:
 RMSU=  8.48D-04    CP:  1.01D+00  1.07D+00  8.17D-01
 E= -1914.04567360439     Delta-E=       -0.001150335964 Rises=F Damp=F
 DIIS: error= 6.29D-04 at cycle   4 NSaved=   4.
 NSaved= 4 IEnMin= 4 EnMin= -1914.04567360439     IErMin= 4 ErrMin= 6.29D-04
 ErrMax= 6.29D-04  0.00D+00 EMaxC= 1.00D-01 BMatC= 1.09D-04 BMatP= 1.19D-03
 IDIUse=3 WtCom= 9.94D-01 WtEn= 6.29D-03
 Coeff-Com: -0.139D-01 0.588D-01 0.225D+00 0.730D+00
 Coeff-En:   0.000D+00 0.000D+00 0.000D+00 0.100D+01
 Coeff:     -0.138D-01 0.584D-01 0.224D+00 0.732D+00
 Gap=     0.136 Goal=   None    Shift=    0.000
 RMSDP=7.11D-04 MaxDP=5.73D-02 DE=-1.15D-03 OVMax= 3.87D-03

 Cycle   5  Pass 1  IDiag  1:
 RMSU=  5.64D-04    CP:  1.01D+00  1.08D+00  9.17D-01  1.03D+00
 E= -1914.04578459274     Delta-E=       -0.000110988350 Rises=F Damp=F
 DIIS: error= 2.35D-04 at cycle   5 NSaved=   5.
 NSaved= 5 IEnMin= 5 EnMin= -1914.04578459274     IErMin= 5 ErrMin= 2.35D-04
 ErrMax= 2.35D-04  0.00D+00 EMaxC= 1.00D-01 BMatC= 2.68D-05 BMatP= 1.09D-04
 IDIUse=3 WtCom= 9.98D-01 WtEn= 2.35D-03
 Coeff-Com:  0.225D-02-0.635D-01 0.435D-01 0.420D+00 0.598D+00
 Coeff-En:   0.000D+00 0.000D+00 0.000D+00 0.547D-01 0.945D+00
 Coeff:      0.225D-02-0.634D-01 0.434D-01 0.419D+00 0.598D+00
 Gap=     0.136 Goal=   None    Shift=    0.000
 RMSDP=1.78D-04 MaxDP=1.50D-02 DE=-1.11D-04 OVMax= 2.05D-03

 Cycle   6  Pass 1  IDiag  1:
 RMSU=  9.71D-05    CP:  1.01D+00  1.07D+00  9.32D-01  1.08D+00  7.87D-01
 E= -1914.04581399420     Delta-E=       -0.000029401452 Rises=F Damp=F
 DIIS: error= 5.33D-05 at cycle   6 NSaved=   6.
 NSaved= 6 IEnMin= 6 EnMin= -1914.04581399420     IErMin= 6 ErrMin= 5.33D-05
 ErrMax= 5.33D-05  0.00D+00 EMaxC= 1.00D-01 BMatC= 1.95D-06 BMatP= 2.68D-05
 IDIUse=1 WtCom= 1.00D+00 WtEn= 0.00D+00
 Coeff-Com:  0.209D-02-0.361D-01 0.261D-02 0.146D+00 0.293D+00 0.592D+00
 Coeff:      0.209D-02-0.361D-01 0.261D-02 0.146D+00 0.293D+00 0.592D+00
 Gap=     0.136 Goal=   None    Shift=    0.000
 RMSDP=6.93D-05 MaxDP=5.87D-03 DE=-2.94D-05 OVMax= 4.79D-04

 Cycle   7  Pass 1  IDiag  1:
 RMSU=  4.55D-05    CP:  1.01D+00  1.07D+00  9.33D-01  1.08D+00  7.07D-01
                    CP:  9.56D-01
 E= -1914.04581603986     Delta-E=       -0.000002045664 Rises=F Damp=F
 DIIS: error= 3.76D-05 at cycle   7 NSaved=   7.
 NSaved= 7 IEnMin= 7 EnMin= -1914.04581603986     IErMin= 7 ErrMin= 3.76D-05
 ErrMax= 3.76D-05  0.00D+00 EMaxC= 1.00D-01 BMatC= 3.03D-07 BMatP= 1.95D-06
 IDIUse=1 WtCom= 1.00D+00 WtEn= 0.00D+00
 Coeff-Com:  0.787D-03-0.930D-02-0.539D-02 0.107D-01 0.586D-01 0.289D+00
 Coeff-Com:  0.656D+00
 Coeff:      0.787D-03-0.930D-02-0.539D-02 0.107D-01 0.586D-01 0.289D+00
 Coeff:      0.656D+00
 Gap=     0.136 Goal=   None    Shift=    0.000
 RMSDP=3.16D-05 MaxDP=3.33D-03 DE=-2.05D-06 OVMax= 2.86D-04

 Cycle   8  Pass 1  IDiag  1:
 RMSU=  1.38D-05    CP:  1.01D+00  1.07D+00  9.35D-01  1.08D+00  7.29D-01
                    CP:  9.65D-01  8.27D-01
 E= -1914.04581638291     Delta-E=       -0.000000343051 Rises=F Damp=F
 DIIS: error= 2.96D-05 at cycle   8 NSaved=   8.
 NSaved= 8 IEnMin= 8 EnMin= -1914.04581638291     IErMin= 8 ErrMin= 2.96D-05
 ErrMax= 2.96D-05  0.00D+00 EMaxC= 1.00D-01 BMatC= 1.15D-07 BMatP= 3.03D-07
 IDIUse=1 WtCom= 1.00D+00 WtEn= 0.00D+00
 Coeff-Com:  0.250D-04 0.250D-02-0.429D-02-0.280D-01-0.300D-01 0.354D-01
 Coeff-Com:  0.423D+00 0.602D+00
 Coeff:      0.250D-04 0.250D-02-0.429D-02-0.280D-01-0.300D-01 0.354D-01
 Coeff:      0.423D+00 0.602D+00
 Gap=     0.136 Goal=   None    Shift=    0.000
 RMSDP=1.19D-05 MaxDP=6.58D-04 DE=-3.43D-07 OVMax= 1.49D-04

 Cycle   9  Pass 1  IDiag  1:
 RMSU=  5.67D-06    CP:  1.01D+00  1.07D+00  9.34D-01  1.08D+00  7.24D-01
                    CP:  1.00D+00  9.62D-01  8.01D-01
 E= -1914.04581653207     Delta-E=       -0.000000149158 Rises=F Damp=F
 DIIS: error= 3.20D-06 at cycle   9 NSaved=   9.
 NSaved= 9 IEnMin= 9 EnMin= -1914.04581653207     IErMin= 9 ErrMin= 3.20D-06
 ErrMax= 3.20D-06  0.00D+00 EMaxC= 1.00D-01 BMatC= 5.52D-09 BMatP= 1.15D-07
 IDIUse=1 WtCom= 1.00D+00 WtEn= 0.00D+00
 Coeff-Com: -0.656D-04 0.187D-02-0.106D-02-0.108D-01-0.152D-01-0.211D-01
 Coeff-Com:  0.826D-01 0.215D+00 0.749D+00
 Coeff:     -0.656D-04 0.187D-02-0.106D-02-0.108D-01-0.152D-01-0.211D-01
 Coeff:      0.826D-01 0.215D+00 0.749D+00
 Gap=     0.136 Goal=   None    Shift=    0.000
 RMSDP=3.91D-06 MaxDP=3.92D-04 DE=-1.49D-07 OVMax= 8.00D-05

 Cycle  10  Pass 1  IDiag  1:
 RMSU=  2.42D-06    CP:  1.01D+00  1.07D+00  9.33D-01  1.08D+00  7.23D-01
                    CP:  9.97D-01  9.86D-01  8.44D-01  9.08D-01
 E= -1914.04581654531     Delta-E=       -0.000000013238 Rises=F Damp=F
 DIIS: error= 1.45D-06 at cycle  10 NSaved=  10.
 NSaved=10 IEnMin=10 EnMin= -1914.04581654531     IErMin=10 ErrMin= 1.45D-06
 ErrMax= 1.45D-06  0.00D+00 EMaxC= 1.00D-01 BMatC= 1.45D-09 BMatP= 5.52D-09
 IDIUse=1 WtCom= 1.00D+00 WtEn= 0.00D+00
 Coeff-Com: -0.394D-04 0.510D-03 0.115D-03-0.581D-03-0.178D-02-0.170D-01
 Coeff-Com: -0.308D-01-0.128D-01 0.326D+00 0.736D+00
 Coeff:     -0.394D-04 0.510D-03 0.115D-03-0.581D-03-0.178D-02-0.170D-01
 Coeff:     -0.308D-01-0.128D-01 0.326D+00 0.736D+00
 Gap=     0.136 Goal=   None    Shift=    0.000
 RMSDP=2.39D-06 MaxDP=2.05D-04 DE=-1.32D-08 OVMax= 5.52D-05

 Cycle  11  Pass 1  IDiag  1:
 RMSU=  1.24D-06    CP:  1.01D+00  1.07D+00  9.33D-01  1.08D+00  7.20D-01
                    CP:  1.00D+00  9.94D-01  8.57D-01  9.45D-01  1.13D+00
 E= -1914.04581654941     Delta-E=       -0.000000004107 Rises=F Damp=F
 DIIS: error= 7.89D-07 at cycle  11 NSaved=  11.
 NSaved=11 IEnMin=11 EnMin= -1914.04581654941     IErMin=11 ErrMin= 7.89D-07
 ErrMax= 7.89D-07  0.00D+00 EMaxC= 1.00D-01 BMatC= 2.64D-10 BMatP= 1.45D-09
 IDIUse=1 WtCom= 1.00D+00 WtEn= 0.00D+00
 Coeff-Com:  0.468D-06-0.246D-03 0.281D-03 0.232D-02 0.313D-02-0.379D-02
 Coeff-Com: -0.302D-01-0.568D-01-0.228D-01 0.284D+00 0.824D+00
 Coeff:      0.468D-06-0.246D-03 0.281D-03 0.232D-02 0.313D-02-0.379D-02
 Coeff:     -0.302D-01-0.568D-01-0.228D-01 0.284D+00 0.824D+00
 Gap=     0.136 Goal=   None    Shift=    0.000
 RMSDP=1.39D-06 MaxDP=1.66D-04 DE=-4.11D-09 OVMax= 3.99D-05

 Cycle  12  Pass 1  IDiag  1:
 RMSU=  5.36D-07    CP:  1.01D+00  1.07D+00  9.33D-01  1.08D+00  7.20D-01
                    CP:  1.00D+00  1.01D+00  8.53D-01  9.49D-01  1.30D+00
                    CP:  1.21D+00
 E= -1914.04581655063     Delta-E=       -0.000000001216 Rises=F Damp=F
 DIIS: error= 4.06D-07 at cycle  12 NSaved=  12.
 NSaved=12 IEnMin=12 EnMin= -1914.04581655063     IErMin=12 ErrMin= 4.06D-07
 ErrMax= 4.06D-07  0.00D+00 EMaxC= 1.00D-01 BMatC= 6.58D-11 BMatP= 2.64D-10
 IDIUse=1 WtCom= 1.00D+00 WtEn= 0.00D+00
 Coeff-Com:  0.855D-05-0.212D-03 0.106D-03 0.109D-02 0.176D-02 0.131D-02
 Coeff-Com: -0.537D-02-0.201D-01-0.745D-01-0.513D-01 0.355D+00 0.792D+00
 Coeff:      0.855D-05-0.212D-03 0.106D-03 0.109D-02 0.176D-02 0.131D-02
 Coeff:     -0.537D-02-0.201D-01-0.745D-01-0.513D-01 0.355D+00 0.792D+00
 Gap=     0.136 Goal=   None    Shift=    0.000
 RMSDP=6.58D-07 MaxDP=8.01D-05 DE=-1.22D-09 OVMax= 2.27D-05

 Cycle  13  Pass 1  IDiag  1:
 RMSU=  2.00D-07    CP:  1.01D+00  1.07D+00  9.33D-01  1.08D+00  7.19D-01
                    CP:  1.00D+00  1.01D+00  8.58D-01  9.32D-01  1.41D+00
                    CP:  1.43D+00  1.10D+00
 E= -1914.04581655095     Delta-E=       -0.000000000319 Rises=F Damp=F
 DIIS: error= 1.95D-07 at cycle  13 NSaved=  13.
 NSaved=13 IEnMin=13 EnMin= -1914.04581655095     IErMin=13 ErrMin= 1.95D-07
 ErrMax= 1.95D-07  0.00D+00 EMaxC= 1.00D-01 BMatC= 1.08D-11 BMatP= 6.58D-11
 IDIUse=1 WtCom= 1.00D+00 WtEn= 0.00D+00
 Coeff-Com:  0.339D-05-0.317D-04-0.118D-04-0.550D-04 0.298D-04 0.111D-02
 Coeff-Com:  0.439D-02 0.482D-02-0.216D-01-0.824D-01-0.429D-01 0.275D+00
 Coeff-Com:  0.862D+00
 Coeff:      0.339D-05-0.317D-04-0.118D-04-0.550D-04 0.298D-04 0.111D-02
 Coeff:      0.439D-02 0.482D-02-0.216D-01-0.824D-01-0.429D-01 0.275D+00
 Coeff:      0.862D+00
 Gap=     0.136 Goal=   None    Shift=    0.000
 RMSDP=3.22D-07 MaxDP=2.28D-05 DE=-3.19D-10 OVMax= 1.24D-05

 Cycle  14  Pass 1  IDiag  1:
 RMSU=  1.06D-07    CP:  1.01D+00  1.07D+00  9.33D-01  1.08D+00  7.19D-01
                    CP:  1.00D+00  1.01D+00  8.57D-01  9.20D-01  1.45D+00
                    CP:  1.54D+00  1.15D+00  1.10D+00
 E= -1914.04581655105     Delta-E=       -0.000000000096 Rises=F Damp=F
 DIIS: error= 8.06D-08 at cycle  14 NSaved=  14.
 NSaved=14 IEnMin=14 EnMin= -1914.04581655105     IErMin=14 ErrMin= 8.06D-08
 ErrMax= 8.06D-08  0.00D+00 EMaxC= 1.00D-01 BMatC= 2.66D-12 BMatP= 1.08D-11
 IDIUse=1 WtCom= 1.00D+00 WtEn= 0.00D+00
 Coeff-Com: -0.101D-05 0.436D-04-0.310D-04-0.309D-03-0.457D-03 0.146D-03
 Coeff-Com:  0.323D-02 0.721D-02 0.865D-02-0.226D-01-0.103D+00-0.719D-01
 Coeff-Com:  0.349D+00 0.829D+00
 Coeff:     -0.101D-05 0.436D-04-0.310D-04-0.309D-03-0.457D-03 0.146D-03
 Coeff:      0.323D-02 0.721D-02 0.865D-02-0.226D-01-0.103D+00-0.719D-01
 Coeff:      0.349D+00 0.829D+00
 Gap=     0.136 Goal=   None    Shift=    0.000
 RMSDP=1.36D-07 MaxDP=1.81D-05 DE=-9.64D-11 OVMax= 6.00D-06

 Cycle  15  Pass 1  IDiag  1:
 RMSU=  7.10D-08    CP:  1.01D+00  1.07D+00  9.33D-01  1.08D+00  7.19D-01
                    CP:  1.00D+00  1.01D+00  8.60D-01  9.20D-01  1.45D+00
                    CP:  1.57D+00  1.23D+00  1.29D+00  9.74D-01
 E= -1914.04581655113     Delta-E=       -0.000000000085 Rises=F Damp=F
 DIIS: error= 3.36D-08 at cycle  15 NSaved=  15.
 NSaved=15 IEnMin=15 EnMin= -1914.04581655113     IErMin=15 ErrMin= 3.36D-08
 ErrMax= 3.36D-08  0.00D+00 EMaxC= 1.00D-01 BMatC= 6.47D-13 BMatP= 2.66D-12
 IDIUse=1 WtCom= 1.00D+00 WtEn= 0.00D+00
 Coeff-Com: -0.917D-06 0.241D-04-0.130D-04-0.130D-03-0.215D-03-0.556D-04
 Coeff-Com:  0.666D-03 0.242D-02 0.682D-02 0.418D-02-0.396D-01-0.789D-01
 Coeff-Com:  0.100D-01 0.396D+00 0.699D+00
 Coeff:     -0.917D-06 0.241D-04-0.130D-04-0.130D-03-0.215D-03-0.556D-04
 Coeff:      0.666D-03 0.242D-02 0.682D-02 0.418D-02-0.396D-01-0.789D-01
 Coeff:      0.100D-01 0.396D+00 0.699D+00
 Gap=     0.136 Goal=   None    Shift=    0.000
 RMSDP=2.95D-08 MaxDP=1.18D-06 DE=-8.55D-11 OVMax= 1.91D-06

 Cycle  16  Pass 1  IDiag  1:
 RMSU=  1.61D-08    CP:  1.01D+00  1.07D+00  9.33D-01  1.08D+00  7.19D-01
                    CP:  1.00D+00  1.01D+00  8.60D-01  9.21D-01  1.46D+00
                    CP:  1.57D+00  1.24D+00  1.30D+00  1.09D+00  1.06D+00
 E= -1914.04581655099     Delta-E=        0.000000000144 Rises=F Damp=F
 DIIS: error= 1.44D-08 at cycle  16 NSaved=  16.
 NSaved=16 IEnMin=15 EnMin= -1914.04581655113     IErMin=16 ErrMin= 1.44D-08
 ErrMax= 1.44D-08  0.00D+00 EMaxC= 1.00D-01 BMatC= 1.16D-13 BMatP= 6.47D-13
 IDIUse=1 WtCom= 1.00D+00 WtEn= 0.00D+00
 Coeff-Com: -0.209D-06 0.178D-05 0.736D-06 0.480D-05-0.946D-05-0.288D-04
 Coeff-Com: -0.374D-03-0.336D-03 0.105D-02 0.657D-02 0.367D-02-0.171D-01
 Coeff-Com: -0.708D-01-0.115D-01 0.287D+00 0.802D+00
 Coeff:     -0.209D-06 0.178D-05 0.736D-06 0.480D-05-0.946D-05-0.288D-04
 Coeff:     -0.374D-03-0.336D-03 0.105D-02 0.657D-02 0.367D-02-0.171D-01
 Coeff:     -0.708D-01-0.115D-01 0.287D+00 0.802D+00
 Gap=     0.136 Goal=   None    Shift=    0.000
 RMSDP=2.58D-08 MaxDP=2.83D-06 DE= 1.44D-10 OVMax= 7.90D-07

 Cycle  17  Pass 1  IDiag  1:
 RMSU=  1.04D-08    CP:  1.01D+00  1.07D+00  9.33D-01  1.08D+00  7.19D-01
                    CP:  1.00D+00  1.01D+00  8.60D-01  9.20D-01  1.46D+00
                    CP:  1.57D+00  1.24D+00  1.32D+00  1.16D+00  1.08D+00
                    CP:  9.88D-01
 E= -1914.04581655114     Delta-E=       -0.000000000152 Rises=F Damp=F
 DIIS: error= 7.63D-09 at cycle  17 NSaved=  17.
 NSaved=17 IEnMin=17 EnMin= -1914.04581655114     IErMin=17 ErrMin= 7.63D-09
 ErrMax= 7.63D-09  0.00D+00 EMaxC= 1.00D-01 BMatC= 2.76D-14 BMatP= 1.16D-13
 IDIUse=1 WtCom= 1.00D+00 WtEn= 0.00D+00
 Coeff-Com:  0.492D-07-0.330D-05 0.299D-05 0.247D-04 0.291D-04 0.945D-05
 Coeff-Com: -0.293D-03-0.546D-03-0.935D-03 0.193D-02 0.849D-02 0.852D-02
 Coeff-Com: -0.327D-01-0.831D-01-0.703D-02 0.382D+00 0.723D+00
 Coeff:      0.492D-07-0.330D-05 0.299D-05 0.247D-04 0.291D-04 0.945D-05
 Coeff:     -0.293D-03-0.546D-03-0.935D-03 0.193D-02 0.849D-02 0.852D-02
 Coeff:     -0.327D-01-0.831D-01-0.703D-02 0.382D+00 0.723D+00
 Gap=     0.136 Goal=   None    Shift=    0.000
 RMSDP=1.35D-08 MaxDP=2.56D-06 DE=-1.52D-10 OVMax= 2.53D-07

 Cycle  18  Pass 1  IDiag  1:
 RMSU=  3.23D-09    CP:  1.01D+00  1.07D+00  9.33D-01  1.08D+00  7.19D-01
                    CP:  1.00D+00  1.01D+00  8.60D-01  9.20D-01  1.46D+00
                    CP:  1.57D+00  1.24D+00  1.31D+00  1.16D+00  1.14D+00
                    CP:  1.12D+00  9.46D-01
 E= -1914.04581655111     Delta-E=        0.000000000029 Rises=F Damp=F
 DIIS: error= 2.29D-09 at cycle  18 NSaved=  18.
 NSaved=18 IEnMin=17 EnMin= -1914.04581655114     IErMin=18 ErrMin= 2.29D-09
 ErrMax= 2.29D-09  0.00D+00 EMaxC= 1.00D-01 BMatC= 4.13D-15 BMatP= 2.76D-14
 IDIUse=1 WtCom= 1.00D+00 WtEn= 0.00D+00
 Coeff-Com:  0.382D-07-0.122D-05 0.106D-05 0.707D-05 0.797D-05 0.121D-04
 Coeff-Com: -0.390D-04-0.943D-04-0.492D-03-0.416D-03 0.216D-02 0.696D-02
 Coeff-Com:  0.827D-04-0.301D-01-0.511D-01 0.101D-01 0.287D+00 0.776D+00
 Coeff:      0.382D-07-0.122D-05 0.106D-05 0.707D-05 0.797D-05 0.121D-04
 Coeff:     -0.390D-04-0.943D-04-0.492D-03-0.416D-03 0.216D-02 0.696D-02
 Coeff:      0.827D-04-0.301D-01-0.511D-01 0.101D-01 0.287D+00 0.776D+00
 Gap=     0.136 Goal=   None    Shift=    0.000
 RMSDP=3.13D-09 MaxDP=2.04D-07 DE= 2.91D-11 OVMax= 5.20D-08

 SCF Done:  E(RM062X) =  -1914.04581655     A.U. after   18 cycles
            NFock= 18  Conv=0.31D-08     -V/T= 2.0026
 KE= 1.909094862173D+03 PE=-7.095073871875D+03 EE= 1.994427986377D+03
 Leave Link  502 at Tue Apr  5 20:27:32 2022, MaxMem=  1879048192 cpu:            1529.1 elap:             219.2
 (Enter /gpfs/software/gaussian16/sse4/tar/g16/l701.exe)
 ... and contract with generalized density number  0.
 Compute integral first derivatives.
 Leave Link  701 at Tue Apr  5 20:27:33 2022, MaxMem=  1879048192 cpu:               1.1 elap:               0.2
 (Enter /gpfs/software/gaussian16/sse4/tar/g16/l702.exe)
 L702 exits ... SP integral derivatives will be done elsewhere.
 Leave Link  702 at Tue Apr  5 20:27:33 2022, MaxMem=  1879048192 cpu:               0.1 elap:               0.0
 (Enter /gpfs/software/gaussian16/sse4/tar/g16/l703.exe)
 Integral derivatives from FoFJK, PRISM(SPDF).
 Compute integral first derivatives, UseDBF=F ICtDFT=           0.
 Calling FoFJK, ICntrl=      2127 FMM=F ISym2X=0 I1Cent= 0 IOpClX= 0 NMat=1 NMatS=1 NMatT=0.
 FoFJK:  IHMeth= 1 ICntrl=    2127 DoSepK=F KAlg= 0 I1Cent=           0 FoldK=F
 IRaf=         0 NMat=       1 IRICut=       1 DoRegI=T DoRafI=F ISym2E= 0 IDoP0=0 IntGTp=1.
 FoFCou: FMM=F IPFlag=           0 FMFlag=      100000 FMFlg1=         800
         NFxFlg=           0 DoJE=F BraDBF=F KetDBF=F FulRan=T
         wScrn=  0.000000 ICntrl=      2127 IOpCl=  0 I1Cent=           0 NGrid=           0
         NMat0=    1 NMatS0=      1 NMatT0=    0 NMatD0=    1 NMtDS0=    0 NMtDT0=    0
 Symmetry not used in FoFCou.
 Leave Link  703 at Tue Apr  5 20:28:01 2022, MaxMem=  1879048192 cpu:             196.6 elap:              28.2
 (Enter /gpfs/software/gaussian16/sse4/tar/g16/l716.exe)
 Dipole        =-1.23101361D+00-5.38428547D-01-1.77368516D-02
 ***** Axes restored to original set *****
 -------------------------------------------------------------------
 Center     Atomic                   Forces (Hartrees/Bohr)
 Number     Number              X              Y              Z
 -------------------------------------------------------------------
      1        6          -0.000747552   -0.002432985    0.006640802
      2        6          -0.000773765    0.001494184   -0.001392780
      3        6           0.002662704   -0.002829944   -0.003446927
      4        6          -0.000760912   -0.003497906   -0.004337372
      5        6          -0.001209621    0.002153871    0.001993254
      6        6          -0.001194770    0.003016806    0.001426083
      7       17           0.003029376   -0.001591423    0.000036507
      8        8           0.000768117    0.001025886   -0.001934928
      9       17          -0.000009467   -0.000824843   -0.000712191
     10        6           0.002925864   -0.007678758   -0.004048595
     11        6           0.009557197    0.007129163    0.007264304
     12        6          -0.010104803   -0.001792948   -0.005272242
     13        6          -0.009452380    0.006156920    0.001866883
     14        6           0.006199503    0.004014137    0.000630948
     15        6          -0.005209708   -0.008194352    0.000025008
     16        1           0.003594992    0.000348607   -0.000380279
     17       17           0.000922152    0.003052978    0.001652983
     18        1          -0.000196928    0.000450605   -0.000011458
 -------------------------------------------------------------------
 Cartesian Forces:  Max     0.010104803 RMS     0.004021143
 Leave Link  716 at Tue Apr  5 20:28:01 2022, MaxMem=  1879048192 cpu:               0.2 elap:               0.0
 (Enter /gpfs/software/gaussian16/sse4/tar/g16/l103.exe)

 GradGradGradGradGradGradGradGradGradGradGradGradGradGradGradGradGradGrad
 Berny optimization.
 Using GEDIIS/GDIIS optimizer.
 FormGI is forming the generalized inverse of G from B-inverse, IUseBI=4.
 GSVD:  received Info=                   1 from GESDD.
 Internal  Forces:  Max     0.012723458 RMS     0.002817872
 Search for a local minimum.
 Step number   8 out of a maximum of   96
 All quantities printed in internal units (Hartrees-Bohrs-Radians)
 RMS Force = .28179D-02 SwitMx=.10000D-02 MixMth= 1
 Mixed Optimization -- RFO/linear search
 Update second derivatives using D2CorX and points    7    8
 DE= -3.78D-03 DEPred=-3.70D-03 R= 1.02D+00
 TightC=F SS=  1.41D+00  RLast= 3.35D-01 DXNew= 2.4358D+00 1.0059D+00
 Trust test= 1.02D+00 RLast= 3.35D-01 DXMaxT set to 1.45D+00
 ITU=  1  1  1  1  1  1  1  0
 Use linear search instead of GDIIS.
     Eigenvalues ---    0.00495   0.00875   0.01158   0.01493   0.01592
     Eigenvalues ---    0.01634   0.01905   0.01966   0.01994   0.02063
     Eigenvalues ---    0.02085   0.02156   0.02204   0.02330   0.02983
     Eigenvalues ---    0.05913   0.12147   0.16045   0.22054   0.23462
     Eigenvalues ---    0.23674   0.24962   0.24978   0.24995   0.24998
     Eigenvalues ---    0.25035   0.25312   0.25402   0.29883   0.31183
     Eigenvalues ---    0.31377   0.31629   0.32054   0.32625   0.33293
     Eigenvalues ---    0.35167   0.35336   0.35422   0.40875   0.43091
     Eigenvalues ---    0.44049   0.45361   0.46889   0.50578   0.53430
     Eigenvalues ---    0.57489   0.74221   0.93035
 RFO step:  Lambda=-3.09637913D-03 EMin= 4.94528503D-03
 Quartic linear search produced a step of  0.17860.
 Iteration  1 RMS(Cart)=  0.10271722 RMS(Int)=  0.00474905
 Iteration  2 RMS(Cart)=  0.00669208 RMS(Int)=  0.00022759
 Iteration  3 RMS(Cart)=  0.00002130 RMS(Int)=  0.00022715
 Iteration  4 RMS(Cart)=  0.00000000 RMS(Int)=  0.00022715
 ITry= 1 IFail=0 DXMaxC= 4.60D-01 DCOld= 1.00D+10 DXMaxT= 1.45D+00 DXLimC= 3.00D+00 Rises=F
 Variable       Old X    -DE/DX   Delta X   Delta X   Delta X     New X
                                 (Linear)    (Quad)   (Total)
    R1        2.75620  -0.00051   0.00228  -0.00100   0.00133   2.75753
    R2        2.73716   0.00044   0.00260   0.00330   0.00594   2.74310
    R3        2.33062  -0.00052  -0.00131  -0.00085  -0.00216   2.32846
    R4        2.60192   0.00053  -0.00329  -0.00134  -0.00464   2.59729
    R5        3.28684  -0.00082  -0.00109  -0.00316  -0.00425   3.28259
    R6        2.67150  -0.00755   0.00247  -0.01407  -0.01166   2.65984
    R7        3.31435  -0.00009  -0.00162   0.00109  -0.00053   3.31382
    R8        2.58654   0.00014  -0.00235  -0.00083  -0.00319   2.58336
    R9        3.32324  -0.00356  -0.00439  -0.01188  -0.01627   3.30697
   R10        2.65932  -0.00149   0.00168  -0.00346  -0.00182   2.65750
   R11        2.04594  -0.00044   0.00038  -0.00051  -0.00013   2.04581
   R12        2.74824  -0.00245   0.00276  -0.00662  -0.00387   2.74438
   R13        2.59759   0.00255   0.00221   0.00573   0.00794   2.60553
   R14        2.73909  -0.00575  -0.00603  -0.01998  -0.02601   2.71308
   R15        2.45188  -0.01272   0.00466  -0.01175  -0.00709   2.44478
   R16        2.52537   0.00089  -0.00357   0.00625   0.00267   2.52804
   R17        2.67198   0.00187   0.00465   0.01492   0.01958   2.69156
   R18        2.05476  -0.00158   0.00092  -0.00307  -0.00215   2.05261
   R19        2.43065  -0.00652   0.00305  -0.00229   0.00076   2.43141
    A1        1.94555   0.00014   0.00389   0.00383   0.00688   1.95243
    A2        2.15872   0.00006  -0.00120  -0.00014  -0.00202   2.15669
    A3        2.17804  -0.00011  -0.00230  -0.00125  -0.00423   2.17381
    A4        2.14959  -0.00132  -0.00154  -0.00556  -0.00727   2.14232
    A5        2.02096  -0.00046  -0.00075   0.00090   0.00022   2.02118
    A6        2.11253   0.00178   0.00228   0.00479   0.00714   2.11968
    A7        2.13929   0.00152   0.00001   0.00528   0.00496   2.14425
    A8        2.08603   0.00488  -0.00249   0.01167   0.00925   2.09528
    A9        2.05740  -0.00639   0.00242  -0.01630  -0.01382   2.04359
   A10        2.18176  -0.00125  -0.00438  -0.00409  -0.00866   2.17311
   A11        2.03050  -0.00008   0.00056  -0.00072  -0.00012   2.03039
   A12        2.07073   0.00134   0.00384   0.00506   0.00895   2.07967
   A13        2.12145  -0.00005   0.00242  -0.00008   0.00207   2.12352
   A14        2.06583   0.00008   0.00076   0.00085   0.00172   2.06755
   A15        2.09586  -0.00003  -0.00317  -0.00069  -0.00375   2.09211
   A16        2.02794   0.00100   0.00011   0.00226   0.00205   2.02999
   A17        2.13123  -0.00785   0.00335  -0.02306  -0.01958   2.11165
   A18        2.12388   0.00685  -0.00332   0.02074   0.01755   2.14144
   A19        2.23115  -0.00729  -0.00456  -0.02848  -0.03295   2.19820
   A20        2.20397   0.00605   0.00214   0.03195   0.03420   2.23817
   A21        1.84774   0.00125   0.00241  -0.00347  -0.00127   1.84648
   A22        2.53152  -0.00042  -0.00496   0.02819   0.02290   2.55441
   A23        1.61098  -0.00058   0.00500  -0.04338  -0.03874   1.57224
   A24        2.11544  -0.00030   0.00077   0.00146   0.00196   2.11740
   A25        2.01340   0.00343   0.01253   0.02747   0.04005   2.05345
   A26        2.15352  -0.00313  -0.01298  -0.02865  -0.04159   2.11193
   A27        1.86747  -0.00390   0.00133  -0.02970  -0.02868   1.83878
   A28        2.58428   0.00410  -0.00324   0.05222   0.04869   2.63297
    D1        0.04181  -0.00133  -0.00797  -0.04446  -0.05251  -0.01070
    D2       -3.11476  -0.00106  -0.00839  -0.03379  -0.04228   3.12615
    D3        3.14017   0.00093  -0.00144   0.01513   0.01374  -3.12927
    D4       -0.01639   0.00120  -0.00185   0.02580   0.02397   0.00758
    D5       -0.03928   0.00131   0.00699   0.04586   0.05284   0.01356
    D6        3.12369   0.00107   0.00630   0.03190   0.03827  -3.12122
    D7       -3.13707  -0.00099   0.00031  -0.01455  -0.01425   3.13186
    D8        0.02590  -0.00123  -0.00039  -0.02851  -0.02882  -0.00291
    D9       -0.02710   0.00047   0.00250   0.00825   0.01062  -0.01648
   D10        3.08109   0.00081  -0.00084   0.03169   0.03093   3.11202
   D11        3.13023   0.00021   0.00296  -0.00292  -0.00011   3.13012
   D12       -0.04477   0.00055  -0.00038   0.02052   0.02021  -0.02456
   D13        0.00385   0.00055   0.00516   0.03130   0.03639   0.04023
   D14        3.12832   0.00058   0.01024   0.02789   0.03815  -3.11672
   D15       -3.10486   0.00001   0.00848   0.00772   0.01623  -3.08863
   D16        0.01961   0.00004   0.01356   0.00431   0.01799   0.03760
   D17        0.02082  -0.00042  -0.00012  -0.01006  -0.01008   0.01074
   D18       -3.11163  -0.00044  -0.00064  -0.01998  -0.02054  -3.13217
   D19        3.14057  -0.00019   0.00055   0.00413   0.00476  -3.13785
   D20        0.00813  -0.00020   0.00003  -0.00580  -0.00570   0.00243
   D21       -0.00048  -0.00058  -0.00629  -0.03047  -0.03667  -0.03714
   D22       -3.12502  -0.00045  -0.01154  -0.02662  -0.03807   3.12009
   D23        3.13181  -0.00056  -0.00574  -0.02037  -0.02603   3.10578
   D24        0.00726  -0.00043  -0.01099  -0.01652  -0.02743  -0.02017
   D25       -0.18051   0.00128   0.01575   0.13279   0.14858  -0.03193
   D26        2.99235   0.00056   0.01608   0.13323   0.14923   3.14158
   D27        2.94303   0.00124   0.02121   0.12899   0.15028   3.09331
   D28       -0.16730   0.00053   0.02154   0.12943   0.15093  -0.01637
   D29        3.08235  -0.00026   0.00284   0.00453   0.00770   3.09006
   D30       -0.08544   0.00045   0.00258   0.00480   0.00785  -0.07759
   D31        3.11924   0.00063   0.00217   0.02212   0.02428  -3.13966
   D32       -0.06462   0.00076   0.00757   0.02843   0.03619  -0.02843
   D33        0.00332   0.00020   0.00254   0.02303   0.02546   0.02878
   D34        3.10264   0.00033   0.00794   0.02933   0.03738   3.14002
   D35        0.12947  -0.00124  -0.00664  -0.03432  -0.04016   0.08932
   D36       -0.16885   0.00081   0.01210   0.04985   0.06194  -0.10691
   D37       -0.01650  -0.00001  -0.00047  -0.01405  -0.01518  -0.03168
   D38       -3.11234  -0.00032  -0.00752  -0.02234  -0.02956   3.14128
   D39        0.13704  -0.00072  -0.01012  -0.03068  -0.04111   0.09593
         Item               Value     Threshold  Converged?
 Maximum Force            0.012723     0.000450     NO 
 RMS     Force            0.002818     0.000300     NO 
 Maximum Displacement     0.460170     0.001800     NO 
 RMS     Displacement     0.105297     0.001200     NO 
 Predicted change in Energy=-1.744914D-03
 Lowest energy point so far.  Saving SCF results.
 GradGradGradGradGradGradGradGradGradGradGradGradGradGradGradGradGradGrad

 Leave Link  103 at Tue Apr  5 20:28:01 2022, MaxMem=  1879048192 cpu:               0.2 elap:               0.1
 (Enter /gpfs/software/gaussian16/sse4/tar/g16/l202.exe)
                          Input orientation:                          
 ---------------------------------------------------------------------
 Center     Atomic      Atomic             Coordinates (Angstroms)
 Number     Number       Type             X           Y           Z
 ---------------------------------------------------------------------
      1          6           0       -4.020792   -0.732933   -0.399833
      2          6           0       -3.342089    0.404032    0.213350
      3          6           0       -1.978859    0.453930    0.381153
      4          6           0       -3.085260   -1.764869   -0.808476
      5          6           0       -1.731563   -1.697757   -0.630043
      6          6           0       -1.122939   -0.594261   -0.005926
      7         17           0       -1.232404    1.875126    1.086925
      8          8           0       -5.240026   -0.788274   -0.569086
      9         17           0       -4.366082    1.712507    0.720053
     10          6           0        0.309498   -0.511481    0.218433
     11          6           0        0.981507    0.557169    0.772907
     12          6           0        2.121156    1.025380    1.167491
     13          6           0        1.317850   -1.479037   -0.110657
     14          6           0        2.692142   -1.244505    0.180851
     15          6           0        2.733992   -0.069097    0.702506
     16          1           0        0.993298   -2.410953   -0.564547
     17         17           0       -3.773673   -3.172001   -1.588526
     18          1           0       -1.123394   -2.521647   -0.981247
 ---------------------------------------------------------------------
                    Distance matrix (angstroms):
                    1          2          3          4          5
     1  C    0.000000
     2  C    1.459220   0.000000
     3  C    2.487584   1.374424   0.000000
     4  C    1.451586   2.411269   2.749983   0.000000
     5  C    2.494885   2.778960   2.390277   1.367054   0.000000
     6  C    2.927789   2.443214   1.407527   2.421800   1.406289
     7  Cl   4.097260   2.716251   1.753599   4.502797   3.995326
     8  O    1.232169   2.374019   3.616799   2.377827   3.624939
     9  Cl   2.711743   1.737072   2.719872   4.008622   4.515899
    10  C    4.379806   3.764608   2.488990   3.761635   2.508604
    11  C    5.297422   4.362342   2.987958   4.942795   3.796539
    12  C    6.578123   5.580636   4.213669   6.228699   5.048767
    13  C    5.398277   5.036463   3.853119   4.467217   3.101052
    14  C    6.757395   6.255451   4.974239   5.884549   4.520194
    15  C    6.876259   6.114072   4.752661   6.246791   4.936537
    16  H    5.289989   5.227316   4.235046   4.136612   2.817411
    17  Cl   2.724538   4.027534   4.499818   1.749975   2.694865
    18  H    3.454338   3.861251   3.382604   2.109853   1.082594
                    6          7          8          9         10
     6  C    0.000000
     7  Cl   2.702624   0.000000
     8  O    4.159951   5.088920   0.000000
     9  Cl   4.045516   3.159269   2.946109   0.000000
    10  C    1.452262   2.971133   5.611952   5.201806   0.000000
    11  C    2.522115   2.595577   6.505277   5.471225   1.378786
    12  C    3.811075   3.460480   7.777663   6.538853   2.558272
    13  C    2.598317   4.380458   6.610072   6.571386   1.435702
    14  C    3.874603   5.094618   7.980591   7.671583   2.493137
    15  C    3.956461   4.433969   8.106733   7.320210   2.511613
    16  H    2.844448   5.104075   6.441074   6.883028   2.165326
    17  Cl   4.021910   6.252166   2.978523   5.434970   5.197668
    18  H    2.160108   4.860127   4.485656   5.597991   2.744663
                   11         12         13         14         15
    11  C    0.000000
    12  C    1.293723   0.000000
    13  C    2.244983   2.924221   0.000000
    14  C    2.553984   2.540051   1.424311   0.000000
    15  C    1.862356   1.337781   2.157457   1.286646   0.000000
    16  H    3.255560   4.010038   1.086194   2.191413   3.181152
    17  Cl   6.488051   7.743555   5.565414   6.975149   7.564822
    18  H    4.121501   5.265508   2.793678   4.188064   4.871288
                   16         17         18
    16  H    0.000000
    17  Cl   4.934748   0.000000
    18  H    2.160156   2.795662   0.000000
 Stoichiometry    C12H2Cl3O(1-)
 Framework group  C1[X(C12H2Cl3O)]
 Deg. of freedom    48
 Full point group                 C1      NOp   1
 RotChk:  IX=1 Diff= 4.90D-02
 Largest Abelian subgroup         C1      NOp   1
 Largest concise Abelian subgroup C1      NOp   1
                         Standard orientation:                         
 ---------------------------------------------------------------------
 Center     Atomic      Atomic             Coordinates (Angstroms)
 Number     Number       Type             X           Y           Z
 ---------------------------------------------------------------------
      1          6           0        2.362768    0.057383    0.026130
      2          6           0        1.402246   -1.041096    0.018166
      3          6           0        0.042765   -0.839815   -0.000250
      4          6           0        1.704886    1.351020   -0.002067
      5          6           0        0.349764    1.530605   -0.017247
      6          6           0       -0.539641    0.441548    0.006482
      7         17           0       -1.047502   -2.212249   -0.053660
      8          8           0        3.584113   -0.105532    0.029953
      9         17           0        2.081694   -2.639754    0.026047
     10          6           0       -1.982398    0.607071    0.017320
     11          6           0       -2.913938   -0.408968   -0.013495
     12          6           0       -4.169180   -0.720612    0.017534
     13          6           0       -2.736638    1.828668    0.025200
     14          6           0       -4.160861    1.819344    0.037908
     15          6           0       -4.493775    0.577079    0.000411
     16          1           0       -2.182992    2.762832    0.050336
     17         17           0        2.751131    2.753563   -0.027646
     18          1           0       -0.036411    2.541537   -0.047115
 ---------------------------------------------------------------------
 Rotational constants (GHZ):           0.5845298           0.2984910           0.1976251
 Leave Link  202 at Tue Apr  5 20:28:01 2022, MaxMem=  1879048192 cpu:               0.2 elap:               0.0
 (Enter /gpfs/software/gaussian16/sse4/tar/g16/l301.exe)
 Standard basis: 6-311+G(d,p) (5D, 7F)
 Ernie: Thresh=  0.10000D-02 Tol=  0.10000D-05 Strict=F.
 There are   404 symmetry adapted cartesian basis functions of A   symmetry.
 There are   388 symmetry adapted basis functions of A   symmetry.
   388 basis functions,   643 primitive gaussians,   404 cartesian basis functions
    67 alpha electrons       67 beta electrons
       nuclear repulsion energy      1281.8107889617 Hartrees.
 IExCor= 4336 DFT=T Ex+Corr=M062X ExCW=0 ScaHFX=  0.540000
 ScaDFX=  1.000000  1.000000  1.000000  1.000000 ScalE2=  1.000000  1.000000
 IRadAn=      5 IRanWt=     -1 IRanGd=            0 ICorTp=0 IEmpDi=  4
 NAtoms=   18 NActive=   18 NUniq=   18 SFac= 1.00D+00 NAtFMM=   60 NAOKFM=F Big=F
 Integral buffers will be    131072 words long.
 Raffenetti 2 integral format.
 Two-electron integral symmetry is turned on.
 Leave Link  301 at Tue Apr  5 20:28:01 2022, MaxMem=  1879048192 cpu:               0.4 elap:               0.1
 (Enter /gpfs/software/gaussian16/sse4/tar/g16/l302.exe)
 NPDir=0 NMtPBC=     1 NCelOv=     1 NCel=       1 NClECP=     1 NCelD=      1
         NCelK=      1 NCelE2=     1 NClLst=     1 CellRange=     0.0.
 One-electron integrals computed using PRISM.
 One-electron integral symmetry used in STVInt
 NBasis=   388 RedAO= T EigKep=  1.51D-06  NBF=   388
 NBsUse=   383 1.00D-06 EigRej=  9.37D-07 NBFU=   383
 Precomputing XC quadrature grid using
 IXCGrd= 4 IRadAn=           5 IRanWt=          -1 IRanGd=           0 AccXCQ= 0.00D+00.
 Generated NRdTot=       0 NPtTot=           0 NUsed=           0 NTot=          32
 NSgBfM=   400   399   399   399   400 MxSgAt=    18 MxSgA2=    18.
 Leave Link  302 at Tue Apr  5 20:28:02 2022, MaxMem=  1879048192 cpu:               2.5 elap:               0.4
 (Enter /gpfs/software/gaussian16/sse4/tar/g16/l303.exe)
 DipDrv:  MaxL=1.
 Leave Link  303 at Tue Apr  5 20:28:02 2022, MaxMem=  1879048192 cpu:               0.3 elap:               0.1
 (Enter /gpfs/software/gaussian16/sse4/tar/g16/l401.exe)
 Initial guess from the checkpoint file:  "checkpoint.chk"
 B after Tr=    -0.000000    0.000000    0.000000
         Rot=    0.999931    0.000162    0.000199    0.011787 Ang=   1.35 deg.
 Guess basis will be translated and rotated to current coordinates.
 JPrj=2 DoOrth=T DoCkMO=T.
 Generating alternative initial guess.
 ExpMin= 4.38D-02 ExpMax= 1.06D+05 ExpMxC= 3.62D+03 IAcc=2 IRadAn=         4 AccDes= 0.00D+00
 Harris functional with IExCor= 1009 and IRadAn=       4 diagonalized for initial guess.
 HarFok:  IExCor= 1009 AccDes= 0.00D+00 IRadAn=         4 IDoV= 1 UseB2=F ITyADJ=14
 ICtDFT=  3500011 ScaDFX=  1.000000  1.000000  1.000000  1.000000
 FoFCou: FMM=F IPFlag=           0 FMFlag=      100000 FMFlg1=           0
         NFxFlg=           0 DoJE=T BraDBF=F KetDBF=T FulRan=T
         wScrn=  0.000000 ICntrl=       500 IOpCl=  0 I1Cent=   200000004 NGrid=           0
         NMat0=    1 NMatS0=      1 NMatT0=    0 NMatD0=    1 NMtDS0=    0 NMtDT0=    0
 Petite list used in FoFCou.
 Harris En= -1913.18852106021    
 Leave Link  401 at Tue Apr  5 20:28:04 2022, MaxMem=  1879048192 cpu:              10.5 elap:               1.5
 (Enter /gpfs/software/gaussian16/sse4/tar/g16/l502.exe)
 Integral symmetry usage will be decided dynamically.
 Closed shell SCF:
 Using DIIS extrapolation, IDIIS=  1040.
 NGot=  1879048192 LenX=  1878715301 LenY=  1878551644
 Requested convergence on RMS density matrix=1.00D-08 within 128 cycles.
 Requested convergence on MAX density matrix=1.00D-06.
 Requested convergence on             energy=1.00D-06.
 No special actions if energy rises.
 Fock matrices will be formed incrementally for  20 cycles.

 Cycle   1  Pass 1  IDiag  1:
 FoFJK:  IHMeth= 1 ICntrl=       0 DoSepK=F KAlg= 0 I1Cent=           0 FoldK=F
 IRaf= 840000000 NMat=       1 IRICut=       1 DoRegI=T DoRafI=F ISym2E= 0 IDoP0=0 IntGTp=1.
 FoFCou: FMM=F IPFlag=           0 FMFlag=      100000 FMFlg1=           0
         NFxFlg=           0 DoJE=F BraDBF=F KetDBF=F FulRan=T
         wScrn=  0.000000 ICntrl=         0 IOpCl=  0 I1Cent=           0 NGrid=           0
         NMat0=    1 NMatS0=      1 NMatT0=    0 NMatD0=    1 NMtDS0=    0 NMtDT0=    0
 Symmetry not used in FoFCou.
 E= -1913.95733254566    
 DIIS: error= 8.66D-03 at cycle   1 NSaved=   1.
 NSaved= 1 IEnMin= 1 EnMin= -1913.95733254566     IErMin= 1 ErrMin= 8.66D-03
 ErrMax= 8.66D-03  0.00D+00 EMaxC= 1.00D-01 BMatC= 4.34D-02 BMatP= 4.34D-02
 IDIUse=3 WtCom= 9.13D-01 WtEn= 8.66D-02
 Coeff-Com:  0.100D+01
 Coeff-En:   0.100D+01
 Coeff:      0.100D+01
 Gap=     0.389 Goal=   None    Shift=    0.000
 GapD=    0.389 DampG=1.000 DampE=1.000 DampFc=1.0000 IDamp=-1.
 RMSDP=2.67D-02 MaxDP=1.77D+00              OVMax= 7.04D-02

 Cycle   2  Pass 1  IDiag  1:
 RMSU=  2.64D-02    CP:  1.04D+00
 E= -1914.04370456860     Delta-E=       -0.086372022934 Rises=F Damp=F
 DIIS: error= 1.80D-03 at cycle   2 NSaved=   2.
 NSaved= 2 IEnMin= 2 EnMin= -1914.04370456860     IErMin= 2 ErrMin= 1.80D-03
 ErrMax= 1.80D-03  0.00D+00 EMaxC= 1.00D-01 BMatC= 1.23D-03 BMatP= 4.34D-02
 IDIUse=3 WtCom= 9.82D-01 WtEn= 1.80D-02
 Coeff-Com: -0.964D-01 0.110D+01
 Coeff-En:   0.000D+00 0.100D+01
 Coeff:     -0.947D-01 0.109D+01
 Gap=     0.139 Goal=   None    Shift=    0.000
 RMSDP=4.56D-03 MaxDP=6.96D-01 DE=-8.64D-02 OVMax= 2.40D-02

 Cycle   3  Pass 1  IDiag  1:
 RMSU=  2.38D-03    CP:  1.07D+00  1.08D+00
 E= -1914.04661442292     Delta-E=       -0.002909854325 Rises=F Damp=F
 DIIS: error= 1.21D-03 at cycle   3 NSaved=   3.
 NSaved= 3 IEnMin= 3 EnMin= -1914.04661442292     IErMin= 3 ErrMin= 1.21D-03
 ErrMax= 1.21D-03  0.00D+00 EMaxC= 1.00D-01 BMatC= 6.73D-04 BMatP= 1.23D-03
 IDIUse=3 WtCom= 9.88D-01 WtEn= 1.21D-02
 Coeff-Com: -0.593D-01 0.501D+00 0.558D+00
 Coeff-En:   0.000D+00 0.000D+00 0.100D+01
 Coeff:     -0.586D-01 0.495D+00 0.564D+00
 Gap=     0.140 Goal=   None    Shift=    0.000
 RMSDP=1.89D-03 MaxDP=3.30D-01 DE=-2.91D-03 OVMax= 7.71D-03

 Cycle   4  Pass 1  IDiag  1:
 RMSU=  1.07D-03    CP:  1.06D+00  1.09D+00  4.78D-01
 E= -1914.04727262168     Delta-E=       -0.000658198757 Rises=F Damp=F
 DIIS: error= 4.30D-04 at cycle   4 NSaved=   4.
 NSaved= 4 IEnMin= 4 EnMin= -1914.04727262168     IErMin= 4 ErrMin= 4.30D-04
 ErrMax= 4.30D-04  0.00D+00 EMaxC= 1.00D-01 BMatC= 9.42D-05 BMatP= 6.73D-04
 IDIUse=3 WtCom= 9.96D-01 WtEn= 4.30D-03
 Coeff-Com: -0.392D-02-0.348D-01 0.246D+00 0.793D+00
 Coeff-En:   0.000D+00 0.000D+00 0.000D+00 0.100D+01
 Coeff:     -0.390D-02-0.346D-01 0.245D+00 0.793D+00
 Gap=     0.140 Goal=   None    Shift=    0.000
 RMSDP=3.23D-04 MaxDP=4.83D-02 DE=-6.58D-04 OVMax= 4.00D-03

 Cycle   5  Pass 1  IDiag  1:
 RMSU=  2.05D-04    CP:  1.07D+00  1.09D+00  5.49D-01  1.00D+00
 E= -1914.04739442997     Delta-E=       -0.000121808293 Rises=F Damp=F
 DIIS: error= 1.70D-04 at cycle   5 NSaved=   5.
 NSaved= 5 IEnMin= 5 EnMin= -1914.04739442997     IErMin= 5 ErrMin= 1.70D-04
 ErrMax= 1.70D-04  0.00D+00 EMaxC= 1.00D-01 BMatC= 1.20D-05 BMatP= 9.42D-05
 IDIUse=3 WtCom= 9.98D-01 WtEn= 1.70D-03
 Coeff-Com:  0.386D-02-0.663D-01 0.520D-01 0.354D+00 0.657D+00
 Coeff-En:   0.000D+00 0.000D+00 0.000D+00 0.000D+00 0.100D+01
 Coeff:      0.385D-02-0.662D-01 0.519D-01 0.353D+00 0.657D+00
 Gap=     0.140 Goal=   None    Shift=    0.000
 RMSDP=2.49D-04 MaxDP=3.57D-02 DE=-1.22D-04 OVMax= 1.07D-03

 Cycle   6  Pass 1  IDiag  1:
 RMSU=  1.26D-04    CP:  1.07D+00  1.09D+00  5.66D-01  1.04D+00  1.05D+00
 E= -1914.04740723644     Delta-E=       -0.000012806470 Rises=F Damp=F
 DIIS: error= 7.63D-05 at cycle   6 NSaved=   6.
 NSaved= 6 IEnMin= 6 EnMin= -1914.04740723644     IErMin= 6 ErrMin= 7.63D-05
 ErrMax= 7.63D-05  0.00D+00 EMaxC= 1.00D-01 BMatC= 1.66D-06 BMatP= 1.20D-05
 IDIUse=1 WtCom= 1.00D+00 WtEn= 0.00D+00
 Coeff-Com:  0.217D-02-0.295D-01 0.500D-02 0.106D+00 0.313D+00 0.603D+00
 Coeff:      0.217D-02-0.295D-01 0.500D-02 0.106D+00 0.313D+00 0.603D+00
 Gap=     0.140 Goal=   None    Shift=    0.000
 RMSDP=5.43D-05 MaxDP=3.29D-03 DE=-1.28D-05 OVMax= 6.26D-04

 Cycle   7  Pass 1  IDiag  1:
 RMSU=  4.85D-05    CP:  1.07D+00  1.09D+00  5.65D-01  1.04D+00  1.07D+00
                    CP:  9.76D-01
 E= -1914.04740911181     Delta-E=       -0.000001875363 Rises=F Damp=F
 DIIS: error= 4.46D-05 at cycle   7 NSaved=   7.
 NSaved= 7 IEnMin= 7 EnMin= -1914.04740911181     IErMin= 7 ErrMin= 4.46D-05
 ErrMax= 4.46D-05  0.00D+00 EMaxC= 1.00D-01 BMatC= 4.62D-07 BMatP= 1.66D-06
 IDIUse=1 WtCom= 1.00D+00 WtEn= 0.00D+00
 Coeff-Com:  0.325D-03-0.418D-03-0.104D-01-0.280D-01-0.703D-02 0.350D+00
 Coeff-Com:  0.696D+00
 Coeff:      0.325D-03-0.418D-03-0.104D-01-0.280D-01-0.703D-02 0.350D+00
 Coeff:      0.696D+00
 Gap=     0.140 Goal=   None    Shift=    0.000
 RMSDP=4.80D-05 MaxDP=3.37D-03 DE=-1.88D-06 OVMax= 2.81D-04

 Cycle   8  Pass 1  IDiag  1:
 RMSU=  2.03D-05    CP:  1.07D+00  1.09D+00  5.61D-01  1.06D+00  1.13D+00
                    CP:  1.09D+00  7.50D-01
 E= -1914.04740972079     Delta-E=       -0.000000608984 Rises=F Damp=F
 DIIS: error= 1.95D-05 at cycle   8 NSaved=   8.
 NSaved= 8 IEnMin= 8 EnMin= -1914.04740972079     IErMin= 8 ErrMin= 1.95D-05
 ErrMax= 1.95D-05  0.00D+00 EMaxC= 1.00D-01 BMatC= 6.42D-08 BMatP= 4.62D-07
 IDIUse=1 WtCom= 1.00D+00 WtEn= 0.00D+00
 Coeff-Com: -0.870D-04 0.355D-02-0.688D-02-0.283D-01-0.460D-01 0.121D+00
 Coeff-Com:  0.365D+00 0.592D+00
 Coeff:     -0.870D-04 0.355D-02-0.688D-02-0.283D-01-0.460D-01 0.121D+00
 Coeff:      0.365D+00 0.592D+00
 Gap=     0.140 Goal=   None    Shift=    0.000
 RMSDP=1.36D-05 MaxDP=8.83D-04 DE=-6.09D-07 OVMax= 1.31D-04

 Cycle   9  Pass 1  IDiag  1:
 RMSU=  5.10D-06    CP:  1.07D+00  1.09D+00  5.59D-01  1.06D+00  1.13D+00
                    CP:  1.14D+00  8.21D-01  1.00D+00
 E= -1914.04740981208     Delta-E=       -0.000000091288 Rises=F Damp=F
 DIIS: error= 1.15D-05 at cycle   9 NSaved=   9.
 NSaved= 9 IEnMin= 9 EnMin= -1914.04740981208     IErMin= 9 ErrMin= 1.15D-05
 ErrMax= 1.15D-05  0.00D+00 EMaxC= 1.00D-01 BMatC= 8.94D-09 BMatP= 6.42D-08
 IDIUse=1 WtCom= 1.00D+00 WtEn= 0.00D+00
 Coeff-Com: -0.907D-04 0.164D-02-0.161D-02-0.691D-02-0.186D-01-0.128D-02
 Coeff-Com:  0.230D-01 0.256D+00 0.748D+00
 Coeff:     -0.907D-04 0.164D-02-0.161D-02-0.691D-02-0.186D-01-0.128D-02
 Coeff:      0.230D-01 0.256D+00 0.748D+00
 Gap=     0.140 Goal=   None    Shift=    0.000
 RMSDP=4.03D-06 MaxDP=2.99D-04 DE=-9.13D-08 OVMax= 8.22D-05

 Cycle  10  Pass 1  IDiag  1:
 RMSU=  2.21D-06    CP:  1.07D+00  1.09D+00  5.59D-01  1.06D+00  1.14D+00
                    CP:  1.14D+00  8.37D-01  1.08D+00  1.02D+00
 E= -1914.04740982864     Delta-E=       -0.000000016566 Rises=F Damp=F
 DIIS: error= 3.26D-06 at cycle  10 NSaved=  10.
 NSaved=10 IEnMin=10 EnMin= -1914.04740982864     IErMin=10 ErrMin= 3.26D-06
 ErrMax= 3.26D-06  0.00D+00 EMaxC= 1.00D-01 BMatC= 2.89D-09 BMatP= 8.94D-09
 IDIUse=1 WtCom= 1.00D+00 WtEn= 0.00D+00
 Coeff-Com: -0.398D-04 0.352D-03 0.226D-03 0.111D-02-0.314D-02-0.204D-01
 Coeff-Com: -0.556D-01 0.440D-01 0.436D+00 0.597D+00
 Coeff:     -0.398D-04 0.352D-03 0.226D-03 0.111D-02-0.314D-02-0.204D-01
 Coeff:     -0.556D-01 0.440D-01 0.436D+00 0.597D+00
 Gap=     0.140 Goal=   None    Shift=    0.000
 RMSDP=2.86D-06 MaxDP=1.95D-04 DE=-1.66D-08 OVMax= 4.40D-05

 Cycle  11  Pass 1  IDiag  1:
 RMSU=  1.12D-06    CP:  1.07D+00  1.09D+00  5.58D-01  1.07D+00  1.14D+00
                    CP:  1.15D+00  8.23D-01  1.14D+00  1.11D+00  1.05D+00
 E= -1914.04740983410     Delta-E=       -0.000000005452 Rises=F Damp=F
 DIIS: error= 1.19D-06 at cycle  11 NSaved=  11.
 NSaved=11 IEnMin=11 EnMin= -1914.04740983410     IErMin=11 ErrMin= 1.19D-06
 ErrMax= 1.19D-06  0.00D+00 EMaxC= 1.00D-01 BMatC= 4.35D-10 BMatP= 2.89D-09
 IDIUse=1 WtCom= 1.00D+00 WtEn= 0.00D+00
 Coeff-Com:  0.630D-05-0.282D-03 0.524D-03 0.238D-02 0.300D-02-0.771D-02
 Coeff-Com: -0.324D-01-0.467D-01-0.201D-01 0.263D+00 0.838D+00
 Coeff:      0.630D-05-0.282D-03 0.524D-03 0.238D-02 0.300D-02-0.771D-02
 Coeff:     -0.324D-01-0.467D-01-0.201D-01 0.263D+00 0.838D+00
 Gap=     0.140 Goal=   None    Shift=    0.000
 RMSDP=1.11D-06 MaxDP=1.54D-04 DE=-5.45D-09 OVMax= 3.87D-05

 Cycle  12  Pass 1  IDiag  1:
 RMSU=  5.31D-07    CP:  1.07D+00  1.09D+00  5.58D-01  1.07D+00  1.14D+00
                    CP:  1.15D+00  8.27D-01  1.15D+00  1.14D+00  1.19D+00
                    CP:  1.03D+00
 E= -1914.04740983549     Delta-E=       -0.000000001396 Rises=F Damp=F
 DIIS: error= 3.53D-07 at cycle  12 NSaved=  12.
 NSaved=12 IEnMin=12 EnMin= -1914.04740983549     IErMin=12 ErrMin= 3.53D-07
 ErrMax= 3.53D-07  0.00D+00 EMaxC= 1.00D-01 BMatC= 5.05D-11 BMatP= 4.35D-10
 IDIUse=1 WtCom= 1.00D+00 WtEn= 0.00D+00
 Coeff-Com:  0.942D-05-0.176D-03 0.196D-03 0.837D-03 0.145D-02 0.310D-03
 Coeff-Com: -0.415D-02-0.224D-01-0.730D-01 0.112D-01 0.292D+00 0.794D+00
 Coeff:      0.942D-05-0.176D-03 0.196D-03 0.837D-03 0.145D-02 0.310D-03
 Coeff:     -0.415D-02-0.224D-01-0.730D-01 0.112D-01 0.292D+00 0.794D+00
 Gap=     0.140 Goal=   None    Shift=    0.000
 RMSDP=3.76D-07 MaxDP=2.19D-05 DE=-1.40D-09 OVMax= 1.81D-05

 Cycle  13  Pass 1  IDiag  1:
 RMSU=  2.11D-07    CP:  1.07D+00  1.09D+00  5.58D-01  1.07D+00  1.14D+00
                    CP:  1.15D+00  8.26D-01  1.15D+00  1.15D+00  1.28D+00
                    CP:  1.17D+00  1.14D+00
 E= -1914.04740983576     Delta-E=       -0.000000000271 Rises=F Damp=F
 DIIS: error= 1.90D-07 at cycle  13 NSaved=  13.
 NSaved=13 IEnMin=13 EnMin= -1914.04740983576     IErMin=13 ErrMin= 1.90D-07
 ErrMax= 1.90D-07  0.00D+00 EMaxC= 1.00D-01 BMatC= 1.12D-11 BMatP= 5.05D-11
 IDIUse=1 WtCom= 1.00D+00 WtEn= 0.00D+00
 Coeff-Com:  0.147D-05 0.462D-05-0.385D-04-0.225D-03-0.231D-03 0.169D-02
 Coeff-Com:  0.545D-02 0.301D-02-0.189D-01-0.484D-01-0.884D-01 0.263D+00
 Coeff-Com:  0.884D+00
 Coeff:      0.147D-05 0.462D-05-0.385D-04-0.225D-03-0.231D-03 0.169D-02
 Coeff:      0.545D-02 0.301D-02-0.189D-01-0.484D-01-0.884D-01 0.263D+00
 Coeff:      0.884D+00
 Gap=     0.140 Goal=   None    Shift=    0.000
 RMSDP=3.64D-07 MaxDP=5.65D-05 DE=-2.71D-10 OVMax= 1.10D-05

 Cycle  14  Pass 1  IDiag  1:
 RMSU=  1.36D-07    CP:  1.07D+00  1.09D+00  5.58D-01  1.07D+00  1.14D+00
                    CP:  1.15D+00  8.26D-01  1.14D+00  1.15D+00  1.30D+00
                    CP:  1.24D+00  1.30D+00  1.22D+00
 E= -1914.04740983584     Delta-E=       -0.000000000077 Rises=F Damp=F
 DIIS: error= 7.98D-08 at cycle  14 NSaved=  14.
 NSaved=14 IEnMin=14 EnMin= -1914.04740983584     IErMin=14 ErrMin= 7.98D-08
 ErrMax= 7.98D-08  0.00D+00 EMaxC= 1.00D-01 BMatC= 3.21D-12 BMatP= 1.12D-11
 IDIUse=1 WtCom= 1.00D+00 WtEn= 0.00D+00
 Coeff-Com: -0.116D-05 0.374D-04-0.574D-04-0.273D-03-0.382D-03 0.640D-03
 Coeff-Com:  0.338D-02 0.577D-02 0.600D-02-0.242D-01-0.104D+00-0.530D-01
 Coeff-Com:  0.420D+00 0.747D+00
 Coeff:     -0.116D-05 0.374D-04-0.574D-04-0.273D-03-0.382D-03 0.640D-03
 Coeff:      0.338D-02 0.577D-02 0.600D-02-0.242D-01-0.104D+00-0.530D-01
 Coeff:      0.420D+00 0.747D+00
 Gap=     0.140 Goal=   None    Shift=    0.000
 RMSDP=9.31D-08 MaxDP=4.57D-06 DE=-7.73D-11 OVMax= 5.25D-06

 Cycle  15  Pass 1  IDiag  1:
 RMSU=  4.25D-08    CP:  1.07D+00  1.09D+00  5.58D-01  1.07D+00  1.14D+00
                    CP:  1.15D+00  8.26D-01  1.14D+00  1.14D+00  1.31D+00
                    CP:  1.25D+00  1.35D+00  1.40D+00  9.49D-01
 E= -1914.04740983583     Delta-E=        0.000000000009 Rises=F Damp=F
 DIIS: error= 3.53D-08 at cycle  15 NSaved=  15.
 NSaved=15 IEnMin=14 EnMin= -1914.04740983584     IErMin=15 ErrMin= 3.53D-08
 ErrMax= 3.53D-08  0.00D+00 EMaxC= 1.00D-01 BMatC= 5.35D-13 BMatP= 3.21D-12
 IDIUse=1 WtCom= 1.00D+00 WtEn= 0.00D+00
 Coeff-Com: -0.598D-06 0.106D-04-0.127D-04-0.463D-04-0.570D-04-0.196D-03
 Coeff-Com:  0.132D-04 0.120D-02 0.626D-02 0.212D-02-0.157D-01-0.785D-01
 Coeff-Com: -0.365D-01 0.278D+00 0.843D+00
 Coeff:     -0.598D-06 0.106D-04-0.127D-04-0.463D-04-0.570D-04-0.196D-03
 Coeff:      0.132D-04 0.120D-02 0.626D-02 0.212D-02-0.157D-01-0.785D-01
 Coeff:     -0.365D-01 0.278D+00 0.843D+00
 Gap=     0.140 Goal=   None    Shift=    0.000
 RMSDP=8.57D-08 MaxDP=8.88D-06 DE= 8.64D-12 OVMax= 2.23D-06

 Cycle  16  Pass 1  IDiag  1:
 RMSU=  2.32D-08    CP:  1.07D+00  1.09D+00  5.58D-01  1.07D+00  1.14D+00
                    CP:  1.15D+00  8.26D-01  1.14D+00  1.14D+00  1.31D+00
                    CP:  1.26D+00  1.37D+00  1.45D+00  1.08D+00  1.05D+00
 E= -1914.04740983582     Delta-E=        0.000000000014 Rises=F Damp=F
 DIIS: error= 2.10D-08 at cycle  16 NSaved=  16.
 NSaved=16 IEnMin=14 EnMin= -1914.04740983584     IErMin=16 ErrMin= 2.10D-08
 ErrMax= 2.10D-08  0.00D+00 EMaxC= 1.00D-01 BMatC= 8.17D-14 BMatP= 5.35D-13
 IDIUse=1 WtCom= 1.00D+00 WtEn= 0.00D+00
 Coeff-Com: -0.372D-07-0.236D-05 0.637D-05 0.259D-04 0.447D-04-0.178D-03
 Coeff-Com: -0.462D-03-0.621D-03 0.651D-03 0.352D-02 0.145D-01-0.138D-01
 Coeff-Com: -0.846D-01-0.521D-01 0.228D+00 0.905D+00
 Coeff:     -0.372D-07-0.236D-05 0.637D-05 0.259D-04 0.447D-04-0.178D-03
 Coeff:     -0.462D-03-0.621D-03 0.651D-03 0.352D-02 0.145D-01-0.138D-01
 Coeff:     -0.846D-01-0.521D-01 0.228D+00 0.905D+00
 Gap=     0.140 Goal=   None    Shift=    0.000
 RMSDP=2.09D-08 MaxDP=1.11D-06 DE= 1.41D-11 OVMax= 9.05D-07

 Cycle  17  Pass 1  IDiag  1:
 RMSU=  9.90D-09    CP:  1.07D+00  1.09D+00  5.58D-01  1.07D+00  1.14D+00
                    CP:  1.15D+00  8.26D-01  1.14D+00  1.14D+00  1.31D+00
                    CP:  1.26D+00  1.37D+00  1.48D+00  1.12D+00  1.14D+00
                    CP:  1.15D+00
 E= -1914.04740983582     Delta-E=        0.000000000002 Rises=F Damp=F
 DIIS: error= 6.80D-09 at cycle  17 NSaved=  17.
 NSaved=17 IEnMin=14 EnMin= -1914.04740983584     IErMin=17 ErrMin= 6.80D-09
 ErrMax= 6.80D-09  0.00D+00 EMaxC= 1.00D-01 BMatC= 2.28D-14 BMatP= 8.17D-14
 IDIUse=1 WtCom= 1.00D+00 WtEn= 0.00D+00
 Coeff-Com:  0.722D-07-0.273D-05 0.540D-05 0.191D-04 0.308D-04-0.554D-04
 Coeff-Com: -0.197D-03-0.470D-03-0.645D-03 0.108D-02 0.101D-01 0.608D-02
 Coeff-Com: -0.333D-01-0.685D-01-0.351D-01 0.411D+00 0.710D+00
 Coeff:      0.722D-07-0.273D-05 0.540D-05 0.191D-04 0.308D-04-0.554D-04
 Coeff:     -0.197D-03-0.470D-03-0.645D-03 0.108D-02 0.101D-01 0.608D-02
 Coeff:     -0.333D-01-0.685D-01-0.351D-01 0.411D+00 0.710D+00
 Gap=     0.140 Goal=   None    Shift=    0.000
 RMSDP=5.75D-09 MaxDP=4.01D-07 DE= 1.82D-12 OVMax= 2.01D-07

 SCF Done:  E(RM062X) =  -1914.04740984     A.U. after   17 cycles
            NFock= 17  Conv=0.58D-08     -V/T= 2.0025
 KE= 1.909189372682D+03 PE=-7.103666860762D+03 EE= 1.998619289283D+03
 Leave Link  502 at Tue Apr  5 20:31:41 2022, MaxMem=  1879048192 cpu:            1513.8 elap:             216.8
 (Enter /gpfs/software/gaussian16/sse4/tar/g16/l701.exe)
 ... and contract with generalized density number  0.
 Compute integral first derivatives.
 Leave Link  701 at Tue Apr  5 20:31:41 2022, MaxMem=  1879048192 cpu:               1.1 elap:               0.2
 (Enter /gpfs/software/gaussian16/sse4/tar/g16/l702.exe)
 L702 exits ... SP integral derivatives will be done elsewhere.
 Leave Link  702 at Tue Apr  5 20:31:41 2022, MaxMem=  1879048192 cpu:               0.1 elap:               0.0
 (Enter /gpfs/software/gaussian16/sse4/tar/g16/l703.exe)
 Integral derivatives from FoFJK, PRISM(SPDF).
 Compute integral first derivatives, UseDBF=F ICtDFT=           0.
 Calling FoFJK, ICntrl=      2127 FMM=F ISym2X=0 I1Cent= 0 IOpClX= 0 NMat=1 NMatS=1 NMatT=0.
 FoFJK:  IHMeth= 1 ICntrl=    2127 DoSepK=F KAlg= 0 I1Cent=           0 FoldK=F
 IRaf=         0 NMat=       1 IRICut=       1 DoRegI=T DoRafI=F ISym2E= 0 IDoP0=0 IntGTp=1.
 FoFCou: FMM=F IPFlag=           0 FMFlag=      100000 FMFlg1=         800
         NFxFlg=           0 DoJE=F BraDBF=F KetDBF=F FulRan=T
         wScrn=  0.000000 ICntrl=      2127 IOpCl=  0 I1Cent=           0 NGrid=           0
         NMat0=    1 NMatS0=      1 NMatT0=    0 NMatD0=    1 NMtDS0=    0 NMtDT0=    0
 Symmetry not used in FoFCou.
 Leave Link  703 at Tue Apr  5 20:32:11 2022, MaxMem=  1879048192 cpu:             207.8 elap:              29.8
 (Enter /gpfs/software/gaussian16/sse4/tar/g16/l716.exe)
 Dipole        =-1.09794278D+00-5.18315092D-01-4.25104078D-02
 ***** Axes restored to original set *****
 -------------------------------------------------------------------
 Center     Atomic                   Forces (Hartrees/Bohr)
 Number     Number              X              Y              Z
 -------------------------------------------------------------------
      1        6           0.001708547    0.001182497   -0.001479044
      2        6          -0.002785804   -0.001371773   -0.000689074
      3        6           0.001247088   -0.002352302   -0.000175835
      4        6          -0.002026372    0.000455437   -0.000073985
      5        6           0.001458343    0.000301569    0.002228516
      6        6           0.000469402    0.001580632   -0.001241665
      7       17           0.001207480   -0.000392072    0.001314211
      8        8          -0.001489988   -0.000461834    0.000772219
      9       17           0.000299711    0.000148119   -0.000270668
     10        6           0.003564740   -0.005190143   -0.006117413
     11        6          -0.002504871    0.006627543    0.005335263
     12        6          -0.000310724   -0.000314973   -0.003027331
     13        6          -0.004434112   -0.000383158    0.001821017
     14        6           0.001873374    0.006314069    0.000953217
     15        6           0.001541273   -0.007057272    0.000004108
     16        1          -0.000448918    0.000508486   -0.000122387
     17       17           0.000191824    0.000619008    0.000232348
     18        1           0.000439007   -0.000213832    0.000536503
 -------------------------------------------------------------------
 Cartesian Forces:  Max     0.007057272 RMS     0.002480355
 Leave Link  716 at Tue Apr  5 20:32:11 2022, MaxMem=  1879048192 cpu:               0.2 elap:               0.0
 (Enter /gpfs/software/gaussian16/sse4/tar/g16/l103.exe)

 GradGradGradGradGradGradGradGradGradGradGradGradGradGradGradGradGradGrad
 Berny optimization.
 Using GEDIIS/GDIIS optimizer.
 FormGI is forming the generalized inverse of G from B-inverse, IUseBI=4.
 GSVD:  received Info=                   1 from GESDD.
 Internal  Forces:  Max     0.005151726 RMS     0.001318512
 Search for a local minimum.
 Step number   9 out of a maximum of   96
 All quantities printed in internal units (Hartrees-Bohrs-Radians)
 RMS Force = .13185D-02 SwitMx=.10000D-02 MixMth= 1
 Mixed Optimization -- RFO/linear search
 Update second derivatives using D2CorX and points    8    9
 DE= -1.59D-03 DEPred=-1.74D-03 R= 9.13D-01
 TightC=F SS=  1.41D+00  RLast= 3.69D-01 DXNew= 2.4358D+00 1.1068D+00
 Trust test= 9.13D-01 RLast= 3.69D-01 DXMaxT set to 1.45D+00
 ITU=  1  1  1  1  1  1  1  1  0
 Use linear search instead of GDIIS.
     Eigenvalues ---    0.00638   0.00876   0.01131   0.01461   0.01597
     Eigenvalues ---    0.01657   0.01788   0.01962   0.01979   0.02071
     Eigenvalues ---    0.02127   0.02175   0.02199   0.02378   0.03439
     Eigenvalues ---    0.06347   0.11470   0.16081   0.21320   0.23431
     Eigenvalues ---    0.23624   0.24953   0.24990   0.24995   0.25025
     Eigenvalues ---    0.25117   0.25171   0.25847   0.29480   0.31193
     Eigenvalues ---    0.31366   0.31628   0.32066   0.32497   0.33295
     Eigenvalues ---    0.35184   0.35333   0.35474   0.38690   0.42031
     Eigenvalues ---    0.43367   0.45544   0.47434   0.49567   0.52815
     Eigenvalues ---    0.56952   0.72595   0.93182
 RFO step:  Lambda=-1.34971341D-03 EMin= 6.38294470D-03
 Quartic linear search produced a step of -0.06030.
 Iteration  1 RMS(Cart)=  0.02910902 RMS(Int)=  0.00096735
 Iteration  2 RMS(Cart)=  0.00091139 RMS(Int)=  0.00021242
 Iteration  3 RMS(Cart)=  0.00000115 RMS(Int)=  0.00021242
 Iteration  4 RMS(Cart)=  0.00000000 RMS(Int)=  0.00021242
 ITry= 1 IFail=0 DXMaxC= 9.32D-02 DCOld= 1.00D+10 DXMaxT= 1.45D+00 DXLimC= 3.00D+00 Rises=F
 Variable       Old X    -DE/DX   Delta X   Delta X   Delta X     New X
                                 (Linear)    (Quad)   (Total)
    R1        2.75753  -0.00118  -0.00008  -0.00056  -0.00064   2.75689
    R2        2.74310  -0.00039  -0.00036   0.00394   0.00356   2.74666
    R3        2.32846   0.00139   0.00013  -0.00007   0.00006   2.32852
    R4        2.59729   0.00210   0.00028  -0.00027   0.00002   2.59731
    R5        3.28259  -0.00014   0.00026  -0.00281  -0.00256   3.28003
    R6        2.65984  -0.00227   0.00070  -0.00763  -0.00692   2.65292
    R7        3.31382   0.00072   0.00003   0.00057   0.00060   3.31443
    R8        2.58336   0.00212   0.00019  -0.00010   0.00008   2.58343
    R9        3.30697  -0.00068   0.00098  -0.01440  -0.01342   3.29356
   R10        2.65750  -0.00140   0.00011  -0.00012  -0.00002   2.65748
   R11        2.04581   0.00024   0.00001   0.00055   0.00055   2.04636
   R12        2.74438  -0.00086   0.00023   0.00210   0.00234   2.74671
   R13        2.60553   0.00418  -0.00048   0.01807   0.01762   2.62315
   R14        2.71308  -0.00336   0.00157  -0.02058  -0.01900   2.69408
   R15        2.44478  -0.00030   0.00043  -0.01739  -0.01694   2.42784
   R16        2.52804   0.00190  -0.00016   0.00381   0.00363   2.53167
   R17        2.69156   0.00195  -0.00118   0.00747   0.00626   2.69782
   R18        2.05261  -0.00025   0.00013  -0.00304  -0.00291   2.04970
   R19        2.43141  -0.00515  -0.00005  -0.01710  -0.01718   2.41423
    A1        1.95243  -0.00071  -0.00042   0.00425   0.00382   1.95625
    A2        2.15669   0.00030   0.00012  -0.00073  -0.00068   2.15601
    A3        2.17381   0.00044   0.00026  -0.00307  -0.00289   2.17092
    A4        2.14232  -0.00018   0.00044  -0.00447  -0.00399   2.13834
    A5        2.02118   0.00046  -0.00001   0.00106   0.00100   2.02217
    A6        2.11968  -0.00028  -0.00043   0.00346   0.00297   2.12265
    A7        2.14425   0.00091  -0.00030   0.00477   0.00437   2.14862
    A8        2.09528   0.00141  -0.00056   0.00588   0.00511   2.10038
    A9        2.04359  -0.00231   0.00083  -0.01024  -0.00962   2.03397
   A10        2.17311   0.00047   0.00052  -0.00658  -0.00605   2.16705
   A11        2.03039  -0.00038   0.00001   0.00019   0.00019   2.03057
   A12        2.07967  -0.00009  -0.00054   0.00644   0.00588   2.08556
   A13        2.12352  -0.00015  -0.00012   0.00375   0.00364   2.12716
   A14        2.06755   0.00052  -0.00010   0.00242   0.00230   2.06986
   A15        2.09211  -0.00037   0.00023  -0.00617  -0.00595   2.08616
   A16        2.02999  -0.00031  -0.00012  -0.00102  -0.00126   2.02873
   A17        2.11165  -0.00095   0.00118  -0.00845  -0.00746   2.10419
   A18        2.14144   0.00127  -0.00106   0.00994   0.00869   2.15012
   A19        2.19820  -0.00213   0.00199  -0.02949  -0.02777   2.17043
   A20        2.23817  -0.00007  -0.00206   0.00559   0.00325   2.24143
   A21        1.84648   0.00222   0.00008   0.02500   0.02472   1.87119
   A22        2.55441  -0.00491  -0.00138  -0.04880  -0.05026   2.50415
   A23        1.57224   0.00237   0.00234   0.04914   0.05136   1.62360
   A24        2.11740  -0.00025  -0.00012  -0.00294  -0.00324   2.11417
   A25        2.05345  -0.00046  -0.00241   0.02296   0.02053   2.07398
   A26        2.11193   0.00072   0.00251  -0.01940  -0.01691   2.09501
   A27        1.83878   0.00054   0.00173   0.01519   0.01668   1.85547
   A28        2.63297   0.00009  -0.00294  -0.03273  -0.03588   2.59709
    D1       -0.01070   0.00046   0.00317  -0.00954  -0.00631  -0.01701
    D2        3.12615   0.00046   0.00255   0.00314   0.00573   3.13188
    D3       -3.12927  -0.00051  -0.00083  -0.03048  -0.03129   3.12262
    D4        0.00758  -0.00050  -0.00145  -0.01781  -0.01925  -0.01168
    D5        0.01356  -0.00046  -0.00319   0.00625   0.00308   0.01663
    D6       -3.12122  -0.00048  -0.00231  -0.00360  -0.00591  -3.12713
    D7        3.13186   0.00051   0.00086   0.02747   0.02835  -3.12297
    D8       -0.00291   0.00049   0.00174   0.01763   0.01936   0.01645
    D9       -0.01648   0.00023  -0.00064   0.01987   0.01920   0.00272
   D10        3.11202   0.00069  -0.00187   0.05720   0.05540  -3.11577
   D11        3.13012   0.00023   0.00001   0.00650   0.00648   3.13660
   D12       -0.02456   0.00068  -0.00122   0.04383   0.04268   0.01811
   D13        0.04023  -0.00094  -0.00219  -0.02462  -0.02680   0.01343
   D14       -3.11672  -0.00038  -0.00230   0.00875   0.00626  -3.11046
   D15       -3.08863  -0.00141  -0.00098  -0.06101  -0.06182   3.13273
   D16        0.03760  -0.00085  -0.00108  -0.02765  -0.02876   0.00884
   D17        0.01074  -0.00025   0.00061  -0.01292  -0.01235  -0.00161
   D18       -3.13217  -0.00003   0.00124  -0.00742  -0.00622  -3.13839
   D19       -3.13785  -0.00023  -0.00029  -0.00283  -0.00313  -3.14097
   D20        0.00243  -0.00001   0.00034   0.00266   0.00300   0.00544
   D21       -0.03714   0.00095   0.00221   0.02096   0.02320  -0.01394
   D22        3.12009   0.00041   0.00230  -0.01285  -0.01066   3.10943
   D23        3.10578   0.00073   0.00157   0.01539   0.01700   3.12279
   D24       -0.02017   0.00018   0.00165  -0.01842  -0.01686  -0.03702
   D25       -0.03193  -0.00023  -0.00896  -0.00358  -0.01287  -0.04480
   D26        3.14158  -0.00093  -0.00900  -0.05636  -0.06504   3.07654
   D27        3.09331   0.00034  -0.00906   0.03185   0.02246   3.11577
   D28       -0.01637  -0.00036  -0.00910  -0.02093  -0.02970  -0.04607
   D29        3.09006   0.00018  -0.00046   0.00945   0.00884   3.09890
   D30       -0.07759   0.00074  -0.00047   0.05246   0.05150  -0.02609
   D31       -3.13966   0.00019  -0.00146   0.03072   0.02935  -3.11032
   D32       -0.02843   0.00056  -0.00218   0.05342   0.05175   0.02332
   D33        0.02878  -0.00035  -0.00154  -0.01292  -0.01500   0.01378
   D34        3.14002   0.00003  -0.00225   0.00979   0.00740  -3.13577
   D35        0.08932  -0.00076   0.00242  -0.06032  -0.05833   0.03098
   D36       -0.10691   0.00053  -0.00374   0.06486   0.06183  -0.04508
   D37       -0.03168   0.00047   0.00092   0.01235   0.01361  -0.01807
   D38        3.14128   0.00010   0.00178  -0.01186  -0.00971   3.13157
   D39        0.09593  -0.00080   0.00248  -0.05537  -0.05193   0.04400
         Item               Value     Threshold  Converged?
 Maximum Force            0.005152     0.000450     NO 
 RMS     Force            0.001319     0.000300     NO 
 Maximum Displacement     0.093223     0.001800     NO 
 RMS     Displacement     0.029298     0.001200     NO 
 Predicted change in Energy=-7.144048D-04
 Lowest energy point so far.  Saving SCF results.
 GradGradGradGradGradGradGradGradGradGradGradGradGradGradGradGradGradGrad

 Leave Link  103 at Tue Apr  5 20:32:11 2022, MaxMem=  1879048192 cpu:               0.3 elap:               0.1
 (Enter /gpfs/software/gaussian16/sse4/tar/g16/l202.exe)
                          Input orientation:                          
 ---------------------------------------------------------------------
 Center     Atomic      Atomic             Coordinates (Angstroms)
 Number     Number       Type             X           Y           Z
 ---------------------------------------------------------------------
      1          6           0       -4.019492   -0.728852   -0.399221
      2          6           0       -3.334049    0.408763    0.204383
      3          6           0       -1.969219    0.450776    0.361066
      4          6           0       -3.091690   -1.765894   -0.819107
      5          6           0       -1.736636   -1.697391   -0.651529
      6          6           0       -1.118299   -0.588991   -0.045948
      7         17           0       -1.207682    1.831122    1.129791
      8          8           0       -5.242835   -0.794569   -0.531229
      9         17           0       -4.350811    1.714130    0.728721
     10          6           0        0.314709   -0.503156    0.181598
     11          6           0        0.953537    0.590388    0.749850
     12          6           0        2.096749    1.033893    1.133224
     13          6           0        1.315593   -1.480436   -0.093396
     14          6           0        2.685950   -1.244786    0.230182
     15          6           0        2.738831   -0.072636    0.735573
     16          1           0        1.019102   -2.418679   -0.549757
     17         17           0       -3.792651   -3.170072   -1.577099
     18          1           0       -1.128746   -2.522280   -1.001774
 ---------------------------------------------------------------------
                    Distance matrix (angstroms):
                    1          2          3          4          5
     1  C    0.000000
     2  C    1.458882   0.000000
     3  C    2.484588   1.374436   0.000000
     4  C    1.453471   2.415658   2.750705   0.000000
     5  C    2.492621   2.778524   2.386224   1.367094   0.000000
     6  C    2.925967   2.442893   1.403867   2.424283   1.406279
     7  Cl   4.098489   2.720463   1.753919   4.504022   3.987894
     8  O    1.232199   2.373310   3.614366   2.377767   3.622567
     9  Cl   2.711122   1.735718   2.720884   4.011449   4.514142
    10  C    4.378765   3.761056   2.481637   3.768218   2.515614
    11  C    5.271791   4.325958   2.951804   4.937363   3.799320
    12  C    6.547065   5.545006   4.179515   6.210499   5.033895
    13  C    5.396438   5.027615   3.837461   4.475744   3.110415
    14  C    6.754650   6.243018   4.956073   5.895226   4.532277
    15  C    6.884280   6.115045   4.751837   6.267306   4.959202
    16  H    5.316541   5.245291   4.241867   4.171005   2.850387
    17  Cl   2.720002   4.023935   4.493543   1.742875   2.693077
    18  H    3.454832   3.861241   3.376802   2.111547   1.082886
                    6          7          8          9         10
     6  C    0.000000
     7  Cl   2.692081   0.000000
     8  O    4.158072   5.092710   0.000000
     9  Cl   4.043960   3.170773   2.945632   0.000000
    10  C    1.453498   2.943739   5.610645   5.194494   0.000000
    11  C    2.513312   2.520842   6.477214   5.422117   1.388111
    12  C    3.789555   3.399243   7.744880   6.495950   2.538460
    13  C    2.592442   4.339300   6.608713   6.556619   1.425647
    14  C    3.870223   5.042904   7.977975   7.649819   2.484987
    15  C    3.969238   4.399395   8.113752   7.311334   2.523610
    16  H    2.858332   5.083332   6.469153   6.895693   2.168013
    17  Cl   4.019771   6.246700   2.973196   5.429896   5.203447
    18  H    2.156691   4.847877   4.486884   5.596738   2.749690
                   11         12         13         14         15
    11  C    0.000000
    12  C    1.284758   0.000000
    13  C    2.265053   2.904592   0.000000
    14  C    2.576659   2.520916   1.427625   0.000000
    15  C    1.904489   1.339703   2.166725   1.277556   0.000000
    16  H    3.278379   3.989236   1.084653   2.182823   3.180167
    17  Cl   6.487069   7.726849   5.581254   6.996090   7.589652
    18  H    4.134344   5.254370   2.808092   4.207329   4.896661
                   16         17         18
    16  H    0.000000
    17  Cl   4.977247   0.000000
    18  H    2.197340   2.801254   0.000000
 Stoichiometry    C12H2Cl3O(1-)
 Framework group  C1[X(C12H2Cl3O)]
 Deg. of freedom    48
 Full point group                 C1      NOp   1
 RotChk:  IX=3 Diff= 8.31D-03
 Largest Abelian subgroup         C1      NOp   1
 Largest concise Abelian subgroup C1      NOp   1
                         Standard orientation:                         
 ---------------------------------------------------------------------
 Center     Atomic      Atomic             Coordinates (Angstroms)
 Number     Number       Type             X           Y           Z
 ---------------------------------------------------------------------
      1          6           0        2.362529    0.040788    0.017715
      2          6           0        1.391534   -1.047833   -0.002538
      3          6           0        0.035071   -0.827620   -0.026828
      4          6           0        1.721936    1.345096   -0.013909
      5          6           0        0.368350    1.535185   -0.038736
      6          6           0       -0.533302    0.455999   -0.037467
      7         17           0       -1.082432   -2.179351   -0.011269
      8          8           0        3.581418   -0.135029    0.059083
      9         17           0        2.052699   -2.652572    0.017257
     10          6           0       -1.976860    0.625186   -0.024325
     11          6           0       -2.888511   -0.421216   -0.052371
     12          6           0       -4.142466   -0.699170   -0.021694
     13          6           0       -2.726459    1.836122    0.040517
     14          6           0       -4.153377    1.819578    0.082276
     15          6           0       -4.499714    0.591098    0.027161
     16          1           0       -2.193503    2.780477    0.065490
     17         17           0        2.782797    2.727913   -0.016135
     18          1           0       -0.012296    2.548639   -0.064476
 ---------------------------------------------------------------------
 Rotational constants (GHZ):           0.5890828           0.2986182           0.1982101
 Leave Link  202 at Tue Apr  5 20:32:11 2022, MaxMem=  1879048192 cpu:               0.1 elap:               0.0
 (Enter /gpfs/software/gaussian16/sse4/tar/g16/l301.exe)
 Standard basis: 6-311+G(d,p) (5D, 7F)
 Ernie: Thresh=  0.10000D-02 Tol=  0.10000D-05 Strict=F.
 There are   404 symmetry adapted cartesian basis functions of A   symmetry.
 There are   388 symmetry adapted basis functions of A   symmetry.
   388 basis functions,   643 primitive gaussians,   404 cartesian basis functions
    67 alpha electrons       67 beta electrons
       nuclear repulsion energy      1283.7028930072 Hartrees.
 IExCor= 4336 DFT=T Ex+Corr=M062X ExCW=0 ScaHFX=  0.540000
 ScaDFX=  1.000000  1.000000  1.000000  1.000000 ScalE2=  1.000000  1.000000
 IRadAn=      5 IRanWt=     -1 IRanGd=            0 ICorTp=0 IEmpDi=  4
 NAtoms=   18 NActive=   18 NUniq=   18 SFac= 1.00D+00 NAtFMM=   60 NAOKFM=F Big=F
 Integral buffers will be    131072 words long.
 Raffenetti 2 integral format.
 Two-electron integral symmetry is turned on.
 Leave Link  301 at Tue Apr  5 20:32:11 2022, MaxMem=  1879048192 cpu:               0.4 elap:               0.1
 (Enter /gpfs/software/gaussian16/sse4/tar/g16/l302.exe)
 NPDir=0 NMtPBC=     1 NCelOv=     1 NCel=       1 NClECP=     1 NCelD=      1
         NCelK=      1 NCelE2=     1 NClLst=     1 CellRange=     0.0.
[truncated: 531,475 more chars]
