# Supplementary material for: Gas Phase Reactivity of Isomeric Hydroxylated Polychlorinated Biphenyls
Source: J Am Soc Mass Spectrom. 2024 Apr 19;35(5):1021–9. doi: 10.1021/jasms.4c00035 (PMC11066962; doi:10.1021/jasms.4c00035)
Supplement: Supplementary file 3 — js4c00035_si_003.zip [file js4c00035_si_003.zip › Claculated geometries/4-OH-CB35__6_4_2.out]

 Entering Gaussian System, Link 0=/gpfs/software/gaussian16/sse4/tar/g16/g16
 Initial command:
 /gpfs/software/gaussian16/sse4/tar/g16/l1.exe "/tmp/Gau-57458.inp" -scrdir="/tmp/"
 Entering Link 1 = /gpfs/software/gaussian16/sse4/tar/g16/l1.exe PID=     57459.
  
 Copyright (c) 1988,1990,1992,1993,1995,1998,2003,2009,2016,
            Gaussian, Inc.  All Rights Reserved.
  
 This is part of the Gaussian(R) 16 program.  It is based on
 the Gaussian(R) 09 system (copyright 2009, Gaussian, Inc.),
 the Gaussian(R) 03 system (copyright 2003, Gaussian, Inc.),
 the Gaussian(R) 98 system (copyright 1998, Gaussian, Inc.),
 the Gaussian(R) 94 system (copyright 1995, Gaussian, Inc.),
 the Gaussian 92(TM) system (copyright 1992, Gaussian, Inc.),
 the Gaussian 90(TM) system (copyright 1990, Gaussian, Inc.),
 the Gaussian 88(TM) system (copyright 1988, Gaussian, Inc.),
 the Gaussian 86(TM) system (copyright 1986, Carnegie Mellon
 University), and the Gaussian 82(TM) system (copyright 1983,
 Carnegie Mellon University). Gaussian is a federally registered
 trademark of Gaussian, Inc.
  
 This software contains proprietary and confidential information,
 including trade secrets, belonging to Gaussian, Inc.
  
 This software is provided under written license and may be
 used, copied, transmitted, or stored only in accord with that
 written license.
  
 The following legend is applicable only to US Government
 contracts under FAR:
  
                    RESTRICTED RIGHTS LEGEND
  
 Use, reproduction and disclosure by the US Government is
 subject to restrictions as set forth in subparagraphs (a)
 and (c) of the Commercial Computer Software - Restricted
 Rights clause in FAR 52.227-19.
  
 Gaussian, Inc.
 340 Quinnipiac St., Bldg. 40, Wallingford CT 06492
  
  
 ---------------------------------------------------------------
 Warning -- This program may not be used in any manner that
 competes with the business of Gaussian, Inc. or will provide
 assistance to any competitor of Gaussian, Inc.  The licensee
 of this program is prohibited from giving any competitor of
 Gaussian, Inc. access to this program.  By using this program,
 the user acknowledges that Gaussian, Inc. is engaged in the
 business of creating and licensing software in the field of
 computational chemistry and represents and warrants to the
 licensee that it is not a competitor of Gaussian, Inc. and that
 it will not use this program in any manner prohibited above.
 ---------------------------------------------------------------
  

 Cite this work as:
 Gaussian 16, Revision A.03,
 M. J. Frisch, G. W. Trucks, H. B. Schlegel, G. E. Scuseria, 
 M. A. Robb, J. R. Cheeseman, G. Scalmani, V. Barone, 
 G. A. Petersson, H. Nakatsuji, X. Li, M. Caricato, A. V. Marenich, 
 J. Bloino, B. G. Janesko, R. Gomperts, B. Mennucci, H. P. Hratchian, 
 J. V. Ortiz, A. F. Izmaylov, J. L. Sonnenberg, D. Williams-Young, 
 F. Ding, F. Lipparini, F. Egidi, J. Goings, B. Peng, A. Petrone, 
 T. Henderson, D. Ranasinghe, V. G. Zakrzewski, J. Gao, N. Rega, 
 G. Zheng, W. Liang, M. Hada, M. Ehara, K. Toyota, R. Fukuda, 
 J. Hasegawa, M. Ishida, T. Nakajima, Y. Honda, O. Kitao, H. Nakai, 
 T. Vreven, K. Throssell, J. A. Montgomery, Jr., J. E. Peralta, 
 F. Ogliaro, M. J. Bearpark, J. J. Heyd, E. N. Brothers, K. N. Kudin, 
 V. N. Staroverov, T. A. Keith, R. Kobayashi, J. Normand, 
 K. Raghavachari, A. P. Rendell, J. C. Burant, S. S. Iyengar, 
 J. Tomasi, M. Cossi, J. M. Millam, M. Klene, C. Adamo, R. Cammi, 
 J. W. Ochterski, R. L. Martin, K. Morokuma, O. Farkas, 
 J. B. Foresman, and D. J. Fox, Gaussian, Inc., Wallingford CT, 2016.
 
 ******************************************
 Gaussian 16:  ES64L-G16RevA.03 25-Dec-2016
                 6-Jul-2022 
 ******************************************
 %Chk=checkpoint
 %Mem=5gb
 %NProc=5
 Will use up to    5 processors via shared memory.
 -------------------------------------------------
 #p M062X/6-311+G** opt int=ultrafine freq pop=nbo
 -------------------------------------------------
 1/18=20,19=15,26=4,38=1/1,3;
 2/9=110,12=2,17=6,18=5,40=1/2;
 3/5=4,6=6,7=111,11=2,25=1,30=1,71=1,74=-55,75=-5/1,2,3;
 4//1;
 5/5=2,38=5/2;
 6/7=2,8=2,9=2,10=2,28=1,40=1/1,7;
 7//1,2,3,16;
 1/18=20,19=15,26=4/3(2);
 2/9=110/2;
 99//99;
 2/9=110/2;
 3/5=4,6=6,7=111,11=2,25=1,30=1,71=1,74=-55,75=-5/1,2,3;
 4/5=5,16=3,69=1/1;
 5/5=2,38=5/2;
 7//1,2,3,16;
 1/18=20,19=15,26=4/3(-5);
 2/9=110/2;
 6/7=2,8=2,9=2,10=2,19=2,28=1,40=1/1,7;
 99/9=1/99;
 Leave Link    1 at Wed Jul  6 07:12:39 2022, MaxMem=   671088640 cpu:             268.6 elap:              67.2
 (Enter /gpfs/software/gaussian16/sse4/tar/g16/l101.exe)
 ---
 ...
 ---
 Symbolic Z-matrix:
 Charge = -1 Multiplicity = 1
 C                    -8.06892  -1.66895   6.80634 
 C                    -7.10295  -2.64146   7.22444 
 C                    -5.90488  -2.97107   6.8505 
 C                    -7.51149  -0.8851    5.6682 
 C                    -6.14846  -1.18509   5.20175 
 C                    -5.34558  -2.1596    5.73356 
 H                    -5.39779  -3.81743   7.28878 
 H                    -5.83004  -0.54323   4.38893 
 Cl                   -8.43652   0.35719   4.94727 
 O                    -9.15708  -1.54378   7.33614 
 C                    -3.94809  -2.37761   5.20316 
 C                    -3.41928  -1.65419   4.11579 
 C                    -2.11005  -1.86516   3.66609 
 C                    -3.09126  -3.32676   5.79807 
 C                    -1.78372  -3.54      5.33903 
 C                    -1.2904   -2.80454   4.27178 
 Cl                   -1.49233  -0.94742   2.3496 
 H                    -1.1477   -4.2788    5.81948 
 H                    -3.4075   -3.93099   6.6433 
 H                    -4.00081  -0.90602   3.58796 
 
 ITRead=  0  0  0  0  0  0  0  0  0  0  0  0  0  0  0  0  0  0  0  0
 MicOpt= -1 -1 -1 -1 -1 -1 -1 -1 -1 -1 -1 -1 -1 -1 -1 -1 -1 -1 -1 -1
 NAtoms=     20 NQM=       20 NQMF=       0 NMMI=      0 NMMIF=      0
                NMic=       0 NMicF=      0.
                    Isotopes and Nuclear Properties:
 (Nuclear quadrupole moments (NQMom) in fm**2, nuclear magnetic moments (NMagM)
  in nuclear magnetons)

  Atom         1           2           3           4           5           6           7           8           9          10
 IAtWgt=          12          12          12          12          12          12           1           1          35          16
 AtmWgt=  12.0000000  12.0000000  12.0000000  12.0000000  12.0000000  12.0000000   1.0078250   1.0078250  34.9688527  15.9949146
 NucSpn=           0           0           0           0           0           0           1           1           3           0
 AtZEff=  -0.0000000  -0.0000000  -0.0000000  -0.0000000  -0.0000000  -0.0000000  -0.0000000  -0.0000000  -0.0000000  -0.0000000
 NQMom=    0.0000000   0.0000000   0.0000000   0.0000000   0.0000000   0.0000000   0.0000000   0.0000000  -8.1650000   0.0000000
 NMagM=    0.0000000   0.0000000   0.0000000   0.0000000   0.0000000   0.0000000   2.7928460   2.7928460   0.8218740   0.0000000
 AtZNuc=   6.0000000   6.0000000   6.0000000   6.0000000   6.0000000   6.0000000   1.0000000   1.0000000  17.0000000   8.0000000

  Atom        11          12          13          14          15          16          17          18          19          20
 IAtWgt=          12          12          12          12          12          12          35           1           1           1
 AtmWgt=  12.0000000  12.0000000  12.0000000  12.0000000  12.0000000  12.0000000  34.9688527   1.0078250   1.0078250   1.0078250
 NucSpn=           0           0           0           0           0           0           3           1           1           1
 AtZEff=  -0.0000000  -0.0000000  -0.0000000  -0.0000000  -0.0000000  -0.0000000  -0.0000000  -0.0000000  -0.0000000  -0.0000000
 NQMom=    0.0000000   0.0000000   0.0000000   0.0000000   0.0000000   0.0000000  -8.1650000   0.0000000   0.0000000   0.0000000
 NMagM=    0.0000000   0.0000000   0.0000000   0.0000000   0.0000000   0.0000000   0.8218740   2.7928460   2.7928460   2.7928460
 AtZNuc=   6.0000000   6.0000000   6.0000000   6.0000000   6.0000000   6.0000000  17.0000000   1.0000000   1.0000000   1.0000000
 Leave Link  101 at Wed Jul  6 07:12:39 2022, MaxMem=   671088640 cpu:               1.1 elap:               0.2
 (Enter /gpfs/software/gaussian16/sse4/tar/g16/l103.exe)

 GradGradGradGradGradGradGradGradGradGradGradGradGradGradGradGradGradGrad
 Berny optimization.
 Initialization pass.
                           ----------------------------
                           !    Initial Parameters    !
                           ! (Angstroms and Degrees)  !
 --------------------------                            --------------------------
 ! Name  Definition              Value          Derivative Info.                !
 --------------------------------------------------------------------------------
 ! R1    R(1,2)                  1.4331         estimate D2E/DX2                !
 ! R2    R(1,4)                  1.4901         estimate D2E/DX2                !
 ! R3    R(1,10)                 1.2167         estimate D2E/DX2                !
 ! R4    R(2,3)                  1.2976         estimate D2E/DX2                !
 ! R5    R(3,6)                  1.4896         estimate D2E/DX2                !
 ! R6    R(3,7)                  1.0796         estimate D2E/DX2                !
 ! R7    R(4,5)                  1.4715         estimate D2E/DX2                !
 ! R8    R(4,9)                  1.7084         estimate D2E/DX2                !
 ! R9    R(5,6)                  1.3701         estimate D2E/DX2                !
 ! R10   R(5,8)                  1.0835         estimate D2E/DX2                !
 ! R11   R(6,11)                 1.5106         estimate D2E/DX2                !
 ! R12   R(11,12)                1.409          estimate D2E/DX2                !
 ! R13   R(11,14)                1.4103         estimate D2E/DX2                !
 ! R14   R(12,13)                1.4003         estimate D2E/DX2                !
 ! R15   R(12,20)                1.0847         estimate D2E/DX2                !
 ! R16   R(13,16)                1.386          estimate D2E/DX2                !
 ! R17   R(13,17)                1.7196         estimate D2E/DX2                !
 ! R18   R(14,15)                1.4021         estimate D2E/DX2                !
 ! R19   R(14,19)                1.0861         estimate D2E/DX2                !
 ! R20   R(15,16)                1.3868         estimate D2E/DX2                !
 ! R21   R(15,18)                1.0868         estimate D2E/DX2                !
 ! A1    A(2,1,4)              109.1265         estimate D2E/DX2                !
 ! A2    A(2,1,10)             123.0659         estimate D2E/DX2                !
 ! A3    A(4,1,10)             127.8072         estimate D2E/DX2                !
 ! A4    A(1,2,3)              135.2872         estimate D2E/DX2                !
 ! A5    A(2,3,6)              115.1109         estimate D2E/DX2                !
 ! A6    A(2,3,7)              121.0512         estimate D2E/DX2                !
 ! A7    A(6,3,7)              123.7185         estimate D2E/DX2                !
 ! A8    A(1,4,5)              118.7745         estimate D2E/DX2                !
 ! A9    A(1,4,9)              120.1497         estimate D2E/DX2                !
 ! A10   A(5,4,9)              121.0647         estimate D2E/DX2                !
 ! A11   A(4,5,6)              124.3859         estimate D2E/DX2                !
 ! A12   A(4,5,8)              112.9062         estimate D2E/DX2                !
 ! A13   A(6,5,8)              122.705          estimate D2E/DX2                !
 ! A14   A(3,6,5)              117.2907         estimate D2E/DX2                !
 ! A15   A(3,6,11)             122.1427         estimate D2E/DX2                !
 ! A16   A(5,6,11)             120.5642         estimate D2E/DX2                !
 ! A17   A(6,11,12)            122.9617         estimate D2E/DX2                !
 ! A18   A(6,11,14)            120.736          estimate D2E/DX2                !
 ! A19   A(12,11,14)           116.299          estimate D2E/DX2                !
 ! A20   A(11,12,13)           121.4248         estimate D2E/DX2                !
 ! A21   A(11,12,20)           121.9014         estimate D2E/DX2                !
 ! A22   A(13,12,20)           116.6735         estimate D2E/DX2                !
 ! A23   A(12,13,16)           120.9756         estimate D2E/DX2                !
 ! A24   A(12,13,17)           120.0876         estimate D2E/DX2                !
 ! A25   A(16,13,17)           118.936          estimate D2E/DX2                !
 ! A26   A(11,14,15)           122.0616         estimate D2E/DX2                !
 ! A27   A(11,14,19)           121.7232         estimate D2E/DX2                !
 ! A28   A(15,14,19)           116.2144         estimate D2E/DX2                !
 ! A29   A(14,15,16)           120.2006         estimate D2E/DX2                !
 ! A30   A(14,15,18)           120.2917         estimate D2E/DX2                !
 ! A31   A(16,15,18)           119.507          estimate D2E/DX2                !
 ! A32   A(13,16,15)           119.0357         estimate D2E/DX2                !
 ! D1    D(4,1,2,3)              0.2612         estimate D2E/DX2                !
 ! D2    D(10,1,2,3)          -179.5346         estimate D2E/DX2                !
 ! D3    D(2,1,4,5)             -1.2373         estimate D2E/DX2                !
 ! D4    D(2,1,4,9)            179.9598         estimate D2E/DX2                !
 ! D5    D(10,1,4,5)           178.5461         estimate D2E/DX2                !
 ! D6    D(10,1,4,9)            -0.2568         estimate D2E/DX2                !
 ! D7    D(1,2,3,6)              1.1139         estimate D2E/DX2                !
 ! D8    D(1,2,3,7)           -175.0568         estimate D2E/DX2                !
 ! D9    D(2,3,6,5)             -1.4527         estimate D2E/DX2                !
 ! D10   D(2,3,6,11)           177.9783         estimate D2E/DX2                !
 ! D11   D(7,3,6,5)            174.603          estimate D2E/DX2                !
 ! D12   D(7,3,6,11)            -5.966          estimate D2E/DX2                !
 ! D13   D(1,4,5,6)              0.8855         estimate D2E/DX2                !
 ! D14   D(1,4,5,8)           -178.5175         estimate D2E/DX2                !
 ! D15   D(9,4,5,6)            179.677          estimate D2E/DX2                !
 ! D16   D(9,4,5,8)              0.274          estimate D2E/DX2                !
 ! D17   D(4,5,6,3)              0.5458         estimate D2E/DX2                !
 ! D18   D(4,5,6,11)          -178.8946         estimate D2E/DX2                !
 ! D19   D(8,5,6,3)            179.8923         estimate D2E/DX2                !
 ! D20   D(8,5,6,11)             0.4519         estimate D2E/DX2                !
 ! D21   D(3,6,11,12)          177.5897         estimate D2E/DX2                !
 ! D22   D(3,6,11,14)           -3.0934         estimate D2E/DX2                !
 ! D23   D(5,6,11,12)           -2.9976         estimate D2E/DX2                !
 ! D24   D(5,6,11,14)          176.3193         estimate D2E/DX2                !
 ! D25   D(6,11,12,13)         178.7964         estimate D2E/DX2                !
 ! D26   D(6,11,12,20)          -0.9895         estimate D2E/DX2                !
 ! D27   D(14,11,12,13)         -0.5487         estimate D2E/DX2                !
 ! D28   D(14,11,12,20)        179.6654         estimate D2E/DX2                !
 ! D29   D(6,11,14,15)        -179.1966         estimate D2E/DX2                !
 ! D30   D(6,11,14,19)           0.4713         estimate D2E/DX2                !
 ! D31   D(12,11,14,15)          0.1641         estimate D2E/DX2                !
 ! D32   D(12,11,14,19)        179.832          estimate D2E/DX2                !
 ! D33   D(11,12,13,16)          0.5158         estimate D2E/DX2                !
 ! D34   D(11,12,13,17)       -179.1496         estimate D2E/DX2                !
 ! D35   D(20,12,13,16)       -179.6876         estimate D2E/DX2                !
 ! D36   D(20,12,13,17)          0.647          estimate D2E/DX2                !
 ! D37   D(12,13,16,15)         -0.065          estimate D2E/DX2                !
 ! D38   D(17,13,16,15)        179.6042         estimate D2E/DX2                !
 ! D39   D(11,14,15,16)          0.2672         estimate D2E/DX2                !
 ! D40   D(11,14,15,18)        179.9634         estimate D2E/DX2                !
 ! D41   D(19,14,15,16)       -179.4179         estimate D2E/DX2                !
 ! D42   D(19,14,15,18)          0.2783         estimate D2E/DX2                !
 ! D43   D(14,15,16,13)         -0.3172         estimate D2E/DX2                !
 ! D44   D(18,15,16,13)        179.9842         estimate D2E/DX2                !
 --------------------------------------------------------------------------------
 Trust Radius=3.00D-01 FncErr=1.00D-07 GrdErr=1.00D-06 EigMax=2.50D+02 EigMin=1.00D-04
 Number of steps in this run=    107 maximum allowed number of steps=    120.
 GradGradGradGradGradGradGradGradGradGradGradGradGradGradGradGradGradGrad

 Leave Link  103 at Wed Jul  6 07:12:55 2022, MaxMem=   671088640 cpu:               0.1 elap:               0.0
 (Enter /gpfs/software/gaussian16/sse4/tar/g16/l202.exe)
                          Input orientation:                          
 ---------------------------------------------------------------------
 Center     Atomic      Atomic             Coordinates (Angstroms)
 Number     Number       Type             X           Y           Z
 ---------------------------------------------------------------------
      1          6           0       -8.068920   -1.668950    6.806340
      2          6           0       -7.102950   -2.641460    7.224440
      3          6           0       -5.904880   -2.971070    6.850500
      4          6           0       -7.511490   -0.885100    5.668200
      5          6           0       -6.148460   -1.185090    5.201750
      6          6           0       -5.345580   -2.159600    5.733560
      7          1           0       -5.397790   -3.817430    7.288780
      8          1           0       -5.830040   -0.543230    4.388930
      9         17           0       -8.436520    0.357190    4.947270
     10          8           0       -9.157080   -1.543780    7.336140
     11          6           0       -3.948090   -2.377610    5.203160
     12          6           0       -3.419280   -1.654190    4.115790
     13          6           0       -2.110050   -1.865160    3.666090
     14          6           0       -3.091260   -3.326760    5.798070
     15          6           0       -1.783720   -3.540000    5.339030
     16          6           0       -1.290400   -2.804540    4.271780
     17         17           0       -1.492330   -0.947420    2.349600
     18          1           0       -1.147700   -4.278800    5.819480
     19          1           0       -3.407500   -3.930990    6.643300
     20          1           0       -4.000810   -0.906020    3.587960
 ---------------------------------------------------------------------
                    Distance matrix (angstroms):
                    1          2          3          4          5
     1  C    0.000000
     2  C    1.433067   0.000000
     3  C    2.525972   1.297631   0.000000
     4  C    1.490138   2.381930   2.886226   0.000000
     5  C    2.548921   2.668959   2.442833   1.471537   0.000000
     6  C    2.967857   2.354413   1.489582   2.513919   1.370076
     7  H    3.461741   2.072345   1.079609   3.961384   3.442152
     8  H    3.481910   3.750065   3.458227   2.140253   1.083537
     9  Cl   2.774259   3.994473   4.594431   1.708422   2.771030
    10  O    1.216737   2.331701   3.584663   2.433896   3.706221
    11  C    4.478127   3.756106   2.625824   3.891230   2.502745
    12  C    5.372004   4.920145   3.923139   4.443834   2.974523
    13  C    6.738531   6.180093   5.075849   5.843331   4.373729
    14  C    5.342475   4.312519   3.024993   5.051436   3.780056
    15  C    6.719938   5.714574   4.426306   6.321724   4.961391
    16  C    7.325428   6.521544   5.288757   6.658543   5.204633
    17  Cl   7.977134   7.623181   6.619959   6.873665   5.465418
    18  H    7.462473   6.334019   5.040230   7.213731   5.912718
    19  H    5.183844   3.956888   2.683521   5.202980   4.138949
    20  H    5.243048   5.085176   4.305123   4.080773   2.700851
                    6          7          8          9         10
     6  C    0.000000
     7  H    2.273727   0.000000
     8  H    2.157634   4.395038   0.000000
     9  Cl   4.062806   5.669568   2.813581   0.000000
    10  O    4.180314   4.393630   4.555913   3.136813   0.000000
    11  C    1.510573   2.919678   2.751301   5.262187   5.690207
    12  C    2.565785   4.319951   2.668445   5.468977   6.580668
    13  C    3.850946   5.267302   4.013517   6.826748   7.951930
    14  C    2.539367   2.789813   4.151461   6.547301   6.506831
    15  C    3.840313   4.115822   5.124063   7.720189   7.895554
    16  C    4.358582   5.196045   5.073025   7.843459   8.536069
    17  Cl   5.269545   6.919904   4.810194   7.528059   9.163494
    18  H    4.703253   4.520505   6.158349   8.682169   8.598300
    19  H    2.778777   2.095422   4.735800   6.823199   6.263902
    20  H    2.825503   4.911612   2.029594   4.808217   6.406459
                   11         12         13         14         15
    11  C    0.000000
    12  C    1.409024   0.000000
    13  C    2.450220   1.400293   0.000000
    14  C    1.410305   2.394818   2.764848   0.000000
    15  C    2.460510   2.779865   2.389625   1.402088   0.000000
    16  C    2.848342   2.424823   1.386045   2.417720   1.386827
    17  Cl   4.027283   2.707783   1.719584   4.484393   3.967754
    18  H    3.440430   3.866680   3.374739   2.164316   1.086821
    19  H    2.186145   3.401803   3.849001   1.086055   2.119117
    20  H    2.185687   1.084684   2.121562   3.401742   3.862588
                   16         17         18         19         20
    16  C    0.000000
    17  Cl   2.680382   0.000000
    18  H    2.142237   4.822544   0.000000
    19  H    3.372701   5.568252   2.430298   0.000000
    20  H    3.379099   2.797807   4.949299   4.340226   0.000000
 Stoichiometry    C12H5Cl2O(1-)
 Framework group  C1[X(C12H5Cl2O)]
 Deg. of freedom    54
 Full point group                 C1      NOp   1
 Largest Abelian subgroup         C1      NOp   1
 Largest concise Abelian subgroup C1      NOp   1
                         Standard orientation:                         
 ---------------------------------------------------------------------
 Center     Atomic      Atomic             Coordinates (Angstroms)
 Number     Number       Type             X           Y           Z
 ---------------------------------------------------------------------
      1          6           0       -3.441468    0.677340   -0.000464
      2          6           0       -2.568418    1.813236    0.034227
      3          6           0       -1.282915    1.987688    0.064104
      4          6           0       -2.623020   -0.567897    0.005783
      5          6           0       -1.156138   -0.451375    0.015826
      6          6           0       -0.474450    0.736877    0.037410
      7          1           0       -0.857091    2.974434    0.166872
      8          1           0       -0.656555   -1.412618   -0.006085
      9         17           0       -3.385729   -2.096207   -0.029583
     10          8           0       -4.654013    0.772771   -0.033252
     11          6           0        1.035910    0.756363    0.021157
     12          6           0        1.818018   -0.415413    0.045607
     13          6           0        3.216635   -0.360659    0.004425
     14          6           0        1.740449    1.976806   -0.034569
     15          6           0        3.141260    2.026691   -0.067582
     16          6           0        3.881648    0.854151   -0.051387
     17         17           0        4.136884   -1.813250    0.014000
     18          1           0        3.654857    2.983515   -0.111002
     19          1           0        1.225631    2.932759   -0.059680
     20          1           0        1.370563   -1.402337    0.093617
 ---------------------------------------------------------------------
 Rotational constants (GHZ):           0.9549852           0.2277779           0.1839554
 Leave Link  202 at Wed Jul  6 07:12:55 2022, MaxMem=   671088640 cpu:               0.1 elap:               0.0
 (Enter /gpfs/software/gaussian16/sse4/tar/g16/l301.exe)
 Standard basis: 6-311+G(d,p) (5D, 7F)
 Ernie: Thresh=  0.10000D-02 Tol=  0.10000D-05 Strict=F.
 There are   391 symmetry adapted cartesian basis functions of A   symmetry.
 There are   376 symmetry adapted basis functions of A   symmetry.
   376 basis functions,   614 primitive gaussians,   391 cartesian basis functions
    60 alpha electrons       60 beta electrons
       nuclear repulsion energy      1008.5458682289 Hartrees.
 IExCor= 4336 DFT=T Ex+Corr=M062X ExCW=0 ScaHFX=  0.540000
 ScaDFX=  1.000000  1.000000  1.000000  1.000000 ScalE2=  1.000000  1.000000
 IRadAn=      5 IRanWt=     -1 IRanGd=            0 ICorTp=0 IEmpDi=  4
 NAtoms=   20 NActive=   20 NUniq=   20 SFac= 1.00D+00 NAtFMM=   60 NAOKFM=F Big=F
 Integral buffers will be    131072 words long.
 Raffenetti 2 integral format.
 Two-electron integral symmetry is turned on.
 Leave Link  301 at Wed Jul  6 07:12:55 2022, MaxMem=   671088640 cpu:               0.4 elap:               0.1
 (Enter /gpfs/software/gaussian16/sse4/tar/g16/l302.exe)
 NPDir=0 NMtPBC=     1 NCelOv=     1 NCel=       1 NClECP=     1 NCelD=      1
         NCelK=      1 NCelE2=     1 NClLst=     1 CellRange=     0.0.
 One-electron integrals computed using PRISM.
 One-electron integral symmetry used in STVInt
 NBasis=   376 RedAO= T EigKep=  1.34D-06  NBF=   376
 NBsUse=   372 1.00D-06 EigRej=  6.05D-07 NBFU=   372
 Precomputing XC quadrature grid using
 IXCGrd= 4 IRadAn=           5 IRanWt=          -1 IRanGd=           0 AccXCQ= 0.00D+00.
 Generated NRdTot=       0 NPtTot=           0 NUsed=           0 NTot=          32
 NSgBfM=   387   387   387   387   387 MxSgAt=    20 MxSgA2=    20.
 Leave Link  302 at Wed Jul  6 07:12:56 2022, MaxMem=   671088640 cpu:               2.7 elap:               0.6
 (Enter /gpfs/software/gaussian16/sse4/tar/g16/l303.exe)
 DipDrv:  MaxL=1.
 Leave Link  303 at Wed Jul  6 07:12:56 2022, MaxMem=   671088640 cpu:               0.3 elap:               0.1
 (Enter /gpfs/software/gaussian16/sse4/tar/g16/l401.exe)
 ExpMin= 4.38D-02 ExpMax= 1.06D+05 ExpMxC= 3.62D+03 IAcc=3 IRadAn=         5 AccDes= 0.00D+00
 Harris functional with IExCor= 1009 and IRadAn=       5 diagonalized for initial guess.
 HarFok:  IExCor= 1009 AccDes= 0.00D+00 IRadAn=         5 IDoV= 1 UseB2=F ITyADJ=14
 ICtDFT=  3500011 ScaDFX=  1.000000  1.000000  1.000000  1.000000
 FoFCou: FMM=F IPFlag=           0 FMFlag=      100000 FMFlg1=           0
         NFxFlg=           0 DoJE=T BraDBF=F KetDBF=T FulRan=T
         wScrn=  0.000000 ICntrl=       500 IOpCl=  0 I1Cent=   200000004 NGrid=           0
         NMat0=    1 NMatS0=      1 NMatT0=    0 NMatD0=    1 NMtDS0=    0 NMtDT0=    0
 Petite list used in FoFCou.
 Harris En= -1455.07799805240    
 JPrj=0 DoOrth=F DoCkMO=F.
 Leave Link  401 at Wed Jul  6 07:13:00 2022, MaxMem=   671088640 cpu:              21.1 elap:               4.3
 (Enter /gpfs/software/gaussian16/sse4/tar/g16/l502.exe)
 Integral symmetry usage will be decided dynamically.
 Closed shell SCF:
 Using DIIS extrapolation, IDIIS=  1040.
 NGot=   671088640 LenX=   670776934 LenY=   670623612
 Requested convergence on RMS density matrix=1.00D-08 within 128 cycles.
 Requested convergence on MAX density matrix=1.00D-06.
 Requested convergence on             energy=1.00D-06.
 No special actions if energy rises.
 Fock matrices will be formed incrementally for  20 cycles.

 Cycle   1  Pass 1  IDiag  1:
 FoFJK:  IHMeth= 1 ICntrl=       0 DoSepK=F KAlg= 0 I1Cent=           0 FoldK=F
 IRaf= 830000000 NMat=       1 IRICut=       1 DoRegI=T DoRafI=F ISym2E= 0 IDoP0=0 IntGTp=1.
 FoFCou: FMM=F IPFlag=           0 FMFlag=      100000 FMFlg1=           0
         NFxFlg=           0 DoJE=F BraDBF=F KetDBF=F FulRan=T
         wScrn=  0.000000 ICntrl=         0 IOpCl=  0 I1Cent=           0 NGrid=           0
         NMat0=    1 NMatS0=      1 NMatT0=    0 NMatD0=    1 NMtDS0=    0 NMtDT0=    0
 Symmetry not used in FoFCou.
 E= -1454.79651411216    
 DIIS: error= 6.78D-02 at cycle   1 NSaved=   1.
 NSaved= 1 IEnMin= 1 EnMin= -1454.79651411216     IErMin= 1 ErrMin= 6.78D-02
 ErrMax= 6.78D-02  0.00D+00 EMaxC= 1.00D-01 BMatC= 8.02D-01 BMatP= 8.02D-01
 IDIUse=3 WtCom= 3.22D-01 WtEn= 6.78D-01
 Coeff-Com:  0.100D+01
 Coeff-En:   0.100D+01
 Coeff:      0.100D+01
 Gap=    -0.117 Goal=   None    Shift=    0.000
 GapD=   -0.117 DampG=0.250 DampE=0.500 DampFc=0.2500 IDamp=-1.
 Damping current iteration by 2.50D-01
 RMSDP=1.33D+00 MaxDP=1.00D+02              OVMax= 9.83D-01

 Cycle   2  Pass 1  IDiag  1:
 RMSU=  3.10D-01    CP:  2.51D+00
 E= -1454.90529474129     Delta-E=       -0.108780629135 Rises=F Damp=T
 DIIS: error= 1.58D-02 at cycle   2 NSaved=   2.
 NSaved= 2 IEnMin= 2 EnMin= -1454.90529474129     IErMin= 2 ErrMin= 1.58D-02
 ErrMax= 1.58D-02  0.00D+00 EMaxC= 1.00D-01 BMatC= 1.83D-01 BMatP= 8.02D-01
 IDIUse=3 WtCom= 8.42D-01 WtEn= 1.58D-01
 Coeff-Com: -0.264D+00 0.126D+01
 Coeff-En:   0.394D+00 0.606D+00
 Coeff:     -0.160D+00 0.116D+01
 Gap=     0.209 Goal=   None    Shift=    0.000
 RMSDP=3.38D-01 MaxDP=2.53D+01 DE=-1.09D-01 OVMax= 9.74D-01

 Cycle   3  Pass 1  IDiag  1:
 RMSU=  1.94D-02    CP:  9.33D-01 -1.25D-02
 E= -1455.13693853812     Delta-E=       -0.231643796825 Rises=F Damp=F
 DIIS: error= 4.18D-02 at cycle   3 NSaved=   3.
 NSaved= 3 IEnMin= 3 EnMin= -1455.13693853812     IErMin= 2 ErrMin= 1.58D-02
 ErrMax= 4.18D-02  0.00D+00 EMaxC= 1.00D-01 BMatC= 3.23D-01 BMatP= 1.83D-01
 IDIUse=2 WtCom= 0.00D+00 WtEn= 1.00D+00
 Coeff-En:   0.000D+00 0.307D+00 0.693D+00
 Coeff:      0.000D+00 0.307D+00 0.693D+00
 Gap=     0.068 Goal=   None    Shift=    0.000
 RMSDP=5.43D-02 MaxDP=3.42D+00 DE=-2.32D-01 OVMax= 7.10D-01

 Cycle   4  Pass 1  IDiag  1:
 RMSU=  5.00D-02    CP:  1.11D+00  3.98D-02  1.01D+00
 E= -1453.91267129404     Delta-E=        1.224267244075 Rises=F Damp=F
 DIIS: error= 6.91D-02 at cycle   4 NSaved=   4.
 NSaved= 4 IEnMin= 3 EnMin= -1455.13693853812     IErMin= 2 ErrMin= 1.58D-02
 ErrMax= 6.91D-02  0.00D+00 EMaxC= 1.00D-01 BMatC= 1.09D+00 BMatP= 1.83D-01
 IDIUse=2 WtCom= 0.00D+00 WtEn= 1.00D+00
 Coeff-En:   0.000D+00 0.000D+00 0.702D+00 0.298D+00
 Coeff:      0.000D+00 0.000D+00 0.702D+00 0.298D+00
 Gap=     0.272 Goal=   None    Shift=    0.000
 RMSDP=3.63D-02 MaxDP=2.39D+00 DE= 1.22D+00 OVMax= 9.90D-01

 Cycle   5  Pass 1  IDiag  1:
 RMSU=  1.76D-02    CP:  9.35D-01  7.42D-04  9.02D-01  4.79D-01
 E= -1455.33078783150     Delta-E=       -1.418116537456 Rises=F Damp=F
 DIIS: error= 2.93D-02 at cycle   5 NSaved=   5.
 NSaved= 5 IEnMin= 5 EnMin= -1455.33078783150     IErMin= 2 ErrMin= 1.58D-02
 ErrMax= 2.93D-02  0.00D+00 EMaxC= 1.00D-01 BMatC= 2.30D-01 BMatP= 1.83D-01
 IDIUse=2 WtCom= 0.00D+00 WtEn= 1.00D+00
 EnCoef did     3 forward-backward iterations
 Coeff-En:   0.000D+00 0.000D+00 0.444D+00 0.165D+00 0.390D+00
 Coeff:      0.000D+00 0.000D+00 0.444D+00 0.165D+00 0.390D+00
 Gap=    -0.100 Goal=   None    Shift=    0.000
 RMSDP=1.31D-02 MaxDP=7.23D-01 DE=-1.42D+00 OVMax= 6.18D-01

 Cycle   6  Pass 1  IDiag  1:
 RMSU=  1.04D-02    CP:  9.63D-01 -1.94D-03  9.59D-01  4.87D-01  5.65D-01
 E= -1454.77922682350     Delta-E=        0.551561007998 Rises=F Damp=F
 DIIS: error= 5.17D-02 at cycle   6 NSaved=   6.
 NSaved= 6 IEnMin= 5 EnMin= -1455.33078783150     IErMin= 2 ErrMin= 1.58D-02
 ErrMax= 5.17D-02  0.00D+00 EMaxC= 1.00D-01 BMatC= 4.28D-01 BMatP= 1.83D-01
 IDIUse=2 WtCom= 0.00D+00 WtEn= 1.00D+00
 EnCoef did     2 forward-backward iterations
 Coeff-En:   0.000D+00 0.000D+00 0.233D+00 0.000D+00 0.487D+00 0.280D+00
 Coeff:      0.000D+00 0.000D+00 0.233D+00 0.000D+00 0.487D+00 0.280D+00
 Gap=    -0.019 Goal=   None    Shift=    0.000
 RMSDP=1.17D-02 MaxDP=5.28D-01 DE= 5.52D-01 OVMax= 9.73D-01

 Cycle   7  Pass 1  IDiag  1:
 RMSU=  6.28D-03    CP:  9.62D-01 -5.46D-03  1.06D+00  3.64D-01  8.18D-01
                    CP:  4.21D-01
 E= -1455.56844569734     Delta-E=       -0.789218873839 Rises=F Damp=F
 DIIS: error= 1.34D-02 at cycle   7 NSaved=   7.
 NSaved= 7 IEnMin= 7 EnMin= -1455.56844569734     IErMin= 7 ErrMin= 1.34D-02
 ErrMax= 1.34D-02  0.00D+00 EMaxC= 1.00D-01 BMatC= 5.21D-02 BMatP= 1.83D-01
 IDIUse=3 WtCom= 8.66D-01 WtEn= 1.34D-01
 EnCoef did     5 forward-backward iterations
 Coeff-Com: -0.691D-01 0.147D+00 0.378D-01-0.360D-02 0.222D+00 0.163D+00
 Coeff-Com:  0.503D+00
 Coeff-En:   0.000D+00 0.000D+00 0.000D+00 0.000D+00 0.162D+00 0.138D+00
 Coeff-En:   0.701D+00
 Coeff:     -0.598D-01 0.127D+00 0.328D-01-0.312D-02 0.214D+00 0.160D+00
 Coeff:      0.530D+00
 Gap=     0.041 Goal=   None    Shift=    0.000
 RMSDP=7.00D-03 MaxDP=4.58D-01 DE=-7.89D-01 OVMax= 1.93D-01

 Cycle   8  Pass 1  IDiag  1:
 RMSU=  3.82D-03    CP:  9.47D-01 -2.17D-03  9.01D-01  4.42D-01  7.98D-01
                    CP:  3.78D-01  5.63D-01
 E= -1455.60750260872     Delta-E=       -0.039056911382 Rises=F Damp=F
 DIIS: error= 8.76D-03 at cycle   8 NSaved=   8.
 NSaved= 8 IEnMin= 8 EnMin= -1455.60750260872     IErMin= 8 ErrMin= 8.76D-03
 ErrMax= 8.76D-03  0.00D+00 EMaxC= 1.00D-01 BMatC= 2.07D-02 BMatP= 5.21D-02
 IDIUse=3 WtCom= 9.12D-01 WtEn= 8.76D-02
 EnCoef did     2 forward-backward iterations
 Coeff-Com: -0.619D-01 0.105D+00-0.847D-01 0.902D-02-0.480D-01 0.812D-01
 Coeff-Com:  0.357D+00 0.642D+00
 Coeff-En:   0.000D+00 0.000D+00 0.000D+00 0.000D+00 0.000D+00 0.977D-01
 Coeff-En:   0.218D-01 0.881D+00
 Coeff:     -0.565D-01 0.957D-01-0.773D-01 0.823D-02-0.438D-01 0.827D-01
 Coeff:      0.328D+00 0.663D+00
 Gap=     0.044 Goal=   None    Shift=    0.000
 RMSDP=3.02D-03 MaxDP=1.99D-01 DE=-3.91D-02 OVMax= 9.82D-02

 Cycle   9  Pass 1  IDiag  1:
 RMSU=  1.59D-03    CP:  9.58D-01  1.99D-04  9.25D-01  4.76D-01  7.99D-01
                    CP:  4.91D-01  5.99D-01  1.22D+00
 E= -1455.63135661590     Delta-E=       -0.023854007175 Rises=F Damp=F
 DIIS: error= 5.62D-03 at cycle   9 NSaved=   9.
 NSaved= 9 IEnMin= 9 EnMin= -1455.63135661590     IErMin= 9 ErrMin= 5.62D-03
 ErrMax= 5.62D-03  0.00D+00 EMaxC= 1.00D-01 BMatC= 4.87D-03 BMatP= 2.07D-02
 IDIUse=3 WtCom= 9.44D-01 WtEn= 5.62D-02
 Coeff-Com: -0.576D-01 0.943D-01-0.122D-01 0.127D-02-0.624D-01 0.393D-01
 Coeff-Com: -0.987D-01 0.251D+00 0.845D+00
 Coeff-En:   0.000D+00 0.000D+00 0.000D+00 0.000D+00 0.000D+00 0.693D-02
 Coeff-En:   0.000D+00 0.000D+00 0.993D+00
 Coeff:     -0.544D-01 0.890D-01-0.115D-01 0.120D-02-0.589D-01 0.375D-01
 Coeff:     -0.932D-01 0.237D+00 0.853D+00
 Gap=     0.049 Goal=   None    Shift=    0.000
 RMSDP=3.23D-03 MaxDP=2.99D-01 DE=-2.39D-02 OVMax= 3.44D-02

 Cycle  10  Pass 1  IDiag  1:
 RMSU=  1.17D-03    CP:  9.76D-01  2.04D-03  9.44D-01  5.19D-01  8.24D-01
                    CP:  5.46D-01  6.16D-01  1.41D+00  1.59D+00
 E= -1455.63745660954     Delta-E=       -0.006099993646 Rises=F Damp=F
 DIIS: error= 2.77D-03 at cycle  10 NSaved=  10.
 NSaved=10 IEnMin=10 EnMin= -1455.63745660954     IErMin=10 ErrMin= 2.77D-03
 ErrMax= 2.77D-03  0.00D+00 EMaxC= 1.00D-01 BMatC= 1.51D-03 BMatP= 4.87D-03
 IDIUse=3 WtCom= 9.72D-01 WtEn= 2.77D-02
 Coeff-Com: -0.308D-01 0.496D-01 0.213D-01-0.505D-02-0.114D-01 0.161D-01
 Coeff-Com: -0.190D+00-0.120D+00 0.567D+00 0.703D+00
 Coeff-En:   0.000D+00 0.000D+00 0.000D+00 0.000D+00 0.000D+00 0.000D+00
 Coeff-En:   0.000D+00 0.000D+00 0.000D+00 0.100D+01
 Coeff:     -0.300D-01 0.482D-01 0.207D-01-0.491D-02-0.111D-01 0.156D-01
 Coeff:     -0.185D+00-0.117D+00 0.552D+00 0.711D+00
 Gap=     0.051 Goal=   None    Shift=    0.000
 RMSDP=1.11D-03 MaxDP=5.71D-02 DE=-6.10D-03 OVMax= 3.85D-02

 Cycle  11  Pass 1  IDiag  1:
 RMSU=  6.57D-04    CP:  9.78D-01  2.75D-03  9.36D-01  5.24D-01  8.20D-01
                    CP:  5.99D-01  6.12D-01  1.46D+00  1.94D+00  1.05D+00
 E= -1455.64037442386     Delta-E=       -0.002917814313 Rises=F Damp=F
 DIIS: error= 1.04D-03 at cycle  11 NSaved=  11.
 NSaved=11 IEnMin=11 EnMin= -1455.64037442386     IErMin=11 ErrMin= 1.04D-03
 ErrMax= 1.04D-03  0.00D+00 EMaxC= 1.00D-01 BMatC= 1.32D-04 BMatP= 1.51D-03
 IDIUse=3 WtCom= 9.90D-01 WtEn= 1.04D-02
 Coeff-Com: -0.406D-02 0.640D-02 0.537D-02-0.536D-03 0.107D-01-0.146D-02
 Coeff-Com: -0.255D-01-0.856D-01-0.826D-02 0.298D+00 0.805D+00
 Coeff-En:   0.000D+00 0.000D+00 0.000D+00 0.000D+00 0.000D+00 0.000D+00
 Coeff-En:   0.000D+00 0.000D+00 0.000D+00 0.000D+00 0.100D+01
 Coeff:     -0.402D-02 0.634D-02 0.531D-02-0.530D-03 0.105D-01-0.144D-02
 Coeff:     -0.252D-01-0.847D-01-0.817D-02 0.295D+00 0.807D+00
 Gap=     0.053 Goal=   None    Shift=    0.000
 RMSDP=1.11D-03 MaxDP=9.52D-02 DE=-2.92D-03 OVMax= 3.22D-02

 Cycle  12  Pass 1  IDiag  1:
 RMSU=  4.44D-04    CP:  9.85D-01  3.12D-03  9.58D-01  5.31D-01  8.31D-01
                    CP:  6.36D-01  6.49D-01  1.45D+00  2.16D+00  1.32D+00
                    CP:  1.13D+00
 E= -1455.64052569519     Delta-E=       -0.000151271338 Rises=F Damp=F
 DIIS: error= 8.88D-04 at cycle  12 NSaved=  12.
 NSaved=12 IEnMin=12 EnMin= -1455.64052569519     IErMin=12 ErrMin= 8.88D-04
 ErrMax= 8.88D-04  0.00D+00 EMaxC= 1.00D-01 BMatC= 1.82D-04 BMatP= 1.32D-04
 IDIUse=3 WtCom= 9.90D-01 WtEn= 1.04D-02
 Coeff-Com: -0.192D-02 0.211D-02-0.116D-02-0.533D-03 0.803D-02-0.205D-02
 Coeff-Com:  0.133D-01 0.512D-02-0.205D-01 0.953D-01 0.331D+00 0.572D+00
 Coeff-En:   0.000D+00 0.000D+00 0.000D+00 0.000D+00 0.000D+00 0.000D+00
 Coeff-En:   0.000D+00 0.000D+00 0.000D+00 0.000D+00 0.251D+00 0.749D+00
 Coeff:     -0.190D-02 0.209D-02-0.115D-02-0.528D-03 0.795D-02-0.203D-02
 Coeff:      0.132D-01 0.507D-02-0.203D-01 0.943D-01 0.330D+00 0.573D+00
 Gap=     0.055 Goal=   None    Shift=    0.000
 RMSDP=3.72D-04 MaxDP=1.98D-02 DE=-1.51D-04 OVMax= 6.10D-03

 Cycle  13  Pass 1  IDiag  1:
 RMSU=  1.15D-04    CP:  9.84D-01  2.90D-03  9.63D-01  5.26D-01  8.33D-01
                    CP:  6.34D-01  6.57D-01  1.40D+00  2.08D+00  1.32D+00
                    CP:  1.12D+00  1.22D+00
 E= -1455.64064422865     Delta-E=       -0.000118533460 Rises=F Damp=F
 DIIS: error= 5.54D-04 at cycle  13 NSaved=  13.
 NSaved=13 IEnMin=13 EnMin= -1455.64064422865     IErMin=13 ErrMin= 5.54D-04
 ErrMax= 5.54D-04  0.00D+00 EMaxC= 1.00D-01 BMatC= 1.03D-04 BMatP= 1.32D-04
 IDIUse=3 WtCom= 9.94D-01 WtEn= 5.54D-03
 Coeff-Com: -0.421D-02 0.566D-02-0.216D-03-0.753D-03 0.345D-02-0.900D-03
 Coeff-Com:  0.426D-02 0.346D-01 0.484D-01 0.450D-01-0.686D-01 0.116D+00
 Coeff-Com:  0.818D+00
 Coeff-En:   0.000D+00 0.000D+00 0.000D+00 0.000D+00 0.000D+00 0.000D+00
 Coeff-En:   0.000D+00 0.000D+00 0.000D+00 0.000D+00 0.000D+00 0.000D+00
 Coeff-En:   0.100D+01
 Coeff:     -0.419D-02 0.563D-02-0.215D-03-0.749D-03 0.344D-02-0.895D-03
 Coeff:      0.424D-02 0.344D-01 0.481D-01 0.447D-01-0.683D-01 0.115D+00
 Coeff:      0.819D+00
 Gap=     0.057 Goal=   None    Shift=    0.000
 RMSDP=4.90D-04 MaxDP=3.36D-02 DE=-1.19D-04 OVMax= 4.23D-03

 Cycle  14  Pass 1  IDiag  1:
 RMSU=  7.25D-05    CP:  9.81D-01  2.64D-03  9.66D-01  5.20D-01  8.34D-01
                    CP:  6.24D-01  6.54D-01  1.35D+00  1.98D+00  1.27D+00
                    CP:  1.05D+00  1.51D+00  1.62D+00
 E= -1455.64076585762     Delta-E=       -0.000121628964 Rises=F Damp=F
 DIIS: error= 2.29D-04 at cycle  14 NSaved=  14.
 NSaved=14 IEnMin=14 EnMin= -1455.64076585762     IErMin=14 ErrMin= 2.29D-04
 ErrMax= 2.29D-04  0.00D+00 EMaxC= 1.00D-01 BMatC= 2.39D-05 BMatP= 1.03D-04
 IDIUse=3 WtCom= 9.98D-01 WtEn= 2.29D-03
 Coeff-Com: -0.116D-02 0.144D-02-0.887D-03-0.415D-03-0.367D-03-0.920D-04
 Coeff-Com: -0.313D-02 0.101D-01 0.249D-01-0.402D-02-0.191D+00-0.399D+00
 Coeff-Com: -0.922D-01 0.166D+01
 Coeff-En:   0.000D+00 0.000D+00 0.000D+00 0.000D+00 0.000D+00 0.000D+00
 Coeff-En:   0.000D+00 0.000D+00 0.000D+00 0.000D+00 0.000D+00 0.000D+00
 Coeff-En:   0.000D+00 0.100D+01
 Coeff:     -0.116D-02 0.144D-02-0.885D-03-0.414D-03-0.366D-03-0.918D-04
 Coeff:     -0.312D-02 0.101D-01 0.248D-01-0.402D-02-0.190D+00-0.398D+00
 Coeff:     -0.920D-01 0.165D+01
 Gap=     0.060 Goal=   None    Shift=    0.000
 RMSDP=4.91D-04 MaxDP=2.85D-02 DE=-1.22D-04 OVMax= 1.11D-02

 Cycle  15  Pass 1  IDiag  1:
 RMSU=  5.88D-05    CP:  9.81D-01  2.37D-03  9.74D-01  5.15D-01  8.36D-01
                    CP:  6.20D-01  6.60D-01  1.30D+00  1.90D+00  1.27D+00
                    CP:  1.03D+00  1.95D+00  2.73D+00  1.65D+00
 E= -1455.64082096054     Delta-E=       -0.000055102920 Rises=F Damp=F
 DIIS: error= 6.19D-05 at cycle  15 NSaved=  15.
 NSaved=15 IEnMin=15 EnMin= -1455.64082096054     IErMin=15 ErrMin= 6.19D-05
 ErrMax= 6.19D-05  0.00D+00 EMaxC= 1.00D-01 BMatC= 1.27D-06 BMatP= 2.39D-05
 IDIUse=1 WtCom= 1.00D+00 WtEn= 0.00D+00
 Coeff-Com:  0.110D-03-0.110D-03-0.359D-03-0.635D-04-0.364D-03-0.104D-03
 Coeff-Com: -0.206D-02-0.378D-02 0.414D-02-0.312D-02-0.603D-01-0.178D+00
 Coeff-Com: -0.221D+00 0.699D+00 0.766D+00
 Coeff:      0.110D-03-0.110D-03-0.359D-03-0.635D-04-0.364D-03-0.104D-03
 Coeff:     -0.206D-02-0.378D-02 0.414D-02-0.312D-02-0.603D-01-0.178D+00
 Coeff:     -0.221D+00 0.699D+00 0.766D+00
 Gap=     0.060 Goal=   None    Shift=    0.000
 RMSDP=1.11D-04 MaxDP=7.46D-03 DE=-5.51D-05 OVMax= 3.33D-03

 Cycle  16  Pass 1  IDiag  1:
 RMSU=  2.22D-05    CP:  9.80D-01  2.32D-03  9.75D-01  5.14D-01  8.37D-01
                    CP:  6.19D-01  6.59D-01  1.28D+00  1.89D+00  1.27D+00
                    CP:  1.02D+00  2.07D+00  2.92D+00  1.94D+00  1.18D+00
 E= -1455.64082585927     Delta-E=       -0.000004898731 Rises=F Damp=F
 DIIS: error= 3.65D-05 at cycle  16 NSaved=  16.
 NSaved=16 IEnMin=16 EnMin= -1455.64082585927     IErMin=16 ErrMin= 3.65D-05
 ErrMax= 3.65D-05  0.00D+00 EMaxC= 1.00D-01 BMatC= 2.55D-07 BMatP= 1.27D-06
 IDIUse=1 WtCom= 1.00D+00 WtEn= 0.00D+00
 Coeff-Com:  0.164D-03-0.130D-03-0.808D-04-0.111D-03-0.158D-03 0.972D-04
 Coeff-Com:  0.412D-03-0.300D-02 0.452D-03 0.213D-02 0.223D-01 0.335D-01
 Coeff-Com: -0.818D-02-0.156D+00 0.132D+00 0.977D+00
 Coeff:      0.164D-03-0.130D-03-0.808D-04-0.111D-03-0.158D-03 0.972D-04
 Coeff:      0.412D-03-0.300D-02 0.452D-03 0.213D-02 0.223D-01 0.335D-01
 Coeff:     -0.818D-02-0.156D+00 0.132D+00 0.977D+00
 Gap=     0.060 Goal=   None    Shift=    0.000
 RMSDP=2.21D-05 MaxDP=1.48D-03 DE=-4.90D-06 OVMax= 1.02D-03

 Cycle  17  Pass 1  IDiag  1:
 RMSU=  1.05D-05    CP:  9.80D-01  2.31D-03  9.75D-01  5.14D-01  8.38D-01
                    CP:  6.19D-01  6.59D-01  1.28D+00  1.89D+00  1.27D+00
                    CP:  1.02D+00  2.06D+00  2.95D+00  1.93D+00  1.38D+00
                    CP:  1.38D+00
 E= -1455.64082704792     Delta-E=       -0.000001188652 Rises=F Damp=F
 DIIS: error= 2.15D-05 at cycle  17 NSaved=  17.
 NSaved=17 IEnMin=17 EnMin= -1455.64082704792     IErMin=17 ErrMin= 2.15D-05
 ErrMax= 2.15D-05  0.00D+00 EMaxC= 1.00D-01 BMatC= 1.46D-07 BMatP= 2.55D-07
 IDIUse=1 WtCom= 1.00D+00 WtEn= 0.00D+00
 Coeff-Com:  0.353D-04-0.269D-04-0.354D-05-0.447D-04-0.286D-03 0.659D-04
 Coeff-Com:  0.937D-03-0.117D-03 0.236D-02 0.135D-02 0.179D-01 0.448D-01
 Coeff-Com:  0.751D-01-0.236D+00-0.160D+00 0.292D+00 0.962D+00
 Coeff:      0.353D-04-0.269D-04-0.354D-05-0.447D-04-0.286D-03 0.659D-04
 Coeff:      0.937D-03-0.117D-03 0.236D-02 0.135D-02 0.179D-01 0.448D-01
 Coeff:      0.751D-01-0.236D+00-0.160D+00 0.292D+00 0.962D+00
 Gap=     0.060 Goal=   None    Shift=    0.000
 RMSDP=1.81D-05 MaxDP=7.59D-04 DE=-1.19D-06 OVMax= 8.90D-04

 Cycle  18  Pass 1  IDiag  1:
 RMSU=  4.59D-06    CP:  9.80D-01  2.30D-03  9.76D-01  5.13D-01  8.38D-01
                    CP:  6.19D-01  6.59D-01  1.28D+00  1.89D+00  1.27D+00
                    CP:  1.02D+00  2.07D+00  2.98D+00  1.92D+00  1.52D+00
                    CP:  1.72D+00  1.66D+00
 E= -1455.64082760266     Delta-E=       -0.000000554737 Rises=F Damp=F
 DIIS: error= 1.43D-05 at cycle  18 NSaved=  18.
 NSaved=18 IEnMin=18 EnMin= -1455.64082760266     IErMin=18 ErrMin= 1.43D-05
 ErrMax= 1.43D-05  0.00D+00 EMaxC= 1.00D-01 BMatC= 7.21D-08 BMatP= 1.46D-07
 IDIUse=1 WtCom= 1.00D+00 WtEn= 0.00D+00
 Coeff-Com: -0.259D-04 0.474D-04 0.533D-04-0.338D-04-0.147D-03 0.308D-04
 Coeff-Com:  0.498D-03 0.210D-03 0.217D-02 0.269D-04 0.751D-03 0.217D-02
 Coeff-Com:  0.369D-01-0.500D-01-0.754D-01-0.137D+00 0.303D+00 0.917D+00
 Coeff:     -0.259D-04 0.474D-04 0.533D-04-0.338D-04-0.147D-03 0.308D-04
 Coeff:      0.498D-03 0.210D-03 0.217D-02 0.269D-04 0.751D-03 0.217D-02
 Coeff:      0.369D-01-0.500D-01-0.754D-01-0.137D+00 0.303D+00 0.917D+00
 Gap=     0.060 Goal=   None    Shift=    0.000
 RMSDP=1.32D-05 MaxDP=6.78D-04 DE=-5.55D-07 OVMax= 6.79D-04

 Cycle  19  Pass 1  IDiag  1:
 RMSU=  2.91D-06    CP:  9.80D-01  2.29D-03  9.76D-01  5.13D-01  8.38D-01
                    CP:  6.20D-01  6.59D-01  1.28D+00  1.89D+00  1.27D+00
                    CP:  1.02D+00  2.07D+00  3.00D+00  1.90D+00  1.60D+00
                    CP:  1.87D+00  2.20D+00  1.48D+00
 E= -1455.64082783450     Delta-E=       -0.000000231842 Rises=F Damp=F
 DIIS: error= 1.13D-05 at cycle  19 NSaved=  19.
 NSaved=19 IEnMin=19 EnMin= -1455.64082783450     IErMin=19 ErrMin= 1.13D-05
 ErrMax= 1.13D-05  0.00D+00 EMaxC= 1.00D-01 BMatC= 3.89D-08 BMatP= 7.21D-08
 IDIUse=1 WtCom= 1.00D+00 WtEn= 0.00D+00
 Coeff-Com: -0.235D-04 0.397D-04 0.230D-04-0.247D-04-0.469D-04 0.169D-04
 Coeff-Com:  0.258D-03-0.500D-04 0.136D-02-0.472D-03-0.421D-02-0.133D-01
 Coeff-Com:  0.214D-02 0.270D-01 0.102D-01-0.145D+00-0.109D+00 0.413D+00
 Coeff-Com:  0.817D+00
 Coeff:     -0.235D-04 0.397D-04 0.230D-04-0.247D-04-0.469D-04 0.169D-04
 Coeff:      0.258D-03-0.500D-04 0.136D-02-0.472D-03-0.421D-02-0.133D-01
 Coeff:      0.214D-02 0.270D-01 0.102D-01-0.145D+00-0.109D+00 0.413D+00
 Coeff:      0.817D+00
 Gap=     0.060 Goal=   None    Shift=    0.000
 RMSDP=1.23D-05 MaxDP=6.68D-04 DE=-2.32D-07 OVMax= 5.35D-04

 Cycle  20  Pass 1  IDiag  1:
 RMSU=  3.36D-06    CP:  9.80D-01  2.28D-03  9.76D-01  5.13D-01  8.38D-01
                    CP:  6.20D-01  6.59D-01  1.28D+00  1.89D+00  1.27D+00
                    CP:  1.02D+00  2.08D+00  3.00D+00  1.91D+00  1.65D+00
                    CP:  2.01D+00  2.50D+00  1.93D+00  1.45D+00
 E= -1455.64082796711     Delta-E=       -0.000000132611 Rises=F Damp=F
 DIIS: error= 9.22D-06 at cycle  20 NSaved=  20.
 NSaved=20 IEnMin=20 EnMin= -1455.64082796711     IErMin=20 ErrMin= 9.22D-06
 ErrMax= 9.22D-06  0.00D+00 EMaxC= 1.00D-01 BMatC= 1.92D-08 BMatP= 3.89D-08
 IDIUse=1 WtCom= 1.00D+00 WtEn= 0.00D+00
 Coeff-Com: -0.106D-04 0.204D-04-0.150D-04-0.664D-05-0.409D-05 0.928D-06
 Coeff-Com:  0.148D-03-0.268D-03 0.634D-03-0.982D-04-0.942D-03-0.585D-02
 Coeff-Com: -0.862D-02 0.147D-01 0.326D-01-0.133D-02-0.134D+00-0.246D+00
 Coeff-Com:  0.223D+00 0.113D+01
 Coeff:     -0.106D-04 0.204D-04-0.150D-04-0.664D-05-0.409D-05 0.928D-06
 Coeff:      0.148D-03-0.268D-03 0.634D-03-0.982D-04-0.942D-03-0.585D-02
 Coeff:     -0.862D-02 0.147D-01 0.326D-01-0.133D-02-0.134D+00-0.246D+00
 Coeff:      0.223D+00 0.113D+01
 Gap=     0.060 Goal=   None    Shift=    0.000
 RMSDP=1.33D-05 MaxDP=6.82D-04 DE=-1.33D-07 OVMax= 5.11D-04

 Cycle  21  Pass 1  IDiag  1:
 Restarting incremental Fock formation.
 E= -1455.64082806091     Delta-E=       -0.000000093802 Rises=F Damp=F
 DIIS: error= 3.79D-06 at cycle  21 NSaved=  20.
 NSaved=20 IEnMin=20 EnMin= -1455.64082806091     IErMin=20 ErrMin= 3.79D-06
 ErrMax= 3.79D-06  0.00D+00 EMaxC= 1.00D-01 BMatC= 6.12D-09 BMatP= 1.92D-08
 IDIUse=1 WtCom= 1.00D+00 WtEn= 0.00D+00
 Coeff-Com: -0.386D-05 0.101D-04-0.116D-04 0.869D-06-0.687D-05 0.320D-04
 Coeff-Com: -0.215D-03 0.124D-03 0.250D-03 0.199D-02 0.488D-02-0.112D-02
 Coeff-Com: -0.120D-01 0.440D-02 0.610D-01 0.379D-01-0.320D+00-0.413D+00
 Coeff-Com:  0.286D+00 0.135D+01
 Coeff:     -0.386D-05 0.101D-04-0.116D-04 0.869D-06-0.687D-05 0.320D-04
 Coeff:     -0.215D-03 0.124D-03 0.250D-03 0.199D-02 0.488D-02-0.112D-02
 Coeff:     -0.120D-01 0.440D-02 0.610D-01 0.379D-01-0.320D+00-0.413D+00
 Coeff:      0.286D+00 0.135D+01
 Gap=     0.060 Goal=   None    Shift=    0.000
 RMSDP=1.14D-05 MaxDP=5.08D-04 DE=-9.38D-08 OVMax= 5.26D-04

 Cycle  22  Pass 1  IDiag  1:
 RMSU=  1.13D-05    CP:  1.00D+00
 E= -1455.64082810917     Delta-E=       -0.000000048255 Rises=F Damp=F
 DIIS: error= 1.80D-06 at cycle  22 NSaved=  20.
 NSaved=20 IEnMin=20 EnMin= -1455.64082810917     IErMin=20 ErrMin= 1.80D-06
 ErrMax= 1.80D-06  0.00D+00 EMaxC= 1.00D-01 BMatC= 1.11D-09 BMatP= 6.12D-09
 IDIUse=1 WtCom= 1.00D+00 WtEn= 0.00D+00
 Coeff-Com: -0.204D-05 0.542D-05 0.111D-04-0.164D-04-0.218D-04-0.655D-04
 Coeff-Com:  0.845D-04 0.122D-03 0.768D-03 0.410D-02 0.508D-02-0.115D-01
 Coeff-Com: -0.139D-01 0.118D-01 0.889D-01 0.588D-02-0.244D+00-0.418D+00
 Coeff-Com:  0.617D+00 0.954D+00
 Coeff:     -0.204D-05 0.542D-05 0.111D-04-0.164D-04-0.218D-04-0.655D-04
 Coeff:      0.845D-04 0.122D-03 0.768D-03 0.410D-02 0.508D-02-0.115D-01
 Coeff:     -0.139D-01 0.118D-01 0.889D-01 0.588D-02-0.244D+00-0.418D+00
 Coeff:      0.617D+00 0.954D+00
 Gap=     0.060 Goal=   None    Shift=    0.000
 RMSDP=4.32D-06 MaxDP=2.10D-04 DE=-4.83D-08 OVMax= 2.29D-04

 Cycle  23  Pass 1  IDiag  1:
 RMSU=  8.31D-07    CP:  1.00D+00  1.37D+00
 E= -1455.64082811597     Delta-E=       -0.000000006800 Rises=F Damp=F
 DIIS: error= 9.94D-07 at cycle  23 NSaved=  20.
 NSaved=20 IEnMin=20 EnMin= -1455.64082811597     IErMin=20 ErrMin= 9.94D-07
 ErrMax= 9.94D-07  0.00D+00 EMaxC= 1.00D-01 BMatC= 4.27D-10 BMatP= 1.11D-09
 IDIUse=1 WtCom= 1.00D+00 WtEn= 0.00D+00
 Coeff-Com:  0.515D-06 0.546D-05-0.133D-04 0.153D-05 0.180D-04 0.223D-04
 Coeff-Com: -0.655D-04-0.666D-03-0.273D-03 0.217D-02 0.149D-02-0.349D-02
 Coeff-Com: -0.164D-01 0.871D-02 0.647D-01 0.356D-01-0.149D+00-0.144D+00
 Coeff-Com:  0.261D+00 0.940D+00
 Coeff:      0.515D-06 0.546D-05-0.133D-04 0.153D-05 0.180D-04 0.223D-04
 Coeff:     -0.655D-04-0.666D-03-0.273D-03 0.217D-02 0.149D-02-0.349D-02
 Coeff:     -0.164D-01 0.871D-02 0.647D-01 0.356D-01-0.149D+00-0.144D+00
 Coeff:      0.261D+00 0.940D+00
 Gap=     0.060 Goal=   None    Shift=    0.000
 RMSDP=1.34D-06 MaxDP=7.23D-05 DE=-6.80D-09 OVMax= 5.72D-05

 Cycle  24  Pass 1  IDiag  1:
 RMSU=  8.52D-07    CP:  1.00D+00  1.45D+00  1.29D+00
 E= -1455.64082811690     Delta-E=       -0.000000000932 Rises=F Damp=F
 DIIS: error= 2.94D-07 at cycle  24 NSaved=  20.
 NSaved=20 IEnMin=20 EnMin= -1455.64082811690     IErMin=20 ErrMin= 2.94D-07
 ErrMax= 2.94D-07  0.00D+00 EMaxC= 1.00D-01 BMatC= 3.48D-11 BMatP= 4.27D-10
 IDIUse=1 WtCom= 1.00D+00 WtEn= 0.00D+00
 Coeff-Com:  0.101D-05-0.562D-05 0.534D-05 0.896D-05 0.775D-05-0.544D-04
 Coeff-Com: -0.509D-03-0.102D-02-0.722D-04 0.296D-02 0.194D-02-0.727D-02
 Coeff-Com: -0.131D-01 0.221D-01 0.603D-01 0.246D-01-0.175D+00-0.866D-01
 Coeff-Com:  0.327D+00 0.845D+00
 Coeff:      0.101D-05-0.562D-05 0.534D-05 0.896D-05 0.775D-05-0.544D-04
 Coeff:     -0.509D-03-0.102D-02-0.722D-04 0.296D-02 0.194D-02-0.727D-02
 Coeff:     -0.131D-01 0.221D-01 0.603D-01 0.246D-01-0.175D+00-0.866D-01
 Coeff:      0.327D+00 0.845D+00
 Gap=     0.060 Goal=   None    Shift=    0.000
 RMSDP=2.28D-07 MaxDP=1.37D-05 DE=-9.32D-10 OVMax= 9.74D-06

 Cycle  25  Pass 1  IDiag  1:
 RMSU=  1.16D-07    CP:  1.00D+00  1.45D+00  1.45D+00  1.12D+00
 E= -1455.64082811694     Delta-E=       -0.000000000037 Rises=F Damp=F
 DIIS: error= 1.15D-07 at cycle  25 NSaved=  20.
 NSaved=20 IEnMin=20 EnMin= -1455.64082811694     IErMin=20 ErrMin= 1.15D-07
 ErrMax= 1.15D-07  0.00D+00 EMaxC= 1.00D-01 BMatC= 3.71D-12 BMatP= 3.48D-11
 IDIUse=1 WtCom= 1.00D+00 WtEn= 0.00D+00
 Coeff-Com: -0.761D-06 0.261D-05-0.552D-05 0.423D-05-0.889D-05-0.761D-04
 Coeff-Com: -0.353D-03-0.368D-03 0.678D-03 0.129D-02 0.623D-03-0.635D-02
 Coeff-Com: -0.446D-02 0.158D-01 0.398D-01-0.334D-01-0.785D-01-0.659D-01
 Coeff-Com:  0.319D+00 0.812D+00
 Coeff:     -0.761D-06 0.261D-05-0.552D-05 0.423D-05-0.889D-05-0.761D-04
 Coeff:     -0.353D-03-0.368D-03 0.678D-03 0.129D-02 0.623D-03-0.635D-02
 Coeff:     -0.446D-02 0.158D-01 0.398D-01-0.334D-01-0.785D-01-0.659D-01
 Coeff:      0.319D+00 0.812D+00
 Gap=     0.060 Goal=   None    Shift=    0.000
 RMSDP=1.16D-07 MaxDP=4.99D-06 DE=-3.68D-11 OVMax= 6.52D-06

 Cycle  26  Pass 1  IDiag  1:
 RMSU=  5.01D-08    CP:  1.00D+00  1.44D+00  1.47D+00  1.11D+00  1.40D+00
 E= -1455.64082811695     Delta-E=       -0.000000000010 Rises=F Damp=F
 DIIS: error= 5.63D-08 at cycle  26 NSaved=  20.
 NSaved=20 IEnMin=20 EnMin= -1455.64082811695     IErMin=20 ErrMin= 5.63D-08
 ErrMax= 5.63D-08  0.00D+00 EMaxC= 1.00D-01 BMatC= 1.14D-12 BMatP= 3.71D-12
 IDIUse=1 WtCom= 1.00D+00 WtEn= 0.00D+00
 Coeff-Com: -0.518D-06-0.337D-05 0.302D-05 0.565D-05 0.354D-04 0.269D-04
 Coeff-Com: -0.208D-04-0.196D-03-0.182D-05 0.128D-02 0.130D-03-0.415D-02
 Coeff-Com: -0.396D-02 0.661D-02 0.145D-01-0.574D-02-0.647D-01-0.602D-01
 Coeff-Com:  0.203D+00 0.913D+00
 Coeff:     -0.518D-06-0.337D-05 0.302D-05 0.565D-05 0.354D-04 0.269D-04
 Coeff:     -0.208D-04-0.196D-03-0.182D-05 0.128D-02 0.130D-03-0.415D-02
 Coeff:     -0.396D-02 0.661D-02 0.145D-01-0.574D-02-0.647D-01-0.602D-01
 Coeff:      0.203D+00 0.913D+00
 Gap=     0.060 Goal=   None    Shift=    0.000
 RMSDP=5.95D-08 MaxDP=3.21D-06 DE=-1.05D-11 OVMax= 3.08D-06

 Cycle  27  Pass 1  IDiag  1:
 RMSU=  2.40D-08    CP:  1.00D+00  1.44D+00  1.48D+00  1.13D+00  1.55D+00
                    CP:  1.18D+00
 E= -1455.64082811697     Delta-E=       -0.000000000018 Rises=F Damp=F
 DIIS: error= 3.49D-08 at cycle  27 NSaved=  20.
 NSaved=20 IEnMin=20 EnMin= -1455.64082811697     IErMin=20 ErrMin= 3.49D-08
 ErrMax= 3.49D-08  0.00D+00 EMaxC= 1.00D-01 BMatC= 4.38D-13 BMatP= 1.14D-12
 IDIUse=1 WtCom= 1.00D+00 WtEn= 0.00D+00
 Coeff-Com:  0.554D-06 0.805D-06 0.125D-05 0.819D-05 0.264D-04 0.630D-04
 Coeff-Com: -0.597D-04-0.897D-04 0.101D-03 0.174D-03-0.916D-03-0.163D-02
 Coeff-Com: -0.531D-03 0.613D-02 0.624D-02-0.120D-01-0.530D-01-0.419D-01
 Coeff-Com:  0.215D+00 0.883D+00
 Coeff:      0.554D-06 0.805D-06 0.125D-05 0.819D-05 0.264D-04 0.630D-04
 Coeff:     -0.597D-04-0.897D-04 0.101D-03 0.174D-03-0.916D-03-0.163D-02
 Coeff:     -0.531D-03 0.613D-02 0.624D-02-0.120D-01-0.530D-01-0.419D-01
 Coeff:      0.215D+00 0.883D+00
 Gap=     0.060 Goal=   None    Shift=    0.000
 RMSDP=6.22D-08 MaxDP=3.69D-06 DE=-1.82D-11 OVMax= 1.66D-06

 Cycle  28  Pass 1  IDiag  1:
 RMSU=  1.86D-08    CP:  1.00D+00  1.44D+00  1.49D+00  1.15D+00  1.59D+00
                    CP:  1.13D+00  8.80D-01
 E= -1455.64082811699     Delta-E=       -0.000000000025 Rises=F Damp=F
 DIIS: error= 6.43D-09 at cycle  28 NSaved=  20.
 NSaved=20 IEnMin=20 EnMin= -1455.64082811699     IErMin=20 ErrMin= 6.43D-09
 ErrMax= 6.43D-09  0.00D+00 EMaxC= 1.00D-01 BMatC= 1.73D-14 BMatP= 4.38D-13
 IDIUse=1 WtCom= 1.00D+00 WtEn= 0.00D+00
 Coeff-Com: -0.391D-06-0.116D-06-0.409D-07 0.179D-05 0.650D-05-0.163D-06
 Coeff-Com:  0.278D-04-0.817D-05-0.572D-04-0.211D-03-0.199D-03-0.269D-03
 Coeff-Com:  0.312D-03 0.222D-02 0.171D-02-0.547D-02-0.339D-01-0.823D-01
 Coeff-Com:  0.183D+00 0.936D+00
 Coeff:     -0.391D-06-0.116D-06-0.409D-07 0.179D-05 0.650D-05-0.163D-06
 Coeff:      0.278D-04-0.817D-05-0.572D-04-0.211D-03-0.199D-03-0.269D-03
 Coeff:      0.312D-03 0.222D-02 0.171D-02-0.547D-02-0.339D-01-0.823D-01
 Coeff:      0.183D+00 0.936D+00
 Gap=     0.060 Goal=   None    Shift=    0.000
 RMSDP=6.27D-09 MaxDP=5.93D-07 DE=-2.46D-11 OVMax= 1.98D-07

 SCF Done:  E(RM062X) =  -1455.64082812     A.U. after   28 cycles
            NFock= 28  Conv=0.63D-08     -V/T= 2.0028
 KE= 1.451623257410D+03 PE=-5.465297610219D+03 EE= 1.549487656463D+03
 Leave Link  502 at Wed Jul  6 07:24:55 2022, MaxMem=   671088640 cpu:            3334.3 elap:             714.8
 (Enter /gpfs/software/gaussian16/sse4/tar/g16/l601.exe)
 Copying SCF densities to generalized density rwf, IOpCl= 0 IROHF=0.

 **********************************************************************

            Population analysis using the SCF density.

 **********************************************************************

 Orbital symmetries:
       Occupied  (A) (A) (A) (A) (A) (A) (A) (A) (A) (A) (A) (A)
                 (A) (A) (A) (A) (A) (A) (A) (A) (A) (A) (A) (A)
                 (A) (A) (A) (A) (A) (A) (A) (A) (A) (A) (A) (A)
                 (A) (A) (A) (A) (A) (A) (A) (A) (A) (A) (A) (A)
                 (A) (A) (A) (A) (A) (A) (A) (A) (A) (A) (A) (A)
       Virtual   (A) (A) (A) (A) (A) (A) (A) (A) (A) (A) (A) (A)
                 (A) (A) (A) (A) (A) (A) (A) (A) (A) (A) (A) (A)
                 (A) (A) (A) (A) (A) (A) (A) (A) (A) (A) (A) (A)
                 (A) (A) (A) (A) (A) (A) (A) (A) (A) (A) (A) (A)
                 (A) (A) (A) (A) (A) (A) (A) (A) (A) (A) (A) (A)
                 (A) (A) (A) (A) (A) (A) (A) (A) (A) (A) (A) (A)
                 (A) (A) (A) (A) (A) (A) (A) (A) (A) (A) (A) (A)
                 (A) (A) (A) (A) (A) (A) (A) (A) (A) (A) (A) (A)
                 (A) (A) (A) (A) (A) (A) (A) (A) (A) (A) (A) (A)
                 (A) (A) (A) (A) (A) (A) (A) (A) (A) (A) (A) (A)
                 (A) (A) (A) (A) (A) (A) (A) (A) (A) (A) (A) (A)
                 (A) (A) (A) (A) (A) (A) (A) (A) (A) (A) (A) (A)
                 (A) (A) (A) (A) (A) (A) (A) (A) (A) (A) (A) (A)
                 (A) (A) (A) (A) (A) (A) (A) (A) (A) (A) (A) (A)
                 (A) (A) (A) (A) (A) (A) (A) (A) (A) (A) (A) (A)
                 (A) (A) (A) (A) (A) (A) (A) (A) (A) (A) (A) (A)
                 (A) (A) (A) (A) (A) (A) (A) (A) (A) (A) (A) (A)
                 (A) (A) (A) (A) (A) (A) (A) (A) (A) (A) (A) (A)
                 (A) (A) (A) (A) (A) (A) (A) (A) (A) (A) (A) (A)
                 (A) (A) (A) (A) (A) (A) (A) (A) (A) (A) (A) (A)
                 (A) (A) (A) (A) (A) (A) (A) (A) (A) (A) (A) (A)
                 (A) (A) (A) (A) (A) (A) (A) (A) (A) (A) (A) (A)
                 (A) (A) (A) (A) (A) (A) (A) (A) (A) (A) (A) (A)
                 (A) (A) (A) (A) (A) (A) (A) (A) (A) (A) (A) (A)
                 (A) (A) (A) (A) (A) (A) (A) (A) (A) (A) (A) (A)
                 (A) (A) (A) (A) (A) (A) (A) (A) (A) (A) (A) (A)
 The electronic state is 1-A.
 Alpha  occ. eigenvalues -- -102.59748-102.54524 -19.49526 -10.53210 -10.53012
 Alpha  occ. eigenvalues --  -10.49469 -10.47234 -10.47218 -10.46971 -10.46802
 Alpha  occ. eigenvalues --  -10.45921 -10.44178 -10.43686 -10.41697 -10.37201
 Alpha  occ. eigenvalues --   -9.73999  -9.68900  -7.46503  -7.45869  -7.45812
 Alpha  occ. eigenvalues --   -7.41376  -7.40766  -7.40738  -1.05428  -0.90094
 Alpha  occ. eigenvalues --   -0.87180  -0.85533  -0.81381  -0.75680  -0.72952
 Alpha  occ. eigenvalues --   -0.70883  -0.68072  -0.59496  -0.58688  -0.55113
 Alpha  occ. eigenvalues --   -0.53793  -0.49153  -0.46292  -0.44620  -0.42246
 Alpha  occ. eigenvalues --   -0.40380  -0.40223  -0.40027  -0.39062  -0.37539
 Alpha  occ. eigenvalues --   -0.36462  -0.34891  -0.33842  -0.33182  -0.31357
 Alpha  occ. eigenvalues --   -0.29736  -0.29106  -0.27187  -0.24779  -0.23151
 Alpha  occ. eigenvalues --   -0.22548  -0.18683  -0.17390  -0.12831  -0.09075
 Alpha virt. eigenvalues --   -0.03073   0.09943   0.10178   0.10450   0.10588
 Alpha virt. eigenvalues --    0.11967   0.12945   0.13762   0.13850   0.14213
 Alpha virt. eigenvalues --    0.14694   0.15260   0.16388   0.16568   0.17016
 Alpha virt. eigenvalues --    0.17573   0.17730   0.17928   0.18731   0.18875
 Alpha virt. eigenvalues --    0.19365   0.19716   0.19893   0.20923   0.21076
 Alpha virt. eigenvalues --    0.21610   0.22768   0.23526   0.23735   0.24129
 Alpha virt. eigenvalues --    0.24348   0.24703   0.25308   0.25660   0.26006
 Alpha virt. eigenvalues --    0.26475   0.27221   0.28027   0.28389   0.28623
 Alpha virt. eigenvalues --    0.28878   0.29579   0.30045   0.30282   0.30646
 Alpha virt. eigenvalues --    0.31157   0.31374   0.31860   0.32014   0.32490
 Alpha virt. eigenvalues --    0.32582   0.33732   0.34345   0.34704   0.35152
 Alpha virt. eigenvalues --    0.35922   0.36231   0.36719   0.37181   0.37385
 Alpha virt. eigenvalues --    0.39958   0.40628   0.40726   0.41096   0.42081
 Alpha virt. eigenvalues --    0.42205   0.43316   0.43796   0.44364   0.45016
 Alpha virt. eigenvalues --    0.45187   0.46130   0.46287   0.47923   0.49094
 Alpha virt. eigenvalues --    0.50609   0.50941   0.51271   0.53954   0.55995
 Alpha virt. eigenvalues --    0.57793   0.58705   0.60039   0.60070   0.61839
 Alpha virt. eigenvalues --    0.62442   0.63556   0.64657   0.64997   0.65365
 Alpha virt. eigenvalues --    0.68690   0.69407   0.69564   0.69924   0.71157
 Alpha virt. eigenvalues --    0.72122   0.72589   0.73080   0.74919   0.75263
 Alpha virt. eigenvalues --    0.75414   0.76360   0.77285   0.78393   0.78620
 Alpha virt. eigenvalues --    0.79276   0.80160   0.80676   0.81838   0.82570
 Alpha virt. eigenvalues --    0.83118   0.83717   0.84784   0.85432   0.85806
 Alpha virt. eigenvalues --    0.86913   0.87810   0.90154   0.90997   0.93127
 Alpha virt. eigenvalues --    0.94374   0.97350   0.97914   0.98812   0.99261
 Alpha virt. eigenvalues --    1.01298   1.01605   1.02030   1.02152   1.02699
 Alpha virt. eigenvalues --    1.03041   1.04534   1.04920   1.06340   1.06477
 Alpha virt. eigenvalues --    1.07335   1.08000   1.09130   1.10140   1.10638
 Alpha virt. eigenvalues --    1.11924   1.12634   1.13775   1.13949   1.14970
 Alpha virt. eigenvalues --    1.16755   1.18406   1.19132   1.20422   1.23488
 Alpha virt. eigenvalues --    1.23846   1.24584   1.26479   1.29328   1.29423
 Alpha virt. eigenvalues --    1.30739   1.33635   1.33984   1.34899   1.35481
 Alpha virt. eigenvalues --    1.37034   1.38292   1.39297   1.39923   1.42470
 Alpha virt. eigenvalues --    1.44772   1.45292   1.46945   1.49305   1.51668
 Alpha virt. eigenvalues --    1.58541   1.59903   1.63878   1.66951   1.68756
 Alpha virt. eigenvalues --    1.69640   1.69770   1.70530   1.72361   1.74140
 Alpha virt. eigenvalues --    1.74950   1.75758   1.78649   1.79151   1.83682
 Alpha virt. eigenvalues --    1.85878   1.88321   1.88428   1.89736   1.90268
 Alpha virt. eigenvalues --    1.91577   1.93237   1.93877   1.94081   1.99681
 Alpha virt. eigenvalues --    2.00179   2.03851   2.05349   2.06538   2.06785
 Alpha virt. eigenvalues --    2.07072   2.08490   2.09232   2.10205   2.13979
 Alpha virt. eigenvalues --    2.14397   2.15917   2.16817   2.17824   2.22766
 Alpha virt. eigenvalues --    2.25116   2.26106   2.26710   2.32545   2.37512
 Alpha virt. eigenvalues --    2.39600   2.40023   2.41533   2.42894   2.43745
 Alpha virt. eigenvalues --    2.46282   2.48090   2.51173   2.51941   2.54834
 Alpha virt. eigenvalues --    2.56645   2.60270   2.62498   2.64744   2.65997
 Alpha virt. eigenvalues --    2.68800   2.71407   2.73610   2.77935   2.78451
 Alpha virt. eigenvalues --    2.80637   2.81516   2.82928   2.83766   2.84938
 Alpha virt. eigenvalues --    2.87225   2.88895   2.90967   2.91802   2.96489
 Alpha virt. eigenvalues --    2.97247   2.99066   3.00217   3.02716   3.05038
 Alpha virt. eigenvalues --    3.06971   3.09662   3.11677   3.12029   3.12656
 Alpha virt. eigenvalues --    3.14072   3.19686   3.19861   3.24047   3.26619
 Alpha virt. eigenvalues --    3.30090   3.34679   3.37654   3.41357   3.42582
 Alpha virt. eigenvalues --    3.46260   3.53694   3.54113   3.55691   3.59216
 Alpha virt. eigenvalues --    3.68995   3.71178   3.74328   3.77918   3.83558
 Alpha virt. eigenvalues --    3.86115   3.93138   4.02849   4.05439   4.22743
 Alpha virt. eigenvalues --    4.26338   4.29592   4.33505   4.64103   4.78854
 Alpha virt. eigenvalues --    4.96620   5.30220   5.45859   5.94478  10.07123
 Alpha virt. eigenvalues --   10.11500  23.65548  23.78939  23.88570  23.94050
 Alpha virt. eigenvalues --   24.09132  24.11421  24.13419  24.24092  24.24909
 Alpha virt. eigenvalues --   24.27594  24.35318  24.54067  26.02870  26.06881
 Alpha virt. eigenvalues --   26.33418  26.38333  26.80325  26.81232  50.25856
 Alpha virt. eigenvalues --  216.17244 216.21756
          Condensed to atoms (all electrons):
               1          2          3          4          5          6
     1  C   12.677235  -0.663693  -0.084710  -3.593234  -0.401235  -0.544508
     2  C   -0.663693   9.021674   1.228475   0.107803  -2.545292  -1.157941
     3  C   -0.084710   1.228475   8.817483  -0.020574  -2.618239  -0.286359
     4  C   -3.593234   0.107803  -0.020574  17.760508  -7.626826   0.173813
     5  C   -0.401235  -2.545292  -2.618239  -7.626826  25.145139  -2.080574
     6  C   -0.544508  -1.157941  -0.286359   0.173813  -2.080574   9.673301
     7  H   -0.008024  -0.058721   0.298742  -0.000095  -0.007784   0.033676
     8  H    0.010239  -0.002858  -0.015957  -0.074031   0.227716   0.084338
     9  Cl  -0.246261   0.391313   0.054609  -0.954187   0.313898  -0.298589
    10  O    0.343389  -0.142875  -0.079104  -0.016043  -0.141631  -0.001620
    11  C   -0.459672  -0.335294   0.001143  -0.344084  -2.202116   2.296766
    12  C   -0.006486  -0.540122  -2.016095  -1.638864   5.561346  -1.013877
    13  C   -0.173424   0.104081  -0.025882   1.750552  -2.282739  -0.298771
    14  C    0.222049   0.059829   2.054713  -0.423091  -3.944120  -0.200964
    15  C   -0.057659   0.185995  -0.862841  -0.408329   0.071059  -0.413903
    16  C    0.004232  -0.036994   0.145106   0.369499  -0.382103  -0.504524
    17  Cl  -0.004264  -0.000220  -0.045922  -0.038065  -0.011238  -0.096694
    18  H   -0.000187   0.000033   0.001525   0.000883  -0.001233  -0.017735
    19  H   -0.008263   0.000594  -0.016536   0.013039   0.025712   0.058075
    20  H   -0.005563   0.007040   0.003922   0.052466  -0.034466   0.051928
               7          8          9         10         11         12
     1  C   -0.008024   0.010239  -0.246261   0.343389  -0.459672  -0.006486
     2  C   -0.058721  -0.002858   0.391313  -0.142875  -0.335294  -0.540122
     3  C    0.298742  -0.015957   0.054609  -0.079104   0.001143  -2.016095
     4  C   -0.000095  -0.074031  -0.954187  -0.016043  -0.344084  -1.638864
     5  C   -0.007784   0.227716   0.313898  -0.141631  -2.202116   5.561346
     6  C    0.033676   0.084338  -0.298589  -0.001620   2.296766  -1.013877
     7  H    0.522545   0.000055   0.000076   0.000781   0.012628   0.001589
     8  H    0.000055   0.496120  -0.027942  -0.000160   0.099764  -0.012147
     9  Cl   0.000076  -0.027942  17.524661   0.065816  -0.104817  -0.013646
    10  O    0.000781  -0.000160   0.065816   8.263400  -0.001209  -0.000406
    11  C    0.012628   0.099764  -0.104817  -0.001209   9.090505  -0.565531
    12  C    0.001589  -0.012147  -0.013646  -0.000406  -0.565531  22.210788
    13  C    0.005122  -0.003893   0.008778   0.001093  -1.195908  -5.309457
    14  C   -0.002019   0.039008  -0.062027   0.000125  -0.164063  -4.633002
    15  C    0.017367   0.000751  -0.000160   0.000848  -0.222469   0.798296
    16  C    0.001240  -0.007474  -0.003399  -0.000064  -0.109416  -6.599194
    17  Cl   0.000083   0.001613  -0.000566   0.000006  -0.250744   0.864863
    18  H    0.000243   0.000003  -0.000003   0.000000   0.044097  -0.077852
    19  H    0.003352  -0.000094   0.000065   0.000007   0.075124  -0.012945
    20  H   -0.000004   0.002327  -0.000532   0.000006   0.041336   0.071624
              13         14         15         16         17         18
     1  C   -0.173424   0.222049  -0.057659   0.004232  -0.004264  -0.000187
     2  C    0.104081   0.059829   0.185995  -0.036994  -0.000220   0.000033
     3  C   -0.025882   2.054713  -0.862841   0.145106  -0.045922   0.001525
     4  C    1.750552  -0.423091  -0.408329   0.369499  -0.038065   0.000883
     5  C   -2.282739  -3.944120   0.071059  -0.382103  -0.011238  -0.001233
     6  C   -0.298771  -0.200964  -0.413903  -0.504524  -0.096694  -0.017735
     7  H    0.005122  -0.002019   0.017367   0.001240   0.000083   0.000243
     8  H   -0.003893   0.039008   0.000751  -0.007474   0.001613   0.000003
     9  Cl   0.008778  -0.062027  -0.000160  -0.003399  -0.000566  -0.000003
    10  O    0.001093   0.000125   0.000848  -0.000064   0.000006   0.000000
    11  C   -1.195908  -0.164063  -0.222469  -0.109416  -0.250744   0.044097
    12  C   -5.309457  -4.633002   0.798296  -6.599194   0.864863  -0.077852
    13  C   15.382015   0.862752  -0.885064  -1.290658  -0.996598  -0.004679
    14  C    0.862752  15.062024  -2.839343   0.082997   0.018902  -0.218626
    15  C   -0.885064  -2.839343  10.167135   0.931042   0.033982   0.437848
    16  C   -1.290658   0.082997   0.931042  13.923901  -0.772870   0.092048
    17  Cl  -0.996598   0.018902   0.033982  -0.772870  17.950371   0.006670
    18  H   -0.004679  -0.218626   0.437848   0.092048   0.006670   0.603600
    19  H   -0.007978   0.222305  -0.052281   0.008973   0.000882  -0.003113
    20  H    0.084160  -0.032568  -0.002006   0.093784  -0.028927   0.000180
              19         20
     1  C   -0.008263  -0.005563
     2  C    0.000594   0.007040
     3  C   -0.016536   0.003922
     4  C    0.013039   0.052466
     5  C    0.025712  -0.034466
     6  C    0.058075   0.051928
     7  H    0.003352  -0.000004
     8  H   -0.000094   0.002327
     9  Cl   0.000065  -0.000532
    10  O    0.000007   0.000006
    11  C    0.075124   0.041336
    12  C   -0.012945   0.071624
    13  C   -0.007978   0.084160
    14  C    0.222305  -0.032568
    15  C   -0.052281  -0.002006
    16  C    0.008973   0.093784
    17  Cl   0.000882  -0.028927
    18  H   -0.003113   0.000180
    19  H    0.559506   0.000032
    20  H    0.000032   0.537921
 Mulliken charges:
               1
     1  C   -0.999961
     2  C    0.377171
     3  C   -0.533497
     4  C    0.908860
     5  C   -1.065275
     6  C    0.544162
     7  H    0.179150
     8  H    0.182623
     9  Cl   0.352913
    10  O   -0.292360
    11  C    0.293958
    12  C   -1.068882
    13  C    0.276498
    14  C   -0.104882
    15  C   -0.900269
    16  C    0.053873
    17  Cl   0.368735
    18  H    0.136300
    19  H    0.133544
    20  H    0.157339
 Sum of Mulliken charges =  -1.00000
 Mulliken charges with hydrogens summed into heavy atoms:
               1
     1  C   -0.999961
     2  C    0.377171
     3  C   -0.354347
     4  C    0.908860
     5  C   -0.882651
     6  C    0.544162
     9  Cl   0.352913
    10  O   -0.292360
    11  C    0.293958
    12  C   -0.911543
    13  C    0.276498
    14  C    0.028661
    15  C   -0.763969
    16  C    0.053873
    17  Cl   0.368735
 Electronic spatial extent (au):  <R**2>=           5242.7517
 Charge=             -1.0000 electrons
 Dipole moment (field-independent basis, Debye):
    X=             -3.1560    Y=             -1.2331    Z=             -0.1247  Tot=              3.3906
 Quadrupole moment (field-independent basis, Debye-Ang):
   XX=           -205.8798   YY=           -107.6277   ZZ=           -107.4346
   XY=              4.6276   XZ=              0.1808   YZ=             -0.6239
 Traceless Quadrupole moment (field-independent basis, Debye-Ang):
   XX=            -65.5658   YY=             32.6864   ZZ=             32.8794
   XY=              4.6276   XZ=              0.1808   YZ=             -0.6239
 Octapole moment (field-independent basis, Debye-Ang**2):
  XXX=            -71.9535  YYY=            -15.6516  ZZZ=             -0.6058  XYY=             -8.5724
  XXY=            -51.8378  XXZ=             -1.6843  XZZ=            -15.4592  YZZ=            -12.9376
  YYZ=             -0.8968  XYZ=              1.4480
 Hexadecapole moment (field-independent basis, Debye-Ang**3):
 XXXX=          -7992.2030 YYYY=          -1452.8907 ZZZZ=           -132.2519 XXXY=             81.2739
 XXXZ=             -8.8348 YYYX=             41.0609 YYYZ=             -5.5278 ZZZX=              3.6548
 ZZZY=             -0.6790 XXYY=          -1320.0667 XXZZ=          -1001.2567 YYZZ=           -287.6921
 XXYZ=             -8.2782 YYXZ=              2.9162 ZZXY=            -10.1486
 N-N= 1.008545868229D+03 E-N=-5.465297610076D+03  KE= 1.451623257410D+03
 No NMR shielding tensors so no spin-rotation constants.
 Leave Link  601 at Wed Jul  6 07:24:55 2022, MaxMem=   671088640 cpu:               1.1 elap:               0.3
 (Enter /gpfs/software/gaussian16/sse4/tar/g16/l607.exe)
 ******************************Gaussian NBO Version 3.1******************************
             N A T U R A L   A T O M I C   O R B I T A L   A N D
          N A T U R A L   B O N D   O R B I T A L   A N A L Y S I S
 ******************************Gaussian NBO Version 3.1******************************
       /RESON  / : Allow strongly delocalized NBO set

 Analyzing the SCF density

 Job title: ...                                                             

 Storage needed:    425842 in NPA,    567062 in NBO ( 671086480 available)
 GSVD:  LWork=       52342 too small for GESVD, short by      123845 words or      123845 for optimal perf.
 Remove ICRem=  229 ICRemI=  114 L=1 PNAO number  233 atom   12 type 153 NPNAO=  376
   due to symmetric orthogonalization 2, value= 0.00D+00.
 Remove ICRem=  229 ICRemI=  114 L=1 PNAO number  229 atom   12 type 152 NPNAO=  375
   due to symmetric orthogonalization 2, value= 0.00D+00.
 Remove ICRem=  229 ICRemI=  114 L=1 PNAO number  225 atom   12 type 151 NPNAO=  374
   due to symmetric orthogonalization 2, value= 0.00D+00.
 GSVD:  LWork=       54856 too small for GESVD, short by      116330 words or      116330 for optimal perf.
 Remove ICRem=  205 ICRemI=  114 L=1 PNAO number  213 atom   11 type 153 NPNAO=  373
   due to symmetric orthogonalization 2, value= 0.00D+00.
 Remove ICRem=  205 ICRemI=  114 L=1 PNAO number  209 atom   11 type 152 NPNAO=  372
   due to symmetric orthogonalization 2, value= 0.00D+00.
 Remove ICRem=  205 ICRemI=  114 L=1 PNAO number  205 atom   11 type 151 NPNAO=  371
   due to symmetric orthogonalization 2, value= 0.00D+00.
 GSVD:  LWork=       54856 too small for GESVD, short by      116330 words or      116330 for optimal perf.

 Computed number of electrons  119.98752058 does not match expected value of   120.


 NATURAL POPULATIONS:  Natural atomic orbital occupancies 
                                                          
   NAO  Atom  No  lang   Type(AO)    Occupancy      Energy
 ----------------------------------------------------------
     1    C    1  S      Cor( 1S)     1.99895     -10.39586
     2    C    1  S      Val( 2S)     0.82277      -0.03556
     3    C    1  S      Ryd( 3S)     0.00741       0.82022
     4    C    1  S      Ryd( 4S)     0.00172       0.82042
     5    C    1  S      Ryd( 5S)     0.00003      22.92145
     6    C    1  px     Val( 2p)     0.88691       0.06120
     7    C    1  px     Ryd( 4p)     0.01698       1.23353
     8    C    1  px     Ryd( 3p)     0.00046       0.53470
     9    C    1  px     Ryd( 5p)     0.00015       2.89233
    10    C    1  py     Val( 2p)     1.04756       0.00300
    11    C    1  py     Ryd( 4p)     0.00614       1.38805
    12    C    1  py     Ryd( 3p)     0.00057       0.53017
    13    C    1  py     Ryd( 5p)     0.00021       2.65767
    14    C    1  pz     Val( 2p)     0.88383      -0.01799
    15    C    1  pz     Ryd( 4p)     0.00127       0.82056
    16    C    1  pz     Ryd( 3p)     0.00055       0.37622
    17    C    1  pz     Ryd( 5p)     0.00013       2.73273
    18    C    1  dxy    Ryd( 3d)     0.00425       2.71421
    19    C    1  dxz    Ryd( 3d)     0.00443       1.80976
    20    C    1  dyz    Ryd( 3d)     0.00041       1.69632
    21    C    1  dx2y2  Ryd( 3d)     0.00165       2.62938
    22    C    1  dz2    Ryd( 3d)     0.00041       2.17045

    23    C    2  S      Cor( 1S)     1.99867     -10.32811
    24    C    2  S      Val( 2S)     1.02380      -0.11212
    25    C    2  S      Ryd( 3S)     0.00756       0.65446
    26    C    2  S      Ryd( 4S)     0.00171       1.07799
    27    C    2  S      Ryd( 5S)     0.00002      23.09761
    28    C    2  px     Val( 2p)     1.01735       0.07378
    29    C    2  px     Ryd( 4p)     0.00748       1.09029
    30    C    2  px     Ryd( 3p)     0.00034       0.53954
    31    C    2  px     Ryd( 5p)     0.00020       3.29756
    32    C    2  py     Val( 2p)     0.86286       0.04115
    33    C    2  py     Ryd( 4p)     0.00666       0.91247
    34    C    2  py     Ryd( 3p)     0.00022       0.50896
    35    C    2  py     Ryd( 5p)     0.00011       3.05208
    36    C    2  pz     Val( 2p)     0.96696      -0.00877
    37    C    2  pz     Ryd( 4p)     0.00109       0.71100
    38    C    2  pz     Ryd( 3p)     0.00016       0.49172
    39    C    2  pz     Ryd( 5p)     0.00002       2.73576
    40    C    2  dxy    Ryd( 3d)     0.00082       2.41610
    41    C    2  dxz    Ryd( 3d)     0.00104       1.84285
    42    C    2  dyz    Ryd( 3d)     0.00076       1.65418
    43    C    2  dx2y2  Ryd( 3d)     0.00063       2.59921
    44    C    2  dz2    Ryd( 3d)     0.00052       2.09237

    45    C    3  S      Cor( 1S)     1.99894     -10.31572
    46    C    3  S      Val( 2S)     0.96466      -0.09408
    47    C    3  S      Ryd( 4S)     0.00365       0.94248
    48    C    3  S      Ryd( 3S)     0.00021       0.71714
    49    C    3  S      Ryd( 5S)     0.00003      23.38605
    50    C    3  px     Val( 2p)     1.13809      -0.01603
    51    C    3  px     Ryd( 4p)     0.00667       1.06577
    52    C    3  px     Ryd( 3p)     0.00039       0.71039
    53    C    3  px     Ryd( 5p)     0.00012       3.21719
    54    C    3  py     Val( 2p)     1.15952       0.00158
    55    C    3  py     Ryd( 4p)     0.00607       1.12420
    56    C    3  py     Ryd( 3p)     0.00038       0.65822
    57    C    3  py     Ryd( 5p)     0.00012       3.06643
    58    C    3  pz     Val( 2p)     1.04862      -0.03889
    59    C    3  pz     Ryd( 4p)     0.00088       0.68548
    60    C    3  pz     Ryd( 3p)     0.00052       0.43494
    61    C    3  pz     Ryd( 5p)     0.00002       2.79408
    62    C    3  dxy    Ryd( 3d)     0.00096       2.57119
    63    C    3  dxz    Ryd( 3d)     0.00109       1.81071
    64    C    3  dyz    Ryd( 3d)     0.00041       1.75442
    65    C    3  dx2y2  Ryd( 3d)     0.00086       2.75213
    66    C    3  dz2    Ryd( 3d)     0.00040       2.20333

    67    C    4  S      Cor( 1S)     1.99894     -10.41787
    68    C    4  S      Val( 2S)     1.00707      -0.20695
    69    C    4  S      Ryd( 3S)     0.00310       0.42676
    70    C    4  S      Ryd( 4S)     0.00116       1.02059
    71    C    4  S      Ryd( 5S)     0.00001      23.51939
    72    C    4  px     Val( 2p)     1.04778      -0.02489
    73    C    4  px     Ryd( 4p)     0.00622       0.92264
    74    C    4  px     Ryd( 3p)     0.00036       0.56441
    75    C    4  px     Ryd( 5p)     0.00026       3.33462
    76    C    4  py     Val( 2p)     0.93320      -0.06513
    77    C    4  py     Ryd( 4p)     0.00732       0.99517
    78    C    4  py     Ryd( 3p)     0.00029       0.61527
    79    C    4  py     Ryd( 5p)     0.00027       3.19829
    80    C    4  pz     Val( 2p)     1.09734      -0.07689
    81    C    4  pz     Ryd( 4p)     0.00159       0.69164
    82    C    4  pz     Ryd( 3p)     0.00057       0.38988
    83    C    4  pz     Ryd( 5p)     0.00002       2.85648
    84    C    4  dxy    Ryd( 3d)     0.00149       2.29698
    85    C    4  dxz    Ryd( 3d)     0.00077       1.68194
    86    C    4  dyz    Ryd( 3d)     0.00123       1.61612
    87    C    4  dx2y2  Ryd( 3d)     0.00136       2.32752
    88    C    4  dz2    Ryd( 3d)     0.00092       2.05529

    89    C    5  S      Cor( 1S)     1.99898     -10.31911
    90    C    5  S      Val( 2S)     0.94435      -0.09651
    91    C    5  S      Ryd( 4S)     0.00242       1.03799
    92    C    5  S      Ryd( 3S)     0.00027       0.66812
    93    C    5  S      Ryd( 5S)     0.00003      23.53660
    94    C    5  px     Val( 2p)     1.08012       0.00098
    95    C    5  px     Ryd( 4p)     0.00439       0.98918
    96    C    5  px     Ryd( 3p)     0.00039       0.81769
    97    C    5  px     Ryd( 5p)     0.00011       3.40281
    98    C    5  py     Val( 2p)     1.17834       0.00331
    99    C    5  py     Ryd( 4p)     0.00601       1.06064
   100    C    5  py     Ryd( 3p)     0.00077       0.57408
   101    C    5  py     Ryd( 5p)     0.00009       3.49775
   102    C    5  pz     Val( 2p)     1.02506      -0.03758
   103    C    5  pz     Ryd( 4p)     0.00085       0.62293
   104    C    5  pz     Ryd( 3p)     0.00078       0.40582
   105    C    5  pz     Ryd( 5p)     0.00001       2.88074
   106    C    5  dxy    Ryd( 3d)     0.00067       2.58575
   107    C    5  dxz    Ryd( 3d)     0.00061       1.73529
   108    C    5  dyz    Ryd( 3d)     0.00052       1.77153
   109    C    5  dx2y2  Ryd( 3d)     0.00065       2.60659
   110    C    5  dz2    Ryd( 3d)     0.00042       2.12600

   111    C    6  S      Cor( 1S)     1.99908     -10.34513
   112    C    6  S      Val( 2S)     0.90466      -0.07057
   113    C    6  S      Ryd( 3S)     0.00290       1.12079
   114    C    6  S      Ryd( 4S)     0.00015       1.23057
   115    C    6  S      Ryd( 5S)     0.00001      23.15941
   116    C    6  px     Val( 2p)     1.05896       0.01394
   117    C    6  px     Ryd( 4p)     0.00555       1.27861
   118    C    6  px     Ryd( 3p)     0.00033       0.83017
   119    C    6  px     Ryd( 5p)     0.00006       3.66608
   120    C    6  py     Val( 2p)     1.05922       0.01657
   121    C    6  py     Ryd( 4p)     0.01591       1.08916
   122    C    6  py     Ryd( 3p)     0.00035       0.84113
   123    C    6  py     Ryd( 5p)     0.00026       3.60315
   124    C    6  pz     Val( 2p)     0.96894      -0.02585
   125    C    6  pz     Ryd( 4p)     0.00141       0.66550
   126    C    6  pz     Ryd( 3p)     0.00071       0.55488
   127    C    6  pz     Ryd( 5p)     0.00003       2.94364
   128    C    6  dxy    Ryd( 3d)     0.00069       2.67894
   129    C    6  dxz    Ryd( 3d)     0.00059       1.73406
   130    C    6  dyz    Ryd( 3d)     0.00062       1.76304
   131    C    6  dx2y2  Ryd( 3d)     0.00054       2.60092
   132    C    6  dz2    Ryd( 3d)     0.00039       2.14351

   133    H    7  S      Val( 1S)     0.75704       0.14756
   134    H    7  S      Ryd( 2S)     0.00136       0.75803
   135    H    7  S      Ryd( 3S)     0.00033       2.11332
   136    H    7  px     Ryd( 2p)     0.00020       2.22897
   137    H    7  py     Ryd( 2p)     0.00048       2.69484
   138    H    7  pz     Ryd( 2p)     0.00012       1.74740

   139    H    8  S      Val( 1S)     0.77061       0.15078
   140    H    8  S      Ryd( 3S)     0.00127       1.60386
   141    H    8  S      Ryd( 2S)     0.00034       1.38652
   142    H    8  px     Ryd( 2p)     0.00019       2.24607
   143    H    8  py     Ryd( 2p)     0.00041       2.66735
   144    H    8  pz     Ryd( 2p)     0.00012       1.72849

   145   Cl    9  S      Cor( 1S)     2.00000    -101.13724
   146   Cl    9  S      Cor( 2S)     1.99965     -10.85277
   147   Cl    9  S      Val( 3S)     1.81023      -1.00300
   148   Cl    9  S      Ryd( 5S)     0.00222       1.11218
   149   Cl    9  S      Ryd( 4S)     0.00010       0.80387
   150   Cl    9  S      Ryd( 6S)     0.00000      18.10108
   151   Cl    9  S      Ryd( 7S)     0.00000     207.72491
   152   Cl    9  px     Cor( 2p)     1.99998      -7.45355
   153   Cl    9  px     Val( 3p)     1.82432      -0.28211
   154   Cl    9  px     Ryd( 5p)     0.00322       0.53413
   155   Cl    9  px     Ryd( 4p)     0.00015       0.45455
   156   Cl    9  px     Ryd( 6p)     0.00003       3.43898
   157   Cl    9  px     Ryd( 7p)     0.00000      25.16206
   158   Cl    9  py     Cor( 2p)     1.99991      -7.45646
   159   Cl    9  py     Val( 3p)     1.39170      -0.22786
   160   Cl    9  py     Ryd( 5p)     0.00439       0.49935
   161   Cl    9  py     Ryd( 4p)     0.00015       0.41952
   162   Cl    9  py     Ryd( 6p)     0.00004       3.75598
   163   Cl    9  py     Ryd( 7p)     0.00000      25.19466
   164   Cl    9  pz     Cor( 2p)     1.99999      -7.45318
   165   Cl    9  pz     Val( 3p)     1.90268      -0.29645
   166   Cl    9  pz     Ryd( 5p)     0.00410       0.51915
   167   Cl    9  pz     Ryd( 4p)     0.00021       0.42033
   168   Cl    9  pz     Ryd( 6p)     0.00002       3.10956
   169   Cl    9  pz     Ryd( 7p)     0.00000      25.10013
   170   Cl    9  dxy    Ryd( 3d)     0.00337       1.35077
   171   Cl    9  dxz    Ryd( 3d)     0.00075       1.03719
   172   Cl    9  dyz    Ryd( 3d)     0.00238       1.08273
   173   Cl    9  dx2y2  Ryd( 3d)     0.00254       1.32680
   174   Cl    9  dz2    Ryd( 3d)     0.00149       1.14497

   175    O   10  S      Cor( 1S)     1.99977     -19.22624
   176    O   10  S      Val( 2S)     1.68638      -0.85319
   177    O   10  S      Ryd( 4S)     0.00087       1.84445
   178    O   10  S      Ryd( 3S)     0.00015       1.26886
   179    O   10  S      Ryd( 5S)     0.00000      49.81668
   180    O   10  px     Val( 2p)     1.56986      -0.23565
   181    O   10  px     Ryd( 3p)     0.00090       0.79687
   182    O   10  px     Ryd( 4p)     0.00021       1.28405
   183    O   10  px     Ryd( 5p)     0.00014       5.33319
   184    O   10  py     Val( 2p)     1.87758      -0.22401
   185    O   10  py     Ryd( 3p)     0.00407       0.80191
   186    O   10  py     Ryd( 4p)     0.00003       1.55594
   187    O   10  py     Ryd( 5p)     0.00002       4.89747
   188    O   10  pz     Val( 2p)     1.45301      -0.16992
   189    O   10  pz     Ryd( 3p)     0.00314       0.68979
   190    O   10  pz     Ryd( 4p)     0.00005       1.36931
   191    O   10  pz     Ryd( 5p)     0.00002       4.89445
   192    O   10  dxy    Ryd( 3d)     0.00156       3.42218
   193    O   10  dxz    Ryd( 3d)     0.00174       3.29295
   194    O   10  dyz    Ryd( 3d)     0.00002       3.04327
   195    O   10  dx2y2  Ryd( 3d)     0.00161       3.73998
   196    O   10  dz2    Ryd( 3d)     0.00044       3.26684

   197    C   11  S      Cor( 1S)     1.99907     -10.30754
   198    C   11  S      Val( 2S)     0.87554      -0.03565
   199    C   11  S      Ryd( 3S)     0.00240       0.78097
   200    C   11  S      Ryd( 4S)     0.00046       1.03712
   201    C   11  S      Ryd( 5S)     0.00002      23.39082
   202    C   11  px     Val( 2p)     1.00779       0.09943
   203    C   11  px     Ryd( 4p)     0.00558       2.54679
   204    C   11  px     Ryd( 3p)     0.00032       1.13175
   205    C   11  py     Val( 2p)     1.05334       0.08212
   206    C   11  py     Ryd( 4p)     0.00356       2.50122
   207    C   11  py     Ryd( 3p)     0.00035       1.04848
   208    C   11  pz     Val( 2p)     1.03890       0.01632
   209    C   11  pz     Ryd( 4p)     0.00445       1.07823
   210    C   11  pz     Ryd( 3p)     0.00064       0.50638
   211    C   11  dxy    Ryd( 3d)     0.00106       2.73791
   212    C   11  dxz    Ryd( 3d)     0.00060       1.77682
   213    C   11  dyz    Ryd( 3d)     0.00065       1.79712
   214    C   11  dx2y2  Ryd( 3d)     0.00086       2.60643
   215    C   11  dz2    Ryd( 3d)     0.00037       2.20805

   216    C   12  S      Cor( 1S)     1.99907     -10.28430
   217    C   12  S      Val( 2S)     0.94443      -0.05002
   218    C   12  S      Ryd( 4S)     0.00515       1.03114
   219    C   12  S      Ryd( 3S)     0.00147       0.90978
   220    C   12  S      Ryd( 5S)     0.00001      23.53666
   221    C   12  px     Val( 2p)     1.09136       0.02557
   222    C   12  px     Ryd( 3p)     0.00629       0.97768
   223    C   12  px     Ryd( 4p)     0.00030       3.50740
   224    C   12  py     Val( 2p)     1.13841       0.03616
   225    C   12  py     Ryd( 3p)     0.00296       0.85781
   226    C   12  py     Ryd( 4p)     0.00019       3.36577
   227    C   12  pz     Val( 2p)     1.00261      -0.01279
   228    C   12  pz     Ryd( 3p)     0.00082       0.71486
   229    C   12  pz     Ryd( 4p)     0.00001       2.94341
   230    C   12  dxy    Ryd( 3d)     0.00067       2.70888
   231    C   12  dxz    Ryd( 3d)     0.00052       1.80313
   232    C   12  dyz    Ryd( 3d)     0.00010       1.76991
   233    C   12  dx2y2  Ryd( 3d)     0.00052       2.74185
   234    C   12  dz2    Ryd( 3d)     0.00037       2.14326

   235    C   13  S      Cor( 1S)     1.99866     -10.33257
   236    C   13  S      Val( 2S)     0.94837      -0.10543
   237    C   13  S      Ryd( 3S)     0.00852       0.69715
   238    C   13  S      Ryd( 4S)     0.00101       1.02163
   239    C   13  S      Ryd( 5S)     0.00001      23.43022
   240    C   13  px     Val( 2p)     1.06370       0.01195
   241    C   13  px     Ryd( 4p)     0.00871       0.90902
   242    C   13  px     Ryd( 3p)     0.00054       0.75374
   243    C   13  px     Ryd( 5p)     0.00028       3.45091
   244    C   13  py     Val( 2p)     1.02402      -0.03134
   245    C   13  py     Ryd( 3p)     0.01244       0.87216
   246    C   13  py     Ryd( 4p)     0.00091       0.97217
   247    C   13  py     Ryd( 5p)     0.00046       3.33657
   248    C   13  pz     Val( 2p)     1.09279      -0.02561
   249    C   13  pz     Ryd( 4p)     0.00185       0.64363
   250    C   13  pz     Ryd( 3p)     0.00110       0.52687
   251    C   13  pz     Ryd( 5p)     0.00003       2.91544
   252    C   13  dxy    Ryd( 3d)     0.00180       2.55583
   253    C   13  dxz    Ryd( 3d)     0.00098       1.82131
   254    C   13  dyz    Ryd( 3d)     0.00103       1.84663
   255    C   13  dx2y2  Ryd( 3d)     0.00146       2.66073
   256    C   13  dz2    Ryd( 3d)     0.00067       2.18472

   257    C   14  S      Cor( 1S)     1.99924     -10.28357
   258    C   14  S      Val( 2S)     0.95279      -0.05617
   259    C   14  S      Ryd( 4S)     0.00456       1.19696
   260    C   14  S      Ryd( 3S)     0.00044       0.94964
   261    C   14  S      Ryd( 5S)     0.00002      23.47766
   262    C   14  px     Val( 2p)     1.11419       0.04431
   263    C   14  px     Ryd( 4p)     0.00927       1.04937
   264    C   14  px     Ryd( 3p)     0.00067       0.76942
   265    C   14  px     Ryd( 5p)     0.00019       3.52637
   266    C   14  py     Val( 2p)     1.13589       0.04428
   267    C   14  py     Ryd( 4p)     0.00705       1.09689
   268    C   14  py     Ryd( 3p)     0.00093       0.48514
   269    C   14  py     Ryd( 5p)     0.00004       3.52331
   270    C   14  pz     Val( 2p)     0.99714      -0.00327
   271    C   14  pz     Ryd( 4p)     0.00222       0.64976
   272    C   14  pz     Ryd( 3p)     0.00070       0.44854
   273    C   14  pz     Ryd( 5p)     0.00000       2.93204
   274    C   14  dxy    Ryd( 3d)     0.00081       2.68192
   275    C   14  dxz    Ryd( 3d)     0.00052       1.80208
   276    C   14  dyz    Ryd( 3d)     0.00005       1.77642
   277    C   14  dx2y2  Ryd( 3d)     0.00052       2.75407
   278    C   14  dz2    Ryd( 3d)     0.00034       2.14570

   279    C   15  S      Cor( 1S)     1.99919     -10.26716
   280    C   15  S      Val( 2S)     0.96631      -0.05563
   281    C   15  S      Ryd( 4S)     0.00180       0.98209
   282    C   15  S      Ryd( 3S)     0.00040       0.55818
   283    C   15  S      Ryd( 5S)     0.00002      23.58156
   284    C   15  px     Val( 2p)     1.07770       0.07067
   285    C   15  px     Ryd( 4p)     0.00984       0.88465
   286    C   15  px     Ryd( 3p)     0.00058       0.61353
   287    C   15  px     Ryd( 5p)     0.00022       3.33627
   288    C   15  py     Val( 2p)     1.18244       0.04891
   289    C   15  py     Ryd( 4p)     0.00936       1.00493
   290    C   15  py     Ryd( 3p)     0.00081       0.53384
   291    C   15  py     Ryd( 5p)     0.00014       3.30881
   292    C   15  pz     Val( 2p)     1.02116       0.01203
   293    C   15  pz     Ryd( 4p)     0.00119       0.64833
   294    C   15  pz     Ryd( 3p)     0.00032       0.44628
   295    C   15  pz     Ryd( 5p)     0.00002       2.88308
   296    C   15  dxy    Ryd( 3d)     0.00069       2.80792
   297    C   15  dxz    Ryd( 3d)     0.00052       1.88727
   298    C   15  dyz    Ryd( 3d)     0.00027       1.92883
   299    C   15  dx2y2  Ryd( 3d)     0.00088       2.81807
   300    C   15  dz2    Ryd( 3d)     0.00024       2.26191

   301    C   16  S      Cor( 1S)     1.99893     -10.21827
   302    C   16  S      Val( 2S)     1.13093      -0.06891
   303    C   16  S      Ryd( 3S)     0.01458       0.68049
   304    C   16  S      Ryd( 4S)     0.00117       1.08985
   305    C   16  S      Ryd( 5S)     0.00002      23.10103
   306    C   16  px     Val( 2p)     1.45830       0.03760
   307    C   16  px     Ryd( 4p)     0.01120       0.80840
   308    C   16  px     Ryd( 3p)     0.00039       0.51959
   309    C   16  px     Ryd( 5p)     0.00008       3.18844
   310    C   16  py     Val( 2p)     0.94638       0.16379
   311    C   16  py     Ryd( 4p)     0.00791       1.04531
   312    C   16  py     Ryd( 3p)     0.00041       0.64262
   313    C   16  py     Ryd( 5p)     0.00013       3.49908
   314    C   16  pz     Val( 2p)     0.69144       0.09708
   315    C   16  pz     Ryd( 4p)     0.00106       0.75714
   316    C   16  pz     Ryd( 3p)     0.00031       0.44217
   317    C   16  pz     Ryd( 5p)     0.00002       2.88109
   318    C   16  dxy    Ryd( 3d)     0.00204       2.13620
   319    C   16  dxz    Ryd( 3d)     0.00206       1.59028
   320    C   16  dyz    Ryd( 3d)     0.00008       1.61803
   321    C   16  dx2y2  Ryd( 3d)     0.00269       1.89853
   322    C   16  dz2    Ryd( 3d)     0.00206       1.92086

   323   Cl   17  S      Cor( 1S)     2.00000    -101.09967
   324   Cl   17  S      Cor( 2S)     1.99968     -10.79477
   325   Cl   17  S      Val( 3S)     1.81303      -0.95162
   326   Cl   17  S      Ryd( 5S)     0.00170       1.06548
   327   Cl   17  S      Ryd( 4S)     0.00021       0.99699
   328   Cl   17  S      Ryd( 6S)     0.00000      18.22597
   329   Cl   17  S      Ryd( 7S)     0.00000     207.58389
   330   Cl   17  px     Cor( 2p)     1.99997      -7.40297
   331   Cl   17  px     Val( 3p)     1.77301      -0.23295
   332   Cl   17  px     Ryd( 5p)     0.00408       0.48774
   333   Cl   17  px     Ryd( 4p)     0.00028       0.44904
   334   Cl   17  px     Ryd( 6p)     0.00004       3.73288
   335   Cl   17  px     Ryd( 7p)     0.00000      25.08083
   336   Cl   17  py     Cor( 2p)     1.99992      -7.40449
   337   Cl   17  py     Val( 3p)     1.49625      -0.19574
   338   Cl   17  py     Ryd( 5p)     0.00422       0.48046
   339   Cl   17  py     Ryd( 4p)     0.00017       0.42697
   340   Cl   17  py     Ryd( 6p)     0.00002       3.96750
   341   Cl   17  py     Ryd( 7p)     0.00000      25.07593
   342   Cl   17  pz     Cor( 2p)     1.99999      -7.40193
   343   Cl   17  pz     Val( 3p)     1.93190      -0.25622
   344   Cl   17  pz     Ryd( 5p)     0.00355       0.48163
   345   Cl   17  pz     Ryd( 4p)     0.00004       0.38284
   346   Cl   17  pz     Ryd( 6p)     0.00001       3.38298
   347   Cl   17  pz     Ryd( 7p)     0.00000      25.04355
   348   Cl   17  dxy    Ryd( 3d)     0.00398       1.40397
   349   Cl   17  dxz    Ryd( 3d)     0.00084       1.08806
   350   Cl   17  dyz    Ryd( 3d)     0.00176       1.12021
   351   Cl   17  dx2y2  Ryd( 3d)     0.00163       1.36142
   352   Cl   17  dz2    Ryd( 3d)     0.00134       1.18857

   353    H   18  S      Val( 1S)     0.81143       0.18202
   354    H   18  S      Ryd( 2S)     0.00207       0.70379
   355    H   18  S      Ryd( 3S)     0.00019       2.35147
   356    H   18  px     Ryd( 2p)     0.00014       2.28598
   357    H   18  py     Ryd( 2p)     0.00032       2.69598
   358    H   18  pz     Ryd( 2p)     0.00012       1.76901

   359    H   19  S      Val( 1S)     0.80826       0.15770
   360    H   19  S      Ryd( 2S)     0.00204       0.80089
   361    H   19  S      Ryd( 3S)     0.00040       2.26207
   362    H   19  px     Ryd( 2p)     0.00034       2.23903
   363    H   19  py     Ryd( 2p)     0.00045       2.61896
   364    H   19  pz     Ryd( 2p)     0.00024       1.74571

   365    H   20  S      Val( 1S)     0.80181       0.17067
   366    H   20  S      Ryd( 2S)     0.00197       1.12074
   367    H   20  S      Ryd( 3S)     0.00014       1.75888
   368    H   20  px     Ryd( 2p)     0.00027       2.18179
   369    H   20  py     Ryd( 2p)     0.00044       2.67389
   370    H   20  pz     Ryd( 2p)     0.00024       1.75065

 WARNING:  1 low occupancy (<1.9990e) core orbital  found on  C    1
           1 low occupancy (<1.9990e) core orbital  found on  C    2
           1 low occupancy (<1.9990e) core orbital  found on  C    3
           1 low occupancy (<1.9990e) core orbital  found on  C    4
           1 low occupancy (<1.9990e) core orbital  found on  C    5
           1 low occupancy (<1.9990e) core orbital  found on  C   13
           1 low occupancy (<1.9990e) core orbital  found on  C   16

 WARNING:  Population inversion found on atom  C    1
           Population inversion found on atom  C    2
           Population inversion found on atom  C    3
           Population inversion found on atom  C    4
           Population inversion found on atom  C    5
           Population inversion found on atom  C    6
           Population inversion found on atom  H    8
           Population inversion found on atom Cl    9
           Population inversion found on atom  O   10
           Population inversion found on atom  C   11
           Population inversion found on atom  C   12
           Population inversion found on atom  C   13
           Population inversion found on atom  C   14
           Population inversion found on atom  C   15
           Population inversion found on atom  C   16
           Population inversion found on atom Cl   17


 Summary of Natural Population Analysis:                  
                                                          
                                       Natural Population 
                Natural  -----------------------------------------------
    Atom  No    Charge         Core      Valence    Rydberg      Total
 -----------------------------------------------------------------------
      C    1    0.31320      1.99895     3.64108    0.04677     5.68680
      C    2    0.10101      1.99867     3.87097    0.02935     5.89899
      C    3   -0.33262      1.99894     4.31089    0.02279     6.33262
      C    4   -0.11129      1.99894     4.08539    0.02696     6.11129
      C    5   -0.24583      1.99898     4.22787    0.01897     6.24583
      C    6   -0.02136      1.99908     3.99176    0.03052     6.02136
      H    7    0.24047      0.00000     0.75704    0.00249     0.75953
      H    8    0.22705      0.00000     0.77061    0.00234     0.77295
     Cl    9    0.04641      9.99952     6.92893    0.02514    16.95359
      O   10   -0.60159      1.99977     6.58683    0.01498     8.60159
      C   11    0.00404      1.99907     3.97557    0.02132     5.99596
      C   12   -0.19526      1.99907     4.17681    0.01939     6.19526
      C   13   -0.16936      1.99866     4.12888    0.04182     6.16936
      C   14   -0.22758      1.99924     4.20001    0.02833     6.22758
      C   15   -0.27411      1.99919     4.24761    0.02731     6.27411
      C   16   -0.27216      1.99893     4.22704    0.04620     6.27216
     Cl   17   -0.03764      9.99956     7.01419    0.02388    17.03764
      H   18    0.18573      0.00000     0.81143    0.00284     0.81427
      H   19    0.18827      0.00000     0.80826    0.00347     0.81173
      H   20    0.19512      0.00000     0.80181    0.00306     0.80488
 =======================================================================
   * Total *   -0.98752     45.98659    73.56300    0.43793   119.98752

                                 Natural Population      
 --------------------------------------------------------
   Core                      45.98659 ( 99.9709% of  46)
   Valence                   73.56300 ( 99.4095% of  74)
   Natural Minimal Basis    119.54959 ( 99.6247% of 120)
   Natural Rydberg Basis      0.43793 (  0.3649% of 120)
 --------------------------------------------------------

    Atom  No          Natural Electron Configuration
 ----------------------------------------------------------------------------
      C    1      [core]2S( 0.82)2p( 2.82)3S( 0.01)3d( 0.01)4p( 0.02)
      C    2      [core]2S( 1.02)2p( 2.85)3S( 0.01)4p( 0.02)
      C    3      [core]2S( 0.96)2p( 3.35)4p( 0.01)
      C    4      [core]2S( 1.01)2p( 3.08)3d( 0.01)4p( 0.02)
      C    5      [core]2S( 0.94)2p( 3.28)4p( 0.01)
      C    6      [core]2S( 0.90)2p( 3.09)4p( 0.02)
      H    7            1S( 0.76)
      H    8            1S( 0.77)
     Cl    9      [core]3S( 1.81)3p( 5.12)3d( 0.01)5p( 0.01)
      O   10      [core]2S( 1.69)2p( 4.90)3p( 0.01)3d( 0.01)
      C   11      [core]2S( 0.88)2p( 3.10)4p( 0.01)
      C   12      [core]2S( 0.94)2p( 3.23)3p( 0.01)4S( 0.01)
      C   13      [core]2S( 0.95)2p( 3.18)3S( 0.01)3p( 0.01)3d( 0.01)4p( 0.01)
      C   14      [core]2S( 0.95)2p( 3.25)4p( 0.02)
      C   15      [core]2S( 0.97)2p( 3.28)4p( 0.02)
      C   16      [core]2S( 1.13)2p( 3.10)3S( 0.01)3d( 0.01)4p( 0.02)
     Cl   17      [core]3S( 1.81)3p( 5.20)3d( 0.01)5p( 0.01)
      H   18            1S( 0.81)
      H   19            1S( 0.81)
      H   20            1S( 0.80)


 NATURAL BOND ORBITAL ANALYSIS:

                       Occupancies       Lewis Structure    Low   High
           Occ.    -------------------  -----------------   occ   occ
  Cycle   Thresh.   Lewis   Non-Lewis     CR  BD  3C  LP    (L)   (NL)   Dev
 =============================================================================
   1(1)    1.90   112.01394   7.98606     23  24   0  13     8     11    1.18
   2(2)    1.90   112.93377   7.06623     23  23   0  14     8     11    0.80
   3(3)    1.90   112.01394   7.98606     23  24   0  13     8     11    1.18
   4(4)    1.90   112.93377   7.06623     23  23   0  14     8     11    0.80
   5(1)    1.80   113.66432   6.33568     23  24   0  13     6     11    0.46
   6(2)    1.80   113.66432   6.33568     23  24   0  13     6     11    0.46
   7(1)    1.70   115.71396   4.28604     23  26   0  11     2      8    0.42
   8(2)    1.70   115.71396   4.28604     23  26   0  11     2      8    0.42
   9(1)    1.60   115.65158   4.34842     23  26   0  11     2      9    0.46
  10(2)    1.60   115.70462   4.29538     23  26   0  11     2      9    0.43
  11(3)    1.60   115.77591   4.22409     23  26   0  11     2      9    0.41
  12(4)    1.60   115.71396   4.28604     23  26   0  11     2      8    0.42
  13(5)    1.60   115.77591   4.22409     23  26   0  11     2      9    0.41
  14(1)    1.50   115.53949   4.46051     23  26   0  11     3      7    0.59
  15(2)    1.50   116.10679   3.89321     23  27   0  10     2      7    0.41
  16(3)    1.50   115.71396   4.28604     23  26   0  11     2      8    0.42
  17(4)    1.50   116.10679   3.89321     23  27   0  10     2      7    0.41
 -----------------------------------------------------------------------------

 Structure accepted: RESONANCE keyword permits strongly delocalized structure

 WARNING:  1 low occupancy (<1.9990e) core orbital  found on  C    1
           1 low occupancy (<1.9990e) core orbital  found on  C    2
           1 low occupancy (<1.9990e) core orbital  found on  C    3
           1 low occupancy (<1.9990e) core orbital  found on  C    4
           1 low occupancy (<1.9990e) core orbital  found on  C    5
           1 low occupancy (<1.9990e) core orbital  found on  C   13
           1 low occupancy (<1.9990e) core orbital  found on  C   16

 --------------------------------------------------------
   Core                     45.98647 ( 99.971% of  46)
   Valence Lewis            70.12032 ( 94.757% of  74)
  ==================       ============================
   Total Lewis             116.10679 ( 96.756% of 120)
  -----------------------------------------------------
   Valence non-Lewis         3.58239 (  2.985% of 120)
   Rydberg non-Lewis         0.31082 (  0.259% of 120)
  ==================       ============================
   Total non-Lewis           3.89321 (  3.244% of 120)
 --------------------------------------------------------


       (Occupancy)   Bond orbital/ Coefficients/ Hybrids
 ---------------------------------------------------------------------------------
     1. (1.96267) BD ( 1) C   1 - C   2  
                ( 50.87%)   0.7133* C   1 s( 33.45%)p 1.99( 66.50%)d 0.00(  0.05%)
                                           -0.0002  0.5781  0.0147 -0.0069 -0.0002
                                            0.4305  0.0373 -0.0133  0.0027  0.6910
                                           -0.0219 -0.0035 -0.0054 -0.0094 -0.0008
                                           -0.0010 -0.0008  0.0186  0.0052  0.0009
                                           -0.0087 -0.0092
                ( 49.13%)   0.7009* C   2 s( 42.36%)p 1.36( 57.59%)d 0.00(  0.05%)
                                           -0.0005  0.6506 -0.0155  0.0085  0.0004
                                           -0.5079  0.0297  0.0047 -0.0011 -0.5609
                                           -0.0011  0.0092  0.0005 -0.0478 -0.0033
                                            0.0009  0.0004  0.0134  0.0051  0.0020
                                           -0.0132 -0.0118
     2. (1.95847) BD ( 1) C   1 - C   4  
                ( 48.74%)   0.6981* C   1 s( 34.38%)p 1.91( 65.58%)d 0.00(  0.04%)
                                           -0.0003  0.5857  0.0263  0.0095  0.0007
                                            0.3651  0.0259 -0.0097  0.0003 -0.7179
                                            0.0081  0.0075  0.0059  0.0784  0.0006
                                            0.0013  0.0001 -0.0148  0.0087  0.0000
                                           -0.0066 -0.0072
                ( 51.26%)   0.7160* C   4 s( 35.23%)p 1.84( 64.73%)d 0.00(  0.04%)
                                           -0.0000  0.5934  0.0141 -0.0020  0.0006
                                           -0.4909  0.0172  0.0016 -0.0036  0.6367
                                            0.0094 -0.0120  0.0083  0.0155  0.0005
                                            0.0006  0.0009 -0.0129  0.0022 -0.0019
                                           -0.0055 -0.0134
     3. (1.99524) BD ( 1) C   1 - O  10  
                ( 36.01%)   0.6000* C   1 s( 30.96%)p 2.23( 68.90%)d 0.00(  0.13%)
                                           -0.0001  0.5544 -0.0468  0.0080 -0.0016
                                           -0.8201  0.0608  0.0111 -0.0015  0.0467
                                           -0.0048 -0.0019 -0.0001  0.1019  0.0054
                                            0.0039  0.0015 -0.0047 -0.0067  0.0012
                                            0.0306 -0.0184
                ( 63.99%)   0.8000* O  10 s( 41.62%)p 1.40( 58.25%)d 0.00(  0.13%)
                                            0.0000  0.6449 -0.0190 -0.0018 -0.0001
                                            0.7461 -0.0205  0.0040  0.0031 -0.0745
                                            0.0012 -0.0004 -0.0001  0.1408 -0.0008
                                            0.0007 -0.0001 -0.0059  0.0051 -0.0004
                                            0.0312 -0.0157
     4. (1.95265) BD ( 2) C   1 - O  10  
                ( 32.27%)   0.5680* C   1 s(  0.96%)p99.99( 98.62%)d 0.43(  0.42%)
                                           -0.0004 -0.0975 -0.0071 -0.0059 -0.0000
                                            0.0610 -0.0081  0.0004 -0.0007  0.0580
                                           -0.0013 -0.0005  0.0003  0.9885  0.0335
                                            0.0254  0.0112 -0.0002 -0.0642  0.0056
                                            0.0035 -0.0006
                ( 67.73%)   0.8230* O  10 s(  0.36%)p99.99( 99.51%)d 0.35(  0.13%)
                                           -0.0000 -0.0603  0.0018  0.0012 -0.0000
                                           -0.1296  0.0017  0.0002 -0.0010  0.0466
                                           -0.0049 -0.0004 -0.0003  0.9879 -0.0085
                                            0.0047 -0.0037  0.0021  0.0351 -0.0032
                                           -0.0043  0.0031
     5. (1.98272) BD ( 1) C   2 - C   3  
                ( 47.17%)   0.6868* C   2 s( 48.41%)p 1.06( 51.54%)d 0.00(  0.05%)
                                           -0.0002  0.6946 -0.0387 -0.0137 -0.0000
                                            0.6950 -0.0268 -0.0090  0.0079  0.1755
                                           -0.0250  0.0036  0.0024  0.0015 -0.0012
                                            0.0001  0.0012 -0.0007  0.0012 -0.0026
                                            0.0176 -0.0129
                ( 52.83%)   0.7268* C   3 s( 37.49%)p 1.67( 62.46%)d 0.00(  0.05%)
                                           -0.0000  0.6116 -0.0282 -0.0006 -0.0008
                                           -0.7865  0.0291  0.0060 -0.0040 -0.0504
                                           -0.0418  0.0066 -0.0032 -0.0281 -0.0014
                                            0.0007 -0.0004  0.0041  0.0011 -0.0003
                                            0.0165 -0.0137
     6. (1.81177) BD ( 2) C   2 - C   3  
                ( 44.87%)   0.6698* C   2 s(  0.16%)p99.99( 99.70%)d 0.89(  0.14%)
                                           -0.0003 -0.0348 -0.0197 -0.0007  0.0001
                                            0.0805  0.0050  0.0001 -0.0009 -0.1951
                                           -0.0089  0.0008  0.0025  0.9755 -0.0227
                                            0.0104 -0.0037 -0.0054  0.0352 -0.0110
                                           -0.0023 -0.0058
                ( 55.13%)   0.7425* C   3 s(  0.05%)p99.99( 99.85%)d 2.16(  0.10%)
                                           -0.0001  0.0219  0.0017 -0.0012  0.0001
                                           -0.0124 -0.0061 -0.0007  0.0005 -0.0949
                                           -0.0059 -0.0001 -0.0013  0.9945  0.0113
                                            0.0116 -0.0018 -0.0014 -0.0300 -0.0115
                                            0.0004 -0.0028
     7. (1.46106) BD ( 1) C   2 - C   4  
                ( 48.31%)   0.6951* C   2 s(  9.82%)p 9.17( 90.07%)d 0.01(  0.11%)
                                            0.0028  0.3034  0.0780 -0.0019 -0.0001
                                           -0.4960 -0.0478 -0.0033  0.0012  0.7781
                                            0.0484  0.0003 -0.0014  0.2102  0.0194
                                           -0.0013  0.0012  0.0164 -0.0055 -0.0246
                                            0.0056  0.0124
                ( 51.69%)   0.7190* C   4 s(  0.24%)p99.99( 99.74%)d 0.07(  0.02%)
                                            0.0019  0.0440  0.0224  0.0009  0.0003
                                           -0.0769 -0.0215 -0.0014  0.0044 -0.1245
                                            0.0088 -0.0017  0.0018  0.9869  0.0305
                                            0.0208  0.0005 -0.0041 -0.0026  0.0077
                                            0.0090 -0.0004
     8. (1.93198) BD ( 1) C   3 - C   6  
                ( 49.88%)   0.7063* C   3 s( 33.22%)p 2.01( 66.75%)d 0.00(  0.03%)
                                           -0.0003  0.5763  0.0066 -0.0017  0.0014
                                            0.4920 -0.0220 -0.0048 -0.0007 -0.6480
                                           -0.0156  0.0096 -0.0013 -0.0687 -0.0028
                                           -0.0003 -0.0003 -0.0097 -0.0018  0.0019
                                           -0.0093 -0.0113
                ( 50.12%)   0.7079* C   6 s( 30.93%)p 2.23( 69.04%)d 0.00(  0.03%)
                                            0.0002  0.5559 -0.0155  0.0015  0.0006
                                           -0.4126 -0.0186  0.0048  0.0003  0.7204
                                            0.0018 -0.0032  0.0038  0.0269 -0.0030
                                            0.0013 -0.0009 -0.0129 -0.0024  0.0003
                                           -0.0032 -0.0105
     9. (1.96101) BD ( 1) C   3 - H   7  
                ( 62.25%)   0.7890* C   3 s( 29.23%)p 2.42( 70.73%)d 0.00(  0.03%)
                                           -0.0001  0.5401  0.0245  0.0015 -0.0005
                                            0.3684  0.0089 -0.0000 -0.0005  0.7532
                                            0.0094  0.0044 -0.0008  0.0647 -0.0000
                                            0.0005  0.0001  0.0082  0.0034  0.0023
                                           -0.0126 -0.0079
                ( 37.75%)   0.6144* H   7 s( 99.96%)p 0.00(  0.04%)
                                            0.9998  0.0037  0.0002 -0.0058 -0.0198
                                           -0.0026
    10. (1.98296) BD ( 1) C   4 - C   5  
                ( 50.55%)   0.7110* C   4 s( 38.86%)p 1.57( 61.12%)d 0.00(  0.03%)
                                           -0.0000  0.6233  0.0046  0.0082  0.0001
                                            0.7802 -0.0103 -0.0081  0.0094  0.0196
                                            0.0232 -0.0040  0.0023  0.0347  0.0021
                                            0.0007  0.0003  0.0025 -0.0012 -0.0002
                                            0.0110 -0.0121
                ( 49.45%)   0.7032* C   5 s( 32.34%)p 2.09( 67.62%)d 0.00(  0.03%)
                                           -0.0001  0.5685  0.0149 -0.0023  0.0002
                                           -0.8193  0.0116  0.0121  0.0032 -0.0591
                                            0.0336 -0.0034  0.0006  0.0120  0.0008
                                            0.0004  0.0001 -0.0004  0.0005  0.0006
                                            0.0138 -0.0110
    11. (1.98716) BD ( 1) C   4 -Cl   9  
                ( 45.91%)   0.6776* C   4 s( 25.61%)p 2.90( 74.19%)d 0.01(  0.19%)
                                           -0.0002  0.5052 -0.0288 -0.0010 -0.0010
                                           -0.3784  0.0159  0.0055  0.0064 -0.7592
                                            0.0198  0.0062  0.0114 -0.1465 -0.0041
                                           -0.0018  0.0005  0.0295  0.0037  0.0031
                                           -0.0232 -0.0228
                ( 54.09%)   0.7355*Cl   9 s( 20.12%)p 3.94( 79.36%)d 0.03(  0.52%)
                                            0.0000  0.0001  0.4469  0.0381  0.0003
                                            0.0003 -0.0000  0.0000  0.3900 -0.0243
                                            0.0024  0.0001 -0.0001  0.0001  0.7991
                                           -0.0456  0.0064  0.0006 -0.0002 -0.0000
                                           -0.0145  0.0012  0.0002  0.0005  0.0000
                                            0.0504 -0.0005 -0.0017 -0.0372 -0.0356
    12. (1.97498) BD ( 1) C   5 - C   6  
                ( 49.87%)   0.7062* C   5 s( 38.98%)p 1.56( 60.99%)d 0.00(  0.04%)
                                           -0.0002  0.6241  0.0139  0.0008  0.0015
                                            0.3847 -0.0212 -0.0020  0.0018  0.6788
                                            0.0051 -0.0124  0.0036  0.0214 -0.0002
                                           -0.0001 -0.0001  0.0114  0.0001  0.0014
                                           -0.0098 -0.0131
                ( 50.13%)   0.7080* C   6 s( 35.94%)p 1.78( 64.02%)d 0.00(  0.04%)
                                           -0.0000  0.5995  0.0023  0.0039  0.0006
                                           -0.4011 -0.0077  0.0028 -0.0024 -0.6921
                                            0.0091 -0.0005 -0.0086 -0.0085 -0.0005
                                            0.0001 -0.0005  0.0141 -0.0021  0.0001
                                           -0.0066 -0.0122
    13. (1.65228) BD ( 2) C   5 - C   6  
                ( 51.97%)   0.7209* C   5 s(  0.01%)p 1.00( 99.94%)d 0.00(  0.05%)
                                           -0.0000 -0.0002  0.0074 -0.0022 -0.0002
                                            0.0180 -0.0048  0.0015  0.0004 -0.0418
                                            0.0071  0.0028  0.0011  0.9985  0.0058
                                            0.0161  0.0000  0.0000  0.0014  0.0230
                                            0.0020  0.0011
                ( 48.03%)   0.6930* C   6 s(  0.01%)p99.99( 99.92%)d 4.81(  0.07%)
                                            0.0006 -0.0114  0.0022  0.0020 -0.0006
                                            0.0055 -0.0014  0.0003  0.0001 -0.0254
                                           -0.0050  0.0012  0.0003  0.9991  0.0075
                                            0.0154 -0.0046 -0.0004 -0.0181 -0.0181
                                            0.0028  0.0008
    14. (1.97395) BD ( 1) C   5 - H   8  
                ( 61.38%)   0.7835* C   5 s( 28.68%)p 2.49( 71.28%)d 0.00(  0.04%)
                                            0.0004 -0.5351  0.0214 -0.0022  0.0016
                                           -0.4226 -0.0020  0.0026  0.0008  0.7298
                                            0.0094  0.0005  0.0014  0.0377  0.0004
                                            0.0009  0.0001  0.0147  0.0006  0.0000
                                            0.0085  0.0103
                ( 38.62%)   0.6214* H   8 s( 99.96%)p 0.00(  0.04%)
                                           -0.9998 -0.0026 -0.0006  0.0071 -0.0190
                                           -0.0004
    15. (1.95786) BD ( 1) C   6 - C  11  
                ( 51.99%)   0.7210* C   6 s( 33.11%)p 2.02( 66.88%)d 0.00(  0.01%)
                                            0.0001  0.5751  0.0187 -0.0047 -0.0011
                                            0.8174 -0.0077 -0.0016 -0.0037  0.0244
                                            0.0003  0.0027  0.0001  0.0026  0.0006
                                           -0.0011 -0.0005 -0.0028  0.0017  0.0015
                                            0.0080 -0.0033
                ( 48.01%)   0.6929* C  11 s( 31.24%)p 2.20( 68.72%)d 0.00(  0.04%)
                                           -0.0002  0.5584 -0.0232  0.0088  0.0005
                                           -0.8276 -0.0368 -0.0099 -0.0200 -0.0006
                                           -0.0076  0.0179 -0.0008 -0.0006  0.0009
                                           -0.0028 -0.0000  0.0186 -0.0092
    16. (1.95029) BD ( 1) C  11 - C  12  
                ( 50.26%)   0.7090* C  11 s( 34.61%)p 1.89( 65.32%)d 0.00(  0.07%)
                                           -0.0002  0.5877  0.0260 -0.0089 -0.0003
                                            0.4124  0.0224  0.0004 -0.6923 -0.0105
                                            0.0065  0.0558 -0.0039 -0.0004 -0.0213
                                            0.0021 -0.0006 -0.0101 -0.0113
                ( 49.74%)   0.7052* C  12 s( 36.91%)p 1.71( 63.06%)d 0.00(  0.03%)
                                           -0.0000  0.6058  0.0465 -0.0028 -0.0004
                                           -0.4603  0.0307  0.0038  0.6463  0.0010
                                            0.0025  0.0045 -0.0011 -0.0002 -0.0131
                                            0.0003 -0.0000 -0.0061 -0.0084
    17. (1.96311) BD ( 1) C  11 - C  14  
                ( 50.20%)   0.7085* C  11 s( 34.16%)p 1.93( 65.79%)d 0.00(  0.05%)
                                           -0.0004  0.5844 -0.0024  0.0025 -0.0001
                                            0.3758  0.0156  0.0069  0.7181  0.0152
                                            0.0020 -0.0216 -0.0007 -0.0001  0.0178
                                           -0.0016 -0.0009 -0.0092 -0.0118
                ( 49.80%)   0.7057* C  14 s( 36.31%)p 1.75( 63.66%)d 0.00(  0.03%)
                                            0.0003  0.6011  0.0414 -0.0015 -0.0011
                                           -0.4206  0.0326  0.0027  0.0002 -0.6760
                                            0.0169  0.0090  0.0022  0.0354 -0.0019
                                           -0.0008 -0.0003  0.0130 -0.0005 -0.0013
                                           -0.0098 -0.0082
    18. (1.97537) BD ( 1) C  12 - C  13  
                ( 49.92%)   0.7066* C  12 s( 36.08%)p 1.77( 63.90%)d 0.00(  0.03%)
                                           -0.0002  0.6001 -0.0135  0.0199  0.0010
                                            0.7976 -0.0066  0.0015  0.0073  0.0194
                                           -0.0005 -0.0480 -0.0009 -0.0002  0.0020
                                           -0.0009 -0.0007  0.0115 -0.0107
                ( 50.08%)   0.7076* C  13 s( 37.15%)p 1.69( 62.81%)d 0.00(  0.04%)
                                            0.0001  0.6094 -0.0063 -0.0070 -0.0013
                                           -0.7865  0.0116  0.0055 -0.0082 -0.0910
                                            0.0306 -0.0082  0.0050  0.0084 -0.0013
                                            0.0006 -0.0000  0.0014 -0.0001  0.0004
                                            0.0156 -0.0112
    19. (1.72864) BD ( 2) C  12 - C  13  
                ( 46.64%)   0.6829* C  12 s(  0.00%)p 1.00( 99.95%)d 0.00(  0.05%)
                                            0.0000  0.0030 -0.0004  0.0003  0.0001
                                            0.0574  0.0006 -0.0004  0.0312  0.0013
                                           -0.0002  0.9976  0.0028 -0.0021  0.0012
                                            0.0213  0.0058  0.0008 -0.0017
                ( 53.36%)   0.7305* C  13 s(  0.06%)p99.99( 99.91%)d 0.55(  0.03%)
                                           -0.0001  0.0239 -0.0018 -0.0002  0.0000
                                            0.0246 -0.0018 -0.0014  0.0000  0.0395
                                           -0.0005 -0.0015  0.0004  0.9984  0.0027
                                           -0.0082  0.0011 -0.0014 -0.0170 -0.0051
                                           -0.0006  0.0005
    20. (1.97596) BD ( 1) C  12 - H  20  
                ( 59.91%)   0.7740* C  12 s( 27.31%)p 2.66( 72.65%)d 0.00(  0.04%)
                                            0.0003 -0.5219  0.0248  0.0126  0.0008
                                            0.3829  0.0095 -0.0003  0.7600  0.0148
                                            0.0024 -0.0443 -0.0005 -0.0002 -0.0133
                                            0.0004  0.0014  0.0103  0.0103
                ( 40.09%)   0.6332* H  20 s( 99.96%)p 0.00(  0.04%)
                                           -0.9998 -0.0046 -0.0001 -0.0059 -0.0195
                                            0.0009
    21. (1.97791) BD ( 1) C  13 - C  16  
                ( 54.99%)   0.7415* C  13 s( 39.60%)p 1.53( 60.39%)d 0.00(  0.01%)
                                            0.0001  0.6292  0.0041 -0.0028  0.0011
                                            0.4114 -0.0285  0.0076  0.0014  0.6564
                                            0.0109 -0.0065  0.0120 -0.0512 -0.0001
                                           -0.0001 -0.0005  0.0067 -0.0013 -0.0008
                                           -0.0021 -0.0080
                ( 45.01%)   0.6709* C  16 s( 35.62%)p 1.80( 64.24%)d 0.00(  0.14%)
                                           -0.0003  0.5951 -0.0435 -0.0123  0.0007
                                           -0.3502 -0.0113  0.0042  0.0012 -0.7188
                                            0.0537  0.0053 -0.0009 -0.0058 -0.0003
                                           -0.0004  0.0004  0.0300 -0.0009 -0.0005
                                           -0.0032 -0.0226
    22. (1.99051) BD ( 1) C  13 -Cl  17  
                ( 44.74%)   0.6688* C  13 s( 23.03%)p 3.33( 76.78%)d 0.01(  0.19%)
                                           -0.0002  0.4797  0.0022  0.0123 -0.0002
                                            0.4581 -0.0034  0.0044 -0.0084 -0.7468
                                           -0.0018 -0.0023  0.0144  0.0067 -0.0002
                                            0.0000 -0.0000 -0.0340 -0.0003 -0.0004
                                           -0.0177 -0.0212
                ( 55.26%)   0.7434*Cl  17 s( 20.69%)p 3.81( 78.83%)d 0.02(  0.47%)
                                            0.0000  0.0001  0.4536  0.0342 -0.0006
                                            0.0000 -0.0000 -0.0000 -0.4825  0.0328
                                            0.0009 -0.0006  0.0004  0.0001  0.7433
                                           -0.0438 -0.0015  0.0014 -0.0006 -0.0000
                                           -0.0090  0.0004  0.0001  0.0000  0.0000
                                           -0.0561  0.0006 -0.0009 -0.0226 -0.0329
    23. (1.97774) BD ( 1) C  14 - C  15  
                ( 51.55%)   0.7180* C  14 s( 36.66%)p 1.73( 63.31%)d 0.00(  0.03%)
                                           -0.0000  0.6055 -0.0006  0.0006  0.0025
                                            0.7921 -0.0074 -0.0122  0.0033  0.0416
                                           -0.0351  0.0035  0.0017 -0.0504 -0.0003
                                            0.0001 -0.0002 -0.0012 -0.0004 -0.0000
                                            0.0129 -0.0114
                ( 48.45%)   0.6961* C  15 s( 34.94%)p 1.86( 65.02%)d 0.00(  0.04%)
                                           -0.0000  0.5910 -0.0110 -0.0034 -0.0003
                                           -0.8047  0.0298 -0.0080 -0.0024 -0.0012
                                           -0.0418 -0.0053 -0.0022 -0.0048  0.0002
                                            0.0011  0.0001  0.0034  0.0000 -0.0003
                                            0.0166 -0.0105
    24. (1.70613) BD ( 2) C  14 - C  15  
                ( 49.08%)   0.7006* C  14 s(  0.02%)p99.99( 99.94%)d 1.93(  0.04%)
                                            0.0001  0.0146 -0.0006  0.0007 -0.0000
                                            0.0505 -0.0003 -0.0001 -0.0001  0.0336
                                            0.0002  0.0008  0.0000  0.9974  0.0254
                                            0.0177 -0.0008  0.0001  0.0199 -0.0035
                                            0.0011 -0.0007
                ( 50.92%)   0.7136* C  15 s(  0.07%)p99.99( 99.88%)d 0.66(  0.05%)
                                           -0.0002  0.0270 -0.0007  0.0010  0.0000
                                            0.0137 -0.0021 -0.0007 -0.0002  0.0226
                                            0.0010 -0.0017 -0.0001  0.9988  0.0166
                                           -0.0117 -0.0035 -0.0004 -0.0204 -0.0081
                                           -0.0005  0.0011
    25. (1.97798) BD ( 1) C  14 - H  19  
                ( 59.65%)   0.7723* C  14 s( 27.23%)p 2.67( 72.73%)d 0.00(  0.04%)
                                           -0.0003  0.5208 -0.0330  0.0029 -0.0013
                                           -0.4370 -0.0168  0.0028  0.0009  0.7319
                                            0.0096  0.0072  0.0015 -0.0101  0.0008
                                           -0.0010 -0.0001 -0.0163  0.0003 -0.0005
                                           -0.0087 -0.0088
                ( 40.35%)   0.6352* H  19 s( 99.96%)p 0.00(  0.04%)
                                            0.9998  0.0007  0.0009  0.0090 -0.0186
                                            0.0010
    26. (1.96718) BD ( 1) C  15 - C  16  
                ( 53.58%)   0.7319* C  15 s( 36.91%)p 1.71( 63.08%)d 0.00(  0.02%)
                                            0.0003  0.6074 -0.0137 -0.0048  0.0001
                                            0.4460 -0.0556 -0.0015 -0.0007 -0.6545
                                           -0.0133 -0.0126 -0.0055 -0.0079  0.0013
                                            0.0002  0.0001 -0.0084 -0.0005 -0.0001
                                           -0.0043 -0.0080
                ( 46.42%)   0.6814* C  16 s( 36.98%)p 1.70( 62.87%)d 0.00(  0.15%)
                                           -0.0008  0.6036 -0.0739  0.0066 -0.0001
                                           -0.3865 -0.0108  0.0115  0.0023  0.6883
                                           -0.0539 -0.0013  0.0018 -0.0482  0.0028
                                           -0.0005  0.0003 -0.0320  0.0010 -0.0016
                                            0.0010 -0.0224
    27. (1.98018) BD ( 1) C  15 - H  18  
                ( 59.89%)   0.7739* C  15 s( 28.05%)p 2.56( 71.91%)d 0.00(  0.04%)
                                           -0.0004  0.5291  0.0235  0.0068  0.0002
                                            0.3858 -0.0059 -0.0013 -0.0005  0.7538
                                            0.0257 -0.0067 -0.0000 -0.0366 -0.0011
                                            0.0001 -0.0000  0.0165 -0.0009 -0.0009
                                           -0.0106 -0.0063
                ( 40.11%)   0.6333* H  18 s( 99.96%)p 0.00(  0.04%)
                                            0.9998 -0.0053  0.0007 -0.0094 -0.0167
                                            0.0006
    28. (1.99895) CR ( 1) C   1           s(100.00%)p 0.00(  0.00%)
                                            1.0000  0.0003  0.0000 -0.0000  0.0000
                                            0.0002  0.0000 -0.0000  0.0000 -0.0000
                                           -0.0000  0.0000  0.0000  0.0005  0.0000
                                            0.0000  0.0000 -0.0000 -0.0000  0.0000
                                           -0.0000 -0.0000
    29. (1.99856) CR ( 1) C   2           s(100.00%)p 0.00(  0.00%)
                                            1.0000 -0.0004 -0.0002  0.0000  0.0000
                                            0.0013  0.0001  0.0000 -0.0000 -0.0024
                                           -0.0001  0.0000  0.0000 -0.0003 -0.0001
                                            0.0000 -0.0000 -0.0000  0.0000  0.0001
                                           -0.0000 -0.0000
    30. (1.99894) CR ( 1) C   3           s(100.00%)p 0.00(  0.00%)
                                            1.0000  0.0002  0.0000 -0.0000  0.0000
                                            0.0002 -0.0000 -0.0000 -0.0000 -0.0001
                                           -0.0000  0.0000 -0.0000  0.0001  0.0000
                                            0.0000 -0.0000 -0.0000 -0.0000 -0.0000
                                           -0.0000 -0.0000
    31. (1.99894) CR ( 1) C   4           s(100.00%)p 0.00(  0.00%)
                                            1.0000  0.0000 -0.0000 -0.0000 -0.0000
                                            0.0001  0.0000  0.0000 -0.0000  0.0001
                                           -0.0000  0.0000 -0.0000 -0.0019 -0.0001
                                           -0.0000 -0.0000  0.0000  0.0000 -0.0000
                                           -0.0000 -0.0000
    32. (1.99898) CR ( 1) C   5           s(100.00%)p 0.00(  0.00%)
                                            1.0000  0.0003 -0.0000  0.0000 -0.0000
                                            0.0002 -0.0000 -0.0000  0.0000 -0.0002
                                           -0.0000 -0.0000  0.0000  0.0000  0.0000
                                            0.0000 -0.0000 -0.0000 -0.0000  0.0000
                                           -0.0000 -0.0000
    33. (1.99908) CR ( 1) C   6           s(100.00%)p 0.00(  0.00%)
                                            1.0000 -0.0002  0.0000 -0.0000  0.0000
                                            0.0000  0.0000 -0.0000  0.0000 -0.0002
                                            0.0000 -0.0000 -0.0000 -0.0006 -0.0000
                                           -0.0000  0.0000  0.0000  0.0000  0.0000
                                           -0.0000  0.0000
    34. (2.00000) CR ( 1)Cl   9           s(100.00%)
                                            1.0000 -0.0000  0.0000 -0.0000  0.0000
                                           -0.0000  0.0000 -0.0000  0.0000  0.0000
                                           -0.0000 -0.0000 -0.0000 -0.0000 -0.0000
                                            0.0000 -0.0000 -0.0000 -0.0000  0.0000
                                            0.0000  0.0000 -0.0000 -0.0000 -0.0000
                                           -0.0000  0.0000  0.0000  0.0000  0.0000
    35. (1.99964) CR ( 2)Cl   9           s(100.00%)p 0.00(  0.00%)
                                           -0.0000  1.0000  0.0003 -0.0000  0.0000
                                           -0.0000  0.0000 -0.0000 -0.0001  0.0000
                                            0.0000 -0.0000 -0.0000 -0.0000 -0.0003
                                            0.0000 -0.0000 -0.0000 -0.0000  0.0000
                                            0.0001  0.0000 -0.0000 -0.0000 -0.0000
                                           -0.0000  0.0000  0.0000  0.0000  0.0000
    36. (1.99998) CR ( 3)Cl   9           s(  0.00%)p 1.00(100.00%)
                                           -0.0000 -0.0000  0.0001 -0.0000  0.0000
                                            0.0000 -0.0000  1.0000  0.0000  0.0000
                                           -0.0000 -0.0000  0.0000 -0.0000 -0.0001
                                            0.0000  0.0000 -0.0000 -0.0000  0.0000
                                            0.0000  0.0000  0.0000 -0.0000 -0.0000
                                           -0.0000  0.0000  0.0000  0.0000  0.0000
    37. (1.99991) CR ( 4)Cl   9           s(  0.00%)p 1.00(100.00%)
                                           -0.0000 -0.0000  0.0001 -0.0000 -0.0000
                                           -0.0000  0.0000 -0.0000 -0.0001  0.0000
                                            0.0000 -0.0000 -0.0000  1.0000 -0.0002
                                            0.0000 -0.0000 -0.0000 -0.0000  0.0000
                                            0.0001  0.0000 -0.0000 -0.0000 -0.0000
                                           -0.0000  0.0000  0.0000  0.0000  0.0000
    38. (1.99999) CR ( 5)Cl   9           s(  0.00%)p 1.00(100.00%)
                                            0.0000  0.0000 -0.0000  0.0000  0.0000
                                           -0.0000  0.0000  0.0000 -0.0000 -0.0000
                                            0.0000  0.0000 -0.0000  0.0000  0.0000
                                           -0.0000  0.0000  0.0000  0.0000  1.0000
                                           -0.0001 -0.0000  0.0000  0.0000  0.0000
                                            0.0000 -0.0000 -0.0000 -0.0000 -0.0000
    39. (1.99977) CR ( 1) O  10           s(100.00%)p 0.00(  0.00%)
                                            1.0000  0.0003  0.0000  0.0000  0.0000
                                           -0.0003  0.0000  0.0000 -0.0000  0.0000
                                           -0.0000 -0.0000  0.0000  0.0000 -0.0000
                                            0.0000 -0.0000  0.0000  0.0000  0.0000
                                           -0.0000  0.0000
    40. (1.99907) CR ( 1) C  11           s(100.00%)p 0.00(  0.00%)
                                            1.0000  0.0004 -0.0000  0.0000 -0.0000
                                            0.0001  0.0000  0.0000  0.0001  0.0000
                                            0.0000  0.0000 -0.0000 -0.0000  0.0000
                                           -0.0000 -0.0000 -0.0000 -0.0000
    41. (1.99907) CR ( 1) C  12           s(100.00%)p 0.00(  0.00%)
                                            1.0000  0.0003 -0.0000 -0.0000 -0.0000
                                            0.0000 -0.0000  0.0000 -0.0002 -0.0000
                                           -0.0000 -0.0000 -0.0000  0.0000  0.0000
                                           -0.0000 -0.0000 -0.0000 -0.0000
    42. (1.99867) CR ( 1) C  13           s(100.00%)p 0.00(  0.00%)
                                            1.0000  0.0000  0.0000  0.0000 -0.0000
                                            0.0001  0.0000 -0.0000 -0.0000 -0.0002
                                           -0.0000  0.0000  0.0000  0.0001  0.0000
                                           -0.0000  0.0000 -0.0000 -0.0000 -0.0000
                                           -0.0000 -0.0000
    43. (1.99925) CR ( 1) C  14           s(100.00%)p 0.00(  0.00%)
                                            1.0000 -0.0000 -0.0000  0.0000 -0.0000
                                           -0.0000 -0.0000 -0.0000  0.0000  0.0004
                                           -0.0000 -0.0000 -0.0000 -0.0001 -0.0000
                                           -0.0000  0.0000 -0.0000 -0.0000  0.0000
                                            0.0000 -0.0000
    44. (1.99920) CR ( 1) C  15           s(100.00%)p 0.00(  0.00%)
                                            1.0000  0.0001  0.0000  0.0000  0.0000
                                            0.0000  0.0000 -0.0000 -0.0000  0.0005
                                            0.0000  0.0000  0.0000  0.0002  0.0000
                                           -0.0000 -0.0000  0.0000 -0.0000 -0.0000
                                           -0.0000 -0.0000
    45. (1.99891) CR ( 1) C  16           s(100.00%)p 0.00(  0.00%)
                                            1.0000 -0.0000 -0.0002 -0.0000  0.0000
                                           -0.0016 -0.0001  0.0000 -0.0000  0.0003
                                           -0.0000  0.0000  0.0000 -0.0001  0.0000
                                           -0.0000 -0.0000 -0.0000  0.0000 -0.0000
                                            0.0001 -0.0001
    46. (2.00000) CR ( 1)Cl  17           s(100.00%)
                                            1.0000 -0.0000  0.0000 -0.0000  0.0000
                                           -0.0000  0.0000  0.0000  0.0000 -0.0000
                                            0.0000  0.0000 -0.0000 -0.0000 -0.0000
                                            0.0000 -0.0000 -0.0000  0.0000  0.0000
                                            0.0000  0.0000 -0.0000 -0.0000 -0.0000
                                            0.0000 -0.0000  0.0000  0.0000  0.0000
    47. (1.99967) CR ( 2)Cl  17           s(100.00%)p 0.00(  0.00%)
                                           -0.0000  1.0000  0.0003 -0.0000  0.0000
                                           -0.0000  0.0000  0.0000  0.0001 -0.0000
                                            0.0000  0.0000  0.0000 -0.0000 -0.0002
                                            0.0000 -0.0000 -0.0000 -0.0000  0.0000
                                            0.0000  0.0000 -0.0000 -0.0000 -0.0000
                                            0.0000 -0.0000  0.0000  0.0000  0.0000
    48. (1.99997) CR ( 3)Cl  17           s(  0.00%)p 1.00(100.00%)
                                            0.0000  0.0000 -0.0001  0.0000 -0.0000
                                           -0.0000  0.0000  1.0000  0.0000  0.0000
                                           -0.0000 -0.0000 -0.0000  0.0000  0.0001
                                           -0.0000  0.0000  0.0000  0.0000 -0.0000
                                           -0.0000 -0.0000  0.0000  0.0000  0.0000
                                           -0.0000  0.0000 -0.0000 -0.0000 -0.0000
    49. (1.99992) CR ( 4)Cl  17           s(  0.00%)p 1.00(100.00%)
                                           -0.0000 -0.0000  0.0001 -0.0000 -0.0000
                                           -0.0000  0.0000  0.0000  0.0001 -0.0000
                                            0.0000  0.0000  0.0000  1.0000 -0.0001
                                            0.0000 -0.0000 -0.0000 -0.0000  0.0000
                                            0.0000  0.0000 -0.0000 -0.0000 -0.0000
                                            0.0000 -0.0000  0.0000  0.0000  0.0000
    50. (1.99999) CR ( 5)Cl  17           s(  0.00%)p 1.00(100.00%)
                                            0.0000  0.0000  0.0000  0.0000  0.0000
                                            0.0000 -0.0000 -0.0000 -0.0000  0.0000
                                            0.0000 -0.0000  0.0000  0.0000  0.0000
                                           -0.0000 -0.0000  0.0000 -0.0000  1.0000
                                           -0.0000 -0.0000  0.0000  0.0000  0.0000
                                           -0.0000  0.0000 -0.0000 -0.0000 -0.0000
    51. (1.99130) LP ( 1)Cl   9           s( 79.19%)p 0.26( 20.79%)d 0.00(  0.02%)
                                           -0.0000 -0.0004  0.8898 -0.0099  0.0000
                                           -0.0001  0.0000 -0.0001 -0.2375  0.0083
                                            0.0015 -0.0002 -0.0003 -0.0002 -0.3807
                                            0.0129  0.0024 -0.0001 -0.0005  0.0000
                                           -0.0799 -0.0016  0.0002 -0.0001  0.0000
                                           -0.0092 -0.0004 -0.0015  0.0053  0.0062
    52. (1.96169) LP ( 2)Cl   9           s(  0.04%)p99.99( 99.94%)d 0.51(  0.02%)
                                           -0.0000 -0.0000  0.0189 -0.0062  0.0018
                                            0.0003 -0.0000 -0.0001  0.8585  0.0112
                                           -0.0011 -0.0005  0.0003  0.0000 -0.4340
                                           -0.0050  0.0004 -0.0008 -0.0002  0.0000
                                           -0.2717 -0.0067  0.0004 -0.0003  0.0001
                                            0.0068 -0.0019 -0.0030  0.0121 -0.0014
    53. (1.89907) LP ( 3)Cl   9           s(  0.75%)p99.99( 99.22%)d 0.05(  0.04%)
                                           -0.0000 -0.0001  0.0863 -0.0017 -0.0002
                                            0.0001 -0.0000 -0.0000  0.2295  0.0019
                                           -0.0003 -0.0002  0.0000 -0.0002 -0.1426
                                            0.0013 -0.0003 -0.0003 -0.0001  0.0001
                                            0.9586  0.0182 -0.0006 -0.0002 -0.0004
                                            0.0026  0.0091  0.0160  0.0046 -0.0000
    54. (1.97970) LP ( 1) O  10           s( 58.00%)p 0.72( 41.98%)d 0.00(  0.02%)
                                           -0.0004  0.7615  0.0103  0.0010  0.0001
                                           -0.6449  0.0054  0.0033 -0.0059  0.0466
                                            0.0000 -0.0005  0.0003 -0.0403 -0.0003
                                           -0.0001 -0.0002  0.0017 -0.0013  0.0002
                                           -0.0106  0.0076
    55. (1.88378) LP ( 2) O  10           s(  0.02%)p99.99( 99.90%)d 3.24(  0.08%)
                                           -0.0000  0.0155 -0.0012 -0.0017 -0.0000
                                            0.0923  0.0004  0.0011 -0.0003  0.9946
                                            0.0110 -0.0031 -0.0028 -0.0338 -0.0006
                                           -0.0001  0.0001  0.0275 -0.0010  0.0003
                                            0.0058  0.0000
    56. (1.04286) LP ( 1) C  11           s(  0.09%)p99.99( 99.90%)d 0.05(  0.00%)
                                            0.0000  0.0303  0.0015 -0.0029  0.0006
                                           -0.0000  0.0027  0.0023 -0.0548  0.0025
                                           -0.0017 -0.9964  0.0558  0.0095  0.0009
                                           -0.0066  0.0006 -0.0006 -0.0014
    57. (1.74788) LP ( 1) C  16           s( 28.30%)p 2.53( 71.48%)d 0.01(  0.21%)
                                            0.0014  0.5282  0.0632  0.0016 -0.0001
                                            0.8404  0.0559  0.0001  0.0018  0.0210
                                           -0.0129 -0.0086  0.0005  0.0688 -0.0016
                                            0.0015  0.0005 -0.0001 -0.0047 -0.0003
                                           -0.0379  0.0256
    58. (0.68779) LP*( 2) C  16           s(  0.02%)p99.99( 99.70%)d14.05(  0.28%)
                                           -0.0000  0.0041  0.0135  0.0010 -0.0001
                                            0.0783  0.0043 -0.0009 -0.0006 -0.0277
                                           -0.0002 -0.0020 -0.0002 -0.9946  0.0257
                                           -0.0126  0.0032  0.0017  0.0528  0.0022
                                           -0.0022  0.0038
    59. (1.99068) LP ( 1)Cl  17           s( 79.14%)p 0.26( 20.85%)d 0.00(  0.01%)
                                           -0.0000 -0.0003  0.8896 -0.0094  0.0000
                                           -0.0001  0.0000  0.0001  0.2895 -0.0089
                                            0.0022  0.0001  0.0004 -0.0002 -0.3525
                                            0.0118 -0.0032 -0.0001 -0.0006  0.0000
                                           -0.0129 -0.0004  0.0000 -0.0000  0.0000
                                            0.0098  0.0000 -0.0001  0.0034  0.0059
    60. (1.97252) LP ( 2)Cl  17           s(  0.22%)p99.99( 99.77%)d 0.07(  0.01%)
                                           -0.0000 -0.0000  0.0459 -0.0066  0.0051
                                            0.0001 -0.0000  0.0001 -0.8247 -0.0119
                                            0.0007 -0.0003 -0.0003  0.0000 -0.5623
                                           -0.0068  0.0000 -0.0001 -0.0003 -0.0000
                                            0.0329  0.0005 -0.0001  0.0000  0.0000
                                           -0.0004 -0.0002  0.0003  0.0118 -0.0016
    61. (1.93309) LP ( 3)Cl  17           s(  0.02%)p99.99( 99.95%)d 1.29(  0.03%)
                                           -0.0000 -0.0000  0.0141  0.0004 -0.0000
                                           -0.0000  0.0000  0.0000  0.0265  0.0002
                                            0.0000 -0.0001 -0.0000 -0.0000  0.0206
                                            0.0004 -0.0000  0.0000 -0.0000  0.0000
                                            0.9990  0.0187 -0.0009 -0.0009 -0.0003
                                            0.0001 -0.0106  0.0120 -0.0007 -0.0001
    62. (0.01618) RY*( 1) C   1           s( 29.12%)p 2.26( 65.77%)d 0.18(  5.11%)
                                            0.0000  0.0576  0.5361  0.0137 -0.0193
                                           -0.0530 -0.7981 -0.0017  0.0514  0.0179
                                            0.1087  0.0130 -0.0301  0.0213 -0.0362
                                           -0.0174 -0.0085 -0.0138  0.2114 -0.0116
                                           -0.0764  0.0148
    63. (0.00933) RY*( 2) C   1           s( 10.04%)p 3.54( 35.54%)d 5.42( 54.43%)
                                           -0.0000 -0.0276  0.1557  0.2745  0.0057
                                           -0.0101  0.3715 -0.0637  0.0201  0.0226
                                            0.4424  0.0768 -0.0136  0.0470 -0.0734
                                           -0.0417 -0.0347 -0.3029  0.5968 -0.0370
                                           -0.3063  0.0340
    64. (0.00705) RY*( 3) C   1           s(  6.22%)p 7.39( 45.97%)d 7.68( 47.81%)
                                           -0.0000 -0.0244  0.2330  0.0822  0.0239
                                           -0.0209  0.1961 -0.1066  0.0422 -0.0218
                                           -0.6192 -0.1116 -0.0147  0.0359 -0.0877
                                           -0.0330 -0.0309  0.5272  0.4340  0.0034
                                           -0.1030  0.0335
    65. (0.00317) RY*( 4) C   1           s(  4.37%)p11.32( 49.46%)d10.57( 46.17%)
                                           -0.0000 -0.0011 -0.1247  0.1672  0.0131
                                            0.0077 -0.1171  0.0448 -0.0008  0.0075
                                           -0.6108  0.3163 -0.0218  0.0073 -0.0694
                                            0.0005 -0.0170 -0.6678  0.1128 -0.0382
                                            0.0393  0.0094
    66. (0.00195) RY*( 5) C   1           s( 35.76%)p 0.88( 31.61%)d 0.91( 32.62%)
                                           -0.0000 -0.0117  0.5300  0.2749  0.0314
                                           -0.0281  0.2318 -0.1218  0.0918  0.0035
                                           -0.1126  0.0691  0.0158 -0.0390  0.4482
                                           -0.0116  0.1342 -0.0911 -0.4833 -0.0184
                                           -0.2886  0.0258
    67. (0.00093) RY*( 6) C   1           s( 81.79%)p 0.18( 14.80%)d 0.04(  3.42%)
                                            0.0000  0.0129 -0.3907  0.8129 -0.0656
                                            0.0194 -0.2606  0.0130  0.0002  0.0031
                                            0.0299 -0.2065  0.1275 -0.0052  0.1333
                                           -0.0219  0.0380  0.1729 -0.0104  0.0028
                                           -0.0373 -0.0525
    68. (0.00040) RY*( 7) C   1           s(  1.64%)p 4.09(  6.71%)d55.87( 91.65%)
                                           -0.0000 -0.0024  0.0798  0.0990  0.0155
                                           -0.0017  0.0366 -0.0362  0.0738  0.0021
                                            0.0140  0.0303  0.0131  0.0012 -0.2072
                                           -0.1189  0.0261 -0.0366 -0.0666  0.9479
                                            0.0778  0.0781
    69. (0.00034) RY*( 8) C   1           s(  5.11%)p15.59( 79.62%)d 2.99( 15.28%)
                                           -0.0000 -0.0003  0.1432  0.1746  0.0092
                                           -0.0099  0.0621 -0.0828  0.2085  0.0035
                                            0.0081 -0.0883  0.2159  0.0014 -0.7175
                                            0.3580 -0.2109 -0.0234 -0.3170 -0.1816
                                           -0.0987  0.0948
    70. (0.00018) RY*( 9) C   1           s( 12.94%)p 4.01( 51.82%)d 2.72( 35.25%)
                                           -0.0000 -0.0081  0.1393  0.2929  0.1553
                                            0.0100  0.0814 -0.0482  0.0294  0.0007
                                            0.1080  0.2752 -0.6349 -0.0013 -0.0618
                                            0.1175 -0.0132  0.1282 -0.0263 -0.1060
                                            0.5511  0.1427
    71. (0.00012) RY*(10) C   1           s( 10.84%)p 5.35( 58.05%)d 2.87( 31.11%)
                                           -0.0000 -0.0180  0.2932  0.1218 -0.0857
                                            0.0066  0.1170  0.2605 -0.6396  0.0038
                                           -0.0335 -0.2359  0.0413 -0.0014 -0.0889
                                            0.1400 -0.0612 -0.0986 -0.0121  0.0454
                                            0.2164 -0.5023
    72. (0.00008) RY*(11) C   1           s(  4.53%)p10.61( 48.13%)d10.44( 47.34%)
    73. (0.00003) RY*(12) C   1           s(  2.23%)p40.07( 89.26%)d 3.82(  8.51%)
    74. (0.00001) RY*(13) C   1           s( 10.24%)p 5.54( 56.74%)d 3.22( 33.02%)
    75. (0.00001) RY*(14) C   1           s(  1.55%)p48.97( 75.92%)d14.53( 22.52%)
    76. (0.00002) RY*(15) C   1           s(  0.47%)p99.99( 86.87%)d27.04( 12.66%)
    77. (0.00000) RY*(16) C   1           s( 83.32%)p 0.08(  6.96%)d 0.12(  9.72%)
    78. (0.00000) RY*(17) C   1           s(  0.08%)p99.99( 97.18%)d33.81(  2.74%)
    79. (0.00879) RY*( 1) C   2           s(  7.22%)p12.52( 90.35%)d 0.34(  2.43%)
                                            0.0000 -0.0044  0.2463 -0.1070  0.0023
                                            0.0346 -0.6662 -0.0161 -0.0088 -0.0843
                                            0.6570 -0.0162  0.0431 -0.0022  0.1288
                                           -0.0253  0.0013 -0.1214 -0.0521 -0.0603
                                           -0.0231 -0.0515
    80. (0.00238) RY*( 2) C   2           s(  5.58%)p16.83( 93.90%)d 0.09(  0.52%)
                                            0.0000  0.0157  0.2039  0.1097 -0.0441
                                            0.0461  0.7082 -0.0340 -0.0685  0.0039
                                            0.6364 -0.1446 -0.0010  0.0060  0.0594
                                           -0.0058 -0.0037 -0.0109 -0.0217 -0.0036
                                            0.0607 -0.0306
    81. (0.00146) RY*( 3) C   2           s( 87.73%)p 0.13( 11.78%)d 0.01(  0.48%)
                                            0.0000  0.0007 -0.0868  0.9326  0.0024
                                            0.0106 -0.1256  0.2121  0.1676  0.0029
                                            0.0423  0.0483  0.1134  0.0014  0.1068
                                           -0.0137  0.0162  0.0247  0.0195 -0.0339
                                           -0.0265  0.0446
    82. (0.00098) RY*( 4) C   2           s( 66.72%)p 0.38( 25.26%)d 0.12(  8.02%)
                                            0.0000  0.0088  0.8160  0.0363  0.0083
                                            0.0450  0.0109  0.2869 -0.0120 -0.0339
                                           -0.1918  0.1274  0.0933 -0.0040 -0.3215
                                            0.0335 -0.0244  0.2139  0.0327  0.0480
                                           -0.1630 -0.0670
    83. (0.00060) RY*( 5) C   2           s(  8.38%)p10.62( 88.95%)d 0.32(  2.67%)
                                            0.0000 -0.0025  0.2824 -0.0634 -0.0060
                                            0.0187  0.0505  0.0195 -0.0202 -0.0295
                                           -0.2317 -0.0382 -0.0295  0.0158  0.8985
                                           -0.1149  0.0899  0.1202  0.0592 -0.0862
                                            0.0221 -0.0297
    84. (0.00035) RY*( 6) C   2           s(  0.13%)p80.22( 10.14%)d99.99( 89.74%)
                                            0.0000 -0.0044  0.0329  0.0127  0.0021
                                            0.0071  0.0142 -0.0287  0.0603 -0.0209
                                           -0.0659 -0.0606 -0.0465  0.0148 -0.0199
                                            0.2836  0.0708  0.1289 -0.7719 -0.5297
                                            0.0652  0.0060
    85. (0.00022) RY*( 7) C   2           s(  9.76%)p 6.46( 63.03%)d 2.79( 27.21%)
                                            0.0000  0.0054  0.2017  0.2224  0.0859
                                            0.0094 -0.0681 -0.3258 -0.5066 -0.0237
                                           -0.0621  0.2031 -0.4528 -0.0033 -0.0747
                                           -0.0632 -0.0503 -0.0897  0.0666 -0.1053
                                            0.3752  0.3283
    86. (0.00014) RY*( 8) C   2           s(  1.75%)p29.79( 52.08%)d26.42( 46.17%)
                                            0.0000 -0.0006  0.1117 -0.0183  0.0683
                                            0.0044 -0.0844 -0.2462  0.4742 -0.0272
                                            0.0072 -0.4669 -0.0012 -0.0019 -0.0869
                                           -0.0366 -0.0216  0.4181  0.1185  0.0782
                                            0.3099  0.4133
    87. (0.00014) RY*( 9) C   2           s(  0.44%)p29.39( 12.99%)d99.99( 86.57%)
                                           -0.0000  0.0051  0.0058  0.0539  0.0382
                                            0.0030 -0.0291 -0.1314 -0.0954  0.0024
                                            0.0292  0.1218 -0.0364  0.0278  0.1395
                                            0.2552  0.0166  0.1380 -0.4461  0.7907
                                           -0.0929  0.1180
    88. (0.00007) RY*(10) C   2           s(  1.53%)p16.21( 24.74%)d48.33( 73.74%)
    89. (0.00006) RY*(11) C   2           s(  8.09%)p 8.78( 71.07%)d 2.58( 20.85%)
    90. (0.00002) RY*(12) C   2           s(  4.54%)p 3.82( 17.33%)d17.21( 78.13%)
    91. (0.00001) RY*(13) C   2           s(  1.48%)p65.64( 96.90%)d 1.10(  1.62%)
    92. (0.00001) RY*(14) C   2           s(  3.96%)p15.08( 59.79%)d 9.14( 36.25%)
    93. (0.00001) RY*(15) C   2           s( 91.88%)p 0.01(  1.02%)d 0.08(  7.10%)
    94. (0.00001) RY*(16) C   2           s(  0.06%)p99.99( 82.79%)d99.99( 17.15%)
    95. (0.00000) RY*(17) C   2           s(  0.01%)p99.99( 99.01%)d92.70(  0.98%)
    96. (0.00737) RY*( 1) C   3           s( 15.96%)p 4.69( 74.79%)d 0.58(  9.25%)
                                           -0.0000  0.0118  0.3964 -0.0460 -0.0156
                                           -0.0398 -0.8507  0.0504  0.0734  0.0137
                                            0.0686 -0.0765 -0.0337 -0.0087 -0.0382
                                            0.0346 -0.0069 -0.2437 -0.1262  0.0437
                                            0.1233 -0.0062
    97. (0.00452) RY*( 2) C   3           s(  1.91%)p48.06( 91.85%)d 3.26(  6.24%)
                                            0.0000  0.0271  0.1251  0.0385 -0.0352
                                           -0.0321  0.0473  0.0491  0.0786 -0.0254
                                            0.9458  0.0359  0.0893  0.0043  0.0390
                                           -0.0245  0.0084  0.1974  0.0680 -0.0283
                                           -0.1336 -0.0112
    98. (0.00090) RY*( 3) C   3           s( 35.80%)p 1.65( 59.04%)d 0.14(  5.16%)
                                            0.0000 -0.0048  0.5927 -0.0575  0.0572
                                           -0.0129  0.3243 -0.1741  0.0369 -0.0123
                                           -0.0490 -0.1327 -0.0160  0.0029 -0.5964
                                           -0.2707 -0.0628 -0.0758 -0.1597 -0.0940
                                           -0.0898 -0.0587
    99. (0.00084) RY*( 4) C   3           s( 19.12%)p 1.07( 20.55%)d 3.16( 60.33%)
                                            0.0000 -0.0042  0.2946  0.3224  0.0199
                                           -0.0024 -0.0540  0.3513  0.0277 -0.0090
                                           -0.1799 -0.0555  0.0264  0.0126 -0.0767
                                            0.1877 -0.0301  0.2866  0.6406 -0.3316
                                           -0.0195  0.0215
   100. (0.00074) RY*( 5) C   3           s( 30.65%)p 1.99( 61.06%)d 0.27(  8.29%)
                                            0.0000 -0.0032  0.5490  0.0485  0.0521
                                           -0.0103  0.2759 -0.0584  0.0525 -0.0124
                                           -0.0858 -0.1678 -0.0218 -0.0114  0.6551
                                            0.2393  0.0742 -0.0557 -0.0977  0.2496
                                           -0.0700 -0.0552
   101. (0.00046) RY*( 6) C   3           s(  9.92%)p 5.56( 55.21%)d 3.51( 34.87%)
                                           -0.0000 -0.0055  0.0890  0.3011  0.0242
                                            0.0006 -0.0906  0.3310  0.0307 -0.0026
                                           -0.1324  0.2385 -0.0462 -0.0003  0.1147
                                           -0.5838  0.0532  0.4492 -0.2818  0.2557
                                           -0.0268  0.0373
   102. (0.00028) RY*( 7) C   3           s( 13.10%)p 4.06( 53.20%)d 2.57( 33.70%)
                                            0.0000 -0.0052 -0.0242  0.3370 -0.1297
                                            0.0092  0.2127  0.5809  0.0233  0.0011
                                            0.0852  0.2012 -0.0241 -0.0060 -0.1723
                                            0.2617 -0.0457 -0.4765 -0.2501  0.0788
                                            0.1136 -0.1683
   103. (0.00018) RY*( 8) C   3           s(  2.75%)p27.15( 74.57%)d 8.26( 22.68%)
                                            0.0000  0.0067 -0.1006  0.1264 -0.0366
                                            0.0055  0.0350  0.1094 -0.1373  0.0006
                                            0.0462 -0.5017  0.4277  0.0132  0.1395
                                           -0.5012  0.0779 -0.3570  0.2493  0.0574
                                            0.1373 -0.1231
   104. (0.00011) RY*( 9) C   3           s( 20.19%)p 1.50( 30.32%)d 2.45( 49.49%)
                                           -0.0000 -0.0016 -0.2348  0.3253  0.2023
                                           -0.0083 -0.1406 -0.0513  0.2715  0.0040
                                           -0.0470 -0.4135 -0.0648 -0.0051 -0.1026
                                            0.1306 -0.0450  0.0592 -0.1552  0.0704
                                           -0.6129 -0.2944
   105. (0.00009) RY*(10) C   3           s(  4.61%)p13.45( 62.05%)d 7.23( 33.34%)
   106. (0.00004) RY*(11) C   3           s( 18.05%)p 2.53( 45.74%)d 2.01( 36.22%)
   107. (0.00002) RY*(12) C   3           s( 32.27%)p 1.61( 51.94%)d 0.49( 15.78%)
   108. (0.00001) RY*(13) C   3           s(  1.54%)p60.84( 93.43%)d 3.28(  5.03%)
   109. (0.00002) RY*(14) C   3           s(  8.31%)p 0.82(  6.80%)d10.21( 84.88%)
   110. (0.00001) RY*(15) C   3           s(  2.14%)p 5.37( 11.47%)d40.42( 86.39%)
   111. (0.00001) RY*(16) C   3           s(  0.05%)p99.99( 99.06%)d18.35(  0.90%)
   112. (0.00000) RY*(17) C   3           s( 83.64%)p 0.11(  9.11%)d 0.09(  7.24%)
   113. (0.00694) RY*( 1) C   4           s(  1.00%)p92.02( 91.60%)d 7.44(  7.41%)
                                            0.0000 -0.0056  0.0871  0.0469  0.0118
                                           -0.0249 -0.7975  0.0544  0.0864  0.0032
                                            0.5064 -0.0662 -0.0086 -0.0309  0.0822
                                            0.0121  0.0122  0.0921 -0.0258  0.0869
                                            0.2363  0.0389
   114. (0.00637) RY*( 2) C   4           s(  0.76%)p99.99( 96.55%)d 3.54(  2.69%)
                                           -0.0000 -0.0277  0.0814  0.0049  0.0138
                                            0.0050  0.5359  0.0345 -0.0072 -0.0005
                                            0.8225  0.0019 -0.0063  0.0023  0.0240
                                           -0.0008 -0.0009 -0.1490  0.0019 -0.0005
                                            0.0525  0.0444
   115. (0.00340) RY*( 3) C   4           s( 72.42%)p 0.14( 10.50%)d 0.24( 17.09%)
                                            0.0000  0.0133  0.8493 -0.0504 -0.0102
                                           -0.0069  0.0232 -0.0636 -0.0336 -0.0368
                                           -0.1716  0.0068  0.0368 -0.0352  0.2536
                                            0.0175  0.0337 -0.3134 -0.0978  0.2017
                                            0.0971  0.1140
   116. (0.00193) RY*( 4) C   4           s(  0.14%)p99.99( 29.79%)d99.99( 70.06%)
                                           -0.0000 -0.0003  0.0316 -0.0209 -0.0017
                                            0.0025  0.0114  0.0007 -0.0082  0.0019
                                           -0.0013  0.0133 -0.0042  0.0078 -0.5103
                                            0.1834  0.0587 -0.0163  0.4975  0.6725
                                            0.0168  0.0197
   117. (0.00131) RY*( 5) C   4           s( 74.81%)p 0.17( 12.58%)d 0.17( 12.61%)
                                           -0.0000 -0.0073  0.1350  0.8543 -0.0006
                                           -0.0030 -0.0717 -0.2147 -0.1100 -0.0020
                                            0.0506  0.0069  0.1551  0.0038 -0.1856
                                           -0.0283 -0.0238 -0.0798  0.0191 -0.1167
                                           -0.3231 -0.0360
   118. (0.00076) RY*( 6) C   4           s( 16.45%)p 3.59( 59.02%)d 1.49( 24.53%)
                                           -0.0000  0.0043  0.3384 -0.2220 -0.0250
                                           -0.0011 -0.0680  0.1933 -0.0740 -0.0118
                                            0.0246  0.0155 -0.0322  0.0174 -0.7194
                                           -0.0988 -0.1143  0.0200 -0.0608 -0.4882
                                            0.0536 -0.0041
   119. (0.00050) RY*( 7) C   4           s( 11.68%)p 0.63(  7.35%)d 6.93( 80.97%)
                                            0.0000  0.0039  0.0328  0.3391 -0.0272
                                           -0.0132  0.2168 -0.0477  0.0204 -0.0018
                                           -0.1299  0.0506  0.0347 -0.0007 -0.0430
                                           -0.0312 -0.0121  0.3620 -0.0308 -0.0079
                                            0.8231  0.0124
   120. (0.00037) RY*( 8) C   4           s(  2.26%)p 4.84( 10.92%)d38.49( 86.83%)
                                            0.0000 -0.0032  0.1484  0.0014 -0.0232
                                            0.0028 -0.0110  0.1151 -0.0424 -0.0014
                                           -0.0028  0.0036  0.0023 -0.0072  0.3056
                                            0.0212 -0.0083  0.1000  0.8362 -0.3953
                                            0.0036 -0.0518
   121. (0.00023) RY*( 9) C   4           s(  8.09%)p 6.21( 50.28%)d 5.14( 41.63%)
                                            0.0000 -0.0157  0.2237  0.1607 -0.0694
                                            0.0108  0.0986  0.6408  0.2523  0.0172
                                            0.0001 -0.0221 -0.0938 -0.0004  0.0791
                                            0.0395  0.0355  0.4418 -0.1375  0.1693
                                           -0.2535 -0.3306
   122. (0.00011) RY*(10) C   4           s(  1.80%)p49.03( 88.11%)d 5.61( 10.09%)
                                            0.0000  0.0134 -0.0230  0.1188 -0.0560
                                           -0.0099 -0.0176 -0.0253  0.6047  0.0029
                                           -0.0272  0.5689 -0.4326 -0.0003 -0.0370
                                           -0.0001 -0.0397 -0.1736  0.0494 -0.0740
                                           -0.0118  0.2504
   123. (0.00009) RY*(11) C   4           s(  7.88%)p 4.52( 35.60%)d 7.17( 56.52%)
   124. (0.00005) RY*(12) C   4           s(  6.24%)p 8.14( 50.83%)d 6.88( 42.93%)
   125. (0.00004) RY*(13) C   4           s(  0.04%)p99.99( 95.71%)d99.99(  4.25%)
   126. (0.00003) RY*(14) C   4           s(  4.05%)p19.54( 79.24%)d 4.12( 16.70%)
   127. (0.00000) RY*(15) C   4           s(  0.01%)p 1.00( 97.98%)d 0.02(  2.01%)
   128. (0.00001) RY*(16) C   4           s(  1.08%)p74.27( 80.53%)d16.96( 18.39%)
   129. (0.00000) RY*(17) C   4           s( 91.35%)p 0.04(  3.64%)d 0.05(  5.01%)
   130. (0.00539) RY*( 1) C   5           s(  3.71%)p24.73( 91.71%)d 1.23(  4.58%)
                                            0.0000 -0.0172  0.1910  0.0041  0.0172
                                            0.0295 -0.1489 -0.0486 -0.0085 -0.0179
                                            0.9426 -0.0367  0.0092 -0.0110  0.0140
                                           -0.0330  0.0052  0.1618  0.0906  0.0487
                                            0.0868  0.0381
   131. (0.00395) RY*( 2) C   5           s(  0.36%)p99.99( 96.28%)d 9.22(  3.35%)
                                            0.0000  0.0020  0.0553  0.0024 -0.0240
                                            0.0187  0.9638 -0.0299 -0.0141  0.0148
                                            0.1699  0.0341 -0.0369  0.0035  0.0271
                                            0.0006 -0.0018 -0.0777  0.0002 -0.0012
                                           -0.1655 -0.0112
   132. (0.00177) RY*( 3) C   5           s( 65.56%)p 0.20( 13.27%)d 0.32( 21.17%)
                                            0.0000  0.0003  0.8067 -0.0514 -0.0463
                                            0.0071 -0.0106  0.0086  0.0254 -0.0163
                                           -0.2087  0.1877  0.0578 -0.0087 -0.1352
                                           -0.1753  0.0192 -0.0200  0.3899  0.2434
                                            0.0055  0.0005
   133. (0.00105) RY*( 4) C   5           s( 29.01%)p 1.52( 44.15%)d 0.93( 26.84%)
                                            0.0000 -0.0025  0.4460  0.3012 -0.0207
                                            0.0023 -0.0278 -0.1537  0.0249 -0.0122
                                           -0.0665 -0.0836  0.0310 -0.0003  0.6148
                                            0.1594 -0.0231  0.0718 -0.3887 -0.3312
                                           -0.0001 -0.0501
   134. (0.00076) RY*( 5) C   5           s(  6.94%)p12.43( 86.22%)d 0.99(  6.84%)
                                           -0.0000 -0.0128  0.1691  0.1938  0.0555
                                           -0.0008 -0.0047  0.3318  0.0268 -0.0098
                                           -0.0084 -0.8208  0.0608  0.0005 -0.2617
                                            0.0729 -0.0048 -0.0724 -0.0329  0.0467
                                           -0.2355 -0.0667
   135. (0.00058) RY*( 6) C   5           s(  4.22%)p18.53( 78.14%)d 4.18( 17.64%)
                                            0.0000  0.0026  0.2004 -0.0241 -0.0380
                                            0.0021  0.0112 -0.2168 -0.0167 -0.0053
                                            0.0015  0.1698 -0.0249 -0.0020 -0.6421
                                            0.5396 -0.0323  0.1281 -0.3426 -0.1981
                                            0.0573  0.0088
   136. (0.00024) RY*( 7) C   5           s( 12.29%)p 4.13( 50.80%)d 3.00( 36.92%)
                                           -0.0000 -0.0008 -0.1019  0.3313  0.0522
                                            0.0013 -0.0174  0.1256  0.0765  0.0076
                                            0.0430  0.1269  0.1191 -0.0113  0.1504
                                            0.6553  0.0417 -0.2867  0.5327 -0.0101
                                            0.0416 -0.0371
   137. (0.00017) RY*( 8) C   5           s( 49.50%)p 0.55( 27.27%)d 0.47( 23.22%)
                                           -0.0000 -0.0011 -0.0846  0.6968 -0.0485
                                            0.0045  0.0646  0.0099  0.3459  0.0045
                                            0.0081  0.1446  0.0939  0.0008 -0.1971
                                           -0.2653 -0.0987 -0.0053 -0.1932  0.2671
                                            0.3287 -0.1246
   138. (0.00013) RY*( 9) C   5           s(  8.22%)p 8.44( 69.35%)d 2.73( 22.43%)
                                           -0.0000  0.0007 -0.0759  0.2702 -0.0585
                                           -0.0110  0.0141 -0.5087 -0.4178 -0.0021
                                           -0.0957 -0.2224 -0.4456 -0.0023  0.0099
                                            0.0503 -0.0029  0.2897  0.2461  0.2265
                                            0.0265 -0.1667
   139. (0.00012) RY*(10) C   5           s(  5.22%)p 4.15( 21.66%)d13.99( 73.12%)
                                           -0.0000 -0.0006  0.0039  0.2042  0.1027
                                           -0.0164 -0.1817 -0.2635 -0.1961  0.0064
                                            0.1106  0.1967  0.0401 -0.0010 -0.0660
                                           -0.1044 -0.0873 -0.5115 -0.1806  0.1625
                                           -0.6368  0.0710
   140. (0.00009) RY*(11) C   5           s(  9.11%)p 5.58( 50.87%)d 4.39( 40.01%)
   141. (0.00005) RY*(12) C   5           s( 12.10%)p 5.57( 67.38%)d 1.70( 20.52%)
   142. (0.00006) RY*(13) C   5           s(  2.87%)p14.29( 41.03%)d19.53( 56.09%)
   143. (0.00001) RY*(14) C   5           s(  6.84%)p 3.30( 22.57%)d10.32( 70.59%)
   144. (0.00001) RY*(15) C   5           s(  1.26%)p25.32( 31.80%)d53.31( 66.95%)
   145. (0.00001) RY*(16) C   5           s( 82.12%)p 0.13( 10.31%)d 0.09(  7.57%)
   146. (0.00000) RY*(17) C   5           s(  0.65%)p99.99( 97.35%)d 3.06(  2.00%)
   147. (0.01619) RY*( 1) C   6           s(  0.23%)p99.99( 98.44%)d 5.75(  1.33%)
                                            0.0000  0.0072 -0.0083  0.0469 -0.0012
                                           -0.0033  0.0465  0.0833 -0.0021 -0.0021
                                           -0.9868  0.0018 -0.0175 -0.0050  0.0347
                                            0.0014 -0.0031  0.1148  0.0094 -0.0011
                                           -0.0012 -0.0069
   148. (0.00562) RY*( 2) C   6           s(  1.11%)p84.29( 93.64%)d 4.72(  5.25%)
                                           -0.0000  0.0177  0.1036  0.0076  0.0000
                                           -0.0089  0.9586 -0.0791 -0.0357  0.0092
                                            0.0415  0.0015  0.0090  0.0006  0.0890
                                           -0.0087 -0.0033  0.0022 -0.0032  0.0011
                                            0.2233 -0.0508
   149. (0.00274) RY*( 3) C   6           s( 77.03%)p 0.27( 20.45%)d 0.03(  2.52%)
                                            0.0000 -0.0047  0.8764  0.0458  0.0037
                                           -0.0192 -0.1319  0.1241 -0.0116  0.0095
                                            0.0029  0.2254 -0.0178 -0.0090  0.3304
                                            0.1035 -0.0096 -0.0634 -0.1010 -0.0329
                                            0.0822  0.0558
   150. (0.00166) RY*( 4) C   6           s( 15.42%)p 4.77( 73.49%)d 0.72( 11.09%)
                                           -0.0000 -0.0011  0.3903 -0.0361  0.0223
                                           -0.0085  0.0210 -0.0076  0.0039  0.0045
                                           -0.0216 -0.1403 -0.0406  0.0204 -0.6806
                                           -0.4990 -0.0044  0.0506  0.2237  0.2315
                                            0.0026  0.0683
   151. (0.00068) RY*( 5) C   6           s(  2.76%)p19.49( 53.70%)d15.80( 43.54%)
                                            0.0000  0.0007  0.1182 -0.1118  0.0327
                                            0.0008  0.0588 -0.0129  0.0094  0.0026
                                           -0.0174 -0.0414 -0.0334 -0.0194 -0.5543
                                            0.4711  0.0246  0.0820 -0.4469 -0.4721
                                           -0.0547  0.0550
   152. (0.00058) RY*( 6) C   6           s(  0.34%)p35.36( 12.15%)d99.99( 87.51%)
                                            0.0000  0.0014  0.0510  0.0275  0.0089
                                           -0.0002  0.0064  0.0016  0.0075  0.0028
                                            0.0152 -0.1555 -0.0894 -0.0028  0.1355
                                           -0.2656  0.0062  0.0248  0.4550 -0.8106
                                           -0.1021  0.0038
   153. (0.00031) RY*( 7) C   6           s(  0.65%)p99.99( 73.10%)d40.33( 26.25%)
                                           -0.0000  0.0022  0.0468  0.0485  0.0443
                                            0.0046  0.1026  0.3294 -0.0708  0.0084
                                            0.0636 -0.4619 -0.5462  0.0029  0.0989
                                            0.2833 -0.0322  0.1431  0.1443  0.2050
                                           -0.3088  0.2895
   154. (0.00017) RY*( 8) C   6           s(  4.87%)p13.03( 63.45%)d 6.51( 31.68%)
                                            0.0000 -0.0100 -0.0568  0.2095 -0.0381
                                            0.0059 -0.0409 -0.0283  0.0147  0.0073
                                            0.0240  0.2189 -0.7209 -0.0021 -0.0205
                                           -0.2495  0.0286  0.0468 -0.2833 -0.0528
                                            0.0987 -0.4710
   155. (0.00014) RY*( 9) C   6           s(  2.11%)p19.66( 41.52%)d26.69( 56.37%)
                                            0.0000 -0.0058  0.1415  0.0324  0.0026
                                            0.0013 -0.0123 -0.2283  0.2391 -0.0109
                                           -0.0864 -0.5318  0.0489 -0.0018  0.0308
                                            0.1075 -0.0196 -0.5900 -0.0380  0.0527
                                           -0.1407 -0.4377
   156. (0.00011) RY*(10) C   6           s(  3.61%)p10.94( 39.45%)d15.79( 56.95%)
                                            0.0000 -0.0024  0.0332  0.0900  0.1639
                                           -0.0059 -0.2036 -0.3125 -0.1928  0.0031
                                            0.0026 -0.4521 -0.0419 -0.0037  0.0762
                                            0.0782 -0.0087  0.2833 -0.0135 -0.0052
                                            0.6978  0.0452
   157. (0.00011) RY*(11) C   6           s(  5.46%)p 8.58( 46.80%)d 8.75( 47.75%)
                                            0.0000  0.0028 -0.1004  0.2051  0.0491
                                            0.0025  0.0162  0.4240 -0.1930 -0.0089
                                            0.0011 -0.2351  0.1210 -0.0061  0.0702
                                           -0.4139  0.0662 -0.3322 -0.5018 -0.1239
                                            0.1075  0.2973
   158. (0.00006) RY*(12) C   6           s(  0.30%)p99.99( 60.89%)d99.99( 38.81%)
   159. (0.00005) RY*(13) C   6           s( 48.04%)p 0.32( 15.36%)d 0.76( 36.60%)
   160. (0.00004) RY*(14) C   6           s( 20.94%)p 2.19( 45.93%)d 1.58( 33.13%)
   161. (0.00001) RY*(15) C   6           s( 22.63%)p 2.73( 61.87%)d 0.68( 15.49%)
   162. (0.00000) RY*(16) C   6           s(  0.18%)p99.99( 98.25%)d 8.82(  1.57%)
   163. (0.00000) RY*(17) C   6           s( 94.33%)p 0.02(  1.65%)d 0.04(  4.02%)
   164. (0.00141) RY*( 1) H   7           s( 96.88%)p 0.03(  3.12%)
                                           -0.0025  0.9842  0.0105 -0.1437  0.1025
                                           -0.0066
   165. (0.00037) RY*( 2) H   7           s( 86.35%)p 0.16( 13.65%)
                                           -0.0019 -0.0573  0.9275 -0.3425 -0.0156
                                            0.1378
   166. (0.00014) RY*( 3) H   7           s(  5.79%)p16.28( 94.21%)
                                           -0.0152  0.1484  0.1887  0.4414 -0.8394
                                           -0.2067
   167. (0.00011) RY*( 4) H   7           s(  9.95%)p 9.05( 90.05%)
                                            0.0143  0.0620  0.3090  0.8050  0.5025
                                            0.0039
   168. (0.00011) RY*( 5) H   7           s(  1.08%)p91.81( 98.92%)
                                            0.0004 -0.0463  0.0929 -0.1387  0.1783
                                           -0.9686
   169. (0.00130) RY*( 1) H   8           s( 98.49%)p 0.02(  1.51%)
                                           -0.0017  0.9924  0.0024 -0.0910 -0.0804
                                            0.0195
   170. (0.00034) RY*( 2) H   8           s( 98.34%)p 0.02(  1.66%)
                                           -0.0022 -0.0092  0.9916 -0.1183  0.0447
                                           -0.0239
   171. (0.00014) RY*( 3) H   8           s(  2.26%)p43.22( 97.74%)
                                            0.0038  0.1006  0.1117  0.9768  0.1482
                                            0.0370
   172. (0.00012) RY*( 4) H   8           s(  0.05%)p99.99( 99.95%)
                                            0.0024  0.0172 -0.0138  0.0508 -0.0878
                                           -0.9946
   173. (0.00010) RY*( 5) H   8           s(  0.90%)p99.99( 99.10%)
                                           -0.0198  0.0681 -0.0632 -0.1450  0.9806
                                           -0.0920
   174. (0.00646) RY*( 1)Cl   9           s(  0.47%)p99.99( 63.92%)d75.80( 35.61%)
                                           -0.0000 -0.0000 -0.0042  0.0583  0.0357
                                           -0.0005  0.0002 -0.0000 -0.0101  0.2074
                                            0.0152 -0.0047  0.0045 -0.0000 -0.0138
                                           -0.3409  0.0548  0.0176  0.0042  0.0000
                                            0.0039 -0.6815 -0.0963 -0.0480 -0.0026
                                           -0.0412  0.2680  0.5006 -0.1763 -0.0307
   175. (0.00360) RY*( 2)Cl   9           s(  0.31%)p99.99( 74.96%)d78.90( 24.73%)
                                           -0.0000 -0.0000 -0.0054  0.0465 -0.0306
                                           -0.0013  0.0000 -0.0000 -0.0090  0.6430
                                            0.0060 -0.0302  0.0079 -0.0000 -0.0132
                                           -0.4842  0.0122  0.0123 -0.0007  0.0000
                                            0.0021  0.3046  0.0832  0.0178  0.0014
                                           -0.1511 -0.1509 -0.2370 -0.3807 -0.0239
   176. (0.00136) RY*( 3)Cl   9           s( 13.39%)p 5.11( 68.45%)d 1.36( 18.16%)
                                           -0.0000 -0.0000 -0.0176  0.3594  0.0659
                                           -0.0076  0.0015 -0.0000 -0.0338 -0.4994
                                           -0.1242  0.0710  0.0044 -0.0000 -0.0726
                                           -0.6129  0.1236  0.0582  0.0193  0.0000
                                            0.0014  0.0707  0.0921 -0.0001  0.0013
                                            0.3824 -0.0754 -0.0945 -0.0006 -0.1440
   177. (0.00036) RY*( 4)Cl   9           s( 60.38%)p 0.46( 27.82%)d 0.20( 11.80%)
                                           -0.0000 -0.0000  0.0005  0.7600 -0.1601
                                           -0.0240  0.0021 -0.0000  0.0002  0.2542
                                           -0.2596  0.0949 -0.0135 -0.0000 -0.0033
                                            0.2411 -0.1008  0.1606 -0.0292  0.0000
                                           -0.0037  0.0569 -0.1951  0.0272 -0.0011
                                            0.1151  0.0593  0.0675  0.0930  0.2967
   178. (0.00024) RY*( 5)Cl   9           s( 31.24%)p 1.41( 44.12%)d 0.79( 24.64%)
                                            0.0000  0.0000  0.0041  0.3568  0.4299
                                           -0.0149  0.0013  0.0000  0.0095 -0.1346
                                            0.4914  0.0304 -0.0083  0.0000  0.0039
                                           -0.0063 -0.2250  0.2713 -0.0037 -0.0000
                                            0.0047 -0.1009  0.2138 -0.0165 -0.0011
                                           -0.4784 -0.0672 -0.1056  0.0433  0.0045
   179. (0.00015) RY*( 6)Cl   9           s(  0.63%)p99.99( 87.01%)d19.48( 12.36%)
                                            0.0000  0.0000  0.0017  0.0165  0.0775
                                           -0.0080 -0.0010  0.0000  0.0026  0.1713
                                           -0.2769  0.0839 -0.0065  0.0000  0.0134
                                            0.1557  0.3293  0.0185 -0.0105 -0.0000
                                            0.0135 -0.3813  0.6881 -0.0669 -0.0055
                                            0.0874 -0.0981 -0.2891  0.1062  0.1072
   180. (0.00007) RY*( 7)Cl   9           s( 18.55%)p 2.55( 47.32%)d 1.84( 34.12%)
   181. (0.00005) RY*( 8)Cl   9           s(  9.81%)p 4.78( 46.91%)d 4.41( 43.28%)
   182. (0.00002) RY*( 9)Cl   9           s(  0.13%)p99.99( 44.43%)d99.99( 55.44%)
   183. (0.00002) RY*(10)Cl   9           s(  3.21%)p 5.29( 17.00%)d24.84( 79.79%)
   184. (0.00002) RY*(11)Cl   9           s(  7.03%)p 3.92( 27.55%)d 9.30( 65.42%)
   185. (0.00000) RY*(12)Cl   9           s(  0.06%)p99.99( 99.74%)d 3.22(  0.20%)
   186. (0.00001) RY*(13)Cl   9           s( 40.37%)p 0.77( 30.99%)d 0.71( 28.64%)
   187. (0.00001) RY*(14)Cl   9           s(  2.62%)p19.91( 52.23%)d17.21( 45.14%)
   188. (0.00000) RY*(15)Cl   9           s(  0.02%)p99.99( 99.76%)d11.16(  0.22%)
   189. (0.00000) RY*(16)Cl   9           s(  0.00%)p 1.00( 99.87%)d 0.00(  0.13%)
   190. (0.00001) RY*(17)Cl   9           s(  3.81%)p21.21( 80.82%)d 4.03( 15.37%)
   191. (0.00000) RY*(18)Cl   9           s(  0.03%)p99.99( 99.72%)d 8.40(  0.25%)
   192. (0.00000) RY*(19)Cl   9           s( 98.65%)p 0.00(  0.27%)d 0.01(  1.08%)
   193. (0.00000) RY*(20)Cl   9           s(100.00%)p 0.00(  0.00%)d 0.00(  0.00%)
   194. (0.00000) RY*(21)Cl   9           s(  9.17%)p 9.58( 87.82%)d 0.33(  3.02%)
   195. (0.00444) RY*( 1) O  10           s(  1.65%)p58.74( 97.10%)d 0.75(  1.24%)
                                           -0.0000  0.0000  0.0937 -0.0880  0.0015
                                            0.0017  0.0451 -0.0155  0.0229 -0.0065
                                            0.7914  0.0101  0.0088 -0.0025 -0.5838
                                            0.0232 -0.0172 -0.0941  0.0479 -0.0019
                                           -0.0356  0.0048
   196. (0.00294) RY*( 2) O  10           s(  0.33%)p99.99( 97.91%)d 5.32(  1.76%)
                                            0.0000 -0.0017  0.0279  0.0501 -0.0041
                                           -0.0027 -0.0058  0.0775 -0.0492 -0.0024
                                            0.5838  0.0147  0.0127  0.0121  0.7927
                                           -0.0134  0.0278 -0.1087 -0.0650  0.0013
                                            0.0390  0.0018
   197. (0.00043) RY*( 3) O  10           s( 20.19%)p 3.86( 77.97%)d 0.09(  1.84%)
                                            0.0000 -0.0013  0.3427 -0.2904 -0.0111
                                           -0.0010 -0.6959 -0.4968 -0.2135  0.0006
                                           -0.0020  0.0047  0.0207  0.0005  0.0492
                                            0.0074  0.0006  0.0385 -0.0018 -0.0001
                                           -0.1293 -0.0155
   198. (0.00018) RY*( 4) O  10           s( 70.98%)p 0.39( 27.56%)d 0.02(  1.46%)
                                            0.0000  0.0060  0.8416  0.0334 -0.0177
                                            0.0251  0.4177  0.0620 -0.2522 -0.0020
                                           -0.0918  0.1540 -0.0228  0.0008  0.0165
                                            0.0009 -0.0079  0.0434  0.0097  0.0184
                                            0.1048  0.0359
   199. (0.00010) RY*( 5) O  10           s( 31.26%)p 1.70( 53.20%)d 0.50( 15.54%)
   200. (0.00005) RY*( 6) O  10           s( 49.66%)p 0.70( 34.79%)d 0.31( 15.56%)
   201. (0.00001) RY*( 7) O  10           s(  2.46%)p39.58( 97.46%)d 0.03(  0.08%)
   202. (0.00002) RY*( 8) O  10           s( 16.00%)p 4.88( 78.08%)d 0.37(  5.93%)
   203. (0.00002) RY*( 9) O  10           s(  5.01%)p15.78( 79.11%)d 3.17( 15.88%)
   204. (0.00000) RY*(10) O  10           s( 99.59%)p 0.00(  0.37%)d 0.00(  0.04%)
   205. (0.00000) RY*(11) O  10           s(  0.21%)p99.99( 99.59%)d 0.97(  0.20%)
   206. (0.00000) RY*(12) O  10           s(  0.02%)p99.99( 99.91%)d 2.65(  0.06%)
   207. (0.00001) RY*(13) O  10           s(  1.34%)p 3.55(  4.74%)d70.34( 93.93%)
   208. (0.00000) RY*(14) O  10           s(  0.07%)p99.99(  7.90%)d99.99( 92.03%)
   209. (0.00000) RY*(15) O  10           s(  0.15%)p59.91(  8.85%)d99.99( 91.00%)
   210. (0.00000) RY*(16) O  10           s(  0.07%)p99.99( 32.69%)d99.99( 67.23%)
   211. (0.00000) RY*(17) O  10           s(  0.99%)p 3.17(  3.15%)d96.52( 95.86%)
   212. (0.00507) RY*( 1) C  11           s(  1.79%)p52.36( 93.59%)d 2.59(  4.63%)
                                           -0.0000  0.0027  0.1151  0.0679 -0.0026
                                            0.0374 -0.8056  0.1189  0.0101 -0.5129
                                            0.0742 -0.0012  0.0515 -0.0067 -0.0909
                                            0.0013  0.0069  0.1948 -0.0053
   213. (0.00294) RY*( 2) C  11           s( 10.47%)p 7.90( 82.67%)d 0.66(  6.86%)
                                           -0.0000 -0.0012  0.2890  0.1454 -0.0000
                                            0.0136 -0.4293  0.0690 -0.0180  0.7946
                                            0.0592  0.0037  0.0318 -0.0352  0.2256
                                           -0.0465  0.0064  0.1246 -0.0047
   214. (0.00156) RY*( 3) C  11           s(  1.82%)p41.51( 75.70%)d12.32( 22.48%)
                                            0.0000 -0.0005  0.1145  0.0717  0.0020
                                           -0.0033 -0.0214 -0.0051  0.0017 -0.0011
                                            0.0324 -0.0378 -0.7125  0.4963  0.0038
                                            0.3166 -0.3516  0.0254  0.0161
   215. (0.00124) RY*( 4) C  11           s( 73.57%)p 0.28( 20.45%)d 0.08(  5.97%)
                                            0.0000  0.0002  0.8143  0.2693  0.0091
                                           -0.0349  0.2916 -0.0309  0.0222 -0.1667
                                            0.1633  0.0119  0.2457  0.0427 -0.1123
                                            0.1969  0.0612  0.0366  0.0572
   216. (0.00074) RY*( 5) C  11           s(  6.65%)p 8.78( 58.36%)d 5.26( 34.99%)
                                            0.0000 -0.0019  0.2513  0.0343  0.0466
                                           -0.0091  0.0779  0.0297  0.0047 -0.0924
                                            0.0202 -0.0353 -0.6206 -0.4257  0.0019
                                           -0.5184  0.2822  0.0378 -0.0090
   217. (0.00055) RY*( 6) C  11           s(  1.11%)p 3.76(  4.17%)d85.43( 94.72%)
                                            0.0000 -0.0002  0.0981 -0.0271  0.0270
                                           -0.0048  0.0663  0.0506  0.0025 -0.0362
                                            0.0545  0.0103  0.1495 -0.0892 -0.0274
                                           -0.4891 -0.8368  0.0593  0.0594
   218. (0.00026) RY*( 7) C  11           s( 31.83%)p 1.68( 53.55%)d 0.46( 14.63%)
                                            0.0000  0.0006  0.0047  0.5630 -0.0357
                                            0.0060 -0.0497  0.1229 -0.0096 -0.0767
                                           -0.7128  0.0002  0.0076 -0.0609  0.1383
                                           -0.0039 -0.0756 -0.3473  0.0275
   219. (0.00016) RY*( 8) C  11           s(  5.90%)p 4.03( 23.76%)d11.92( 70.34%)
                                           -0.0000 -0.0033 -0.1091  0.1638 -0.1423
                                            0.0090  0.2448  0.3807 -0.0099 -0.0637
                                           -0.1567  0.0036  0.0290  0.0552  0.2243
                                            0.0089  0.0354  0.7669 -0.2523
   220. (0.00008) RY*( 9) C  11           s(  1.39%)p17.85( 24.81%)d53.10( 73.80%)
   221. (0.00007) RY*(10) C  11           s( 30.46%)p 1.26( 38.42%)d 1.02( 31.12%)
   222. (0.00004) RY*(11) C  11           s( 29.04%)p 0.95( 27.63%)d 1.49( 43.33%)
   223. (0.00002) RY*(12) C  11           s(  9.68%)p 4.46( 43.20%)d 4.87( 47.12%)
   224. (0.00002) RY*(13) C  11           s( 20.44%)p 2.24( 45.69%)d 1.66( 33.87%)
   225. (0.00000) RY*(14) C  11           s( 75.76%)p 0.11(  8.28%)d 0.21( 15.96%)
   226. (0.00658) RY*( 1) C  12           s( 14.81%)p 5.67( 84.03%)d 0.08(  1.16%)
                                            0.0000 -0.0118  0.3815 -0.0474  0.0128
                                            0.0178  0.8894  0.0474 -0.0458  0.2080
                                           -0.0320 -0.0001 -0.0182  0.0021 -0.0184
                                           -0.0050  0.0103  0.1051  0.0099
   227. (0.00292) RY*( 2) C  12           s( 27.88%)p 2.54( 70.85%)d 0.05(  1.27%)
                                            0.0000  0.0007  0.5183  0.1001 -0.0125
                                            0.0273 -0.0070 -0.1079 -0.0146 -0.8209
                                            0.1466 -0.0002  0.0175 -0.0059  0.0856
                                            0.0125 -0.0042 -0.0542  0.0480
   228. (0.00119) RY*( 3) C  12           s( 64.79%)p 0.49( 31.55%)d 0.06(  3.67%)
                                            0.0000 -0.0047  0.6054  0.5303 -0.0110
                                           -0.0101 -0.3250 -0.0009 -0.0324  0.4447
                                           -0.0228 -0.0001  0.1022  0.0027 -0.1340
                                            0.0711 -0.0002 -0.1123  0.0323
   229. (0.00093) RY*( 4) C  12           s( 23.63%)p 2.64( 62.33%)d 0.59( 14.04%)
                                           -0.0000 -0.0014 -0.1634  0.4578 -0.0061
                                           -0.0109  0.0925 -0.0303 -0.0005 -0.0534
                                            0.1282  0.0104 -0.7684 -0.0621 -0.1194
                                           -0.3521 -0.0275  0.0069  0.0372
   230. (0.00084) RY*( 5) C  12           s( 57.88%)p 0.67( 38.94%)d 0.05(  3.18%)
                                           -0.0000 -0.0007 -0.4150  0.6369 -0.0301
                                           -0.0174  0.2609 -0.1345  0.0083 -0.1301
                                            0.2189 -0.0043  0.4866  0.0357 -0.0615
                                            0.1491  0.0311  0.0609 -0.0333
   231. (0.00041) RY*( 6) C  12           s(  1.05%)p30.51( 31.96%)d63.95( 66.99%)
                                            0.0000  0.0049 -0.0155 -0.0502  0.0877
                                            0.0002 -0.0384  0.5149 -0.0115 -0.1125
                                            0.1695 -0.0074 -0.1048 -0.0225 -0.5893
                                            0.4283  0.0264  0.2570  0.2692
   232. (0.00031) RY*( 7) C  12           s(  0.91%)p23.10( 21.00%)d85.88( 78.09%)
                                           -0.0000 -0.0032 -0.0261  0.0728 -0.0556
                                           -0.0046  0.0211 -0.2410  0.0053  0.0318
                                           -0.0816 -0.0170 -0.3786 -0.0127  0.3071
                                            0.7995  0.0217  0.0244 -0.2151
   233. (0.00018) RY*( 8) C  12           s(  6.70%)p 7.02( 47.00%)d 6.91( 46.30%)
                                           -0.0000 -0.0003 -0.0165  0.2441  0.0845
                                           -0.0104 -0.0274  0.6473  0.0099 -0.0513
                                           -0.2169  0.0009  0.0209  0.0009  0.6224
                                           -0.0480 -0.0390  0.2456  0.1071
   234. (0.00010) RY*( 9) C  12           s(  0.79%)p31.62( 24.84%)d94.70( 74.38%)
   235. (0.00005) RY*(10) C  12           s(  0.08%)p 8.24(  0.69%)d99.99( 99.22%)
   236. (0.00005) RY*(11) C  12           s(  0.69%)p18.67( 12.80%)d99.99( 86.52%)
   237. (0.00003) RY*(12) C  12           s(  3.15%)p22.89( 72.10%)d 7.86( 24.75%)
   238. (0.00000) RY*(13) C  12           s(  0.01%)p 1.00( 99.87%)d 0.00(  0.13%)
   239. (0.00000) RY*(14) C  12           s( 97.34%)p 0.03(  2.50%)d 0.00(  0.16%)
   240. (0.01311) RY*( 1) C  13           s(  9.55%)p 8.74( 83.46%)d 0.73(  6.99%)
                                            0.0000 -0.0151  0.3028  0.0600 -0.0050
                                            0.0280  0.2669 -0.0758 -0.0561 -0.0073
                                            0.8669 -0.0354  0.0007  0.0022 -0.0279
                                            0.0097 -0.0001  0.1699  0.0204  0.0129
                                            0.1969  0.0404
   241. (0.01026) RY*( 2) C  13           s( 45.58%)p 1.14( 51.93%)d 0.05(  2.49%)
                                           -0.0000  0.0184  0.6637 -0.1219 -0.0084
                                            0.0041  0.5402 -0.0347 -0.0234  0.0061
                                           -0.4454 -0.1550 -0.0567  0.0016  0.0049
                                            0.0096  0.0026  0.0569  0.0224  0.0161
                                            0.1442  0.0084
   242. (0.00715) RY*( 3) C  13           s( 36.97%)p 1.61( 59.49%)d 0.10(  3.55%)
                                            0.0000 -0.0075  0.6026  0.0788  0.0152
                                           -0.0199 -0.7597  0.1024  0.0261 -0.0196
                                           -0.0176 -0.0226  0.0647  0.0017  0.0264
                                            0.0020 -0.0034  0.1660  0.0134  0.0093
                                            0.0437  0.0759
   243. (0.00377) RY*( 4) C  13           s(  0.04%)p99.99( 71.00%)d99.99( 28.95%)
                                            0.0000 -0.0009  0.0197 -0.0065  0.0001
                                           -0.0011 -0.0274 -0.0866  0.0061 -0.0006
                                           -0.0114 -0.0662  0.0063 -0.0092 -0.6795
                                           -0.4799  0.0705 -0.0175 -0.4743  0.2529
                                           -0.0118  0.0126
   244. (0.00108) RY*( 5) C  13           s(  7.15%)p 5.31( 38.02%)d 7.66( 54.82%)
                                           -0.0000  0.0137  0.0400  0.2581 -0.0559
                                           -0.0032  0.1465  0.1005  0.0296 -0.0034
                                           -0.0641  0.5216  0.0372  0.0056 -0.0484
                                            0.2519  0.0662  0.4408 -0.0284  0.4734
                                           -0.3549  0.0553
   245. (0.00099) RY*( 6) C  13           s(  3.48%)p 9.59( 33.37%)d18.15( 63.15%)
                                           -0.0000  0.0099  0.0525  0.1717 -0.0498
                                           -0.0036  0.0994 -0.0148  0.0201 -0.0032
                                           -0.0374  0.3192  0.0333 -0.0058 -0.0009
                                           -0.4578 -0.0961  0.2865  0.0319 -0.6938
                                           -0.2454  0.0822
   246. (0.00065) RY*( 7) C  13           s( 53.56%)p 0.49( 26.11%)d 0.38( 20.33%)
                                           -0.0000  0.0033  0.0573  0.7290  0.0303
                                           -0.0089 -0.0044 -0.4511 -0.0951  0.0173
                                           -0.1008  0.1840  0.0315 -0.0014  0.0303
                                            0.0476  0.0014 -0.3470 -0.0353  0.0002
                                            0.2847 -0.0239
   247. (0.00050) RY*( 8) C  13           s( 19.09%)p 1.64( 31.30%)d 2.60( 49.61%)
                                            0.0000  0.0077 -0.2509  0.3574 -0.0118
                                            0.0147  0.0489  0.3957  0.2410 -0.0173
                                           -0.1277 -0.2712 -0.0163  0.0011 -0.0299
                                           -0.0647 -0.0131  0.4297  0.0405  0.0108
                                            0.5340  0.1568
   248. (0.00033) RY*( 9) C  13           s(  0.06%)p99.99( 22.27%)d99.99( 77.67%)
                                            0.0000 -0.0004  0.0213  0.0074 -0.0114
                                            0.0001  0.0282  0.1194  0.0450 -0.0020
                                            0.0159  0.0019 -0.0159 -0.0122  0.1465
                                            0.4253  0.0512  0.0006 -0.8208 -0.3135
                                            0.0069  0.0673
   249. (0.00025) RY*(10) C  13           s( 16.97%)p 2.75( 46.63%)d 2.15( 36.40%)
                                           -0.0000 -0.0068  0.0970  0.3996 -0.0228
                                           -0.0145  0.0673  0.0786  0.4015  0.0115
                                            0.0895 -0.5099 -0.1586 -0.0001  0.0294
                                            0.0007  0.0045 -0.1171  0.0283  0.0087
                                           -0.5613 -0.1856
   250. (0.00006) RY*(11) C  13           s(  4.56%)p15.61( 71.21%)d 5.31( 24.23%)
   251. (0.00004) RY*(12) C  13           s(  3.12%)p14.14( 44.12%)d16.91( 52.76%)
   252. (0.00002) RY*(13) C  13           s(  0.29%)p99.99( 85.77%)d48.87( 13.95%)
   253. (0.00001) RY*(14) C  13           s(  0.01%)p 1.00( 79.96%)d 0.25( 20.03%)
   254. (0.00000) RY*(15) C  13           s(  0.00%)p 1.00( 98.30%)d 0.02(  1.69%)
   255. (0.00000) RY*(16) C  13           s( 95.65%)p 0.01(  1.07%)d 0.03(  3.28%)
   256. (0.00001) RY*(17) C  13           s(  4.07%)p13.79( 56.11%)d 9.79( 39.82%)
   257. (0.01160) RY*( 1) C  14           s(  1.17%)p83.21( 97.02%)d 1.56(  1.82%)
                                           -0.0000  0.0074  0.0876 -0.0625 -0.0048
                                            0.0166 -0.7867  0.1100 -0.0354 -0.0211
                                            0.5775  0.0598  0.0003 -0.0004  0.0012
                                           -0.0120  0.0027 -0.1028  0.0044 -0.0055
                                           -0.0869 -0.0023
   258. (0.00353) RY*( 2) C  14           s( 17.17%)p 4.72( 81.00%)d 0.11(  1.84%)
                                            0.0000 -0.0001  0.4123  0.0402 -0.0073
                                            0.0310  0.5138 -0.1724 -0.1041  0.0406
                                            0.6735 -0.2080 -0.0639 -0.0013 -0.0438
                                           -0.0021  0.0026 -0.1287 -0.0047  0.0021
                                            0.0405  0.0108
   259. (0.00220) RY*( 3) C  14           s(  0.47%)p99.99( 97.53%)d 4.22(  2.00%)
                                            0.0000 -0.0008  0.0634  0.0265 -0.0030
                                            0.0006  0.0370  0.0462  0.0031  0.0019
                                            0.0317  0.0981  0.0024 -0.0324  0.8787
                                            0.4325  0.0300 -0.0058  0.1229  0.0683
                                            0.0071 -0.0103
   260. (0.00155) RY*( 4) C  14           s( 62.72%)p 0.59( 37.09%)d 0.00(  0.19%)
                                            0.0000 -0.0114  0.7398  0.2825  0.0001
                                           -0.0014 -0.0409  0.2332 -0.0230  0.0358
                                           -0.2391  0.4892 -0.0435  0.0027 -0.0639
                                           -0.1028 -0.0013  0.0047 -0.0139 -0.0178
                                           -0.0371  0.0056
   261. (0.00068) RY*( 5) C  14           s( 49.78%)p 0.69( 34.26%)d 0.32( 15.96%)
                                           -0.0000 -0.0067 -0.4642  0.5307 -0.0231
                                            0.0105  0.1546  0.0561 -0.0884 -0.0246
                                            0.2384  0.4925  0.0297  0.0011 -0.0195
                                           -0.0795 -0.0044 -0.2563 -0.0099 -0.0148
                                            0.1120 -0.2848
   262. (0.00046) RY*( 6) C  14           s(  0.02%)p99.99(  8.64%)d99.99( 91.34%)
                                            0.0000 -0.0013  0.0120  0.0013 -0.0081
                                           -0.0034 -0.0236 -0.1550  0.0299  0.0002
                                            0.0021  0.0852 -0.0125 -0.0162 -0.1945
                                            0.1209 -0.0287  0.0528  0.9527  0.0077
                                            0.0535 -0.0015
   263. (0.00037) RY*( 7) C  14           s( 15.98%)p 3.39( 54.11%)d 1.87( 29.91%)
                                           -0.0000 -0.0022  0.1499  0.3593  0.0904
                                           -0.0187 -0.1933 -0.3881  0.4753 -0.0127
                                           -0.1795 -0.2902  0.0679  0.0009  0.0079
                                            0.0710 -0.0231 -0.5176 -0.0460  0.0444
                                            0.1575 -0.0484
   264. (0.00017) RY*( 8) C  14           s(  0.22%)p99.99( 81.27%)d85.24( 18.52%)
                                           -0.0000  0.0024 -0.0058 -0.0147  0.0438
                                            0.0060  0.0848  0.5558  0.1711 -0.0026
                                            0.0004 -0.3033  0.0927 -0.0026  0.2542
                                           -0.5495  0.0015 -0.2130  0.2498 -0.2618
                                            0.0279 -0.0897
   265. (0.00006) RY*( 9) C  14           s(  1.61%)p53.76( 86.38%)d 7.48( 12.01%)
   266. (0.00006) RY*(10) C  14           s(  8.75%)p 3.02( 26.43%)d 7.41( 64.82%)
   267. (0.00004) RY*(11) C  14           s(  6.07%)p 1.63(  9.90%)d13.84( 84.03%)
   268. (0.00002) RY*(12) C  14           s(  1.82%)p36.78( 67.11%)d17.02( 31.06%)
   269. (0.00000) RY*(13) C  14           s(  0.38%)p99.99( 73.81%)d67.44( 25.81%)
   270. (0.00000) RY*(14) C  14           s( 92.90%)p 0.03(  2.86%)d 0.05(  4.25%)
   271. (0.00000) RY*(15) C  14           s(  0.03%)p99.99( 21.10%)d99.99( 78.87%)
   272. (0.00001) RY*(16) C  14           s( 40.68%)p 0.54( 22.07%)d 0.92( 37.24%)
   273. (0.00000) RY*(17) C  14           s(  0.01%)p99.99( 99.79%)d16.02(  0.20%)
   274. (0.00961) RY*( 1) C  15           s(  4.63%)p19.18( 88.73%)d 1.44(  6.64%)
                                           -0.0000 -0.0068  0.1586 -0.1449 -0.0095
                                            0.0530  0.3668  0.1236 -0.0935  0.0130
                                           -0.8485  0.0719 -0.0174  0.0018  0.0149
                                            0.0101  0.0019 -0.1665  0.0356 -0.0040
                                            0.1934  0.0020
   275. (0.00604) RY*( 2) C  15           s(  0.34%)p99.99( 99.22%)d 1.28(  0.44%)
                                            0.0000 -0.0266  0.0038  0.0510  0.0109
                                           -0.0311 -0.8952 -0.0276  0.0233  0.0408
                                           -0.3981 -0.1243 -0.1089 -0.0023  0.0318
                                           -0.0010  0.0025 -0.0285 -0.0101  0.0063
                                            0.0317  0.0493
   276. (0.00092) RY*( 3) C  15           s( 18.26%)p 3.22( 58.82%)d 1.26( 22.92%)
                                           -0.0000  0.0065  0.3800 -0.1935  0.0271
                                           -0.0067 -0.0951 -0.0974  0.1913 -0.0084
                                            0.1618  0.4424 -0.1276 -0.0013  0.5382
                                           -0.0707  0.0087 -0.0013  0.3626 -0.0125
                                            0.3104 -0.0347
   277. (0.00087) RY*( 4) C  15           s( 12.21%)p 6.03( 73.60%)d 1.16( 14.19%)
                                           -0.0000  0.0053  0.3088 -0.1623  0.0193
                                           -0.0047 -0.0989 -0.0829  0.1470 -0.0067
                                            0.0939  0.3913 -0.0904  0.0091 -0.6974
                                            0.2028  0.0011 -0.0193 -0.2459 -0.0957
                                            0.2679  0.0102
   278. (0.00059) RY*( 5) C  15           s(  1.20%)p29.37( 35.25%)d52.95( 63.55%)
                                           -0.0000  0.0017  0.0888 -0.0642 -0.0007
                                           -0.0010 -0.0017 -0.0126  0.0363 -0.0020
                                            0.0101  0.1108 -0.0156 -0.0176  0.1381
                                           -0.5592 -0.0795 -0.0127 -0.6280  0.4887
                                            0.0445  0.0084
   279. (0.00045) RY*( 6) C  15           s( 29.55%)p 2.25( 66.37%)d 0.14(  4.08%)
                                           -0.0000  0.0085  0.4381  0.3041 -0.1050
                                           -0.0200 -0.0543  0.8030  0.0794 -0.0150
                                            0.0814  0.0189  0.0433  0.0008 -0.0084
                                           -0.0042  0.0036 -0.0542  0.0036 -0.0109
                                           -0.1942  0.0074
   280. (0.00031) RY*( 7) C  15           s( 42.23%)p 1.36( 57.25%)d 0.01(  0.52%)
                                           -0.0000 -0.0072  0.6430  0.0850  0.0400
                                           -0.0047  0.0891 -0.3886  0.1851 -0.0189
                                            0.0158 -0.6091  0.0863 -0.0000 -0.0089
                                            0.0136 -0.0069 -0.0405 -0.0183  0.0062
                                           -0.0174 -0.0538
   281. (0.00013) RY*( 8) C  15           s( 11.93%)p 4.72( 56.26%)d 2.67( 31.81%)
                                           -0.0000  0.0040  0.3235 -0.0380  0.1146
                                           -0.0091 -0.0575 -0.1413 -0.6731 -0.0153
                                           -0.0239  0.2035  0.2070  0.0003  0.0221
                                            0.0222  0.0143  0.3639  0.0014 -0.0054
                                           -0.2660  0.3389
   282. (0.00005) RY*( 9) C  15           s( 13.59%)p 1.28( 17.42%)d 5.08( 68.99%)
   283. (0.00003) RY*(10) C  15           s( 39.10%)p 0.56( 22.03%)d 0.99( 38.87%)
   284. (0.00002) RY*(11) C  15           s(  0.26%)p99.99( 77.12%)d87.19( 22.62%)
   285. (0.00000) RY*(12) C  15           s(  0.00%)p 1.00( 96.64%)d 0.03(  3.36%)
   286. (0.00001) RY*(13) C  15           s( 32.30%)p 1.43( 46.04%)d 0.67( 21.66%)
   287. (0.00000) RY*(14) C  15           s( 91.90%)p 0.02(  1.55%)d 0.07(  6.55%)
   288. (0.00000) RY*(15) C  15           s(  0.01%)p99.99( 10.09%)d99.99( 89.89%)
   289. (0.00000) RY*(16) C  15           s(  1.19%)p74.34( 88.29%)d 8.86( 10.52%)
   290. (0.00001) RY*(17) C  15           s(  1.34%)p 4.03(  5.42%)d69.33( 93.23%)
   291. (0.00595) RY*( 1) C  16           s(  0.52%)p99.99( 99.33%)d 0.29(  0.15%)
                                            0.0000 -0.0165  0.0143  0.0666 -0.0178
                                           -0.0592  0.9612  0.0207  0.0209 -0.0205
                                           -0.2450 -0.0558  0.0382  0.0003 -0.0057
                                            0.0002 -0.0010  0.0257 -0.0001 -0.0021
                                            0.0080  0.0277
   292. (0.00269) RY*( 2) C  16           s(  6.27%)p14.89( 93.31%)d 0.07(  0.43%)
                                           -0.0000 -0.0078 -0.1656  0.1871  0.0132
                                            0.0241 -0.2386  0.0952 -0.0213 -0.0757
                                           -0.9044  0.1624  0.1225  0.0014  0.0297
                                           -0.0057 -0.0022 -0.0227 -0.0000 -0.0033
                                            0.0550  0.0271
   293. (0.00211) RY*( 3) C  16           s( 82.48%)p 0.19( 15.30%)d 0.03(  2.21%)
                                            0.0000  0.0326  0.9069 -0.0343  0.0094
                                           -0.0916 -0.0389 -0.2438 -0.0269  0.0088
                                           -0.1799  0.2000 -0.1025  0.0048  0.0000
                                           -0.0009  0.0031  0.0474  0.0000 -0.0087
                                           -0.1310 -0.0515
   294. (0.00109) RY*( 4) C  16           s( 81.74%)p 0.08(  6.21%)d 0.15( 12.05%)
                                            0.0000  0.0102  0.0801  0.9005  0.0042
                                           -0.0083 -0.0266  0.0863  0.1071  0.0171
                                            0.1874  0.0588 -0.0579  0.0004 -0.0112
                                           -0.0019  0.0019  0.3132 -0.0102  0.0050
                                            0.1018  0.1095
   295. (0.00063) RY*( 5) C  16           s(  0.03%)p99.99( 98.88%)d32.07(  1.09%)
                                            0.0000  0.0016  0.0163 -0.0034 -0.0077
                                           -0.0007 -0.0195  0.0180  0.0095 -0.0024
                                           -0.0364 -0.0674 -0.0063 -0.0255 -0.9481
                                           -0.2724 -0.0908 -0.0193 -0.0794 -0.0577
                                            0.0290  0.0068
   296. (0.00028) RY*( 6) C  16           s(  0.02%)p99.99( 62.70%)d99.99( 37.28%)
                                           -0.0000 -0.0010  0.0101  0.0053 -0.0083
                                           -0.0025 -0.0041 -0.0236  0.0131 -0.0014
                                            0.0020 -0.0720  0.0137 -0.0130  0.2767
                                           -0.7372  0.0273 -0.0191 -0.5506 -0.2604
                                           -0.0104  0.0362
   297. (0.00023) RY*( 7) C  16           s(  4.26%)p15.08( 64.25%)d 7.39( 31.49%)
                                           -0.0000 -0.0101 -0.1124  0.1408 -0.1001
                                           -0.0109 -0.0480 -0.5543 -0.1045  0.0008
                                           -0.0494 -0.3947  0.4005  0.0004 -0.0187
                                            0.0529 -0.0091  0.1638  0.0274 -0.0425
                                           -0.5343 -0.0050
   298. (0.00014) RY*( 8) C  16           s(  9.29%)p 5.53( 51.31%)d 4.24( 39.41%)
                                           -0.0000 -0.0051  0.2310  0.1757 -0.0926
                                           -0.0206 -0.0428  0.4644  0.3156 -0.0254
                                            0.0066 -0.3701  0.2357  0.0027  0.0333
                                            0.0293 -0.0188 -0.5449  0.0202  0.0354
                                           -0.2397 -0.1951
   299. (0.00009) RY*( 9) C  16           s( 16.60%)p 2.23( 36.94%)d 2.80( 46.47%)
   300. (0.00007) RY*(10) C  16           s(  0.06%)p99.99(  6.73%)d99.99( 93.21%)
   301. (0.00005) RY*(11) C  16           s(  2.91%)p10.88( 31.63%)d22.51( 65.46%)
   302. (0.00003) RY*(12) C  16           s( 11.63%)p 2.40( 27.87%)d 5.20( 60.50%)
   303. (0.00001) RY*(13) C  16           s(  1.41%)p66.79( 94.36%)d 2.99(  4.22%)
   304. (0.00000) RY*(14) C  16           s(  0.02%)p99.99( 38.83%)d99.99( 61.15%)
   305. (0.00000) RY*(15) C  16           s( 80.41%)p 0.15( 12.10%)d 0.09(  7.50%)
   306. (0.00000) RY*(16) C  16           s(  0.03%)p99.99( 95.23%)d99.99(  4.74%)
   307. (0.00001) RY*(17) C  16           s(  1.40%)p47.74( 66.75%)d22.78( 31.85%)
   308. (0.00496) RY*( 1)Cl  17           s(  0.00%)p 1.00( 58.37%)d 0.71( 41.63%)
                                            0.0000  0.0000 -0.0004 -0.0017  0.0028
                                            0.0002 -0.0000  0.0000  0.0007  0.0280
                                            0.0060 -0.0017  0.0005  0.0000 -0.0014
                                           -0.0161 -0.0041 -0.0040  0.0013 -0.0000
                                            0.0040 -0.7591  0.0708 -0.0378 -0.0017
                                           -0.0071 -0.3464  0.5440 -0.0062 -0.0155
   309. (0.00398) RY*( 2)Cl  17           s(  0.43%)p99.99( 77.90%)d50.36( 21.67%)
                                            0.0000  0.0000 -0.0011  0.0581 -0.0305
                                           -0.0008  0.0002  0.0000 -0.0026  0.7307
                                            0.0378  0.0278  0.0037  0.0000 -0.0097
                                            0.4915 -0.0170 -0.0284  0.0034 -0.0000
                                            0.0003  0.0036 -0.0060  0.0024 -0.0001
                                           -0.2051  0.0126 -0.0072  0.4177  0.0035
   310. (0.00202) RY*( 3)Cl  17           s(  6.14%)p13.64( 83.81%)d 1.64( 10.05%)
                                            0.0000 -0.0000 -0.0177  0.1877  0.1601
                                           -0.0155  0.0011  0.0000  0.0387  0.5091
                                            0.1732 -0.0472 -0.0040  0.0000 -0.0621
                                           -0.7299 -0.0798  0.0219  0.0333 -0.0000
                                            0.0004  0.0232 -0.0056  0.0018 -0.0007
                                           -0.1049  0.0157 -0.0181 -0.1121 -0.2763
   311. (0.00040) RY*( 4)Cl  17           s( 10.11%)p 8.03( 81.12%)d 0.87(  8.78%)
                                            0.0000  0.0000 -0.0020  0.2352 -0.2124
                                           -0.0247  0.0012  0.0000 -0.0010 -0.0050
                                            0.6799  0.2033 -0.0086  0.0000 -0.0104
                                            0.1684  0.5244 -0.0332  0.0068 -0.0000
                                           -0.0001 -0.0051 -0.0535  0.0010 -0.0012
                                            0.0107 -0.0205 -0.0142 -0.2885 -0.0617
   312. (0.00016) RY*( 5)Cl  17           s( 89.15%)p 0.07(  6.06%)d 0.05(  4.79%)
                                            0.0000 -0.0000 -0.0013  0.6345  0.6990
                                            0.0172 -0.0001  0.0000  0.0043 -0.1344
                                           -0.0253 -0.1038  0.0015  0.0000 -0.0073
                                            0.1546  0.0446  0.0617 -0.0347 -0.0000
                                           -0.0004 -0.0012 -0.0126  0.0046 -0.0003
                                           -0.0782 -0.0212  0.0021 -0.0082  0.2032
   313. (0.00012) RY*( 6)Cl  17           s(  3.27%)p10.45( 34.18%)d19.13( 62.55%)
                                           -0.0000  0.0000  0.0121 -0.0684  0.1470
                                           -0.0791  0.0009 -0.0000 -0.0255  0.0878
                                            0.3715 -0.2495  0.0005 -0.0000  0.0395
                                            0.1157 -0.2994  0.1616  0.0344  0.0000
                                            0.0003 -0.0218 -0.0254  0.0123 -0.0027
                                            0.7812 -0.0087 -0.0305  0.0963 -0.0703
   314. (0.00004) RY*( 7)Cl  17           s(  0.50%)p48.98( 24.48%)d99.99( 75.02%)
   315. (0.00003) RY*( 8)Cl  17           s(  1.44%)p50.00( 71.91%)d18.53( 26.65%)
   316. (0.00003) RY*( 9)Cl  17           s(  2.01%)p28.12( 56.63%)d20.54( 41.36%)
   317. (0.00001) RY*(10)Cl  17           s( 81.75%)p 0.10(  8.43%)d 0.12(  9.82%)
   318. (0.00001) RY*(11)Cl  17           s(  0.52%)p99.99( 98.87%)d 1.18(  0.61%)
   319. (0.00001) RY*(12)Cl  17           s(  2.51%)p11.82( 29.70%)d26.98( 67.79%)
   320. (0.00000) RY*(13)Cl  17           s( 96.53%)p 0.02(  1.87%)d 0.02(  1.60%)
   321. (0.00000) RY*(14)Cl  17           s(  1.41%)p47.64( 66.99%)d22.48( 31.60%)
   322. (0.00000) RY*(15)Cl  17           s(  0.23%)p99.99( 94.50%)d22.82(  5.27%)
   323. (0.00000) RY*(16)Cl  17           s(  0.01%)p 1.00( 99.78%)d 0.00(  0.21%)
   324. (0.00001) RY*(17)Cl  17           s(  2.19%)p43.83( 95.94%)d 0.86(  1.87%)
   325. (0.00000) RY*(18)Cl  17           s(  0.00%)p 1.00( 99.88%)d 0.00(  0.12%)
   326. (0.00000) RY*(19)Cl  17           s(100.00%)p 0.00(  0.00%)d 0.00(  0.00%)
   327. (0.00000) RY*(20)Cl  17           s(  0.04%)p99.99( 99.47%)d11.79(  0.49%)
   328. (0.00001) RY*(21)Cl  17           s(  1.69%)p 6.36( 10.73%)d51.90( 87.59%)
   329. (0.00209) RY*( 1) H  18           s( 99.84%)p 0.00(  0.16%)
                                            0.0045  0.9992 -0.0022 -0.0246 -0.0322
                                           -0.0004
   330. (0.00020) RY*( 2) H  18           s( 94.16%)p 0.06(  5.84%)
                                            0.0017  0.0083  0.9703  0.2415  0.0083
                                           -0.0010
   331. (0.00012) RY*( 3) H  18           s(  0.00%)p 1.00(100.00%)
                                            0.0000  0.0016  0.0004  0.0012  0.0363
                                            0.9993
   332. (0.00007) RY*( 4) H  18           s(  1.22%)p81.03( 98.78%)
   333. (0.00005) RY*( 5) H  18           s(  4.82%)p19.73( 95.18%)
   334. (0.00205) RY*( 1) H  19           s( 99.84%)p 0.00(  0.16%)
                                            0.0001  0.9992  0.0009 -0.0172  0.0359
                                            0.0073
   335. (0.00063) RY*( 2) H  19           s( 54.41%)p 0.84( 45.59%)
                                            0.0010 -0.0038  0.7376  0.5680  0.3646
                                           -0.0205
   336. (0.00024) RY*( 3) H  19           s(  0.03%)p99.99( 99.97%)
                                            0.0006  0.0080  0.0158 -0.0335 -0.0358
                                           -0.9986
   337. (0.00014) RY*( 4) H  19           s( 44.35%)p 1.25( 55.65%)
                                           -0.0058  0.0092  0.6658 -0.5226 -0.5303
                                            0.0471
   338. (0.00007) RY*( 5) H  19           s(  1.42%)p69.48( 98.58%)
   339. (0.00200) RY*( 1) H  20           s( 99.41%)p 0.01(  0.59%)
                                           -0.0043  0.9971 -0.0031  0.0640 -0.0357
                                           -0.0221
   340. (0.00034) RY*( 2) H  20           s( 14.73%)p 5.79( 85.27%)
                                           -0.0047  0.0703  0.3773 -0.7948  0.4647
                                            0.0712
   341. (0.00024) RY*( 3) H  20           s(  0.09%)p99.99( 99.91%)
                                            0.0005 -0.0169  0.0257 -0.1009 -0.0385
                                           -0.9937
   342. (0.00012) RY*( 4) H  20           s( 66.94%)p 0.49( 33.06%)
                                            0.0108 -0.0206  0.8178  0.0559 -0.5710
                                            0.0380
   343. (0.00004) RY*( 5) H  20           s( 18.86%)p 4.30( 81.14%)
   344. (0.06450) BD*( 1) C   1 - C   2  
                ( 49.13%)   0.7009* C   1 s( 33.45%)p 1.99( 66.50%)d 0.00(  0.05%)
                                            0.0002 -0.5781 -0.0147  0.0069  0.0002
                                           -0.4305 -0.0373  0.0133 -0.0027 -0.6910
                                            0.0219  0.0035  0.0054  0.0094  0.0008
                                            0.0010  0.0008 -0.0186 -0.0052 -0.0009
                                            0.0087  0.0092
                ( 50.87%)  -0.7133* C   2 s( 42.36%)p 1.36( 57.59%)d 0.00(  0.05%)
                                            0.0005 -0.6506  0.0155 -0.0085 -0.0004
                                            0.5079 -0.0297 -0.0047  0.0011  0.5609
                                            0.0011 -0.0092 -0.0005  0.0478  0.0033
                                           -0.0009 -0.0004 -0.0134 -0.0051 -0.0020
                                            0.0132  0.0118
   345. (0.08745) BD*( 1) C   1 - C   4  
                ( 51.26%)   0.7160* C   1 s( 34.38%)p 1.91( 65.58%)d 0.00(  0.04%)
                                           -0.0003  0.5857  0.0263  0.0095  0.0007
                                            0.3651  0.0259 -0.0097  0.0003 -0.7179
                                            0.0081  0.0075  0.0059  0.0784  0.0006
                                            0.0013  0.0001 -0.0148  0.0087  0.0000
                                           -0.0066 -0.0072
                ( 48.74%)  -0.6981* C   4 s( 35.23%)p 1.84( 64.73%)d 0.00(  0.04%)
                                           -0.0000  0.5934  0.0141 -0.0020  0.0006
                                           -0.4909  0.0172  0.0016 -0.0036  0.6367
                                            0.0094 -0.0120  0.0083  0.0155  0.0005
                                            0.0006  0.0009 -0.0129  0.0022 -0.0019
                                           -0.0055 -0.0134
   346. (0.03661) BD*( 1) C   1 - O  10  
                ( 63.99%)   0.8000* C   1 s( 30.96%)p 2.23( 68.90%)d 0.00(  0.13%)
                                           -0.0001  0.5544 -0.0468  0.0080 -0.0016
                                           -0.8201  0.0608  0.0111 -0.0015  0.0467
                                           -0.0048 -0.0019 -0.0001  0.1019  0.0054
                                            0.0039  0.0015 -0.0047 -0.0067  0.0012
                                            0.0306 -0.0184
                ( 36.01%)  -0.6000* O  10 s( 41.62%)p 1.40( 58.25%)d 0.00(  0.13%)
                                            0.0000  0.6449 -0.0190 -0.0018 -0.0001
                                            0.7461 -0.0205  0.0040  0.0031 -0.0745
                                            0.0012 -0.0004 -0.0001  0.1408 -0.0008
                                            0.0007 -0.0001 -0.0059  0.0051 -0.0004
                                            0.0312 -0.0157
   347. (0.36411) BD*( 2) C   1 - O  10  
                ( 67.73%)   0.8230* C   1 s(  0.96%)p99.99( 98.62%)d 0.43(  0.42%)
                                           -0.0004 -0.0975 -0.0071 -0.0059 -0.0000
                                            0.0610 -0.0081  0.0004 -0.0007  0.0580
                                           -0.0013 -0.0005  0.0003  0.9885  0.0335
                                            0.0254  0.0112 -0.0002 -0.0642  0.0056
                                            0.0035 -0.0006
                ( 32.27%)  -0.5680* O  10 s(  0.36%)p99.99( 99.51%)d 0.35(  0.13%)
                                           -0.0000 -0.0603  0.0018  0.0012 -0.0000
                                           -0.1296  0.0017  0.0002 -0.0010  0.0466
                                           -0.0049 -0.0004 -0.0003  0.9879 -0.0085
                                            0.0047 -0.0037  0.0021  0.0351 -0.0032
                                           -0.0043  0.0031
   348. (0.01336) BD*( 1) C   2 - C   3  
                ( 52.83%)   0.7268* C   2 s( 48.41%)p 1.06( 51.54%)d 0.00(  0.05%)
                                           -0.0002  0.6946 -0.0387 -0.0137 -0.0000
                                            0.6950 -0.0268 -0.0090  0.0079  0.1755
                                           -0.0250  0.0036  0.0024  0.0015 -0.0012
                                            0.0001  0.0012 -0.0007  0.0012 -0.0026
                                            0.0176 -0.0129
                ( 47.17%)  -0.6868* C   3 s( 37.49%)p 1.67( 62.46%)d 0.00(  0.05%)
                                           -0.0000  0.6116 -0.0282 -0.0006 -0.0008
                                           -0.7865  0.0291  0.0060 -0.0040 -0.0504
                                           -0.0418  0.0066 -0.0032 -0.0281 -0.0014
                                            0.0007 -0.0004  0.0041  0.0011 -0.0003
                                            0.0165 -0.0137
   349. (0.11116) BD*( 2) C   2 - C   3  
                ( 55.13%)   0.7425* C   2 s(  0.16%)p99.99( 99.70%)d 0.89(  0.14%)
                                           -0.0003 -0.0348 -0.0197 -0.0007  0.0001
                                            0.0805  0.0050  0.0001 -0.0009 -0.1951
                                           -0.0089  0.0008  0.0025  0.9755 -0.0227
                                            0.0104 -0.0037 -0.0054  0.0352 -0.0110
                                           -0.0023 -0.0058
                ( 44.87%)  -0.6698* C   3 s(  0.05%)p99.99( 99.85%)d 2.16(  0.10%)
                                           -0.0001  0.0219  0.0017 -0.0012  0.0001
                                           -0.0124 -0.0061 -0.0007  0.0005 -0.0949
                                           -0.0059 -0.0001 -0.0013  0.9945  0.0113
                                            0.0116 -0.0018 -0.0014 -0.0300 -0.0115
                                            0.0004 -0.0028
   350. (0.70778) BD*( 1) C   2 - C   4  
                ( 51.69%)   0.7190* C   2 s(  9.82%)p 9.17( 90.07%)d 0.01(  0.11%)
                                            0.0028  0.3034  0.0780 -0.0019 -0.0001
                                           -0.4960 -0.0478 -0.0033  0.0012  0.7781
                                            0.0484  0.0003 -0.0014  0.2102  0.0194
                                           -0.0013  0.0012  0.0164 -0.0055 -0.0246
                                            0.0056  0.0124
                ( 48.31%)  -0.6951* C   4 s(  0.24%)p99.99( 99.74%)d 0.07(  0.02%)
                                            0.0019  0.0440  0.0224  0.0009  0.0003
                                           -0.0769 -0.0215 -0.0014  0.0044 -0.1245
                                            0.0088 -0.0017  0.0018  0.9869  0.0305
                                            0.0208  0.0005 -0.0041 -0.0026  0.0077
                                            0.0090 -0.0004
   351. (0.04146) BD*( 1) C   3 - C   6  
                ( 50.12%)   0.7079* C   3 s( 33.22%)p 2.01( 66.75%)d 0.00(  0.03%)
                                           -0.0003  0.5763  0.0066 -0.0017  0.0014
                                            0.4920 -0.0220 -0.0048 -0.0007 -0.6480
                                           -0.0156  0.0096 -0.0013 -0.0687 -0.0028
                                           -0.0003 -0.0003 -0.0097 -0.0018  0.0019
                                           -0.0093 -0.0113
                ( 49.88%)  -0.7063* C   6 s( 30.93%)p 2.23( 69.04%)d 0.00(  0.03%)
                                            0.0002  0.5559 -0.0155  0.0015  0.0006
                                           -0.4126 -0.0186  0.0048  0.0003  0.7204
                                            0.0018 -0.0032  0.0038  0.0269 -0.0030
                                            0.0013 -0.0009 -0.0129 -0.0024  0.0003
                                           -0.0032 -0.0105
   352. (0.02750) BD*( 1) C   3 - H   7  
                ( 37.75%)   0.6144* C   3 s( 29.23%)p 2.42( 70.73%)d 0.00(  0.03%)
                                            0.0001 -0.5401 -0.0245 -0.0015  0.0005
                                           -0.3684 -0.0089  0.0000  0.0005 -0.7532
                                           -0.0094 -0.0044  0.0008 -0.0647  0.0000
                                           -0.0005 -0.0001 -0.0082 -0.0034 -0.0023
                                            0.0126  0.0079
                ( 62.25%)  -0.7890* H   7 s( 99.96%)p 0.00(  0.04%)
                                           -0.9998 -0.0037 -0.0002  0.0058  0.0198
                                            0.0026
   353. (0.02921) BD*( 1) C   4 - C   5  
                ( 49.45%)   0.7032* C   4 s( 38.86%)p 1.57( 61.12%)d 0.00(  0.03%)
                                            0.0000 -0.6233 -0.0046 -0.0082 -0.0001
                                           -0.7802  0.0103  0.0081 -0.0094 -0.0196
                                           -0.0232  0.0040 -0.0023 -0.0347 -0.0021
                                           -0.0007 -0.0003 -0.0025  0.0012  0.0002
                                           -0.0110  0.0121
                ( 50.55%)  -0.7110* C   5 s( 32.34%)p 2.09( 67.62%)d 0.00(  0.03%)
                                            0.0001 -0.5685 -0.0149  0.0023 -0.0002
                                            0.8193 -0.0116 -0.0121 -0.0032  0.0591
                                           -0.0336  0.0034 -0.0006 -0.0120 -0.0008
                                           -0.0004 -0.0001  0.0004 -0.0005 -0.0006
                                           -0.0138  0.0110
   354. (0.03222) BD*( 1) C   4 -Cl   9  
                ( 54.09%)   0.7355* C   4 s( 25.61%)p 2.90( 74.19%)d 0.01(  0.19%)
                                           -0.0002  0.5052 -0.0288 -0.0010 -0.0010
                                           -0.3784  0.0159  0.0055  0.0064 -0.7592
                                            0.0198  0.0062  0.0114 -0.1465 -0.0041
                                           -0.0018  0.0005  0.0295  0.0037  0.0031
                                           -0.0232 -0.0228
                ( 45.91%)  -0.6776*Cl   9 s( 20.12%)p 3.94( 79.36%)d 0.03(  0.52%)
                                            0.0000  0.0001  0.4469  0.0381  0.0003
                                            0.0003 -0.0000  0.0000  0.3900 -0.0243
                                            0.0024  0.0001 -0.0001  0.0001  0.7991
                                           -0.0456  0.0064  0.0006 -0.0002 -0.0000
                                           -0.0145  0.0012  0.0002  0.0005  0.0000
                                            0.0504 -0.0005 -0.0017 -0.0372 -0.0356
   355. (0.01844) BD*( 1) C   5 - C   6  
                ( 50.13%)   0.7080* C   5 s( 38.98%)p 1.56( 60.99%)d 0.00(  0.04%)
                                           -0.0002  0.6241  0.0139  0.0008  0.0015
                                            0.3847 -0.0212 -0.0020  0.0018  0.6788
                                            0.0051 -0.0124  0.0036  0.0214 -0.0002
                                           -0.0001 -0.0001  0.0114  0.0001  0.0014
                                           -0.0098 -0.0131
                ( 49.87%)  -0.7062* C   6 s( 35.94%)p 1.78( 64.02%)d 0.00(  0.04%)
                                           -0.0000  0.5995  0.0023  0.0039  0.0006
                                           -0.4011 -0.0077  0.0028 -0.0024 -0.6921
                                            0.0091 -0.0005 -0.0086 -0.0085 -0.0005
                                            0.0001 -0.0005  0.0141 -0.0021  0.0001
                                           -0.0066 -0.0122
   356. (0.34737) BD*( 2) C   5 - C   6  
                ( 48.03%)   0.6930* C   5 s(  0.01%)p 1.00( 99.94%)d 0.00(  0.05%)
                                            0.0000  0.0002 -0.0074  0.0022  0.0002
                                           -0.0180  0.0048 -0.0015 -0.0004  0.0418
                                           -0.0071 -0.0028 -0.0011 -0.9985 -0.0058
                                           -0.0161 -0.0000 -0.0000 -0.0014 -0.0230
                                           -0.0020 -0.0011
                ( 51.97%)  -0.7209* C   6 s(  0.01%)p99.99( 99.92%)d 4.81(  0.07%)
                                           -0.0006  0.0114 -0.0022 -0.0020  0.0006
                                           -0.0055  0.0014 -0.0003 -0.0001  0.0254
                                            0.0050 -0.0012 -0.0003 -0.9991 -0.0075
                                           -0.0154  0.0046  0.0004  0.0181  0.0181
                                           -0.0028 -0.0008
   357. (0.01418) BD*( 1) C   5 - H   8  
                ( 38.62%)   0.6214* C   5 s( 28.68%)p 2.49( 71.28%)d 0.00(  0.04%)
                                           -0.0004  0.5351 -0.0214  0.0022 -0.0016
                                            0.4226  0.0020 -0.0026 -0.0008 -0.7298
                                           -0.0094 -0.0005 -0.0014 -0.0377 -0.0004
                                           -0.0009 -0.0001 -0.0147 -0.0006 -0.0000
                                           -0.0085 -0.0103
                ( 61.38%)  -0.7835* H   8 s( 99.96%)p 0.00(  0.04%)
                                            0.9998  0.0026  0.0006 -0.0071  0.0190
                                            0.0004
   358. (0.02873) BD*( 1) C   6 - C  11  
                ( 48.01%)   0.6929* C   6 s( 33.11%)p 2.02( 66.88%)d 0.00(  0.01%)
                                           -0.0001 -0.5751 -0.0187  0.0047  0.0011
                                           -0.8174  0.0077  0.0016  0.0037 -0.0244
                                           -0.0003 -0.0027 -0.0001 -0.0026 -0.0006
                                            0.0011  0.0005  0.0028 -0.0017 -0.0015
                                           -0.0080  0.0033
                ( 51.99%)  -0.7210* C  11 s( 31.24%)p 2.20( 68.72%)d 0.00(  0.04%)
                                            0.0002 -0.5584  0.0232 -0.0088 -0.0005
                                            0.8276  0.0368  0.0099  0.0200  0.0006
                                            0.0076 -0.0179  0.0008  0.0006 -0.0009
                                            0.0028  0.0000 -0.0186  0.0092
   359. (0.02090) BD*( 1) C  11 - C  12  
                ( 49.74%)   0.7052* C  11 s( 34.61%)p 1.89( 65.32%)d 0.00(  0.07%)
                                            0.0002 -0.5877 -0.0260  0.0089  0.0003
                                           -0.4124 -0.0224 -0.0004  0.6923  0.0105
                                           -0.0065 -0.0558  0.0039  0.0004  0.0213
                                           -0.0021  0.0006  0.0101  0.0113
                ( 50.26%)  -0.7090* C  12 s( 36.91%)p 1.71( 63.06%)d 0.00(  0.03%)
                                            0.0000 -0.6058 -0.0465  0.0028  0.0004
                                            0.4603 -0.0307 -0.0038 -0.6463 -0.0010
                                           -0.0025 -0.0045  0.0011  0.0002  0.0131
                                           -0.0003  0.0000  0.0061  0.0084
   360. (0.02039) BD*( 1) C  11 - C  14  
                ( 49.80%)   0.7057* C  11 s( 34.16%)p 1.93( 65.79%)d 0.00(  0.05%)
                                            0.0004 -0.5844  0.0024 -0.0025  0.0001
                                           -0.3758 -0.0156 -0.0069 -0.7181 -0.0152
                                           -0.0020  0.0216  0.0007  0.0001 -0.0178
                                            0.0016  0.0009  0.0092  0.0118
                ( 50.20%)  -0.7085* C  14 s( 36.31%)p 1.75( 63.66%)d 0.00(  0.03%)
                                           -0.0003 -0.6011 -0.0414  0.0015  0.0011
                                            0.4206 -0.0326 -0.0027 -0.0002  0.6760
                                           -0.0169 -0.0090 -0.0022 -0.0354  0.0019
                                            0.0008  0.0003 -0.0130  0.0005  0.0013
                                            0.0098  0.0082
   361. (0.05016) BD*( 1) C  12 - C  13  
                ( 50.08%)   0.7076* C  12 s( 36.08%)p 1.77( 63.90%)d 0.00(  0.03%)
                                           -0.0002  0.6001 -0.0135  0.0199  0.0010
                                            0.7976 -0.0066  0.0015  0.0073  0.0194
                                           -0.0005 -0.0480 -0.0009 -0.0002  0.0020
                                           -0.0009 -0.0007  0.0115 -0.0107
                ( 49.92%)  -0.7066* C  13 s( 37.15%)p 1.69( 62.81%)d 0.00(  0.04%)
                                            0.0001  0.6094 -0.0063 -0.0070 -0.0013
                                           -0.7865  0.0116  0.0055 -0.0082 -0.0910
                                            0.0306 -0.0082  0.0050  0.0084 -0.0013
                                            0.0006 -0.0000  0.0014 -0.0001  0.0004
                                            0.0156 -0.0112
   362. (0.36368) BD*( 2) C  12 - C  13  
                ( 53.36%)   0.7305* C  12 s(  0.00%)p 1.00( 99.95%)d 0.00(  0.05%)
                                            0.0000  0.0030 -0.0004  0.0003  0.0001
                                            0.0574  0.0006 -0.0004  0.0312  0.0013
                                           -0.0002  0.9976  0.0028 -0.0021  0.0012
                                            0.0213  0.0058  0.0008 -0.0017
                ( 46.64%)  -0.6829* C  13 s(  0.06%)p99.99( 99.91%)d 0.55(  0.03%)
                                           -0.0001  0.0239 -0.0018 -0.0002  0.0000
                                            0.0246 -0.0018 -0.0014  0.0000  0.0395
                                           -0.0005 -0.0015  0.0004  0.9984  0.0027
                                           -0.0082  0.0011 -0.0014 -0.0170 -0.0051
                                           -0.0006  0.0005
   363. (0.01666) BD*( 1) C  12 - H  20  
                ( 40.09%)   0.6332* C  12 s( 27.31%)p 2.66( 72.65%)d 0.00(  0.04%)
                                           -0.0003  0.5219 -0.0248 -0.0126 -0.0008
                                           -0.3829 -0.0095  0.0003 -0.7600 -0.0148
                                           -0.0024  0.0443  0.0005  0.0002  0.0133
                                           -0.0004 -0.0014 -0.0103 -0.0103
                ( 59.91%)  -0.7740* H  20 s( 99.96%)p 0.00(  0.04%)
                                            0.9998  0.0046  0.0001  0.0059  0.0195
                                           -0.0009
   364. (0.02472) BD*( 1) C  13 - C  16  
                ( 45.01%)   0.6709* C  13 s( 39.60%)p 1.53( 60.39%)d 0.00(  0.01%)
                                           -0.0001 -0.6292 -0.0041  0.0028 -0.0011
                                           -0.4114  0.0285 -0.0076 -0.0014 -0.6564
                                           -0.0109  0.0065 -0.0120  0.0512  0.0001
                                            0.0001  0.0005 -0.0067  0.0013  0.0008
                                            0.0021  0.0080
                ( 54.99%)  -0.7415* C  16 s( 35.62%)p 1.80( 64.24%)d 0.00(  0.14%)
                                            0.0003 -0.5951  0.0435  0.0123 -0.0007
                                            0.3502  0.0113 -0.0042 -0.0012  0.7188
                                           -0.0537 -0.0053  0.0009  0.0058  0.0003
                                            0.0004 -0.0004 -0.0300  0.0009  0.0005
                                            0.0032  0.0226
   365. (0.06697) BD*( 1) C  13 -Cl  17  
                ( 55.26%)   0.7434* C  13 s( 23.03%)p 3.33( 76.78%)d 0.01(  0.19%)
                                           -0.0002  0.4797  0.0022  0.0123 -0.0002
                                            0.4581 -0.0034  0.0044 -0.0084 -0.7468
                                           -0.0018 -0.0023  0.0144  0.0067 -0.0002
                                            0.0000 -0.0000 -0.0340 -0.0003 -0.0004
                                           -0.0177 -0.0212
                ( 44.74%)  -0.6688*Cl  17 s( 20.69%)p 3.81( 78.83%)d 0.02(  0.47%)
                                            0.0000  0.0001  0.4536  0.0342 -0.0006
                                            0.0000 -0.0000 -0.0000 -0.4825  0.0328
                                            0.0009 -0.0006  0.0004  0.0001  0.7433
                                           -0.0438 -0.0015  0.0014 -0.0006 -0.0000
                                           -0.0090  0.0004  0.0001  0.0000  0.0000
                                           -0.0561  0.0006 -0.0009 -0.0226 -0.0329
   366. (0.03569) BD*( 1) C  14 - C  15  
                ( 48.45%)   0.6961* C  14 s( 36.66%)p 1.73( 63.31%)d 0.00(  0.03%)
                                            0.0000 -0.6055  0.0006 -0.0006 -0.0025
                                           -0.7921  0.0074  0.0122 -0.0033 -0.0416
                                            0.0351 -0.0035 -0.0017  0.0504  0.0003
                                           -0.0001  0.0002  0.0012  0.0004  0.0000
                                           -0.0129  0.0114
                ( 51.55%)  -0.7180* C  15 s( 34.94%)p 1.86( 65.02%)d 0.00(  0.04%)
                                            0.0000 -0.5910  0.0110  0.0034  0.0003
                                            0.8047 -0.0298  0.0080  0.0024  0.0012
                                            0.0418  0.0053  0.0022  0.0048 -0.0002
                                           -0.0011 -0.0001 -0.0034 -0.0000  0.0003
                                           -0.0166  0.0105
   367. (0.31141) BD*( 2) C  14 - C  15  
                ( 50.92%)   0.7136* C  14 s(  0.02%)p99.99( 99.94%)d 1.93(  0.04%)
                                            0.0001  0.0146 -0.0006  0.0007 -0.0000
                                            0.0505 -0.0003 -0.0001 -0.0001  0.0336
                                            0.0002  0.0008  0.0000  0.9974  0.0254
                                            0.0177 -0.0008  0.0001  0.0199 -0.0035
                                            0.0011 -0.0007
                ( 49.08%)  -0.7006* C  15 s(  0.07%)p99.99( 99.88%)d 0.66(  0.05%)
                                           -0.0002  0.0270 -0.0007  0.0010  0.0000
                                            0.0137 -0.0021 -0.0007 -0.0002  0.0226
                                            0.0010 -0.0017 -0.0001  0.9988  0.0166
                                           -0.0117 -0.0035 -0.0004 -0.0204 -0.0081
                                           -0.0005  0.0011
   368. (0.01759) BD*( 1) C  14 - H  19  
                ( 40.35%)   0.6352* C  14 s( 27.23%)p 2.67( 72.73%)d 0.00(  0.04%)
                                            0.0003 -0.5208  0.0330 -0.0029  0.0013
                                            0.4370  0.0168 -0.0028 -0.0009 -0.7319
                                           -0.0096 -0.0072 -0.0015  0.0101 -0.0008
                                            0.0010  0.0001  0.0163 -0.0003  0.0005
                                            0.0087  0.0088
                ( 59.65%)  -0.7723* H  19 s( 99.96%)p 0.00(  0.04%)
                                           -0.9998 -0.0007 -0.0009 -0.0090  0.0186
                                           -0.0010
   369. (0.01319) BD*( 1) C  15 - C  16  
                ( 46.42%)   0.6814* C  15 s( 36.91%)p 1.71( 63.08%)d 0.00(  0.02%)
                                           -0.0003 -0.6074  0.0137  0.0048 -0.0001
                                           -0.4460  0.0556  0.0015  0.0007  0.6545
                                            0.0133  0.0126  0.0055  0.0079 -0.0013
                                           -0.0002 -0.0001  0.0084  0.0005  0.0001
                                            0.0043  0.0080
                ( 53.58%)  -0.7319* C  16 s( 36.98%)p 1.70( 62.87%)d 0.00(  0.15%)
                                            0.0008 -0.6036  0.0739 -0.0066  0.0001
                                            0.3865  0.0108 -0.0115 -0.0023 -0.6883
                                            0.0539  0.0013 -0.0018  0.0482 -0.0028
                                            0.0005 -0.0003  0.0320 -0.0010  0.0016
                                           -0.0010  0.0224
   370. (0.02914) BD*( 1) C  15 - H  18  
                ( 40.11%)   0.6333* C  15 s( 28.05%)p 2.56( 71.91%)d 0.00(  0.04%)
                                            0.0004 -0.5291 -0.0235 -0.0068 -0.0002
                                           -0.3858  0.0059  0.0013  0.0005 -0.7538
                                           -0.0257  0.0067  0.0000  0.0366  0.0011
                                           -0.0001  0.0000 -0.0165  0.0009  0.0009
                                            0.0106  0.0063
                ( 59.89%)  -0.7739* H  18 s( 99.96%)p 0.00(  0.04%)
                                           -0.9998  0.0053 -0.0007  0.0094  0.0167
                                           -0.0006


 NHO Directionality and "Bond Bending" (deviations from line of nuclear centers)

         [Thresholds for printing:  angular deviation  >  1.0 degree]
                                    hybrid p-character > 25.0%
                                    orbital occupancy  >  0.10e

                                Line of Centers        Hybrid 1              Hybrid 2
                                ---------------  -------------------   ------------------
                NBO               Theta   Phi    Theta   Phi    Dev    Theta   Phi    Dev
 ========================================================================================
     1. BD (   1) C   1 - C   2    88.6   52.5    90.9   55.3   3.6     93.9  229.3   4.0
     2. BD (   1) C   1 - C   4    89.8  303.3    84.2  298.7   7.2     88.7  126.5   3.5
     3. BD (   1) C   1 - O  10    91.5  175.5    81.5  177.0  10.2     79.2  354.3   9.3
     4. BD (   2) C   1 - O  10    91.5  175.5   175.8  227.1  85.9    172.2  342.3  83.9
     5. BD (   1) C   2 - C   3    88.7    7.7    89.9   13.2   5.6     92.2  186.7   1.3
     6. BD (   2) C   2 - C   3    88.7    7.7   167.2  112.9  94.6      5.8  259.7  89.5
     7. BD (   1) C   2 - C   4    90.7  268.7    76.9  123.5 143.4      8.2  230.4  95.8
     8. BD (   1) C   3 - C   6    91.0  302.9    95.1  305.3   4.8     88.3  120.5   2.4
     9. BD (   1) C   3 - H   7    84.5   66.7    85.6   63.8   3.0      --     --    --
    10. BD (   1) C   4 - C   5    89.6    4.5    87.2    3.0   2.8     89.0  182.0   2.8
    11. BD (   1) C   4 -Cl   9    91.2  243.5   100.7  244.1   9.6     90.9   64.2   2.2
    12. BD (   1) C   5 - C   6    89.1   60.2    88.4   61.7   1.7      --     --    --
    13. BD (   2) C   5 - C   6    89.1   60.2     1.9  296.0  90.2    178.3   98.9  90.4
    14. BD (   1) C   5 - H   8    91.2  297.5    92.6  299.6   2.6      --     --    --
    15. BD (   1) C   6 - C  11    90.6    0.7    89.9    2.0   1.4     88.9  181.8   1.2
    16. BD (   1) C  11 - C  12    89.0  303.7    86.4  302.0   3.1     89.8  123.2   1.3
    17. BD (   1) C  11 - C  14    92.3   60.0    91.5   61.6   1.7      --     --    --
    18. BD (   1) C  12 - C  13    91.7    2.2    93.5    1.9   1.9     89.4  184.7   2.7
    19. BD (   2) C  12 - C  13    91.7    2.2     3.8   29.3  88.3      2.5   60.6  89.6
    20. BD (   1) C  12 - H  20    87.5  245.6    87.0  243.2   2.4      --     --    --
    21. BD (   1) C  13 - C  16    92.3   61.3    93.8   59.8   2.1     90.5  241.7   2.8
    23. BD (   1) C  14 - C  15    91.3    2.0    93.8    0.9   2.7     90.2  183.7   2.3
    24. BD (   2) C  14 - C  15    91.3    2.0     3.3   34.7  88.5      1.4   63.7  89.3
    25. BD (   1) C  14 - H  19    91.3  118.3    90.7  121.0   2.7      --     --    --
    26. BD (   1) C  15 - C  16    89.3  302.3    90.5  299.5   3.0     93.5  121.1   3.1
    27. BD (   1) C  15 - H  18    92.3   61.8    92.5   63.9   2.2      --     --    --
    52. LP (   2)Cl   9             --     --    106.0  333.2   --       --     --    --
    53. LP (   3)Cl   9             --     --     15.5  328.4   --       --     --    --
    54. LP (   1) O  10             --     --     93.6  175.9   --       --     --    --
    55. LP (   2) O  10             --     --     92.0   84.7   --       --     --    --
    56. LP (   1) C  11             --     --    176.7  275.2   --       --     --    --
    57. LP (   1) C  16             --     --     85.6    0.0   --       --     --    --
    58. LP*(   2) C  16             --     --    174.9  339.7   --       --     --    --
    60. LP (   2)Cl  17             --     --     88.1  214.2   --       --     --    --
    61. LP (   3)Cl  17             --     --      1.9   38.1   --       --     --    --
   347. BD*(   2) C   1 - O  10    91.5  175.5   175.8  227.1  85.9    172.2  342.3  83.9
   349. BD*(   2) C   2 - C   3    88.7    7.7   167.2  112.9  94.6      5.8  259.7  89.5
   350. BD*(   1) C   2 - C   4    90.7  268.7    76.9  123.5 143.4      8.2  230.4  95.8
   356. BD*(   2) C   5 - C   6    89.1   60.2     1.9  296.0  90.2    178.3   98.9  90.4
   362. BD*(   2) C  12 - C  13    91.7    2.2     3.8   29.3  88.3      2.5   60.6  89.6
   367. BD*(   2) C  14 - C  15    91.3    2.0     3.3   34.7  88.5      1.4   63.7  89.3


 Second Order Perturbation Theory Analysis of Fock Matrix in NBO Basis

     Threshold for printing:   0.50 kcal/mol
                                                                              E(2)  E(j)-E(i) F(i,j)
         Donor NBO (i)                     Acceptor NBO (j)                 kcal/mol   a.u.    a.u. 
 ===================================================================================================

 within unit  1
   1. BD (   1) C   1 - C   2        /  7. BD (   1) C   2 - C   4            0.74    0.59    0.035
   1. BD (   1) C   1 - C   2        / 80. RY*(   2) C   2                    0.55    2.02    0.030
   1. BD (   1) C   1 - C   2        / 96. RY*(   1) C   3                    1.92    2.05    0.056
   1. BD (   1) C   1 - C   2        / 97. RY*(   2) C   3                    2.41    1.78    0.059
   1. BD (   1) C   1 - C   2        /113. RY*(   1) C   4                    0.56    1.58    0.027
   1. BD (   1) C   1 - C   2        /195. RY*(   1) O  10                    0.72    1.47    0.029
   1. BD (   1) C   1 - C   2        /345. BD*(   1) C   1 - C   4            0.84    1.24    0.029
   1. BD (   1) C   1 - C   2        /346. BD*(   1) C   1 - O  10            2.76    1.46    0.057
   1. BD (   1) C   1 - C   2        /348. BD*(   1) C   2 - C   3            1.92    1.46    0.048
   1. BD (   1) C   1 - C   2        /350. BD*(   1) C   2 - C   4            5.08    0.63    0.062
   1. BD (   1) C   1 - C   2        /352. BD*(   1) C   3 - H   7            2.52    1.25    0.050
   1. BD (   1) C   1 - C   2        /354. BD*(   1) C   4 -Cl   9            5.02    0.99    0.063
   2. BD (   1) C   1 - C   4        /  7. BD (   1) C   2 - C   4            0.58    0.56    0.030
   2. BD (   1) C   1 - C   4        / 79. RY*(   1) C   2                    1.48    1.34    0.040
   2. BD (   1) C   1 - C   4        /130. RY*(   1) C   5                    1.77    1.69    0.049
   2. BD (   1) C   1 - C   4        /175. RY*(   2)Cl   9                    0.55    1.32    0.024
   2. BD (   1) C   1 - C   4        /195. RY*(   1) O  10                    0.69    1.45    0.029
   2. BD (   1) C   1 - C   4        /344. BD*(   1) C   1 - C   2            1.87    1.31    0.044
   2. BD (   1) C   1 - C   4        /346. BD*(   1) C   1 - O  10            2.80    1.43    0.057
   2. BD (   1) C   1 - C   4        /348. BD*(   1) C   2 - C   3            1.52    1.44    0.042
   2. BD (   1) C   1 - C   4        /349. BD*(   2) C   2 - C   3            0.67    0.86    0.022
   2. BD (   1) C   1 - C   4        /350. BD*(   1) C   2 - C   4            3.69    0.61    0.052
   2. BD (   1) C   1 - C   4        /353. BD*(   1) C   4 - C   5            1.11    1.26    0.034
   2. BD (   1) C   1 - C   4        /357. BD*(   1) C   5 - H   8            1.81    1.22    0.042
   3. BD (   1) C   1 - O  10        / 56. LP (   1) C  11                    0.98    0.54    0.030
   3. BD (   1) C   1 - O  10        / 62. RY*(   1) C   1                    1.50    2.09    0.050
   3. BD (   1) C   1 - O  10        / 79. RY*(   1) C   2                    0.51    1.75    0.027
   3. BD (   1) C   1 - O  10        / 92. RY*(  14) C   2                    0.55    2.43    0.033
   3. BD (   1) C   1 - O  10        / 99. RY*(   4) C   3                    0.86    1.86    0.036
   3. BD (   1) C   1 - O  10        /101. RY*(   6) C   3                    1.00    1.57    0.035
   3. BD (   1) C   1 - O  10        /102. RY*(   7) C   3                    0.75    1.87    0.033
   3. BD (   1) C   1 - O  10        /103. RY*(   8) C   3                    0.63    1.65    0.029
   3. BD (   1) C   1 - O  10        /137. RY*(   8) C   5                    1.02    1.70    0.037
   3. BD (   1) C   1 - O  10        /153. RY*(   7) C   6                    3.86    1.07    0.057
   3. BD (   1) C   1 - O  10        /159. RY*(  13) C   6                    3.64    1.09    0.056
   3. BD (   1) C   1 - O  10        /161. RY*(  15) C   6                    1.26    2.32    0.048
   3. BD (   1) C   1 - O  10        /199. RY*(   5) O  10                    9.36    0.62    0.068
   3. BD (   1) C   1 - O  10        /204. RY*(  10) O  10                    0.68   35.80    0.140
   3. BD (   1) C   1 - O  10        /219. RY*(   8) C  11                    1.06    2.47    0.046
   3. BD (   1) C   1 - O  10        /221. RY*(  10) C  11                    1.49    1.91    0.048
   3. BD (   1) C   1 - O  10        /228. RY*(   3) C  12                    0.75    1.54    0.030
   3. BD (   1) C   1 - O  10        /230. RY*(   5) C  12                    1.93    1.19    0.043
   3. BD (   1) C   1 - O  10        /231. RY*(   6) C  12                    1.51    2.38    0.053
   3. BD (   1) C   1 - O  10        /233. RY*(   8) C  12                    9.94    0.72    0.075
   3. BD (   1) C   1 - O  10        /250. RY*(  11) C  13                    0.57    2.70    0.035
   3. BD (   1) C   1 - O  10        /251. RY*(  12) C  13                    1.06    2.03    0.041
   3. BD (   1) C   1 - O  10        /260. RY*(   4) C  14                    1.12    1.30    0.034
   3. BD (   1) C   1 - O  10        /263. RY*(   7) C  14                    0.89    2.18    0.039
   3. BD (   1) C   1 - O  10        /279. RY*(   6) C  15                    0.74    1.51    0.030
   3. BD (   1) C   1 - O  10        /311. RY*(   4)Cl  17                    3.00    0.68    0.040
   3. BD (   1) C   1 - O  10        /340. RY*(   2) H  20                    1.87    0.71    0.033
   3. BD (   1) C   1 - O  10        /344. BD*(   1) C   1 - C   2            1.45    1.71    0.045
   3. BD (   1) C   1 - O  10        /345. BD*(   1) C   1 - C   4            2.12    1.63    0.053
   3. BD (   1) C   1 - O  10        /348. BD*(   1) C   2 - C   3            0.52    1.85    0.028
   3. BD (   1) C   1 - O  10        /353. BD*(   1) C   4 - C   5            0.66    1.67    0.030
   3. BD (   1) C   1 - O  10        /365. BD*(   1) C  13 -Cl  17            2.76    0.60    0.037
   3. BD (   1) C   1 - O  10        /368. BD*(   1) C  14 - H  19            1.48    2.65    0.056
   4. BD (   2) C   1 - O  10        /  7. BD (   1) C   2 - C   4            3.74    0.25    0.050
   4. BD (   2) C   1 - O  10        /345. BD*(   1) C   1 - C   4            1.04    0.91    0.028
   4. BD (   2) C   1 - O  10        /349. BD*(   2) C   2 - C   3            6.81    0.55    0.055
   4. BD (   2) C   1 - O  10        /350. BD*(   1) C   2 - C   4            3.21    0.29    0.033
   5. BD (   1) C   2 - C   3        / 62. RY*(   1) C   1                    0.65    1.81    0.031
   5. BD (   1) C   2 - C   3        / 64. RY*(   3) C   1                    0.93    2.35    0.042
   5. BD (   1) C   2 - C   3        / 65. RY*(   4) C   1                    1.58    2.91    0.061
   5. BD (   1) C   2 - C   3        /147. RY*(   1) C   6                    1.05    1.59    0.036
   5. BD (   1) C   2 - C   3        /148. RY*(   2) C   6                    0.86    1.97    0.037
   5. BD (   1) C   2 - C   3        /159. RY*(  13) C   6                    0.57    0.81    0.019
   5. BD (   1) C   2 - C   3        /199. RY*(   5) O  10                    0.53    0.34    0.012
   5. BD (   1) C   2 - C   3        /344. BD*(   1) C   1 - C   2            0.94    1.43    0.033
   5. BD (   1) C   2 - C   3        /346. BD*(   1) C   1 - O  10            1.32    1.56    0.041
   5. BD (   1) C   2 - C   3        /350. BD*(   1) C   2 - C   4            1.27    0.73    0.034
   5. BD (   1) C   2 - C   3        /351. BD*(   1) C   3 - C   6            2.81    1.37    0.056
   5. BD (   1) C   2 - C   3        /352. BD*(   1) C   3 - H   7            3.35    1.36    0.060
   5. BD (   1) C   2 - C   3        /358. BD*(   1) C   6 - C  11            3.10    1.40    0.059
   6. BD (   2) C   2 - C   3        / 66. RY*(   5) C   1                    0.68    1.29    0.028
   6. BD (   2) C   2 - C   3        /152. RY*(   6) C   6                    0.61    1.88    0.032
   6. BD (   2) C   2 - C   3        /347. BD*(   2) C   1 - O  10           18.38    0.40    0.080
   6. BD (   2) C   2 - C   3        /350. BD*(   1) C   2 - C   4            1.62    0.19    0.018
   6. BD (   2) C   2 - C   3        /356. BD*(   2) C   5 - C   6           17.77    0.39    0.078
   7. BD (   1) C   2 - C   4        / 63. RY*(   2) C   1                    1.86    1.66    0.058
   7. BD (   1) C   2 - C   4        / 82. RY*(   4) C   2                    0.88    1.02    0.031
   7. BD (   1) C   2 - C   4        / 96. RY*(   1) C   3                    1.77    1.46    0.053
   7. BD (   1) C   2 - C   4        /101. RY*(   6) C   3                    1.07    0.60    0.026
   7. BD (   1) C   2 - C   4        /103. RY*(   8) C   3                    0.75    0.68    0.024
   7. BD (   1) C   2 - C   4        /106. RY*(  11) C   3                    0.66    1.34    0.031
   7. BD (   1) C   2 - C   4        /113. RY*(   1) C   4                    0.86    1.00    0.031
   7. BD (   1) C   2 - C   4        /117. RY*(   5) C   4                    0.75    0.74    0.025
   7. BD (   1) C   2 - C   4        /135. RY*(   6) C   5                    1.16    1.05    0.037
   7. BD (   1) C   2 - C   4        /136. RY*(   7) C   5                    0.68    1.14    0.029
   7. BD (   1) C   2 - C   4        /153. RY*(   7) C   6                    9.30    0.10    0.031
   7. BD (   1) C   2 - C   4        /159. RY*(  13) C   6                   16.11    0.12    0.046
   7. BD (   1) C   2 - C   4        /161. RY*(  15) C   6                    0.84    1.36    0.035
   7. BD (   1) C   2 - C   4        /165. RY*(   2) H   7                    0.69    2.12    0.040
   7. BD (   1) C   2 - C   4        /169. RY*(   1) H   8                    0.79    1.26    0.033
   7. BD (   1) C   2 - C   4        /174. RY*(   1)Cl   9                    3.20    0.78    0.052
   7. BD (   1) C   2 - C   4        /219. RY*(   8) C  11                    0.51    1.51    0.029
   7. BD (   1) C   2 - C   4        /221. RY*(  10) C  11                    0.78    0.94    0.028
   7. BD (   1) C   2 - C   4        /228. RY*(   3) C  12                    0.99    0.57    0.025
   7. BD (   1) C   2 - C   4        /230. RY*(   5) C  12                    8.81    0.22    0.046
   7. BD (   1) C   2 - C   4        /231. RY*(   6) C  12                    1.06    1.41    0.040
   7. BD (   1) C   2 - C   4        /251. RY*(  12) C  13                    0.65    1.06    0.027
   7. BD (   1) C   2 - C   4        /260. RY*(   4) C  14                    1.12    0.33    0.020
   7. BD (   1) C   2 - C   4        /263. RY*(   7) C  14                    0.53    1.21    0.027
   7. BD (   1) C   2 - C   4        /279. RY*(   6) C  15                    0.68    0.54    0.020
   7. BD (   1) C   2 - C   4        /344. BD*(   1) C   1 - C   2            3.06    0.74    0.049
   7. BD (   1) C   2 - C   4        /345. BD*(   1) C   1 - C   4            5.01    0.66    0.058
   7. BD (   1) C   2 - C   4        /346. BD*(   1) C   1 - O  10            7.54    0.87    0.084
   7. BD (   1) C   2 - C   4        /347. BD*(   2) C   1 - O  10           66.77    0.26    0.122
   7. BD (   1) C   2 - C   4        /348. BD*(   1) C   2 - C   3            2.16    0.88    0.045
   7. BD (   1) C   2 - C   4        /350. BD*(   1) C   2 - C   4            0.82    0.04    0.006
   7. BD (   1) C   2 - C   4        /351. BD*(   1) C   3 - C   6            8.92    0.68    0.080
   7. BD (   1) C   2 - C   4        /352. BD*(   1) C   3 - H   7            5.34    0.67    0.062
   7. BD (   1) C   2 - C   4        /356. BD*(   2) C   5 - C   6           37.41    0.25    0.090
   7. BD (   1) C   2 - C   4        /368. BD*(   1) C  14 - H  19            1.19    1.68    0.046
   8. BD (   1) C   3 - C   6        /  7. BD (   1) C   2 - C   4            2.19    0.54    0.056
   8. BD (   1) C   3 - C   6        / 56. LP (   1) C  11                   38.00    0.12    0.083
   8. BD (   1) C   3 - C   6        / 74. RY*(  13) C   1                    0.74    5.14    0.056
   8. BD (   1) C   3 - C   6        / 79. RY*(   1) C   2                    0.79    1.32    0.029
   8. BD (   1) C   3 - C   6        / 80. RY*(   2) C   2                    1.79    1.98    0.054
   8. BD (   1) C   3 - C   6        / 85. RY*(   7) C   2                    0.88    3.12    0.048
   8. BD (   1) C   3 - C   6        / 91. RY*(  13) C   2                    0.56    2.65    0.035
   8. BD (   1) C   3 - C   6        / 92. RY*(  14) C   2                    3.66    2.00    0.078
   8. BD (   1) C   3 - C   6        / 99. RY*(   4) C   3                    5.93    1.43    0.084
   8. BD (   1) C   3 - C   6        /101. RY*(   6) C   3                    9.08    1.14    0.092
   8. BD (   1) C   3 - C   6        /102. RY*(   7) C   3                    7.04    1.44    0.091
   8. BD (   1) C   3 - C   6        /103. RY*(   8) C   3                    6.36    1.23    0.080
   8. BD (   1) C   3 - C   6        /104. RY*(   9) C   3                    2.00    2.79    0.068
   8. BD (   1) C   3 - C   6        /105. RY*(  10) C   3                    0.61    3.85    0.044
   8. BD (   1) C   3 - C   6        /106. RY*(  11) C   3                    2.02    1.89    0.056
   8. BD (   1) C   3 - C   6        /109. RY*(  14) C   3                    0.55    3.33    0.039
   8. BD (   1) C   3 - C   6        /110. RY*(  15) C   3                    0.72    2.27    0.037
   8. BD (   1) C   3 - C   6        /112. RY*(  17) C   3                    0.50   20.84    0.093
   8. BD (   1) C   3 - C   6        /113. RY*(   1) C   4                    1.02    1.54    0.036
   8. BD (   1) C   3 - C   6        /117. RY*(   5) C   4                    4.19    1.29    0.067
   8. BD (   1) C   3 - C   6        /121. RY*(   9) C   4                    1.16    2.06    0.044
   8. BD (   1) C   3 - C   6        /122. RY*(  10) C   4                    2.66    2.57    0.075
   8. BD (   1) C   3 - C   6        /128. RY*(  16) C   4                    0.73    2.23    0.037
   8. BD (   1) C   3 - C   6        /131. RY*(   2) C   5                    2.08    1.71    0.054
   8. BD (   1) C   3 - C   6        /136. RY*(   7) C   5                    1.17    1.68    0.040
   8. BD (   1) C   3 - C   6        /137. RY*(   8) C   5                   10.42    1.27    0.105
   8. BD (   1) C   3 - C   6        /139. RY*(  10) C   5                    1.03    2.85    0.049
   8. BD (   1) C   3 - C   6        /140. RY*(  11) C   5                    0.82    2.94    0.045
   8. BD (   1) C   3 - C   6        /141. RY*(  12) C   5                    5.74    4.10    0.139
   8. BD (   1) C   3 - C   6        /143. RY*(  14) C   5                    1.00    2.40    0.044
   8. BD (   1) C   3 - C   6        /147. RY*(   1) C   6                    4.65    1.44    0.074
   8. BD (   1) C   3 - C   6        /148. RY*(   2) C   6                    1.38    1.82    0.045
   8. BD (   1) C   3 - C   6        /149. RY*(   3) C   6                    1.64    1.45    0.044
   8. BD (   1) C   3 - C   6        /153. RY*(   7) C   6                   40.58    0.64    0.146
   8. BD (   1) C   3 - C   6        /155. RY*(   9) C   6                    1.40    2.32    0.052
   8. BD (   1) C   3 - C   6        /156. RY*(  10) C   6                    0.87    3.12    0.047
   8. BD (   1) C   3 - C   6        /159. RY*(  13) C   6                   42.47    0.66    0.153
   8. BD (   1) C   3 - C   6        /160. RY*(  14) C   6                    0.58    3.26    0.039
   8. BD (   1) C   3 - C   6        /161. RY*(  15) C   6                    8.60    1.90    0.116
   8. BD (   1) C   3 - C   6        /169. RY*(   1) H   8                    2.15    1.80    0.057
   8. BD (   1) C   3 - C   6        /177. RY*(   4)Cl   9                    0.84    1.39    0.031
   8. BD (   1) C   3 - C   6        /186. RY*(  13)Cl   9                    3.55    1.14    0.058
   8. BD (   1) C   3 - C   6        /199. RY*(   5) O  10                  193.09    0.19    0.176
   8. BD (   1) C   3 - C   6        /201. RY*(   7) O  10                    0.74    2.11    0.036
   8. BD (   1) C   3 - C   6        /204. RY*(  10) O  10                    5.27   35.37    0.392
   8. BD (   1) C   3 - C   6        /212. RY*(   1) C  11                    0.60    2.76    0.037
   8. BD (   1) C   3 - C   6        /215. RY*(   4) C  11                    1.18    1.82    0.042
   8. BD (   1) C   3 - C   6        /216. RY*(   5) C  11                    1.13    1.92    0.042
   8. BD (   1) C   3 - C   6        /219. RY*(   8) C  11                   11.42    2.05    0.139
   8. BD (   1) C   3 - C   6        /221. RY*(  10) C  11                   18.81    1.49    0.152
   8. BD (   1) C   3 - C   6        /223. RY*(  12) C  11                    2.95    2.78    0.082
   8. BD (   1) C   3 - C   6        /225. RY*(  14) C  11                    2.49   14.41    0.172
   8. BD (   1) C   3 - C   6        /226. RY*(   1) C  12                    2.78    1.48    0.058
   8. BD (   1) C   3 - C   6        /227. RY*(   2) C  12                    1.46    1.73    0.046
   8. BD (   1) C   3 - C   6        /228. RY*(   3) C  12                    4.49    1.11    0.064
   8. BD (   1) C   3 - C   6        /230. RY*(   5) C  12                   16.51    0.76    0.102
   8. BD (   1) C   3 - C   6        /231. RY*(   6) C  12                    8.11    1.95    0.114
   8. BD (   1) C   3 - C   6        /232. RY*(   7) C  12                    2.19    2.10    0.062
   8. BD (   1) C   3 - C   6        /233. RY*(   8) C  12                  136.31    0.29    0.181
   8. BD (   1) C   3 - C   6        /236. RY*(  11) C  12                    0.55    3.04    0.037
   8. BD (   1) C   3 - C   6        /237. RY*(  12) C  12                    0.87    4.01    0.054
   8. BD (   1) C   3 - C   6        /245. RY*(   6) C  13                    0.66    2.09    0.034
   8. BD (   1) C   3 - C   6        /246. RY*(   7) C  13                    5.14    1.58    0.082
   8. BD (   1) C   3 - C   6        /247. RY*(   8) C  13                    1.02    2.55    0.046
   8. BD (   1) C   3 - C   6        /250. RY*(  11) C  13                    5.50    2.27    0.101
   8. BD (   1) C   3 - C   6        /251. RY*(  12) C  13                    9.71    1.60    0.113
   8. BD (   1) C   3 - C   6        /252. RY*(  13) C  13                    0.53    3.38    0.039
   8. BD (   1) C   3 - C   6        /260. RY*(   4) C  14                   13.34    0.88    0.098
   8. BD (   1) C   3 - C   6        /263. RY*(   7) C  14                    8.09    1.75    0.108
   8. BD (   1) C   3 - C   6        /264. RY*(   8) C  14                    2.79    1.36    0.056
   8. BD (   1) C   3 - C   6        /268. RY*(  12) C  14                    4.52    2.18    0.090
   8. BD (   1) C   3 - C   6        /272. RY*(  16) C  14                    2.31    2.06    0.063
   8. BD (   1) C   3 - C   6        /279. RY*(   6) C  15                    6.80    1.08    0.078
   8. BD (   1) C   3 - C   6        /282. RY*(   9) C  15                    2.25    4.17    0.088
   8. BD (   1) C   3 - C   6        /283. RY*(  10) C  15                    3.06    2.11    0.073
   8. BD (   1) C   3 - C   6        /286. RY*(  13) C  15                    0.62    1.61    0.029
   8. BD (   1) C   3 - C   6        /293. RY*(   3) C  16                    0.53    1.29    0.024
   8. BD (   1) C   3 - C   6        /309. RY*(   2)Cl  17                    0.56    1.22    0.024
   8. BD (   1) C   3 - C   6        /310. RY*(   3)Cl  17                    0.82    1.11    0.027
   8. BD (   1) C   3 - C   6        /311. RY*(   4)Cl  17                   54.44    0.25    0.106
   8. BD (   1) C   3 - C   6        /312. RY*(   5)Cl  17                    3.11    1.97    0.071
   8. BD (   1) C   3 - C   6        /315. RY*(   8)Cl  17                    1.91    1.79    0.053
   8. BD (   1) C   3 - C   6        /316. RY*(   9)Cl  17                    0.58    1.94    0.030
   8. BD (   1) C   3 - C   6        /321. RY*(  14)Cl  17                    0.84    1.20    0.029
   8. BD (   1) C   3 - C   6        /327. RY*(  20)Cl  17                    1.91   22.58    0.189
   8. BD (   1) C   3 - C   6        /328. RY*(  21)Cl  17                    0.65    1.66    0.030
   8. BD (   1) C   3 - C   6        /332. RY*(   4) H  18                    0.95    2.80    0.047
   8. BD (   1) C   3 - C   6        /333. RY*(   5) H  18                    2.31    2.71    0.072
   8. BD (   1) C   3 - C   6        /340. RY*(   2) H  20                   45.53    0.28    0.103
   8. BD (   1) C   3 - C   6        /342. RY*(   4) H  20                    9.82    1.11    0.095
   8. BD (   1) C   3 - C   6        /348. BD*(   1) C   2 - C   3            8.93    1.42    0.102
   8. BD (   1) C   3 - C   6        /350. BD*(   1) C   2 - C   4            6.79    0.58    0.068
   8. BD (   1) C   3 - C   6        /352. BD*(   1) C   3 - H   7            1.63    1.21    0.040
   8. BD (   1) C   3 - C   6        /355. BD*(   1) C   5 - C   6            2.49    1.39    0.053
   8. BD (   1) C   3 - C   6        /357. BD*(   1) C   5 - H   8            5.56    1.20    0.074
   8. BD (   1) C   3 - C   6        /358. BD*(   1) C   6 - C  11            1.08    1.25    0.033
   8. BD (   1) C   3 - C   6        /359. BD*(   1) C  11 - C  12            1.13    1.35    0.035
   8. BD (   1) C   3 - C   6        /365. BD*(   1) C  13 -Cl  17           66.80    0.17    0.095
   8. BD (   1) C   3 - C   6        /368. BD*(   1) C  14 - H  19           10.36    2.22    0.137
   9. BD (   1) C   3 - H   7        /  7. BD (   1) C   2 - C   4            0.73    0.43    0.030
   9. BD (   1) C   3 - H   7        / 74. RY*(  13) C   1                    1.21    5.03    0.070
   9. BD (   1) C   3 - H   7        / 79. RY*(   1) C   2                    1.57    1.21    0.039
   9. BD (   1) C   3 - H   7        / 85. RY*(   7) C   2                    0.68    3.01    0.041
   9. BD (   1) C   3 - H   7        / 91. RY*(  13) C   2                    1.33    2.54    0.052
   9. BD (   1) C   3 - H   7        / 92. RY*(  14) C   2                    5.22    1.89    0.090
   9. BD (   1) C   3 - H   7        / 99. RY*(   4) C   3                    7.42    1.32    0.089
   9. BD (   1) C   3 - H   7        /101. RY*(   6) C   3                    8.39    1.03    0.084
   9. BD (   1) C   3 - H   7        /102. RY*(   7) C   3                    9.30    1.33    0.100
   9. BD (   1) C   3 - H   7        /103. RY*(   8) C   3                    9.37    1.12    0.092
   9. BD (   1) C   3 - H   7        /104. RY*(   9) C   3                    2.46    2.68    0.073
   9. BD (   1) C   3 - H   7        /106. RY*(  11) C   3                    2.36    1.78    0.058
   9. BD (   1) C   3 - H   7        /108. RY*(  13) C   3                    0.52    3.53    0.039
   9. BD (   1) C   3 - H   7        /110. RY*(  15) C   3                    0.95    2.16    0.041
   9. BD (   1) C   3 - H   7        /113. RY*(   1) C   4                    0.79    1.43    0.030
   9. BD (   1) C   3 - H   7        /117. RY*(   5) C   4                    4.53    1.18    0.066
   9. BD (   1) C   3 - H   7        /121. RY*(   9) C   4                    1.45    1.95    0.048
   9. BD (   1) C   3 - H   7        /122. RY*(  10) C   4                    3.07    2.46    0.078
   9. BD (   1) C   3 - H   7        /128. RY*(  16) C   4                    0.78    2.12    0.037
   9. BD (   1) C   3 - H   7        /136. RY*(   7) C   5                    0.98    1.57    0.035
   9. BD (   1) C   3 - H   7        /137. RY*(   8) C   5                    9.87    1.16    0.097
   9. BD (   1) C   3 - H   7        /138. RY*(   9) C   5                    0.95    2.45    0.044
   9. BD (   1) C   3 - H   7        /139. RY*(  10) C   5                    1.68    2.74    0.061
   9. BD (   1) C   3 - H   7        /140. RY*(  11) C   5                    1.04    2.84    0.049
   9. BD (   1) C   3 - H   7        /141. RY*(  12) C   5                    4.08    3.99    0.115
   9. BD (   1) C   3 - H   7        /143. RY*(  14) C   5                    0.80    2.29    0.039
   9. BD (   1) C   3 - H   7        /147. RY*(   1) C   6                    4.36    1.34    0.069
   9. BD (   1) C   3 - H   7        /148. RY*(   2) C   6                    5.60    1.71    0.088
   9. BD (   1) C   3 - H   7        /149. RY*(   3) C   6                    2.20    1.34    0.049
   9. BD (   1) C   3 - H   7        /153. RY*(   7) C   6                   50.38    0.53    0.147
   9. BD (   1) C   3 - H   7        /155. RY*(   9) C   6                    1.64    2.21    0.054
   9. BD (   1) C   3 - H   7        /156. RY*(  10) C   6                    0.75    3.01    0.043
   9. BD (   1) C   3 - H   7        /159. RY*(  13) C   6                   51.43    0.56    0.152
   9. BD (   1) C   3 - H   7        /160. RY*(  14) C   6                    1.53    3.16    0.063
   9. BD (   1) C   3 - H   7        /161. RY*(  15) C   6                   11.45    1.79    0.129
   9. BD (   1) C   3 - H   7        /169. RY*(   1) H   8                    3.48    1.69    0.069
   9. BD (   1) C   3 - H   7        /177. RY*(   4)Cl   9                    0.95    1.28    0.031
   9. BD (   1) C   3 - H   7        /186. RY*(  13)Cl   9                    4.13    1.03    0.059
   9. BD (   1) C   3 - H   7        /199. RY*(   5) O  10                  397.31    0.09    0.166
   9. BD (   1) C   3 - H   7        /201. RY*(   7) O  10                    0.70    2.00    0.034
   9. BD (   1) C   3 - H   7        /204. RY*(  10) O  10                    6.13   35.26    0.419
   9. BD (   1) C   3 - H   7        /211. RY*(  17) O  10                    0.57    3.56    0.041
   9. BD (   1) C   3 - H   7        /212. RY*(   1) C  11                    0.60    2.66    0.036
   9. BD (   1) C   3 - H   7        /213. RY*(   2) C  11                    1.46    2.43    0.054
   9. BD (   1) C   3 - H   7        /216. RY*(   5) C  11                    0.72    1.81    0.033
   9. BD (   1) C   3 - H   7        /219. RY*(   8) C  11                   10.95    1.94    0.131
   9. BD (   1) C   3 - H   7        /221. RY*(  10) C  11                   14.88    1.38    0.129
   9. BD (   1) C   3 - H   7        /223. RY*(  12) C  11                    2.98    2.67    0.080
   9. BD (   1) C   3 - H   7        /225. RY*(  14) C  11                    3.33   14.30    0.197
   9. BD (   1) C   3 - H   7        /226. RY*(   1) C  12                    5.53    1.37    0.078
   9. BD (   1) C   3 - H   7        /227. RY*(   2) C  12                    2.04    1.62    0.052
   9. BD (   1) C   3 - H   7        /228. RY*(   3) C  12                    7.15    1.00    0.076
   9. BD (   1) C   3 - H   7        /230. RY*(   5) C  12                   24.67    0.65    0.114
   9. BD (   1) C   3 - H   7        /231. RY*(   6) C  12                   11.94    1.85    0.134
   9. BD (   1) C   3 - H   7        /232. RY*(   7) C  12                    3.35    2.00    0.074
   9. BD (   1) C   3 - H   7        /233. RY*(   8) C  12                  306.21    0.18    0.213
   9. BD (   1) C   3 - H   7        /236. RY*(  11) C  12                    0.80    2.93    0.044
   9. BD (   1) C   3 - H   7        /237. RY*(  12) C  12                    0.62    3.90    0.044
   9. BD (   1) C   3 - H   7        /240. RY*(   1) C  13                    0.78    1.46    0.030
   9. BD (   1) C   3 - H   7        /245. RY*(   6) C  13                    1.01    1.98    0.040
   9. BD (   1) C   3 - H   7        /246. RY*(   7) C  13                    3.89    1.47    0.068
   9. BD (   1) C   3 - H   7        /247. RY*(   8) C  13                    0.88    2.44    0.042
   9. BD (   1) C   3 - H   7        /250. RY*(  11) C  13                    5.16    2.16    0.095
   9. BD (   1) C   3 - H   7        /251. RY*(  12) C  13                   10.39    1.49    0.112
   9. BD (   1) C   3 - H   7        /260. RY*(   4) C  14                   13.99    0.77    0.093
   9. BD (   1) C   3 - H   7        /263. RY*(   7) C  14                    8.56    1.65    0.107
   9. BD (   1) C   3 - H   7        /264. RY*(   8) C  14                    3.60    1.26    0.061
   9. BD (   1) C   3 - H   7        /265. RY*(   9) C  14                    0.53    2.57    0.033
   9. BD (   1) C   3 - H   7        /268. RY*(  12) C  14                    3.57    2.07    0.078
   9. BD (   1) C   3 - H   7        /272. RY*(  16) C  14                    2.10    1.95    0.058
   9. BD (   1) C   3 - H   7        /279. RY*(   6) C  15                    7.92    0.97    0.079
   9. BD (   1) C   3 - H   7        /282. RY*(   9) C  15                    2.25    4.06    0.086
   9. BD (   1) C   3 - H   7        /283. RY*(  10) C  15                    3.21    2.00    0.072
   9. BD (   1) C   3 - H   7        /286. RY*(  13) C  15                    0.58    1.50    0.027
   9. BD (   1) C   3 - H   7        /293. RY*(   3) C  16                    0.98    1.18    0.031
   9. BD (   1) C   3 - H   7        /309. RY*(   2)Cl  17                    0.64    1.11    0.024
   9. BD (   1) C   3 - H   7        /310. RY*(   3)Cl  17                    1.10    1.00    0.030
   9. BD (   1) C   3 - H   7        /311. RY*(   4)Cl  17                  106.43    0.14    0.111
   9. BD (   1) C   3 - H   7        /312. RY*(   5)Cl  17                    2.89    1.87    0.066
   9. BD (   1) C   3 - H   7        /313. RY*(   6)Cl  17                    0.57    2.01    0.031
   9. BD (   1) C   3 - H   7        /315. RY*(   8)Cl  17                    1.79    1.68    0.049
   9. BD (   1) C   3 - H   7        /316. RY*(   9)Cl  17                    0.65    1.83    0.031
   9. BD (   1) C   3 - H   7        /321. RY*(  14)Cl  17                    1.02    1.09    0.030
   9. BD (   1) C   3 - H   7        /327. RY*(  20)Cl  17                    1.87   22.47    0.185
   9. BD (   1) C   3 - H   7        /328. RY*(  21)Cl  17                    0.68    1.55    0.029
   9. BD (   1) C   3 - H   7        /332. RY*(   4) H  18                    1.14    2.69    0.050
   9. BD (   1) C   3 - H   7        /333. RY*(   5) H  18                    2.55    2.60    0.073
   9. BD (   1) C   3 - H   7        /334. RY*(   1) H  19                    0.55    1.28    0.024
   9. BD (   1) C   3 - H   7        /340. RY*(   2) H  20                   60.04    0.18    0.092
   9. BD (   1) C   3 - H   7        /342. RY*(   4) H  20                    2.32    1.00    0.043
   9. BD (   1) C   3 - H   7        /344. BD*(   1) C   1 - C   2            5.87    1.18    0.075
   9. BD (   1) C   3 - H   7        /348. BD*(   1) C   2 - C   3            5.97    1.31    0.079
   9. BD (   1) C   3 - H   7        /350. BD*(   1) C   2 - C   4            1.36    0.48    0.028
   9. BD (   1) C   3 - H   7        /355. BD*(   1) C   5 - C   6            3.16    1.29    0.057
   9. BD (   1) C   3 - H   7        /365. BD*(   1) C  13 -Cl  17          264.12    0.06    0.114
   9. BD (   1) C   3 - H   7        /368. BD*(   1) C  14 - H  19           14.02    2.12    0.155
  10. BD (   1) C   4 - C   5        / 56. LP (   1) C  11                    1.05    0.15    0.016
  10. BD (   1) C   4 - C   5        / 65. RY*(   4) C   1                    0.93    2.80    0.046
  10. BD (   1) C   4 - C   5        /101. RY*(   6) C   3                    0.55    1.17    0.023
  10. BD (   1) C   4 - C   5        /122. RY*(  10) C   4                    0.53    2.60    0.033
  10. BD (   1) C   4 - C   5        /147. RY*(   1) C   6                    0.69    1.48    0.028
  10. BD (   1) C   4 - C   5        /153. RY*(   7) C   6                    6.17    0.67    0.058
  10. BD (   1) C   4 - C   5        /159. RY*(  13) C   6                    0.70    0.70    0.020
  10. BD (   1) C   4 - C   5        /161. RY*(  15) C   6                    0.69    1.93    0.033
  10. BD (   1) C   4 - C   5        /199. RY*(   5) O  10                   18.37    0.23    0.058
  10. BD (   1) C   4 - C   5        /221. RY*(  10) C  11                    2.88    1.52    0.059
  10. BD (   1) C   4 - C   5        /246. RY*(   7) C  13                    1.18    1.61    0.039
  10. BD (   1) C   4 - C   5        /250. RY*(  11) C  13                    0.63    2.31    0.034
  10. BD (   1) C   4 - C   5        /251. RY*(  12) C  13                    1.04    1.64    0.037
  10. BD (   1) C   4 - C   5        /260. RY*(   4) C  14                    1.73    0.91    0.036
  10. BD (   1) C   4 - C   5        /311. RY*(   4)Cl  17                    1.44    0.29    0.018
  10. BD (   1) C   4 - C   5        /340. RY*(   2) H  20                    8.79    0.32    0.047
  10. BD (   1) C   4 - C   5        /342. RY*(   4) H  20                   15.48    1.14    0.119
  10. BD (   1) C   4 - C   5        /345. BD*(   1) C   1 - C   4            0.81    1.23    0.029
  10. BD (   1) C   4 - C   5        /346. BD*(   1) C   1 - O  10            2.87    1.45    0.058
  10. BD (   1) C   4 - C   5        /355. BD*(   1) C   5 - C   6            3.76    1.43    0.065
  10. BD (   1) C   4 - C   5        /357. BD*(   1) C   5 - H   8            0.79    1.24    0.028
  10. BD (   1) C   4 - C   5        /358. BD*(   1) C   6 - C  11            3.38    1.28    0.059
  11. BD (   1) C   4 -Cl   9        /  7. BD (   1) C   2 - C   4            0.90    0.66    0.041
  11. BD (   1) C   4 -Cl   9        / 56. LP (   1) C  11                    0.60    0.23    0.015
  11. BD (   1) C   4 -Cl   9        / 62. RY*(   1) C   1                    0.53    1.78    0.027
  11. BD (   1) C   4 -Cl   9        /130. RY*(   1) C   5                    0.81    1.78    0.034
  11. BD (   1) C   4 -Cl   9        /153. RY*(   7) C   6                    1.04    0.76    0.025
  11. BD (   1) C   4 -Cl   9        /159. RY*(  13) C   6                    0.98    0.78    0.025
  11. BD (   1) C   4 -Cl   9        /199. RY*(   5) O  10                    4.55    0.31    0.034
  11. BD (   1) C   4 -Cl   9        /221. RY*(  10) C  11                    0.52    1.60    0.026
  11. BD (   1) C   4 -Cl   9        /230. RY*(   5) C  12                    0.76    0.88    0.023
  11. BD (   1) C   4 -Cl   9        /233. RY*(   8) C  12                    6.14    0.41    0.045
  11. BD (   1) C   4 -Cl   9        /311. RY*(   4)Cl  17                    1.45    0.37    0.021
  11. BD (   1) C   4 -Cl   9        /340. RY*(   2) H  20                    1.36    0.40    0.021
  11. BD (   1) C   4 -Cl   9        /344. BD*(   1) C   1 - C   2            1.33    1.40    0.039
  11. BD (   1) C   4 -Cl   9        /350. BD*(   1) C   2 - C   4            1.20    0.70    0.032
  11. BD (   1) C   4 -Cl   9        /355. BD*(   1) C   5 - C   6            1.64    1.51    0.045
  11. BD (   1) C   4 -Cl   9        /365. BD*(   1) C  13 -Cl  17            1.76    0.29    0.020
  12. BD (   1) C   5 - C   6        / 56. LP (   1) C  11                   53.18    0.26    0.150
  12. BD (   1) C   5 - C   6        / 69. RY*(   8) C   1                    0.90    1.71    0.035
  12. BD (   1) C   5 - C   6        / 74. RY*(  13) C   1                    3.87    5.28    0.128
  12. BD (   1) C   5 - C   6        / 76. RY*(  15) C   1                    0.68    1.91    0.032
  12. BD (   1) C   5 - C   6        / 78. RY*(  17) C   1                    1.60    3.38    0.066
  12. BD (   1) C   5 - C   6        / 81. RY*(   3) C   2                    0.75    1.84    0.033
  12. BD (   1) C   5 - C   6        / 85. RY*(   7) C   2                    1.14    3.26    0.055
  12. BD (   1) C   5 - C   6        / 86. RY*(   8) C   2                    1.60    2.87    0.061
  12. BD (   1) C   5 - C   6        / 88. RY*(  10) C   2                    0.61    2.57    0.036
  12. BD (   1) C   5 - C   6        / 89. RY*(  11) C   2                    1.44    2.87    0.058
  12. BD (   1) C   5 - C   6        / 91. RY*(  13) C   2                    2.25    2.79    0.071
  12. BD (   1) C   5 - C   6        / 92. RY*(  14) C   2                   23.17    2.15    0.200
  12. BD (   1) C   5 - C   6        / 99. RY*(   4) C   3                   29.67    1.57    0.194
  12. BD (   1) C   5 - C   6        /101. RY*(   6) C   3                   36.68    1.28    0.195
  12. BD (   1) C   5 - C   6        /102. RY*(   7) C   3                   21.60    1.58    0.166
  12. BD (   1) C   5 - C   6        /103. RY*(   8) C   3                   20.81    1.37    0.152
  12. BD (   1) C   5 - C   6        /104. RY*(   9) C   3                   12.59    2.93    0.173
  12. BD (   1) C   5 - C   6        /105. RY*(  10) C   3                    4.17    3.99    0.116
  12. BD (   1) C   5 - C   6        /106. RY*(  11) C   3                    6.98    2.03    0.107
  12. BD (   1) C   5 - C   6        /108. RY*(  13) C   3                    1.95    3.78    0.077
  12. BD (   1) C   5 - C   6        /109. RY*(  14) C   3                    1.20    3.47    0.058
  12. BD (   1) C   5 - C   6        /110. RY*(  15) C   3                    3.03    2.41    0.077
  12. BD (   1) C   5 - C   6        /113. RY*(   1) C   4                    8.87    1.68    0.110
  12. BD (   1) C   5 - C   6        /115. RY*(   3) C   4                    0.78    1.45    0.030
  12. BD (   1) C   5 - C   6        /117. RY*(   5) C   4                   13.02    1.43    0.123
  12. BD (   1) C   5 - C   6        /121. RY*(   9) C   4                    4.91    2.21    0.093
  12. BD (   1) C   5 - C   6        /122. RY*(  10) C   4                   17.48    2.71    0.196
  12. BD (   1) C   5 - C   6        /124. RY*(  12) C   4                    0.61    4.52    0.047
  12. BD (   1) C   5 - C   6        /125. RY*(  13) C   4                    0.66    1.22    0.026
  12. BD (   1) C   5 - C   6        /126. RY*(  14) C   4                    1.16    2.96    0.053
  12. BD (   1) C   5 - C   6        /128. RY*(  16) C   4                    2.86    2.37    0.074
  12. BD (   1) C   5 - C   6        /133. RY*(   4) C   5                    2.46    1.78    0.059
  12. BD (   1) C   5 - C   6        /134. RY*(   5) C   5                    0.85    1.57    0.033
  12. BD (   1) C   5 - C   6        /135. RY*(   6) C   5                    0.74    1.74    0.032
  12. BD (   1) C   5 - C   6        /136. RY*(   7) C   5                    2.59    1.82    0.062
  12. BD (   1) C   5 - C   6        /137. RY*(   8) C   5                   37.45    1.42    0.207
  12. BD (   1) C   5 - C   6        /138. RY*(   9) C   5                    3.68    2.70    0.090
  12. BD (   1) C   5 - C   6        /139. RY*(  10) C   5                    2.69    3.00    0.081
  12. BD (   1) C   5 - C   6        /140. RY*(  11) C   5                    2.97    3.09    0.086
  12. BD (   1) C   5 - C   6        /141. RY*(  12) C   5                   17.80    4.25    0.247
  12. BD (   1) C   5 - C   6        /143. RY*(  14) C   5                    2.57    2.54    0.073
  12. BD (   1) C   5 - C   6        /147. RY*(   1) C   6                    7.16    1.59    0.095
  12. BD (   1) C   5 - C   6        /148. RY*(   2) C   6                    5.55    1.96    0.094
  12. BD (   1) C   5 - C   6        /149. RY*(   3) C   6                    7.24    1.60    0.096
  12. BD (   1) C   5 - C   6        /150. RY*(   4) C   6                    1.49    1.45    0.042
  12. BD (   1) C   5 - C   6        /151. RY*(   5) C   6                    1.60    1.95    0.050
  12. BD (   1) C   5 - C   6        /153. RY*(   7) C   6                  152.02    0.78    0.310
  12. BD (   1) C   5 - C   6        /154. RY*(   8) C   6                    1.54    3.24    0.063
  12. BD (   1) C   5 - C   6        /155. RY*(   9) C   6                    2.40    2.46    0.069
  12. BD (   1) C   5 - C   6        /156. RY*(  10) C   6                    3.86    3.26    0.101
  12. BD (   1) C   5 - C   6        /159. RY*(  13) C   6                  118.31    0.81    0.278
  12. BD (   1) C   5 - C   6        /160. RY*(  14) C   6                    3.88    3.41    0.103
  12. BD (   1) C   5 - C   6        /161. RY*(  15) C   6                   33.92    2.04    0.236
  12. BD (   1) C   5 - C   6        /169. RY*(   1) H   8                    9.44    1.94    0.122
  12. BD (   1) C   5 - C   6        /177. RY*(   4)Cl   9                    3.61    1.53    0.067
  12. BD (   1) C   5 - C   6        /180. RY*(   7)Cl   9                    0.76    1.72    0.033
  12. BD (   1) C   5 - C   6        /186. RY*(  13)Cl   9                   13.49    1.29    0.118
  12. BD (   1) C   5 - C   6        /198. RY*(   4) O  10                    0.73    2.59    0.039
  12. BD (   1) C   5 - C   6        /199. RY*(   5) O  10                  578.78    0.34    0.397
  12. BD (   1) C   5 - C   6        /201. RY*(   7) O  10                    2.61    2.26    0.069
  12. BD (   1) C   5 - C   6        /203. RY*(   9) O  10                    0.92    2.11    0.040
  12. BD (   1) C   5 - C   6        /204. RY*(  10) O  10                   21.79   35.51    0.790
  12. BD (   1) C   5 - C   6        /206. RY*(  12) O  10                    0.93    5.89    0.067
  12. BD (   1) C   5 - C   6        /211. RY*(  17) O  10                    0.76    3.82    0.049
  12. BD (   1) C   5 - C   6        /213. RY*(   2) C  11                   11.66    2.69    0.159
  12. BD (   1) C   5 - C   6        /214. RY*(   3) C  11                    1.39    1.68    0.043
  12. BD (   1) C   5 - C   6        /215. RY*(   4) C  11                    3.20    1.96    0.071
  12. BD (   1) C   5 - C   6        /216. RY*(   5) C  11                    3.54    2.06    0.077
  12. BD (   1) C   5 - C   6        /217. RY*(   6) C  11                    0.56    2.55    0.034
  12. BD (   1) C   5 - C   6        /219. RY*(   8) C  11                   30.13    2.19    0.231
  12. BD (   1) C   5 - C   6        /221. RY*(  10) C  11                   95.25    1.63    0.354
  12. BD (   1) C   5 - C   6        /223. RY*(  12) C  11                    8.78    2.93    0.144
  12. BD (   1) C   5 - C   6        /225. RY*(  14) C  11                    9.65   14.55    0.337
  12. BD (   1) C   5 - C   6        /226. RY*(   1) C  12                    0.66    1.62    0.029
  12. BD (   1) C   5 - C   6        /227. RY*(   2) C  12                    4.00    1.88    0.078
  12. BD (   1) C   5 - C   6        /228. RY*(   3) C  12                   12.75    1.25    0.114
  12. BD (   1) C   5 - C   6        /230. RY*(   5) C  12                   20.62    0.90    0.123
  12. BD (   1) C   5 - C   6        /231. RY*(   6) C  12                   19.70    2.10    0.183
  12. BD (   1) C   5 - C   6        /232. RY*(   7) C  12                    5.27    2.25    0.098
  12. BD (   1) C   5 - C   6        /233. RY*(   8) C  12                  171.22    0.44    0.245
  12. BD (   1) C   5 - C   6        /237. RY*(  12) C  12                    2.36    4.15    0.089
  12. BD (   1) C   5 - C   6        /240. RY*(   1) C  13                    1.55    1.71    0.046
  12. BD (   1) C   5 - C   6        /241. RY*(   2) C  13                    1.27    1.56    0.040
  12. BD (   1) C   5 - C   6        /245. RY*(   6) C  13                    0.97    2.23    0.042
  12. BD (   1) C   5 - C   6        /246. RY*(   7) C  13                   26.91    1.72    0.193
  12. BD (   1) C   5 - C   6        /247. RY*(   8) C  13                    5.92    2.70    0.113
  12. BD (   1) C   5 - C   6        /248. RY*(   9) C  13                    1.18    2.36    0.047
  12. BD (   1) C   5 - C   6        /249. RY*(  10) C  13                    0.66    2.77    0.038
  12. BD (   1) C   5 - C   6        /250. RY*(  11) C  13                   27.87    2.42    0.233
  12. BD (   1) C   5 - C   6        /251. RY*(  12) C  13                   47.84    1.75    0.260
  12. BD (   1) C   5 - C   6        /252. RY*(  13) C  13                    3.41    3.53    0.099
  12. BD (   1) C   5 - C   6        /256. RY*(  17) C  13                    1.57    4.31    0.074
  12. BD (   1) C   5 - C   6        /258. RY*(   2) C  14                    0.53    2.15    0.030
  12. BD (   1) C   5 - C   6        /260. RY*(   4) C  14                   64.66    1.02    0.231
  12. BD (   1) C   5 - C   6        /263. RY*(   7) C  14                   28.76    1.90    0.210
  12. BD (   1) C   5 - C   6        /264. RY*(   8) C  14                   10.85    1.51    0.115
  12. BD (   1) C   5 - C   6        /265. RY*(   9) C  14                    2.11    2.83    0.069
  12. BD (   1) C   5 - C   6        /266. RY*(  10) C  14                    1.16    3.68    0.059
  12. BD (   1) C   5 - C   6        /268. RY*(  12) C  14                   17.01    2.33    0.179
  12. BD (   1) C   5 - C   6        /272. RY*(  16) C  14                   11.99    2.21    0.146
  12. BD (   1) C   5 - C   6        /275. RY*(   2) C  15                    0.55    1.77    0.028
  12. BD (   1) C   5 - C   6        /276. RY*(   3) C  15                    1.25    2.09    0.046
  12. BD (   1) C   5 - C   6        /277. RY*(   4) C  15                    1.14    1.76    0.040
  12. BD (   1) C   5 - C   6        /278. RY*(   5) C  15                    0.93    2.16    0.040
  12. BD (   1) C   5 - C   6        /279. RY*(   6) C  15                   21.62    1.22    0.146
  12. BD (   1) C   5 - C   6        /281. RY*(   8) C  15                    0.55    3.57    0.040
  12. BD (   1) C   5 - C   6        /282. RY*(   9) C  15                    9.12    4.31    0.178
  12. BD (   1) C   5 - C   6        /283. RY*(  10) C  15                   13.52    2.25    0.157
  12. BD (   1) C   5 - C   6        /286. RY*(  13) C  15                    2.70    1.75    0.062
  12. BD (   1) C   5 - C   6        /293. RY*(   3) C  16                    1.43    1.44    0.041
  12. BD (   1) C   5 - C   6        /303. RY*(  13) C  16                    0.88    3.02    0.046
  12. BD (   1) C   5 - C   6        /308. RY*(   1)Cl  17                    0.64    1.53    0.028
  12. BD (   1) C   5 - C   6        /309. RY*(   2)Cl  17                    1.17    1.36    0.036
  12. BD (   1) C   5 - C   6        /310. RY*(   3)Cl  17                    2.79    1.25    0.053
  12. BD (   1) C   5 - C   6        /311. RY*(   4)Cl  17                  128.81    0.40    0.203
  12. BD (   1) C   5 - C   6        /312. RY*(   5)Cl  17                   14.15    2.12    0.156
  12. BD (   1) C   5 - C   6        /313. RY*(   6)Cl  17                    0.88    2.26    0.040
  12. BD (   1) C   5 - C   6        /315. RY*(   8)Cl  17                   10.06    1.93    0.125
  12. BD (   1) C   5 - C   6        /316. RY*(   9)Cl  17                    2.52    2.08    0.065
  12. BD (   1) C   5 - C   6        /321. RY*(  14)Cl  17                    3.32    1.35    0.060
  12. BD (   1) C   5 - C   6        /324. RY*(  17)Cl  17                    0.55    3.82    0.041
  12. BD (   1) C   5 - C   6        /327. RY*(  20)Cl  17                    9.28   22.73    0.412
  12. BD (   1) C   5 - C   6        /328. RY*(  21)Cl  17                    2.91    1.80    0.065
  12. BD (   1) C   5 - C   6        /332. RY*(   4) H  18                    3.79    2.94    0.095
  12. BD (   1) C   5 - C   6        /333. RY*(   5) H  18                    8.62    2.85    0.141
  12. BD (   1) C   5 - C   6        /338. RY*(   5) H  19                    0.54    3.54    0.039
  12. BD (   1) C   5 - C   6        /340. RY*(   2) H  20                  204.02    0.43    0.265
  12. BD (   1) C   5 - C   6        /342. RY*(   4) H  20                  192.13    1.25    0.440
  12. BD (   1) C   5 - C   6        /348. BD*(   1) C   2 - C   3            2.38    1.56    0.055
  12. BD (   1) C   5 - C   6        /351. BD*(   1) C   3 - C   6            2.45    1.37    0.052
  12. BD (   1) C   5 - C   6        /352. BD*(   1) C   3 - H   7            3.31    1.35    0.060
  12. BD (   1) C   5 - C   6        /353. BD*(   1) C   4 - C   5            3.87    1.39    0.065
  12. BD (   1) C   5 - C   6        /354. BD*(   1) C   4 -Cl   9            2.37    1.09    0.046
  12. BD (   1) C   5 - C   6        /357. BD*(   1) C   5 - H   8            4.37    1.35    0.069
  12. BD (   1) C   5 - C   6        /358. BD*(   1) C   6 - C  11            1.97    1.39    0.047
  12. BD (   1) C   5 - C   6        /360. BD*(   1) C  11 - C  14            1.23    1.53    0.039
  12. BD (   1) C   5 - C   6        /365. BD*(   1) C  13 -Cl  17           70.96    0.31    0.135
  12. BD (   1) C   5 - C   6        /368. BD*(   1) C  14 - H  19           18.27    2.37    0.186
  13. BD (   2) C   5 - C   6        /  7. BD (   1) C   2 - C   4           18.71    0.13    0.067
  13. BD (   2) C   5 - C   6        / 69. RY*(   8) C   1                    0.70    1.16    0.028
  13. BD (   2) C   5 - C   6        / 74. RY*(  13) C   1                    1.21    4.73    0.074
  13. BD (   2) C   5 - C   6        / 91. RY*(  13) C   2                    0.67    2.24    0.038
  13. BD (   2) C   5 - C   6        / 92. RY*(  14) C   2                    6.31    1.60    0.099
  13. BD (   2) C   5 - C   6        / 99. RY*(   4) C   3                    5.45    1.02    0.073
  13. BD (   2) C   5 - C   6        /101. RY*(   6) C   3                   16.84    0.73    0.109
  13. BD (   2) C   5 - C   6        /102. RY*(   7) C   3                    8.91    1.03    0.094
  13. BD (   2) C   5 - C   6        /103. RY*(   8) C   3                   11.03    0.82    0.093
  13. BD (   2) C   5 - C   6        /104. RY*(   9) C   3                    3.61    2.38    0.091
  13. BD (   2) C   5 - C   6        /105. RY*(  10) C   3                    0.72    3.44    0.049
  13. BD (   2) C   5 - C   6        /106. RY*(  11) C   3                    2.98    1.48    0.065
  13. BD (   2) C   5 - C   6        /108. RY*(  13) C   3                    0.70    3.23    0.047
  13. BD (   2) C   5 - C   6        /109. RY*(  14) C   3                    0.53    2.92    0.039
  13. BD (   2) C   5 - C   6        /110. RY*(  15) C   3                    0.89    1.86    0.040
  13. BD (   2) C   5 - C   6        /113. RY*(   1) C   4                    1.48    1.13    0.040
  13. BD (   2) C   5 - C   6        /115. RY*(   3) C   4                    0.82    0.90    0.027
  13. BD (   2) C   5 - C   6        /117. RY*(   5) C   4                    7.09    0.88    0.078
  13. BD (   2) C   5 - C   6        /121. RY*(   9) C   4                    2.10    1.65    0.058
  13. BD (   2) C   5 - C   6        /122. RY*(  10) C   4                    3.10    2.16    0.080
  13. BD (   2) C   5 - C   6        /128. RY*(  16) C   4                    0.88    1.82    0.039
  13. BD (   2) C   5 - C   6        /133. RY*(   4) C   5                    0.51    1.23    0.025
  13. BD (   2) C   5 - C   6        /137. RY*(   8) C   5                   14.08    0.87    0.108
  13. BD (   2) C   5 - C   6        /138. RY*(   9) C   5                    0.60    2.15    0.035
  13. BD (   2) C   5 - C   6        /139. RY*(  10) C   5                    1.62    2.44    0.062
  13. BD (   2) C   5 - C   6        /140. RY*(  11) C   5                    0.92    2.54    0.048
  13. BD (   2) C   5 - C   6        /141. RY*(  12) C   5                    4.39    3.69    0.125
  13. BD (   2) C   5 - C   6        /143. RY*(  14) C   5                    0.88    1.99    0.041
  13. BD (   2) C   5 - C   6        /147. RY*(   1) C   6                    4.54    1.04    0.067
  13. BD (   2) C   5 - C   6        /148. RY*(   2) C   6                    1.84    1.41    0.050
  13. BD (   2) C   5 - C   6        /149. RY*(   3) C   6                    3.53    1.04    0.060
  13. BD (   2) C   5 - C   6        /151. RY*(   5) C   6                    0.79    1.39    0.033
  13. BD (   2) C   5 - C   6        /153. RY*(   7) C   6                  115.24    0.23    0.161
  13. BD (   2) C   5 - C   6        /155. RY*(   9) C   6                    1.42    1.91    0.051
  13. BD (   2) C   5 - C   6        /156. RY*(  10) C   6                    1.26    2.71    0.057
  13. BD (   2) C   5 - C   6        /159. RY*(  13) C   6                   99.28    0.26    0.157
  13. BD (   2) C   5 - C   6        /160. RY*(  14) C   6                    1.35    2.86    0.061
  13. BD (   2) C   5 - C   6        /161. RY*(  15) C   6                   13.89    1.49    0.141
  13. BD (   2) C   5 - C   6        /169. RY*(   1) H   8                    3.20    1.39    0.066
  13. BD (   2) C   5 - C   6        /177. RY*(   4)Cl   9                    1.26    0.98    0.035
  13. BD (   2) C   5 - C   6        /186. RY*(  13)Cl   9                    5.39    0.74    0.062
  13. BD (   2) C   5 - C   6        /201. RY*(   7) O  10                    0.76    1.70    0.035
  13. BD (   2) C   5 - C   6        /204. RY*(  10) O  10                    5.66   34.96    0.437
  13. BD (   2) C   5 - C   6        /211. RY*(  17) O  10                    0.56    3.26    0.042
  13. BD (   2) C   5 - C   6        /212. RY*(   1) C  11                    0.59    2.36    0.037
  13. BD (   2) C   5 - C   6        /213. RY*(   2) C  11                    2.41    2.14    0.070
  13. BD (   2) C   5 - C   6        /216. RY*(   5) C  11                    3.40    1.51    0.070
  13. BD (   2) C   5 - C   6        /219. RY*(   8) C  11                   10.86    1.64    0.131
  13. BD (   2) C   5 - C   6        /221. RY*(  10) C  11                   17.93    1.08    0.137
  13. BD (   2) C   5 - C   6        /223. RY*(  12) C  11                    2.79    2.38    0.080
  13. BD (   2) C   5 - C   6        /225. RY*(  14) C  11                    3.72   14.00    0.224
  13. BD (   2) C   5 - C   6        /226. RY*(   1) C  12                    5.04    1.07    0.072
  13. BD (   2) C   5 - C   6        /227. RY*(   2) C  12                    2.27    1.33    0.054
  13. BD (   2) C   5 - C   6        /228. RY*(   3) C  12                   10.28    0.70    0.083
  13. BD (   2) C   5 - C   6        /230. RY*(   5) C  12                   40.55    0.35    0.117
  13. BD (   2) C   5 - C   6        /231. RY*(   6) C  12                   12.14    1.55    0.135
  13. BD (   2) C   5 - C   6        /232. RY*(   7) C  12                    3.29    1.70    0.073
  13. BD (   2) C   5 - C   6        /236. RY*(  11) C  12                    0.70    2.64    0.042
  13. BD (   2) C   5 - C   6        /237. RY*(  12) C  12                    0.68    3.60    0.049
  13. BD (   2) C   5 - C   6        /240. RY*(   1) C  13                    1.07    1.16    0.034
  13. BD (   2) C   5 - C   6        /245. RY*(   6) C  13                    1.17    1.68    0.044
  13. BD (   2) C   5 - C   6        /246. RY*(   7) C  13                    4.87    1.17    0.074
  13. BD (   2) C   5 - C   6        /247. RY*(   8) C  13                    0.89    2.15    0.043
  13. BD (   2) C   5 - C   6        /250. RY*(  11) C  13                    5.83    1.86    0.102
  13. BD (   2) C   5 - C   6        /251. RY*(  12) C  13                   12.16    1.19    0.118
  13. BD (   2) C   5 - C   6        /252. RY*(  13) C  13                    0.55    2.98    0.040
  13. BD (   2) C   5 - C   6        /260. RY*(   4) C  14                   22.65    0.47    0.101
  13. BD (   2) C   5 - C   6        /263. RY*(   7) C  14                    9.79    1.35    0.113
  13. BD (   2) C   5 - C   6        /264. RY*(   8) C  14                    3.95    0.96    0.060
  13. BD (   2) C   5 - C   6        /265. RY*(   9) C  14                    0.76    2.28    0.041
  13. BD (   2) C   5 - C   6        /268. RY*(  12) C  14                    4.72    1.77    0.090
  13. BD (   2) C   5 - C   6        /272. RY*(  16) C  14                    2.48    1.66    0.063
  13. BD (   2) C   5 - C   6        /279. RY*(   6) C  15                   10.88    0.67    0.084
  13. BD (   2) C   5 - C   6        /282. RY*(   9) C  15                    2.26    3.76    0.091
  13. BD (   2) C   5 - C   6        /283. RY*(  10) C  15                    3.77    1.70    0.079
  13. BD (   2) C   5 - C   6        /286. RY*(  13) C  15                    0.58    1.20    0.026
  13. BD (   2) C   5 - C   6        /293. RY*(   3) C  16                    1.15    0.89    0.031
  13. BD (   2) C   5 - C   6        /309. RY*(   2)Cl  17                    0.68    0.81    0.023
  13. BD (   2) C   5 - C   6        /310. RY*(   3)Cl  17                    1.43    0.70    0.031
  13. BD (   2) C   5 - C   6        /312. RY*(   5)Cl  17                    3.36    1.57    0.071
  13. BD (   2) C   5 - C   6        /313. RY*(   6)Cl  17                    0.66    1.71    0.033
  13. BD (   2) C   5 - C   6        /315. RY*(   8)Cl  17                    2.18    1.38    0.054
  13. BD (   2) C   5 - C   6        /316. RY*(   9)Cl  17                    0.80    1.53    0.034
  13. BD (   2) C   5 - C   6        /321. RY*(  14)Cl  17                    1.24    0.79    0.031
  13. BD (   2) C   5 - C   6        /327. RY*(  20)Cl  17                    1.83   22.17    0.198
  13. BD (   2) C   5 - C   6        /328. RY*(  21)Cl  17                    0.79    1.25    0.031
  13. BD (   2) C   5 - C   6        /332. RY*(   4) H  18                    1.28    2.39    0.054
  13. BD (   2) C   5 - C   6        /333. RY*(   5) H  18                    2.82    2.30    0.079
  13. BD (   2) C   5 - C   6        /334. RY*(   1) H  19                    0.65    0.98    0.025
  13. BD (   2) C   5 - C   6        /342. RY*(   4) H  20                    6.46    0.70    0.066
  13. BD (   2) C   5 - C   6        /348. BD*(   1) C   2 - C   3            1.20    1.01    0.034
  13. BD (   2) C   5 - C   6        /349. BD*(   2) C   2 - C   3            9.10    0.43    0.060
  13. BD (   2) C   5 - C   6        /350. BD*(   1) C   2 - C   4           44.00    0.18    0.087
  13. BD (   2) C   5 - C   6        /357. BD*(   1) C   5 - H   8            0.67    0.80    0.023
  13. BD (   2) C   5 - C   6        /368. BD*(   1) C  14 - H  19           15.39    1.82    0.163
  14. BD (   1) C   5 - H   8        / 69. RY*(   8) C   1                    0.67    1.44    0.028
  14. BD (   1) C   5 - H   8        / 74. RY*(  13) C   1                    4.20    5.01    0.130
  14. BD (   1) C   5 - H   8        / 76. RY*(  15) C   1                    0.85    1.64    0.034
  14. BD (   1) C   5 - H   8        / 78. RY*(  17) C   1                    1.68    3.11    0.065
  14. BD (   1) C   5 - H   8        / 85. RY*(   7) C   2                    1.56    3.00    0.061
  14. BD (   1) C   5 - H   8        / 86. RY*(   8) C   2                    1.52    2.60    0.057
  14. BD (   1) C   5 - H   8        / 89. RY*(  11) C   2                    1.45    2.60    0.055
  14. BD (   1) C   5 - H   8        / 91. RY*(  13) C   2                    2.10    2.52    0.065
  14. BD (   1) C   5 - H   8        / 92. RY*(  14) C   2                   21.36    1.88    0.180
  14. BD (   1) C   5 - H   8        / 99. RY*(   4) C   3                   26.49    1.31    0.167
  14. BD (   1) C   5 - H   8        /100. RY*(   5) C   3                    0.97    1.30    0.032
  14. BD (   1) C   5 - H   8        /101. RY*(   6) C   3                   33.67    1.01    0.166
  14. BD (   1) C   5 - H   8        /102. RY*(   7) C   3                   22.71    1.31    0.155
  14. BD (   1) C   5 - H   8        /103. RY*(   8) C   3                   21.58    1.10    0.139
  14. BD (   1) C   5 - H   8        /104. RY*(   9) C   3                    9.70    2.66    0.144
  14. BD (   1) C   5 - H   8        /105. RY*(  10) C   3                    1.77    3.72    0.073
  14. BD (   1) C   5 - H   8        /106. RY*(  11) C   3                    5.31    1.76    0.087
  14. BD (   1) C   5 - H   8        /108. RY*(  13) C   3                    1.99    3.52    0.075
  14. BD (   1) C   5 - H   8        /109. RY*(  14) C   3                    1.34    3.20    0.059
  14. BD (   1) C   5 - H   8        /110. RY*(  15) C   3                    2.63    2.14    0.067
  14. BD (   1) C   5 - H   8        /113. RY*(   1) C   4                    3.06    1.41    0.059
  14. BD (   1) C   5 - H   8        /117. RY*(   5) C   4                   11.85    1.16    0.105
  14. BD (   1) C   5 - H   8        /121. RY*(   9) C   4                    5.62    1.94    0.094
  14. BD (   1) C   5 - H   8        /122. RY*(  10) C   4                   16.90    2.44    0.183
  14. BD (   1) C   5 - H   8        /124. RY*(  12) C   4                    0.80    4.25    0.052
  14. BD (   1) C   5 - H   8        /125. RY*(  13) C   4                    0.76    0.95    0.024
  14. BD (   1) C   5 - H   8        /126. RY*(  14) C   4                    1.02    2.69    0.047
  14. BD (   1) C   5 - H   8        /128. RY*(  16) C   4                    3.17    2.10    0.073
  14. BD (   1) C   5 - H   8        /133. RY*(   4) C   5                    2.06    1.51    0.050
  14. BD (   1) C   5 - H   8        /134. RY*(   5) C   5                    1.78    1.30    0.043
  14. BD (   1) C   5 - H   8        /135. RY*(   6) C   5                    0.93    1.47    0.033
  14. BD (   1) C   5 - H   8        /136. RY*(   7) C   5                    2.02    1.55    0.050
  14. BD (   1) C   5 - H   8        /137. RY*(   8) C   5                   35.73    1.15    0.182
  14. BD (   1) C   5 - H   8        /138. RY*(   9) C   5                    3.83    2.44    0.087
  14. BD (   1) C   5 - H   8        /139. RY*(  10) C   5                    1.44    2.73    0.056
  14. BD (   1) C   5 - H   8        /140. RY*(  11) C   5                    1.82    2.82    0.064
  14. BD (   1) C   5 - H   8        /141. RY*(  12) C   5                   13.82    3.98    0.211
  14. BD (   1) C   5 - H   8        /143. RY*(  14) C   5                    1.91    2.28    0.059
  14. BD (   1) C   5 - H   8        /147. RY*(   1) C   6                    6.69    1.32    0.084
  14. BD (   1) C   5 - H   8        /148. RY*(   2) C   6                   11.05    1.69    0.123
  14. BD (   1) C   5 - H   8        /149. RY*(   3) C   6                    8.43    1.33    0.095
  14. BD (   1) C   5 - H   8        /150. RY*(   4) C   6                    1.05    1.18    0.032
  14. BD (   1) C   5 - H   8        /151. RY*(   5) C   6                    0.97    1.68    0.036
  14. BD (   1) C   5 - H   8        /153. RY*(   7) C   6                  200.41    0.51    0.288
  14. BD (   1) C   5 - H   8        /154. RY*(   8) C   6                    0.96    2.97    0.048
  14. BD (   1) C   5 - H   8        /155. RY*(   9) C   6                    2.57    2.19    0.067
  14. BD (   1) C   5 - H   8        /156. RY*(  10) C   6                    1.68    2.99    0.064
  14. BD (   1) C   5 - H   8        /159. RY*(  13) C   6                  131.71    0.54    0.239
  14. BD (   1) C   5 - H   8        /160. RY*(  14) C   6                    4.35    3.14    0.105
  14. BD (   1) C   5 - H   8        /161. RY*(  15) C   6                   30.24    1.77    0.208
  14. BD (   1) C   5 - H   8        /169. RY*(   1) H   8                    7.37    1.67    0.100
  14. BD (   1) C   5 - H   8        /177. RY*(   4)Cl   9                    2.26    1.26    0.048
  14. BD (   1) C   5 - H   8        /180. RY*(   7)Cl   9                    0.52    1.46    0.025
  14. BD (   1) C   5 - H   8        /186. RY*(  13)Cl   9                   13.83    1.02    0.107
  14. BD (   1) C   5 - H   8        /198. RY*(   4) O  10                    0.64    2.32    0.035
  14. BD (   1) C   5 - H   8        /199. RY*(   5) O  10                 2475.66    0.07    0.369
  14. BD (   1) C   5 - H   8        /201. RY*(   7) O  10                    2.49    1.99    0.063
  14. BD (   1) C   5 - H   8        /203. RY*(   9) O  10                    0.88    1.84    0.036
  14. BD (   1) C   5 - H   8        /204. RY*(  10) O  10                   16.71   35.24    0.690
  14. BD (   1) C   5 - H   8        /206. RY*(  12) O  10                    0.66    5.62    0.055
  14. BD (   1) C   5 - H   8        /212. RY*(   1) C  11                    1.37    2.64    0.054
  14. BD (   1) C   5 - H   8        /213. RY*(   2) C  11                    6.59    2.42    0.113
  14. BD (   1) C   5 - H   8        /214. RY*(   3) C  11                    1.51    1.41    0.041
  14. BD (   1) C   5 - H   8        /215. RY*(   4) C  11                    2.59    1.69    0.059
  14. BD (   1) C   5 - H   8        /216. RY*(   5) C  11                    3.52    1.79    0.071
  14. BD (   1) C   5 - H   8        /217. RY*(   6) C  11                    0.69    2.28    0.036
  14. BD (   1) C   5 - H   8        /219. RY*(   8) C  11                   19.87    1.92    0.176
  14. BD (   1) C   5 - H   8        /221. RY*(  10) C  11                   99.90    1.36    0.331
  14. BD (   1) C   5 - H   8        /223. RY*(  12) C  11                    5.68    2.66    0.110
  14. BD (   1) C   5 - H   8        /225. RY*(  14) C  11                    7.23   14.28    0.289
  14. BD (   1) C   5 - H   8        /227. RY*(   2) C  12                    1.45    1.61    0.043
  14. BD (   1) C   5 - H   8        /228. RY*(   3) C  12                   12.28    0.98    0.099
  14. BD (   1) C   5 - H   8        /230. RY*(   5) C  12                    4.13    0.63    0.046
  14. BD (   1) C   5 - H   8        /231. RY*(   6) C  12                    8.70    1.83    0.113
  14. BD (   1) C   5 - H   8        /232. RY*(   7) C  12                    2.67    1.98    0.065
  14. BD (   1) C   5 - H   8        /233. RY*(   8) C  12                  166.11    0.17    0.149
  14. BD (   1) C   5 - H   8        /234. RY*(   9) C  12                    0.90    4.11    0.055
  14. BD (   1) C   5 - H   8        /237. RY*(  12) C  12                    3.09    3.88    0.098
  14. BD (   1) C   5 - H   8        /241. RY*(   2) C  13                    1.53    1.29    0.040
  14. BD (   1) C   5 - H   8        /244. RY*(   5) C  13                    0.65    2.13    0.033
  14. BD (   1) C   5 - H   8        /246. RY*(   7) C  13                   28.67    1.45    0.183
  14. BD (   1) C   5 - H   8        /247. RY*(   8) C  13                    6.51    2.43    0.113
  14. BD (   1) C   5 - H   8        /248. RY*(   9) C  13                    1.13    2.09    0.044
  14. BD (   1) C   5 - H   8        /249. RY*(  10) C  13                    0.61    2.50    0.035
  14. BD (   1) C   5 - H   8        /250. RY*(  11) C  13                   27.23    2.15    0.217
  14. BD (   1) C   5 - H   8        /251. RY*(  12) C  13                   49.23    1.48    0.242
  14. BD (   1) C   5 - H   8        /252. RY*(  13) C  13                    2.83    3.26    0.086
  14. BD (   1) C   5 - H   8        /256. RY*(  17) C  13                    1.12    4.04    0.060
  14. BD (   1) C   5 - H   8        /260. RY*(   4) C  14                   75.59    0.75    0.214
  14. BD (   1) C   5 - H   8        /263. RY*(   7) C  14                   25.55    1.63    0.183
  14. BD (   1) C   5 - H   8        /264. RY*(   8) C  14                    9.92    1.24    0.100
  14. BD (   1) C   5 - H   8        /265. RY*(   9) C  14                    1.38    2.56    0.053
  14. BD (   1) C   5 - H   8        /266. RY*(  10) C  14                    0.83    3.41    0.048
  14. BD (   1) C   5 - H   8        /267. RY*(  11) C  14                    0.56    3.21    0.038
  14. BD (   1) C   5 - H   8        /268. RY*(  12) C  14                   16.14    2.06    0.164
  14. BD (   1) C   5 - H   8        /272. RY*(  16) C  14                   12.52    1.94    0.140
  14. BD (   1) C   5 - H   8        /276. RY*(   3) C  15                    1.16    1.82    0.041
  14. BD (   1) C   5 - H   8        /277. RY*(   4) C  15                    1.03    1.49    0.035
  14. BD (   1) C   5 - H   8        /278. RY*(   5) C  15                    0.76    1.89    0.034
  14. BD (   1) C   5 - H   8        /279. RY*(   6) C  15                   19.67    0.96    0.123
  14. BD (   1) C   5 - H   8        /282. RY*(   9) C  15                    7.86    4.04    0.160
  14. BD (   1) C   5 - H   8        /283. RY*(  10) C  15                   12.50    1.98    0.141
  14. BD (   1) C   5 - H   8        /286. RY*(  13) C  15                    3.10    1.48    0.061
  14. BD (   1) C   5 - H   8        /293. RY*(   3) C  16                    0.72    1.17    0.026
  14. BD (   1) C   5 - H   8        /303. RY*(  13) C  16                    0.60    2.75    0.037
  14. BD (   1) C   5 - H   8        /308. RY*(   1)Cl  17                    0.80    1.26    0.028
  14. BD (   1) C   5 - H   8        /309. RY*(   2)Cl  17                    1.51    1.09    0.036
  14. BD (   1) C   5 - H   8        /310. RY*(   3)Cl  17                    2.61    0.98    0.046
  14. BD (   1) C   5 - H   8        /311. RY*(   4)Cl  17                  289.51    0.13    0.172
  14. BD (   1) C   5 - H   8        /312. RY*(   5)Cl  17                   13.61    1.85    0.143
  14. BD (   1) C   5 - H   8        /315. RY*(   8)Cl  17                    9.55    1.66    0.113
  14. BD (   1) C   5 - H   8        /316. RY*(   9)Cl  17                    2.28    1.81    0.058
  14. BD (   1) C   5 - H   8        /321. RY*(  14)Cl  17                    3.22    1.08    0.053
  14. BD (   1) C   5 - H   8        /327. RY*(  20)Cl  17                    7.89   22.46    0.378
  14. BD (   1) C   5 - H   8        /328. RY*(  21)Cl  17                    2.67    1.53    0.057
  14. BD (   1) C   5 - H   8        /332. RY*(   4) H  18                    2.92    2.67    0.079
  14. BD (   1) C   5 - H   8        /333. RY*(   5) H  18                    7.16    2.58    0.122
  14. BD (   1) C   5 - H   8        /340. RY*(   2) H  20                  556.33    0.16    0.267
  14. BD (   1) C   5 - H   8        /341. RY*(   3) H  20                    1.28    0.66    0.026
  14. BD (   1) C   5 - H   8        /342. RY*(   4) H  20                  272.88    0.98    0.465
  14. BD (   1) C   5 - H   8        /345. BD*(   1) C   1 - C   4            3.46    1.07    0.055
  14. BD (   1) C   5 - H   8        /348. BD*(   1) C   2 - C   3            1.87    1.29    0.044
  14. BD (   1) C   5 - H   8        /351. BD*(   1) C   3 - C   6            5.45    1.10    0.069
  14. BD (   1) C   5 - H   8        /355. BD*(   1) C   5 - C   6            1.43    1.27    0.038
  14. BD (   1) C   5 - H   8        /357. BD*(   1) C   5 - H   8            1.17    1.08    0.032
  14. BD (   1) C   5 - H   8        /358. BD*(   1) C   6 - C  11            0.68    1.12    0.025
  14. BD (   1) C   5 - H   8        /365. BD*(   1) C  13 -Cl  17          274.42    0.04    0.099
  14. BD (   1) C   5 - H   8        /368. BD*(   1) C  14 - H  19            2.46    2.10    0.064
  15. BD (   1) C   6 - C  11        / 56. LP (   1) C  11                   99.79    0.10    0.127
  15. BD (   1) C   6 - C  11        / 69. RY*(   8) C   1                    0.50    1.55    0.025
  15. BD (   1) C   6 - C  11        / 74. RY*(  13) C   1                    4.08    5.12    0.130
  15. BD (   1) C   6 - C  11        / 76. RY*(  15) C   1                    0.72    1.75    0.032
  15. BD (   1) C   6 - C  11        / 78. RY*(  17) C   1                    1.67    3.22    0.066
  15. BD (   1) C   6 - C  11        / 82. RY*(   4) C   2                    0.65    1.55    0.029
  15. BD (   1) C   6 - C  11        / 85. RY*(   7) C   2                    1.55    3.10    0.063
  15. BD (   1) C   6 - C  11        / 86. RY*(   8) C   2                    1.82    2.71    0.063
  15. BD (   1) C   6 - C  11        / 88. RY*(  10) C   2                    0.64    2.41    0.035
  15. BD (   1) C   6 - C  11        / 89. RY*(  11) C   2                    0.62    2.71    0.037
  15. BD (   1) C   6 - C  11        / 91. RY*(  13) C   2                    1.74    2.63    0.061
  15. BD (   1) C   6 - C  11        / 92. RY*(  14) C   2                   23.29    1.99    0.194
  15. BD (   1) C   6 - C  11        / 96. RY*(   1) C   3                    1.38    1.98    0.047
  15. BD (   1) C   6 - C  11        / 97. RY*(   2) C   3                    0.88    1.72    0.035
  15. BD (   1) C   6 - C  11        / 99. RY*(   4) C   3                   22.89    1.41    0.162
  15. BD (   1) C   6 - C  11        /100. RY*(   5) C   3                    2.18    1.41    0.050
  15. BD (   1) C   6 - C  11        /101. RY*(   6) C   3                   29.37    1.12    0.164
  15. BD (   1) C   6 - C  11        /102. RY*(   7) C   3                   17.46    1.42    0.142
  15. BD (   1) C   6 - C  11        /103. RY*(   8) C   3                   16.30    1.21    0.127
  15. BD (   1) C   6 - C  11        /104. RY*(   9) C   3                   11.55    2.77    0.161
  15. BD (   1) C   6 - C  11        /105. RY*(  10) C   3                    3.65    3.83    0.107
  15. BD (   1) C   6 - C  11        /106. RY*(  11) C   3                    4.80    1.87    0.085
  15. BD (   1) C   6 - C  11        /108. RY*(  13) C   3                    2.76    3.62    0.090
  15. BD (   1) C   6 - C  11        /109. RY*(  14) C   3                    1.23    3.31    0.058
  15. BD (   1) C   6 - C  11        /110. RY*(  15) C   3                    2.25    2.25    0.064
  15. BD (   1) C   6 - C  11        /113. RY*(   1) C   4                    2.76    1.52    0.058
  15. BD (   1) C   6 - C  11        /115. RY*(   3) C   4                    1.45    1.29    0.039
  15. BD (   1) C   6 - C  11        /117. RY*(   5) C   4                   11.23    1.27    0.108
  15. BD (   1) C   6 - C  11        /121. RY*(   9) C   4                    6.84    2.05    0.107
  15. BD (   1) C   6 - C  11        /122. RY*(  10) C   4                   15.54    2.55    0.180
  15. BD (   1) C   6 - C  11        /125. RY*(  13) C   4                    0.71    1.06    0.025
  15. BD (   1) C   6 - C  11        /126. RY*(  14) C   4                    0.75    2.79    0.041
  15. BD (   1) C   6 - C  11        /128. RY*(  16) C   4                    2.86    2.21    0.072
  15. BD (   1) C   6 - C  11        /130. RY*(   1) C   5                    1.33    1.65    0.042
  15. BD (   1) C   6 - C  11        /133. RY*(   4) C   5                    1.72    1.62    0.048
  15. BD (   1) C   6 - C  11        /134. RY*(   5) C   5                    4.00    1.41    0.068
  15. BD (   1) C   6 - C  11        /135. RY*(   6) C   5                    1.43    1.58    0.043
  15. BD (   1) C   6 - C  11        /136. RY*(   7) C   5                    3.06    1.66    0.064
  15. BD (   1) C   6 - C  11        /137. RY*(   8) C   5                   30.32    1.26    0.176
  15. BD (   1) C   6 - C  11        /138. RY*(   9) C   5                    2.21    2.54    0.068
  15. BD (   1) C   6 - C  11        /139. RY*(  10) C   5                    2.65    2.84    0.078
  15. BD (   1) C   6 - C  11        /140. RY*(  11) C   5                    1.05    2.93    0.050
  15. BD (   1) C   6 - C  11        /141. RY*(  12) C   5                   21.46    4.08    0.267
  15. BD (   1) C   6 - C  11        /143. RY*(  14) C   5                    3.28    2.38    0.080
  15. BD (   1) C   6 - C  11        /144. RY*(  15) C   5                    0.53    3.20    0.037
  15. BD (   1) C   6 - C  11        /147. RY*(   1) C   6                    8.42    1.43    0.098
  15. BD (   1) C   6 - C  11        /148. RY*(   2) C   6                    2.36    1.80    0.059
  15. BD (   1) C   6 - C  11        /149. RY*(   3) C   6                   10.21    1.43    0.109
  15. BD (   1) C   6 - C  11        /150. RY*(   4) C   6                    1.74    1.29    0.043
  15. BD (   1) C   6 - C  11        /151. RY*(   5) C   6                    1.42    1.78    0.045
  15. BD (   1) C   6 - C  11        /153. RY*(   7) C   6                  158.83    0.62    0.284
  15. BD (   1) C   6 - C  11        /154. RY*(   8) C   6                    0.72    3.08    0.043
  15. BD (   1) C   6 - C  11        /155. RY*(   9) C   6                    1.45    2.30    0.052
  15. BD (   1) C   6 - C  11        /156. RY*(  10) C   6                    5.01    3.10    0.112
  15. BD (   1) C   6 - C  11        /159. RY*(  13) C   6                  131.54    0.65    0.263
  15. BD (   1) C   6 - C  11        /160. RY*(  14) C   6                    1.95    3.25    0.072
  15. BD (   1) C   6 - C  11        /161. RY*(  15) C   6                   28.83    1.88    0.210
  15. BD (   1) C   6 - C  11        /163. RY*(  17) C   6                    0.56   22.31    0.101
  15. BD (   1) C   6 - C  11        /169. RY*(   1) H   8                    7.84    1.78    0.107
  15. BD (   1) C   6 - C  11        /177. RY*(   4)Cl   9                    3.32    1.37    0.061
  15. BD (   1) C   6 - C  11        /180. RY*(   7)Cl   9                    0.60    1.56    0.028
  15. BD (   1) C   6 - C  11        /186. RY*(  13)Cl   9                   12.08    1.13    0.105
  15. BD (   1) C   6 - C  11        /199. RY*(   5) O  10                  972.97    0.18    0.374
  15. BD (   1) C   6 - C  11        /201. RY*(   7) O  10                    2.28    2.10    0.062
  15. BD (   1) C   6 - C  11        /203. RY*(   9) O  10                    0.79    1.95    0.035
  15. BD (   1) C   6 - C  11        /204. RY*(  10) O  10                   16.26   35.35    0.684
  15. BD (   1) C   6 - C  11        /206. RY*(  12) O  10                    0.62    5.73    0.054
  15. BD (   1) C   6 - C  11        /212. RY*(   1) C  11                    4.38    2.75    0.099
  15. BD (   1) C   6 - C  11        /213. RY*(   2) C  11                    8.09    2.53    0.129
  15. BD (   1) C   6 - C  11        /214. RY*(   3) C  11                    1.00    1.51    0.035
  15. BD (   1) C   6 - C  11        /215. RY*(   4) C  11                    1.60    1.80    0.048
  15. BD (   1) C   6 - C  11        /216. RY*(   5) C  11                    3.32    1.90    0.072
  15. BD (   1) C   6 - C  11        /217. RY*(   6) C  11                    0.61    2.39    0.034
  15. BD (   1) C   6 - C  11        /219. RY*(   8) C  11                   12.87    2.03    0.146
  15. BD (   1) C   6 - C  11        /221. RY*(  10) C  11                   92.65    1.47    0.333
  15. BD (   1) C   6 - C  11        /223. RY*(  12) C  11                    3.99    2.77    0.095
  15. BD (   1) C   6 - C  11        /225. RY*(  14) C  11                   12.14   14.39    0.377
  15. BD (   1) C   6 - C  11        /226. RY*(   1) C  12                    0.80    1.46    0.031
  15. BD (   1) C   6 - C  11        /227. RY*(   2) C  12                    0.75    1.72    0.032
  15. BD (   1) C   6 - C  11        /228. RY*(   3) C  12                   11.19    1.09    0.100
  15. BD (   1) C   6 - C  11        /230. RY*(   5) C  12                   15.58    0.74    0.097
  15. BD (   1) C   6 - C  11        /231. RY*(   6) C  12                    8.13    1.94    0.113
  15. BD (   1) C   6 - C  11        /232. RY*(   7) C  12                    2.44    2.09    0.064
  15. BD (   1) C   6 - C  11        /233. RY*(   8) C  12                  105.94    0.27    0.154
  15. BD (   1) C   6 - C  11        /234. RY*(   9) C  12                    0.87    4.22    0.055
  15. BD (   1) C   6 - C  11        /237. RY*(  12) C  12                    3.53    3.99    0.107
  15. BD (   1) C   6 - C  11        /240. RY*(   1) C  13                    0.88    1.55    0.033
  15. BD (   1) C   6 - C  11        /241. RY*(   2) C  13                    2.26    1.40    0.051
  15. BD (   1) C   6 - C  11        /244. RY*(   5) C  13                    1.21    2.24    0.047
  15. BD (   1) C   6 - C  11        /246. RY*(   7) C  13                   26.70    1.56    0.184
  15. BD (   1) C   6 - C  11        /247. RY*(   8) C  13                    5.16    2.54    0.103
  15. BD (   1) C   6 - C  11        /248. RY*(   9) C  13                    1.02    2.20    0.043
  15. BD (   1) C   6 - C  11        /250. RY*(  11) C  13                   25.27    2.25    0.215
  15. BD (   1) C   6 - C  11        /251. RY*(  12) C  13                   46.57    1.58    0.245
  15. BD (   1) C   6 - C  11        /252. RY*(  13) C  13                    3.08    3.37    0.092
  15. BD (   1) C   6 - C  11        /256. RY*(  17) C  13                    0.87    4.15    0.054
  15. BD (   1) C   6 - C  11        /257. RY*(   1) C  14                    4.84    1.72    0.082
  15. BD (   1) C   6 - C  11        /258. RY*(   2) C  14                    2.98    1.99    0.069
  15. BD (   1) C   6 - C  11        /260. RY*(   4) C  14                   52.93    0.86    0.192
  15. BD (   1) C   6 - C  11        /261. RY*(   5) C  14                    0.77    1.55    0.031
  15. BD (   1) C   6 - C  11        /263. RY*(   7) C  14                   23.61    1.74    0.183
  15. BD (   1) C   6 - C  11        /264. RY*(   8) C  14                    8.64    1.35    0.097
  15. BD (   1) C   6 - C  11        /265. RY*(   9) C  14                    1.27    2.67    0.053
  15. BD (   1) C   6 - C  11        /266. RY*(  10) C  14                    1.05    3.52    0.055
  15. BD (   1) C   6 - C  11        /268. RY*(  12) C  14                   16.39    2.17    0.170
  15. BD (   1) C   6 - C  11        /272. RY*(  16) C  14                   12.36    2.05    0.143
  15. BD (   1) C   6 - C  11        /276. RY*(   3) C  15                    1.00    1.93    0.040
  15. BD (   1) C   6 - C  11        /277. RY*(   4) C  15                    0.92    1.60    0.035
  15. BD (   1) C   6 - C  11        /278. RY*(   5) C  15                    0.64    2.00    0.032
  15. BD (   1) C   6 - C  11        /279. RY*(   6) C  15                   14.29    1.06    0.111
  15. BD (   1) C   6 - C  11        /282. RY*(   9) C  15                    7.83    4.15    0.163
  15. BD (   1) C   6 - C  11        /283. RY*(  10) C  15                   10.53    2.09    0.134
  15. BD (   1) C   6 - C  11        /286. RY*(  13) C  15                    3.70    1.59    0.069
  15. BD (   1) C   6 - C  11        /303. RY*(  13) C  16                    0.63    2.86    0.038
  15. BD (   1) C   6 - C  11        /308. RY*(   1)Cl  17                    1.11    1.37    0.035
  15. BD (   1) C   6 - C  11        /309. RY*(   2)Cl  17                    0.93    1.20    0.030
  15. BD (   1) C   6 - C  11        /310. RY*(   3)Cl  17                    3.24    1.09    0.054
  15. BD (   1) C   6 - C  11        /311. RY*(   4)Cl  17                  133.44    0.23    0.160
  15. BD (   1) C   6 - C  11        /312. RY*(   5)Cl  17                   11.29    1.96    0.134
  15. BD (   1) C   6 - C  11        /315. RY*(   8)Cl  17                    9.10    1.77    0.115
  15. BD (   1) C   6 - C  11        /316. RY*(   9)Cl  17                    2.06    1.92    0.057
  15. BD (   1) C   6 - C  11        /321. RY*(  14)Cl  17                    2.74    1.19    0.051
  15. BD (   1) C   6 - C  11        /327. RY*(  20)Cl  17                    7.80   22.56    0.379
  15. BD (   1) C   6 - C  11        /328. RY*(  21)Cl  17                    2.66    1.64    0.060
  15. BD (   1) C   6 - C  11        /332. RY*(   4) H  18                    2.65    2.78    0.077
  15. BD (   1) C   6 - C  11        /333. RY*(   5) H  18                    6.31    2.69    0.118
  15. BD (   1) C   6 - C  11        /334. RY*(   1) H  19                    1.83    1.37    0.045
  15. BD (   1) C   6 - C  11        /338. RY*(   5) H  19                    0.65    3.38    0.042
  15. BD (   1) C   6 - C  11        /340. RY*(   2) H  20                  351.41    0.27    0.276
  15. BD (   1) C   6 - C  11        /341. RY*(   3) H  20                    0.88    0.77    0.023
  15. BD (   1) C   6 - C  11        /342. RY*(   4) H  20                  245.57    1.09    0.467
  15. BD (   1) C   6 - C  11        /348. BD*(   1) C   2 - C   3            4.21    1.40    0.069
  15. BD (   1) C   6 - C  11        /351. BD*(   1) C   3 - C   6            0.97    1.21    0.031
  15. BD (   1) C   6 - C  11        /353. BD*(   1) C   4 - C   5            3.72    1.23    0.060
  15. BD (   1) C   6 - C  11        /355. BD*(   1) C   5 - C   6            3.75    1.38    0.064
  15. BD (   1) C   6 - C  11        /359. BD*(   1) C  11 - C  12            0.58    1.33    0.025
  15. BD (   1) C   6 - C  11        /360. BD*(   1) C  11 - C  14            0.96    1.37    0.033
  15. BD (   1) C   6 - C  11        /361. BD*(   1) C  12 - C  13            1.96    1.34    0.046
  15. BD (   1) C   6 - C  11        /365. BD*(   1) C  13 -Cl  17           81.15    0.15    0.100
  15. BD (   1) C   6 - C  11        /368. BD*(   1) C  14 - H  19            4.36    2.21    0.088
  16. BD (   1) C  11 - C  12        / 56. LP (   1) C  11                  721.67    0.08    0.306
  16. BD (   1) C  11 - C  12        / 66. RY*(   5) C   1                    1.13    1.65    0.039
  16. BD (   1) C  11 - C  12        / 69. RY*(   8) C   1                    5.29    1.53    0.081
  16. BD (   1) C  11 - C  12        / 74. RY*(  13) C   1                   19.55    5.10    0.285
  16. BD (   1) C  11 - C  12        / 76. RY*(  15) C   1                    3.39    1.73    0.069
  16. BD (   1) C  11 - C  12        / 78. RY*(  17) C   1                    6.21    3.20    0.127
  16. BD (   1) C  11 - C  12        / 81. RY*(   3) C   2                    1.76    1.66    0.049
  16. BD (   1) C  11 - C  12        / 82. RY*(   4) C   2                    2.39    1.53    0.055
  16. BD (   1) C  11 - C  12        / 85. RY*(   7) C   2                    7.17    3.08    0.134
  16. BD (   1) C  11 - C  12        / 86. RY*(   8) C   2                    6.49    2.69    0.119
  16. BD (   1) C  11 - C  12        / 88. RY*(  10) C   2                    1.95    2.39    0.062
  16. BD (   1) C  11 - C  12        / 89. RY*(  11) C   2                    5.37    2.69    0.109
  16. BD (   1) C  11 - C  12        / 90. RY*(  12) C   2                    1.70    3.85    0.073
  16. BD (   1) C  11 - C  12        / 91. RY*(  13) C   2                    9.87    2.61    0.145
  16. BD (   1) C  11 - C  12        / 92. RY*(  14) C   2                   92.98    1.97    0.387
  16. BD (   1) C  11 - C  12        / 98. RY*(   3) C   3                    0.50    1.41    0.024
  16. BD (   1) C  11 - C  12        / 99. RY*(   4) C   3                  127.71    1.39    0.381
  16. BD (   1) C  11 - C  12        /101. RY*(   6) C   3                  154.24    1.10    0.373
  16. BD (   1) C  11 - C  12        /102. RY*(   7) C   3                  117.45    1.40    0.367
  16. BD (   1) C  11 - C  12        /103. RY*(   8) C   3                  113.96    1.19    0.333
  16. BD (   1) C  11 - C  12        /104. RY*(   9) C   3                   51.38    2.75    0.340
  16. BD (   1) C  11 - C  12        /105. RY*(  10) C   3                   11.94    3.81    0.193
  16. BD (   1) C  11 - C  12        /106. RY*(  11) C   3                   36.58    1.85    0.235
  16. BD (   1) C  11 - C  12        /107. RY*(  12) C   3                    1.89    2.42    0.061
  16. BD (   1) C  11 - C  12        /108. RY*(  13) C   3                    9.79    3.60    0.170
  16. BD (   1) C  11 - C  12        /109. RY*(  14) C   3                    6.86    3.29    0.136
  16. BD (   1) C  11 - C  12        /110. RY*(  15) C   3                   15.13    2.23    0.166
  16. BD (   1) C  11 - C  12        /113. RY*(   1) C   4                   15.11    1.50    0.136
  16. BD (   1) C  11 - C  12        /115. RY*(   3) C   4                    4.11    1.27    0.065
  16. BD (   1) C  11 - C  12        /117. RY*(   5) C   4                   70.79    1.25    0.269
  16. BD (   1) C  11 - C  12        /121. RY*(   9) C   4                   23.21    2.03    0.196
  16. BD (   1) C  11 - C  12        /122. RY*(  10) C   4                   61.06    2.53    0.355
  16. BD (   1) C  11 - C  12        /124. RY*(  12) C   4                    1.66    4.34    0.077
  16. BD (   1) C  11 - C  12        /125. RY*(  13) C   4                    3.35    1.04    0.053
  16. BD (   1) C  11 - C  12        /126. RY*(  14) C   4                    4.88    2.78    0.105
  16. BD (   1) C  11 - C  12        /128. RY*(  16) C   4                   13.79    2.19    0.157
  16. BD (   1) C  11 - C  12        /130. RY*(   1) C   5                    0.58    1.63    0.028
  16. BD (   1) C  11 - C  12        /131. RY*(   2) C   5                    1.31    1.67    0.042
  16. BD (   1) C  11 - C  12        /132. RY*(   3) C   5                    0.62    1.95    0.032
  16. BD (   1) C  11 - C  12        /133. RY*(   4) C   5                    7.95    1.60    0.102
  16. BD (   1) C  11 - C  12        /135. RY*(   6) C   5                    2.87    1.56    0.060
  16. BD (   1) C  11 - C  12        /136. RY*(   7) C   5                   12.28    1.64    0.128
  16. BD (   1) C  11 - C  12        /137. RY*(   8) C   5                  157.37    1.24    0.399
  16. BD (   1) C  11 - C  12        /138. RY*(   9) C   5                   15.70    2.53    0.180
  16. BD (   1) C  11 - C  12        /139. RY*(  10) C   5                   15.02    2.82    0.186
  16. BD (   1) C  11 - C  12        /140. RY*(  11) C   5                   13.35    2.91    0.178
  16. BD (   1) C  11 - C  12        /141. RY*(  12) C   5                   85.05    4.07    0.532
  16. BD (   1) C  11 - C  12        /143. RY*(  14) C   5                   14.05    2.36    0.165
  16. BD (   1) C  11 - C  12        /144. RY*(  15) C   5                    1.45    3.18    0.061
  16. BD (   1) C  11 - C  12        /147. RY*(   1) C   6                   91.30    1.41    0.323
  16. BD (   1) C  11 - C  12        /148. RY*(   2) C   6                   13.91    1.78    0.142
  16. BD (   1) C  11 - C  12        /149. RY*(   3) C   6                   36.74    1.42    0.206
  16. BD (   1) C  11 - C  12        /150. RY*(   4) C   6                    7.69    1.27    0.089
  16. BD (   1) C  11 - C  12        /151. RY*(   5) C   6                    7.04    1.77    0.101
  16. BD (   1) C  11 - C  12        /152. RY*(   6) C   6                    1.63    2.24    0.055
  16. BD (   1) C  11 - C  12        /153. RY*(   7) C   6                  837.00    0.60    0.643
  16. BD (   1) C  11 - C  12        /154. RY*(   8) C   6                    5.57    3.06    0.118
  16. BD (   1) C  11 - C  12        /155. RY*(   9) C   6                   16.27    2.28    0.174
  16. BD (   1) C  11 - C  12        /156. RY*(  10) C   6                   19.09    3.08    0.219
  16. BD (   1) C  11 - C  12        /159. RY*(  13) C   6                  671.52    0.63    0.588
  16. BD (   1) C  11 - C  12        /160. RY*(  14) C   6                   14.58    3.23    0.196
  16. BD (   1) C  11 - C  12        /161. RY*(  15) C   6                  177.01    1.86    0.519
  16. BD (   1) C  11 - C  12        /162. RY*(  16) C   6                    1.48    3.51    0.065
  16. BD (   1) C  11 - C  12        /163. RY*(  17) C   6                    0.82   22.29    0.122
  16. BD (   1) C  11 - C  12        /164. RY*(   1) H   7                    0.71    1.40    0.029
  16. BD (   1) C  11 - C  12        /169. RY*(   1) H   8                   53.34    1.76    0.277
  16. BD (   1) C  11 - C  12        /172. RY*(   4) H   8                    0.55    2.34    0.032
  16. BD (   1) C  11 - C  12        /177. RY*(   4)Cl   9                   16.17    1.35    0.134
  16. BD (   1) C  11 - C  12        /178. RY*(   5)Cl   9                    0.58    2.00    0.031
  16. BD (   1) C  11 - C  12        /180. RY*(   7)Cl   9                    2.83    1.54    0.060
  16. BD (   1) C  11 - C  12        /183. RY*(  10)Cl   9                    0.83    1.65    0.033
  16. BD (   1) C  11 - C  12        /184. RY*(  11)Cl   9                    0.70    2.17    0.035
  16. BD (   1) C  11 - C  12        /186. RY*(  13)Cl   9                   64.63    1.11    0.242
  16. BD (   1) C  11 - C  12        /187. RY*(  14)Cl   9                    0.51    1.58    0.026
  16. BD (   1) C  11 - C  12        /198. RY*(   4) O  10                    2.63    2.41    0.072
  16. BD (   1) C  11 - C  12        /199. RY*(   5) O  10                 4525.53    0.16    0.764
  16. BD (   1) C  11 - C  12        /201. RY*(   7) O  10                   10.82    2.08    0.135
  16. BD (   1) C  11 - C  12        /203. RY*(   9) O  10                    4.48    1.93    0.084
  16. BD (   1) C  11 - C  12        /204. RY*(  10) O  10                   92.74   35.33    1.636
  16. BD (   1) C  11 - C  12        /206. RY*(  12) O  10                    4.00    5.71    0.137
  16. BD (   1) C  11 - C  12        /211. RY*(  17) O  10                    4.93    3.64    0.121
  16. BD (   1) C  11 - C  12        /212. RY*(   1) C  11                   13.91    2.73    0.176
  16. BD (   1) C  11 - C  12        /213. RY*(   2) C  11                   14.63    2.51    0.173
  16. BD (   1) C  11 - C  12        /214. RY*(   3) C  11                   10.13    1.50    0.111
  16. BD (   1) C  11 - C  12        /215. RY*(   4) C  11                   11.44    1.78    0.129
  16. BD (   1) C  11 - C  12        /216. RY*(   5) C  11                   17.04    1.88    0.162
  16. BD (   1) C  11 - C  12        /217. RY*(   6) C  11                    2.79    2.37    0.073
  16. BD (   1) C  11 - C  12        /219. RY*(   8) C  11                  109.05    2.01    0.423
  16. BD (   1) C  11 - C  12        /221. RY*(  10) C  11                  332.73    1.45    0.628
  16. BD (   1) C  11 - C  12        /223. RY*(  12) C  11                   25.56    2.75    0.240
  16. BD (   1) C  11 - C  12        /225. RY*(  14) C  11                   59.50   14.37    0.836
  16. BD (   1) C  11 - C  12        /226. RY*(   1) C  12                   14.06    1.44    0.128
  16. BD (   1) C  11 - C  12        /227. RY*(   2) C  12                   17.21    1.70    0.154
  16. BD (   1) C  11 - C  12        /228. RY*(   3) C  12                  115.16    1.07    0.318
  16. BD (   1) C  11 - C  12        /230. RY*(   5) C  12                  140.01    0.72    0.288
  16. BD (   1) C  11 - C  12        /231. RY*(   6) C  12                   82.22    1.92    0.359
  16. BD (   1) C  11 - C  12        /232. RY*(   7) C  12                   23.48    2.07    0.199
  16. BD (   1) C  11 - C  12        /233. RY*(   8) C  12                 1490.69    0.26    0.558
  16. BD (   1) C  11 - C  12        /234. RY*(   9) C  12                    0.86    4.20    0.054
  16. BD (   1) C  11 - C  12        /235. RY*(  10) C  12                    1.06    2.49    0.046
  16. BD (   1) C  11 - C  12        /236. RY*(  11) C  12                    3.71    3.01    0.095
  16. BD (   1) C  11 - C  12        /237. RY*(  12) C  12                   15.30    3.97    0.223
  16. BD (   1) C  11 - C  12        /238. RY*(  13) C  12                    1.59    3.56    0.068
  16. BD (   1) C  11 - C  12        /243. RY*(   4) C  13                    1.72    1.37    0.044
  16. BD (   1) C  11 - C  12        /245. RY*(   6) C  13                    7.43    2.05    0.112
  16. BD (   1) C  11 - C  12        /246. RY*(   7) C  13                   81.30    1.54    0.320
  16. BD (   1) C  11 - C  12        /247. RY*(   8) C  13                   25.85    2.52    0.231
  16. BD (   1) C  11 - C  12        /248. RY*(   9) C  13                    4.80    2.18    0.092
  16. BD (   1) C  11 - C  12        /249. RY*(  10) C  13                    4.95    2.59    0.102
  16. BD (   1) C  11 - C  12        /250. RY*(  11) C  13                  104.18    2.24    0.436
  16. BD (   1) C  11 - C  12        /251. RY*(  12) C  13                  208.09    1.57    0.516
  16. BD (   1) C  11 - C  12        /252. RY*(  13) C  13                   10.21    3.35    0.167
  16. BD (   1) C  11 - C  12        /256. RY*(  17) C  13                    7.93    4.13    0.164
  16. BD (   1) C  11 - C  12        /257. RY*(   1) C  14                    0.93    1.70    0.036
  16. BD (   1) C  11 - C  12        /258. RY*(   2) C  14                   10.96    1.97    0.133
  16. BD (   1) C  11 - C  12        /260. RY*(   4) C  14                  249.99    0.84    0.414
  16. BD (   1) C  11 - C  12        /261. RY*(   5) C  14                    3.73    1.54    0.068
  16. BD (   1) C  11 - C  12        /262. RY*(   6) C  14                    0.72    2.30    0.037
  16. BD (   1) C  11 - C  12        /263. RY*(   7) C  14                  129.66    1.72    0.427
  16. BD (   1) C  11 - C  12        /264. RY*(   8) C  14                   47.88    1.33    0.228
  16. BD (   1) C  11 - C  12        /265. RY*(   9) C  14                    8.90    2.65    0.139
  16. BD (   1) C  11 - C  12        /266. RY*(  10) C  14                    3.03    3.50    0.093
  16. BD (   1) C  11 - C  12        /267. RY*(  11) C  14                    1.33    3.29    0.060
  16. BD (   1) C  11 - C  12        /268. RY*(  12) C  14                   70.22    2.15    0.351
  16. BD (   1) C  11 - C  12        /272. RY*(  16) C  14                   45.31    2.03    0.274
  16. BD (   1) C  11 - C  12        /275. RY*(   2) C  15                    2.51    1.59    0.057
  16. BD (   1) C  11 - C  12        /276. RY*(   3) C  15                    5.40    1.91    0.092
  16. BD (   1) C  11 - C  12        /277. RY*(   4) C  15                    4.70    1.58    0.078
  16. BD (   1) C  11 - C  12        /278. RY*(   5) C  15                    4.73    1.98    0.088
  16. BD (   1) C  11 - C  12        /279. RY*(   6) C  15                  113.20    1.05    0.311
  16. BD (   1) C  11 - C  12        /281. RY*(   8) C  15                    3.47    3.39    0.098
  16. BD (   1) C  11 - C  12        /282. RY*(   9) C  15                   38.75    4.13    0.362
  16. BD (   1) C  11 - C  12        /283. RY*(  10) C  15                   56.72    2.07    0.310
  16. BD (   1) C  11 - C  12        /284. RY*(  11) C  15                    0.52    1.75    0.027
  16. BD (   1) C  11 - C  12        /286. RY*(  13) C  15                   11.38    1.57    0.121
  16. BD (   1) C  11 - C  12        /289. RY*(  16) C  15                    1.03    3.58    0.055
  16. BD (   1) C  11 - C  12        /290. RY*(  17) C  15                    0.64    2.90    0.039
  16. BD (   1) C  11 - C  12        /293. RY*(   3) C  16                    8.82    1.26    0.095
  16. BD (   1) C  11 - C  12        /294. RY*(   4) C  16                    0.64    1.86    0.031
  16. BD (   1) C  11 - C  12        /298. RY*(   8) C  16                    0.73    2.53    0.039
  16. BD (   1) C  11 - C  12        /302. RY*(  12) C  16                    0.82    3.48    0.048
  16. BD (   1) C  11 - C  12        /303. RY*(  13) C  16                    3.88    2.84    0.095
  16. BD (   1) C  11 - C  12        /304. RY*(  14) C  16                    2.38    1.75    0.058
  16. BD (   1) C  11 - C  12        /308. RY*(   1)Cl  17                    1.01    1.35    0.033
  16. BD (   1) C  11 - C  12        /309. RY*(   2)Cl  17                   15.07    1.18    0.120
  16. BD (   1) C  11 - C  12        /310. RY*(   3)Cl  17                   13.59    1.07    0.109
  16. BD (   1) C  11 - C  12        /311. RY*(   4)Cl  17                 1032.09    0.22    0.427
  16. BD (   1) C  11 - C  12        /312. RY*(   5)Cl  17                   61.97    1.94    0.313
  16. BD (   1) C  11 - C  12        /313. RY*(   6)Cl  17                    5.53    2.08    0.097
  16. BD (   1) C  11 - C  12        /314. RY*(   7)Cl  17                    2.27    1.59    0.054
  16. BD (   1) C  11 - C  12        /315. RY*(   8)Cl  17                   39.25    1.75    0.237
  16. BD (   1) C  11 - C  12        /316. RY*(   9)Cl  17                   10.89    1.90    0.130
  16. BD (   1) C  11 - C  12        /318. RY*(  11)Cl  17                    2.39    4.23    0.091
  16. BD (   1) C  11 - C  12        /319. RY*(  12)Cl  17                    0.61    2.22    0.033
  16. BD (   1) C  11 - C  12        /321. RY*(  14)Cl  17                   15.30    1.17    0.121
  16. BD (   1) C  11 - C  12        /324. RY*(  17)Cl  17                    2.96    3.64    0.094
  16. BD (   1) C  11 - C  12        /326. RY*(  19)Cl  17                    1.43  207.01    0.492
  16. BD (   1) C  11 - C  12        /327. RY*(  20)Cl  17                   35.83   22.55    0.812
  16. BD (   1) C  11 - C  12        /328. RY*(  21)Cl  17                   11.86    1.62    0.125
  16. BD (   1) C  11 - C  12        /332. RY*(   4) H  18                   17.49    2.76    0.199
  16. BD (   1) C  11 - C  12        /333. RY*(   5) H  18                   38.32    2.67    0.289
  16. BD (   1) C  11 - C  12        /334. RY*(   1) H  19                    1.62    1.35    0.042
  16. BD (   1) C  11 - C  12        /338. RY*(   5) H  19                    1.87    3.36    0.072
  16. BD (   1) C  11 - C  12        /340. RY*(   2) H  20                 1318.89    0.25    0.517
  16. BD (   1) C  11 - C  12        /341. RY*(   3) H  20                    1.28    0.75    0.028
  16. BD (   1) C  11 - C  12        /342. RY*(   4) H  20                  387.87    1.07    0.582
  16. BD (   1) C  11 - C  12        /348. BD*(   1) C   2 - C   3            9.35    1.38    0.102
  16. BD (   1) C  11 - C  12        /351. BD*(   1) C   3 - C   6            2.99    1.19    0.053
  16. BD (   1) C  11 - C  12        /352. BD*(   1) C   3 - H   7            1.09    1.17    0.032
  16. BD (   1) C  11 - C  12        /357. BD*(   1) C   5 - H   8            2.64    1.17    0.050
  16. BD (   1) C  11 - C  12        /358. BD*(   1) C   6 - C  11            3.57    1.21    0.059
  16. BD (   1) C  11 - C  12        /359. BD*(   1) C  11 - C  12            0.71    1.32    0.027
  16. BD (   1) C  11 - C  12        /360. BD*(   1) C  11 - C  14            1.20    1.35    0.036
  16. BD (   1) C  11 - C  12        /361. BD*(   1) C  12 - C  13            3.54    1.32    0.061
  16. BD (   1) C  11 - C  12        /362. BD*(   2) C  12 - C  13            0.52    0.75    0.019
  16. BD (   1) C  11 - C  12        /365. BD*(   1) C  13 -Cl  17          378.15    0.13    0.202
  16. BD (   1) C  11 - C  12        /368. BD*(   1) C  14 - H  19           96.87    2.19    0.414
  16. BD (   1) C  11 - C  12        /370. BD*(   1) C  15 - H  18            0.76    3.06    0.043
  17. BD (   1) C  11 - C  14        / 56. LP (   1) C  11                   26.34    0.14    0.076
  17. BD (   1) C  11 - C  14        / 74. RY*(  13) C   1                    1.54    5.16    0.080
  17. BD (   1) C  11 - C  14        / 78. RY*(  17) C   1                    0.74    3.25    0.044
  17. BD (   1) C  11 - C  14        / 86. RY*(   8) C   2                    0.57    2.75    0.036
  17. BD (   1) C  11 - C  14        / 89. RY*(  11) C   2                    0.57    2.74    0.036
  17. BD (   1) C  11 - C  14        / 91. RY*(  13) C   2                    0.71    2.67    0.039
  17. BD (   1) C  11 - C  14        / 92. RY*(  14) C   2                    9.43    2.02    0.124
  17. BD (   1) C  11 - C  14        / 96. RY*(   1) C   3                    0.98    2.02    0.040
  17. BD (   1) C  11 - C  14        / 99. RY*(   4) C   3                    6.50    1.45    0.087
  17. BD (   1) C  11 - C  14        /100. RY*(   5) C   3                    0.51    1.44    0.024
  17. BD (   1) C  11 - C  14        /101. RY*(   6) C   3                    9.19    1.16    0.093
  17. BD (   1) C  11 - C  14        /102. RY*(   7) C   3                    8.94    1.46    0.103
  17. BD (   1) C  11 - C  14        /103. RY*(   8) C   3                    8.11    1.25    0.091
  17. BD (   1) C  11 - C  14        /104. RY*(   9) C   3                    3.33    2.81    0.087
  17. BD (   1) C  11 - C  14        /105. RY*(  10) C   3                    0.91    3.87    0.053
  17. BD (   1) C  11 - C  14        /106. RY*(  11) C   3                    1.53    1.91    0.049
  17. BD (   1) C  11 - C  14        /108. RY*(  13) C   3                    0.81    3.66    0.049
  17. BD (   1) C  11 - C  14        /109. RY*(  14) C   3                    0.62    3.35    0.041
  17. BD (   1) C  11 - C  14        /110. RY*(  15) C   3                    0.87    2.29    0.040
  17. BD (   1) C  11 - C  14        /113. RY*(   1) C   4                    0.98    1.56    0.035
  17. BD (   1) C  11 - C  14        /117. RY*(   5) C   4                    5.27    1.31    0.075
  17. BD (   1) C  11 - C  14        /121. RY*(   9) C   4                    1.52    2.08    0.051
  17. BD (   1) C  11 - C  14        /122. RY*(  10) C   4                    6.44    2.59    0.116
  17. BD (   1) C  11 - C  14        /128. RY*(  16) C   4                    1.10    2.25    0.045
  17. BD (   1) C  11 - C  14        /133. RY*(   4) C   5                    0.55    1.66    0.027
  17. BD (   1) C  11 - C  14        /134. RY*(   5) C   5                    1.28    1.44    0.039
  17. BD (   1) C  11 - C  14        /135. RY*(   6) C   5                    0.55    1.62    0.027
  17. BD (   1) C  11 - C  14        /136. RY*(   7) C   5                    0.75    1.70    0.032
  17. BD (   1) C  11 - C  14        /137. RY*(   8) C   5                   12.75    1.29    0.116
  17. BD (   1) C  11 - C  14        /138. RY*(   9) C   5                    1.95    2.58    0.064
  17. BD (   1) C  11 - C  14        /141. RY*(  12) C   5                    7.38    4.12    0.157
  17. BD (   1) C  11 - C  14        /143. RY*(  14) C   5                    1.06    2.42    0.046
  17. BD (   1) C  11 - C  14        /147. RY*(   1) C   6                    1.08    1.46    0.036
  17. BD (   1) C  11 - C  14        /149. RY*(   3) C   6                    1.24    1.47    0.038
  17. BD (   1) C  11 - C  14        /153. RY*(   7) C   6                   60.97    0.66    0.181
  17. BD (   1) C  11 - C  14        /156. RY*(  10) C   6                    1.18    3.14    0.055
  17. BD (   1) C  11 - C  14        /159. RY*(  13) C   6                   40.85    0.69    0.151
  17. BD (   1) C  11 - C  14        /160. RY*(  14) C   6                    1.08    3.28    0.054
  17. BD (   1) C  11 - C  14        /161. RY*(  15) C   6                   11.30    1.92    0.133
  17. BD (   1) C  11 - C  14        /169. RY*(   1) H   8                    2.93    1.82    0.066
  17. BD (   1) C  11 - C  14        /177. RY*(   4)Cl   9                    1.20    1.41    0.037
  17. BD (   1) C  11 - C  14        /186. RY*(  13)Cl   9                    4.84    1.16    0.068
  17. BD (   1) C  11 - C  14        /199. RY*(   5) O  10                  365.68    0.21    0.252
  17. BD (   1) C  11 - C  14        /201. RY*(   7) O  10                    1.11    2.13    0.044
  17. BD (   1) C  11 - C  14        /204. RY*(  10) O  10                    6.37   35.39    0.428
  17. BD (   1) C  11 - C  14        /213. RY*(   2) C  11                    5.48    2.56    0.107
  17. BD (   1) C  11 - C  14        /215. RY*(   4) C  11                    0.74    1.84    0.033
  17. BD (   1) C  11 - C  14        /216. RY*(   5) C  11                    1.51    1.94    0.049
  17. BD (   1) C  11 - C  14        /219. RY*(   8) C  11                    4.81    2.07    0.090
  17. BD (   1) C  11 - C  14        /221. RY*(  10) C  11                   40.24    1.51    0.222
  17. BD (   1) C  11 - C  14        /223. RY*(  12) C  11                    1.19    2.80    0.052
  17. BD (   1) C  11 - C  14        /225. RY*(  14) C  11                    5.94   14.43    0.264
  17. BD (   1) C  11 - C  14        /226. RY*(   1) C  12                    3.49    1.50    0.065
  17. BD (   1) C  11 - C  14        /228. RY*(   3) C  12                    2.00    1.13    0.043
  17. BD (   1) C  11 - C  14        /230. RY*(   5) C  12                    2.44    0.78    0.039
  17. BD (   1) C  11 - C  14        /231. RY*(   6) C  12                    2.51    1.97    0.063
  17. BD (   1) C  11 - C  14        /232. RY*(   7) C  12                    0.66    2.12    0.034
  17. BD (   1) C  11 - C  14        /233. RY*(   8) C  12                   16.64    0.31    0.065
  17. BD (   1) C  11 - C  14        /237. RY*(  12) C  12                    1.40    4.03    0.068
  17. BD (   1) C  11 - C  14        /241. RY*(   2) C  13                    1.21    1.43    0.037
  17. BD (   1) C  11 - C  14        /244. RY*(   5) C  13                    0.83    2.28    0.039
  17. BD (   1) C  11 - C  14        /246. RY*(   7) C  13                   13.53    1.60    0.133
  17. BD (   1) C  11 - C  14        /247. RY*(   8) C  13                    4.19    2.57    0.094
  17. BD (   1) C  11 - C  14        /250. RY*(  11) C  13                   11.71    2.29    0.148
  17. BD (   1) C  11 - C  14        /251. RY*(  12) C  13                   20.70    1.62    0.165
  17. BD (   1) C  11 - C  14        /252. RY*(  13) C  13                    1.67    3.40    0.068
  17. BD (   1) C  11 - C  14        /258. RY*(   2) C  14                    0.54    2.02    0.030
  17. BD (   1) C  11 - C  14        /260. RY*(   4) C  14                   26.63    0.90    0.139
  17. BD (   1) C  11 - C  14        /263. RY*(   7) C  14                    9.80    1.77    0.119
  17. BD (   1) C  11 - C  14        /264. RY*(   8) C  14                    3.63    1.38    0.064
  17. BD (   1) C  11 - C  14        /265. RY*(   9) C  14                    1.01    2.70    0.047
  17. BD (   1) C  11 - C  14        /266. RY*(  10) C  14                    1.38    3.56    0.063
  17. BD (   1) C  11 - C  14        /268. RY*(  12) C  14                    5.77    2.20    0.102
  17. BD (   1) C  11 - C  14        /272. RY*(  16) C  14                    5.24    2.08    0.094
  17. BD (   1) C  11 - C  14        /274. RY*(   1) C  15                    0.95    1.71    0.036
  17. BD (   1) C  11 - C  14        /276. RY*(   3) C  15                    2.67    1.97    0.065
  17. BD (   1) C  11 - C  14        /277. RY*(   4) C  15                    2.30    1.63    0.055
  17. BD (   1) C  11 - C  14        /279. RY*(   6) C  15                    7.32    1.10    0.081
  17. BD (   1) C  11 - C  14        /282. RY*(   9) C  15                    4.12    4.19    0.118
  17. BD (   1) C  11 - C  14        /283. RY*(  10) C  15                    5.46    2.13    0.097
  17. BD (   1) C  11 - C  14        /286. RY*(  13) C  15                    1.46    1.63    0.044
  17. BD (   1) C  11 - C  14        /308. RY*(   1)Cl  17                    0.64    1.40    0.027
  17. BD (   1) C  11 - C  14        /310. RY*(   3)Cl  17                    0.63    1.13    0.024
  17. BD (   1) C  11 - C  14        /311. RY*(   4)Cl  17                   45.69    0.27    0.100
  17. BD (   1) C  11 - C  14        /312. RY*(   5)Cl  17                    6.65    2.00    0.104
  17. BD (   1) C  11 - C  14        /315. RY*(   8)Cl  17                    4.17    1.81    0.078
  17. BD (   1) C  11 - C  14        /316. RY*(   9)Cl  17                    0.87    1.96    0.037
  17. BD (   1) C  11 - C  14        /321. RY*(  14)Cl  17                    1.08    1.22    0.033
  17. BD (   1) C  11 - C  14        /327. RY*(  20)Cl  17                    3.44   22.60    0.251
  17. BD (   1) C  11 - C  14        /328. RY*(  21)Cl  17                    1.26    1.68    0.041
  17. BD (   1) C  11 - C  14        /332. RY*(   4) H  18                    0.81    2.82    0.043
  17. BD (   1) C  11 - C  14        /333. RY*(   5) H  18                    2.69    2.73    0.077
  17. BD (   1) C  11 - C  14        /335. RY*(   2) H  19                    0.94    2.81    0.046
  17. BD (   1) C  11 - C  14        /338. RY*(   5) H  19                    0.52    3.42    0.038
  17. BD (   1) C  11 - C  14        /340. RY*(   2) H  20                  146.36    0.30    0.190
  17. BD (   1) C  11 - C  14        /341. RY*(   3) H  20                    0.53    0.81    0.019
  17. BD (   1) C  11 - C  14        /342. RY*(   4) H  20                  154.00    1.13    0.375
  17. BD (   1) C  11 - C  14        /355. BD*(   1) C   5 - C   6            3.79    1.41    0.066
  17. BD (   1) C  11 - C  14        /357. BD*(   1) C   5 - H   8            0.50    1.22    0.022
  17. BD (   1) C  11 - C  14        /358. BD*(   1) C   6 - C  11            2.16    1.27    0.047
  17. BD (   1) C  11 - C  14        /359. BD*(   1) C  11 - C  12            1.50    1.37    0.041
  17. BD (   1) C  11 - C  14        /365. BD*(   1) C  13 -Cl  17           17.06    0.19    0.051
  17. BD (   1) C  11 - C  14        /368. BD*(   1) C  14 - H  19            3.06    2.24    0.074
  17. BD (   1) C  11 - C  14        /370. BD*(   1) C  15 - H  18            0.71    3.11    0.042
  18. BD (   1) C  12 - C  13        / 56. LP (   1) C  11                  491.54    0.22    0.421
  18. BD (   1) C  12 - C  13        / 66. RY*(   5) C   1                    1.86    1.79    0.052
  18. BD (   1) C  12 - C  13        / 69. RY*(   8) C   1                    9.44    1.67    0.113
  18. BD (   1) C  12 - C  13        / 73. RY*(  12) C   1                    0.63    2.02    0.032
  18. BD (   1) C  12 - C  13        / 74. RY*(  13) C   1                   33.35    5.24    0.375
  18. BD (   1) C  12 - C  13        / 75. RY*(  14) C   1                    1.05    2.05    0.042
  18. BD (   1) C  12 - C  13        / 76. RY*(  15) C   1                    4.42    1.87    0.082
  18. BD (   1) C  12 - C  13        / 78. RY*(  17) C   1                    9.51    3.34    0.160
  18. BD (   1) C  12 - C  13        / 81. RY*(   3) C   2                    3.23    1.80    0.068
  18. BD (   1) C  12 - C  13        / 82. RY*(   4) C   2                    3.65    1.67    0.070
  18. BD (   1) C  12 - C  13        / 85. RY*(   7) C   2                   12.67    3.23    0.182
  18. BD (   1) C  12 - C  13        / 86. RY*(   8) C   2                   12.31    2.83    0.168
  18. BD (   1) C  12 - C  13        / 88. RY*(  10) C   2                    2.98    2.53    0.078
  18. BD (   1) C  12 - C  13        / 89. RY*(  11) C   2                    7.76    2.83    0.133
  18. BD (   1) C  12 - C  13        / 90. RY*(  12) C   2                    3.15    3.99    0.101
  18. BD (   1) C  12 - C  13        / 91. RY*(  13) C   2                   16.15    2.75    0.189
  18. BD (   1) C  12 - C  13        / 92. RY*(  14) C   2                  160.83    2.11    0.523
  18. BD (   1) C  12 - C  13        / 97. RY*(   2) C   3                    1.28    1.84    0.044
  18. BD (   1) C  12 - C  13        / 99. RY*(   4) C   3                  191.06    1.54    0.486
  18. BD (   1) C  12 - C  13        /100. RY*(   5) C   3                    1.38    1.53    0.041
  18. BD (   1) C  12 - C  13        /101. RY*(   6) C   3                  232.86    1.24    0.483
  18. BD (   1) C  12 - C  13        /102. RY*(   7) C   3                  178.22    1.54    0.471
  18. BD (   1) C  12 - C  13        /103. RY*(   8) C   3                  180.42    1.33    0.440
  18. BD (   1) C  12 - C  13        /104. RY*(   9) C   3                   93.65    2.89    0.468
  18. BD (   1) C  12 - C  13        /105. RY*(  10) C   3                   21.00    3.95    0.259
  18. BD (   1) C  12 - C  13        /106. RY*(  11) C   3                   61.43    1.99    0.314
  18. BD (   1) C  12 - C  13        /107. RY*(  12) C   3                    3.81    2.56    0.089
  18. BD (   1) C  12 - C  13        /108. RY*(  13) C   3                   18.84    3.75    0.239
  18. BD (   1) C  12 - C  13        /109. RY*(  14) C   3                   11.29    3.43    0.177
  18. BD (   1) C  12 - C  13        /110. RY*(  15) C   3                   25.49    2.37    0.221
  18. BD (   1) C  12 - C  13        /113. RY*(   1) C   4                   24.31    1.64    0.179
  18. BD (   1) C  12 - C  13        /115. RY*(   3) C   4                    5.72    1.41    0.081
  18. BD (   1) C  12 - C  13        /116. RY*(   4) C   4                    0.65    2.10    0.033
  18. BD (   1) C  12 - C  13        /117. RY*(   5) C   4                  116.85    1.39    0.362
  18. BD (   1) C  12 - C  13        /121. RY*(   9) C   4                   39.07    2.17    0.261
  18. BD (   1) C  12 - C  13        /122. RY*(  10) C   4                   90.86    2.67    0.443
  18. BD (   1) C  12 - C  13        /124. RY*(  12) C   4                    2.99    4.48    0.104
  18. BD (   1) C  12 - C  13        /125. RY*(  13) C   4                    5.01    1.18    0.069
  18. BD (   1) C  12 - C  13        /126. RY*(  14) C   4                    7.46    2.92    0.132
  18. BD (   1) C  12 - C  13        /128. RY*(  16) C   4                   21.87    2.33    0.203
  18. BD (   1) C  12 - C  13        /131. RY*(   2) C   5                    5.69    1.81    0.091
  18. BD (   1) C  12 - C  13        /133. RY*(   4) C   5                   11.28    1.74    0.126
  18. BD (   1) C  12 - C  13        /135. RY*(   6) C   5                    5.12    1.70    0.084
  18. BD (   1) C  12 - C  13        /136. RY*(   7) C   5                   21.81    1.78    0.177
  18. BD (   1) C  12 - C  13        /137. RY*(   8) C   5                  259.46    1.38    0.537
  18. BD (   1) C  12 - C  13        /138. RY*(   9) C   5                   25.86    2.67    0.236
  18. BD (   1) C  12 - C  13        /139. RY*(  10) C   5                   29.32    2.96    0.264
  18. BD (   1) C  12 - C  13        /140. RY*(  11) C   5                   23.76    3.05    0.242
  18. BD (   1) C  12 - C  13        /141. RY*(  12) C   5                  140.71    4.21    0.691
  18. BD (   1) C  12 - C  13        /143. RY*(  14) C   5                   24.09    2.50    0.221
  18. BD (   1) C  12 - C  13        /144. RY*(  15) C   5                    2.60    3.32    0.083
  18. BD (   1) C  12 - C  13        /147. RY*(   1) C   6                   68.78    1.55    0.292
  18. BD (   1) C  12 - C  13        /148. RY*(   2) C   6                   32.69    1.92    0.225
  18. BD (   1) C  12 - C  13        /149. RY*(   3) C   6                   78.62    1.56    0.314
  18. BD (   1) C  12 - C  13        /150. RY*(   4) C   6                   17.51    1.41    0.141
  18. BD (   1) C  12 - C  13        /151. RY*(   5) C   6                   13.64    1.91    0.145
  18. BD (   1) C  12 - C  13        /152. RY*(   6) C   6                    2.23    2.38    0.065
  18. BD (   1) C  12 - C  13        /153. RY*(   7) C   6                 1155.17    0.74    0.833
  18. BD (   1) C  12 - C  13        /154. RY*(   8) C   6                   11.83    3.20    0.175
  18. BD (   1) C  12 - C  13        /155. RY*(   9) C   6                   29.20    2.42    0.239
  18. BD (   1) C  12 - C  13        /156. RY*(  10) C   6                   36.20    3.22    0.307
  18. BD (   1) C  12 - C  13        /159. RY*(  13) C   6                  987.07    0.77    0.783
  18. BD (   1) C  12 - C  13        /160. RY*(  14) C   6                   29.98    3.37    0.285
  18. BD (   1) C  12 - C  13        /161. RY*(  15) C   6                  306.23    2.00    0.703
  18. BD (   1) C  12 - C  13        /162. RY*(  16) C   6                    2.78    3.65    0.091
  18. BD (   1) C  12 - C  13        /163. RY*(  17) C   6                    1.51   22.43    0.166
  18. BD (   1) C  12 - C  13        /164. RY*(   1) H   7                    0.94    1.54    0.034
  18. BD (   1) C  12 - C  13        /165. RY*(   2) H   7                    0.73    2.77    0.040
  18. BD (   1) C  12 - C  13        /169. RY*(   1) H   8                   97.15    1.90    0.386
  18. BD (   1) C  12 - C  13        /172. RY*(   4) H   8                    0.91    2.48    0.043
  18. BD (   1) C  12 - C  13        /176. RY*(   3)Cl   9                    0.93    1.47    0.033
  18. BD (   1) C  12 - C  13        /177. RY*(   4)Cl   9                   26.91    1.49    0.180
  18. BD (   1) C  12 - C  13        /178. RY*(   5)Cl   9                    0.62    2.14    0.033
  18. BD (   1) C  12 - C  13        /180. RY*(   7)Cl   9                    4.19    1.68    0.075
  18. BD (   1) C  12 - C  13        /181. RY*(   8)Cl   9                    0.75    1.99    0.035
  18. BD (   1) C  12 - C  13        /183. RY*(  10)Cl   9                    1.27    1.79    0.043
  18. BD (   1) C  12 - C  13        /184. RY*(  11)Cl   9                    1.13    2.31    0.046
  18. BD (   1) C  12 - C  13        /186. RY*(  13)Cl   9                   98.23    1.25    0.314
  18. BD (   1) C  12 - C  13        /187. RY*(  14)Cl   9                    0.60    1.72    0.029
  18. BD (   1) C  12 - C  13        /190. RY*(  17)Cl   9                    0.58    3.55    0.041
  18. BD (   1) C  12 - C  13        /198. RY*(   4) O  10                    4.82    2.55    0.100
  18. BD (   1) C  12 - C  13        /199. RY*(   5) O  10                 3996.41    0.30    0.980
  18. BD (   1) C  12 - C  13        /201. RY*(   7) O  10                   18.83    2.22    0.183
  18. BD (   1) C  12 - C  13        /203. RY*(   9) O  10                    7.12    2.07    0.109
  18. BD (   1) C  12 - C  13        /204. RY*(  10) O  10                  168.00   35.47    2.193
  18. BD (   1) C  12 - C  13        /206. RY*(  12) O  10                    7.78    5.85    0.192
  18. BD (   1) C  12 - C  13        /211. RY*(  17) O  10                    9.61    3.78    0.171
  18. BD (   1) C  12 - C  13        /212. RY*(   1) C  11                   31.22    2.87    0.268
  18. BD (   1) C  12 - C  13        /213. RY*(   2) C  11                   50.50    2.65    0.328
  18. BD (   1) C  12 - C  13        /214. RY*(   3) C  11                   12.63    1.64    0.129
  18. BD (   1) C  12 - C  13        /215. RY*(   4) C  11                   10.79    1.92    0.129
  18. BD (   1) C  12 - C  13        /216. RY*(   5) C  11                   22.20    2.02    0.190
  18. BD (   1) C  12 - C  13        /217. RY*(   6) C  11                    2.20    2.51    0.067
  18. BD (   1) C  12 - C  13        /219. RY*(   8) C  11                  194.68    2.15    0.581
  18. BD (   1) C  12 - C  13        /221. RY*(  10) C  11                  550.58    1.59    0.841
  18. BD (   1) C  12 - C  13        /223. RY*(  12) C  11                   56.76    2.89    0.364
  18. BD (   1) C  12 - C  13        /225. RY*(  14) C  11                   93.55   14.51    1.046
  18. BD (   1) C  12 - C  13        /226. RY*(   1) C  12                   44.21    1.58    0.237
  18. BD (   1) C  12 - C  13        /227. RY*(   2) C  12                   27.93    1.84    0.203
  18. BD (   1) C  12 - C  13        /228. RY*(   3) C  12                  190.11    1.21    0.432
  18. BD (   1) C  12 - C  13        /230. RY*(   5) C  12                  264.77    0.86    0.430
  18. BD (   1) C  12 - C  13        /231. RY*(   6) C  12                  178.84    2.06    0.545
  18. BD (   1) C  12 - C  13        /232. RY*(   7) C  12                   49.97    2.21    0.298
  18. BD (   1) C  12 - C  13        /233. RY*(   8) C  12                 2360.06    0.40    0.868
  18. BD (   1) C  12 - C  13        /234. RY*(   9) C  12                    0.55    4.34    0.044
  18. BD (   1) C  12 - C  13        /235. RY*(  10) C  12                    2.90    2.63    0.078
  18. BD (   1) C  12 - C  13        /236. RY*(  11) C  12                   10.06    3.15    0.160
  18. BD (   1) C  12 - C  13        /237. RY*(  12) C  12                   18.98    4.11    0.251
  18. BD (   1) C  12 - C  13        /238. RY*(  13) C  12                    2.71    3.70    0.090
  18. BD (   1) C  12 - C  13        /240. RY*(   1) C  13                    9.05    1.67    0.110
  18. BD (   1) C  12 - C  13        /241. RY*(   2) C  13                    4.64    1.52    0.075
  18. BD (   1) C  12 - C  13        /243. RY*(   4) C  13                    3.45    1.51    0.065
  18. BD (   1) C  12 - C  13        /245. RY*(   6) C  13                   14.59    2.19    0.161
  18. BD (   1) C  12 - C  13        /246. RY*(   7) C  13                  115.21    1.68    0.396
  18. BD (   1) C  12 - C  13        /247. RY*(   8) C  13                   35.44    2.66    0.276
  18. BD (   1) C  12 - C  13        /248. RY*(   9) C  13                    7.59    2.32    0.119
  18. BD (   1) C  12 - C  13        /249. RY*(  10) C  13                    8.06    2.73    0.133
  18. BD (   1) C  12 - C  13        /250. RY*(  11) C  13                  172.39    2.38    0.575
  18. BD (   1) C  12 - C  13        /251. RY*(  12) C  13                  310.46    1.71    0.654
  18. BD (   1) C  12 - C  13        /252. RY*(  13) C  13                   22.65    3.49    0.252
  18. BD (   1) C  12 - C  13        /256. RY*(  17) C  13                   14.07    4.27    0.220
  18. BD (   1) C  12 - C  13        /257. RY*(   1) C  14                    1.15    1.84    0.041
  18. BD (   1) C  12 - C  13        /258. RY*(   2) C  14                    7.22    2.11    0.111
  18. BD (   1) C  12 - C  13        /260. RY*(   4) C  14                  411.88    0.98    0.571
  18. BD (   1) C  12 - C  13        /261. RY*(   5) C  14                    5.41    1.68    0.085
  18. BD (   1) C  12 - C  13        /262. RY*(   6) C  14                    1.29    2.44    0.050
  18. BD (   1) C  12 - C  13        /263. RY*(   7) C  14                  218.69    1.86    0.573
  18. BD (   1) C  12 - C  13        /264. RY*(   8) C  14                   78.73    1.47    0.305
  18. BD (   1) C  12 - C  13        /265. RY*(   9) C  14                   16.33    2.79    0.192
  18. BD (   1) C  12 - C  13        /266. RY*(  10) C  14                    3.57    3.64    0.102
  18. BD (   1) C  12 - C  13        /267. RY*(  11) C  14                    2.53    3.44    0.084
  18. BD (   1) C  12 - C  13        /268. RY*(  12) C  14                  122.07    2.29    0.475
  18. BD (   1) C  12 - C  13        /272. RY*(  16) C  14                   80.24    2.17    0.375
  18. BD (   1) C  12 - C  13        /274. RY*(   1) C  15                    0.97    1.79    0.037
  18. BD (   1) C  12 - C  13        /275. RY*(   2) C  15                    5.11    1.73    0.084
  18. BD (   1) C  12 - C  13        /276. RY*(   3) C  15                    8.72    2.05    0.120
  18. BD (   1) C  12 - C  13        /277. RY*(   4) C  15                    7.84    1.72    0.104
  18. BD (   1) C  12 - C  13        /278. RY*(   5) C  15                    8.10    2.12    0.118
  18. BD (   1) C  12 - C  13        /279. RY*(   6) C  15                  175.89    1.19    0.410
  18. BD (   1) C  12 - C  13        /281. RY*(   8) C  15                    5.39    3.53    0.124
  18. BD (   1) C  12 - C  13        /282. RY*(   9) C  15                   67.17    4.27    0.481
  18. BD (   1) C  12 - C  13        /283. RY*(  10) C  15                   95.50    2.21    0.413
  18. BD (   1) C  12 - C  13        /284. RY*(  11) C  15                    0.87    1.89    0.036
  18. BD (   1) C  12 - C  13        /285. RY*(  12) C  15                    0.87    3.52    0.050
  18. BD (   1) C  12 - C  13        /286. RY*(  13) C  15                   14.11    1.71    0.140
  18. BD (   1) C  12 - C  13        /289. RY*(  16) C  15                    2.31    3.72    0.083
  18. BD (   1) C  12 - C  13        /290. RY*(  17) C  15                    0.84    3.04    0.045
  18. BD (   1) C  12 - C  13        /291. RY*(   1) C  16                    0.75    1.56    0.031
  18. BD (   1) C  12 - C  13        /292. RY*(   2) C  16                    1.52    1.87    0.048
  18. BD (   1) C  12 - C  13        /293. RY*(   3) C  16                   13.87    1.40    0.125
  18. BD (   1) C  12 - C  13        /297. RY*(   7) C  16                    1.07    2.37    0.045
  18. BD (   1) C  12 - C  13        /298. RY*(   8) C  16                    1.28    2.67    0.052
  18. BD (   1) C  12 - C  13        /302. RY*(  12) C  16                    0.86    3.62    0.050
  18. BD (   1) C  12 - C  13        /303. RY*(  13) C  16                   10.76    2.98    0.161
  18. BD (   1) C  12 - C  13        /304. RY*(  14) C  16                    3.73    1.89    0.075
  18. BD (   1) C  12 - C  13        /305. RY*(  15) C  16                    0.57   19.06    0.094
  18. BD (   1) C  12 - C  13        /307. RY*(  17) C  16                    1.36    3.14    0.059
  18. BD (   1) C  12 - C  13        /308. RY*(   1)Cl  17                    1.18    1.49    0.038
  18. BD (   1) C  12 - C  13        /309. RY*(   2)Cl  17                   10.40    1.32    0.105
  18. BD (   1) C  12 - C  13        /310. RY*(   3)Cl  17                   21.97    1.21    0.147
  18. BD (   1) C  12 - C  13        /311. RY*(   4)Cl  17                 1135.10    0.36    0.571
  18. BD (   1) C  12 - C  13        /312. RY*(   5)Cl  17                   90.81    2.08    0.390
  18. BD (   1) C  12 - C  13        /313. RY*(   6)Cl  17                   12.75    2.22    0.151
  18. BD (   1) C  12 - C  13        /314. RY*(   7)Cl  17                    3.75    1.73    0.072
  18. BD (   1) C  12 - C  13        /315. RY*(   8)Cl  17                   58.26    1.89    0.298
  18. BD (   1) C  12 - C  13        /316. RY*(   9)Cl  17                   17.67    2.04    0.171
  18. BD (   1) C  12 - C  13        /318. RY*(  11)Cl  17                    5.73    4.37    0.142
  18. BD (   1) C  12 - C  13        /319. RY*(  12)Cl  17                    2.40    2.36    0.068
  18. BD (   1) C  12 - C  13        /321. RY*(  14)Cl  17                   24.71    1.31    0.161
  18. BD (   1) C  12 - C  13        /324. RY*(  17)Cl  17                    6.10    3.79    0.136
  18. BD (   1) C  12 - C  13        /326. RY*(  19)Cl  17                    2.38  207.15    0.630
  18. BD (   1) C  12 - C  13        /327. RY*(  20)Cl  17                   59.24   22.69    1.041
  18. BD (   1) C  12 - C  13        /328. RY*(  21)Cl  17                   19.07    1.76    0.165
  18. BD (   1) C  12 - C  13        /332. RY*(   4) H  18                   32.16    2.90    0.274
  18. BD (   1) C  12 - C  13        /333. RY*(   5) H  18                   70.16    2.81    0.399
  18. BD (   1) C  12 - C  13        /334. RY*(   1) H  19                    7.09    1.49    0.092
  18. BD (   1) C  12 - C  13        /335. RY*(   2) H  19                    2.34    2.90    0.074
  18. BD (   1) C  12 - C  13        /338. RY*(   5) H  19                    2.94    3.50    0.091
  18. BD (   1) C  12 - C  13        /340. RY*(   2) H  20                  786.26    0.39    0.496
  18. BD (   1) C  12 - C  13        /341. RY*(   3) H  20                    0.55    0.89    0.020
  18. BD (   1) C  12 - C  13        /342. RY*(   4) H  20                  474.80    1.21    0.681
  18. BD (   1) C  12 - C  13        /348. BD*(   1) C   2 - C   3           19.46    1.52    0.154
  18. BD (   1) C  12 - C  13        /352. BD*(   1) C   3 - H   7            0.84    1.31    0.030
  18. BD (   1) C  12 - C  13        /355. BD*(   1) C   5 - C   6            0.65    1.50    0.028
  18. BD (   1) C  12 - C  13        /357. BD*(   1) C   5 - H   8            3.59    1.31    0.061
  18. BD (   1) C  12 - C  13        /358. BD*(   1) C   6 - C  11            7.35    1.35    0.089
  18. BD (   1) C  12 - C  13        /359. BD*(   1) C  11 - C  12           11.88    1.46    0.117
  18. BD (   1) C  12 - C  13        /362. BD*(   2) C  12 - C  13            1.08    0.90    0.030
  18. BD (   1) C  12 - C  13        /364. BD*(   1) C  13 - C  16            6.04    1.53    0.086
  18. BD (   1) C  12 - C  13        /365. BD*(   1) C  13 -Cl  17          762.29    0.27    0.412
  18. BD (   1) C  12 - C  13        /368. BD*(   1) C  14 - H  19          280.21    2.33    0.722
  18. BD (   1) C  12 - C  13        /370. BD*(   1) C  15 - H  18            1.72    3.20    0.066
  19. BD (   2) C  12 - C  13        / 58. LP*(   2) C  16                   48.20    0.29    0.119
  19. BD (   2) C  12 - C  13        /214. RY*(   3) C  11                    1.31    1.09    0.036
  19. BD (   2) C  12 - C  13        /295. RY*(   5) C  16                    1.89    0.76    0.036
  19. BD (   2) C  12 - C  13        /308. RY*(   1)Cl  17                    2.75    0.94    0.049
  19. BD (   2) C  12 - C  13        /341. RY*(   3) H  20                    5.89    0.34    0.043
  19. BD (   2) C  12 - C  13        /370. BD*(   1) C  15 - H  18            1.80    2.65    0.066
  20. BD (   1) C  12 - H  20        /  7. BD (   1) C   2 - C   4            1.84    0.02    0.011
  20. BD (   1) C  12 - H  20        / 66. RY*(   5) C   1                    1.93    1.17    0.043
  20. BD (   1) C  12 - H  20        / 69. RY*(   8) C   1                   10.08    1.05    0.092
  20. BD (   1) C  12 - H  20        / 74. RY*(  13) C   1                   11.72    4.62    0.209
  20. BD (   1) C  12 - H  20        / 76. RY*(  15) C   1                    1.07    1.25    0.033
  20. BD (   1) C  12 - H  20        / 78. RY*(  17) C   1                    1.82    2.72    0.063
  20. BD (   1) C  12 - H  20        / 81. RY*(   3) C   2                    1.01    1.18    0.031
  20. BD (   1) C  12 - H  20        / 82. RY*(   4) C   2                    2.12    1.05    0.042
  20. BD (   1) C  12 - H  20        / 85. RY*(   7) C   2                    5.25    2.60    0.105
  20. BD (   1) C  12 - H  20        / 86. RY*(   8) C   2                    4.97    2.21    0.094
  20. BD (   1) C  12 - H  20        / 88. RY*(  10) C   2                    1.17    1.91    0.042
  20. BD (   1) C  12 - H  20        / 89. RY*(  11) C   2                    2.60    2.20    0.068
  20. BD (   1) C  12 - H  20        / 90. RY*(  12) C   2                    1.05    3.36    0.053
  20. BD (   1) C  12 - H  20        / 91. RY*(  13) C   2                    6.42    2.13    0.105
  20. BD (   1) C  12 - H  20        / 92. RY*(  14) C   2                   54.75    1.49    0.256
  20. BD (   1) C  12 - H  20        / 96. RY*(   1) C   3                    3.11    1.48    0.061
  20. BD (   1) C  12 - H  20        / 98. RY*(   3) C   3                    0.73    0.92    0.023
  20. BD (   1) C  12 - H  20        / 99. RY*(   4) C   3                  102.52    0.91    0.275
  20. BD (   1) C  12 - H  20        /100. RY*(   5) C   3                   19.88    0.91    0.121
  20. BD (   1) C  12 - H  20        /101. RY*(   6) C   3                  152.57    0.62    0.277
  20. BD (   1) C  12 - H  20        /102. RY*(   7) C   3                   92.44    0.92    0.262
  20. BD (   1) C  12 - H  20        /103. RY*(   8) C   3                  114.03    0.71    0.255
  20. BD (   1) C  12 - H  20        /104. RY*(   9) C   3                   43.68    2.27    0.283
  20. BD (   1) C  12 - H  20        /105. RY*(  10) C   3                    7.93    3.33    0.146
  20. BD (   1) C  12 - H  20        /106. RY*(  11) C   3                   41.29    1.37    0.214
  20. BD (   1) C  12 - H  20        /107. RY*(  12) C   3                    4.25    1.94    0.081
  20. BD (   1) C  12 - H  20        /108. RY*(  13) C   3                    6.77    3.12    0.131
  20. BD (   1) C  12 - H  20        /109. RY*(  14) C   3                    3.69    2.81    0.091
  20. BD (   1) C  12 - H  20        /110. RY*(  15) C   3                   13.59    1.75    0.138
  20. BD (   1) C  12 - H  20        /113. RY*(   1) C   4                   11.69    1.02    0.098
  20. BD (   1) C  12 - H  20        /115. RY*(   3) C   4                    1.76    0.79    0.034
  20. BD (   1) C  12 - H  20        /117. RY*(   5) C   4                   86.36    0.77    0.231
  20. BD (   1) C  12 - H  20        /121. RY*(   9) C   4                   16.10    1.54    0.142
  20. BD (   1) C  12 - H  20        /122. RY*(  10) C   4                   26.67    2.05    0.210
  20. BD (   1) C  12 - H  20        /124. RY*(  12) C   4                    1.22    3.86    0.062
  20. BD (   1) C  12 - H  20        /125. RY*(  13) C   4                    2.60    0.56    0.034
  20. BD (   1) C  12 - H  20        /126. RY*(  14) C   4                    2.06    2.29    0.062
  20. BD (   1) C  12 - H  20        /128. RY*(  16) C   4                    8.31    1.71    0.107
  20. BD (   1) C  12 - H  20        /131. RY*(   2) C   5                    0.95    1.19    0.030
  20. BD (   1) C  12 - H  20        /132. RY*(   3) C   5                    0.61    1.47    0.027
  20. BD (   1) C  12 - H  20        /133. RY*(   4) C   5                    2.91    1.12    0.051
  20. BD (   1) C  12 - H  20        /134. RY*(   5) C   5                   13.02    0.91    0.098
  20. BD (   1) C  12 - H  20        /135. RY*(   6) C   5                    1.19    1.08    0.032
  20. BD (   1) C  12 - H  20        /136. RY*(   7) C   5                   12.70    1.16    0.109
  20. BD (   1) C  12 - H  20        /137. RY*(   8) C   5                  143.83    0.75    0.296
  20. BD (   1) C  12 - H  20        /138. RY*(   9) C   5                    8.84    2.04    0.121
  20. BD (   1) C  12 - H  20        /139. RY*(  10) C   5                   21.23    2.33    0.200
  20. BD (   1) C  12 - H  20        /140. RY*(  11) C   5                   15.17    2.43    0.172
  20. BD (   1) C  12 - H  20        /141. RY*(  12) C   5                   48.11    3.58    0.373
  20. BD (   1) C  12 - H  20        /143. RY*(  14) C   5                    9.92    1.88    0.123
  20. BD (   1) C  12 - H  20        /147. RY*(   1) C   6                   45.13    0.93    0.183
  20. BD (   1) C  12 - H  20        /148. RY*(   2) C   6                   22.55    1.30    0.154
  20. BD (   1) C  12 - H  20        /149. RY*(   3) C   6                   36.63    0.93    0.166
  20. BD (   1) C  12 - H  20        /150. RY*(   4) C   6                   10.36    0.79    0.081
  20. BD (   1) C  12 - H  20        /151. RY*(   5) C   6                    7.43    1.28    0.088
  20. BD (   1) C  12 - H  20        /152. RY*(   6) C   6                    0.83    1.76    0.034
  20. BD (   1) C  12 - H  20        /153. RY*(   7) C   6                 2249.25    0.12    0.470
  20. BD (   1) C  12 - H  20        /154. RY*(   8) C   6                    7.99    2.58    0.129
  20. BD (   1) C  12 - H  20        /155. RY*(   9) C   6                   18.83    1.80    0.165
  20. BD (   1) C  12 - H  20        /156. RY*(  10) C   6                   18.87    2.60    0.199
  20. BD (   1) C  12 - H  20        /159. RY*(  13) C   6                 1796.56    0.15    0.462
  20. BD (   1) C  12 - H  20        /160. RY*(  14) C   6                   13.70    2.75    0.174
  20. BD (   1) C  12 - H  20        /161. RY*(  15) C   6                  175.74    1.38    0.442
  20. BD (   1) C  12 - H  20        /162. RY*(  16) C   6                    1.43    3.03    0.059
  20. BD (   1) C  12 - H  20        /164. RY*(   1) H   7                    1.89    0.91    0.037
  20. BD (   1) C  12 - H  20        /165. RY*(   2) H   7                    0.75    2.15    0.036
  20. BD (   1) C  12 - H  20        /169. RY*(   1) H   8                   52.12    1.28    0.232
  20. BD (   1) C  12 - H  20        /176. RY*(   3)Cl   9                    0.67    0.85    0.021
  20. BD (   1) C  12 - H  20        /177. RY*(   4)Cl   9                   16.50    0.87    0.108
  20. BD (   1) C  12 - H  20        /180. RY*(   7)Cl   9                    1.59    1.06    0.037
  20. BD (   1) C  12 - H  20        /183. RY*(  10)Cl   9                    0.52    1.16    0.022
  20. BD (   1) C  12 - H  20        /184. RY*(  11)Cl   9                    0.53    1.69    0.027
  20. BD (   1) C  12 - H  20        /186. RY*(  13)Cl   9                   63.92    0.63    0.180
  20. BD (   1) C  12 - H  20        /198. RY*(   4) O  10                    2.85    1.93    0.067
  20. BD (   1) C  12 - H  20        /201. RY*(   7) O  10                    7.63    1.59    0.099
  20. BD (   1) C  12 - H  20        /203. RY*(   9) O  10                    2.73    1.45    0.056
  20. BD (   1) C  12 - H  20        /204. RY*(  10) O  10                   63.08   34.85    1.332
  20. BD (   1) C  12 - H  20        /206. RY*(  12) O  10                    4.58    5.23    0.139
  20. BD (   1) C  12 - H  20        /211. RY*(  17) O  10                    9.79    3.15    0.158
  20. BD (   1) C  12 - H  20        /212. RY*(   1) C  11                    5.37    2.25    0.099
  20. BD (   1) C  12 - H  20        /213. RY*(   2) C  11                   24.32    2.03    0.199
  20. BD (   1) C  12 - H  20        /214. RY*(   3) C  11                    8.27    1.01    0.082
  20. BD (   1) C  12 - H  20        /215. RY*(   4) C  11                    2.59    1.30    0.052
  20. BD (   1) C  12 - H  20        /216. RY*(   5) C  11                    7.14    1.40    0.090
  20. BD (   1) C  12 - H  20        /219. RY*(   8) C  11                  135.72    1.53    0.409
  20. BD (   1) C  12 - H  20        /221. RY*(  10) C  11                  107.13    0.97    0.289
  20. BD (   1) C  12 - H  20        /223. RY*(  12) C  11                   24.85    2.27    0.213
  20. BD (   1) C  12 - H  20        /225. RY*(  14) C  11                   50.99   13.89    0.756
  20. BD (   1) C  12 - H  20        /226. RY*(   1) C  12                  195.56    0.96    0.388
  20. BD (   1) C  12 - H  20        /227. RY*(   2) C  12                   45.31    1.22    0.211
  20. BD (   1) C  12 - H  20        /228. RY*(   3) C  12                  325.38    0.59    0.394
  20. BD (   1) C  12 - H  20        /230. RY*(   5) C  12                  976.17    0.24    0.437
  20. BD (   1) C  12 - H  20        /231. RY*(   6) C  12                  160.09    1.44    0.431
  20. BD (   1) C  12 - H  20        /232. RY*(   7) C  12                   43.57    1.59    0.236
  20. BD (   1) C  12 - H  20        /234. RY*(   9) C  12                    1.64    3.72    0.070
  20. BD (   1) C  12 - H  20        /235. RY*(  10) C  12                    4.96    2.01    0.090
  20. BD (   1) C  12 - H  20        /236. RY*(  11) C  12                   20.93    2.53    0.206
  20. BD (   1) C  12 - H  20        /237. RY*(  12) C  12                    1.37    3.49    0.062
  20. BD (   1) C  12 - H  20        /238. RY*(  13) C  12                    1.30    3.07    0.057
  20. BD (   1) C  12 - H  20        /240. RY*(   1) C  13                   20.59    1.05    0.132
  20. BD (   1) C  12 - H  20        /241. RY*(   2) C  13                    0.93    0.90    0.026
  20. BD (   1) C  12 - H  20        /243. RY*(   4) C  13                    5.94    0.89    0.065
  20. BD (   1) C  12 - H  20        /244. RY*(   5) C  13                    3.22    1.74    0.067
  20. BD (   1) C  12 - H  20        /245. RY*(   6) C  13                   22.04    1.57    0.167
  20. BD (   1) C  12 - H  20        /246. RY*(   7) C  13                   19.16    1.06    0.128
  20. BD (   1) C  12 - H  20        /247. RY*(   8) C  13                    8.66    2.04    0.119
  20. BD (   1) C  12 - H  20        /248. RY*(   9) C  13                    2.75    1.70    0.061
  20. BD (   1) C  12 - H  20        /249. RY*(  10) C  13                    9.08    2.11    0.124
  20. BD (   1) C  12 - H  20        /250. RY*(  11) C  13                   42.76    1.75    0.246
  20. BD (   1) C  12 - H  20        /251. RY*(  12) C  13                  114.13    1.08    0.316
  20. BD (   1) C  12 - H  20        /252. RY*(  13) C  13                    2.43    2.87    0.075
  20. BD (   1) C  12 - H  20        /256. RY*(  17) C  13                    6.59    3.65    0.139
  20. BD (   1) C  12 - H  20        /257. RY*(   1) C  14                    7.33    1.22    0.085
  20. BD (   1) C  12 - H  20        /258. RY*(   2) C  14                    3.48    1.48    0.064
  20. BD (   1) C  12 - H  20        /259. RY*(   3) C  14                    0.99    0.61    0.022
  20. BD (   1) C  12 - H  20        /260. RY*(   4) C  14                  207.30    0.36    0.245
  20. BD (   1) C  12 - H  20        /261. RY*(   5) C  14                    8.02    1.05    0.083
  20. BD (   1) C  12 - H  20        /262. RY*(   6) C  14                    0.76    1.82    0.033
  20. BD (   1) C  12 - H  20        /263. RY*(   7) C  14                  109.84    1.24    0.331
  20. BD (   1) C  12 - H  20        /264. RY*(   8) C  14                   42.99    0.85    0.171
  20. BD (   1) C  12 - H  20        /265. RY*(   9) C  14                    9.32    2.16    0.128
  20. BD (   1) C  12 - H  20        /268. RY*(  12) C  14                   39.13    1.66    0.229
  20. BD (   1) C  12 - H  20        /272. RY*(  16) C  14                   16.51    1.55    0.143
  20. BD (   1) C  12 - H  20        /275. RY*(   2) C  15                    2.05    1.11    0.043
  20. BD (   1) C  12 - H  20        /276. RY*(   3) C  15                    2.85    1.43    0.057
  20. BD (   1) C  12 - H  20        /277. RY*(   4) C  15                    3.20    1.10    0.053
  20. BD (   1) C  12 - H  20        /278. RY*(   5) C  15                    4.95    1.50    0.077
  20. BD (   1) C  12 - H  20        /279. RY*(   6) C  15                  148.58    0.56    0.260
  20. BD (   1) C  12 - H  20        /281. RY*(   8) C  15                    3.13    2.90    0.086
  20. BD (   1) C  12 - H  20        /282. RY*(   9) C  15                   22.15    3.65    0.255
  20. BD (   1) C  12 - H  20        /283. RY*(  10) C  15                   36.71    1.59    0.217
  20. BD (   1) C  12 - H  20        /286. RY*(  13) C  15                    3.13    1.09    0.052
  20. BD (   1) C  12 - H  20        /289. RY*(  16) C  15                    1.13    3.10    0.053
  20. BD (   1) C  12 - H  20        /290. RY*(  17) C  15                    0.52    2.41    0.032
  20. BD (   1) C  12 - H  20        /293. RY*(   3) C  16                   32.55    0.78    0.143
  20. BD (   1) C  12 - H  20        /303. RY*(  13) C  16                    5.49    2.36    0.102
  20. BD (   1) C  12 - H  20        /304. RY*(  14) C  16                    1.79    1.27    0.043
  20. BD (   1) C  12 - H  20        /307. RY*(  17) C  16                    1.06    2.52    0.046
  20. BD (   1) C  12 - H  20        /309. RY*(   2)Cl  17                   13.31    0.70    0.087
  20. BD (   1) C  12 - H  20        /310. RY*(   3)Cl  17                   23.53    0.59    0.106
  20. BD (   1) C  12 - H  20        /312. RY*(   5)Cl  17                   24.77    1.46    0.171
  20. BD (   1) C  12 - H  20        /313. RY*(   6)Cl  17                    9.41    1.60    0.110
  20. BD (   1) C  12 - H  20        /314. RY*(   7)Cl  17                    1.94    1.11    0.042
  20. BD (   1) C  12 - H  20        /315. RY*(   8)Cl  17                   15.39    1.27    0.126
  20. BD (   1) C  12 - H  20        /316. RY*(   9)Cl  17                    7.72    1.42    0.094
  20. BD (   1) C  12 - H  20        /318. RY*(  11)Cl  17                    4.24    3.75    0.113
  20. BD (   1) C  12 - H  20        /319. RY*(  12)Cl  17                    1.33    1.73    0.043
  20. BD (   1) C  12 - H  20        /321. RY*(  14)Cl  17                   16.67    0.68    0.096
  20. BD (   1) C  12 - H  20        /324. RY*(  17)Cl  17                    5.66    3.16    0.120
  20. BD (   1) C  12 - H  20        /326. RY*(  19)Cl  17                    0.75  206.53    0.354
  20. BD (   1) C  12 - H  20        /327. RY*(  20)Cl  17                   15.84   22.06    0.531
  20. BD (   1) C  12 - H  20        /328. RY*(  21)Cl  17                    6.76    1.14    0.079
  20. BD (   1) C  12 - H  20        /332. RY*(   4) H  18                   17.81    2.28    0.181
[truncated: 1,647,201 more chars]
