# Supplementary material for: Gas Phase Reactivity of Isomeric Hydroxylated Polychlorinated Biphenyls
Source: J Am Soc Mass Spectrom. 2024 Apr 19;35(5):1021–9. doi: 10.1021/jasms.4c00035 (PMC11066962; doi:10.1021/jasms.4c00035)
Supplement: Supplementary file 3 — js4c00035_si_003.zip [file js4c00035_si_003.zip › Claculated geometries/2-OH-CB77_b1.out]

 Entering Gaussian System, Link 0=/gpfs/software/gaussian16/sse4/tar/g16/g16
 Initial command:
 /gpfs/software/gaussian16/sse4/tar/g16/l1.exe "/tmp/Gau-43655.inp" -scrdir="/tmp/"
 Entering Link 1 = /gpfs/software/gaussian16/sse4/tar/g16/l1.exe PID=     43784.
  
 Copyright (c) 1988,1990,1992,1993,1995,1998,2003,2009,2016,
            Gaussian, Inc.  All Rights Reserved.
  
 This is part of the Gaussian(R) 16 program.  It is based on
 the Gaussian(R) 09 system (copyright 2009, Gaussian, Inc.),
 the Gaussian(R) 03 system (copyright 2003, Gaussian, Inc.),
 the Gaussian(R) 98 system (copyright 1998, Gaussian, Inc.),
 the Gaussian(R) 94 system (copyright 1995, Gaussian, Inc.),
 the Gaussian 92(TM) system (copyright 1992, Gaussian, Inc.),
 the Gaussian 90(TM) system (copyright 1990, Gaussian, Inc.),
 the Gaussian 88(TM) system (copyright 1988, Gaussian, Inc.),
 the Gaussian 86(TM) system (copyright 1986, Carnegie Mellon
 University), and the Gaussian 82(TM) system (copyright 1983,
 Carnegie Mellon University). Gaussian is a federally registered
 trademark of Gaussian, Inc.
  
 This software contains proprietary and confidential information,
 including trade secrets, belonging to Gaussian, Inc.
  
 This software is provided under written license and may be
 used, copied, transmitted, or stored only in accord with that
 written license.
  
 The following legend is applicable only to US Government
 contracts under FAR:
  
                    RESTRICTED RIGHTS LEGEND
  
 Use, reproduction and disclosure by the US Government is
 subject to restrictions as set forth in subparagraphs (a)
 and (c) of the Commercial Computer Software - Restricted
 Rights clause in FAR 52.227-19.
  
 Gaussian, Inc.
 340 Quinnipiac St., Bldg. 40, Wallingford CT 06492
  
  
 ---------------------------------------------------------------
 Warning -- This program may not be used in any manner that
 competes with the business of Gaussian, Inc. or will provide
 assistance to any competitor of Gaussian, Inc.  The licensee
 of this program is prohibited from giving any competitor of
 Gaussian, Inc. access to this program.  By using this program,
 the user acknowledges that Gaussian, Inc. is engaged in the
 business of creating and licensing software in the field of
 computational chemistry and represents and warrants to the
 licensee that it is not a competitor of Gaussian, Inc. and that
 it will not use this program in any manner prohibited above.
 ---------------------------------------------------------------
  

 Cite this work as:
 Gaussian 16, Revision A.03,
 M. J. Frisch, G. W. Trucks, H. B. Schlegel, G. E. Scuseria, 
 M. A. Robb, J. R. Cheeseman, G. Scalmani, V. Barone, 
 G. A. Petersson, H. Nakatsuji, X. Li, M. Caricato, A. V. Marenich, 
 J. Bloino, B. G. Janesko, R. Gomperts, B. Mennucci, H. P. Hratchian, 
 J. V. Ortiz, A. F. Izmaylov, J. L. Sonnenberg, D. Williams-Young, 
 F. Ding, F. Lipparini, F. Egidi, J. Goings, B. Peng, A. Petrone, 
 T. Henderson, D. Ranasinghe, V. G. Zakrzewski, J. Gao, N. Rega, 
 G. Zheng, W. Liang, M. Hada, M. Ehara, K. Toyota, R. Fukuda, 
 J. Hasegawa, M. Ishida, T. Nakajima, Y. Honda, O. Kitao, H. Nakai, 
 T. Vreven, K. Throssell, J. A. Montgomery, Jr., J. E. Peralta, 
 F. Ogliaro, M. J. Bearpark, J. J. Heyd, E. N. Brothers, K. N. Kudin, 
 V. N. Staroverov, T. A. Keith, R. Kobayashi, J. Normand, 
 K. Raghavachari, A. P. Rendell, J. C. Burant, S. S. Iyengar, 
 J. Tomasi, M. Cossi, J. M. Millam, M. Klene, C. Adamo, R. Cammi, 
 J. W. Ochterski, R. L. Martin, K. Morokuma, O. Farkas, 
 J. B. Foresman, and D. J. Fox, Gaussian, Inc., Wallingford CT, 2016.
 
 ******************************************
 Gaussian 16:  ES64L-G16RevA.03 25-Dec-2016
                 5-Jul-2022 
 ******************************************
 %Chk=checkpoint
 %Mem=5gb
 %NProc=5
 Will use up to    5 processors via shared memory.
 -------------------------------------------------
 #p M062X/6-311+G** opt int=ultrafine freq pop=nbo
 -------------------------------------------------
 1/18=20,19=15,26=4,38=1/1,3;
 2/9=110,12=2,17=6,18=5,40=1/2;
 3/5=4,6=6,7=111,11=2,25=1,30=1,71=1,74=-55,75=-5/1,2,3;
 4//1;
 5/5=2,38=5/2;
 6/7=2,8=2,9=2,10=2,28=1,40=1/1,7;
 7//1,2,3,16;
 1/18=20,19=15,26=4/3(2);
 2/9=110/2;
 99//99;
 2/9=110/2;
 3/5=4,6=6,7=111,11=2,25=1,30=1,71=1,74=-55,75=-5/1,2,3;
 4/5=5,16=3,69=1/1;
 5/5=2,38=5/2;
 7//1,2,3,16;
 1/18=20,19=15,26=4/3(-5);
 2/9=110/2;
 6/7=2,8=2,9=2,10=2,19=2,28=1,40=1/1,7;
 99/9=1/99;
 Leave Link    1 at Tue Jul  5 22:21:13 2022, MaxMem=   671088640 cpu:             503.5 elap:             125.9
 (Enter /gpfs/software/gaussian16/sse4/tar/g16/l101.exe)
 ---
 ...
 ---
 Symbolic Z-matrix:
 Charge = -1 Multiplicity = 1
 C                    -7.92169  -1.56668   6.80122 
 C                    -7.07284  -2.4618    7.43003 
 C                    -5.82477  -2.72432   6.87637 
 C                    -7.52359  -0.94249   5.60542 
 C                    -6.25699  -1.20819   4.96782 
 C                    -5.38654  -2.13629   5.66052 
 O                    -5.94019  -0.66181   3.85126 
 Cl                   -8.63768   0.21235   4.87668 
 Cl                   -9.45335  -1.27951   7.56575 
 C                    -4.0142   -2.51042   5.15401 
 C                    -3.26374  -1.62584   4.36262 
 C                    -2.00089  -1.94036   3.86277 
 C                    -3.40068  -3.74582   5.45321 
 C                    -2.11924  -4.06731   4.98468 
 C                    -1.43382  -3.16416   4.1803 
 Cl                    0.12596  -3.55752   3.57269 
 H                    -1.67546  -5.0233    5.24446 
 H                    -3.92105  -4.49142   6.0471 
 H                    -5.17693  -3.40085   7.42561 
 H                    -7.36579  -2.95106   8.35258 
 
 ITRead=  0  0  0  0  0  0  0  0  0  0  0  0  0  0  0  0  0  0  0  0
 MicOpt= -1 -1 -1 -1 -1 -1 -1 -1 -1 -1 -1 -1 -1 -1 -1 -1 -1 -1 -1 -1
 NAtoms=     20 NQM=       20 NQMF=       0 NMMI=      0 NMMIF=      0
                NMic=       0 NMicF=      0.
                    Isotopes and Nuclear Properties:
 (Nuclear quadrupole moments (NQMom) in fm**2, nuclear magnetic moments (NMagM)
  in nuclear magnetons)

  Atom         1           2           3           4           5           6           7           8           9          10
 IAtWgt=          12          12          12          12          12          12          16          35          35          12
 AtmWgt=  12.0000000  12.0000000  12.0000000  12.0000000  12.0000000  12.0000000  15.9949146  34.9688527  34.9688527  12.0000000
 NucSpn=           0           0           0           0           0           0           0           3           3           0
 AtZEff=  -0.0000000  -0.0000000  -0.0000000  -0.0000000  -0.0000000  -0.0000000  -0.0000000  -0.0000000  -0.0000000  -0.0000000
 NQMom=    0.0000000   0.0000000   0.0000000   0.0000000   0.0000000   0.0000000   0.0000000  -8.1650000  -8.1650000   0.0000000
 NMagM=    0.0000000   0.0000000   0.0000000   0.0000000   0.0000000   0.0000000   0.0000000   0.8218740   0.8218740   0.0000000
 AtZNuc=   6.0000000   6.0000000   6.0000000   6.0000000   6.0000000   6.0000000   8.0000000  17.0000000  17.0000000   6.0000000

  Atom        11          12          13          14          15          16          17          18          19          20
 IAtWgt=          12          12          12          12          12          35           1           1           1           1
 AtmWgt=  12.0000000  12.0000000  12.0000000  12.0000000  12.0000000  34.9688527   1.0078250   1.0078250   1.0078250   1.0078250
 NucSpn=           0           0           0           0           0           3           1           1           1           1
 AtZEff=  -0.0000000  -0.0000000  -0.0000000  -0.0000000  -0.0000000  -0.0000000  -0.0000000  -0.0000000  -0.0000000  -0.0000000
 NQMom=    0.0000000   0.0000000   0.0000000   0.0000000   0.0000000  -8.1650000   0.0000000   0.0000000   0.0000000   0.0000000
 NMagM=    0.0000000   0.0000000   0.0000000   0.0000000   0.0000000   0.8218740   2.7928460   2.7928460   2.7928460   2.7928460
 AtZNuc=   6.0000000   6.0000000   6.0000000   6.0000000   6.0000000  17.0000000   1.0000000   1.0000000   1.0000000   1.0000000
 Leave Link  101 at Tue Jul  5 22:22:39 2022, MaxMem=   671088640 cpu:               1.3 elap:               0.3
 (Enter /gpfs/software/gaussian16/sse4/tar/g16/l103.exe)

 GradGradGradGradGradGradGradGradGradGradGradGradGradGradGradGradGradGrad
 Berny optimization.
 Initialization pass.
                           ----------------------------
                           !    Initial Parameters    !
                           ! (Angstroms and Degrees)  !
 --------------------------                            --------------------------
 ! Name  Definition              Value          Derivative Info.                !
 --------------------------------------------------------------------------------
 ! R1    R(1,2)                  1.3846         estimate D2E/DX2                !
 ! R2    R(1,4)                  1.4064         estimate D2E/DX2                !
 ! R3    R(1,9)                  1.7358         estimate D2E/DX2                !
 ! R4    R(2,3)                  1.3904         estimate D2E/DX2                !
 ! R5    R(2,20)                 1.0846         estimate D2E/DX2                !
 ! R6    R(3,6)                  1.4199         estimate D2E/DX2                !
 ! R7    R(3,19)                 1.0858         estimate D2E/DX2                !
 ! R8    R(4,5)                  1.4427         estimate D2E/DX2                !
 ! R9    R(4,8)                  1.7624         estimate D2E/DX2                !
 ! R10   R(5,6)                  1.4488         estimate D2E/DX2                !
 ! R11   R(5,7)                  1.2828         estimate D2E/DX2                !
 ! R12   R(6,10)                 1.5099         estimate D2E/DX2                !
 ! R13   R(10,11)                1.4043         estimate D2E/DX2                !
 ! R14   R(10,13)                1.4114         estimate D2E/DX2                !
 ! R15   R(11,12)                1.3941         estimate D2E/DX2                !
 ! R16   R(12,15)                1.3857         estimate D2E/DX2                !
 ! R17   R(13,14)                1.4018         estimate D2E/DX2                !
 ! R18   R(13,18)                1.086          estimate D2E/DX2                !
 ! R19   R(14,15)                1.3901         estimate D2E/DX2                !
 ! R20   R(14,17)                1.0855         estimate D2E/DX2                !
 ! R21   R(15,16)                1.7195         estimate D2E/DX2                !
 ! A1    A(2,1,4)              119.9675         estimate D2E/DX2                !
 ! A2    A(2,1,9)              116.6082         estimate D2E/DX2                !
 ! A3    A(4,1,9)              123.4243         estimate D2E/DX2                !
 ! A4    A(1,2,3)              119.4411         estimate D2E/DX2                !
 ! A5    A(1,2,20)             120.8194         estimate D2E/DX2                !
 ! A6    A(3,2,20)             119.7363         estimate D2E/DX2                !
 ! A7    A(2,3,6)              122.6725         estimate D2E/DX2                !
 ! A8    A(2,3,19)             116.8578         estimate D2E/DX2                !
 ! A9    A(6,3,19)             120.4652         estimate D2E/DX2                !
 ! A10   A(1,4,5)              122.8561         estimate D2E/DX2                !
 ! A11   A(1,4,8)              117.6107         estimate D2E/DX2                !
 ! A12   A(5,4,8)              119.5332         estimate D2E/DX2                !
 ! A13   A(4,5,6)              115.7316         estimate D2E/DX2                !
 ! A14   A(4,5,7)              121.5365         estimate D2E/DX2                !
 ! A15   A(6,5,7)              122.7277         estimate D2E/DX2                !
 ! A16   A(3,6,5)              119.294          estimate D2E/DX2                !
 ! A17   A(3,6,10)             117.7197         estimate D2E/DX2                !
 ! A18   A(5,6,10)             122.9853         estimate D2E/DX2                !
 ! A19   A(6,10,11)            121.2442         estimate D2E/DX2                !
 ! A20   A(6,10,13)            122.741          estimate D2E/DX2                !
 ! A21   A(11,10,13)           116.0099         estimate D2E/DX2                !
 ! A22   A(10,11,12)           122.9591         estimate D2E/DX2                !
 ! A23   A(11,12,15)           119.1958         estimate D2E/DX2                !
 ! A24   A(10,13,14)           121.8201         estimate D2E/DX2                !
 ! A25   A(10,13,18)           120.5686         estimate D2E/DX2                !
 ! A26   A(14,13,18)           117.6036         estimate D2E/DX2                !
 ! A27   A(13,14,15)           119.6784         estimate D2E/DX2                !
 ! A28   A(13,14,17)           119.717          estimate D2E/DX2                !
 ! A29   A(15,14,17)           120.6014         estimate D2E/DX2                !
 ! A30   A(12,15,14)           120.305          estimate D2E/DX2                !
 ! A31   A(12,15,16)           119.4905         estimate D2E/DX2                !
 ! A32   A(14,15,16)           120.2045         estimate D2E/DX2                !
 ! D1    D(4,1,2,3)              0.6511         estimate D2E/DX2                !
 ! D2    D(4,1,2,20)          -179.9951         estimate D2E/DX2                !
 ! D3    D(9,1,2,3)           -179.2918         estimate D2E/DX2                !
 ! D4    D(9,1,2,20)             0.0619         estimate D2E/DX2                !
 ! D5    D(2,1,4,5)              1.1949         estimate D2E/DX2                !
 ! D6    D(2,1,4,8)           -178.6888         estimate D2E/DX2                !
 ! D7    D(9,1,4,5)           -178.8662         estimate D2E/DX2                !
 ! D8    D(9,1,4,8)              1.2501         estimate D2E/DX2                !
 ! D9    D(1,2,3,6)             -1.716          estimate D2E/DX2                !
 ! D10   D(1,2,3,19)           177.5185         estimate D2E/DX2                !
 ! D11   D(20,2,3,6)           178.9232         estimate D2E/DX2                !
 ! D12   D(20,2,3,19)           -1.8423         estimate D2E/DX2                !
 ! D13   D(2,3,6,5)              0.9247         estimate D2E/DX2                !
 ! D14   D(2,3,6,10)          -179.4291         estimate D2E/DX2                !
 ! D15   D(19,3,6,5)          -178.283          estimate D2E/DX2                !
 ! D16   D(19,3,6,10)            1.3633         estimate D2E/DX2                !
 ! D17   D(1,4,5,6)             -1.9008         estimate D2E/DX2                !
 ! D18   D(1,4,5,7)            177.3778         estimate D2E/DX2                !
 ! D19   D(8,4,5,6)            177.9808         estimate D2E/DX2                !
 ! D20   D(8,4,5,7)             -2.7406         estimate D2E/DX2                !
 ! D21   D(4,5,6,3)              0.8402         estimate D2E/DX2                !
 ! D22   D(4,5,6,10)          -178.7865         estimate D2E/DX2                !
 ! D23   D(7,5,6,3)           -178.4289         estimate D2E/DX2                !
 ! D24   D(7,5,6,10)             1.9444         estimate D2E/DX2                !
 ! D25   D(3,6,10,11)         -151.8176         estimate D2E/DX2                !
 ! D26   D(3,6,10,13)           27.3401         estimate D2E/DX2                !
 ! D27   D(5,6,10,11)           27.8146         estimate D2E/DX2                !
 ! D28   D(5,6,10,13)         -153.0277         estimate D2E/DX2                !
 ! D29   D(6,10,11,12)        -179.2045         estimate D2E/DX2                !
 ! D30   D(13,10,11,12)          1.5838         estimate D2E/DX2                !
 ! D31   D(6,10,13,14)        -179.2864         estimate D2E/DX2                !
 ! D32   D(6,10,13,18)           1.749          estimate D2E/DX2                !
 ! D33   D(11,10,13,14)         -0.0878         estimate D2E/DX2                !
 ! D34   D(11,10,13,18)       -179.0524         estimate D2E/DX2                !
 ! D35   D(10,11,12,15)         -1.6593         estimate D2E/DX2                !
 ! D36   D(11,12,15,14)          0.1757         estimate D2E/DX2                !
 ! D37   D(11,12,15,16)       -179.7728         estimate D2E/DX2                !
 ! D38   D(10,13,14,15)         -1.3037         estimate D2E/DX2                !
 ! D39   D(10,13,14,17)        179.3407         estimate D2E/DX2                !
 ! D40   D(18,13,14,15)        177.6903         estimate D2E/DX2                !
 ! D41   D(18,13,14,17)         -1.6653         estimate D2E/DX2                !
 ! D42   D(13,14,15,12)          1.2555         estimate D2E/DX2                !
 ! D43   D(13,14,15,16)       -178.7964         estimate D2E/DX2                !
 ! D44   D(17,14,15,12)       -179.3946         estimate D2E/DX2                !
 ! D45   D(17,14,15,16)          0.5535         estimate D2E/DX2                !
 --------------------------------------------------------------------------------
 Trust Radius=3.00D-01 FncErr=1.00D-07 GrdErr=1.00D-06 EigMax=2.50D+02 EigMin=1.00D-04
 Number of steps in this run=    108 maximum allowed number of steps=    120.
 GradGradGradGradGradGradGradGradGradGradGradGradGradGradGradGradGradGrad

 Leave Link  103 at Tue Jul  5 22:23:40 2022, MaxMem=   671088640 cpu:               0.1 elap:               0.0
 (Enter /gpfs/software/gaussian16/sse4/tar/g16/l202.exe)
                          Input orientation:                          
 ---------------------------------------------------------------------
 Center     Atomic      Atomic             Coordinates (Angstroms)
 Number     Number       Type             X           Y           Z
 ---------------------------------------------------------------------
      1          6           0       -7.921690   -1.566680    6.801220
      2          6           0       -7.072840   -2.461800    7.430030
      3          6           0       -5.824770   -2.724320    6.876370
      4          6           0       -7.523590   -0.942490    5.605420
      5          6           0       -6.256990   -1.208190    4.967820
      6          6           0       -5.386540   -2.136290    5.660520
      7          8           0       -5.940190   -0.661810    3.851260
      8         17           0       -8.637680    0.212350    4.876680
      9         17           0       -9.453350   -1.279510    7.565750
     10          6           0       -4.014200   -2.510420    5.154010
     11          6           0       -3.263740   -1.625840    4.362620
     12          6           0       -2.000890   -1.940360    3.862770
     13          6           0       -3.400680   -3.745820    5.453210
     14          6           0       -2.119240   -4.067310    4.984680
     15          6           0       -1.433820   -3.164160    4.180300
     16         17           0        0.125960   -3.557520    3.572690
     17          1           0       -1.675460   -5.023300    5.244460
     18          1           0       -3.921050   -4.491420    6.047100
     19          1           0       -5.176930   -3.400850    7.425610
     20          1           0       -7.365790   -2.951060    8.352580
 ---------------------------------------------------------------------
                    Distance matrix (angstroms):
                    1          2          3          4          5
     1  C    0.000000
     2  C    1.384626   0.000000
     3  C    2.396425   1.390372   0.000000
     4  C    1.406426   2.416750   2.770599   0.000000
     5  C    2.502218   2.880907   2.475485   1.442708   0.000000
     6  C    2.837717   2.465914   1.419900   2.448505   1.448753
     7  O    3.667069   4.162986   3.663135   2.379709   1.282809
     8  Cl   2.716881   4.014897   4.531584   1.762360   2.773793
     9  Cl   1.735787   2.661401   3.966020   2.771362   4.119593
    10  C    4.344240   3.812861   2.508075   3.870141   2.600111
    11  C    5.258019   4.961560   3.752928   4.489748   3.082247
    12  C    6.620423   6.222694   4.931373   5.876461   4.457757
    13  C    5.196664   4.363632   2.990829   4.988007   3.851451
    14  C    6.574298   5.752873   4.371849   6.273501   5.029496
    15  C    7.177299   6.546190   5.171334   6.637174   5.263932
    16  Cl   8.896714   8.240291   6.857092   8.335826   6.943183
    17  H    7.306649   6.361581   5.016494   7.140303   5.968418
    18  H    5.012776   3.995702   2.726624   5.076247   4.171458
    19  H    3.359725   2.115729   1.085843   3.855313   3.466269
    20  H    2.152266   1.084571   2.146008   3.406779   3.965304
                    6          7          8          9         10
     6  C    0.000000
     7  O    2.398758   0.000000
     8  Cl   4.086616   3.015310   0.000000
     9  Cl   4.571971   5.149882   3.181519   0.000000
    10  C    1.509915   2.970514   5.372798   6.075852   0.000000
    11  C    2.539957   2.890368   5.702844   6.977912   1.404269
    12  C    3.838349   4.141607   7.050472   8.347931   2.458798
    13  C    2.564606   4.304239   6.589815   6.868794   1.411432
    14  C    3.854977   5.242302   7.798539   8.259717   2.458343
    15  C    4.344141   5.165016   7.986324   8.906517   2.834404
    16  Cl   6.063546   6.727623   9.628795  10.625302   4.553890
    17  H    4.720175   6.257118   8.718933   8.938676   3.434014
    18  H    2.800668   4.854333   6.763278   6.574877   2.175005
    19  H    2.181420   4.567372   5.615073   4.775719   2.702771
    20  H    3.439254   5.247369   4.868958   2.787667   4.653834
                   11         12         13         14         15
    11  C    0.000000
    12  C    1.394117   0.000000
    13  C    2.387981   2.783630   0.000000
    14  C    2.767240   2.407614   1.401772   0.000000
    15  C    2.397556   1.385670   2.413952   1.390147   0.000000
    16  Cl   3.980634   2.687535   4.001125   2.700838   1.719545
    17  H    3.852663   3.394038   2.156830   1.085515   2.155743
    18  H    3.388374   3.868620   1.086006   2.134274   3.381253
    19  H    4.024036   4.991402   2.676645   3.968851   4.959731
    20  H    5.873909   7.068385   4.975951   6.333644   7.255453
                   16         17         18         19         20
    16  Cl   0.000000
    17  H    2.861545   0.000000
    18  H    4.834580   2.443318   0.000000
    19  H    6.556690   4.432838   2.160293   0.000000
    20  H    8.907382   6.806941   4.422011   2.419234   0.000000
 Stoichiometry    C12H4Cl3O(1-)
 Framework group  C1[X(C12H4Cl3O)]
 Deg. of freedom    54
 Full point group                 C1      NOp   1
 Largest Abelian subgroup         C1      NOp   1
 Largest concise Abelian subgroup C1      NOp   1
                         Standard orientation:                         
 ---------------------------------------------------------------------
 Center     Atomic      Atomic             Coordinates (Angstroms)
 Number     Number       Type             X           Y           Z
 ---------------------------------------------------------------------
      1          6           0        2.975856   -0.760123   -0.063748
      2          6           0        2.115108   -1.840855   -0.154949
      3          6           0        0.741914   -1.622987   -0.152189
      4          6           0        2.458207    0.543096    0.044402
      5          6           0        1.043486    0.821959    0.091373
      6          6           0        0.171344   -0.329175   -0.023281
      7          8           0        0.599611    2.016301    0.240102
      8         17           0        3.609275    1.875416    0.121081
      9         17           0        4.674785   -1.114729   -0.092896
     10          6           0       -1.334820   -0.222848   -0.020941
     11          6           0       -1.983894    0.936202   -0.476219
     12          6           0       -3.370675    1.079029   -0.474921
     13          6           0       -2.173396   -1.270975    0.415360
     14          6           0       -3.570373   -1.156839    0.395491
     15          6           0       -4.158249    0.025710   -0.038658
     16         17           0       -5.869780    0.191535   -0.039407
     17          1           0       -4.183024   -1.988555    0.729035
     18          1           0       -1.749402   -2.195218    0.796691
     19          1           0        0.106487   -2.495931   -0.267317
     20          1           0        2.499256   -2.851646   -0.238773
 ---------------------------------------------------------------------
 Rotational constants (GHZ):           1.1987671           0.1510835           0.1351214
 Leave Link  202 at Tue Jul  5 22:24:10 2022, MaxMem=   671088640 cpu:               0.1 elap:              14.3
 (Enter /gpfs/software/gaussian16/sse4/tar/g16/l301.exe)
 Standard basis: 6-311+G(d,p) (5D, 7F)
 Ernie: Thresh=  0.10000D-02 Tol=  0.10000D-05 Strict=F.
 There are   416 symmetry adapted cartesian basis functions of A   symmetry.
 There are   400 symmetry adapted basis functions of A   symmetry.
   400 basis functions,   659 primitive gaussians,   416 cartesian basis functions
    68 alpha electrons       68 beta electrons
       nuclear repulsion energy      1232.2087160280 Hartrees.
 IExCor= 4336 DFT=T Ex+Corr=M062X ExCW=0 ScaHFX=  0.540000
 ScaDFX=  1.000000  1.000000  1.000000  1.000000 ScalE2=  1.000000  1.000000
 IRadAn=      5 IRanWt=     -1 IRanGd=            0 ICorTp=0 IEmpDi=  4
 NAtoms=   20 NActive=   20 NUniq=   20 SFac= 1.00D+00 NAtFMM=   60 NAOKFM=F Big=F
 Integral buffers will be    131072 words long.
 Raffenetti 2 integral format.
 Two-electron integral symmetry is turned on.
 Leave Link  301 at Tue Jul  5 22:25:13 2022, MaxMem=   671088640 cpu:               0.5 elap:               0.1
 (Enter /gpfs/software/gaussian16/sse4/tar/g16/l302.exe)
 NPDir=0 NMtPBC=     1 NCelOv=     1 NCel=       1 NClECP=     1 NCelD=      1
         NCelK=      1 NCelE2=     1 NClLst=     1 CellRange=     0.0.
 One-electron integrals computed using PRISM.
 One-electron integral symmetry used in STVInt
 NBasis=   400 RedAO= T EigKep=  1.14D-06  NBF=   400
 NBsUse=   398 1.00D-06 EigRej=  7.85D-07 NBFU=   398
 Precomputing XC quadrature grid using
 IXCGrd= 4 IRadAn=           5 IRanWt=          -1 IRanGd=           0 AccXCQ= 0.00D+00.
 Generated NRdTot=       0 NPtTot=           0 NUsed=           0 NTot=          32
 NSgBfM=   407   407   407   407   407 MxSgAt=    20 MxSgA2=    20.
 Leave Link  302 at Tue Jul  5 22:26:29 2022, MaxMem=   671088640 cpu:               3.0 elap:               0.6
 (Enter /gpfs/software/gaussian16/sse4/tar/g16/l303.exe)
 DipDrv:  MaxL=1.
 Leave Link  303 at Tue Jul  5 22:27:45 2022, MaxMem=   671088640 cpu:               0.4 elap:              15.1
 (Enter /gpfs/software/gaussian16/sse4/tar/g16/l401.exe)
 ExpMin= 4.38D-02 ExpMax= 1.06D+05 ExpMxC= 3.62D+03 IAcc=3 IRadAn=         5 AccDes= 0.00D+00
 Harris functional with IExCor= 1009 and IRadAn=       5 diagonalized for initial guess.
 HarFok:  IExCor= 1009 AccDes= 0.00D+00 IRadAn=         5 IDoV= 1 UseB2=F ITyADJ=14
 ICtDFT=  3500011 ScaDFX=  1.000000  1.000000  1.000000  1.000000
 FoFCou: FMM=F IPFlag=           0 FMFlag=      100000 FMFlg1=           0
         NFxFlg=           0 DoJE=T BraDBF=F KetDBF=T FulRan=T
         wScrn=  0.000000 ICntrl=       500 IOpCl=  0 I1Cent=   200000004 NGrid=           0
         NMat0=    1 NMatS0=      1 NMatT0=    0 NMatD0=    1 NMtDS0=    0 NMtDT0=    0
 Petite list used in FoFCou.
 Harris En= -1914.47202551929    
 JPrj=0 DoOrth=F DoCkMO=F.
 Leave Link  401 at Tue Jul  5 22:29:50 2022, MaxMem=   671088640 cpu:              23.2 elap:               4.7
 (Enter /gpfs/software/gaussian16/sse4/tar/g16/l502.exe)
 Integral symmetry usage will be decided dynamically.
 Closed shell SCF:
 Using DIIS extrapolation, IDIIS=  1040.
 NGot=   671088640 LenX=   670736251 LenY=   670562754
 Requested convergence on RMS density matrix=1.00D-08 within 128 cycles.
 Requested convergence on MAX density matrix=1.00D-06.
 Requested convergence on             energy=1.00D-06.
 No special actions if energy rises.
 Fock matrices will be formed incrementally for  20 cycles.

 Cycle   1  Pass 1  IDiag  1:
 FoFJK:  IHMeth= 1 ICntrl=       0 DoSepK=F KAlg= 0 I1Cent=           0 FoldK=F
 IRaf= 800000000 NMat=       1 IRICut=       1 DoRegI=T DoRafI=F ISym2E= 0 IDoP0=0 IntGTp=1.
 FoFCou: FMM=F IPFlag=           0 FMFlag=      100000 FMFlg1=           0
         NFxFlg=           0 DoJE=F BraDBF=F KetDBF=F FulRan=T
         wScrn=  0.000000 ICntrl=         0 IOpCl=  0 I1Cent=           0 NGrid=           0
         NMat0=    1 NMatS0=      1 NMatT0=    0 NMatD0=    1 NMtDS0=    0 NMtDT0=    0
 Symmetry not used in FoFCou.
 E= -1914.85029596270    
 DIIS: error= 2.28D-02 at cycle   1 NSaved=   1.
 NSaved= 1 IEnMin= 1 EnMin= -1914.85029596270     IErMin= 1 ErrMin= 2.28D-02
 ErrMax= 2.28D-02  0.00D+00 EMaxC= 1.00D-01 BMatC= 6.36D-01 BMatP= 6.36D-01
 IDIUse=3 WtCom= 7.72D-01 WtEn= 2.28D-01
 Coeff-Com:  0.100D+01
 Coeff-En:   0.100D+01
 Coeff:      0.100D+01
 Gap=     0.269 Goal=   None    Shift=    0.000
 GapD=    0.269 DampG=1.000 DampE=0.500 DampFc=0.5000 IDamp=-1.
 Damping current iteration by 5.00D-01
 RMSDP=2.12D+00 MaxDP=1.76D+02              OVMax= 7.28D-01

 Cycle   2  Pass 1  IDiag  1:
 RMSU=  1.04D+00    CP:  2.19D+00
 E= -1914.76370208990     Delta-E=        0.086593872800 Rises=F Damp=T
 DIIS: error= 1.47D-02 at cycle   2 NSaved=   2.
 NSaved= 2 IEnMin= 1 EnMin= -1914.85029596270     IErMin= 2 ErrMin= 1.47D-02
 ErrMax= 1.47D-02  0.00D+00 EMaxC= 1.00D-01 BMatC= 1.70D-01 BMatP= 6.36D-01
 IDIUse=3 WtCom= 8.53D-01 WtEn= 1.47D-01
 Coeff-Com:  0.211D+00 0.789D+00
 Coeff-En:   0.574D+00 0.426D+00
 Coeff:      0.265D+00 0.735D+00
 Gap=     0.037 Goal=   None    Shift=    0.000
 RMSDP=1.06D+00 MaxDP=8.90D+01 DE= 8.66D-02 OVMax= 4.62D-01

 Cycle   3  Pass 1  IDiag  1:
 RMSU=  3.61D-02    CP:  9.30D-01  2.35D-03
 E= -1915.10619395086     Delta-E=       -0.342491860968 Rises=F Damp=F
 DIIS: error= 2.65D-02 at cycle   3 NSaved=   3.
 NSaved= 3 IEnMin= 3 EnMin= -1915.10619395086     IErMin= 2 ErrMin= 1.47D-02
 ErrMax= 2.65D-02  0.00D+00 EMaxC= 1.00D-01 BMatC= 2.27D-01 BMatP= 1.70D-01
 IDIUse=2 WtCom= 0.00D+00 WtEn= 1.00D+00
 Coeff-En:   0.000D+00 0.192D+00 0.808D+00
 Coeff:      0.000D+00 0.192D+00 0.808D+00
 Gap=     0.189 Goal=   None    Shift=    0.000
 RMSDP=7.20D-02 MaxDP=4.05D+00 DE=-3.42D-01 OVMax= 6.78D-01

 Cycle   4  Pass 1  IDiag  1:
 RMSU=  5.19D-02    CP:  1.19D+00  4.61D-03  1.40D+00
 E= -1914.10120261009     Delta-E=        1.004991340778 Rises=F Damp=F
 DIIS: error= 6.50D-02 at cycle   4 NSaved=   4.
 NSaved= 4 IEnMin= 3 EnMin= -1915.10619395086     IErMin= 2 ErrMin= 1.47D-02
 ErrMax= 6.50D-02  0.00D+00 EMaxC= 1.00D-01 BMatC= 1.12D+00 BMatP= 1.70D-01
 IDIUse=2 WtCom= 0.00D+00 WtEn= 1.00D+00
 Coeff-En:   0.000D+00 0.000D+00 0.774D+00 0.226D+00
 Coeff:      0.000D+00 0.000D+00 0.774D+00 0.226D+00
 Gap=     0.062 Goal=   None    Shift=    0.000
 RMSDP=2.92D-02 MaxDP=1.37D+00 DE= 1.00D+00 OVMax= 6.20D-01

 Cycle   5  Pass 1  IDiag  1:
 RMSU=  1.58D-02    CP:  1.13D+00  5.78D-03  1.22D+00  5.94D-01
 E= -1915.26387187243     Delta-E=       -1.162669262342 Rises=F Damp=F
 DIIS: error= 1.58D-02 at cycle   5 NSaved=   5.
 NSaved= 5 IEnMin= 5 EnMin= -1915.26387187243     IErMin= 2 ErrMin= 1.47D-02
 ErrMax= 1.58D-02  0.00D+00 EMaxC= 1.00D-01 BMatC= 7.14D-02 BMatP= 1.70D-01
 IDIUse=3 WtCom= 8.42D-01 WtEn= 1.58D-01
 Coeff-Com: -0.849D-02 0.153D+00 0.370D+00 0.249D-01 0.461D+00
 Coeff-En:   0.000D+00 0.000D+00 0.262D+00 0.000D+00 0.738D+00
 Coeff:     -0.715D-02 0.129D+00 0.353D+00 0.210D-01 0.505D+00
 Gap=     0.115 Goal=   None    Shift=    0.000
 RMSDP=2.99D-02 MaxDP=2.15D+00 DE=-1.16D+00 OVMax= 1.34D-01

 Cycle   6  Pass 1  IDiag  1:
 RMSU=  1.38D-02    CP:  1.00D+00  4.41D-03  1.16D+00  4.35D-01  5.43D-01
 E= -1915.31113508525     Delta-E=       -0.047263212821 Rises=F Damp=F
 DIIS: error= 1.09D-02 at cycle   6 NSaved=   6.
 NSaved= 6 IEnMin= 6 EnMin= -1915.31113508525     IErMin= 6 ErrMin= 1.09D-02
 ErrMax= 1.09D-02  0.00D+00 EMaxC= 1.00D-01 BMatC= 2.42D-02 BMatP= 7.14D-02
 IDIUse=3 WtCom= 8.91D-01 WtEn= 1.09D-01
 Coeff-Com: -0.193D-01 0.429D-01 0.112D+00-0.201D-01 0.406D+00 0.478D+00
 Coeff-En:   0.000D+00 0.000D+00 0.000D+00 0.000D+00 0.305D+00 0.695D+00
 Coeff:     -0.172D-01 0.382D-01 0.999D-01-0.180D-01 0.395D+00 0.502D+00
 Gap=     0.121 Goal=   None    Shift=    0.000
 RMSDP=9.17D-03 MaxDP=6.62D-01 DE=-4.73D-02 OVMax= 7.32D-02

 Cycle   7  Pass 1  IDiag  1:
 RMSU=  3.85D-03    CP:  1.03D+00  5.56D-03  1.19D+00  5.15D-01  7.57D-01
                    CP:  8.44D-01
 E= -1915.33696724979     Delta-E=       -0.025832164538 Rises=F Damp=F
 DIIS: error= 1.69D-03 at cycle   7 NSaved=   7.
 NSaved= 7 IEnMin= 7 EnMin= -1915.33696724979     IErMin= 7 ErrMin= 1.69D-03
 ErrMax= 1.69D-03  0.00D+00 EMaxC= 1.00D-01 BMatC= 1.09D-03 BMatP= 2.42D-02
 IDIUse=3 WtCom= 9.83D-01 WtEn= 1.69D-02
 Coeff-Com: -0.726D-02 0.931D-02 0.171D-01-0.101D-01 0.126D+00 0.249D+00
 Coeff-Com:  0.616D+00
 Coeff-En:   0.000D+00 0.000D+00 0.000D+00 0.000D+00 0.000D+00 0.000D+00
 Coeff-En:   0.100D+01
 Coeff:     -0.713D-02 0.916D-02 0.168D-01-0.995D-02 0.124D+00 0.245D+00
 Coeff:      0.622D+00
 Gap=     0.132 Goal=   None    Shift=    0.000
 RMSDP=2.11D-03 MaxDP=1.81D-01 DE=-2.58D-02 OVMax= 1.60D-02

 Cycle   8  Pass 1  IDiag  1:
 RMSU=  1.68D-03    CP:  1.04D+00  5.95D-03  1.19D+00  5.12D-01  8.07D-01
                    CP:  8.46D-01  1.05D+00
 E= -1915.33808858355     Delta-E=       -0.001121333759 Rises=F Damp=F
 DIIS: error= 7.48D-04 at cycle   8 NSaved=   8.
 NSaved= 8 IEnMin= 8 EnMin= -1915.33808858355     IErMin= 8 ErrMin= 7.48D-04
 ErrMax= 7.48D-04  0.00D+00 EMaxC= 1.00D-01 BMatC= 2.19D-04 BMatP= 1.09D-03
 IDIUse=3 WtCom= 9.93D-01 WtEn= 7.48D-03
 Coeff-Com:  0.536D-03-0.272D-02-0.959D-02-0.831D-03-0.250D-01 0.286D-01
 Coeff-Com:  0.367D+00 0.642D+00
 Coeff-En:   0.000D+00 0.000D+00 0.000D+00 0.000D+00 0.000D+00 0.000D+00
 Coeff-En:   0.481D-01 0.952D+00
 Coeff:      0.532D-03-0.270D-02-0.952D-02-0.825D-03-0.248D-01 0.283D-01
 Coeff:      0.365D+00 0.644D+00
 Gap=     0.131 Goal=   None    Shift=    0.000
 RMSDP=1.30D-03 MaxDP=1.07D-01 DE=-1.12D-03 OVMax= 7.63D-03

 Cycle   9  Pass 1  IDiag  1:
 RMSU=  7.47D-04    CP:  1.03D+00  6.15D-03  1.18D+00  5.10D-01  7.98D-01
                    CP:  8.86D-01  1.10D+00  7.65D-01
 E= -1915.33841257305     Delta-E=       -0.000323989504 Rises=F Damp=F
 DIIS: error= 1.56D-04 at cycle   9 NSaved=   9.
 NSaved= 9 IEnMin= 9 EnMin= -1915.33841257305     IErMin= 9 ErrMin= 1.56D-04
 ErrMax= 1.56D-04  0.00D+00 EMaxC= 1.00D-01 BMatC= 1.05D-05 BMatP= 2.19D-04
 IDIUse=3 WtCom= 9.98D-01 WtEn= 1.56D-03
 Coeff-Com:  0.981D-03-0.188D-02-0.636D-02 0.354D-03-0.197D-01-0.102D-01
 Coeff-Com:  0.544D-01 0.170D+00 0.813D+00
 Coeff-En:   0.000D+00 0.000D+00 0.000D+00 0.000D+00 0.000D+00 0.000D+00
 Coeff-En:   0.000D+00 0.000D+00 0.100D+01
 Coeff:      0.979D-03-0.188D-02-0.635D-02 0.354D-03-0.197D-01-0.102D-01
 Coeff:      0.543D-01 0.170D+00 0.813D+00
 Gap=     0.131 Goal=   None    Shift=    0.000
 RMSDP=3.69D-04 MaxDP=2.75D-02 DE=-3.24D-04 OVMax= 4.71D-03

 Cycle  10  Pass 1  IDiag  1:
 RMSU=  2.36D-04    CP:  1.03D+00  6.17D-03  1.18D+00  5.11D-01  7.95D-01
                    CP:  8.96D-01  1.12D+00  7.73D-01  1.12D+00
 E= -1915.33845097057     Delta-E=       -0.000038397517 Rises=F Damp=F
 DIIS: error= 1.34D-04 at cycle  10 NSaved=  10.
 NSaved=10 IEnMin=10 EnMin= -1915.33845097057     IErMin=10 ErrMin= 1.34D-04
 ErrMax= 1.34D-04  0.00D+00 EMaxC= 1.00D-01 BMatC= 3.27D-06 BMatP= 1.05D-05
 IDIUse=3 WtCom= 9.99D-01 WtEn= 1.34D-03
 Coeff-Com:  0.220D-03-0.255D-03-0.132D-02 0.345D-03-0.250D-02-0.938D-02
 Coeff-Com: -0.596D-01-0.882D-01 0.326D+00 0.835D+00
 Coeff-En:   0.000D+00 0.000D+00 0.000D+00 0.000D+00 0.000D+00 0.000D+00
 Coeff-En:   0.000D+00 0.000D+00 0.000D+00 0.100D+01
 Coeff:      0.220D-03-0.255D-03-0.131D-02 0.344D-03-0.250D-02-0.937D-02
 Coeff:     -0.596D-01-0.881D-01 0.326D+00 0.835D+00
 Gap=     0.130 Goal=   None    Shift=    0.000
 RMSDP=1.99D-04 MaxDP=1.72D-02 DE=-3.84D-05 OVMax= 3.14D-03

 Cycle  11  Pass 1  IDiag  1:
 RMSU=  1.01D-04    CP:  1.03D+00  6.19D-03  1.18D+00  5.11D-01  7.92D-01
                    CP:  9.01D-01  1.13D+00  7.67D-01  1.22D+00  1.09D+00
 E= -1915.33846463239     Delta-E=       -0.000013661823 Rises=F Damp=F
 DIIS: error= 3.44D-05 at cycle  11 NSaved=  11.
 NSaved=11 IEnMin=11 EnMin= -1915.33846463239     IErMin=11 ErrMin= 3.44D-05
 ErrMax= 3.44D-05  0.00D+00 EMaxC= 1.00D-01 BMatC= 5.35D-07 BMatP= 3.27D-06
 IDIUse=1 WtCom= 1.00D+00 WtEn= 0.00D+00
 Coeff-Com: -0.139D-03 0.355D-03 0.439D-03-0.110D-04 0.218D-02-0.233D-02
 Coeff-Com: -0.292D-01-0.608D-01-0.448D-01 0.283D+00 0.851D+00
 Coeff:     -0.139D-03 0.355D-03 0.439D-03-0.110D-04 0.218D-02-0.233D-02
 Coeff:     -0.292D-01-0.608D-01-0.448D-01 0.283D+00 0.851D+00
 Gap=     0.130 Goal=   None    Shift=    0.000
 RMSDP=8.57D-05 MaxDP=8.78D-03 DE=-1.37D-05 OVMax= 1.49D-03

 Cycle  12  Pass 1  IDiag  1:
 RMSU=  5.87D-05    CP:  1.03D+00  6.18D-03  1.18D+00  5.11D-01  7.90D-01
                    CP:  9.02D-01  1.13D+00  7.58D-01  1.25D+00  1.24D+00
                    CP:  1.06D+00
 E= -1915.33846702458     Delta-E=       -0.000002392195 Rises=F Damp=F
 DIIS: error= 1.32D-05 at cycle  12 NSaved=  12.
 NSaved=12 IEnMin=12 EnMin= -1915.33846702458     IErMin=12 ErrMin= 1.32D-05
 ErrMax= 1.32D-05  0.00D+00 EMaxC= 1.00D-01 BMatC= 9.79D-08 BMatP= 5.35D-07
 IDIUse=1 WtCom= 1.00D+00 WtEn= 0.00D+00
 Coeff-Com: -0.531D-04 0.125D-03 0.505D-03-0.212D-04 0.110D-02-0.524D-03
 Coeff-Com: -0.327D-02-0.998D-02-0.552D-01-0.205D-01 0.278D+00 0.810D+00
 Coeff:     -0.531D-04 0.125D-03 0.505D-03-0.212D-04 0.110D-02-0.524D-03
 Coeff:     -0.327D-02-0.998D-02-0.552D-01-0.205D-01 0.278D+00 0.810D+00
 Gap=     0.130 Goal=   None    Shift=    0.000
 RMSDP=4.52D-05 MaxDP=2.29D-03 DE=-2.39D-06 OVMax= 6.46D-04

 Cycle  13  Pass 1  IDiag  1:
 RMSU=  1.72D-05    CP:  1.03D+00  6.17D-03  1.18D+00  5.11D-01  7.89D-01
                    CP:  9.02D-01  1.14D+00  7.54D-01  1.25D+00  1.25D+00
                    CP:  1.24D+00  1.27D+00
 E= -1915.33846735611     Delta-E=       -0.000000331526 Rises=F Damp=F
 DIIS: error= 6.99D-06 at cycle  13 NSaved=  13.
 NSaved=13 IEnMin=13 EnMin= -1915.33846735611     IErMin=13 ErrMin= 6.99D-06
 ErrMax= 6.99D-06  0.00D+00 EMaxC= 1.00D-01 BMatC= 3.31D-08 BMatP= 9.79D-08
 IDIUse=1 WtCom= 1.00D+00 WtEn= 0.00D+00
 Coeff-Com:  0.372D-05-0.112D-04 0.269D-03-0.182D-04 0.363D-03-0.699D-04
 Coeff-Com:  0.271D-02 0.447D-02-0.164D-01-0.518D-01-0.380D-02 0.414D+00
 Coeff-Com:  0.650D+00
 Coeff:      0.372D-05-0.112D-04 0.269D-03-0.182D-04 0.363D-03-0.699D-04
 Coeff:      0.271D-02 0.447D-02-0.164D-01-0.518D-01-0.380D-02 0.414D+00
 Coeff:      0.650D+00
 Gap=     0.130 Goal=   None    Shift=    0.000
 RMSDP=1.32D-05 MaxDP=8.74D-04 DE=-3.32D-07 OVMax= 2.63D-04

 Cycle  14  Pass 1  IDiag  1:
 RMSU=  8.70D-06    CP:  1.03D+00  6.17D-03  1.18D+00  5.11D-01  7.89D-01
                    CP:  9.01D-01  1.14D+00  7.54D-01  1.25D+00  1.24D+00
                    CP:  1.28D+00  1.32D+00  8.64D-01
 E= -1915.33846743522     Delta-E=       -0.000000079112 Rises=F Damp=F
 DIIS: error= 4.51D-06 at cycle  14 NSaved=  14.
 NSaved=14 IEnMin=14 EnMin= -1915.33846743522     IErMin=14 ErrMin= 4.51D-06
 ErrMax= 4.51D-06  0.00D+00 EMaxC= 1.00D-01 BMatC= 6.68D-09 BMatP= 3.31D-08
 IDIUse=1 WtCom= 1.00D+00 WtEn= 0.00D+00
 Coeff-Com:  0.248D-04-0.411D-04 0.100D-03-0.995D-05 0.601D-04-0.553D-04
 Coeff-Com:  0.128D-02 0.313D-02 0.479D-02-0.131D-01-0.551D-01-0.541D-02
 Coeff-Com:  0.201D+00 0.864D+00
 Coeff:      0.248D-04-0.411D-04 0.100D-03-0.995D-05 0.601D-04-0.553D-04
 Coeff:      0.128D-02 0.313D-02 0.479D-02-0.131D-01-0.551D-01-0.541D-02
 Coeff:      0.201D+00 0.864D+00
 Gap=     0.130 Goal=   None    Shift=    0.000
 RMSDP=1.08D-05 MaxDP=6.00D-04 DE=-7.91D-08 OVMax= 2.13D-04

 Cycle  15  Pass 1  IDiag  1:
 RMSU=  3.96D-06    CP:  1.03D+00  6.17D-03  1.18D+00  5.11D-01  7.89D-01
                    CP:  9.01D-01  1.14D+00  7.56D-01  1.25D+00  1.22D+00
                    CP:  1.31D+00  1.37D+00  1.04D+00  1.42D+00
 E= -1915.33846746360     Delta-E=       -0.000000028379 Rises=F Damp=F
 DIIS: error= 2.50D-06 at cycle  15 NSaved=  15.
 NSaved=15 IEnMin=15 EnMin= -1915.33846746360     IErMin=15 ErrMin= 2.50D-06
 ErrMax= 2.50D-06  0.00D+00 EMaxC= 1.00D-01 BMatC= 1.79D-09 BMatP= 6.68D-09
 IDIUse=1 WtCom= 1.00D+00 WtEn= 0.00D+00
 Coeff-Com:  0.966D-05-0.129D-04 0.190D-04-0.815D-05 0.259D-04-0.227D-04
 Coeff-Com: -0.485D-03-0.521D-03 0.486D-02 0.104D-01-0.153D-01-0.112D+00
 Coeff-Com: -0.127D+00 0.318D+00 0.922D+00
 Coeff:      0.966D-05-0.129D-04 0.190D-04-0.815D-05 0.259D-04-0.227D-04
 Coeff:     -0.485D-03-0.521D-03 0.486D-02 0.104D-01-0.153D-01-0.112D+00
 Coeff:     -0.127D+00 0.318D+00 0.922D+00
 Gap=     0.130 Goal=   None    Shift=    0.000
 RMSDP=8.76D-06 MaxDP=8.10D-04 DE=-2.84D-08 OVMax= 1.57D-04

 Cycle  16  Pass 1  IDiag  1:
 RMSU=  2.23D-06    CP:  1.03D+00  6.17D-03  1.18D+00  5.11D-01  7.89D-01
                    CP:  9.01D-01  1.14D+00  7.57D-01  1.25D+00  1.20D+00
                    CP:  1.33D+00  1.38D+00  1.13D+00  1.80D+00  1.56D+00
 E= -1915.33846747466     Delta-E=       -0.000000011059 Rises=F Damp=F
 DIIS: error= 1.08D-06 at cycle  16 NSaved=  16.
 NSaved=16 IEnMin=16 EnMin= -1915.33846747466     IErMin=16 ErrMin= 1.08D-06
 ErrMax= 1.08D-06  0.00D+00 EMaxC= 1.00D-01 BMatC= 3.00D-10 BMatP= 1.79D-09
 IDIUse=1 WtCom= 1.00D+00 WtEn= 0.00D+00
 Coeff-Com: -0.294D-05 0.863D-05 0.267D-05-0.551D-05 0.269D-04 0.245D-05
 Coeff-Com: -0.530D-03-0.893D-03-0.401D-05 0.626D-02 0.835D-02-0.285D-01
 Coeff-Com: -0.857D-01-0.106D+00 0.265D+00 0.942D+00
 Coeff:     -0.294D-05 0.863D-05 0.267D-05-0.551D-05 0.269D-04 0.245D-05
 Coeff:     -0.530D-03-0.893D-03-0.401D-05 0.626D-02 0.835D-02-0.285D-01
 Coeff:     -0.857D-01-0.106D+00 0.265D+00 0.942D+00
 Gap=     0.130 Goal=   None    Shift=    0.000
 RMSDP=3.32D-06 MaxDP=2.21D-04 DE=-1.11D-08 OVMax= 8.14D-05

 Cycle  17  Pass 1  IDiag  1:
 RMSU=  1.05D-06    CP:  1.03D+00  6.17D-03  1.18D+00  5.11D-01  7.89D-01
                    CP:  9.01D-01  1.14D+00  7.57D-01  1.26D+00  1.20D+00
                    CP:  1.34D+00  1.38D+00  1.16D+00  1.97D+00  1.84D+00
                    CP:  1.41D+00
 E= -1915.33846747693     Delta-E=       -0.000000002269 Rises=F Damp=F
 DIIS: error= 3.90D-07 at cycle  17 NSaved=  17.
 NSaved=17 IEnMin=17 EnMin= -1915.33846747693     IErMin=17 ErrMin= 3.90D-07
 ErrMax= 3.90D-07  0.00D+00 EMaxC= 1.00D-01 BMatC= 4.44D-11 BMatP= 3.00D-10
 IDIUse=1 WtCom= 1.00D+00 WtEn= 0.00D+00
 Coeff-Com: -0.257D-05 0.533D-05-0.225D-05-0.656D-06 0.201D-05-0.738D-06
 Coeff-Com: -0.144D-03-0.145D-03-0.566D-03 0.276D-03 0.402D-02 0.114D-01
 Coeff-Com:  0.201D-02-0.788D-01-0.108D+00 0.242D+00 0.928D+00
 Coeff:     -0.257D-05 0.533D-05-0.225D-05-0.656D-06 0.201D-05-0.738D-06
 Coeff:     -0.144D-03-0.145D-03-0.566D-03 0.276D-03 0.402D-02 0.114D-01
 Coeff:      0.201D-02-0.788D-01-0.108D+00 0.242D+00 0.928D+00
 Gap=     0.130 Goal=   None    Shift=    0.000
 RMSDP=1.37D-06 MaxDP=1.13D-04 DE=-2.27D-09 OVMax= 3.14D-05

 Cycle  18  Pass 1  IDiag  1:
 RMSU=  3.83D-07    CP:  1.03D+00  6.17D-03  1.18D+00  5.11D-01  7.89D-01
                    CP:  9.01D-01  1.14D+00  7.58D-01  1.26D+00  1.20D+00
                    CP:  1.35D+00  1.38D+00  1.18D+00  2.03D+00  1.97D+00
                    CP:  1.58D+00  1.33D+00
 E= -1915.33846747731     Delta-E=       -0.000000000382 Rises=F Damp=F
 DIIS: error= 1.60D-07 at cycle  18 NSaved=  18.
 NSaved=18 IEnMin=18 EnMin= -1915.33846747731     IErMin=18 ErrMin= 1.60D-07
 ErrMax= 1.60D-07  0.00D+00 EMaxC= 1.00D-01 BMatC= 1.03D-11 BMatP= 4.44D-11
 IDIUse=1 WtCom= 1.00D+00 WtEn= 0.00D+00
 Coeff-Com: -0.315D-06 0.100D-05-0.147D-05 0.598D-06-0.387D-05-0.166D-05
 Coeff-Com: -0.928D-05 0.685D-04-0.888D-04-0.752D-03-0.174D-03 0.762D-02
 Coeff-Com:  0.149D-01-0.652D-02-0.735D-01-0.902D-01 0.265D+00 0.883D+00
 Coeff:     -0.315D-06 0.100D-05-0.147D-05 0.598D-06-0.387D-05-0.166D-05
 Coeff:     -0.928D-05 0.685D-04-0.888D-04-0.752D-03-0.174D-03 0.762D-02
 Coeff:      0.149D-01-0.652D-02-0.735D-01-0.902D-01 0.265D+00 0.883D+00
 Gap=     0.130 Goal=   None    Shift=    0.000
 RMSDP=4.78D-07 MaxDP=3.89D-05 DE=-3.82D-10 OVMax= 1.15D-05

 Cycle  19  Pass 1  IDiag  1:
 RMSU=  1.22D-07    CP:  1.03D+00  6.17D-03  1.18D+00  5.11D-01  7.89D-01
                    CP:  9.01D-01  1.14D+00  7.58D-01  1.26D+00  1.20D+00
                    CP:  1.35D+00  1.38D+00  1.18D+00  2.04D+00  1.98D+00
                    CP:  1.65D+00  1.55D+00  1.33D+00
 E= -1915.33846747743     Delta-E=       -0.000000000117 Rises=F Damp=F
 DIIS: error= 7.60D-08 at cycle  19 NSaved=  19.
 NSaved=19 IEnMin=19 EnMin= -1915.33846747743     IErMin=19 ErrMin= 7.60D-08
 ErrMax= 7.60D-08  0.00D+00 EMaxC= 1.00D-01 BMatC= 2.84D-12 BMatP= 1.03D-11
 IDIUse=1 WtCom= 1.00D+00 WtEn= 0.00D+00
 Coeff-Com:  0.413D-06-0.504D-06 0.137D-06 0.326D-06-0.108D-05 0.162D-05
 Coeff-Com:  0.595D-05 0.361D-04 0.139D-03-0.198D-03-0.899D-03-0.597D-03
 Coeff-Com:  0.439D-02 0.153D-01 0.542D-03-0.981D-01-0.118D+00 0.378D+00
 Coeff-Com:  0.819D+00
 Coeff:      0.413D-06-0.504D-06 0.137D-06 0.326D-06-0.108D-05 0.162D-05
 Coeff:      0.595D-05 0.361D-04 0.139D-03-0.198D-03-0.899D-03-0.597D-03
 Coeff:      0.439D-02 0.153D-01 0.542D-03-0.981D-01-0.118D+00 0.378D+00
 Coeff:      0.819D+00
 Gap=     0.130 Goal=   None    Shift=    0.000
 RMSDP=2.39D-07 MaxDP=1.75D-05 DE=-1.17D-10 OVMax= 5.43D-06

 Cycle  20  Pass 1  IDiag  1:
 RMSU=  5.55D-08    CP:  1.03D+00  6.17D-03  1.18D+00  5.11D-01  7.89D-01
                    CP:  9.01D-01  1.14D+00  7.58D-01  1.26D+00  1.20D+00
                    CP:  1.35D+00  1.38D+00  1.18D+00  2.05D+00  1.99D+00
                    CP:  1.67D+00  1.63D+00  1.61D+00  1.33D+00
 E= -1915.33846747729     Delta-E=        0.000000000138 Rises=F Damp=F
 DIIS: error= 2.81D-08 at cycle  20 NSaved=  20.
 NSaved=20 IEnMin=19 EnMin= -1915.33846747743     IErMin=20 ErrMin= 2.81D-08
 ErrMax= 2.81D-08  0.00D+00 EMaxC= 1.00D-01 BMatC= 6.13D-13 BMatP= 2.84D-12
 IDIUse=1 WtCom= 1.00D+00 WtEn= 0.00D+00
 Coeff-Com:  0.192D-06-0.234D-06 0.940D-06-0.189D-07 0.592D-06 0.952D-06
 Coeff-Com: -0.560D-05-0.858D-05 0.716D-04 0.962D-04-0.174D-03-0.149D-02
 Coeff-Com: -0.870D-03 0.587D-02 0.132D-01-0.218D-01-0.814D-01-0.133D-01
 Coeff-Com:  0.310D+00 0.790D+00
 Coeff:      0.192D-06-0.234D-06 0.940D-06-0.189D-07 0.592D-06 0.952D-06
 Coeff:     -0.560D-05-0.858D-05 0.716D-04 0.962D-04-0.174D-03-0.149D-02
 Coeff:     -0.870D-03 0.587D-02 0.132D-01-0.218D-01-0.814D-01-0.133D-01
 Coeff:      0.310D+00 0.790D+00
 Gap=     0.130 Goal=   None    Shift=    0.000
 RMSDP=7.73D-08 MaxDP=3.77D-06 DE= 1.38D-10 OVMax= 1.22D-06

 Cycle  21  Pass 1  IDiag  1:
 Restarting incremental Fock formation.
 E= -1915.33846747728     Delta-E=        0.000000000006 Rises=F Damp=F
 DIIS: error= 2.09D-08 at cycle  21 NSaved=  20.
 NSaved=20 IEnMin=18 EnMin= -1915.33846747743     IErMin=20 ErrMin= 2.09D-08
 ErrMax= 2.09D-08  0.00D+00 EMaxC= 1.00D-01 BMatC= 1.19D-13 BMatP= 6.13D-13
 IDIUse=1 WtCom= 1.00D+00 WtEn= 0.00D+00
 Coeff-Com:  0.614D-07-0.106D-06 0.668D-06 0.213D-06-0.338D-06-0.633D-05
 Coeff-Com: -0.970D-05 0.154D-04 0.557D-04 0.321D-04-0.442D-03-0.602D-03
 Coeff-Com:  0.275D-03 0.397D-02 0.270D-02-0.102D-01-0.509D-01 0.474D-02
 Coeff-Com:  0.240D+00 0.810D+00
 Coeff:      0.614D-07-0.106D-06 0.668D-06 0.213D-06-0.338D-06-0.633D-05
 Coeff:     -0.970D-05 0.154D-04 0.557D-04 0.321D-04-0.442D-03-0.602D-03
 Coeff:      0.275D-03 0.397D-02 0.270D-02-0.102D-01-0.509D-01 0.474D-02
 Coeff:      0.240D+00 0.810D+00
 Gap=     0.130 Goal=   None    Shift=    0.000
 RMSDP=4.53D-08 MaxDP=2.43D-06 DE= 6.37D-12 OVMax= 3.20D-07

 Cycle  22  Pass 1  IDiag  1:
 RMSU=  3.46D-08    CP:  1.00D+00
 E= -1915.33846747749     Delta-E=       -0.000000000205 Rises=F Damp=F
 DIIS: error= 5.55D-09 at cycle  22 NSaved=  20.
 NSaved=20 IEnMin=20 EnMin= -1915.33846747749     IErMin=20 ErrMin= 5.55D-09
 ErrMax= 5.55D-09  0.00D+00 EMaxC= 1.00D-01 BMatC= 2.28D-14 BMatP= 1.19D-13
 IDIUse=1 WtCom= 1.00D+00 WtEn= 0.00D+00
 Coeff-Com: -0.606D-09 0.166D-06-0.919D-08-0.260D-06-0.176D-05-0.150D-05
 Coeff-Com: -0.436D-05-0.640D-06 0.385D-04 0.163D-03 0.597D-04-0.985D-03
 Coeff-Com: -0.154D-02 0.482D-02 0.134D-01-0.122D-01-0.597D-01-0.119D+00
 Coeff-Com:  0.278D+00 0.896D+00
 Coeff:     -0.606D-09 0.166D-06-0.919D-08-0.260D-06-0.176D-05-0.150D-05
 Coeff:     -0.436D-05-0.640D-06 0.385D-04 0.163D-03 0.597D-04-0.985D-03
 Coeff:     -0.154D-02 0.482D-02 0.134D-01-0.122D-01-0.597D-01-0.119D+00
 Coeff:      0.278D+00 0.896D+00
 Gap=     0.130 Goal=   None    Shift=    0.000
 RMSDP=2.31D-08 MaxDP=1.37D-06 DE=-2.05D-10 OVMax= 1.55D-07

 Cycle  23  Pass 1  IDiag  1:
 RMSU=  8.18D-09    CP:  1.00D+00  1.44D+00
 E= -1915.33846747739     Delta-E=        0.000000000103 Rises=F Damp=F
 DIIS: error= 2.48D-09 at cycle  23 NSaved=  20.
 NSaved=20 IEnMin=19 EnMin= -1915.33846747749     IErMin=20 ErrMin= 2.48D-09
 ErrMax= 2.48D-09  0.00D+00 EMaxC= 1.00D-01 BMatC= 1.14D-15 BMatP= 2.28D-14
 IDIUse=1 WtCom= 1.00D+00 WtEn= 0.00D+00
 Large coefficients: NSaved= 20 BigCof=    0.00 CofMax=   10.00 Det=-5.14D-15
 Inversion failed.  Reducing to 19 matrices.
 Large coefficients: NSaved= 19 BigCof=    0.00 CofMax=   10.00 Det=-5.28D-15
 Inversion failed.  Reducing to 18 matrices.
 Large coefficients: NSaved= 18 BigCof=    0.00 CofMax=   10.00 Det=-5.79D-15
 Inversion failed.  Reducing to 17 matrices.
 Large coefficients: NSaved= 17 BigCof=    0.00 CofMax=   10.00 Det=-5.92D-15
 Inversion failed.  Reducing to 16 matrices.
 Large coefficients: NSaved= 16 BigCof=    0.00 CofMax=   10.00 Det=-5.92D-15
 Inversion failed.  Reducing to 15 matrices.
 Coeff-Com: -0.234D-05-0.299D-05 0.900D-05 0.653D-04 0.380D-04-0.163D-03
 Coeff-Com: -0.463D-03 0.919D-03 0.258D-02 0.599D-03-0.127D-01-0.509D-01
 Coeff-Com: -0.599D-02 0.224D+00 0.842D+00
 Coeff:     -0.234D-05-0.299D-05 0.900D-05 0.653D-04 0.380D-04-0.163D-03
 Coeff:     -0.463D-03 0.919D-03 0.258D-02 0.599D-03-0.127D-01-0.509D-01
 Coeff:     -0.599D-02 0.224D+00 0.842D+00
 Gap=     0.130 Goal=   None    Shift=    0.000
 RMSDP=4.20D-09 MaxDP=3.00D-07 DE= 1.03D-10 OVMax= 4.76D-08

 SCF Done:  E(RM062X) =  -1915.33846748     A.U. after   23 cycles
            NFock= 23  Conv=0.42D-08     -V/T= 2.0029
 KE= 1.909716403279D+03 PE=-7.008150714053D+03 EE= 1.950887127269D+03
 Leave Link  502 at Tue Jul  5 22:40:58 2022, MaxMem=   671088640 cpu:            2878.3 elap:             607.3
 (Enter /gpfs/software/gaussian16/sse4/tar/g16/l601.exe)
 Copying SCF densities to generalized density rwf, IOpCl= 0 IROHF=0.

 **********************************************************************

            Population analysis using the SCF density.

 **********************************************************************

 Orbital symmetries:
       Occupied  (A) (A) (A) (A) (A) (A) (A) (A) (A) (A) (A) (A)
                 (A) (A) (A) (A) (A) (A) (A) (A) (A) (A) (A) (A)
                 (A) (A) (A) (A) (A) (A) (A) (A) (A) (A) (A) (A)
                 (A) (A) (A) (A) (A) (A) (A) (A) (A) (A) (A) (A)
                 (A) (A) (A) (A) (A) (A) (A) (A) (A) (A) (A) (A)
                 (A) (A) (A) (A) (A) (A) (A) (A)
       Virtual   (A) (A) (A) (A) (A) (A) (A) (A) (A) (A) (A) (A)
                 (A) (A) (A) (A) (A) (A) (A) (A) (A) (A) (A) (A)
                 (A) (A) (A) (A) (A) (A) (A) (A) (A) (A) (A) (A)
                 (A) (A) (A) (A) (A) (A) (A) (A) (A) (A) (A) (A)
                 (A) (A) (A) (A) (A) (A) (A) (A) (A) (A) (A) (A)
                 (A) (A) (A) (A) (A) (A) (A) (A) (A) (A) (A) (A)
                 (A) (A) (A) (A) (A) (A) (A) (A) (A) (A) (A) (A)
                 (A) (A) (A) (A) (A) (A) (A) (A) (A) (A) (A) (A)
                 (A) (A) (A) (A) (A) (A) (A) (A) (A) (A) (A) (A)
                 (A) (A) (A) (A) (A) (A) (A) (A) (A) (A) (A) (A)
                 (A) (A) (A) (A) (A) (A) (A) (A) (A) (A) (A) (A)
                 (A) (A) (A) (A) (A) (A) (A) (A) (A) (A) (A) (A)
                 (A) (A) (A) (A) (A) (A) (A) (A) (A) (A) (A) (A)
                 (A) (A) (A) (A) (A) (A) (A) (A) (A) (A) (A) (A)
                 (A) (A) (A) (A) (A) (A) (A) (A) (A) (A) (A) (A)
                 (A) (A) (A) (A) (A) (A) (A) (A) (A) (A) (A) (A)
                 (A) (A) (A) (A) (A) (A) (A) (A) (A) (A) (A) (A)
                 (A) (A) (A) (A) (A) (A) (A) (A) (A) (A) (A) (A)
                 (A) (A) (A) (A) (A) (A) (A) (A) (A) (A) (A) (A)
                 (A) (A) (A) (A) (A) (A) (A) (A) (A) (A) (A) (A)
                 (A) (A) (A) (A) (A) (A) (A) (A) (A) (A) (A) (A)
                 (A) (A) (A) (A) (A) (A) (A) (A) (A) (A) (A) (A)
                 (A) (A) (A) (A) (A) (A) (A) (A) (A) (A) (A) (A)
                 (A) (A) (A) (A) (A) (A) (A) (A) (A) (A) (A) (A)
                 (A) (A) (A) (A) (A) (A) (A) (A) (A) (A) (A) (A)
                 (A) (A) (A) (A) (A) (A) (A) (A) (A) (A) (A) (A)
                 (A) (A) (A) (A) (A) (A) (A) (A) (A) (A) (A) (A)
                 (A) (A) (A) (A) (A) (A)
 The electronic state is 1-A.
 Alpha  occ. eigenvalues -- -102.57841-102.56909-102.54733 -19.43278 -10.52456
 Alpha  occ. eigenvalues --  -10.49654 -10.49383 -10.48631 -10.47951 -10.47502
 Alpha  occ. eigenvalues --  -10.47041 -10.46653 -10.46355 -10.43606 -10.43116
 Alpha  occ. eigenvalues --  -10.42167  -9.72213  -9.71206  -9.68944  -7.44701
 Alpha  occ. eigenvalues --   -7.44064  -7.44054  -7.43707  -7.43063  -7.43038
 Alpha  occ. eigenvalues --   -7.41456  -7.40806  -7.40770  -0.96671  -0.90377
 Alpha  occ. eigenvalues --   -0.88613  -0.84727  -0.82272  -0.80347  -0.74679
 Alpha  occ. eigenvalues --   -0.73694  -0.68660  -0.68101  -0.59367  -0.57754
 Alpha  occ. eigenvalues --   -0.54883  -0.53406  -0.47742  -0.45395  -0.44599
 Alpha  occ. eigenvalues --   -0.42349  -0.41412  -0.38305  -0.38102  -0.37640
 Alpha  occ. eigenvalues --   -0.36565  -0.35733  -0.34788  -0.32281  -0.31979
 Alpha  occ. eigenvalues --   -0.30975  -0.30045  -0.28754  -0.27556  -0.27239
 Alpha  occ. eigenvalues --   -0.24967  -0.24421  -0.21741  -0.21455  -0.21032
 Alpha  occ. eigenvalues --   -0.16812  -0.16375  -0.11149
 Alpha virt. eigenvalues --    0.01871   0.09111   0.09258   0.10407   0.11045
 Alpha virt. eigenvalues --    0.11151   0.11944   0.13372   0.14087   0.14419
 Alpha virt. eigenvalues --    0.14634   0.14991   0.15192   0.15708   0.16246
 Alpha virt. eigenvalues --    0.16616   0.17335   0.17486   0.17902   0.18522
 Alpha virt. eigenvalues --    0.18682   0.19229   0.19718   0.20018   0.20412
 Alpha virt. eigenvalues --    0.20735   0.21024   0.21430   0.22490   0.22937
 Alpha virt. eigenvalues --    0.23207   0.23827   0.24117   0.24527   0.24968
 Alpha virt. eigenvalues --    0.25359   0.26194   0.26979   0.27408   0.27470
 Alpha virt. eigenvalues --    0.28126   0.28722   0.28883   0.29344   0.29761
 Alpha virt. eigenvalues --    0.30186   0.30893   0.31098   0.31171   0.31887
 Alpha virt. eigenvalues --    0.32143   0.32648   0.33204   0.33276   0.33385
 Alpha virt. eigenvalues --    0.34104   0.34552   0.35003   0.35383   0.35684
 Alpha virt. eigenvalues --    0.35879   0.36832   0.37335   0.38008   0.38130
 Alpha virt. eigenvalues --    0.38893   0.39816   0.40336   0.40773   0.41827
 Alpha virt. eigenvalues --    0.42865   0.43261   0.43878   0.45128   0.45239
 Alpha virt. eigenvalues --    0.45741   0.46531   0.47440   0.48164   0.48733
 Alpha virt. eigenvalues --    0.50579   0.51054   0.52237   0.53345   0.54165
 Alpha virt. eigenvalues --    0.55814   0.57279   0.57646   0.58230   0.58392
 Alpha virt. eigenvalues --    0.60083   0.60937   0.62486   0.63182   0.64022
 Alpha virt. eigenvalues --    0.65222   0.65673   0.66891   0.68060   0.68448
 Alpha virt. eigenvalues --    0.69339   0.70093   0.71139   0.72008   0.72614
 Alpha virt. eigenvalues --    0.73984   0.74945   0.75238   0.76566   0.77028
 Alpha virt. eigenvalues --    0.77926   0.78596   0.78798   0.80082   0.80726
 Alpha virt. eigenvalues --    0.81129   0.81852   0.82962   0.83224   0.84218
 Alpha virt. eigenvalues --    0.84729   0.85537   0.86479   0.87243   0.87658
 Alpha virt. eigenvalues --    0.89372   0.90249   0.91839   0.94715   0.95747
 Alpha virt. eigenvalues --    0.95965   0.97504   0.99058   0.99297   1.00679
 Alpha virt. eigenvalues --    1.01038   1.02277   1.02418   1.02729   1.03489
 Alpha virt. eigenvalues --    1.03635   1.04479   1.05021   1.05795   1.06043
 Alpha virt. eigenvalues --    1.07210   1.07599   1.08389   1.09474   1.10003
 Alpha virt. eigenvalues --    1.10394   1.11776   1.12430   1.13218   1.13745
 Alpha virt. eigenvalues --    1.13931   1.15269   1.15848   1.16697   1.19137
 Alpha virt. eigenvalues --    1.21562   1.22156   1.23948   1.24850   1.27424
 Alpha virt. eigenvalues --    1.29579   1.31662   1.32710   1.34122   1.34815
 Alpha virt. eigenvalues --    1.35600   1.37154   1.39958   1.42302   1.43283
 Alpha virt. eigenvalues --    1.43837   1.45703   1.46550   1.47256   1.47474
 Alpha virt. eigenvalues --    1.48090   1.50782   1.54202   1.56830   1.61489
 Alpha virt. eigenvalues --    1.63128   1.64134   1.65576   1.67200   1.67636
 Alpha virt. eigenvalues --    1.70585   1.71022   1.72933   1.74192   1.80078
 Alpha virt. eigenvalues --    1.80833   1.82014   1.83210   1.86015   1.87120
 Alpha virt. eigenvalues --    1.89604   1.90833   1.92192   1.95238   1.96951
 Alpha virt. eigenvalues --    1.97970   1.98725   2.00837   2.01141   2.03474
 Alpha virt. eigenvalues --    2.04161   2.04514   2.06220   2.07167   2.07928
 Alpha virt. eigenvalues --    2.09043   2.10765   2.12110   2.13056   2.17250
 Alpha virt. eigenvalues --    2.18686   2.22636   2.23985   2.26595   2.28270
 Alpha virt. eigenvalues --    2.34169   2.35942   2.38036   2.39716   2.40814
 Alpha virt. eigenvalues --    2.41697   2.43479   2.45395   2.46269   2.46997
 Alpha virt. eigenvalues --    2.47455   2.49823   2.52612   2.52919   2.58817
 Alpha virt. eigenvalues --    2.59460   2.61283   2.67330   2.68017   2.69640
 Alpha virt. eigenvalues --    2.70691   2.74686   2.78436   2.80684   2.81278
 Alpha virt. eigenvalues --    2.82189   2.82751   2.83747   2.86094   2.87379
 Alpha virt. eigenvalues --    2.87947   2.91196   2.93035   2.94202   2.96345
 Alpha virt. eigenvalues --    2.99756   3.00822   3.05907   3.06702   3.08171
 Alpha virt. eigenvalues --    3.11004   3.13202   3.17128   3.19285   3.21988
 Alpha virt. eigenvalues --    3.23751   3.26203   3.26775   3.32099   3.34220
 Alpha virt. eigenvalues --    3.34840   3.36090   3.37725   3.43094   3.50667
 Alpha virt. eigenvalues --    3.53253   3.54013   3.56640   3.61063   3.68532
 Alpha virt. eigenvalues --    3.73241   3.76196   3.78705   3.83468   3.92120
 Alpha virt. eigenvalues --    4.00191   4.12739   4.14551   4.20929   4.25766
 Alpha virt. eigenvalues --    4.39834   4.59577   4.90276   4.95149   5.37072
 Alpha virt. eigenvalues --    5.53757   5.98900  10.07156  10.07927  10.12431
 Alpha virt. eigenvalues --   23.57405  23.74601  24.03193  24.05667  24.06780
 Alpha virt. eigenvalues --   24.09175  24.13787  24.16982  24.19626  24.20392
 Alpha virt. eigenvalues --   24.28093  24.33905  26.02163  26.03934  26.11409
 Alpha virt. eigenvalues --   26.30890  26.33691  26.43083  26.74893  26.76706
 Alpha virt. eigenvalues --   26.99364  50.30600 216.17191 216.18011 216.23098
          Condensed to atoms (all electrons):
               1          2          3          4          5          6
     1  C   37.655369  -1.085139   3.249444 -13.974562 -12.175581  -5.786690
     2  C   -1.085139  31.340108 -10.219857 -13.822350  -3.254712   0.300025
     3  C    3.249444 -10.219857  31.635593  -4.900869  -7.319623   1.118534
     4  C  -13.974562 -13.822350  -4.900869  49.715355  -4.461013 -10.575573
     5  C  -12.175581  -3.254712  -7.319623  -4.461013  34.484562   2.946599
     6  C   -5.786690   0.300025   1.118534 -10.575573   2.946599  29.364178
     7  O   -0.049515  -0.026512   0.035476  -0.164341   0.252378  -0.226747
     8  Cl   1.333724   1.012264   0.140945  -3.298091   0.073534  -0.284940
     9  Cl  -2.137847  -0.650157   0.137972   1.453285   0.709385  -0.148537
    10  C    0.106832   4.078840  -7.545911   5.845274  -5.349120 -11.656441
    11  C   -0.063911  -0.396884   1.058786  -4.821305   5.639320  10.372368
    12  C   -0.059542   0.143375  -0.332366  -0.185149   0.550343  -2.410044
    13  C   -0.791017   0.069823  -0.979581   4.270984  -4.738633  -9.520148
    14  C    0.139170  -0.363793   0.804110  -0.552682  -0.037331   2.615613
    15  C   -0.103936   0.045530  -0.442977   0.216395   0.142349  -1.203158
    16  Cl  -0.001495   0.003257  -0.028481   0.010515   0.004189  -0.086668
    17  H    0.000159   0.000491   0.015920   0.000093  -0.006065  -0.020345
    18  H    0.012150  -0.007855   0.067698  -0.018241   0.006086   0.061923
    19  H   -0.061978   0.072377   0.044111  -0.015043   0.002771   0.110170
    20  H    0.150008   0.159953   0.034206   0.050660  -0.058028   0.018985
               7          8          9         10         11         12
     1  C   -0.049515   1.333724  -2.137847   0.106832  -0.063911  -0.059542
     2  C   -0.026512   1.012264  -0.650157   4.078840  -0.396884   0.143375
     3  C    0.035476   0.140945   0.137972  -7.545911   1.058786  -0.332366
     4  C   -0.164341  -3.298091   1.453285   5.845274  -4.821305  -0.185149
     5  C    0.252378   0.073534   0.709385  -5.349120   5.639320   0.550343
     6  C   -0.226747  -0.284940  -0.148537 -11.656441  10.372368  -2.410044
     7  O    8.311787   0.068068  -0.008034   0.375042  -0.287936  -0.067701
     8  Cl   0.068068  17.928039  -0.393641   0.080676   0.033227   0.010115
     9  Cl  -0.008034  -0.393641  17.830139  -0.180194   0.063882   0.001166
    10  C    0.375042   0.080676  -0.180194  29.901039 -15.907928   4.288482
    11  C   -0.287936   0.033227   0.063882 -15.907928  33.216003 -10.258823
    12  C   -0.067701   0.010115   0.001166   4.288482 -10.258823  22.324904
    13  C    0.184352  -0.000648  -0.075166   5.656852 -13.394674   0.073262
    14  C   -0.001694  -0.004979  -0.000428  -0.470725  -0.416971  -6.753609
    15  C   -0.027898   0.005843  -0.000884  -3.994308   1.453990  -1.744134
    16  Cl   0.000259   0.000021   0.000012  -0.228254  -0.077822  -0.015616
    17  H    0.000018  -0.000003  -0.000000  -0.002915   0.019535   0.055267
    18  H   -0.000194  -0.000076   0.000040   0.074096  -0.015731   0.011047
    19  H    0.000034   0.000857  -0.000928   0.073900  -0.081164   0.009690
    20  H    0.000181  -0.001137  -0.016997  -0.013842  -0.006115   0.000027
              13         14         15         16         17         18
     1  C   -0.791017   0.139170  -0.103936  -0.001495   0.000159   0.012150
     2  C    0.069823  -0.363793   0.045530   0.003257   0.000491  -0.007855
     3  C   -0.979581   0.804110  -0.442977  -0.028481   0.015920   0.067698
     4  C    4.270984  -0.552682   0.216395   0.010515   0.000093  -0.018241
     5  C   -4.738633  -0.037331   0.142349   0.004189  -0.006065   0.006086
     6  C   -9.520148   2.615613  -1.203158  -0.086668  -0.020345   0.061923
     7  O    0.184352  -0.001694  -0.027898   0.000259   0.000018  -0.000194
     8  Cl  -0.000648  -0.004979   0.005843   0.000021  -0.000003  -0.000076
     9  Cl  -0.075166  -0.000428  -0.000884   0.000012  -0.000000   0.000040
    10  C    5.656852  -0.470725  -3.994308  -0.228254  -0.002915   0.074096
    11  C  -13.394674  -0.416971   1.453990  -0.077822   0.019535  -0.015731
    12  C    0.073262  -6.753609  -1.744134  -0.015616   0.055267   0.011047
    13  C   29.595905  -6.208674   1.907476   0.533006  -0.028522   0.148305
    14  C   -6.208674  22.836111  -4.976853   0.263675   0.123286   0.060226
    15  C    1.907476  -4.976853  15.998704  -1.454094   0.195655  -0.062147
    16  Cl   0.533006   0.263675  -1.454094  17.750902  -0.019358   0.000608
    17  H   -0.028522   0.123286   0.195655  -0.019358   0.505728  -0.005498
    18  H    0.148305   0.060226  -0.062147   0.000608  -0.005498   0.506700
    19  H    0.139213   0.027351   0.001172  -0.000023   0.000039  -0.001041
    20  H    0.015157   0.000916   0.000032  -0.000002   0.000000   0.000043
              19         20
     1  C   -0.061978   0.150008
     2  C    0.072377   0.159953
     3  C    0.044111   0.034206
     4  C   -0.015043   0.050660
     5  C    0.002771  -0.058028
     6  C    0.110170   0.018985
     7  O    0.000034   0.000181
     8  Cl   0.000857  -0.001137
     9  Cl  -0.000928  -0.016997
    10  C    0.073900  -0.013842
    11  C   -0.081164  -0.006115
    12  C    0.009690   0.000027
    13  C    0.139213   0.015157
    14  C    0.027351   0.000916
    15  C    0.001172   0.000032
    16  Cl  -0.000023  -0.000002
    17  H    0.000039   0.000000
    18  H   -0.001041   0.000043
    19  H    0.553858  -0.008601
    20  H   -0.008601   0.529543
 Mulliken charges:
               1
     1  C   -0.355645
     2  C   -1.398785
     3  C   -0.573130
     4  C    1.226658
     5  C   -1.411409
     6  C    1.010895
     7  O   -0.367022
     8  Cl   0.296202
     9  Cl   0.416932
    10  C    0.868604
    11  C   -0.127847
    12  C    0.359305
    13  C   -0.857272
    14  C   -1.082721
    15  C    0.043242
    16  Cl   0.345367
    17  H    0.166515
    18  H    0.161860
    19  H    0.133236
    20  H    0.145012
 Sum of Mulliken charges =  -1.00000
 Mulliken charges with hydrogens summed into heavy atoms:
               1
     1  C   -0.355645
     2  C   -1.253773
     3  C   -0.439894
     4  C    1.226658
     5  C   -1.411409
     6  C    1.010895
     7  O   -0.367022
     8  Cl   0.296202
     9  Cl   0.416932
    10  C    0.868604
    11  C   -0.127847
    12  C    0.359305
    13  C   -0.695412
    14  C   -0.916205
    15  C    0.043242
    16  Cl   0.345367
 Electronic spatial extent (au):  <R**2>=           6977.1688
 Charge=             -1.0000 electrons
 Dipole moment (field-independent basis, Debye):
    X=             -1.6366    Y=             -6.1920    Z=              0.1861  Tot=              6.4073
 Quadrupole moment (field-independent basis, Debye-Ang):
   XX=           -171.6997   YY=           -127.9492   ZZ=           -119.8396
   XY=              3.4412   XZ=             -2.7329   YZ=             -2.2940
 Traceless Quadrupole moment (field-independent basis, Debye-Ang):
   XX=            -31.8702   YY=             11.8803   ZZ=             19.9899
   XY=              3.4412   XZ=             -2.7329   YZ=             -2.2940
 Octapole moment (field-independent basis, Debye-Ang**2):
  XXX=             84.7382  YYY=            -34.2610  ZZZ=              3.7557  XYY=            -10.1635
  XXY=            -18.7735  XXZ=             10.6405  XZZ=              8.0676  YZZ=              4.1033
  YYZ=              1.5313  XYZ=              1.5325
 Hexadecapole moment (field-independent basis, Debye-Ang**3):
 XXXX=          -9409.3245 YYYY=          -1221.4561 ZZZZ=           -186.6477 XXXY=            119.8491
 XXXZ=            -38.0910 YYYX=             33.4442 YYYZ=             -4.2631 ZZZX=             -3.5966
 ZZZY=              4.5199 XXYY=          -1599.3993 XXZZ=          -1431.9445 YYZZ=           -240.1496
 XXYZ=             -8.7746 YYXZ=            -19.1020 ZZXY=             14.0209
 N-N= 1.232208716028D+03 E-N=-7.008150714284D+03  KE= 1.909716403279D+03
 No NMR shielding tensors so no spin-rotation constants.
 Leave Link  601 at Tue Jul  5 22:41:29 2022, MaxMem=   671088640 cpu:               1.4 elap:               0.3
 (Enter /gpfs/software/gaussian16/sse4/tar/g16/l607.exe)
 ******************************Gaussian NBO Version 3.1******************************
             N A T U R A L   A T O M I C   O R B I T A L   A N D
          N A T U R A L   B O N D   O R B I T A L   A N A L Y S I S
 ******************************Gaussian NBO Version 3.1******************************
       /RESON  / : Allow strongly delocalized NBO set

 Analyzing the SCF density

 Job title: ...                                                             

 Storage needed:    481810 in NPA,    641630 in NBO ( 671086480 available)
 GSVD:  LWork=       46720 too small for GESVD, short by      177716 words or      177716 for optimal perf.


 NATURAL POPULATIONS:  Natural atomic orbital occupancies 
                                                          
   NAO  Atom  No  lang   Type(AO)    Occupancy      Energy
 ----------------------------------------------------------
     1    C    1  S      Cor( 1S)     1.99843     -10.35380
     2    C    1  S      Val( 2S)     0.92025      -0.10600
     3    C    1  S      Ryd( 4S)     0.00099       1.02773
     4    C    1  S      Ryd( 3S)     0.00036       0.65572
     5    C    1  S      Ryd( 5S)     0.00002      23.44288
     6    C    1  px     Val( 2p)     0.93154      -0.04958
     7    C    1  px     Ryd( 4p)     0.00718       1.10254
     8    C    1  px     Ryd( 3p)     0.00035       0.51776
     9    C    1  px     Ryd( 5p)     0.00040       3.25679
    10    C    1  py     Val( 2p)     1.11299       0.00014
    11    C    1  py     Ryd( 4p)     0.00689       0.92329
    12    C    1  py     Ryd( 3p)     0.00023       0.49231
    13    C    1  py     Ryd( 5p)     0.00027       3.50832
    14    C    1  pz     Val( 2p)     1.07801      -0.03769
    15    C    1  pz     Ryd( 4p)     0.00105       0.74560
    16    C    1  pz     Ryd( 3p)     0.00060       0.39226
    17    C    1  pz     Ryd( 5p)     0.00003       2.87387
    18    C    1  dxy    Ryd( 3d)     0.00109       2.56452
    19    C    1  dxz    Ryd( 3d)     0.00134       1.65136
    20    C    1  dyz    Ryd( 3d)     0.00105       1.80456
    21    C    1  dx2y2  Ryd( 3d)     0.00160       2.32768
    22    C    1  dz2    Ryd( 3d)     0.00088       2.11765

    23    C    2  S      Cor( 1S)     1.99903     -10.26530
    24    C    2  S      Val( 2S)     0.92319      -0.03823
    25    C    2  S      Ryd( 3S)     0.00245       0.93621
    26    C    2  S      Ryd( 4S)     0.00033       1.17437
    27    C    2  S      Ryd( 5S)     0.00001      22.88460
    28    C    2  px     Val( 2p)     1.08781       0.04292
    29    C    2  px     Ryd( 4p)     0.00688       0.91825
    30    C    2  px     Ryd( 3p)     0.00039       0.58131
    31    C    2  px     Ryd( 5p)     0.00017       3.27789
    32    C    2  py     Val( 2p)     1.16369       0.03059
    33    C    2  py     Ryd( 4p)     0.00504       1.12837
    34    C    2  py     Ryd( 3p)     0.00049       0.49883
    35    C    2  py     Ryd( 5p)     0.00008       3.26116
    36    C    2  pz     Val( 2p)     1.13138      -0.00797
    37    C    2  pz     Ryd( 4p)     0.00369       0.62986
    38    C    2  pz     Ryd( 3p)     0.00060       0.41847
    39    C    2  pz     Ryd( 5p)     0.00003       2.90772
    40    C    2  dxy    Ryd( 3d)     0.00060       2.68179
    41    C    2  dxz    Ryd( 3d)     0.00044       1.83244
    42    C    2  dyz    Ryd( 3d)     0.00040       1.79765
    43    C    2  dx2y2  Ryd( 3d)     0.00049       2.68830
    44    C    2  dz2    Ryd( 3d)     0.00044       2.18177

    45    C    3  S      Cor( 1S)     1.99918     -10.28377
    46    C    3  S      Val( 2S)     0.93395      -0.05505
    47    C    3  S      Ryd( 4S)     0.00148       0.97273
    48    C    3  S      Ryd( 3S)     0.00016       0.79838
    49    C    3  S      Ryd( 5S)     0.00001      23.29817
    50    C    3  px     Val( 2p)     1.09564       0.05430
    51    C    3  px     Ryd( 4p)     0.00395       1.16040
    52    C    3  px     Ryd( 3p)     0.00059       0.61456
    53    C    3  px     Ryd( 5p)     0.00012       3.34833
    54    C    3  py     Val( 2p)     1.12520       0.05261
    55    C    3  py     Ryd( 4p)     0.00483       1.08956
    56    C    3  py     Ryd( 3p)     0.00043       0.43959
    57    C    3  py     Ryd( 5p)     0.00008       3.38949
    58    C    3  pz     Val( 2p)     1.00497      -0.00066
    59    C    3  pz     Ryd( 4p)     0.00070       0.71941
    60    C    3  pz     Ryd( 3p)     0.00062       0.45955
    61    C    3  pz     Ryd( 5p)     0.00001       2.85432
    62    C    3  dxy    Ryd( 3d)     0.00061       2.61915
    63    C    3  dxz    Ryd( 3d)     0.00059       1.82459
    64    C    3  dyz    Ryd( 3d)     0.00052       1.83175
    65    C    3  dx2y2  Ryd( 3d)     0.00049       2.70469
    66    C    3  dz2    Ryd( 3d)     0.00037       2.17790

    67    C    4  S      Cor( 1S)     1.99847     -10.34489
    68    C    4  S      Val( 2S)     0.94690      -0.11360
    69    C    4  S      Ryd( 4S)     0.00166       1.09958
    70    C    4  S      Ryd( 3S)     0.00033       0.63570
    71    C    4  S      Ryd( 5S)     0.00001      23.50099
    72    C    4  px     Val( 2p)     1.02824       0.00179
    73    C    4  px     Ryd( 4p)     0.00659       1.06042
    74    C    4  px     Ryd( 3p)     0.00032       0.94514
    75    C    4  px     Ryd( 5p)     0.00021       3.03490
    76    C    4  py     Val( 2p)     0.98037      -0.01114
    77    C    4  py     Ryd( 4p)     0.00655       1.05730
    78    C    4  py     Ryd( 3p)     0.00039       0.93895
    79    C    4  py     Ryd( 5p)     0.00031       2.95894
    80    C    4  pz     Val( 2p)     1.17253      -0.03383
    81    C    4  pz     Ryd( 4p)     0.00250       0.74143
    82    C    4  pz     Ryd( 3p)     0.00065       0.62717
    83    C    4  pz     Ryd( 5p)     0.00005       2.71654
    84    C    4  dxy    Ryd( 3d)     0.00149       2.34443
    85    C    4  dxz    Ryd( 3d)     0.00076       1.73746
    86    C    4  dyz    Ryd( 3d)     0.00103       1.71981
    87    C    4  dx2y2  Ryd( 3d)     0.00105       2.50621
    88    C    4  dz2    Ryd( 3d)     0.00096       2.11585

    89    C    5  S      Cor( 1S)     1.99886     -10.33946
    90    C    5  S      Val( 2S)     0.80526       0.01768
    91    C    5  S      Ryd( 4S)     0.00311       1.32832
    92    C    5  S      Ryd( 3S)     0.00024       0.99048
    93    C    5  S      Ryd( 5S)     0.00003      22.60486
    94    C    5  px     Val( 2p)     1.01843       0.07009
    95    C    5  px     Ryd( 4p)     0.00687       1.43162
    96    C    5  px     Ryd( 3p)     0.00048       0.61074
    97    C    5  px     Ryd( 5p)     0.00012       2.97780
    98    C    5  py     Val( 2p)     0.87967       0.10564
    99    C    5  py     Ryd( 4p)     0.01492       1.27292
   100    C    5  py     Ryd( 3p)     0.00068       0.55594
   101    C    5  py     Ryd( 5p)     0.00011       3.06375
   102    C    5  pz     Val( 2p)     0.87683       0.03489
   103    C    5  pz     Ryd( 4p)     0.00113       0.84666
   104    C    5  pz     Ryd( 3p)     0.00078       0.44161
   105    C    5  pz     Ryd( 5p)     0.00006       2.85696
   106    C    5  dxy    Ryd( 3d)     0.00233       2.69092
   107    C    5  dxz    Ryd( 3d)     0.00093       1.79762
   108    C    5  dyz    Ryd( 3d)     0.00376       1.85342
   109    C    5  dx2y2  Ryd( 3d)     0.00215       2.67846
   110    C    5  dz2    Ryd( 3d)     0.00061       2.18249

   111    C    6  S      Cor( 1S)     1.99901     -10.28698
   112    C    6  S      Val( 2S)     0.88903      -0.02986
   113    C    6  S      Ryd( 4S)     0.00137       1.06478
   114    C    6  S      Ryd( 3S)     0.00026       1.00477
   115    C    6  S      Ryd( 5S)     0.00002      23.23933
   116    C    6  px     Val( 2p)     1.04416       0.05771
   117    C    6  px     Ryd( 4p)     0.00477       1.33337
   118    C    6  px     Ryd( 3p)     0.00041       0.72555
   119    C    6  px     Ryd( 5p)     0.00010       3.60740
   120    C    6  py     Val( 2p)     1.08054       0.04746
   121    C    6  py     Ryd( 4p)     0.00607       1.19930
   122    C    6  py     Ryd( 3p)     0.00027       0.66207
   123    C    6  py     Ryd( 5p)     0.00017       3.59587
   124    C    6  pz     Val( 2p)     1.12517       0.00302
   125    C    6  pz     Ryd( 4p)     0.00406       0.72465
   126    C    6  pz     Ryd( 3p)     0.00055       0.49897
   127    C    6  pz     Ryd( 5p)     0.00003       2.99168
   128    C    6  dxy    Ryd( 3d)     0.00065       2.67636
   129    C    6  dxz    Ryd( 3d)     0.00042       1.84993
   130    C    6  dyz    Ryd( 3d)     0.00041       1.85057
   131    C    6  dx2y2  Ryd( 3d)     0.00052       2.59095
   132    C    6  dz2    Ryd( 3d)     0.00045       2.20845

   133    O    7  S      Cor( 1S)     1.99982     -19.18986
   134    O    7  S      Val( 2S)     1.71695      -0.80053
   135    O    7  S      Ryd( 3S)     0.00142       1.46538
   136    O    7  S      Ryd( 4S)     0.00013       1.51767
   137    O    7  S      Ryd( 5S)     0.00000      49.93545
   138    O    7  px     Val( 2p)     1.81673      -0.15876
   139    O    7  px     Ryd( 3p)     0.00248       0.89328
   140    O    7  px     Ryd( 4p)     0.00019       1.24325
   141    O    7  px     Ryd( 5p)     0.00002       5.43343
   142    O    7  py     Val( 2p)     1.56393      -0.15238
   143    O    7  py     Ryd( 3p)     0.00090       0.77997
   144    O    7  py     Ryd( 4p)     0.00014       1.15756
   145    O    7  py     Ryd( 5p)     0.00008       5.48052
   146    O    7  pz     Val( 2p)     1.60626      -0.12852
   147    O    7  pz     Ryd( 3p)     0.00236       0.73722
   148    O    7  pz     Ryd( 4p)     0.00005       1.12933
   149    O    7  pz     Ryd( 5p)     0.00003       5.27654
   150    O    7  dxy    Ryd( 3d)     0.00119       3.55412
   151    O    7  dxz    Ryd( 3d)     0.00018       3.14257
   152    O    7  dyz    Ryd( 3d)     0.00126       3.30514
   153    O    7  dx2y2  Ryd( 3d)     0.00120       3.60403
   154    O    7  dz2    Ryd( 3d)     0.00040       3.31834

   155   Cl    8  S      Cor( 1S)     2.00000    -101.10484
   156   Cl    8  S      Cor( 2S)     1.99974     -10.81604
   157   Cl    8  S      Val( 3S)     1.83246      -0.94639
   158   Cl    8  S      Ryd( 4S)     0.00275       0.86104
   159   Cl    8  S      Ryd( 5S)     0.00009       1.23971
   160   Cl    8  S      Ryd( 6S)     0.00000      18.01868
   161   Cl    8  S      Ryd( 7S)     0.00000     207.82164
   162   Cl    8  px     Cor( 2p)     1.99996      -7.40470
   163   Cl    8  px     Val( 3p)     1.65147      -0.21241
   164   Cl    8  px     Ryd( 5p)     0.00243       0.55188
   165   Cl    8  px     Ryd( 4p)     0.00023       0.47081
   166   Cl    8  px     Ryd( 6p)     0.00002       3.61960
   167   Cl    8  px     Ryd( 7p)     0.00000      25.26560
   168   Cl    8  py     Cor( 2p)     1.99996      -7.40526
   169   Cl    8  py     Val( 3p)     1.56929      -0.20244
   170   Cl    8  py     Ryd( 5p)     0.00273       0.55214
   171   Cl    8  py     Ryd( 4p)     0.00021       0.42269
   172   Cl    8  py     Ryd( 6p)     0.00002       3.64355
   173   Cl    8  py     Ryd( 7p)     0.00000      25.26392
   174   Cl    8  pz     Cor( 2p)     1.99999      -7.40298
   175   Cl    8  pz     Val( 3p)     1.94112      -0.25314
   176   Cl    8  pz     Ryd( 5p)     0.00328       0.54802
   177   Cl    8  pz     Ryd( 4p)     0.00017       0.41223
   178   Cl    8  pz     Ryd( 6p)     0.00001       3.16564
   179   Cl    8  pz     Ryd( 7p)     0.00000      25.19156
   180   Cl    8  dxy    Ryd( 3d)     0.00420       1.41844
   181   Cl    8  dxz    Ryd( 3d)     0.00093       1.10318
   182   Cl    8  dyz    Ryd( 3d)     0.00159       1.11355
   183   Cl    8  dx2y2  Ryd( 3d)     0.00099       1.34232
   184   Cl    8  dz2    Ryd( 3d)     0.00139       1.19079

   185   Cl    9  S      Cor( 1S)     2.00000    -101.12194
   186   Cl    9  S      Cor( 2S)     1.99971     -10.82868
   187   Cl    9  S      Val( 3S)     1.82075      -0.97237
   188   Cl    9  S      Ryd( 4S)     0.00282       0.84619
   189   Cl    9  S      Ryd( 5S)     0.00007       1.35869
   190   Cl    9  S      Ryd( 6S)     0.00000      18.06052
   191   Cl    9  S      Ryd( 7S)     0.00000     207.66102
   192   Cl    9  px     Cor( 2p)     1.99992      -7.42915
   193   Cl    9  px     Val( 3p)     1.30079      -0.19079
   194   Cl    9  px     Ryd( 5p)     0.00364       0.50452
   195   Cl    9  px     Ryd( 4p)     0.00020       0.42672
   196   Cl    9  px     Ryd( 6p)     0.00002       5.06587
   197   Cl    9  px     Ryd( 7p)     0.00000      24.06990
   198   Cl    9  py     Cor( 2p)     1.99999      -7.42522
   199   Cl    9  py     Val( 3p)     1.93473      -0.27418
   200   Cl    9  py     Ryd( 5p)     0.00202       0.53191
   201   Cl    9  py     Ryd( 4p)     0.00012       0.49670
   202   Cl    9  py     Ryd( 6p)     0.00002       4.38992
   203   Cl    9  py     Ryd( 7p)     0.00000      24.15404
   204   Cl    9  pz     Cor( 2p)     1.99999      -7.42518
   205   Cl    9  pz     Val( 3p)     1.93424      -0.27595
   206   Cl    9  pz     Ryd( 5p)     0.00249       0.52222
   207   Cl    9  pz     Ryd( 4p)     0.00015       0.43953
   208   Cl    9  pz     Ryd( 6p)     0.00001       4.10155
   209   Cl    9  pz     Ryd( 7p)     0.00000      24.16701
   210   Cl    9  dxy    Ryd( 3d)     0.00182       1.33368
   211   Cl    9  dxz    Ryd( 3d)     0.00245       1.11846
   212   Cl    9  dyz    Ryd( 3d)     0.00013       1.05145
   213   Cl    9  dx2y2  Ryd( 3d)     0.00376       1.38855
   214   Cl    9  dz2    Ryd( 3d)     0.00141       1.16937

   215    C   10  S      Cor( 1S)     1.99888     -10.33625
   216    C   10  S      Val( 2S)     0.90263      -0.06576
   217    C   10  S      Ryd( 3S)     0.00186       0.81807
   218    C   10  S      Ryd( 4S)     0.00020       0.86383
   219    C   10  S      Ryd( 5S)     0.00001      23.51123
   220    C   10  px     Val( 2p)     1.09622       0.01329
   221    C   10  px     Ryd( 4p)     0.00559       1.10306
   222    C   10  px     Ryd( 3p)     0.00054       0.77837
   223    C   10  px     Ryd( 5p)     0.00012       3.46182
   224    C   10  py     Val( 2p)     1.07516      -0.00539
   225    C   10  py     Ryd( 4p)     0.00702       1.03587
   226    C   10  py     Ryd( 3p)     0.00039       0.78908
   227    C   10  py     Ryd( 5p)     0.00013       3.35861
   228    C   10  pz     Val( 2p)     1.01804      -0.01547
   229    C   10  pz     Ryd( 4p)     0.00123       0.74137
   230    C   10  pz     Ryd( 3p)     0.00035       0.65453
   231    C   10  pz     Ryd( 5p)     0.00004       2.87472
   232    C   10  dxy    Ryd( 3d)     0.00069       2.59229
   233    C   10  dxz    Ryd( 3d)     0.00106       1.94477
   234    C   10  dyz    Ryd( 3d)     0.00058       2.02341
   235    C   10  dx2y2  Ryd( 3d)     0.00094       2.46115
   236    C   10  dz2    Ryd( 3d)     0.00049       2.03641

   237    C   11  S      Cor( 1S)     1.99823     -10.37053
   238    C   11  S      Val( 2S)     0.98671      -0.11105
   239    C   11  S      Ryd( 3S)     0.00414       0.74662
   240    C   11  S      Ryd( 4S)     0.00027       1.02522
   241    C   11  S      Ryd( 5S)     0.00001      23.27125
   242    C   11  px     Val( 2p)     1.00508       0.05259
   243    C   11  px     Ryd( 4p)     0.00467       0.86639
   244    C   11  px     Ryd( 3p)     0.00080       0.83191
   245    C   11  px     Ryd( 5p)     0.00007       3.23053
   246    C   11  py     Val( 2p)     0.82011       0.04301
   247    C   11  py     Ryd( 4p)     0.00580       0.66230
   248    C   11  py     Ryd( 3p)     0.00036       0.65117
   249    C   11  py     Ryd( 5p)     0.00011       3.05359
   250    C   11  pz     Val( 2p)     0.97038       0.00014
   251    C   11  pz     Ryd( 4p)     0.00194       0.65436
   252    C   11  pz     Ryd( 3p)     0.00034       0.62502
   253    C   11  pz     Ryd( 5p)     0.00003       2.76505
   254    C   11  dxy    Ryd( 3d)     0.00116       2.18013
   255    C   11  dxz    Ryd( 3d)     0.00077       1.84996
   256    C   11  dyz    Ryd( 3d)     0.00059       1.89024
   257    C   11  dx2y2  Ryd( 3d)     0.00061       2.45155
   258    C   11  dz2    Ryd( 3d)     0.00053       1.95919

   259    C   12  S      Cor( 1S)     1.99805     -10.34029
   260    C   12  S      Val( 2S)     1.00720      -0.10308
   261    C   12  S      Ryd( 3S)     0.00551       0.76471
   262    C   12  S      Ryd( 4S)     0.00039       1.07021
   263    C   12  S      Ryd( 5S)     0.00000      23.33279
   264    C   12  px     Val( 2p)     1.09289       0.03965
   265    C   12  px     Ryd( 4p)     0.00516       0.85592
   266    C   12  px     Ryd( 3p)     0.00045       0.56726
   267    C   12  px     Ryd( 5p)     0.00010       3.24364
   268    C   12  py     Val( 2p)     1.02980       0.00684
   269    C   12  py     Ryd( 4p)     0.00576       0.72620
   270    C   12  py     Ryd( 3p)     0.00027       0.41210
   271    C   12  py     Ryd( 5p)     0.00007       3.06560
   272    C   12  pz     Val( 2p)     0.92383       0.00682
   273    C   12  pz     Ryd( 4p)     0.00146       0.68894
   274    C   12  pz     Ryd( 3p)     0.00029       0.45003
   275    C   12  pz     Ryd( 5p)     0.00002       2.83746
   276    C   12  dxy    Ryd( 3d)     0.00140       2.28461
   277    C   12  dxz    Ryd( 3d)     0.00081       1.86715
   278    C   12  dyz    Ryd( 3d)     0.00075       1.86874
   279    C   12  dx2y2  Ryd( 3d)     0.00074       2.37525
   280    C   12  dz2    Ryd( 3d)     0.00055       1.97587

   281    C   13  S      Cor( 1S)     1.99910     -10.31349
   282    C   13  S      Val( 2S)     0.94379      -0.08577
   283    C   13  S      Ryd( 4S)     0.00169       0.87539
   284    C   13  S      Ryd( 3S)     0.00018       0.74318
   285    C   13  S      Ryd( 5S)     0.00001      23.38742
   286    C   13  px     Val( 2p)     1.06798       0.02674
   287    C   13  px     Ryd( 4p)     0.00342       1.02717
   288    C   13  px     Ryd( 3p)     0.00061       0.58357
   289    C   13  px     Ryd( 5p)     0.00014       3.31755
   290    C   13  py     Val( 2p)     1.12687       0.01143
   291    C   13  py     Ryd( 4p)     0.00496       1.02303
   292    C   13  py     Ryd( 3p)     0.00048       0.41470
   293    C   13  py     Ryd( 5p)     0.00006       3.29400
   294    C   13  pz     Val( 2p)     1.04846      -0.02177
   295    C   13  pz     Ryd( 4p)     0.00143       0.74884
   296    C   13  pz     Ryd( 3p)     0.00053       0.41552
   297    C   13  pz     Ryd( 5p)     0.00002       2.92143
   298    C   13  dxy    Ryd( 3d)     0.00055       2.49456
   299    C   13  dxz    Ryd( 3d)     0.00052       1.92264
   300    C   13  dyz    Ryd( 3d)     0.00042       1.99616
   301    C   13  dx2y2  Ryd( 3d)     0.00055       2.54887
   302    C   13  dz2    Ryd( 3d)     0.00040       2.01885

   303    C   14  S      Cor( 1S)     1.99901     -10.31174
   304    C   14  S      Val( 2S)     0.94618      -0.08553
   305    C   14  S      Ryd( 4S)     0.00193       0.88656
   306    C   14  S      Ryd( 3S)     0.00040       0.84094
   307    C   14  S      Ryd( 5S)     0.00001      23.26617
   308    C   14  px     Val( 2p)     1.10989       0.01414
   309    C   14  px     Ryd( 4p)     0.00593       0.97437
   310    C   14  px     Ryd( 3p)     0.00044       0.47657
   311    C   14  px     Ryd( 5p)     0.00011       3.25640
   312    C   14  py     Val( 2p)     1.11916      -0.00115
   313    C   14  py     Ryd( 4p)     0.00428       1.00704
   314    C   14  py     Ryd( 3p)     0.00056       0.39118
   315    C   14  py     Ryd( 5p)     0.00008       3.23426
   316    C   14  pz     Val( 2p)     1.04010      -0.02803
   317    C   14  pz     Ryd( 4p)     0.00203       0.69912
   318    C   14  pz     Ryd( 3p)     0.00056       0.38123
   319    C   14  pz     Ryd( 5p)     0.00002       2.89922
   320    C   14  dxy    Ryd( 3d)     0.00064       2.49000
   321    C   14  dxz    Ryd( 3d)     0.00056       1.87996
   322    C   14  dyz    Ryd( 3d)     0.00044       1.98029
   323    C   14  dx2y2  Ryd( 3d)     0.00050       2.57028
   324    C   14  dz2    Ryd( 3d)     0.00039       2.02846

   325    C   15  S      Cor( 1S)     1.99850     -10.39062
   326    C   15  S      Val( 2S)     0.94101      -0.14405
   327    C   15  S      Ryd( 3S)     0.00183       0.63234
   328    C   15  S      Ryd( 4S)     0.00038       0.80389
   329    C   15  S      Ryd( 5S)     0.00001      23.50263
   330    C   15  px     Val( 2p)     0.94664      -0.08497
   331    C   15  px     Ryd( 4p)     0.00655       1.03375
   332    C   15  px     Ryd( 3p)     0.00030       0.79805
   333    C   15  px     Ryd( 5p)     0.00039       2.89997
   334    C   15  py     Val( 2p)     1.12193      -0.03460
   335    C   15  py     Ryd( 3p)     0.00641       0.86453
   336    C   15  py     Ryd( 4p)     0.00071       0.88399
   337    C   15  py     Ryd( 5p)     0.00011       2.91202
   338    C   15  pz     Val( 2p)     1.13133      -0.06500
   339    C   15  pz     Ryd( 3p)     0.00204       0.74280
   340    C   15  pz     Ryd( 4p)     0.00030       0.85263
   341    C   15  pz     Ryd( 5p)     0.00010       2.44092
   342    C   15  dxy    Ryd( 3d)     0.00116       2.42715
   343    C   15  dxz    Ryd( 3d)     0.00150       1.74170
   344    C   15  dyz    Ryd( 3d)     0.00063       1.98613
   345    C   15  dx2y2  Ryd( 3d)     0.00255       2.22769
   346    C   15  dz2    Ryd( 3d)     0.00102       1.95136

   347   Cl   16  S      Cor( 1S)     2.00000    -101.14092
   348   Cl   16  S      Cor( 2S)     1.99969     -10.82335
   349   Cl   16  S      Val( 3S)     1.81602      -0.98428
   350   Cl   16  S      Ryd( 4S)     0.00255       0.66867
   351   Cl   16  S      Ryd( 5S)     0.00034       1.33135
   352   Cl   16  S      Ryd( 6S)     0.00000      18.15915
   353   Cl   16  S      Ryd( 7S)     0.00000     207.64002
   354   Cl   16  px     Cor( 2p)     1.99991      -7.43904
   355   Cl   16  px     Val( 3p)     1.28678      -0.20161
   356   Cl   16  px     Ryd( 4p)     0.00435       0.50324
   357   Cl   16  px     Ryd( 5p)     0.00021       0.53904
   358   Cl   16  px     Ryd( 6p)     0.00003       3.36661
   359   Cl   16  px     Ryd( 7p)     0.00000      25.50604
   360   Cl   16  py     Cor( 2p)     1.99999      -7.43496
   361   Cl   16  py     Val( 3p)     1.95900      -0.28999
   362   Cl   16  py     Ryd( 4p)     0.00217       0.53146
   363   Cl   16  py     Ryd( 5p)     0.00021       0.60870
   364   Cl   16  py     Ryd( 6p)     0.00001       2.93545
   365   Cl   16  py     Ryd( 7p)     0.00000      25.33426
   366   Cl   16  pz     Cor( 2p)     1.99999      -7.43498
   367   Cl   16  pz     Val( 3p)     1.94083      -0.28894
   368   Cl   16  pz     Ryd( 4p)     0.00264       0.53132
   369   Cl   16  pz     Ryd( 5p)     0.00012       0.59180
   370   Cl   16  pz     Ryd( 6p)     0.00001       2.80896
   371   Cl   16  pz     Ryd( 7p)     0.00000      25.27474
   372   Cl   16  dxy    Ryd( 3d)     0.00154       1.27296
   373   Cl   16  dxz    Ryd( 3d)     0.00244       1.12998
   374   Cl   16  dyz    Ryd( 3d)     0.00008       1.04802
   375   Cl   16  dx2y2  Ryd( 3d)     0.00430       1.36782
   376   Cl   16  dz2    Ryd( 3d)     0.00142       1.14601

   377    H   17  S      Val( 1S)     0.77451       0.13999
   378    H   17  S      Ryd( 2S)     0.00064       1.02950
   379    H   17  S      Ryd( 3S)     0.00017       1.89396
   380    H   17  px     Ryd( 2p)     0.00021       2.31115
   381    H   17  py     Ryd( 2p)     0.00027       2.44740
   382    H   17  pz     Ryd( 2p)     0.00016       1.83623

   383    H   18  S      Val( 1S)     0.77552       0.14868
   384    H   18  S      Ryd( 2S)     0.00078       1.01407
   385    H   18  S      Ryd( 3S)     0.00017       1.95181
   386    H   18  px     Ryd( 2p)     0.00012       2.21747
   387    H   18  py     Ryd( 2p)     0.00034       2.55262
   388    H   18  pz     Ryd( 2p)     0.00020       1.88042

   389    H   19  S      Val( 1S)     0.80324       0.16010
   390    H   19  S      Ryd( 2S)     0.00099       1.01102
   391    H   19  S      Ryd( 3S)     0.00019       1.98924
   392    H   19  px     Ryd( 2p)     0.00018       2.38387
   393    H   19  py     Ryd( 2p)     0.00030       2.58636
   394    H   19  pz     Ryd( 2p)     0.00017       1.76988

   395    H   20  S      Val( 1S)     0.78727       0.16536
   396    H   20  S      Ryd( 2S)     0.00103       0.96124
   397    H   20  S      Ryd( 3S)     0.00021       2.05192
   398    H   20  px     Ryd( 2p)     0.00016       2.21572
   399    H   20  py     Ryd( 2p)     0.00031       2.73129
   400    H   20  pz     Ryd( 2p)     0.00021       1.76324

 WARNING:  1 low occupancy (<1.9990e) core orbital  found on  C    1
           1 low occupancy (<1.9990e) core orbital  found on  C    4
           1 low occupancy (<1.9990e) core orbital  found on  C    5
           1 low occupancy (<1.9990e) core orbital  found on  C   10
           1 low occupancy (<1.9990e) core orbital  found on  C   11
           1 low occupancy (<1.9990e) core orbital  found on  C   12
           1 low occupancy (<1.9990e) core orbital  found on  C   15

 WARNING:  Population inversion found on atom  C    1
           Population inversion found on atom  C    2
           Population inversion found on atom  C    3
           Population inversion found on atom  C    4
           Population inversion found on atom  C    5
           Population inversion found on atom  C    6
           Population inversion found on atom Cl    8
           Population inversion found on atom Cl    9
           Population inversion found on atom  C   10
           Population inversion found on atom  C   11
           Population inversion found on atom  C   12
           Population inversion found on atom  C   13
           Population inversion found on atom  C   14
           Population inversion found on atom  C   15


 Summary of Natural Population Analysis:                  
                                                          
                                       Natural Population 
                Natural  -----------------------------------------------
    Atom  No    Charge         Core      Valence    Rydberg      Total
 -----------------------------------------------------------------------
      C    1   -0.06555      1.99843     4.04279    0.02433     6.06555
      C    2   -0.32763      1.99903     4.30607    0.02253     6.32763
      C    3   -0.17447      1.99918     4.15975    0.01554     6.17447
      C    4   -0.15136      1.99847     4.12804    0.02486     6.15136
      C    5    0.38265      1.99886     3.58019    0.03830     5.61735
      C    6   -0.15845      1.99901     4.13890    0.02054     6.15845
      O    7   -0.71572      1.99982     6.70388    0.01203     8.71572
     Cl    8   -0.01507      9.99965     6.99434    0.02108    17.01507
     Cl    9   -0.01126      9.99961     6.99051    0.02113    17.01126
      C   10   -0.11217      1.99888     4.09205    0.02124     6.11217
      C   11    0.19730      1.99823     3.78228    0.02219     5.80270
      C   12   -0.07550      1.99805     4.05372    0.02373     6.07550
      C   13   -0.20215      1.99910     4.18710    0.01595     6.20215
      C   14   -0.23322      1.99901     4.21533    0.01889     6.23322
      C   15   -0.16539      1.99850     4.14091    0.02599     6.16539
     Cl   16   -0.02465      9.99959     7.00263    0.02243    17.02465
      H   17    0.22404      0.00000     0.77451    0.00145     0.77596
      H   18    0.22286      0.00000     0.77552    0.00161     0.77714
      H   19    0.19493      0.00000     0.80324    0.00184     0.80507
      H   20    0.21082      0.00000     0.78727    0.00191     0.78918
 =======================================================================
   * Total *   -1.00000     55.98341    79.65902    0.35757   136.00000

                                 Natural Population      
 --------------------------------------------------------
   Core                      55.98341 ( 99.9704% of  56)
   Valence                   79.65902 ( 99.5738% of  80)
   Natural Minimal Basis    135.64243 ( 99.7371% of 136)
   Natural Rydberg Basis      0.35757 (  0.2629% of 136)
 --------------------------------------------------------

    Atom  No          Natural Electron Configuration
 ----------------------------------------------------------------------------
      C    1      [core]2S( 0.92)2p( 3.12)3d( 0.01)4p( 0.02)
      C    2      [core]2S( 0.92)2p( 3.38)4p( 0.02)
      C    3      [core]2S( 0.93)2p( 3.23)4p( 0.01)
      C    4      [core]2S( 0.95)2p( 3.18)3d( 0.01)4p( 0.02)
      C    5      [core]2S( 0.81)2p( 2.77)3d( 0.01)4p( 0.02)
      C    6      [core]2S( 0.89)2p( 3.25)4p( 0.01)
      O    7      [core]2S( 1.72)2p( 4.99)3p( 0.01)
     Cl    8      [core]3S( 1.83)3p( 5.16)3d( 0.01)5p( 0.01)
     Cl    9      [core]3S( 1.82)3p( 5.17)3d( 0.01)5p( 0.01)
      C   10      [core]2S( 0.90)2p( 3.19)4p( 0.01)
      C   11      [core]2S( 0.99)2p( 2.80)4p( 0.01)
      C   12      [core]2S( 1.01)2p( 3.05)3S( 0.01)4p( 0.01)
      C   13      [core]2S( 0.94)2p( 3.24)4p( 0.01)
      C   14      [core]2S( 0.95)2p( 3.27)4p( 0.01)
      C   15      [core]2S( 0.94)2p( 3.20)3p( 0.01)3d( 0.01)4p( 0.01)
     Cl   16      [core]3S( 1.82)3p( 5.19)3d( 0.01)4p( 0.01)
      H   17            1S( 0.77)
      H   18            1S( 0.78)
      H   19            1S( 0.80)
      H   20            1S( 0.79)


 NATURAL BOND ORBITAL ANALYSIS:

                       Occupancies       Lewis Structure    Low   High
           Occ.    -------------------  -----------------   occ   occ
  Cycle   Thresh.   Lewis   Non-Lewis     CR  BD  3C  LP    (L)   (NL)   Dev
 =============================================================================
   1(1)    1.90   129.23914   6.76086     28  24   0  16    10      8    0.45
   2(2)    1.90   129.23914   6.76086     28  24   0  16    10      8    0.45
   3(1)    1.80   129.58566   6.41434     28  23   0  17     6      7    0.45
   4(2)    1.80   129.58566   6.41434     28  23   0  17     6      7    0.45
   5(1)    1.70   131.26884   4.73116     28  26   0  14     3      7    0.45
   6(2)    1.70   131.37084   4.62916     28  26   0  14     3      7    0.43
   7(3)    1.70   131.41776   4.58224     28  26   0  14     3      7    0.42
   8(4)    1.70   131.42228   4.57772     28  26   0  14     3      7    0.42
   9(5)    1.70   131.42228   4.57772     28  26   0  14     3      7    0.42
  10(1)    1.60   131.66033   4.33967     28  26   0  14     2      7    0.44
  11(2)    1.60   131.66033   4.33967     28  26   0  14     2      7    0.44
  12(1)    1.50   132.04751   3.95249     28  27   0  13     1      7    0.44
  13(2)    1.50   132.59406   3.40594     28  28   0  12     0      7    0.44
  14(3)    1.50   132.59406   3.40594     28  28   0  12     0      7    0.44
 -----------------------------------------------------------------------------

 Structure accepted: RESONANCE keyword permits strongly delocalized structure

 WARNING:  1 low occupancy (<1.9990e) core orbital  found on  C    1
           1 low occupancy (<1.9990e) core orbital  found on  C    4
           1 low occupancy (<1.9990e) core orbital  found on  C    5
           1 low occupancy (<1.9990e) core orbital  found on  C   10
           1 low occupancy (<1.9990e) core orbital  found on  C   11
           1 low occupancy (<1.9990e) core orbital  found on  C   12
           1 low occupancy (<1.9990e) core orbital  found on  C   15

 --------------------------------------------------------
   Core                     55.98341 ( 99.970% of  56)
   Valence Lewis            76.61066 ( 95.763% of  80)
  ==================       ============================
   Total Lewis             132.59406 ( 97.496% of 136)
  -----------------------------------------------------
   Valence non-Lewis         3.16436 (  2.327% of 136)
   Rydberg non-Lewis         0.24157 (  0.178% of 136)
  ==================       ============================
   Total non-Lewis           3.40594 (  2.504% of 136)
 --------------------------------------------------------


       (Occupancy)   Bond orbital/ Coefficients/ Hybrids
 ---------------------------------------------------------------------------------
     1. (1.97237) BD ( 1) C   1 - C   2  
                ( 51.16%)   0.7152* C   1 s( 38.69%)p 1.58( 61.28%)d 0.00(  0.03%)
                                           -0.0002  0.6220 -0.0054 -0.0003  0.0003
                                           -0.4479 -0.0143 -0.0092 -0.0081 -0.6396
                                            0.0198 -0.0022 -0.0061 -0.0472  0.0017
                                           -0.0004 -0.0004  0.0116  0.0008  0.0020
                                           -0.0025 -0.0136
                ( 48.84%)   0.6989* C   2 s( 35.14%)p 1.84( 64.82%)d 0.00(  0.04%)
                                            0.0001  0.5926 -0.0163  0.0035  0.0002
                                            0.5271 -0.0452 -0.0011  0.0004  0.6038
                                            0.0022 -0.0151  0.0008  0.0596  0.0002
                                           -0.0012  0.0001  0.0134  0.0014  0.0024
                                           -0.0056 -0.0122
     2. (1.98103) BD ( 1) C   1 - C   4  
                ( 50.91%)   0.7135* C   1 s( 38.48%)p 1.60( 61.50%)d 0.00(  0.03%)
                                           -0.0000  0.6202 -0.0075  0.0065  0.0002
                                           -0.2168 -0.0178 -0.0074 -0.0051  0.7508
                                           -0.0081  0.0086  0.0078  0.0601 -0.0006
                                            0.0008  0.0006 -0.0090 -0.0008  0.0021
                                           -0.0072 -0.0112
                ( 49.09%)   0.7006* C   4 s( 38.59%)p 1.59( 61.37%)d 0.00(  0.03%)
                                           -0.0001  0.6209  0.0185  0.0044 -0.0001
                                            0.3359 -0.0268  0.0021  0.0003 -0.7044
                                            0.0057  0.0063 -0.0126 -0.0616  0.0005
                                            0.0004 -0.0010 -0.0090 -0.0010  0.0027
                                           -0.0089 -0.0134
     3. (1.79754) BD ( 2) C   1 - C   4  
                ( 46.42%)   0.6813* C   1 s(  0.00%)p 1.00( 99.97%)d 0.00(  0.03%)
                                            0.0001 -0.0010  0.0001  0.0004  0.0000
                                            0.0044 -0.0001  0.0003 -0.0001 -0.0776
                                           -0.0005  0.0023 -0.0004  0.9965  0.0056
                                           -0.0261  0.0018  0.0004 -0.0045  0.0162
                                            0.0010  0.0025
                ( 53.58%)   0.7320* C   4 s(  0.00%)p 1.00( 99.97%)d 0.00(  0.03%)
                                            0.0000  0.0018  0.0004  0.0008 -0.0001
                                            0.0128  0.0004  0.0002  0.0002 -0.0794
                                            0.0003 -0.0017  0.0005  0.9964 -0.0012
                                            0.0190 -0.0057 -0.0005  0.0047 -0.0152
                                           -0.0014 -0.0021
     4. (1.98924) BD ( 1) C   1 -Cl   9  
                ( 45.29%)   0.6730* C   1 s( 22.71%)p 3.40( 77.10%)d 0.01(  0.19%)
                                           -0.0001  0.4763  0.0139 -0.0086 -0.0011
                                            0.8661 -0.0020  0.0097 -0.0162 -0.1422
                                           -0.0005 -0.0025  0.0037 -0.0144 -0.0002
                                           -0.0001  0.0003 -0.0138 -0.0012  0.0005
                                            0.0341 -0.0233
                ( 54.71%)   0.7396*Cl   9 s( 19.47%)p 4.11( 80.04%)d 0.02(  0.49%)
                                            0.0000  0.0001  0.4392  0.0430  0.0015
                                            0.0002 -0.0000 -0.0001 -0.8698  0.0484
                                            0.0075 -0.0006  0.0002  0.0000  0.2025
                                           -0.0097 -0.0006  0.0001 -0.0000  0.0000
                                            0.0160 -0.0008 -0.0000 -0.0000  0.0000
                                           -0.0262 -0.0021  0.0004  0.0546 -0.0344
     5. (1.96895) BD ( 1) C   2 - C   3  
                ( 50.34%)   0.7095* C   2 s( 36.02%)p 1.78( 63.94%)d 0.00(  0.04%)
                                           -0.0002  0.5998 -0.0201 -0.0042 -0.0001
                                           -0.7916  0.0260  0.0107 -0.0022  0.1032
                                            0.0352 -0.0097 -0.0000  0.0025  0.0041
                                           -0.0009 -0.0001 -0.0086 -0.0002  0.0008
                                            0.0113 -0.0136
                ( 49.66%)   0.7047* C   3 s( 36.09%)p 1.77( 63.88%)d 0.00(  0.03%)
                                            0.0001  0.6004  0.0214 -0.0017 -0.0006
                                            0.7869 -0.0105 -0.0145  0.0014 -0.1330
                                            0.0405 -0.0021 -0.0001 -0.0009  0.0025
                                           -0.0003  0.0001 -0.0019  0.0004  0.0002
                                            0.0133 -0.0121
     6. (1.73436) BD ( 2) C   2 - C   3  
                ( 54.86%)   0.7407* C   2 s(  0.00%)p 1.00( 99.97%)d 0.00(  0.03%)
                                            0.0000  0.0005 -0.0004 -0.0011 -0.0003
                                           -0.0084 -0.0004 -0.0010  0.0002 -0.0914
                                           -0.0021 -0.0020  0.0003  0.9951  0.0256
                                            0.0170 -0.0003  0.0013 -0.0129  0.0123
                                            0.0011  0.0017
                ( 45.14%)   0.6718* C   3 s(  0.00%)p 1.00( 99.95%)d 0.00(  0.04%)
                                           -0.0000 -0.0046 -0.0036  0.0005  0.0003
                                           -0.0139 -0.0015  0.0041  0.0013 -0.1111
                                           -0.0027 -0.0020 -0.0005  0.9931  0.0101
                                            0.0245 -0.0011 -0.0017  0.0208  0.0019
                                            0.0008  0.0009
     7. (1.97781) BD ( 1) C   2 - H  20  
                ( 60.61%)   0.7785* C   2 s( 28.88%)p 2.46( 71.09%)d 0.00(  0.03%)
                                            0.0004 -0.5366 -0.0282 -0.0020  0.0001
                                           -0.3037 -0.0112  0.0026  0.0002  0.7834
                                            0.0044 -0.0003 -0.0017  0.0697  0.0008
                                           -0.0001 -0.0001  0.0099  0.0009 -0.0024
                                            0.0111  0.0095
                ( 39.39%)   0.6276* H  20 s( 99.96%)p 0.00(  0.04%)
                                           -0.9998 -0.0011 -0.0014  0.0091 -0.0170
                                           -0.0014
     8. (1.97239) BD ( 1) C   3 - C   6  
                ( 49.49%)   0.7035* C   3 s( 35.90%)p 1.78( 64.07%)d 0.00(  0.03%)
                                            0.0001  0.5992  0.0038  0.0019  0.0012
                                           -0.3348  0.0225  0.0056  0.0013  0.7222
                                           -0.0002 -0.0147  0.0006  0.0790  0.0016
                                           -0.0022  0.0000 -0.0068 -0.0011  0.0038
                                           -0.0096 -0.0112
                ( 50.51%)   0.7107* C   6 s( 33.91%)p 1.95( 66.05%)d 0.00(  0.04%)
                                           -0.0001  0.5822  0.0109 -0.0035 -0.0003
                                            0.3262 -0.0039 -0.0024 -0.0000 -0.7412
                                            0.0158  0.0035 -0.0034 -0.0662  0.0049
                                            0.0004 -0.0008 -0.0108 -0.0003  0.0027
                                           -0.0086 -0.0128
     9. (1.97891) BD ( 1) C   3 - H  19  
                ( 59.80%)   0.7733* C   3 s( 27.99%)p 2.57( 71.97%)d 0.00(  0.04%)
                                            0.0004 -0.5286  0.0215  0.0001  0.0006
                                            0.5158  0.0121 -0.0017 -0.0003  0.6687
                                            0.0036  0.0052  0.0009  0.0797 -0.0022
                                            0.0023  0.0003 -0.0160 -0.0017 -0.0031
                                            0.0056  0.0081
                ( 40.20%)   0.6340* H  19 s( 99.96%)p 0.00(  0.04%)
                                           -0.9998 -0.0017 -0.0009 -0.0111 -0.0161
                                           -0.0032
    10. (1.97057) BD ( 1) C   4 - C   5  
                ( 51.84%)   0.7200* C   4 s( 38.85%)p 1.57( 61.12%)d 0.00(  0.04%)
                                           -0.0002  0.6232 -0.0047  0.0036  0.0009
                                           -0.7585 -0.0063  0.0063 -0.0095  0.1858
                                           -0.0222  0.0051 -0.0020  0.0235 -0.0027
                                            0.0003 -0.0000 -0.0029 -0.0010  0.0007
                                            0.0130 -0.0134
                ( 48.16%)   0.6939* C   5 s( 34.02%)p 1.94( 65.95%)d 0.00(  0.03%)
                                            0.0000  0.5832  0.0051  0.0025 -0.0010
                                            0.8034  0.0028 -0.0091 -0.0026 -0.1111
                                           -0.0308  0.0098 -0.0024 -0.0241 -0.0020
                                            0.0015 -0.0003 -0.0069 -0.0012 -0.0005
                                            0.0154 -0.0070
    11. (1.98786) BD ( 1) C   4 -Cl   8  
                ( 45.38%)   0.6737* C   4 s( 22.45%)p 3.45( 77.36%)d 0.01(  0.18%)
                                           -0.0001  0.4736 -0.0087 -0.0116 -0.0014
                                            0.5572  0.0088 -0.0135 -0.0054  0.6785
                                           -0.0131 -0.0123 -0.0083  0.0460 -0.0004
                                           -0.0002 -0.0007  0.0352  0.0021  0.0028
                                           -0.0039 -0.0234
                ( 54.62%)   0.7390*Cl   8 s( 18.19%)p 4.47( 81.34%)d 0.03(  0.47%)
                                            0.0000  0.0002  0.4245  0.0410  0.0011
                                            0.0004 -0.0000 -0.0001 -0.5976  0.0313
                                            0.0049 -0.0001  0.0002 -0.0001 -0.6727
                                            0.0379  0.0069 -0.0005  0.0002 -0.0000
                                           -0.0352  0.0021  0.0004 -0.0001  0.0000
                                            0.0587  0.0031  0.0036 -0.0085 -0.0341
    12. (1.96525) BD ( 1) C   5 - C   6  
                ( 48.57%)   0.6969* C   5 s( 35.52%)p 1.81( 64.46%)d 0.00(  0.03%)
                                            0.0001 -0.5958 -0.0154 -0.0012 -0.0013
                                            0.5193 -0.0093 -0.0032 -0.0025  0.6085
                                            0.0192 -0.0119  0.0020  0.0630  0.0021
                                           -0.0020  0.0003 -0.0137 -0.0017 -0.0018
                                            0.0054  0.0074
                ( 51.43%)   0.7172* C   6 s( 34.24%)p 1.92( 65.73%)d 0.00(  0.04%)
                                            0.0001 -0.5851  0.0080 -0.0018 -0.0004
                                           -0.4674 -0.0113  0.0058 -0.0003 -0.6595
                                            0.0051  0.0058 -0.0030 -0.0600  0.0037
                                            0.0006 -0.0006 -0.0145 -0.0012 -0.0021
                                            0.0024  0.0121
    13. (1.51300) BD ( 2) C   5 - C   6  
                ( 37.83%)   0.6151* C   5 s(  0.00%)p 1.00( 99.95%)d 0.00(  0.05%)
                                            0.0001  0.0042 -0.0010 -0.0013  0.0001
                                            0.0117  0.0022 -0.0011 -0.0003 -0.1087
                                           -0.0005 -0.0015 -0.0008  0.9934  0.0057
                                            0.0257  0.0048  0.0011 -0.0018 -0.0221
                                           -0.0023 -0.0040
                ( 62.17%)   0.7885* C   6 s(  0.00%)p 1.00( 99.99%)d 0.00(  0.01%)
                                           -0.0000 -0.0032 -0.0004 -0.0001  0.0002
                                            0.0033  0.0006  0.0021 -0.0002 -0.0900
                                           -0.0055 -0.0001  0.0001  0.9956  0.0131
                                            0.0192 -0.0014 -0.0011  0.0108 -0.0002
                                           -0.0003 -0.0005
    14. (1.99187) BD ( 1) C   5 - O   7  
                ( 37.22%)   0.6101* C   5 s( 30.15%)p 2.31( 69.72%)d 0.00(  0.13%)
                                           -0.0000  0.5482 -0.0299 -0.0046 -0.0011
                                           -0.2897  0.0165  0.0052  0.0002  0.7761
                                           -0.0542 -0.0125 -0.0035  0.0861 -0.0084
                                           -0.0024 -0.0003 -0.0191 -0.0019  0.0066
                                           -0.0234 -0.0196
                ( 62.78%)   0.7923* O   7 s( 36.39%)p 1.74( 63.50%)d 0.00(  0.11%)
                                            0.0000  0.6028  0.0228 -0.0037 -0.0000
                                            0.2762 -0.0081  0.0004  0.0004 -0.7401
                                            0.0147 -0.0048 -0.0012 -0.1033  0.0010
                                           -0.0010 -0.0000 -0.0188 -0.0023  0.0067
                                           -0.0220 -0.0148
    15. (1.97316) BD ( 1) C   6 - C  10  
                ( 48.43%)   0.6959* C   6 s( 31.82%)p 2.14( 68.15%)d 0.00(  0.02%)
                                           -0.0000  0.5641  0.0048  0.0022  0.0001
                                           -0.8214 -0.0004  0.0104  0.0011  0.0806
                                            0.0001  0.0005  0.0003  0.0118 -0.0011
                                            0.0006  0.0001  0.0003  0.0001  0.0004
                                            0.0121 -0.0095
                ( 51.57%)   0.7181* C  10 s( 31.90%)p 2.13( 68.08%)d 0.00(  0.02%)
                                            0.0000  0.5647 -0.0101 -0.0023  0.0006
                                            0.8213  0.0212 -0.0070  0.0002 -0.0726
                                           -0.0035  0.0018 -0.0002  0.0201 -0.0012
                                            0.0005  0.0001 -0.0007 -0.0011 -0.0014
                                            0.0108 -0.0072
    16. (1.97714) BD ( 1) C  10 - C  11  
                ( 51.70%)   0.7190* C  10 s( 30.81%)p 2.24( 69.14%)d 0.00(  0.05%)
                                           -0.0001  0.5551  0.0043  0.0006 -0.0008
                                           -0.3108 -0.0179 -0.0003 -0.0013  0.7150
                                           -0.0096 -0.0023 -0.0001 -0.2882  0.0085
                                            0.0015  0.0001 -0.0121  0.0043 -0.0125
                                           -0.0117 -0.0071
                ( 48.30%)   0.6950* C  11 s( 51.60%)p 0.94( 48.36%)d 0.00(  0.04%)
                                           -0.0000  0.7183  0.0012  0.0011  0.0009
                                            0.5020 -0.0093 -0.0044  0.0017 -0.4507
                                            0.0048  0.0077 -0.0046  0.1680 -0.0037
                                           -0.0032  0.0015 -0.0102  0.0035 -0.0109
                                           -0.0108 -0.0066
    17. (1.62576) BD ( 2) C  10 - C  11  
                ( 51.49%)   0.7176* C  10 s(  0.03%)p99.99( 99.90%)d 2.04(  0.07%)
                                            0.0003  0.0167  0.0074  0.0009  0.0002
                                           -0.0023 -0.0004  0.0023  0.0002  0.3616
                                            0.0003  0.0021 -0.0004  0.9317 -0.0040
                                            0.0138 -0.0015 -0.0083 -0.0200  0.0106
                                           -0.0041 -0.0094
                ( 48.51%)   0.6965* C  11 s(  0.05%)p99.99( 99.85%)d 1.90(  0.10%)
                                           -0.0003 -0.0207 -0.0083  0.0040 -0.0000
                                            0.0130 -0.0036  0.0022  0.0006  0.3326
                                           -0.0025  0.0043 -0.0019  0.9421  0.0012
                                            0.0121 -0.0013 -0.0044 -0.0090 -0.0216
                                            0.0088  0.0183
    18. (1.95242) BD ( 1) C  10 - C  13  
                ( 51.11%)   0.7149* C  10 s( 37.23%)p 1.68( 62.73%)d 0.00(  0.03%)
                                           -0.0008  0.6102  0.0038  0.0028  0.0001
                                           -0.4771 -0.0086  0.0005 -0.0018 -0.5931
                                            0.0105  0.0032 -0.0035  0.2181 -0.0088
                                           -0.0023  0.0017  0.0136 -0.0041 -0.0071
                                           -0.0005 -0.0091
                ( 48.89%)   0.6992* C  13 s( 35.81%)p 1.79( 64.16%)d 0.00(  0.03%)
                                            0.0003  0.5984  0.0048  0.0032  0.0012
                                            0.4870 -0.0207 -0.0084 -0.0003  0.5799
                                            0.0060 -0.0095  0.0018 -0.2597 -0.0033
                                            0.0052 -0.0005  0.0108 -0.0055 -0.0101
                                           -0.0039 -0.0079
    19. (1.98889) BD ( 1) C  11 - C  12  
                ( 49.41%)   0.7029* C  11 s( 48.28%)p 1.07( 51.68%)d 0.00(  0.04%)
                                           -0.0002  0.6948 -0.0080  0.0002 -0.0008
                                           -0.5153 -0.0012  0.0076 -0.0029  0.4786
                                           -0.0245  0.0077 -0.0030 -0.1467  0.0061
                                           -0.0028  0.0006 -0.0116  0.0026  0.0008
                                            0.0137 -0.0075
                ( 50.59%)   0.7113* C  12 s( 49.02%)p 1.04( 50.94%)d 0.00(  0.05%)
                                           -0.0003  0.7000 -0.0087 -0.0042 -0.0006
                                            0.6040 -0.0231 -0.0112 -0.0008  0.3451
                                           -0.0215  0.0040 -0.0026 -0.1555  0.0096
                                           -0.0013  0.0011  0.0037 -0.0028  0.0026
                                            0.0201 -0.0067
    20. (1.88405) BD ( 2) C  11 - C  12  
                ( 41.55%)   0.6446* C  11 s(  0.41%)p99.99( 99.48%)d 0.29(  0.12%)
                                           -0.0004 -0.0027  0.0635  0.0046 -0.0003
                                            0.6888 -0.0373 -0.0183  0.0007  0.6737
                                            0.0541  0.0065 -0.0028 -0.2469 -0.0270
                                           -0.0036 -0.0016 -0.0283  0.0102  0.0060
                                           -0.0072  0.0132
                ( 58.45%)   0.7645* C  12 s(  0.57%)p99.99( 99.31%)d 0.20(  0.12%)
                                            0.0004  0.0355  0.0669  0.0033  0.0001
                                           -0.5544 -0.0022  0.0038 -0.0045  0.7811
                                            0.0458  0.0038  0.0007 -0.2704 -0.0181
                                           -0.0046 -0.0001  0.0279 -0.0085  0.0102
                                            0.0060  0.0138
    21. (1.97773) BD ( 1) C  12 - C  15  
                ( 48.12%)   0.6937* C  12 s( 50.81%)p 0.97( 49.15%)d 0.00(  0.04%)
                                            0.0002 -0.7126  0.0130 -0.0054 -0.0006
                                            0.5662 -0.0329 -0.0028  0.0016  0.3773
                                           -0.0123 -0.0097  0.0013 -0.1650  0.0066
                                            0.0039 -0.0007 -0.0150  0.0056  0.0086
                                            0.0075  0.0056
                ( 51.88%)   0.7203* C  15 s( 36.52%)p 1.74( 63.44%)d 0.00(  0.04%)
                                            0.0001 -0.6043 -0.0020 -0.0053  0.0005
                                           -0.3564 -0.0212 -0.0117 -0.0035 -0.6581
                                            0.0135 -0.0006 -0.0018  0.2711 -0.0043
                                            0.0005  0.0007 -0.0108  0.0044  0.0115
                                            0.0114  0.0068
    22. (1.67839) BD ( 2) C  12 - C  15  
                ( 41.75%)   0.6461* C  12 s(  0.00%)p 1.00( 99.88%)d 0.00(  0.12%)
                                           -0.0000  0.0006 -0.0030 -0.0002  0.0001
                                            0.0390  0.0007  0.0004 -0.0004  0.3515
                                           -0.0039  0.0050 -0.0010  0.9346 -0.0095
                                            0.0115 -0.0028  0.0003  0.0042 -0.0260
                                            0.0116  0.0185
                ( 58.25%)   0.7632* C  15 s(  0.01%)p99.99( 99.97%)d 1.49(  0.02%)
                                           -0.0000  0.0113 -0.0014 -0.0000  0.0000
                                            0.0409  0.0004  0.0001  0.0001  0.3524
                                            0.0032 -0.0042  0.0026  0.9346  0.0097
                                           -0.0130  0.0073  0.0035  0.0080  0.0074
                                           -0.0030 -0.0074
    23. (1.97322) BD ( 1) C  13 - C  14  
                ( 49.58%)   0.7041* C  13 s( 35.58%)p 1.81( 64.38%)d 0.00(  0.03%)
                                            0.0001  0.5962  0.0187 -0.0013  0.0003
                                           -0.7994  0.0214  0.0131 -0.0011  0.0490
                                            0.0350 -0.0053  0.0003 -0.0164 -0.0135
                                            0.0017 -0.0003 -0.0042  0.0015 -0.0024
                                            0.0134 -0.0112
                ( 50.42%)   0.7101* C  14 s( 36.00%)p 1.78( 63.97%)d 0.00(  0.03%)
                                           -0.0002  0.5998 -0.0145 -0.0046  0.0005
                                            0.7936 -0.0127 -0.0136  0.0015 -0.0885
                                            0.0370 -0.0047  0.0004  0.0091 -0.0150
                                            0.0021 -0.0000  0.0010 -0.0012 -0.0024
                                            0.0143 -0.0114
    24. (1.71081) BD ( 2) C  13 - C  14  
                ( 50.32%)   0.7093* C  13 s(  0.02%)p99.99( 99.94%)d 2.40(  0.04%)
                                           -0.0000  0.0124  0.0032 -0.0002  0.0001
                                            0.0144 -0.0020  0.0045  0.0006  0.3875
                                            0.0075  0.0063 -0.0003  0.9211  0.0107
                                            0.0190 -0.0011 -0.0054 -0.0158  0.0075
                                           -0.0046 -0.0062
                ( 49.68%)   0.7049* C  14 s(  0.01%)p 1.00( 99.95%)d 0.00(  0.04%)
                                            0.0000  0.0070 -0.0012  0.0010  0.0001
                                            0.0252 -0.0001 -0.0002 -0.0000  0.3689
                                            0.0077  0.0065 -0.0002  0.9285  0.0209
                                            0.0154  0.0006  0.0070  0.0168  0.0062
                                           -0.0025 -0.0057
    25. (1.96997) BD ( 1) C  13 - H  18  
                ( 60.99%)   0.7810* C  13 s( 28.55%)p 2.50( 71.41%)d 0.00(  0.04%)
                                            0.0006 -0.5341  0.0169  0.0018  0.0014
                                           -0.3480 -0.0040  0.0028  0.0020  0.7141
                                            0.0077  0.0042  0.0008 -0.2879 -0.0009
                                           -0.0032 -0.0008  0.0112 -0.0045  0.0092
                                            0.0096  0.0059
                ( 39.01%)   0.6246* H  18 s( 99.96%)p 0.00(  0.04%)
                                           -0.9998 -0.0012 -0.0008  0.0074 -0.0176
                                            0.0085
    26. (1.96970) BD ( 1) C  14 - C  15  
                ( 49.13%)   0.7009* C  14 s( 35.31%)p 1.83( 64.65%)d 0.00(  0.03%)
                                            0.0001  0.5940 -0.0150  0.0058  0.0005
                                           -0.3715  0.0393 -0.0010  0.0009  0.6635
                                           -0.0038 -0.0122  0.0009 -0.2580 -0.0001
                                            0.0044 -0.0004 -0.0097  0.0038 -0.0100
                                           -0.0088 -0.0077
                ( 50.87%)   0.7132* C  15 s( 42.24%)p 1.37( 57.73%)d 0.00(  0.03%)
                                           -0.0005  0.6499  0.0026  0.0052  0.0005
                                            0.2933  0.0164  0.0101  0.0034 -0.6619
                                            0.0147 -0.0079 -0.0052  0.2289 -0.0062
                                            0.0029  0.0018 -0.0089  0.0028 -0.0094
                                           -0.0073 -0.0092
    27. (1.97154) BD ( 1) C  14 - H  17  
                ( 61.08%)   0.7816* C  14 s( 28.67%)p 2.49( 71.30%)d 0.00(  0.04%)
                                            0.0004 -0.5350 -0.0208  0.0007  0.0011
                                            0.4787  0.0117 -0.0004 -0.0005  0.6431
                                            0.0054  0.0021 -0.0003 -0.2645 -0.0028
                                           -0.0008  0.0002 -0.0141  0.0058  0.0075
                                            0.0042  0.0067
                ( 38.92%)   0.6238* H  17 s( 99.96%)p 0.00(  0.04%)
                                           -0.9998 -0.0009 -0.0010 -0.0129 -0.0150
                                            0.0059
    28. (1.99089) BD ( 1) C  15 -Cl  16  
                ( 45.46%)   0.6742* C  15 s( 21.09%)p 3.73( 78.72%)d 0.01(  0.19%)
                                           -0.0001  0.4591  0.0010 -0.0125 -0.0003
                                           -0.8848  0.0049 -0.0009  0.0175  0.0620
                                           -0.0033  0.0005 -0.0017  0.0098  0.0009
                                           -0.0002 -0.0000 -0.0070  0.0001 -0.0006
                                            0.0369 -0.0221
                ( 54.54%)   0.7385*Cl  16 s( 20.18%)p 3.93( 79.32%)d 0.02(  0.49%)
                                            0.0000  0.0001  0.4473  0.0413  0.0052
                                            0.0000 -0.0000  0.0001  0.8842 -0.0518
                                           -0.0116 -0.0000 -0.0001 -0.0000 -0.0926
                                            0.0063  0.0012  0.0005 -0.0000 -0.0000
                                            0.0034 -0.0004  0.0001 -0.0001  0.0000
                                           -0.0135  0.0007  0.0006  0.0598 -0.0345
    29. (1.99843) CR ( 1) C   1           s(100.00%)
                                            1.0000  0.0002 -0.0000 -0.0000 -0.0000
                                           -0.0000 -0.0000 -0.0000 -0.0000 -0.0001
                                            0.0000 -0.0000 -0.0000 -0.0001 -0.0000
                                            0.0000 -0.0000  0.0000  0.0000 -0.0000
                                            0.0000 -0.0000
    30. (1.99903) CR ( 1) C   2           s(100.00%)p 0.00(  0.00%)
                                            1.0000  0.0003  0.0000 -0.0000 -0.0000
                                           -0.0001  0.0000  0.0000 -0.0000 -0.0003
                                            0.0000 -0.0000  0.0000 -0.0001 -0.0000
                                           -0.0000  0.0000 -0.0000 -0.0000  0.0000
                                           -0.0000 -0.0000
    31. (1.99918) CR ( 1) C   3           s(100.00%)p 0.00(  0.00%)
                                            1.0000  0.0001 -0.0000  0.0000 -0.0000
                                           -0.0003 -0.0000  0.0000 -0.0000 -0.0003
                                           -0.0000 -0.0000 -0.0000 -0.0000  0.0000
                                           -0.0000 -0.0000  0.0000  0.0000  0.0000
                                           -0.0000 -0.0000
    32. (1.99847) CR ( 1) C   4           s(100.00%)p 0.00(  0.00%)
                                            1.0000  0.0002 -0.0000  0.0000  0.0000
                                           -0.0001 -0.0000  0.0000 -0.0000  0.0001
                                           -0.0000  0.0000 -0.0000 -0.0000 -0.0000
                                           -0.0000 -0.0000  0.0000 -0.0000  0.0000
                                            0.0000 -0.0000
    33. (1.99885) CR ( 1) C   5           s(100.00%)
                                            1.0000  0.0001  0.0000  0.0000  0.0000
                                           -0.0001  0.0000  0.0000  0.0000 -0.0001
                                           -0.0000  0.0000 -0.0000 -0.0001 -0.0000
                                           -0.0000 -0.0000  0.0000  0.0000  0.0000
                                           -0.0000 -0.0000
    34. (1.99901) CR ( 1) C   6           s(100.00%)
                                            1.0000  0.0001  0.0000 -0.0000 -0.0000
                                            0.0000  0.0000 -0.0000  0.0000 -0.0000
                                            0.0000  0.0000 -0.0000  0.0000  0.0000
                                            0.0000 -0.0000 -0.0000  0.0000  0.0000
                                           -0.0000 -0.0000
    35. (1.99982) CR ( 1) O   7           s(100.00%)p 0.00(  0.00%)
                                            1.0000  0.0003 -0.0000  0.0000  0.0000
                                            0.0000  0.0000 -0.0000 -0.0000  0.0002
                                           -0.0000  0.0000  0.0000  0.0001  0.0000
                                            0.0000  0.0000 -0.0000  0.0000 -0.0000
                                            0.0000  0.0000
    36. (2.00000) CR ( 1)Cl   8           s(100.00%)
                                            1.0000 -0.0000  0.0000 -0.0000 -0.0000
                                           -0.0000  0.0000  0.0000  0.0000 -0.0000
                                           -0.0000  0.0000  0.0000  0.0000  0.0000
                                           -0.0000 -0.0000  0.0000 -0.0000  0.0000
                                           -0.0000 -0.0000 -0.0000  0.0000  0.0000
                                           -0.0000 -0.0000 -0.0000  0.0000  0.0000
    37. (1.99974) CR ( 2)Cl   8           s(100.00%)p 0.00(  0.00%)
                                           -0.0000  1.0000  0.0002 -0.0000 -0.0000
                                           -0.0000  0.0000  0.0000  0.0002 -0.0000
                                           -0.0000  0.0000  0.0000  0.0000  0.0001
                                           -0.0000 -0.0000  0.0000  0.0000  0.0000
                                           -0.0000 -0.0000 -0.0000  0.0000  0.0000
                                           -0.0000 -0.0000 -0.0000  0.0000  0.0000
    38. (1.99996) CR ( 3)Cl   8           s(  0.00%)p 1.00(100.00%)
                                            0.0000  0.0000 -0.0001  0.0000  0.0000
                                            0.0000 -0.0000  1.0000 -0.0000  0.0000
                                            0.0000  0.0000 -0.0000 -0.0000 -0.0001
                                            0.0000  0.0000 -0.0000 -0.0000 -0.0000
                                           -0.0000  0.0000  0.0000 -0.0000 -0.0000
                                            0.0000  0.0000  0.0000 -0.0000 -0.0000
    39. (1.99996) CR ( 4)Cl   8           s(  0.00%)p 1.00(100.00%)
                                            0.0000  0.0000 -0.0001  0.0000  0.0000
                                            0.0000 -0.0000 -0.0000 -0.0001  0.0000
                                            0.0000 -0.0000 -0.0000  1.0000 -0.0000
                                            0.0000  0.0000 -0.0000 -0.0000 -0.0000
                                            0.0000  0.0000  0.0000 -0.0000 -0.0000
                                            0.0000  0.0000  0.0000 -0.0000 -0.0000
    40. (1.99999) CR ( 5)Cl   8           s(  0.00%)p 1.00(100.00%)
                                            0.0000  0.0000 -0.0000  0.0000 -0.0000
                                            0.0000 -0.0000 -0.0000 -0.0000  0.0000
                                            0.0000 -0.0000 -0.0000 -0.0000  0.0000
                                            0.0000  0.0000 -0.0000 -0.0000  1.0000
                                           -0.0000 -0.0000 -0.0000 -0.0000  0.0000
                                            0.0000  0.0000  0.0000  0.0000 -0.0000
    41. (2.00000) CR ( 1)Cl   9           s(100.00%)
                                            1.0000 -0.0000  0.0000 -0.0000 -0.0000
                                           -0.0000  0.0000  0.0000  0.0000 -0.0000
                                           -0.0000  0.0000  0.0000 -0.0000 -0.0000
                                            0.0000 -0.0000  0.0000 -0.0000 -0.0000
                                           -0.0000  0.0000 -0.0000  0.0000 -0.0000
                                            0.0000  0.0000 -0.0000 -0.0000  0.0000
    42. (1.99971) CR ( 2)Cl   9           s(100.00%)p 0.00(  0.00%)
                                           -0.0000  1.0000  0.0002 -0.0000 -0.0000
                                           -0.0000  0.0000  0.0000  0.0002 -0.0000
                                           -0.0000  0.0000  0.0000 -0.0000 -0.0001
                                            0.0000 -0.0000  0.0000 -0.0000 -0.0000
                                           -0.0000  0.0000 -0.0000  0.0000 -0.0000
                                            0.0000  0.0000 -0.0000 -0.0000  0.0000
    43. (1.99992) CR ( 3)Cl   9           s(  0.00%)p 1.00(100.00%)
                                           -0.0000 -0.0000  0.0001 -0.0000 -0.0000
                                           -0.0000  0.0000 -1.0000  0.0001 -0.0000
                                           -0.0000  0.0000  0.0000 -0.0000 -0.0001
                                            0.0000 -0.0000  0.0000 -0.0000 -0.0000
                                           -0.0000  0.0000 -0.0000  0.0000 -0.0000
                                            0.0000  0.0000 -0.0000 -0.0000  0.0000
    44. (1.99999) CR ( 4)Cl   9           s(  0.00%)p 1.00(100.00%)
                                           -0.0000 -0.0000  0.0000 -0.0000 -0.0000
                                           -0.0000  0.0000  0.0000  0.0001 -0.0000
                                           -0.0000 -0.0000  0.0000  1.0000  0.0000
                                            0.0000  0.0000  0.0000  0.0000 -0.0000
                                            0.0000  0.0000  0.0000  0.0000 -0.0000
                                            0.0000 -0.0000  0.0000 -0.0000  0.0000
    45. (1.99999) CR ( 5)Cl   9           s(  0.00%)p 1.00(100.00%)
                                           -0.0000 -0.0000  0.0000 -0.0000 -0.0000
                                           -0.0000  0.0000  0.0000  0.0000 -0.0000
                                           -0.0000 -0.0000  0.0000 -0.0000  0.0000
                                            0.0000  0.0000  0.0000  0.0000  1.0000
                                           -0.0000 -0.0000 -0.0000  0.0000  0.0000
                                           -0.0000  0.0000 -0.0000 -0.0000  0.0000
    46. (1.99887) CR ( 1) C  10           s(100.00%)p 0.00(  0.00%)
                                            1.0000  0.0005  0.0000  0.0000 -0.0000
                                           -0.0005 -0.0000 -0.0000 -0.0000 -0.0005
                                            0.0000  0.0000 -0.0000 -0.0001 -0.0000
                                           -0.0000  0.0000  0.0000  0.0000 -0.0000
                                           -0.0000 -0.0000
    47. (1.99825) CR ( 1) C  11           s(100.00%)p 0.00(  0.00%)
                                            1.0000  0.0001  0.0000  0.0000 -0.0000
                                            0.0002 -0.0000 -0.0000 -0.0000  0.0004
                                            0.0000  0.0000 -0.0000  0.0002 -0.0000
                                            0.0000 -0.0000 -0.0000  0.0000 -0.0000
                                            0.0000  0.0000
    48. (1.99803) CR ( 1) C  12           s(100.00%)p 0.00(  0.00%)
                                            1.0000  0.0004 -0.0000 -0.0000 -0.0000
                                            0.0003 -0.0000 -0.0000  0.0000 -0.0003
                                           -0.0000  0.0000 -0.0000  0.0001  0.0000
                                            0.0000  0.0000 -0.0000  0.0000 -0.0000
                                            0.0000 -0.0000
    49. (1.99910) CR ( 1) C  13           s(100.00%)p 0.00(  0.00%)
                                            1.0000  0.0001 -0.0000 -0.0000 -0.0000
                                            0.0001  0.0000  0.0000 -0.0000 -0.0005
                                           -0.0000  0.0000 -0.0000  0.0003  0.0000
                                            0.0000  0.0000 -0.0000  0.0000 -0.0000
                                           -0.0000 -0.0000
    50. (1.99901) CR ( 1) C  14           s(100.00%)p 0.00(  0.00%)
                                            1.0000  0.0003  0.0000 -0.0000 -0.0000
                                           -0.0000 -0.0000 -0.0000  0.0000 -0.0004
                                            0.0000 -0.0000  0.0000  0.0001 -0.0000
                                            0.0000 -0.0000  0.0000 -0.0000 -0.0000
                                            0.0000 -0.0000
    51. (1.99849) CR ( 1) C  15           s(100.00%)p 0.00(  0.00%)
                                            1.0000  0.0004  0.0000  0.0000  0.0000
                                            0.0000  0.0000  0.0000  0.0000 -0.0002
                                            0.0000 -0.0000 -0.0000  0.0001 -0.0000
                                            0.0000  0.0000 -0.0000  0.0000 -0.0000
                                            0.0000 -0.0000
    52. (2.00000) CR ( 1)Cl  16           s(100.00%)
                                            1.0000 -0.0000  0.0000 -0.0000 -0.0000
                                           -0.0000  0.0000 -0.0000 -0.0000  0.0000
                                            0.0000 -0.0000 -0.0000  0.0000  0.0000
                                           -0.0000 -0.0000 -0.0000  0.0000  0.0000
                                           -0.0000  0.0000 -0.0000  0.0000 -0.0000
                                            0.0000 -0.0000 -0.0000 -0.0000  0.0000
    53. (1.99969) CR ( 2)Cl  16           s(100.00%)p 0.00(  0.00%)
                                           -0.0000  1.0000  0.0002 -0.0000 -0.0000
                                           -0.0000  0.0000 -0.0000 -0.0002  0.0000
                                            0.0000 -0.0000 -0.0000  0.0000  0.0000
                                           -0.0000 -0.0000 -0.0000  0.0000  0.0000
                                            0.0000  0.0000 -0.0000  0.0000 -0.0000
                                            0.0000 -0.0000 -0.0000 -0.0000  0.0000
    54. (1.99991) CR ( 3)Cl  16           s(  0.00%)p 1.00(100.00%)
                                           -0.0000 -0.0000  0.0001 -0.0000 -0.0000
                                           -0.0000  0.0000  1.0000 -0.0001  0.0000
                                            0.0000 -0.0000 -0.0000  0.0000  0.0000
                                           -0.0000 -0.0000 -0.0000  0.0000  0.0000
                                            0.0000  0.0000 -0.0000  0.0000 -0.0000
                                            0.0000 -0.0000 -0.0000 -0.0000  0.0000
    55. (1.99999) CR ( 4)Cl  16           s(  0.00%)p 1.00(100.00%)
                                            0.0000  0.0000 -0.0000  0.0000 -0.0000
                                           -0.0000  0.0000  0.0000  0.0000 -0.0000
                                           -0.0000  0.0000  0.0000  1.0000  0.0000
                                            0.0000  0.0000  0.0000  0.0000  0.0000
                                           -0.0000 -0.0000 -0.0000 -0.0000  0.0000
                                            0.0000 -0.0000  0.0000  0.0000 -0.0000
    56. (1.99999) CR ( 5)Cl  16           s(  0.00%)p 1.00(100.00%)
                                            0.0000  0.0000 -0.0000 -0.0000  0.0000
                                            0.0000 -0.0000  0.0000 -0.0000 -0.0000
                                           -0.0000 -0.0000  0.0000  0.0000 -0.0000
                                           -0.0000 -0.0000 -0.0000 -0.0000  1.0000
                                           -0.0000 -0.0000  0.0000  0.0000  0.0000
                                           -0.0000 -0.0000  0.0000 -0.0000 -0.0000
    57. (1.98077) LP ( 1) O   7           s( 63.20%)p 0.58( 36.78%)d 0.00(  0.01%)
                                           -0.0003  0.7949 -0.0105  0.0020  0.0000
                                           -0.1302  0.0042  0.0007 -0.0021  0.5876
                                           -0.0052  0.0026  0.0052  0.0741  0.0001
                                            0.0007  0.0007  0.0037  0.0007 -0.0023
                                            0.0078  0.0053
    58. (1.86582) LP ( 2) O   7           s(  0.44%)p99.99( 99.50%)d 0.13(  0.06%)
                                            0.0001  0.0667 -0.0005 -0.0019 -0.0000
                                           -0.9467 -0.0060  0.0075  0.0002 -0.3078
                                           -0.0026  0.0004  0.0016  0.0631  0.0007
                                            0.0015 -0.0002  0.0186  0.0036 -0.0008
                                           -0.0148 -0.0003
    59. (1.60855) LP ( 3) O   7           s(  0.00%)p 1.00( 99.91%)d 0.00(  0.09%)
                                            0.0001  0.0007 -0.0006  0.0004 -0.0000
                                           -0.0990  0.0008  0.0023  0.0001  0.1018
                                            0.0010  0.0002 -0.0002 -0.9894 -0.0074
                                           -0.0039  0.0041  0.0033 -0.0094  0.0269
                                            0.0023  0.0063
    60. (1.99446) LP ( 1)Cl   8           s( 81.74%)p 0.22( 18.25%)d 0.00(  0.01%)
                                           -0.0000 -0.0002  0.9040 -0.0098 -0.0002
                                           -0.0001  0.0000  0.0001  0.2462 -0.0078
                                            0.0012 -0.0002  0.0003  0.0001  0.3478
                                           -0.0115  0.0017  0.0001  0.0004  0.0000
                                            0.0283 -0.0006  0.0001  0.0000  0.0000
                                           -0.0075 -0.0004 -0.0008  0.0018  0.0051
    61. (1.97129) LP ( 2)Cl   8           s(  0.19%)p99.99( 99.79%)d 0.08(  0.02%)
                                           -0.0000 -0.0001  0.0432 -0.0090  0.0004
                                           -0.0000 -0.0000 -0.0000  0.7598  0.0062
                                            0.0008  0.0007  0.0004  0.0001 -0.6451
                                           -0.0080 -0.0010  0.0009 -0.0002  0.0000
                                           -0.0657 -0.0007 -0.0001  0.0001 -0.0000
                                           -0.0048 -0.0002  0.0012 -0.0114 -0.0015
    62. (1.94322) LP ( 3)Cl   8           s(  0.01%)p 1.00( 99.97%)d 0.00(  0.02%)
                                           -0.0000 -0.0000  0.0077 -0.0003 -0.0001
                                           -0.0000 -0.0000  0.0000 -0.0218 -0.0007
                                           -0.0000  0.0001  0.0000  0.0000  0.0763
                                            0.0014  0.0001  0.0001 -0.0000 -0.0000
                                           -0.9965 -0.0199 -0.0021  0.0000  0.0005
                                           -0.0004  0.0079  0.0122  0.0011  0.0013
    63. (1.99269) LP ( 1)Cl   9           s( 80.53%)p 0.24( 19.46%)d 0.00(  0.01%)
                                           -0.0000 -0.0003  0.8973 -0.0115 -0.0003
                                           -0.0001  0.0000  0.0002  0.4367 -0.0150
                                            0.0021  0.0001  0.0005 -0.0000 -0.0600
                                            0.0019 -0.0009  0.0003 -0.0001 -0.0000
                                           -0.0068  0.0002 -0.0001  0.0000 -0.0000
                                            0.0034  0.0003 -0.0000 -0.0090  0.0053
    64. (1.97247) LP ( 2)Cl   9           s(  0.14%)p99.99( 99.85%)d 0.12(  0.02%)
                                           -0.0000 -0.0000  0.0365 -0.0070  0.0008
                                            0.0004 -0.0000  0.0000 -0.2102 -0.0033
                                            0.0003  0.0005  0.0001  0.0001 -0.9732
                                           -0.0128 -0.0019 -0.0001 -0.0004  0.0000
                                           -0.0835 -0.0011 -0.0002 -0.0001 -0.0000
                                            0.0122  0.0010 -0.0002  0.0036 -0.0010
    65. (1.93532) LP ( 3)Cl   9           s(  0.00%)p 1.00( 99.97%)d 0.00(  0.03%)
                                           -0.0000 -0.0000  0.0021 -0.0002  0.0000
                                            0.0000 -0.0000  0.0000 -0.0005 -0.0000
                                            0.0000  0.0000  0.0000 -0.0000 -0.0853
                                           -0.0014 -0.0001  0.0000  0.0000  0.0000
                                            0.9961  0.0175  0.0010 -0.0003 -0.0005
                                            0.0014 -0.0161  0.0026  0.0002  0.0004
    66. (1.99215) LP ( 1)Cl  16           s( 79.85%)p 0.25( 20.14%)d 0.00(  0.01%)
                                           -0.0000 -0.0003  0.8935 -0.0118 -0.0008
                                           -0.0000  0.0000 -0.0002 -0.4413  0.0160
                                           -0.0009 -0.0005 -0.0005  0.0000  0.0783
                                           -0.0021  0.0003 -0.0001  0.0001  0.0000
                                           -0.0163  0.0000 -0.0001  0.0001 -0.0000
                                            0.0029 -0.0004 -0.0004 -0.0104  0.0057
    67. (1.97138) LP ( 2)Cl  16           s(  0.10%)p99.99( 99.88%)d 0.19(  0.02%)
                                            0.0000 -0.0000  0.0314 -0.0054  0.0008
                                            0.0001 -0.0000 -0.0000 -0.1139 -0.0006
                                           -0.0006 -0.0005 -0.0000  0.0001 -0.9273
                                           -0.0126 -0.0042 -0.0001 -0.0002 -0.0000
                                            0.3545  0.0048  0.0017  0.0001  0.0001
                                           -0.0121  0.0047 -0.0016 -0.0045 -0.0003
    68. (1.93771) LP ( 3)Cl  16           s(  0.00%)p 1.00( 99.97%)d 0.00(  0.03%)
                                           -0.0000 -0.0000  0.0021  0.0003 -0.0001
                                            0.0000  0.0000 -0.0000  0.0323  0.0006
                                           -0.0000 -0.0000 -0.0000  0.0000  0.3534
                                            0.0065  0.0006 -0.0000 -0.0001  0.0000
                                            0.9346  0.0168  0.0010 -0.0001 -0.0003
                                            0.0057  0.0154 -0.0025  0.0014  0.0006
    69. (0.00758) RY*( 1) C   1           s(  0.47%)p99.99( 96.38%)d 6.68(  3.15%)
                                            0.0000  0.0085  0.0677  0.0057 -0.0047
                                           -0.0061  0.6956  0.0309  0.0069  0.0191
                                            0.6876 -0.0366 -0.0451  0.0017  0.0475
                                           -0.0048 -0.0031  0.0816  0.0038 -0.0102
                                            0.1557 -0.0218
    70. (0.00642) RY*( 2) C   1           s(  0.48%)p99.99( 96.36%)d 6.63(  3.17%)
                                           -0.0000 -0.0165  0.0286  0.0574  0.0196
                                            0.0168 -0.6850  0.0358 -0.0364  0.0108
                                            0.6963  0.0472 -0.0373  0.0005  0.0536
                                            0.0031 -0.0018  0.1293  0.0052  0.0050
                                           -0.1107  0.0516
    71. (0.00224) RY*( 3) C   1           s(  0.02%)p99.99( 35.33%)d99.99( 64.65%)
                                            0.0000  0.0002  0.0012  0.0125 -0.0006
                                            0.0001  0.0035  0.0055 -0.0016  0.0004
                                            0.0360  0.0261 -0.0036 -0.0115 -0.5493
                                           -0.2065  0.0824  0.0473 -0.7236  0.3432
                                            0.0141  0.0526
    72. (0.00142) RY*( 4) C   1           s(  0.14%)p99.99( 18.32%)d99.99( 81.54%)
                                            0.0000 -0.0006  0.0328 -0.0166  0.0015
                                           -0.0015 -0.0096  0.0163  0.0077 -0.0014
                                            0.0221 -0.0309  0.0100  0.0221 -0.3152
                                            0.2746 -0.0776  0.0181 -0.2622 -0.8523
                                           -0.0504 -0.1316
    73. (0.00090) RY*( 5) C   1           s( 57.53%)p 0.11(  6.25%)d 0.63( 36.22%)
                                            0.0000  0.0080  0.6868  0.3217  0.0051
                                           -0.0050  0.0546  0.1824  0.0530 -0.0093
                                            0.0176  0.0083  0.1503 -0.0011  0.0107
                                           -0.0003  0.0150 -0.4606 -0.0173  0.0187
                                           -0.3673  0.1203
    74. (0.00076) RY*( 6) C   1           s( 43.21%)p 0.42( 18.27%)d 0.89( 38.53%)
                                            0.0000 -0.0055  0.5978 -0.2714  0.0313
                                           -0.0298 -0.1430  0.2806  0.0553  0.0135
                                           -0.1070 -0.1668 -0.1984  0.0002  0.0048
                                           -0.0241 -0.0115  0.2611  0.0153  0.0147
                                            0.5502 -0.1178
    75. (0.00054) RY*( 7) C   1           s( 17.29%)p 0.63( 10.93%)d 4.15( 71.78%)
                                           -0.0000  0.0123  0.2411  0.3377 -0.0245
                                            0.0232  0.1052 -0.1898  0.0082  0.0016
                                           -0.1401  0.2027 -0.0133 -0.0001  0.0106
                                            0.0242  0.0018  0.7865  0.0421 -0.0080
                                           -0.2864  0.1244
    76. (0.00023) RY*( 8) C   1           s(  0.02%)p99.99( 63.81%)d99.99( 36.18%)
                                            0.0000  0.0005  0.0094  0.0085  0.0031
                                            0.0003 -0.0052 -0.0109  0.0009  0.0003
                                            0.0505 -0.0143  0.0634 -0.0010 -0.7040
                                           -0.3161 -0.1887 -0.0079  0.6011 -0.0096
                                            0.0053  0.0159
    77. (0.00013) RY*( 9) C   1           s(  3.65%)p20.74( 75.68%)d 5.66( 20.67%)
                                            0.0000  0.0025 -0.0617  0.1654  0.0729
                                           -0.0074 -0.0360  0.0764 -0.1753 -0.0017
                                           -0.0033 -0.3837  0.7505 -0.0001  0.0465
                                           -0.0178  0.0770  0.1357 -0.0295 -0.0673
                                            0.2757  0.3269
    78. (0.00010) RY*(10) C   1           s(  4.67%)p13.73( 64.16%)d 6.67( 31.17%)
                                            0.0000  0.0144 -0.0336 -0.1043  0.1858
                                            0.0091  0.0522  0.0663 -0.3818  0.0065
                                           -0.0383 -0.4996 -0.4815 -0.0001  0.0046
                                           -0.0650 -0.0379  0.0212 -0.0072 -0.0690
                                           -0.2447  0.4965
    79. (0.00008) RY*(11) C   1           s( 30.02%)p 1.92( 57.61%)d 0.41( 12.37%)
    80. (0.00004) RY*(12) C   1           s(  8.09%)p10.54( 85.29%)d 0.82(  6.62%)
    81. (0.00004) RY*(13) C   1           s( 29.84%)p 1.78( 53.04%)d 0.57( 17.12%)
    82. (0.00002) RY*(14) C   1           s(  1.20%)p71.13( 85.29%)d11.27( 13.51%)
    83. (0.00001) RY*(15) C   1           s( 13.48%)p 2.59( 34.87%)d 3.83( 51.65%)
    84. (0.00000) RY*(16) C   1           s(  0.00%)p 1.00( 96.43%)d 0.04(  3.57%)
    85. (0.00000) RY*(17) C   1           s( 90.02%)p 0.02(  2.14%)d 0.09(  7.84%)
    86. (0.00597) RY*( 1) C   2           s(  4.37%)p21.24( 92.91%)d 0.62(  2.72%)
                                           -0.0000  0.0185  0.2052  0.0360  0.0015
                                            0.0055  0.6967 -0.0406 -0.0214  0.0392
                                           -0.6545  0.0767 -0.0223  0.0045 -0.0714
                                            0.0124 -0.0042 -0.1080 -0.0099  0.0125
                                           -0.1212 -0.0242
    87. (0.00297) RY*( 2) C   2           s(  0.17%)p99.99( 97.95%)d10.75(  1.87%)
                                            0.0000  0.0109  0.0281 -0.0217 -0.0192
                                           -0.0446 -0.6725  0.1492  0.1295 -0.0132
                                           -0.6679  0.1232 -0.0181  0.0005 -0.1546
                                            0.0223 -0.0094 -0.1322 -0.0106  0.0174
                                            0.0051 -0.0282
    88. (0.00265) RY*( 3) C   2           s(  0.24%)p99.99( 95.86%)d16.18(  3.90%)
                                           -0.0000 -0.0006  0.0339  0.0350  0.0060
                                            0.0022  0.0496 -0.0220 -0.0001  0.0002
                                            0.1663  0.0091  0.0191  0.0231 -0.9548
                                           -0.0765 -0.0979  0.0230 -0.0614  0.1831
                                            0.0224  0.0255
    89. (0.00102) RY*( 4) C   2           s( 76.11%)p 0.25( 18.99%)d 0.06(  4.91%)
                                           -0.0000  0.0069  0.8195 -0.2989  0.0082
                                           -0.0191 -0.1256 -0.2602  0.1624  0.0244
                                            0.1481  0.2296 -0.0480  0.0016  0.0438
                                            0.0129  0.0060  0.1425  0.0504  0.0201
                                           -0.1599  0.0161
    90. (0.00054) RY*( 5) C   2           s(  0.50%)p 7.19(  3.57%)d99.99( 95.93%)
                                           -0.0000 -0.0014  0.0180  0.0671  0.0119
                                            0.0013  0.0108  0.0715 -0.0116 -0.0005
                                            0.0102 -0.0402 -0.0037  0.0060 -0.0159
                                            0.1658  0.0292 -0.0791  0.9288  0.2942
                                            0.0555  0.0280
    91. (0.00039) RY*( 6) C   2           s( 55.84%)p 0.59( 32.76%)d 0.20( 11.40%)
                                           -0.0000 -0.0056  0.3876  0.6387 -0.0124
                                           -0.0079 -0.0167  0.1936  0.2805  0.0030
                                           -0.0170 -0.4442  0.0966 -0.0005  0.0334
                                           -0.0501  0.0238  0.1996 -0.0589 -0.0330
                                            0.2454 -0.0969
    92. (0.00024) RY*( 7) C   2           s(  0.09%)p99.99( 84.14%)d99.99( 15.76%)
                                           -0.0000  0.0001  0.0073  0.0211  0.0205
                                            0.0003 -0.0054  0.0459 -0.0416 -0.0000
                                           -0.0203  0.1182  0.0031  0.0076  0.1348
                                           -0.8930  0.0865 -0.0259  0.0287  0.3909
                                            0.0434  0.0381
    93. (0.00018) RY*( 8) C   2           s( 13.87%)p 4.28( 59.30%)d 1.93( 26.83%)
                                            0.0000 -0.0007 -0.1585  0.3365 -0.0182
                                           -0.0198 -0.1187 -0.6171 -0.1996 -0.0125
                                           -0.1292  0.0272 -0.3700 -0.0013 -0.0007
                                           -0.0168 -0.0548  0.4156  0.0637  0.0615
                                           -0.1481 -0.2565
    94. (0.00011) RY*( 9) C   2           s(  8.41%)p10.33( 86.90%)d 0.56(  4.69%)
                                           -0.0000 -0.0064  0.2654 -0.0589 -0.1010
                                            0.0036 -0.0384  0.4264 -0.6498  0.0049
                                            0.0380 -0.1118 -0.4983  0.0003 -0.0093
                                            0.0278 -0.0199 -0.0449 -0.0566  0.0038
                                            0.0886 -0.1837
    95. (0.00006) RY*(10) C   2           s(  2.84%)p19.51( 55.39%)d14.72( 41.78%)
    96. (0.00003) RY*(11) C   2           s( 27.48%)p 1.92( 52.79%)d 0.72( 19.73%)
    97. (0.00004) RY*(12) C   2           s(  5.26%)p 1.90(  9.99%)d16.10( 84.75%)
    98. (0.00001) RY*(13) C   2           s( 10.79%)p 6.95( 74.96%)d 1.32( 14.25%)
    99. (0.00001) RY*(14) C   2           s(  1.75%)p 6.49( 11.33%)d49.74( 86.92%)
   100. (0.00001) RY*(15) C   2           s(  0.13%)p99.99( 17.53%)d99.99( 82.34%)
   101. (0.00000) RY*(16) C   2           s( 92.06%)p 0.07(  6.49%)d 0.02(  1.45%)
   102. (0.00000) RY*(17) C   2           s(  0.05%)p99.99( 99.32%)d13.57(  0.64%)
   103. (0.00499) RY*( 1) C   3           s(  0.76%)p99.99( 94.91%)d 5.66(  4.33%)
                                            0.0000 -0.0168  0.0833  0.0201  0.0053
                                           -0.0228  0.6613 -0.0517  0.0432 -0.0192
                                            0.7068 -0.0442  0.0348  0.0004  0.0587
                                           -0.0093  0.0021 -0.1982 -0.0180 -0.0155
                                            0.0574  0.0127
   104. (0.00223) RY*( 2) C   3           s(  1.02%)p94.85( 96.71%)d 2.23(  2.27%)
                                           -0.0000  0.0145  0.0202  0.0977 -0.0061
                                            0.0252  0.7013 -0.0666 -0.1416 -0.0190
                                           -0.6591  0.0648  0.0898 -0.0009 -0.0551
                                           -0.0024  0.0088  0.0184 -0.0166 -0.0032
                                            0.1446 -0.0349
   105. (0.00118) RY*( 3) C   3           s(  0.12%)p99.99( 15.23%)d99.99( 84.65%)
                                            0.0000 -0.0028  0.0187  0.0291 -0.0008
                                           -0.0012 -0.0258 -0.1028  0.0368 -0.0014
                                           -0.0075 -0.0095 -0.0060  0.0189  0.2280
                                           -0.2893  0.0589  0.0670 -0.7128  0.5652
                                            0.0866  0.0833
   106. (0.00061) RY*( 4) C   3           s( 54.73%)p 0.71( 38.99%)d 0.11(  6.28%)
                                            0.0000 -0.0014  0.7397 -0.0134 -0.0044
                                           -0.0290 -0.0851 -0.4105  0.1002 -0.0037
                                            0.0255  0.1470  0.0080  0.0077 -0.4142
                                           -0.0851 -0.0457  0.1270  0.1008  0.1004
                                            0.1389  0.0843
   107. (0.00047) RY*( 5) C   3           s( 18.65%)p 3.58( 66.71%)d 0.78( 14.64%)
                                            0.0000 -0.0009  0.4317  0.0025  0.0100
                                           -0.0127 -0.0428 -0.0218  0.1400 -0.0025
                                           -0.0915  0.0843 -0.0277 -0.0070  0.7883
                                            0.0344  0.0782  0.0188 -0.0094 -0.3629
                                            0.1119 -0.0417
   108. (0.00027) RY*( 6) C   3           s( 18.48%)p 4.15( 76.74%)d 0.26(  4.79%)
                                           -0.0000  0.0035  0.4026  0.1489 -0.0215
                                            0.0024  0.0124  0.8562  0.0140 -0.0134
                                           -0.0342  0.0317  0.0266  0.0000 -0.1235
                                           -0.1075 -0.0639 -0.1668 -0.0163  0.1389
                                           -0.0217 -0.0010
   109. (0.00023) RY*( 7) C   3           s( 16.56%)p 4.68( 77.56%)d 0.36(  5.88%)
                                            0.0000 -0.0121  0.1833  0.3583 -0.0589
                                            0.0008 -0.0644 -0.1530 -0.3026 -0.0093
                                           -0.0432 -0.7947 -0.0075  0.0010  0.0350
                                           -0.1434  0.0324 -0.1420  0.0438 -0.0288
                                           -0.1557 -0.1079
   110. (0.00016) RY*( 8) C   3           s( 21.96%)p 1.83( 40.10%)d 1.73( 37.94%)
                                            0.0000 -0.0014 -0.1868  0.4261 -0.0557
                                           -0.0073 -0.1219 -0.1154  0.0283  0.0039
                                            0.0153  0.3075 -0.1387  0.0060  0.0467
                                           -0.5021 -0.0602 -0.3509  0.2586  0.0425
                                            0.3476 -0.2584
   111. (0.00012) RY*( 9) C   3           s( 42.53%)p 1.16( 49.52%)d 0.19(  7.94%)
                                            0.0000 -0.0000  0.0009  0.6517  0.0241
                                           -0.0044 -0.0524 -0.0392  0.1115  0.0027
                                            0.0485  0.1237 -0.1410 -0.0101 -0.0850
                                            0.6566  0.0500  0.0265 -0.2390  0.0188
                                            0.0750 -0.1251
   112. (0.00009) RY*(10) C   3           s(  4.69%)p12.41( 58.23%)d 7.90( 37.07%)
   113. (0.00005) RY*(11) C   3           s( 18.93%)p 1.06( 20.09%)d 3.22( 60.98%)
   114. (0.00004) RY*(12) C   3           s(  7.79%)p 3.45( 26.84%)d 8.39( 65.38%)
   115. (0.00001) RY*(13) C   3           s(  8.45%)p10.02( 84.64%)d 0.82(  6.91%)
   116. (0.00001) RY*(14) C   3           s(  0.10%)p99.99( 17.18%)d99.99( 82.72%)
   117. (0.00001) RY*(15) C   3           s(  2.58%)p 8.65( 22.35%)d29.04( 75.06%)
   118. (0.00000) RY*(16) C   3           s( 82.05%)p 0.21( 16.85%)d 0.01(  1.10%)
   119. (0.00000) RY*(17) C   3           s(  0.62%)p99.99( 97.47%)d 3.10(  1.91%)
   120. (0.00640) RY*( 1) C   4           s(  0.18%)p99.99( 96.55%)d18.46(  3.28%)
                                           -0.0000 -0.0179  0.0356 -0.0042  0.0131
                                            0.0059 -0.9385  0.0442  0.0037  0.0242
                                           -0.2815 -0.0093 -0.0495  0.0022 -0.0169
                                            0.0016 -0.0056 -0.1547 -0.0086 -0.0019
                                           -0.0769  0.0533
   121. (0.00604) RY*( 2) C   4           s(  0.40%)p99.99( 95.37%)d10.65(  4.23%)
                                            0.0000  0.0088  0.0603  0.0132 -0.0095
                                           -0.0158 -0.2747  0.0213  0.0186  0.0224
                                            0.9284 -0.0289 -0.0412  0.0018  0.1104
                                            0.0061 -0.0054  0.0809  0.0136  0.0240
                                           -0.1841 -0.0332
   122. (0.00285) RY*( 3) C   4           s(  0.00%)p 1.00( 82.18%)d 0.22( 17.82%)
                                           -0.0000  0.0002  0.0039  0.0024 -0.0004
                                            0.0005 -0.0111  0.0144  0.0001  0.0018
                                            0.1033 -0.0084  0.0028 -0.0075 -0.8996
                                            0.0250 -0.0262  0.0014 -0.0915 -0.4069
                                           -0.0472 -0.0455
   123. (0.00135) RY*( 4) C   4           s( 90.44%)p 0.07(  5.95%)d 0.04(  3.60%)
                                           -0.0000 -0.0043  0.9448 -0.1089 -0.0010
                                           -0.0031  0.0650 -0.0387 -0.1057  0.0195
                                           -0.0403  0.1555 -0.0645 -0.0007  0.0492
                                            0.0992  0.0036 -0.0664 -0.1544 -0.0745
                                           -0.0426  0.0205
   124. (0.00121) RY*( 5) C   4           s(  3.53%)p 5.99( 21.11%)d21.38( 75.37%)
                                           -0.0000 -0.0005  0.1838 -0.0382  0.0021
                                            0.0000  0.0089  0.0133 -0.0251  0.0036
                                            0.0247  0.0545 -0.0061  0.0106 -0.3175
                                           -0.3187 -0.0637 -0.0649  0.6821  0.5284
                                            0.0421  0.0568
   125. (0.00069) RY*( 6) C   4           s(  0.26%)p72.09( 19.05%)d99.99( 80.69%)
                                           -0.0000 -0.0016 -0.0028  0.0513  0.0012
                                            0.0107 -0.1492 -0.2202 -0.0696 -0.0015
                                            0.1399  0.3077  0.0213  0.0005 -0.0017
                                            0.0026  0.0088  0.1342 -0.0074 -0.0757
                                            0.8840  0.0396
   126. (0.00036) RY*( 7) C   4           s(  0.64%)p15.37(  9.81%)d99.99( 89.55%)
                                           -0.0000  0.0008  0.0488  0.0630 -0.0055
                                            0.0010  0.0136  0.0082  0.0154  0.0033
                                           -0.0196 -0.0273 -0.0142 -0.0102  0.2599
                                           -0.1536  0.0707 -0.1145  0.6012 -0.7132
                                           -0.0185 -0.1096
   127. (0.00031) RY*( 8) C   4           s( 21.76%)p 0.20(  4.38%)d 3.39( 73.86%)
                                           -0.0000  0.0185 -0.0341  0.4617 -0.0541
                                            0.0195  0.1035 -0.0679 -0.0905  0.0284
                                            0.1204 -0.0342 -0.0510  0.0023 -0.0096
                                            0.0224 -0.0139 -0.7910 -0.0921  0.0267
                                            0.0681  0.3149
   128. (0.00023) RY*( 9) C   4           s( 14.35%)p 5.21( 74.73%)d 0.76( 10.93%)
                                           -0.0000 -0.0032  0.1853  0.3302  0.0073
                                           -0.0027  0.0066  0.3406  0.4320  0.0001
                                           -0.0254 -0.5231 -0.4050  0.0011 -0.0124
                                           -0.0723 -0.0307  0.1842 -0.0407  0.0189
                                            0.2704  0.0144
   129. (0.00012) RY*(10) C   4           s( 38.32%)p 0.83( 31.68%)d 0.78( 30.00%)
                                           -0.0000 -0.0123  0.0651  0.5967 -0.1510
                                           -0.0023 -0.0317 -0.1869  0.3408  0.0049
                                           -0.0647  0.3545  0.1726 -0.0006 -0.0216
                                            0.0666 -0.0094  0.0810  0.0095  0.1018
                                           -0.1575 -0.5081
   130. (0.00006) RY*(11) C   4           s( 10.46%)p 8.19( 85.66%)d 0.37(  3.88%)
   131. (0.00007) RY*(12) C   4           s(  0.92%)p91.35( 83.93%)d16.49( 15.15%)
   132. (0.00004) RY*(13) C   4           s(  9.39%)p 8.73( 82.00%)d 0.92(  8.61%)
   133. (0.00004) RY*(14) C   4           s(  7.25%)p 6.42( 46.53%)d 6.38( 46.22%)
   134. (0.00001) RY*(15) C   4           s(  7.38%)p 8.44( 62.31%)d 4.11( 30.31%)
   135. (0.00001) RY*(16) C   4           s( 94.82%)p 0.01(  0.73%)d 0.05(  4.45%)
   136. (0.00000) RY*(17) C   4           s(  0.01%)p 1.00( 98.21%)d 0.02(  1.78%)
   137. (0.01359) RY*( 1) C   5           s(  9.65%)p 9.33( 89.98%)d 0.04(  0.37%)
                                            0.0000  0.0592  0.3041 -0.0135 -0.0183
                                           -0.0039 -0.3251  0.0333  0.0078  0.0348
                                            0.8844 -0.0080 -0.0280  0.0041  0.0936
                                            0.0004 -0.0061 -0.0401  0.0027 -0.0166
                                           -0.0424 -0.0035
   138. (0.00713) RY*( 2) C   5           s(  0.42%)p99.99( 75.67%)d57.51( 23.91%)
                                           -0.0000  0.0050 -0.0272  0.0582 -0.0032
                                            0.0150  0.8093  0.0260 -0.0012  0.0071
                                            0.3043  0.0723 -0.0235 -0.0010  0.0484
                                           -0.0077  0.0055  0.3765  0.0432  0.0450
                                           -0.3052  0.0170
   139. (0.00573) RY*( 3) C   5           s(  0.03%)p99.99(  9.57%)d99.99( 90.40%)
                                           -0.0000 -0.0023  0.0125  0.0045  0.0122
                                            0.0012  0.0116  0.0157 -0.0110  0.0016
                                            0.0083  0.0053 -0.0079 -0.0180 -0.3054
                                           -0.0010 -0.0379 -0.0015  0.2788 -0.8822
                                           -0.1102 -0.1893
   140. (0.00248) RY*( 4) C   5           s(  1.20%)p25.90( 31.05%)d56.50( 67.75%)
                                            0.0000  0.0041  0.0077  0.1089  0.0079
                                           -0.0158  0.4458 -0.2382 -0.0012 -0.0035
                                            0.1680 -0.1605 -0.0205 -0.0011  0.0047
                                           -0.0148 -0.0095 -0.5890 -0.0623 -0.0877
                                            0.5648  0.0016
   141. (0.00115) RY*( 5) C   5           s( 68.99%)p 0.26( 17.94%)d 0.19( 13.07%)
                                           -0.0000 -0.0082  0.8299  0.0257  0.0199
                                           -0.0104  0.0662 -0.2163  0.0787  0.0367
                                           -0.2368  0.2252 -0.0953  0.0033  0.0400
                                            0.0542 -0.0125  0.2514  0.0670 -0.0306
                                            0.2366  0.0777
   142. (0.00057) RY*( 6) C   5           s( 31.92%)p 1.83( 58.41%)d 0.30(  9.66%)
                                            0.0000  0.0077 -0.3885  0.4050 -0.0646
                                           -0.0115 -0.1465 -0.3716 -0.0352  0.0134
                                            0.0927  0.5703 -0.2373  0.0006  0.1803
                                           -0.0132 -0.0147  0.1852  0.0876 -0.0841
                                            0.2000  0.0872
   143. (0.00052) RY*( 7) C   5           s(  0.50%)p25.30( 12.74%)d99.99( 86.76%)
                                           -0.0000  0.0000 -0.0267  0.0647  0.0116
                                            0.0011 -0.0054  0.0438 -0.0266 -0.0014
                                            0.0274 -0.0683 -0.0140  0.0031 -0.1815
                                            0.2855 -0.0683 -0.0773  0.8662  0.3280
                                            0.0560  0.0249
   144. (0.00040) RY*( 8) C   5           s(  1.64%)p46.17( 75.91%)d13.65( 22.45%)
                                           -0.0000  0.0025 -0.0402  0.1162 -0.0362
                                           -0.0027 -0.0099  0.0921 -0.1369  0.0080
                                            0.1060  0.0842  0.0024 -0.0028 -0.7141
                                            0.4297 -0.1370  0.1940 -0.3576  0.1159
                                            0.2133  0.0043
   145. (0.00018) RY*( 9) C   5           s(  9.04%)p 6.62( 59.86%)d 3.44( 31.10%)
                                            0.0000  0.0117 -0.0073  0.2956  0.0531
                                           -0.0023  0.0043  0.6920 -0.1757  0.0116
                                           -0.0089 -0.1412 -0.0601  0.0030  0.1853
                                           -0.1442  0.1000  0.2388  0.0583 -0.1368
                                            0.4207  0.2342
   146. (0.00013) RY*(10) C   5           s( 10.78%)p 4.99( 53.74%)d 3.29( 35.48%)
                                            0.0000  0.0116 -0.0404  0.2705  0.1812
                                            0.0029 -0.0515 -0.1027  0.6472 -0.0004
                                            0.0049 -0.2747 -0.0781  0.0011 -0.1443
                                            0.0093 -0.0525  0.0118 -0.0382 -0.0732
                                           -0.1420  0.5724
   147. (0.00010) RY*(11) C   5           s(  5.96%)p 8.42( 50.19%)d 7.36( 43.85%)
   148. (0.00005) RY*(12) C   5           s(  7.53%)p11.35( 85.46%)d 0.93(  7.02%)
   149. (0.00006) RY*(13) C   5           s( 66.37%)p 0.05(  3.17%)d 0.46( 30.45%)
   150. (0.00002) RY*(14) C   5           s(  0.52%)p99.99( 94.75%)d 9.06(  4.73%)
   151. (0.00002) RY*(15) C   5           s( 17.75%)p 2.83( 50.16%)d 1.81( 32.09%)
   152. (0.00000) RY*(16) C   5           s(  0.56%)p99.99( 99.03%)d 0.71(  0.40%)
   153. (0.00000) RY*(17) C   5           s( 67.45%)p 0.48( 32.29%)d 0.00(  0.26%)
   154. (0.00642) RY*( 1) C   6           s(  0.46%)p99.99( 97.85%)d 3.71(  1.69%)
                                           -0.0000 -0.0056  0.0619  0.0264  0.0021
                                           -0.0008 -0.1063 -0.0088  0.0307  0.0097
                                            0.9001 -0.0669 -0.0168  0.0117 -0.3884
                                            0.0056 -0.0090  0.0903 -0.0623 -0.0245
                                            0.0652  0.0071
   155. (0.00516) RY*( 2) C   6           s(  6.21%)p14.46( 89.81%)d 0.64(  3.98%)
                                            0.0000  0.0030  0.2405 -0.0648 -0.0038
                                            0.0076 -0.9302  0.0013  0.0050  0.0152
                                           -0.0611  0.1053 -0.0325 -0.0005  0.1265
                                            0.0223  0.0074 -0.1276 -0.0018 -0.0025
                                            0.1506 -0.0292
   156. (0.00347) RY*( 3) C   6           s(  0.80%)p99.99( 95.49%)d 4.64(  3.71%)
                                           -0.0000 -0.0031  0.0681  0.0566  0.0114
                                           -0.0019  0.0971 -0.0127  0.0256  0.0097
                                            0.3838 -0.0483 -0.0075 -0.0113  0.8873
                                            0.0620  0.0608  0.0926  0.1474  0.0692
                                            0.0318  0.0314
   157. (0.00108) RY*( 4) C   6           s( 78.62%)p 0.22( 17.56%)d 0.05(  3.81%)
                                           -0.0000 -0.0021  0.8728  0.1558  0.0103
                                           -0.0018  0.2101 -0.3142  0.0032  0.0102
                                           -0.0398  0.1474  0.0033  0.0031 -0.0667
                                           -0.0670 -0.0194 -0.0906  0.0486 -0.0405
                                           -0.1404  0.0789
   158. (0.00052) RY*( 5) C   6           s(  1.69%)p15.10( 25.49%)d43.15( 72.82%)
                                            0.0000 -0.0010 -0.0589  0.1158 -0.0005
                                            0.0005 -0.0461  0.0757  0.0142 -0.0038
                                            0.0118  0.0840  0.0640  0.0050  0.0458
                                           -0.4777 -0.0723  0.1618  0.2785 -0.7720
                                           -0.0495 -0.1614
   159. (0.00029) RY*( 6) C   6           s( 21.12%)p 0.73( 15.33%)d 3.01( 63.56%)
                                            0.0000  0.0021 -0.1531  0.4322 -0.0305
                                           -0.0039 -0.1471 -0.1342 -0.1208 -0.0080
                                           -0.0256  0.1809  0.2133 -0.0044 -0.1356
                                           -0.0247  0.0324  0.3043  0.6026  0.3767
                                           -0.1525  0.1212
   160. (0.00024) RY*( 7) C   6           s( 37.94%)p 0.25(  9.50%)d 1.39( 52.55%)
                                           -0.0000  0.0033 -0.1483  0.5978 -0.0015
                                           -0.0031 -0.0979  0.0546 -0.0976  0.0042
                                            0.0489  0.2203  0.0888  0.0039  0.1018
                                            0.0601  0.0098 -0.1335 -0.5568 -0.1054
                                           -0.4266  0.0680
   161. (0.00020) RY*( 8) C   6           s(  6.04%)p12.00( 72.50%)d 3.55( 21.46%)
                                            0.0000 -0.0011  0.2027  0.1342  0.0368
                                            0.0034 -0.0366  0.4193 -0.3561 -0.0043
                                           -0.0839 -0.2185 -0.5987 -0.0004 -0.0203
                                           -0.0096 -0.0853  0.4486 -0.0454  0.0544
                                           -0.0827  0.0383
   162. (0.00017) RY*( 9) C   6           s(  7.38%)p 8.73( 64.42%)d 3.82( 28.20%)
                                            0.0000  0.0005 -0.1904  0.1937 -0.0056
                                            0.0029  0.1012 -0.3695 -0.1299 -0.0010
                                            0.0162  0.4764 -0.4962  0.0021  0.0119
                                           -0.0497 -0.0674 -0.0660 -0.0535 -0.0109
                                            0.5227 -0.0385
   163. (0.00011) RY*(10) C   6           s(  0.59%)p99.99( 80.64%)d31.77( 18.77%)
                                           -0.0000 -0.0004  0.0543 -0.0504 -0.0206
                                            0.0070  0.0879  0.5926  0.3509  0.0109
                                            0.0831  0.4598 -0.1595  0.0037 -0.0114
                                           -0.2759 -0.0643 -0.3049  0.1492  0.2454
                                           -0.0938  0.0590
   164. (0.00009) RY*(11) C   6           s( 10.05%)p 6.22( 62.50%)d 2.73( 27.45%)
   165. (0.00008) RY*(12) C   6           s( 15.60%)p 1.42( 22.20%)d 3.99( 62.20%)
   166. (0.00005) RY*(13) C   6           s(  2.08%)p41.88( 87.14%)d 5.18( 10.78%)
   167. (0.00004) RY*(14) C   6           s( 12.33%)p 3.98( 49.07%)d 3.13( 38.60%)
   168. (0.00003) RY*(15) C   6           s( 14.10%)p 0.87( 12.25%)d 5.22( 73.65%)
   169. (0.00000) RY*(16) C   6           s(  1.16%)p83.77( 97.31%)d 1.31(  1.52%)
   170. (0.00001) RY*(17) C   6           s( 83.85%)p 0.01(  1.02%)d 0.18( 15.13%)
   171. (0.00254) RY*( 1) O   7           s(  0.08%)p99.99( 97.50%)d32.12(  2.42%)
                                           -0.0000 -0.0006  0.0274 -0.0016  0.0010
                                            0.0009 -0.9362 -0.0214 -0.0266  0.0050
                                           -0.2963 -0.0101 -0.0089 -0.0014  0.0962
                                           -0.0099  0.0061 -0.1120 -0.0187 -0.0027
                                            0.1058  0.0094
   172. (0.00233) RY*( 2) O   7           s(  0.20%)p99.99( 98.56%)d 6.23(  1.24%)
                                           -0.0000 -0.0002  0.0349 -0.0279  0.0003
                                            0.0002  0.1302  0.0019  0.0061 -0.0003
                                           -0.0963  0.0216 -0.0074 -0.0039  0.9785
                                           -0.0090  0.0338  0.0187 -0.0312  0.1032
                                           -0.0012  0.0212
   173. (0.00075) RY*( 3) O   7           s( 75.71%)p 0.32( 24.12%)d 0.00(  0.17%)
                                            0.0000 -0.0021  0.8408  0.2238  0.0014
                                           -0.0051  0.1472  0.0684  0.0143  0.0122
                                           -0.3957 -0.2225 -0.0479  0.0018 -0.0773
                                           -0.0013 -0.0124 -0.0179 -0.0146 -0.0076
                                            0.0185  0.0277
   174. (0.00030) RY*( 4) O   7           s( 22.44%)p 3.40( 76.20%)d 0.06(  1.36%)
                                            0.0000 -0.0045  0.4335  0.1910 -0.0012
                                           -0.0080 -0.2249 -0.1958 -0.0098  0.0187
                                            0.7680  0.2398 -0.1030  0.0018  0.0908
                                            0.0744 -0.0290  0.0939 -0.0121 -0.0036
                                            0.0502 -0.0458
   175. (0.00013) RY*( 5) O   7           s( 22.09%)p 3.30( 72.87%)d 0.23(  5.04%)
                                           -0.0000 -0.0045 -0.1384  0.4491 -0.0033
                                           -0.0011 -0.0834  0.6032 -0.0506  0.0071
                                            0.2833 -0.4932  0.1537  0.0022  0.0680
                                            0.0574 -0.0135 -0.1890 -0.0727  0.0208
                                           -0.0947 -0.0069
   176. (0.00002) RY*( 6) O   7           s( 11.16%)p 7.66( 85.46%)d 0.30(  3.38%)
   177. (0.00002) RY*( 7) O   7           s( 53.56%)p 0.61( 32.91%)d 0.25( 13.54%)
   178. (0.00003) RY*( 8) O   7           s(  2.35%)p19.47( 45.72%)d22.12( 51.93%)
   179. (0.00002) RY*( 9) O   7           s(  0.13%)p99.99( 95.53%)d34.61(  4.34%)
   180. (0.00003) RY*(10) O   7           s(  0.89%)p24.37( 21.80%)d86.43( 77.31%)
   181. (0.00000) RY*(11) O   7           s(  1.03%)p91.16( 93.82%)d 5.00(  5.15%)
   182. (0.00000) RY*(12) O   7           s(  0.04%)p99.99( 99.62%)d 9.73(  0.35%)
   183. (0.00000) RY*(13) O   7           s(  2.48%)p17.33( 43.05%)d21.92( 54.46%)
   184. (0.00000) RY*(14) O   7           s(  5.67%)p 1.63(  9.27%)d14.99( 85.05%)
   185. (0.00000) RY*(15) O   7           s(  0.27%)p 7.64(  2.09%)d99.99( 97.63%)
   186. (0.00000) RY*(16) O   7           s( 99.60%)p 0.00(  0.31%)d 0.00(  0.09%)
   187. (0.00000) RY*(17) O   7           s(  2.26%)p 0.65(  1.47%)d42.52( 96.27%)
   188. (0.00456) RY*( 1)Cl   8           s(  0.01%)p99.99( 55.56%)d99.99( 44.43%)
                                           -0.0000  0.0000 -0.0003  0.0098  0.0041
                                           -0.0002 -0.0000 -0.0000  0.0008  0.0303
                                           -0.0018 -0.0021  0.0005 -0.0000  0.0014
                                           -0.0501  0.0088 -0.0029 -0.0006  0.0000
                                           -0.0047  0.7331 -0.1152  0.0369  0.0035
                                           -0.0108  0.4093  0.5213  0.0453  0.0534
   189. (0.00218) RY*( 2)Cl   8           s(  6.91%)p 9.95( 68.76%)d 3.52( 24.32%)
                                           -0.0000  0.0000 -0.0073  0.2620 -0.0200
                                           -0.0067  0.0007 -0.0000  0.0175  0.7123
                                           -0.0653 -0.0632  0.0029  0.0000  0.0186
                                           -0.4086  0.0291 -0.0086 -0.0100  0.0000
                                            0.0010 -0.0580 -0.0023 -0.0003 -0.0010
                                            0.2152  0.0086 -0.0458  0.4413 -0.0033
   190. (0.00130) RY*( 3)Cl   8           s( 31.47%)p 1.36( 42.92%)d 0.81( 25.61%)
                                           -0.0000  0.0000 -0.0165  0.5600  0.0249
                                           -0.0131  0.0015 -0.0000  0.0536  0.2523
                                            0.1680 -0.0647 -0.0140  0.0000  0.0546
                                            0.5316 -0.2016 -0.0511 -0.0091  0.0000
                                            0.0027  0.0214 -0.0282  0.0016 -0.0011
                                            0.3229  0.0256  0.0212 -0.3773 -0.0910
   191. (0.00040) RY*( 4)Cl   8           s( 31.12%)p 1.79( 55.68%)d 0.42( 13.20%)
                                            0.0000 -0.0000  0.0063  0.5085 -0.2270
                                           -0.0329  0.0009  0.0000 -0.0169 -0.3465
                                            0.3441 -0.0263  0.0115 -0.0000 -0.0215
                                           -0.4930 -0.2408 -0.1212  0.0213 -0.0000
                                           -0.0016 -0.0146 -0.0191 -0.0008  0.0004
                                           -0.1351 -0.0030 -0.0403 -0.0850  0.3238
   192. (0.00021) RY*( 5)Cl   8           s(  7.74%)p 5.24( 40.58%)d 6.67( 51.67%)
                                            0.0000 -0.0000  0.0056  0.0723  0.2668
                                           -0.0319  0.0009  0.0000 -0.0115  0.2369
                                            0.5385 -0.1194 -0.0087 -0.0000 -0.0096
                                            0.1452  0.1423  0.0369 -0.0191 -0.0000
                                           -0.0014  0.0305  0.0333  0.0080 -0.0005
                                           -0.6845 -0.0805  0.0161  0.1151 -0.1680
   193. (0.00015) RY*( 6)Cl   8           s(  8.50%)p 8.74( 74.30%)d 2.02( 17.20%)
                                           -0.0000  0.0000  0.0004  0.2499  0.1488
                                           -0.0205  0.0007 -0.0000  0.0058 -0.1258
                                           -0.2832 -0.0705  0.0064 -0.0000  0.0001
                                            0.0433  0.0922 -0.0839  0.0029  0.0000
                                           -0.0155  0.4407  0.6551  0.0298  0.0034
                                           -0.0451 -0.3229 -0.2327  0.1071  0.0092
   194. (0.00014) RY*( 7)Cl   8           s( 23.24%)p 2.65( 61.64%)d 0.65( 15.12%)
                                           -0.0000  0.0000 -0.0005  0.4743  0.0762
                                           -0.0411  0.0011 -0.0000  0.0140 -0.2823
                                           -0.3770 -0.0815  0.0116  0.0000 -0.0013
                                            0.1928  0.4416 -0.0761  0.0069  0.0000
                                            0.0077 -0.2124 -0.3228 -0.0143 -0.0023
                                           -0.1550  0.1360  0.1080  0.3114 -0.0070
   195. (0.00011) RY*( 8)Cl   8           s( 40.85%)p 1.27( 52.05%)d 0.17(  7.11%)
                                            0.0000 -0.0000  0.0081 -0.0074  0.6390
                                           -0.0080  0.0010  0.0000 -0.0167  0.0599
                                           -0.3567 -0.0929 -0.0069 -0.0000 -0.0133
                                           -0.1143 -0.5366 -0.2248 -0.0060 -0.0000
                                            0.0022 -0.0913 -0.1422 -0.0207 -0.0016
                                           -0.2025  0.0263  0.0581 -0.1107  0.1173
   196. (0.00005) RY*( 9)Cl   8           s(  0.03%)p99.99( 40.77%)d99.99( 59.20%)
   197. (0.00002) RY*(10)Cl   8           s(  0.26%)p89.18( 23.44%)d99.99( 76.30%)
   198. (0.00001) RY*(11)Cl   8           s(  3.60%)p26.60( 95.80%)d 0.17(  0.60%)
   199. (0.00002) RY*(12)Cl   8           s(  7.51%)p 5.21( 39.14%)d 7.11( 53.36%)
   200. (0.00001) RY*(13)Cl   8           s( 33.90%)p 1.27( 42.93%)d 0.68( 23.18%)
   201. (0.00000) RY*(14)Cl   8           s(  0.06%)p99.99( 99.85%)d 1.56(  0.09%)
   202. (0.00000) RY*(15)Cl   8           s(  0.06%)p99.99( 99.74%)d 3.19(  0.20%)
   203. (0.00000) RY*(16)Cl   8           s(  0.00%)p 1.00( 99.93%)d 0.00(  0.07%)
   204. (0.00000) RY*(17)Cl   8           s( 99.76%)p 0.00(  0.16%)d 0.00(  0.08%)
   205. (0.00000) RY*(18)Cl   8           s(100.00%)p 0.00(  0.00%)d 0.00(  0.00%)
   206. (0.00000) RY*(19)Cl   8           s(  0.05%)p99.99( 99.74%)d 3.78(  0.21%)
   207. (0.00000) RY*(20)Cl   8           s(  3.29%)p28.37( 93.27%)d 1.05(  3.45%)
   208. (0.00001) RY*(21)Cl   8           s(  1.51%)p 9.56( 14.39%)d55.85( 84.10%)
   209. (0.00385) RY*( 1)Cl   9           s(  0.00%)p 1.00( 49.00%)d 1.04( 51.00%)
                                            0.0000 -0.0000 -0.0000  0.0043 -0.0028
                                            0.0003  0.0000 -0.0000  0.0001  0.0011
                                            0.0026  0.0004  0.0002  0.0000 -0.0001
                                           -0.0471  0.0065 -0.0024 -0.0004  0.0000
                                           -0.0003  0.6885 -0.1094  0.0403  0.0061
                                           -0.0528  0.7021 -0.1177 -0.0086 -0.0176
   210. (0.00255) RY*( 2)Cl   9           s(  1.60%)p41.14( 65.80%)d20.38( 32.60%)
                                            0.0000 -0.0000 -0.0007  0.1240  0.0244
                                           -0.0041  0.0007 -0.0000  0.0093  0.2194
                                           -0.0002 -0.0290 -0.0023  0.0000 -0.0062
                                            0.7703 -0.1065 -0.0320  0.0092  0.0000
                                           -0.0005  0.0549 -0.0040 -0.0035  0.0007
                                            0.5120  0.0354 -0.0163  0.2478 -0.0307
   211. (0.00095) RY*( 3)Cl   9           s(  3.55%)p20.97( 74.46%)d 6.19( 21.99%)
                                            0.0000 -0.0000 -0.0166 -0.0088  0.1874
                                            0.0035  0.0005 -0.0000  0.0729  0.8154
                                           -0.0657 -0.0014 -0.0245  0.0000 -0.0160
                                           -0.2526 -0.0708  0.0032  0.0034  0.0000
                                           -0.0012 -0.0195 -0.0049  0.0003  0.0003
                                           -0.1712 -0.0120  0.0094  0.3420 -0.2709
   212. (0.00047) RY*( 4)Cl   9           s( 71.74%)p 0.10(  7.05%)d 0.30( 21.21%)
                                            0.0000 -0.0000 -0.0104  0.8371 -0.1285
                                           -0.0091  0.0016 -0.0000  0.0441 -0.1204
                                           -0.1820 -0.1013  0.0216  0.0000 -0.0163
                                           -0.0654 -0.0390 -0.0640 -0.0000  0.0000
                                           -0.0016  0.0051  0.0018 -0.0029 -0.0001
                                           -0.2174 -0.0301 -0.0575  0.3396  0.2129
   213. (0.00019) RY*( 5)Cl   9           s( 10.02%)p 8.13( 81.51%)d 0.85(  8.47%)
                                           -0.0000 -0.0000 -0.0028  0.3114  0.0545
                                           -0.0162  0.0012 -0.0000  0.0124  0.2292
                                            0.6953 -0.0365  0.0020  0.0000 -0.0094
                                            0.0788  0.5173 -0.0558  0.0142  0.0000
                                           -0.0002 -0.0124  0.0129 -0.0085  0.0017
                                           -0.0527  0.0043  0.0056 -0.2856  0.0171
   214. (0.00019) RY*( 6)Cl   9           s(  0.00%)p 1.00( 79.77%)d 0.25( 20.23%)
                                            0.0000  0.0000  0.0001  0.0012  0.0058
                                           -0.0008  0.0000 -0.0000 -0.0005  0.0127
                                            0.0255 -0.0026  0.0001  0.0000  0.0011
                                           -0.0349 -0.0545 -0.0108  0.0002  0.0000
                                           -0.0168  0.5363  0.7098  0.0275 -0.0069
                                            0.0266 -0.4350 -0.1031 -0.0379 -0.0178
   215. (0.00007) RY*( 7)Cl   9           s(  0.03%)p99.99(  3.51%)d99.99( 96.47%)
   216. (0.00006) RY*( 8)Cl   9           s(  8.11%)p 8.42( 68.22%)d 2.92( 23.68%)
   217. (0.00005) RY*( 9)Cl   9           s( 32.36%)p 0.78( 25.29%)d 1.31( 42.35%)
   218. (0.00002) RY*(10)Cl   9           s(  0.10%)p99.99( 68.97%)d99.99( 30.93%)
   219. (0.00001) RY*(11)Cl   9           s(  0.96%)p99.99( 98.89%)d 0.16(  0.15%)
   220. (0.00001) RY*(12)Cl   9           s( 53.74%)p 0.55( 29.46%)d 0.31( 16.79%)
   221. (0.00000) RY*(13)Cl   9           s( 11.63%)p 7.53( 87.64%)d 0.06(  0.72%)
   222. (0.00000) RY*(14)Cl   9           s( 99.43%)p 0.00(  0.45%)d 0.00(  0.12%)
   223. (0.00000) RY*(15)Cl   9           s(  0.01%)p 1.00( 99.11%)d 0.01(  0.88%)
   224. (0.00000) RY*(16)Cl   9           s(  0.00%)p 1.00( 99.95%)d 0.00(  0.05%)
   225. (0.00000) RY*(17)Cl   9           s(  0.91%)p53.62( 48.99%)d54.83( 50.10%)
   226. (0.00000) RY*(18)Cl   9           s(100.00%)p 0.00(  0.00%)d 0.00(  0.00%)
   227. (0.00000) RY*(19)Cl   9           s(  0.05%)p99.99( 99.79%)d 3.64(  0.17%)
   228. (0.00000) RY*(20)Cl   9           s(  0.16%)p99.99( 99.82%)d 0.06(  0.01%)
   229. (0.00000) RY*(21)Cl   9           s(  5.44%)p 2.39( 13.01%)d14.99( 81.55%)
   230. (0.00707) RY*( 1) C  10           s(  0.98%)p97.55( 95.76%)d 3.32(  3.26%)
                                            0.0000  0.0007  0.0990 -0.0010  0.0022
                                           -0.0103  0.1960  0.0993  0.0257 -0.0081
                                           -0.9511  0.0130  0.0380  0.0036  0.0444
                                            0.0148 -0.0092  0.0799  0.0186  0.0384
                                            0.1549 -0.0203
   231. (0.00542) RY*( 2) C  10           s(  4.04%)p22.44( 90.55%)d 1.34(  5.42%)
                                            0.0000  0.0039  0.1958 -0.0445 -0.0029
                                           -0.0237  0.9056  0.1237  0.0614  0.0114
                                            0.2526 -0.0175 -0.0368 -0.0070  0.0039
                                            0.0119  0.0059 -0.0635  0.0012  0.0510
                                            0.2100 -0.0583
   232. (0.00229) RY*( 3) C  10           s( 51.75%)p 0.60( 31.27%)d 0.33( 16.97%)
                                           -0.0000  0.0022  0.7173 -0.0541  0.0046
                                            0.0140 -0.3195  0.3123 -0.0010 -0.0098
                                            0.0822 -0.2761  0.0976 -0.0035  0.1087
                                            0.0791 -0.0467 -0.2388  0.1160  0.1015
                                            0.2783 -0.1072
   233. (0.00139) RY*( 4) C  10           s(  0.03%)p99.99( 61.20%)d99.99( 38.78%)
                                            0.0000  0.0012 -0.0097  0.0058  0.0123
                                           -0.0018 -0.0135 -0.0550 -0.0144 -0.0069
                                            0.0245  0.0967  0.0518 -0.0073  0.7463
                                           -0.1972 -0.0029 -0.0175 -0.5686  0.2243
                                            0.0011 -0.1177
   234. (0.00070) RY*( 5) C  10           s(  0.26%)p56.67( 15.00%)d99.99( 84.73%)
                                            0.0000  0.0012 -0.0262  0.0443 -0.0004
                                           -0.0003 -0.0012  0.0254  0.0288  0.0018
                                            0.0334  0.0078  0.0496  0.0196  0.3651
                                           -0.0850 -0.0634  0.0108  0.1417 -0.6487
                                            0.3011  0.5619
   235. (0.00055) RY*( 6) C  10           s(  1.20%)p25.90( 31.20%)d56.12( 67.60%)
                                           -0.0000 -0.0003  0.0981 -0.0473  0.0137
                                            0.0015 -0.0643  0.0781  0.0203  0.0047
                                           -0.0251 -0.0637 -0.1817 -0.0144 -0.4926
                                           -0.1334  0.0542 -0.0731 -0.7427 -0.1582
                                            0.2132  0.2203
   236. (0.00034) RY*( 7) C  10           s( 56.62%)p 0.54( 30.34%)d 0.23( 13.03%)
                                           -0.0000 -0.0013  0.5520  0.5098  0.0406
                                            0.0099  0.0330 -0.2587 -0.1265  0.0056
                                            0.0102  0.3900 -0.0868 -0.0009 -0.0716
                                           -0.2321  0.0241  0.2594  0.0304 -0.0251
                                           -0.2271  0.0997
   237. (0.00024) RY*( 8) C  10           s( 14.25%)p 3.36( 47.80%)d 2.66( 37.95%)
                                            0.0000 -0.0014  0.0532  0.3700 -0.0523
                                            0.0044  0.1264 -0.0810  0.3086 -0.0132
                                           -0.0827 -0.5756  0.0798 -0.0000  0.0612
                                            0.1089 -0.0050 -0.2224 -0.1345 -0.2226
                                           -0.5123 -0.0009
   238. (0.00012) RY*( 9) C  10           s( 18.47%)p 3.87( 71.49%)d 0.54( 10.03%)
                                            0.0000  0.0040 -0.1504  0.4025  0.0113
                                            0.0002 -0.0215  0.4496  0.1533 -0.0057
                                            0.0303  0.4663  0.3906 -0.0089 -0.0733
                                            0.3102 -0.1274 -0.2715 -0.1080  0.0764
                                           -0.0067  0.0951
   239. (0.00010) RY*(10) C  10           s(  9.86%)p 6.34( 62.47%)d 2.81( 27.68%)
   240. (0.00008) RY*(11) C  10           s(  7.18%)p 7.81( 56.12%)d 5.11( 36.70%)
   241. (0.00007) RY*(12) C  10           s( 24.41%)p 2.40( 58.68%)d 0.69( 16.91%)
   242. (0.00003) RY*(13) C  10           s(  4.65%)p12.17( 56.57%)d 8.34( 38.79%)
   243. (0.00004) RY*(14) C  10           s( 10.88%)p 4.70( 51.17%)d 3.49( 37.95%)
   244. (0.00003) RY*(15) C  10           s( 11.38%)p 3.69( 41.94%)d 4.10( 46.69%)
   245. (0.00000) RY*(16) C  10           s(  0.65%)p99.99( 98.45%)d 1.37(  0.89%)
   246. (0.00000) RY*(17) C  10           s( 83.40%)p 0.00(  0.15%)d 0.20( 16.45%)
   247. (0.00460) RY*( 1) C  11           s(  0.88%)p99.99( 95.62%)d 3.99(  3.50%)
                                            0.0000  0.0164  0.0913 -0.0095 -0.0090
                                           -0.0110  0.8055 -0.1439  0.0127  0.0055
                                            0.4938  0.0373  0.0652  0.0042 -0.1823
                                            0.0599 -0.0074  0.1654 -0.0285 -0.0349
                                           -0.0733 -0.0152
   248. (0.00389) RY*( 2) C  11           s(  2.51%)p38.65( 96.98%)d 0.20(  0.51%)
                                           -0.0000  0.0069 -0.0172  0.1572 -0.0072
                                           -0.0635 -0.5222 -0.0009  0.0915 -0.0322
                                            0.7282 -0.1184 -0.0346  0.0113 -0.3714
                                           -0.0011 -0.0112 -0.0190  0.0023 -0.0633
                                           -0.0259 -0.0092
   249. (0.00119) RY*( 3) C  11           s( 15.01%)p 4.30( 64.60%)d 1.36( 20.39%)
                                           -0.0000  0.0039  0.3840  0.0511  0.0057
                                           -0.0196 -0.0636  0.0057 -0.0081 -0.0123
                                            0.3329 -0.0326  0.0388  0.0151  0.7199
                                            0.0783  0.0572 -0.1454 -0.2302  0.2797
                                           -0.0343 -0.2245
   250. (0.00076) RY*( 4) C  11           s( 53.18%)p 0.06(  3.19%)d 0.82( 43.63%)
                                           -0.0000  0.0008  0.7279 -0.0441  0.0016
                                           -0.0415 -0.0747 -0.1285 -0.0452 -0.0320
                                           -0.0459  0.0219  0.0415  0.0118 -0.0097
                                            0.0215 -0.0026  0.0457  0.5402 -0.2994
                                            0.1160  0.1982
   251. (0.00058) RY*( 5) C  11           s(  3.06%)p16.28( 49.74%)d15.45( 47.20%)
                                           -0.0000 -0.0051  0.1649  0.0556  0.0155
                                           -0.0319 -0.0212 -0.6498 -0.0267 -0.0152
                                           -0.1569 -0.0279 -0.0864  0.0065 -0.1881
                                           -0.0649 -0.0152 -0.4607 -0.2888 -0.0271
                                           -0.4171  0.0408
   252. (0.00043) RY*( 6) C  11           s( 30.66%)p 1.51( 46.38%)d 0.75( 22.96%)
                                           -0.0000 -0.0000  0.4419 -0.3329 -0.0221
                                           -0.0157 -0.0120  0.4605  0.1250 -0.0175
                                           -0.0991  0.2225  0.0707  0.0078 -0.4029
                                            0.0900 -0.0237 -0.1195 -0.4384  0.1493
                                            0.0060 -0.0287
   253. (0.00023) RY*( 7) C  11           s( 20.62%)p 3.01( 62.02%)d 0.84( 17.36%)
                                           -0.0000 -0.0108  0.0359  0.4513 -0.0340
                                           -0.0023  0.1363  0.2907  0.0968 -0.0047
                                            0.0182  0.2019  0.1544  0.0009  0.0423
                                           -0.6386 -0.1821 -0.3438  0.0079 -0.2276
                                            0.0260 -0.0533
   254. (0.00013) RY*( 8) C  11           s( 30.67%)p 1.32( 40.48%)d 0.94( 28.85%)
                                           -0.0000 -0.0009  0.0702  0.5489 -0.0202
                                            0.0106  0.0603 -0.0355 -0.1744 -0.0062
                                           -0.1488 -0.1721  0.2224 -0.0090 -0.1658
                                            0.4901 -0.0194 -0.1470 -0.1647 -0.0737
                                            0.4464 -0.1872
   255. (0.00011) RY*( 9) C  11           s(  6.76%)p 9.02( 60.98%)d 4.77( 32.26%)
                                            0.0000 -0.0047 -0.0470  0.2552 -0.0154
                                           -0.0041 -0.1296  0.0120  0.0102  0.0068
                                           -0.0343  0.6533  0.2420 -0.0047  0.0402
                                            0.3184  0.0562  0.2370  0.0796 -0.1211
                                           -0.4722 -0.1497
   256. (0.00006) RY*(10) C  11           s( 17.08%)p 1.40( 23.97%)d 3.45( 58.94%)
   257. (0.00007) RY*(11) C  11           s(  8.66%)p 6.56( 56.80%)d 3.99( 34.53%)
   258. (0.00004) RY*(12) C  11           s(  1.83%)p24.80( 45.36%)d28.88( 52.81%)
   259. (0.00001) RY*(13) C  11           s(  0.49%)p99.99( 93.36%)d12.41(  6.14%)
   260. (0.00001) RY*(14) C  11           s(  2.05%)p20.56( 42.21%)d27.15( 55.74%)
   261. (0.00001) RY*(15) C  11           s( 12.07%)p 1.22( 14.69%)d 6.07( 73.24%)
   262. (0.00000) RY*(16) C  11           s(  0.63%)p99.99( 98.20%)d 1.84(  1.16%)
   263. (0.00000) RY*(17) C  11           s( 93.49%)p 0.06(  6.04%)d 0.01(  0.47%)
   264. (0.00449) RY*( 1) C  12           s(  6.41%)p14.35( 91.93%)d 0.26(  1.66%)
                                            0.0000  0.0135  0.2527  0.0040 -0.0033
                                            0.0061 -0.8402  0.0612  0.0058 -0.0402
                                            0.4409 -0.0386  0.0247  0.0177 -0.1044
                                           -0.0124 -0.0101 -0.0073  0.0608 -0.0334
                                           -0.1077 -0.0102
   265. (0.00317) RY*( 2) C  12           s(  0.53%)p99.99( 99.08%)d 0.75(  0.39%)
                                            0.0000  0.0011  0.0366  0.0593 -0.0201
                                            0.0557  0.4592 -0.1582 -0.1231 -0.0128
                                            0.7811 -0.0730  0.0191  0.0018 -0.3464
                                            0.0242 -0.0025 -0.0349  0.0169 -0.0331
                                            0.0046 -0.0362
   266. (0.00119) RY*( 3) C  12           s(  8.14%)p 6.28( 51.06%)d 5.02( 40.80%)
                                            0.0000  0.0035  0.2717 -0.0866 -0.0064
                                            0.0131  0.0011  0.1694 -0.0260 -0.0198
                                           -0.2388  0.0595 -0.0290 -0.0097 -0.6028
                                            0.2359 -0.0114 -0.1209 -0.5622 -0.1941
                                            0.0120  0.1987
   267. (0.00091) RY*( 4) C  12           s( 71.40%)p 0.29( 20.41%)d 0.11(  8.19%)
                                            0.0000  0.0096  0.7171 -0.4467 -0.0126
                                            0.0308  0.2226  0.1607 -0.0566 -0.0314
                                           -0.0057 -0.2367 -0.0220  0.0191  0.2569
                                           -0.0147  0.0233  0.2267  0.0977  0.0538
                                           -0.1341  0.0085
   268. (0.00042) RY*( 5) C  12           s(  0.84%)p56.42( 47.27%)d61.92( 51.89%)
                                           -0.0000 -0.0007 -0.0312  0.0860 -0.0043
                                            0.0035  0.0268  0.1074  0.0081  0.0040
                                            0.2821  0.0320  0.0277  0.0066  0.6126
                                            0.0193  0.0581 -0.2049 -0.6861 -0.0443
                                           -0.0343  0.0550
   269. (0.00023) RY*( 6) C  12           s( 46.61%)p 0.67( 31.17%)d 0.48( 22.22%)
                                            0.0000 -0.0045  0.2607  0.6294 -0.0440
                                            0.0255  0.0818  0.3164 -0.0323 -0.0133
                                           -0.0101  0.3240  0.1011  0.0081  0.0339
                                            0.2939  0.0099  0.3726  0.0364  0.1073
                                           -0.0313 -0.2638
   270. (0.00022) RY*( 7) C  12           s( 20.95%)p 2.68( 56.06%)d 1.10( 22.99%)
                                            0.0000 -0.0056  0.2929  0.3494 -0.0404
                                            0.0101  0.0081 -0.2776  0.0990 -0.0226
                                           -0.0868 -0.0960  0.1668  0.0038 -0.0146
                                           -0.6378 -0.1463  0.1732 -0.1293 -0.2818
                                            0.3072  0.0966
   271. (0.00017) RY*( 8) C  12           s(  8.09%)p 9.26( 74.91%)d 2.10( 17.00%)
                                            0.0000 -0.0009  0.2767 -0.0556 -0.0361
                                           -0.0112 -0.0659 -0.7280  0.0722 -0.0171
                                           -0.0667  0.2153  0.1405  0.0116  0.0714
                                            0.3642  0.0264 -0.1251 -0.0719  0.3047
                                            0.2119 -0.1067
   272. (0.00011) RY*( 9) C  12           s(  7.32%)p 9.05( 66.26%)d 3.61( 26.42%)
                                            0.0000  0.0031  0.2087  0.1667  0.0433
                                            0.0023  0.0004  0.0541 -0.4285 -0.0142
                                           -0.0151  0.2750 -0.5551  0.0054  0.0330
                                           -0.2147  0.2113 -0.3184  0.1312  0.2148
                                            0.1966  0.2465
   273. (0.00005) RY*(10) C  12           s(  2.34%)p22.03( 51.60%)d19.66( 46.06%)
   274. (0.00002) RY*(11) C  12           s( 20.64%)p 2.05( 42.34%)d 1.79( 37.03%)
   275. (0.00003) RY*(12) C  12           s(  6.04%)p 5.12( 30.93%)d10.44( 63.03%)
   276. (0.00000) RY*(13) C  12           s(  1.55%)p61.51( 95.51%)d 1.89(  2.94%)
   277. (0.00000) RY*(14) C  12           s( 97.59%)p 0.02(  1.50%)d 0.01(  0.91%)
   278. (0.00000) RY*(15) C  12           s(  0.37%)p66.08( 24.20%)d99.99( 75.43%)
   279. (0.00000) RY*(16) C  12           s(  0.02%)p99.99( 99.22%)d31.24(  0.76%)
   280. (0.00001) RY*(17) C  12           s(  0.76%)p22.57( 17.27%)d99.99( 81.97%)
   281. (0.00503) RY*( 1) C  13           s(  0.42%)p99.99( 95.47%)d 9.88(  4.11%)
                                           -0.0000  0.0185  0.0576  0.0222 -0.0038
                                           -0.0159  0.4109 -0.0337  0.0295  0.0193
                                           -0.8262  0.0554 -0.0302 -0.0039  0.3096
                                           -0.0252  0.0101 -0.1427  0.0689 -0.0481
                                           -0.1169 -0.0055
   282. (0.00224) RY*( 2) C  13           s(  1.68%)p57.98( 97.15%)d 0.70(  1.18%)
                                           -0.0000  0.0095  0.0964  0.0836 -0.0198
                                           -0.0295 -0.8806  0.1221  0.1290 -0.0096
                                           -0.3551 -0.0252  0.0270  0.0022  0.1894
                                            0.0015 -0.0115 -0.0654  0.0232 -0.0013
                                            0.0579 -0.0602
   283. (0.00132) RY*( 3) C  13           s( 68.60%)p 0.39( 26.76%)d 0.07(  4.64%)
                                            0.0000 -0.0128  0.8246 -0.0697 -0.0326
                                            0.0208  0.0843  0.2789 -0.0522 -0.0143
                                            0.1378 -0.3059 -0.0418 -0.0030  0.1057
                                            0.2317  0.0141 -0.0779 -0.0043 -0.1435
                                           -0.1372  0.0305
   284. (0.00079) RY*( 4) C  13           s(  2.52%)p19.09( 48.10%)d19.61( 49.38%)
                                            0.0000 -0.0041  0.1520  0.0448 -0.0078
                                            0.0009 -0.0197 -0.0880 -0.0225  0.0037
                                           -0.2044 -0.2656 -0.0399  0.0162 -0.5650
                                           -0.1969 -0.0130  0.2083  0.4705  0.2951
                                           -0.1758 -0.3333
   285. (0.00063) RY*( 5) C  13           s(  0.78%)p70.79( 55.31%)d56.20( 43.91%)
                                           -0.0000 -0.0027  0.0285  0.0836  0.0001
                                            0.0015 -0.0013  0.1181 -0.0210 -0.0023
                                           -0.2626  0.0308 -0.0061 -0.0051 -0.6512
                                            0.1918 -0.0886 -0.2755 -0.5943 -0.0410
                                            0.0849  0.0335
   286. (0.00026) RY*( 6) C  13           s(  2.43%)p32.47( 78.95%)d 7.66( 18.62%)
                                           -0.0000 -0.0045  0.1071  0.0839 -0.0761
                                           -0.0184 -0.0601 -0.7928  0.1923 -0.0098
                                           -0.0246 -0.3025 -0.0633  0.0041  0.0533
                                            0.1394  0.0393  0.2422 -0.2824 -0.2008
                                           -0.0799 -0.0316
   287. (0.00022) RY*( 7) C  13           s( 20.04%)p 2.81( 56.28%)d 1.18( 23.69%)
                                            0.0000  0.0035  0.3376  0.2937 -0.0096
                                            0.0095  0.0215 -0.1651 -0.0656 -0.0104
                                           -0.0304  0.6539 -0.0204  0.0002 -0.0799
                                            0.3049  0.0478  0.2569  0.1812  0.0315
                                            0.3661 -0.0550
   288. (0.00021) RY*( 8) C  13           s( 17.64%)p 3.93( 69.32%)d 0.74( 13.04%)
                                           -0.0000 -0.0066 -0.2517  0.3343 -0.0355
                                            0.0053  0.1544  0.2618  0.4827  0.0009
                                           -0.0012 -0.3666  0.1295 -0.0030  0.0204
                                            0.4597 -0.0705  0.0918  0.1831 -0.0279
                                            0.2884 -0.0667
   289. (0.00014) RY*( 9) C  13           s( 59.76%)p 0.54( 32.11%)d 0.14(  8.13%)
                                            0.0000 -0.0031  0.0476  0.7706 -0.0392
                                            0.0056  0.0677  0.1237 -0.1388 -0.0024
                                            0.1028 -0.0932 -0.2131  0.0031  0.1397
                                           -0.4398  0.0655 -0.0153 -0.2131 -0.0321
                                            0.0061 -0.1859
   290. (0.00011) RY*(10) C  13           s( 12.57%)p 4.93( 61.94%)d 2.03( 25.48%)
                                            0.0000  0.0052  0.2395  0.1766  0.1928
                                            0.0082  0.0447 -0.2233  0.3810 -0.0001
                                            0.1077  0.0896  0.5107  0.0025 -0.0135
                                           -0.2750 -0.2572 -0.3689  0.0602  0.2454
                                           -0.0125  0.2340
   291. (0.00005) RY*(11) C  13           s(  5.75%)p 3.45( 19.88%)d12.92( 74.37%)
   292. (0.00003) RY*(12) C  13           s(  3.80%)p 9.58( 36.37%)d15.76( 59.83%)
   293. (0.00000) RY*(13) C  13           s( 91.81%)p 0.06(  5.15%)d 0.03(  3.04%)
   294. (0.00001) RY*(14) C  13           s(  6.74%)p11.47( 77.26%)d 2.37( 16.00%)
   295. (0.00001) RY*(15) C  13           s(  0.33%)p67.39( 22.11%)d99.99( 77.56%)
   296. (0.00000) RY*(16) C  13           s(  0.51%)p99.99( 96.07%)d 6.71(  3.42%)
   297. (0.00001) RY*(17) C  13           s(  4.67%)p 4.68( 21.87%)d15.72( 73.46%)
   298. (0.00509) RY*( 1) C  14           s(  0.41%)p99.99( 97.03%)d 6.23(  2.56%)
                                            0.0000  0.0180  0.0555  0.0265 -0.0001
                                            0.0043 -0.8370  0.0191  0.0023  0.0318
                                           -0.4617  0.0645 -0.0249 -0.0141  0.2210
                                           -0.0337  0.0121  0.1450 -0.0515 -0.0291
                                           -0.0296 -0.0134
   299. (0.00302) RY*( 2) C  14           s(  1.94%)p49.46( 95.73%)d 1.21(  2.34%)
                                           -0.0000 -0.0088  0.1282  0.0476  0.0242
                                           -0.0364 -0.5186  0.0362  0.1221  0.0196
                                            0.7521 -0.0538 -0.0107 -0.0059 -0.3175
                                            0.0292  0.0005 -0.1305  0.0584  0.0246
                                           -0.0314  0.0365
   300. (0.00136) RY*( 3) C  14           s( 71.64%)p 0.36( 25.86%)d 0.03(  2.50%)
                                            0.0000  0.0131  0.8455  0.0000  0.0364
                                            0.0159  0.1075  0.0649 -0.0443  0.0152
                                            0.0204  0.4282  0.0255 -0.0101  0.1762
                                           -0.1574  0.0054 -0.0956  0.0778  0.0092
                                            0.0567  0.0806
   301. (0.00120) RY*( 4) C  14           s(  3.07%)p23.62( 72.46%)d 7.98( 24.48%)
                                            0.0000  0.0029  0.1680 -0.0488  0.0077
                                            0.0048  0.0011  0.0466 -0.0165  0.0112
                                           -0.3457  0.0444 -0.0250  0.0191 -0.7672
                                           -0.0727 -0.0752 -0.1114 -0.2833  0.2981
                                           -0.1431 -0.2068
   302. (0.00060) RY*( 5) C  14           s( 19.13%)p 1.50( 28.75%)d 2.73( 52.12%)
                                           -0.0000 -0.0012 -0.0267  0.4365  0.0077
                                           -0.0059 -0.0173 -0.3702 -0.0234 -0.0036
                                           -0.1631  0.0796  0.0404  0.0000 -0.3278
                                           -0.0672 -0.0547  0.1007  0.6330 -0.0836
                                            0.3112  0.0807
   303. (0.00055) RY*( 6) C  14           s( 30.42%)p 0.80( 24.36%)d 1.49( 45.22%)
                                           -0.0000 -0.0024 -0.0073  0.5515 -0.0017
                                           -0.0060 -0.0130 -0.4214 -0.0331 -0.0025
                                            0.0640 -0.0123  0.0640  0.0032  0.2366
                                            0.0178 -0.0004 -0.3422 -0.4652  0.2663
                                            0.1675 -0.1404
   304. (0.00032) RY*( 7) C  14           s(  0.13%)p99.99( 89.95%)d74.59(  9.92%)
                                            0.0000 -0.0003  0.0177  0.0301  0.0106
                                            0.0008 -0.0022  0.0052  0.0072 -0.0026
                                           -0.0665  0.3202  0.0044 -0.0072 -0.1242
                                            0.8814  0.0056 -0.0452 -0.1277 -0.2231
                                            0.0832  0.1554
   305. (0.00023) RY*( 8) C  14           s( 18.53%)p 3.12( 57.86%)d 1.27( 23.61%)
                                            0.0000 -0.0024  0.2251  0.3512 -0.1061
                                            0.0183  0.0058  0.3826 -0.3419 -0.0080
                                           -0.1113 -0.5227 -0.0056  0.0030  0.0275
                                            0.1685 -0.0093 -0.3149  0.1847 -0.2154
                                           -0.1988 -0.1299
   306. (0.00014) RY*( 9) C  14           s( 11.79%)p 5.45( 64.29%)d 2.03( 23.92%)
                                           -0.0000 -0.0031  0.2511 -0.2342 -0.0025
                                           -0.0038 -0.0290 -0.2610 -0.3704  0.0126
                                            0.0533 -0.4045  0.4580 -0.0041 -0.0222
                                            0.1520 -0.1915  0.3732 -0.1142  0.1662
                                            0.1683  0.1759
   307. (0.00010) RY*(10) C  14           s( 14.75%)p 5.26( 77.67%)d 0.51(  7.57%)
                                           -0.0000 -0.0107  0.2965 -0.1968 -0.1442
                                            0.0006  0.0326 -0.4264  0.1939  0.0065
                                           -0.0235 -0.3568 -0.6170 -0.0017 -0.0007
                                            0.1211  0.1817  0.1087 -0.0311 -0.1568
                                            0.0645 -0.1850
   308. (0.00005) RY*(11) C  14           s(  1.21%)p17.62( 21.25%)d64.32( 77.55%)
   309. (0.00003) RY*(12) C  14           s( 20.14%)p 1.45( 29.30%)d 2.51( 50.56%)
   310. (0.00001) RY*(13) C  14           s( 10.48%)p 7.72( 80.97%)d 0.82(  8.55%)
   311. (0.00000) RY*(14) C  14           s( 94.93%)p 0.04(  3.82%)d 0.01(  1.25%)
   312. (0.00001) RY*(15) C  14           s(  0.13%)p99.99( 17.06%)d99.99( 82.82%)
   313. (0.00000) RY*(16) C  14           s(  0.80%)p99.99( 98.09%)d 1.40(  1.11%)
   314. (0.00001) RY*(17) C  14           s(  0.52%)p30.13( 15.70%)d99.99( 83.78%)
   315. (0.00804) RY*( 1) C  15           s(  5.65%)p14.47( 81.74%)d 2.23( 12.61%)
                                           -0.0000 -0.0096  0.2306  0.0566  0.0056
                                           -0.0188  0.3916  0.0126  0.0081  0.0181
                                            0.7457 -0.1021 -0.0675 -0.0050 -0.2999
                                            0.0384  0.0276 -0.1374  0.0743 -0.0479
                                           -0.3012  0.0932
   316. (0.00638) RY*( 2) C  15           s(  2.15%)p42.55( 91.32%)d 3.05(  6.54%)
                                           -0.0000 -0.0193  0.1427  0.0185  0.0198
                                           -0.0156  0.8054  0.0291  0.0553 -0.0145
                                           -0.4776 -0.0366  0.0486  0.0065  0.1665
                                            0.0152 -0.0200  0.1065 -0.0366 -0.0307
                                           -0.2057  0.0971
   317. (0.00314) RY*( 3) C  15           s( 36.98%)p 0.97( 35.93%)d 0.73( 27.09%)
                                            0.0000  0.0130  0.6037  0.0709 -0.0123
                                           -0.0201 -0.4154 -0.0311 -0.0155 -0.0009
                                           -0.2260 -0.3369  0.0451  0.0023  0.0355
                                            0.1312 -0.0087  0.0464  0.0887 -0.0705
                                           -0.4741  0.1765
   318. (0.00242) RY*( 4) C  15           s(  0.46%)p82.12( 37.40%)d99.99( 62.15%)
                                            0.0000  0.0018  0.0670 -0.0076 -0.0019
                                           -0.0015 -0.0295 -0.0181  0.0060  0.0008
                                            0.2064 -0.0072 -0.0270  0.0017  0.5694
                                            0.0391 -0.0600 -0.2789 -0.7310  0.0188
                                           -0.0753  0.0579
   319. (0.00085) RY*( 5) C  15           s(  0.08%)p58.90(  4.69%)d99.99( 95.23%)
                                           -0.0000 -0.0001 -0.0125  0.0249  0.0044
                                            0.0022 -0.0021 -0.0356  0.0189  0.0058
                                           -0.0793 -0.0529 -0.0258  0.0127 -0.1805
                                            0.0111 -0.0510 -0.1690 -0.1000 -0.6951
                                            0.3332  0.5652
   320. (0.00071) RY*( 6) C  15           s(  2.70%)p 6.02( 16.26%)d30.03( 81.04%)
                                           -0.0000 -0.0060 -0.0790  0.1389  0.0376
                                            0.0123  0.0594 -0.1217  0.0837  0.0103
                                           -0.1558 -0.3051 -0.0283 -0.0057  0.0638
                                            0.1204  0.0124 -0.8197  0.3016  0.1265
                                            0.1007 -0.1466
   321. (0.00039) RY*( 7) C  15           s( 66.47%)p 0.30( 20.18%)d 0.20( 13.35%)
                                           -0.0000  0.0013 -0.5488  0.6029  0.0036
                                           -0.0225 -0.0333  0.0868 -0.0262  0.0003
                                           -0.0144 -0.3951 -0.0041  0.0023 -0.0943
                                            0.1564 -0.0483  0.1987 -0.1664 -0.0292
                                           -0.2536  0.0343
   322. (0.00022) RY*( 8) C  15           s(  3.55%)p17.24( 61.22%)d 9.92( 35.22%)
                                           -0.0000  0.0012 -0.1016  0.1582 -0.0125
                                           -0.0078 -0.0059  0.0241 -0.0166 -0.0045
                                            0.2351  0.0694  0.0978 -0.0107  0.6762
                                           -0.0348  0.2882  0.1317  0.5074 -0.2505
                                           -0.0284  0.1177
   323. (0.00021) RY*( 9) C  15           s( 12.87%)p 4.46( 57.36%)d 2.31( 29.77%)
                                           -0.0000 -0.0009  0.0185  0.3387 -0.1169
                                           -0.0181 -0.0678  0.2506 -0.2542 -0.0014
                                           -0.1289  0.5871  0.0735  0.0034 -0.1053
                                           -0.2365 -0.0872 -0.3103 -0.0039 -0.2331
                                           -0.3479 -0.1613
   324. (0.00005) RY*(10) C  15           s(  1.72%)p54.83( 94.46%)d 2.22(  3.82%)
   325. (0.00004) RY*(11) C  15           s( 56.35%)p 0.20( 11.40%)d 0.57( 32.25%)
   326. (0.00005) RY*(12) C  15           s(  6.66%)p 9.05( 60.30%)d 4.96( 33.04%)
   327. (0.00001) RY*(13) C  15           s( 13.46%)p 2.90( 39.02%)d 3.53( 47.51%)
   328. (0.00001) RY*(14) C  15           s(  1.90%)p49.81( 94.57%)d 1.86(  3.53%)
   329. (0.00000) RY*(15) C  15           s( 89.01%)p 0.00(  0.28%)d 0.12( 10.71%)
   330. (0.00000) RY*(16) C  15           s(  0.07%)p99.99( 99.73%)d 3.11(  0.20%)
   331. (0.00000) RY*(17) C  15           s(  0.07%)p99.99( 94.28%)d83.04(  5.65%)
   332. (0.00435) RY*( 1)Cl  16           s(  0.01%)p99.99( 51.11%)d99.99( 48.88%)
                                           -0.0000 -0.0000 -0.0002  0.0077 -0.0066
                                           -0.0004  0.0000  0.0000 -0.0002 -0.0250
                                           -0.0019 -0.0040 -0.0003  0.0000  0.0004
                                           -0.2746  0.0419 -0.0109 -0.0031  0.0000
                                            0.0007 -0.6437  0.1335 -0.0326 -0.0076
                                            0.2588  0.6445 -0.0597  0.0537 -0.0007
   333. (0.00253) RY*( 2)Cl  16           s(  1.69%)p39.59( 66.87%)d18.62( 31.44%)
                                           -0.0000 -0.0000 -0.0026 -0.0711  0.1087
                                           -0.0006 -0.0000  0.0000 -0.0104 -0.2918
                                            0.0353  0.0101  0.0089  0.0000  0.0034
                                           -0.6846  0.1540  0.0181 -0.0126  0.0000
                                           -0.0008  0.2910 -0.0662 -0.0070  0.0049
                                            0.4972 -0.2184 -0.0216  0.1221 -0.0640
   334. (0.00192) RY*( 3)Cl  16           s( 16.04%)p 4.67( 74.89%)d 0.57(  9.08%)
                                           -0.0000 -0.0000 -0.0113 -0.1576  0.3679
                                            0.0044  0.0001  0.0000 -0.0556 -0.7750
                                            0.0808  0.0451  0.0265 -0.0000  0.0042
                                            0.3243  0.1158 -0.0426  0.0064  0.0000
                                            0.0006 -0.1140 -0.0481  0.0117 -0.0038
                                           -0.1421  0.0398 -0.0774  0.1505 -0.2008
   335. (0.00018) RY*( 4)Cl  16           s( 65.97%)p 0.28( 18.23%)d 0.24( 15.80%)
                                           -0.0000 -0.0000 -0.0141  0.8053 -0.1045
                                            0.0084  0.0028  0.0000 -0.0614 -0.0919
                                           -0.1880  0.0300 -0.0315 -0.0000 -0.0026
                                            0.1033  0.3220  0.0299 -0.0014  0.0000
                                            0.0026 -0.0257 -0.1298 -0.0096  0.0025
                                            0.0496 -0.0227  0.1791  0.3500  0.0209
   336. (0.00016) RY*( 5)Cl  16           s( 23.91%)p 2.19( 52.29%)d 1.00( 23.80%)
                                            0.0000  0.0000  0.0118  0.0044  0.4878
                                           -0.0317  0.0000 -0.0000  0.0427  0.2370
                                            0.1420  0.3328 -0.0277 -0.0000 -0.0087
                                            0.1030  0.5299 -0.0396  0.0086 -0.0000
                                            0.0027 -0.0846 -0.1814 -0.0052 -0.0046
                                            0.1354 -0.0394  0.0399 -0.3934  0.2486
   337. (0.00005) RY*( 6)Cl  16           s(  0.72%)p26.42( 19.01%)d99.99( 80.27%)
   338. (0.00004) RY*( 7)Cl  16           s( 27.23%)p 2.12( 57.76%)d 0.55( 15.01%)
   339. (0.00003) RY*( 8)Cl  16           s(  4.55%)p15.62( 71.06%)d 5.36( 24.39%)
   340. (0.00001) RY*( 9)Cl  16           s(  1.13%)p38.55( 43.41%)d49.26( 55.47%)
   341. (0.00000) RY*(10)Cl  16           s(100.00%)p 0.00(  0.00%)d 0.00(  0.00%)
   342. (0.00000) RY*(11)Cl  16           s(  0.23%)p99.99( 99.15%)d 2.71(  0.62%)
   343. (0.00000) RY*(12)Cl  16           s(  0.01%)p99.99( 99.82%)d10.79(  0.16%)
   344. (0.00001) RY*(13)Cl  16           s( 13.56%)p 5.93( 80.44%)d 0.44(  6.00%)
   345. (0.00001) RY*(14)Cl  16           s(  1.29%)p55.97( 72.46%)d20.28( 26.25%)
   346. (0.00000) RY*(15)Cl  16           s(  0.01%)p99.99( 98.86%)d83.86(  1.12%)
   347. (0.00000) RY*(16)Cl  16           s(  0.01%)p99.99( 99.85%)d10.30(  0.14%)
   348. (0.00000) RY*(17)Cl  16           s(  4.60%)p 7.28( 33.51%)d13.44( 61.88%)
   349. (0.00000) RY*(18)Cl  16           s(  0.11%)p99.99( 99.65%)d 2.18(  0.24%)
   350. (0.00000) RY*(19)Cl  16           s( 99.49%)p 0.00(  0.24%)d 0.00(  0.27%)
   351. (0.00001) RY*(20)Cl  16           s( 34.40%)p 0.70( 23.92%)d 1.21( 41.68%)
   352. (0.00000) RY*(21)Cl  16           s(  4.89%)p 7.80( 38.16%)d11.64( 56.94%)
   353. (0.00065) RY*( 1) H  17           s( 98.39%)p 0.02(  1.61%)
                                           -0.0032  0.9919 -0.0108  0.1094  0.0485
                                           -0.0418
   354. (0.00019) RY*( 2) H  17           s( 88.06%)p 0.14( 11.94%)
                                            0.0057  0.0435  0.9374 -0.1142 -0.2810
                                            0.1656
   355. (0.00014) RY*( 3) H  17           s(  0.16%)p99.99( 99.84%)
                                            0.0008 -0.0185  0.0357  0.0127 -0.4227
                                           -0.9053
   356. (0.00010) RY*( 4) H  17           s(  1.78%)p55.17( 98.22%)
                                           -0.0006  0.0457  0.1254 -0.7608  0.5729
                                           -0.2742
   357. (0.00002) RY*( 5) H  17           s( 11.65%)p 7.58( 88.35%)
   358. (0.00080) RY*( 1) H  18           s( 97.08%)p 0.03(  2.92%)
                                           -0.0021  0.9853  0.0009 -0.1622  0.0080
                                            0.0534
   359. (0.00019) RY*( 2) H  18           s( 78.58%)p 0.27( 21.42%)
                                            0.0060 -0.0243  0.8861 -0.0110 -0.1796
                                            0.4264
   360. (0.00015) RY*( 3) H  18           s(  7.93%)p11.61( 92.07%)
                                            0.0031  0.0626  0.2746  0.0949 -0.5359
                                           -0.7903
   361. (0.00008) RY*( 4) H  18           s(  6.64%)p14.07( 93.36%)
   362. (0.00003) RY*( 5) H  18           s(  9.82%)p 9.19( 90.18%)
   363. (0.00101) RY*( 1) H  19           s( 98.57%)p 0.01(  1.43%)
                                           -0.0030  0.9928 -0.0006  0.1193 -0.0013
                                           -0.0055
   364. (0.00021) RY*( 2) H  19           s( 80.75%)p 0.24( 19.25%)
                                            0.0052 -0.0005  0.8986 -0.0090 -0.3046
                                           -0.3156
   365. (0.00016) RY*( 3) H  19           s(  6.54%)p14.28( 93.46%)
                                            0.0021  0.0267  0.2544 -0.1804 -0.2051
                                            0.9274
   366. (0.00009) RY*( 4) H  19           s(  5.13%)p18.48( 94.87%)
   367. (0.00003) RY*( 5) H  19           s(  9.03%)p10.07( 90.97%)
   368. (0.00104) RY*( 1) H  20           s( 99.04%)p 0.01(  0.96%)
                                           -0.0030  0.9951 -0.0050 -0.0398  0.0895
                                            0.0078
   369. (0.00023) RY*( 2) H  20           s( 83.60%)p 0.20( 16.40%)
                                            0.0037  0.0313  0.9138 -0.0019 -0.2719
                                           -0.3001
   370. (0.00021) RY*( 3) H  20           s(  6.73%)p13.85( 93.27%)
                                            0.0009  0.0078  0.2593 -0.0441 -0.1744
                                            0.9489
   371. (0.00010) RY*( 4) H  20           s(  1.46%)p67.31( 98.54%)
   372. (0.00002) RY*( 5) H  20           s(  9.20%)p 9.86( 90.80%)
   373. (0.02780) BD*( 1) C   1 - C   2  
                ( 48.84%)   0.6989* C   1 s( 38.69%)p 1.58( 61.28%)d 0.00(  0.03%)
                                            0.0002 -0.6220  0.0054  0.0003 -0.0003
                                            0.4479  0.0143  0.0092  0.0081  0.6396
                                           -0.0198  0.0022  0.0061  0.0472 -0.0017
                                            0.0004  0.0004 -0.0116 -0.0008 -0.0020
                                            0.0025  0.0136
                ( 51.16%)  -0.7152* C   2 s( 35.14%)p 1.84( 64.82%)d 0.00(  0.04%)
                                           -0.0001 -0.5926  0.0163 -0.0035 -0.0002
                                           -0.5271  0.0452  0.0011 -0.0004 -0.6038
                                           -0.0022  0.0151 -0.0008 -0.0596 -0.0002
                                            0.0012 -0.0001 -0.0134 -0.0014 -0.0024
                                            0.0056  0.0122
   374. (0.03840) BD*( 1) C   1 - C   4  
                ( 49.09%)   0.7006* C   1 s( 38.48%)p 1.60( 61.50%)d 0.00(  0.03%)
                                            0.0000 -0.6202  0.0075 -0.0065 -0.0002
                                            0.2168  0.0178  0.0074  0.0051 -0.7508
                                            0.0081 -0.0086 -0.0078 -0.0601  0.0006
                                           -0.0008 -0.0006  0.0090  0.0008 -0.0021
                                            0.0072  0.0112
                ( 50.91%)  -0.7135* C   4 s( 38.59%)p 1.59( 61.37%)d 0.00(  0.03%)
                                            0.0001 -0.6209 -0.0185 -0.0044  0.0001
                                           -0.3359  0.0268 -0.0021 -0.0003  0.7044
                                           -0.0057 -0.0063  0.0126  0.0616 -0.0005
                                           -0.0004  0.0010  0.0090  0.0010 -0.0027
                                            0.0089  0.0134
   375. (0.45484) BD*( 2) C   1 - C   4  
                ( 53.58%)   0.7320* C   1 s(  0.00%)p 1.00( 99.97%)d 0.00(  0.03%)
                                            0.0001 -0.0010  0.0001  0.0004  0.0000
                                            0.0044 -0.0001  0.0003 -0.0001 -0.0776
                                           -0.0005  0.0023 -0.0004  0.9965  0.0056
                                           -0.0261  0.0018  0.0004 -0.0045  0.0162
                                            0.0010  0.0025
                ( 46.42%)  -0.6813* C   4 s(  0.00%)p 1.00( 99.97%)d 0.00(  0.03%)
                                            0.0000  0.0018  0.0004  0.0008 -0.0001
                                            0.0128  0.0004  0.0002  0.0002 -0.0794
                                            0.0003 -0.0017  0.0005  0.9964 -0.0012
                                            0.0190 -0.0057 -0.0005  0.0047 -0.0152
                                           -0.0014 -0.0021
   376. (0.03204) BD*( 1) C   1 -Cl   9  
                ( 54.71%)   0.7396* C   1 s( 22.71%)p 3.40( 77.10%)d 0.01(  0.19%)
                                           -0.0001  0.4763  0.0139 -0.0086 -0.0011
                                            0.8661 -0.0020  0.0097 -0.0162 -0.1422
                                           -0.0005 -0.0025  0.0037 -0.0144 -0.0002
                                           -0.0001  0.0003 -0.0138 -0.0012  0.0005
                                            0.0341 -0.0233
                ( 45.29%)  -0.6730*Cl   9 s( 19.47%)p 4.11( 80.04%)d 0.02(  0.49%)
                                            0.0000  0.0001  0.4392  0.0430  0.0015
                                            0.0002 -0.0000 -0.0001 -0.8698  0.0484
                                            0.0075 -0.0006  0.0002  0.0000  0.2025
                                           -0.0097 -0.0006  0.0001 -0.0000  0.0000
                                            0.0160 -0.0008 -0.0000 -0.0000  0.0000
                                           -0.0262 -0.0021  0.0004  0.0546 -0.0344
   377. (0.01670) BD*( 1) C   2 - C   3  
                ( 49.66%)   0.7047* C   2 s( 36.02%)p 1.78( 63.94%)d 0.00(  0.04%)
                                            0.0002 -0.5998  0.0201  0.0042  0.0001
                                            0.7916 -0.0260 -0.0107  0.0022 -0.1032
                                           -0.0352  0.0097  0.0000 -0.0025 -0.0041
                                            0.0009  0.0001  0.0086  0.0002 -0.0008
                                           -0.0113  0.0136
                ( 50.34%)  -0.7095* C   3 s( 36.09%)p 1.77( 63.88%)d 0.00(  0.03%)
                                           -0.0001 -0.6004 -0.0214  0.0017  0.0006
                                           -0.7869  0.0105  0.0145 -0.0014  0.1330
                                           -0.0405  0.0021  0.0001  0.0009 -0.0025
                                            0.0003 -0.0001  0.0019 -0.0004 -0.0002
                                           -0.0133  0.0121
   378. (0.40204) BD*( 2) C   2 - C   3  
                ( 45.14%)   0.6718* C   2 s(  0.00%)p 1.00( 99.97%)d 0.00(  0.03%)
                                           -0.0000 -0.0005  0.0004  0.0011  0.0003
                                            0.0084  0.0004  0.0010 -0.0002  0.0914
                                            0.0021  0.0020 -0.0003 -0.9951 -0.0256
                                           -0.0170  0.0003 -0.0013  0.0129 -0.0123
                                           -0.0011 -0.0017
                ( 54.86%)  -0.7407* C   3 s(  0.00%)p 1.00( 99.95%)d 0.00(  0.04%)
                                            0.0000  0.0046  0.0036 -0.0005 -0.0003
                                            0.0139  0.0015 -0.0041 -0.0013  0.1111
                                            0.0027  0.0020  0.0005 -0.9931 -0.0101
                                           -0.0245  0.0011  0.0017 -0.0208 -0.0019
                                           -0.0008 -0.0009
   379. (0.01414) BD*( 1) C   2 - H  20  
                ( 39.39%)   0.6276* C   2 s( 28.88%)p 2.46( 71.09%)d 0.00(  0.03%)
                                           -0.0004  0.5366  0.0282  0.0020 -0.0001
                                            0.3037  0.0112 -0.0026 -0.0002 -0.7834
                                           -0.0044  0.0003  0.0017 -0.0697 -0.0008
                                            0.0001  0.0001 -0.0099 -0.0009  0.0024
                                           -0.0111 -0.0095
                ( 60.61%)  -0.7785* H  20 s( 99.96%)p 0.00(  0.04%)
                                            0.9998  0.0011  0.0014 -0.0091  0.0170
                                            0.0014
   380. (0.01993) BD*( 1) C   3 - C   6  
                ( 50.51%)   0.7107* C   3 s( 35.90%)p 1.78( 64.07%)d 0.00(  0.03%)
                                            0.0001  0.5992  0.0038  0.0019  0.0012
                                           -0.3348  0.0225  0.0056  0.0013  0.7222
                                           -0.0002 -0.0147  0.0006  0.0790  0.0016
                                           -0.0022  0.0000 -0.0068 -0.0011  0.0038
                                           -0.0096 -0.0112
                ( 49.49%)  -0.7035* C   6 s( 33.91%)p 1.95( 66.05%)d 0.00(  0.04%)
                                           -0.0001  0.5822  0.0109 -0.0035 -0.0003
                                            0.3262 -0.0039 -0.0024 -0.0000 -0.7412
                                            0.0158  0.0035 -0.0034 -0.0662  0.0049
                                            0.0004 -0.0008 -0.0108 -0.0003  0.0027
                                           -0.0086 -0.0128
   381. (0.01358) BD*( 1) C   3 - H  19  
                ( 40.20%)   0.6340* C   3 s( 27.99%)p 2.57( 71.97%)d 0.00(  0.04%)
                                           -0.0004  0.5286 -0.0215 -0.0001 -0.0006
                                           -0.5158 -0.0121  0.0017  0.0003 -0.6687
                                           -0.0036 -0.0052 -0.0009 -0.0797  0.0022
                                           -0.0023 -0.0003  0.0160  0.0017  0.0031
                                           -0.0056 -0.0081
                ( 59.80%)  -0.7733* H  19 s( 99.96%)p 0.00(  0.04%)
                                            0.9998  0.0017  0.0009  0.0111  0.0161
                                            0.0032
   382. (0.06032) BD*( 1) C   4 - C   5  
                ( 48.16%)   0.6939* C   4 s( 38.85%)p 1.57( 61.12%)d 0.00(  0.04%)
                                            0.0002 -0.6232  0.0047 -0.0036 -0.0009
                                            0.7585  0.0063 -0.0063  0.0095 -0.1858
                                            0.0222 -0.0051  0.0020 -0.0235  0.0027
                                           -0.0003  0.0000  0.0029  0.0010 -0.0007
                                           -0.0130  0.0134
                ( 51.84%)  -0.7200* C   5 s( 34.02%)p 1.94( 65.95%)d 0.00(  0.03%)
                                           -0.0000 -0.5832 -0.0051 -0.0025  0.0010
                                           -0.8034 -0.0028  0.0091  0.0026  0.1111
                                            0.0308 -0.0098  0.0024  0.0241  0.0020
                                           -0.0015  0.0003  0.0069  0.0012  0.0005
                                           -0.0154  0.0070
   383. (0.02553) BD*( 1) C   4 -Cl   8  
                ( 54.62%)   0.7390* C   4 s( 22.45%)p 3.45( 77.36%)d 0.01(  0.18%)
                                           -0.0001  0.4736 -0.0087 -0.0116 -0.0014
                                            0.5572  0.0088 -0.0135 -0.0054  0.6785
                                           -0.0131 -0.0123 -0.0083  0.0460 -0.0004
                                           -0.0002 -0.0007  0.0352  0.0021  0.0028
                                           -0.0039 -0.0234
                ( 45.38%)  -0.6737*Cl   8 s( 18.19%)p 4.47( 81.34%)d 0.03(  0.47%)
                                            0.0000  0.0002  0.4245  0.0410  0.0011
                                            0.0004 -0.0000 -0.0001 -0.5976  0.0313
                                            0.0049 -0.0001  0.0002 -0.0001 -0.6727
                                            0.0379  0.0069 -0.0005  0.0002 -0.0000
                                           -0.0352  0.0021  0.0004 -0.0001  0.0000
                                            0.0587  0.0031  0.0036 -0.0085 -0.0341
   384. (0.05180) BD*( 1) C   5 - C   6  
                ( 51.43%)   0.7172* C   5 s( 35.52%)p 1.81( 64.46%)d 0.00(  0.03%)
                                            0.0001 -0.5958 -0.0154 -0.0012 -0.0013
                                            0.5193 -0.0093 -0.0032 -0.0025  0.6085
                                            0.0192 -0.0119  0.0020  0.0630  0.0021
                                           -0.0020  0.0003 -0.0137 -0.0017 -0.0018
                                            0.0054  0.0074
                ( 48.57%)  -0.6969* C   6 s( 34.24%)p 1.92( 65.73%)d 0.00(  0.04%)
                                            0.0001 -0.5851  0.0080 -0.0018 -0.0004
                                           -0.4674 -0.0113  0.0058 -0.0003 -0.6595
                                            0.0051  0.0058 -0.0030 -0.0600  0.0037
                                            0.0006 -0.0006 -0.0145 -0.0012 -0.0021
                                            0.0024  0.0121
   385. (0.48954) BD*( 2) C   5 - C   6  
                ( 62.17%)   0.7885* C   5 s(  0.00%)p 1.00( 99.95%)d 0.00(  0.05%)
                                            0.0001  0.0042 -0.0010 -0.0013  0.0001
                                            0.0117  0.0022 -0.0011 -0.0003 -0.1087
                                           -0.0005 -0.0015 -0.0008  0.9934  0.0057
                                            0.0257  0.0048  0.0011 -0.0018 -0.0221
                                           -0.0023 -0.0040
                ( 37.83%)  -0.6151* C   6 s(  0.00%)p 1.00( 99.99%)d 0.00(  0.01%)
                                           -0.0000 -0.0032 -0.0004 -0.0001  0.0002
                                            0.0033  0.0006  0.0021 -0.0002 -0.0900
                                           -0.0055 -0.0001  0.0001  0.9956  0.0131
                                            0.0192 -0.0014 -0.0011  0.0108 -0.0002
                                           -0.0003 -0.0005
   386. (0.01102) BD*( 1) C   5 - O   7  
                ( 62.78%)   0.7923* C   5 s( 30.15%)p 2.31( 69.72%)d 0.00(  0.13%)
                                           -0.0000  0.5482 -0.0299 -0.0046 -0.0011
                                           -0.2897  0.0165  0.0052  0.0002  0.7761
                                           -0.0542 -0.0125 -0.0035  0.0861 -0.0084
                                           -0.0024 -0.0003 -0.0191 -0.0019  0.0066
                                           -0.0234 -0.0196
                ( 37.22%)  -0.6101* O   7 s( 36.39%)p 1.74( 63.50%)d 0.00(  0.11%)
                                            0.0000  0.6028  0.0228 -0.0037 -0.0000
                                            0.2762 -0.0081  0.0004  0.0004 -0.7401
                                            0.0147 -0.0048 -0.0012 -0.1033  0.0010
                                           -0.0010 -0.0000 -0.0188 -0.0023  0.0067
                                           -0.0220 -0.0148
   387. (0.03492) BD*( 1) C   6 - C  10  
                ( 51.57%)   0.7181* C   6 s( 31.82%)p 2.14( 68.15%)d 0.00(  0.02%)
                                           -0.0000  0.5641  0.0048  0.0022  0.0001
                                           -0.8214 -0.0004  0.0104  0.0011  0.0806
                                            0.0001  0.0005  0.0003  0.0118 -0.0011
                                            0.0006  0.0001  0.0003  0.0001  0.0004
                                            0.0121 -0.0095
                ( 48.43%)  -0.6959* C  10 s( 31.90%)p 2.13( 68.08%)d 0.00(  0.02%)
                                            0.0000  0.5647 -0.0101 -0.0023  0.0006
                                            0.8213  0.0212 -0.0070  0.0002 -0.0726
                                           -0.0035  0.0018 -0.0002  0.0201 -0.0012
                                            0.0005  0.0001 -0.0007 -0.0011 -0.0014
                                            0.0108 -0.0072
   388. (0.03190) BD*( 1) C  10 - C  11  
                ( 48.30%)   0.6950* C  10 s( 30.81%)p 2.24( 69.14%)d 0.00(  0.05%)
                                            0.0001 -0.5551 -0.0043 -0.0006  0.0008
                                            0.3108  0.0179  0.0003  0.0013 -0.7150
                                            0.0096  0.0023  0.0001  0.2882 -0.0085
                                           -0.0015 -0.0001  0.0121 -0.0043  0.0125
                                            0.0117  0.0071
                ( 51.70%)  -0.7190* C  11 s( 51.60%)p 0.94( 48.36%)d 0.00(  0.04%)
                                            0.0000 -0.7183 -0.0012 -0.0011 -0.0009
                                           -0.5020  0.0093  0.0044 -0.0017  0.4507
                                           -0.0048 -0.0077  0.0046 -0.1680  0.0037
                                            0.0032 -0.0015  0.0102 -0.0035  0.0109
                                            0.0108  0.0066
   389. (0.36158) BD*( 2) C  10 - C  11  
                ( 48.51%)   0.6965* C  10 s(  0.03%)p99.99( 99.90%)d 2.04(  0.07%)
                                           -0.0003 -0.0167 -0.0074 -0.0009 -0.0002
                                            0.0023  0.0004 -0.0023 -0.0002 -0.3616
                                           -0.0003 -0.0021  0.0004 -0.9317  0.0040
                                           -0.0138  0.0015  0.0083  0.0200 -0.0106
                                            0.0041  0.0094
                ( 51.49%)  -0.7176* C  11 s(  0.05%)p99.99( 99.85%)d 1.90(  0.10%)
                                            0.0003  0.0207  0.0083 -0.0040  0.0000
                                           -0.0130  0.0036 -0.0022 -0.0006 -0.3326
                                            0.0025 -0.0043  0.0019 -0.9421 -0.0012
                                           -0.0121  0.0013  0.0044  0.0090  0.0216
                                           -0.0088 -0.0183
   390. (0.02533) BD*( 1) C  10 - C  13  
                ( 48.89%)   0.6992* C  10 s( 37.23%)p 1.68( 62.73%)d 0.00(  0.03%)
                                            0.0008 -0.6102 -0.0038 -0.0028 -0.0001
                                            0.4771  0.0086 -0.0005  0.0018  0.5931
                                           -0.0105 -0.0032  0.0035 -0.2181  0.0088
                                            0.0023 -0.0017 -0.0136  0.0041  0.0071
                                            0.0005  0.0091
                ( 51.11%)  -0.7149* C  13 s( 35.81%)p 1.79( 64.16%)d 0.00(  0.03%)
                                           -0.0003 -0.5984 -0.0048 -0.0032 -0.0012
                                           -0.4870  0.0207  0.0084  0.0003 -0.5799
                                           -0.0060  0.0095 -0.0018  0.2597  0.0033
                                           -0.0052  0.0005 -0.0108  0.0055  0.0101
                                            0.0039  0.0079
   391. (0.02577) BD*( 1) C  11 - C  12  
                ( 50.59%)   0.7113* C  11 s( 48.28%)p 1.07( 51.68%)d 0.00(  0.04%)
                                           -0.0002  0.6948 -0.0080  0.0002 -0.0008
                                           -0.5153 -0.0012  0.0076 -0.0029  0.4786
                                           -0.0245  0.0077 -0.0030 -0.1467  0.0061
                                           -0.0028  0.0006 -0.0116  0.0026  0.0008
                                            0.0137 -0.0075
                ( 49.41%)  -0.7029* C  12 s( 49.02%)p 1.04( 50.94%)d 0.00(  0.05%)
                                           -0.0003  0.7000 -0.0087 -0.0042 -0.0006
                                            0.6040 -0.0231 -0.0112 -0.0008  0.3451
                                           -0.0215  0.0040 -0.0026 -0.1555  0.0096
                                           -0.0013  0.0011  0.0037 -0.0028  0.0026
                                            0.0201 -0.0067
   392. (0.11556) BD*( 2) C  11 - C  12  
                ( 58.45%)   0.7645* C  11 s(  0.41%)p99.99( 99.48%)d 0.29(  0.12%)
                                           -0.0004 -0.0027  0.0635  0.0046 -0.0003
                                            0.6888 -0.0373 -0.0183  0.0007  0.6737
                                            0.0541  0.0065 -0.0028 -0.2469 -0.0270
                                           -0.0036 -0.0016 -0.0283  0.0102  0.0060
                                           -0.0072  0.0132
                ( 41.55%)  -0.6446* C  12 s(  0.57%)p99.99( 99.31%)d 0.20(  0.12%)
                                            0.0004  0.0355  0.0669  0.0033  0.0001
                                           -0.5544 -0.0022  0.0038 -0.0045  0.7811
                                            0.0458  0.0038  0.0007 -0.2704 -0.0181
                                           -0.0046 -0.0001  0.0279 -0.0085  0.0102
                                            0.0060  0.0138
   393. (0.04345) BD*( 1) C  12 - C  15  
                ( 51.88%)   0.7203* C  12 s( 50.81%)p 0.97( 49.15%)d 0.00(  0.04%)
                                            0.0002 -0.7126  0.0130 -0.0054 -0.0006
                                            0.5662 -0.0329 -0.0028  0.0016  0.3773
                                           -0.0123 -0.0097  0.0013 -0.1650  0.0066
                                            0.0039 -0.0007 -0.0150  0.0056  0.0086
                                            0.0075  0.0056
                ( 48.12%)  -0.6937* C  15 s( 36.52%)p 1.74( 63.44%)d 0.00(  0.04%)
                                            0.0001 -0.6043 -0.0020 -0.0053  0.0005
                                           -0.3564 -0.0212 -0.0117 -0.0035 -0.6581
                                            0.0135 -0.0006 -0.0018  0.2711 -0.0043
                                            0.0005  0.0007 -0.0108  0.0044  0.0115
                                            0.0114  0.0068
   394. (0.38353) BD*( 2) C  12 - C  15  
                ( 58.25%)   0.7632* C  12 s(  0.00%)p 1.00( 99.88%)d 0.00(  0.12%)
                                           -0.0000  0.0006 -0.0030 -0.0002  0.0001
                                            0.0390  0.0007  0.0004 -0.0004  0.3515
                                           -0.0039  0.0050 -0.0010  0.9346 -0.0095
                                            0.0115 -0.0028  0.0003  0.0042 -0.0260
                                            0.0116  0.0185
                ( 41.75%)  -0.6461* C  15 s(  0.01%)p99.99( 99.97%)d 1.49(  0.02%)
                                           -0.0000  0.0113 -0.0014 -0.0000  0.0000
                                            0.0409  0.0004  0.0001  0.0001  0.3524
                                            0.0032 -0.0042  0.0026  0.9346  0.0097
                                           -0.0130  0.0073  0.0035  0.0080  0.0074
                                           -0.0030 -0.0074
   395. (0.01516) BD*( 1) C  13 - C  14  
                ( 50.42%)   0.7101* C  13 s( 35.58%)p 1.81( 64.38%)d 0.00(  0.03%)
                                            0.0001  0.5962  0.0187 -0.0013  0.0003
                                           -0.7994  0.0214  0.0131 -0.0011  0.0490
                                            0.0350 -0.0053  0.0003 -0.0164 -0.0135
                                            0.0017 -0.0003 -0.0042  0.0015 -0.0024
                                            0.0134 -0.0112
                ( 49.58%)  -0.7041* C  14 s( 36.00%)p 1.78( 63.97%)d 0.00(  0.03%)
                                           -0.0002  0.5998 -0.0145 -0.0046  0.0005
                                            0.7936 -0.0127 -0.0136  0.0015 -0.0885
                                            0.0370 -0.0047  0.0004  0.0091 -0.0150
                                            0.0021 -0.0000  0.0010 -0.0012 -0.0024
                                            0.0143 -0.0114
   396. (0.34501) BD*( 2) C  13 - C  14  
                ( 49.68%)   0.7049* C  13 s(  0.02%)p99.99( 99.94%)d 2.40(  0.04%)
                                            0.0000 -0.0124 -0.0032  0.0002 -0.0001
                                           -0.0144  0.0020 -0.0045 -0.0006 -0.3875
                                           -0.0075 -0.0063  0.0003 -0.9211 -0.0107
                                           -0.0190  0.0011  0.0054  0.0158 -0.0075
                                            0.0046  0.0062
                ( 50.32%)  -0.7093* C  14 s(  0.01%)p 1.00( 99.95%)d 0.00(  0.04%)
                                           -0.0000 -0.0070  0.0012 -0.0010 -0.0001
                                           -0.0252  0.0001  0.0002  0.0000 -0.3689
                                           -0.0077 -0.0065  0.0002 -0.9285 -0.0209
                                           -0.0154 -0.0006 -0.0070 -0.0168 -0.0062
                                            0.0025  0.0057
   397. (0.01216) BD*( 1) C  13 - H  18  
                ( 39.01%)   0.6246* C  13 s( 28.55%)p 2.50( 71.41%)d 0.00(  0.04%)
                                           -0.0006  0.5341 -0.0169 -0.0018 -0.0014
                                            0.3480  0.0040 -0.0028 -0.0020 -0.7141
                                           -0.0077 -0.0042 -0.0008  0.2879  0.0009
                                            0.0032  0.0008 -0.0112  0.0045 -0.0092
                                           -0.0096 -0.0059
                ( 60.99%)  -0.7810* H  18 s( 99.96%)p 0.00(  0.04%)
                                            0.9998  0.0012  0.0008 -0.0074  0.0176
                                           -0.0085
   398. (0.03680) BD*( 1) C  14 - C  15  
                ( 50.87%)   0.7132* C  14 s( 35.31%)p 1.83( 64.65%)d 0.00(  0.03%)
                                            0.0001  0.5940 -0.0150  0.0058  0.0005
                                           -0.3715  0.0393 -0.0010  0.0009  0.6635
                                           -0.0038 -0.0122  0.0009 -0.2580 -0.0001
                                            0.0044 -0.0004 -0.0097  0.0038 -0.0100
                                           -0.0088 -0.0077
                ( 49.13%)  -0.7009* C  15 s( 42.24%)p 1.37( 57.73%)d 0.00(  0.03%)
                                           -0.0005  0.6499  0.0026  0.0052  0.0005
                                            0.2933  0.0164  0.0101  0.0034 -0.6619
                                            0.0147 -0.0079 -0.0052  0.2289 -0.0062
                                            0.0029  0.0018 -0.0089  0.0028 -0.0094
                                           -0.0073 -0.0092
   399. (0.01240) BD*( 1) C  14 - H  17  
                ( 38.92%)   0.6238* C  14 s( 28.67%)p 2.49( 71.30%)d 0.00(  0.04%)
                                           -0.0004  0.5350  0.0208 -0.0007 -0.0011
                                           -0.4787 -0.0117  0.0004  0.0005 -0.6431
                                           -0.0054 -0.0021  0.0003  0.2645  0.0028
                                            0.0008 -0.0002  0.0141 -0.0058 -0.0075
                                           -0.0042 -0.0067
                ( 61.08%)  -0.7816* H  17 s( 99.96%)p 0.00(  0.04%)
                                            0.9998  0.0009  0.0010  0.0129  0.0150
                                           -0.0059
   400. (0.06309) BD*( 1) C  15 -Cl  16  
                ( 54.54%)   0.7385* C  15 s( 21.09%)p 3.73( 78.72%)d 0.01(  0.19%)
                                           -0.0001  0.4591  0.0010 -0.0125 -0.0003
                                           -0.8848  0.0049 -0.0009  0.0175  0.0620
                                           -0.0033  0.0005 -0.0017  0.0098  0.0009
                                           -0.0002 -0.0000 -0.0070  0.0001 -0.0006
                                            0.0369 -0.0221
                ( 45.46%)  -0.6742*Cl  16 s( 20.18%)p 3.93( 79.32%)d 0.02(  0.49%)
                                            0.0000  0.0001  0.4473  0.0413  0.0052
                                            0.0000 -0.0000  0.0001  0.8842 -0.0518
                                           -0.0116 -0.0000 -0.0001 -0.0000 -0.0926
                                            0.0063  0.0012  0.0005 -0.0000 -0.0000
                                            0.0034 -0.0004  0.0001 -0.0001  0.0000
                                           -0.0135  0.0007  0.0006  0.0598 -0.0345


 NHO Directionality and "Bond Bending" (deviations from line of nuclear centers)

         [Thresholds for printing:  angular deviation  >  1.0 degree]
                                    hybrid p-character > 25.0%
                                    orbital occupancy  >  0.10e

                                Line of Centers        Hybrid 1              Hybrid 2
                                ---------------  -------------------   ------------------
                NBO               Theta   Phi    Theta   Phi    Dev    Theta   Phi    Dev
 ========================================================================================
     1. BD (   1) C   1 - C   2    93.8  231.5    93.4  232.6   1.2      --     --    --
     2. BD (   1) C   1 - C   4    85.6  111.7    85.6  108.0   3.6     94.6  293.8   2.2
     3. BD (   2) C   1 - C   4    85.6  111.7   175.5   93.4  90.2      4.6  279.6  89.9
     4. BD (   1) C   1 -Cl   9    91.0  348.2    91.0  350.6   2.4     89.0  166.7   1.5
     5. BD (   1) C   2 - C   3    89.9  171.0     --     --    --      89.9  352.9   2.0
     6. BD (   2) C   2 - C   3    89.9  171.0   174.7   84.3  89.8    173.5   85.1  90.4
     9. BD (   1) C   3 - H  19    96.1  233.9    95.3  232.2   1.9      --     --    --
    10. BD (   1) C   4 - C   5    88.1  168.8    88.5  167.8   1.1     91.8  350.4   1.5
    12. BD (   1) C   5 - C   6    94.5  232.9    94.6  230.8   2.1     86.0   54.0   1.3
    13. BD (   2) C   5 - C   6    94.5  232.9     6.2  276.4  90.0    174.7   93.5  90.5
    14. BD (   1) C   5 - O   7    83.3  110.4    84.3  110.8   1.1      --     --    --
    15. BD (   1) C   6 - C  10    89.9  176.0    89.2  174.3   1.9     88.7  354.9   1.8
    16. BD (   1) C  10 - C  11   108.9  119.2   109.7  115.2   3.9     76.2  317.9  18.6
    17. BD (   2) C  10 - C  11   108.9  119.2    21.2   90.0  90.3    160.8  267.9  92.3
    18. BD (   1) C  10 - C  13    72.0  231.3    74.6  230.1   2.9    109.3   51.6   1.3
    19. BD (   1) C  11 - C  12    89.9  174.1   101.7  138.1  37.6    102.6   29.7  37.5
    20. BD (   2) C  11 - C  12    89.9  174.1   106.1   49.1 123.5    106.3  123.8 127.8
    21. BD (   1) C  12 - C  15    71.6  233.2    76.4  213.8  19.2    109.5   58.7   5.4
    22. BD (   2) C  12 - C  15    71.6  233.2   159.2  263.5  90.2     20.8   83.3  90.2
    23. BD (   1) C  13 - C  14    90.8  175.3    92.1  174.1   1.8     90.3  355.9   1.2
    24. BD (   2) C  13 - C  14    90.8  175.3    22.9   87.5  89.9     21.7   86.3  89.6
    25. BD (   1) C  13 - H  18    69.4  294.6    70.0  295.5   1.0      --     --    --
    26. BD (   1) C  14 - C  15   108.2  116.4   109.2  117.1   1.2     72.8  296.1   1.1
    28. BD (   1) C  15 -Cl  16    90.0  174.5    89.3  176.2   1.9      --     --    --
    57. LP (   1) O   7             --     --     82.9  102.2   --       --     --    --
    58. LP (   2) O   7             --     --     86.2  198.1   --       --     --    --
    59. LP (   3) O   7             --     --    172.0  133.0   --       --     --    --
    61. LP (   2)Cl   8             --     --     93.8  319.6   --       --     --    --
    62. LP (   3)Cl   8             --     --    175.4  106.0   --       --     --    --
    64. LP (   2)Cl   9             --     --     94.8  257.9   --       --     --    --
    65. LP (   3)Cl   9             --     --      4.9  269.7   --       --     --    --
    67. LP (   2)Cl  16             --     --     69.2  263.0   --       --     --    --
    68. LP (   3)Cl  16             --     --     20.8   84.8   --       --     --    --
   375. BD*(   2) C   1 - C   4    85.6  111.7   175.5   93.4  90.2      4.6  279.6  89.9
   378. BD*(   2) C   2 - C   3    89.9  171.0   174.7   84.3  89.8    173.5   85.1  90.4
   385. BD*(   2) C   5 - C   6    94.5  232.9     6.2  276.4  90.0    174.7   93.5  90.5
   389. BD*(   2) C  10 - C  11   108.9  119.2    21.2   90.0  90.3    160.8  267.9  92.3
   392. BD*(   2) C  11 - C  12    89.9  174.1   106.1   49.1 123.5    106.3  123.8 127.8
   394. BD*(   2) C  12 - C  15    71.6  233.2   159.2  263.5  90.2     20.8   83.3  90.2
   396. BD*(   2) C  13 - C  14    90.8  175.3    22.9   87.5  89.9     21.7   86.3  89.6


 Second Order Perturbation Theory Analysis of Fock Matrix in NBO Basis

     Threshold for printing:   0.50 kcal/mol
                                                                              E(2)  E(j)-E(i) F(i,j)
         Donor NBO (i)                     Acceptor NBO (j)                 kcal/mol   a.u.    a.u. 
 ===================================================================================================

 within unit  1
   1. BD (   1) C   1 - C   2        /103. RY*(   1) C   3                    0.93    1.87    0.038
   1. BD (   1) C   1 - C   2        /104. RY*(   2) C   3                    1.78    2.07    0.054
   1. BD (   1) C   1 - C   2        /120. RY*(   1) C   4                    1.73    1.83    0.051
   1. BD (   1) C   1 - C   2        /210. RY*(   2)Cl   9                    0.67    1.46    0.028
   1. BD (   1) C   1 - C   2        /374. BD*(   1) C   1 - C   4            5.32    1.40    0.077
   1. BD (   1) C   1 - C   2        /377. BD*(   1) C   2 - C   3            4.05    1.45    0.069
   1. BD (   1) C   1 - C   2        /379. BD*(   1) C   2 - H  20            1.69    1.29    0.042
   1. BD (   1) C   1 - C   2        /381. BD*(   1) C   3 - H  19            2.25    1.30    0.048
   1. BD (   1) C   1 - C   2        /383. BD*(   1) C   4 -Cl   8            4.81    1.01    0.062
   2. BD (   1) C   1 - C   4        / 86. RY*(   1) C   2                    1.73    1.78    0.050
   2. BD (   1) C   1 - C   4        /138. RY*(   2) C   5                    0.97    2.25    0.042
   2. BD (   1) C   1 - C   4        /140. RY*(   4) C   5                    0.90    3.09    0.047
   2. BD (   1) C   1 - C   4        /373. BD*(   1) C   1 - C   2            4.85    1.45    0.075
   2. BD (   1) C   1 - C   4        /379. BD*(   1) C   2 - H  20            2.52    1.30    0.051
   2. BD (   1) C   1 - C   4        /382. BD*(   1) C   4 - C   5            2.54    1.38    0.053
   2. BD (   1) C   1 - C   4        /386. BD*(   1) C   5 - O   7            2.04    1.43    0.048
   3. BD (   2) C   1 - C   4        / 88. RY*(   3) C   2                    2.04    0.79    0.038
   3. BD (   2) C   1 - C   4        /143. RY*(   7) C   5                    0.53    1.85    0.029
   3. BD (   2) C   1 - C   4        /188. RY*(   1)Cl   8                    2.19    0.99    0.044
   3. BD (   2) C   1 - C   4        /209. RY*(   1)Cl   9                    2.01    1.00    0.042
   3. BD (   2) C   1 - C   4        /375. BD*(   2) C   1 - C   4            0.69    0.35    0.015
   3. BD (   2) C   1 - C   4        /378. BD*(   2) C   2 - C   3           17.11    0.38    0.076
   3. BD (   2) C   1 - C   4        /385. BD*(   2) C   5 - C   6           19.98    0.39    0.085
   4. BD (   1) C   1 -Cl   9        / 86. RY*(   1) C   2                    0.90    1.79    0.036
   4. BD (   1) C   1 -Cl   9        /120. RY*(   1) C   4                    0.70    1.84    0.032
   4. BD (   1) C   1 -Cl   9        /377. BD*(   1) C   2 - C   3            2.64    1.46    0.056
   4. BD (   1) C   1 -Cl   9        /382. BD*(   1) C   4 - C   5            2.05    1.38    0.048
   5. BD (   1) C   2 - C   3        / 70. RY*(   2) C   1                    1.91    1.76    0.052
   5. BD (   1) C   2 - C   3        /155. RY*(   2) C   6                    1.53    2.05    0.050
   5. BD (   1) C   2 - C   3        /156. RY*(   3) C   6                    0.59    1.50    0.027
   5. BD (   1) C   2 - C   3        /373. BD*(   1) C   1 - C   2            4.70    1.41    0.073
   5. BD (   1) C   2 - C   3        /376. BD*(   1) C   1 -Cl   9            5.71    0.98    0.067
   5. BD (   1) C   2 - C   3        /379. BD*(   1) C   2 - H  20            1.60    1.26    0.040
   5. BD (   1) C   2 - C   3        /380. BD*(   1) C   3 - C   6            3.55    1.38    0.063
   5. BD (   1) C   2 - C   3        /381. BD*(   1) C   3 - H  19            1.09    1.27    0.033
   5. BD (   1) C   2 - C   3        /387. BD*(   1) C   6 - C  10            3.26    1.27    0.057
   6. BD (   2) C   2 - C   3        / 72. RY*(   4) C   1                    0.97    1.71    0.039
   6. BD (   2) C   2 - C   3        /156. RY*(   3) C   6                    0.80    1.02    0.027
   6. BD (   2) C   2 - C   3        /375. BD*(   2) C   1 - C   4           34.28    0.32    0.099
   6. BD (   2) C   2 - C   3        /378. BD*(   2) C   2 - C   3            0.54    0.35    0.013
   6. BD (   2) C   2 - C   3        /385. BD*(   2) C   5 - C   6           14.73    0.36    0.069
   7. BD (   1) C   2 - H  20        / 69. RY*(   1) C   1                    1.06    1.48    0.035
   7. BD (   1) C   2 - H  20        /103. RY*(   1) C   3                    1.09    1.66    0.038
   7. BD (   1) C   2 - H  20        /373. BD*(   1) C   1 - C   2            1.36    1.22    0.036
   7. BD (   1) C   2 - H  20        /374. BD*(   1) C   1 - C   4            4.21    1.19    0.063
   7. BD (   1) C   2 - H  20        /377. BD*(   1) C   2 - C   3            1.33    1.24    0.036
   7. BD (   1) C   2 - H  20        /380. BD*(   1) C   3 - C   6            4.07    1.20    0.062
   7. BD (   1) C   2 - H  20        /381. BD*(   1) C   3 - H  19            0.56    1.08    0.022
   8. BD (   1) C   3 - C   6        / 87. RY*(   2) C   2                    2.57    1.81    0.061
   8. BD (   1) C   3 - C   6        /138. RY*(   2) C   5                    0.52    2.19    0.030
   8. BD (   1) C   3 - C   6        /140. RY*(   4) C   5                    0.71    3.03    0.042
   8. BD (   1) C   3 - C   6        /230. RY*(   1) C  10                    1.30    1.78    0.043
   8. BD (   1) C   3 - C   6        /377. BD*(   1) C   2 - C   3            3.59    1.40    0.063
   8. BD (   1) C   3 - C   6        /379. BD*(   1) C   2 - H  20            2.64    1.24    0.051
   8. BD (   1) C   3 - C   6        /381. BD*(   1) C   3 - H  19            1.01    1.25    0.032
   8. BD (   1) C   3 - C   6        /384. BD*(   1) C   5 - C   6            2.44    1.33    0.051
   8. BD (   1) C   3 - C   6        /386. BD*(   1) C   5 - O   7            3.02    1.37    0.058
   8. BD (   1) C   3 - C   6        /387. BD*(   1) C   6 - C  10            2.43    1.24    0.049
   8. BD (   1) C   3 - C   6        /388. BD*(   1) C  10 - C  11            2.27    1.31    0.049
   9. BD (   1) C   3 - H  19        / 86. RY*(   1) C   2                    0.99    1.56    0.035
   9. BD (   1) C   3 - H  19        /155. RY*(   2) C   6                    1.76    1.86    0.051
   9. BD (   1) C   3 - H  19        /373. BD*(   1) C   1 - C   2            3.98    1.22    0.062
   9. BD (   1) C   3 - H  19        /377. BD*(   1) C   2 - C   3            0.76    1.24    0.027
   9. BD (   1) C   3 - H  19        /379. BD*(   1) C   2 - H  20            0.59    1.08    0.023
   9. BD (   1) C   3 - H  19        /380. BD*(   1) C   3 - C   6            0.82    1.20    0.028
   9. BD (   1) C   3 - H  19        /384. BD*(   1) C   5 - C   6            4.07    1.17    0.062
  10. BD (   1) C   4 - C   5        / 69. RY*(   1) C   1                    1.67    1.64    0.047
  10. BD (   1) C   4 - C   5        /154. RY*(   1) C   6                    0.91    1.84    0.037
  10. BD (   1) C   4 - C   5        /155. RY*(   2) C   6                    0.68    2.03    0.033
  10. BD (   1) C   4 - C   5        /171. RY*(   1) O   7                    0.57    1.54    0.027
  10. BD (   1) C   4 - C   5        /374. BD*(   1) C   1 - C   4            4.17    1.36    0.067
  10. BD (   1) C   4 - C   5        /376. BD*(   1) C   1 -Cl   9            5.64    0.96    0.066
  10. BD (   1) C   4 - C   5        /384. BD*(   1) C   5 - C   6            2.11    1.33    0.048
  10. BD (   1) C   4 - C   5        /386. BD*(   1) C   5 - O   7            1.51    1.37    0.041
  10. BD (   1) C   4 - C   5        /387. BD*(   1) C   6 - C  10            3.29    1.25    0.057
  11. BD (   1) C   4 -Cl   8        / 69. RY*(   1) C   1                    0.58    1.65    0.028
  11. BD (   1) C   4 -Cl   8        /137. RY*(   1) C   5                    0.76    1.81    0.033
  11. BD (   1) C   4 -Cl   8        /373. BD*(   1) C   1 - C   2            3.24    1.40    0.060
  11. BD (   1) C   4 -Cl   8        /384. BD*(   1) C   5 - C   6            2.13    1.34    0.048
  12. BD (   1) C   5 - C   6        /103. RY*(   1) C   3                    0.56    1.80    0.029
  12. BD (   1) C   5 - C   6        /104. RY*(   2) C   3                    0.63    1.99    0.032
  12. BD (   1) C   5 - C   6        /121. RY*(   2) C   4                    1.56    1.69    0.046
  12. BD (   1) C   5 - C   6        /171. RY*(   1) O   7                    0.63    1.51    0.028
  12. BD (   1) C   5 - C   6        /230. RY*(   1) C  10                    1.52    1.76    0.046
  12. BD (   1) C   5 - C   6        /380. BD*(   1) C   3 - C   6            3.29    1.34    0.059
  12. BD (   1) C   5 - C   6        /381. BD*(   1) C   3 - H  19            2.77    1.23    0.052
  12. BD (   1) C   5 - C   6        /382. BD*(   1) C   4 - C   5            2.36    1.29    0.050
  12. BD (   1) C   5 - C   6        /383. BD*(   1) C   4 -Cl   8            4.89    0.94    0.061
  12. BD (   1) C   5 - C   6        /386. BD*(   1) C   5 - O   7            1.50    1.34    0.040
  12. BD (   1) C   5 - C   6        /387. BD*(   1) C   6 - C  10            2.24    1.22    0.047
  12. BD (   1) C   5 - C   6        /390. BD*(   1) C  10 - C  13            2.08    1.32    0.047
  13. BD (   2) C   5 - C   6        /107. RY*(   5) C   3                    1.33    1.09    0.039
  13. BD (   2) C   5 - C   6        /172. RY*(   2) O   7                    1.61    0.91    0.039
  13. BD (   2) C   5 - C   6        /233. RY*(   4) C  10                    0.98    1.42    0.038
  13. BD (   2) C   5 - C   6        /375. BD*(   2) C   1 - C   4           23.43    0.28    0.073
  13. BD (   2) C   5 - C   6        /378. BD*(   2) C   2 - C   3           43.25    0.31    0.106
  13. BD (   2) C   5 - C   6        /385. BD*(   2) C   5 - C   6            2.09    0.31    0.023
  13. BD (   2) C   5 - C   6        /388. BD*(   1) C  10 - C  11            0.92    0.82    0.028
  13. BD (   2) C   5 - C   6        /389. BD*(   2) C  10 - C  11           17.17    0.31    0.067
  13. BD (   2) C   5 - C   6        /390. BD*(   1) C  10 - C  13            0.77    0.84    0.026
  14. BD (   1) C   5 - O   7        /137. RY*(   1) C   5                    1.33    2.07    0.047
  14. BD (   1) C   5 - O   7        /374. BD*(   1) C   1 - C   4            1.53    1.62    0.045
  14. BD (   1) C   5 - O   7        /380. BD*(   1) C   3 - C   6            1.57    1.63    0.045
  14. BD (   1) C   5 - O   7        /382. BD*(   1) C   4 - C   5            1.92    1.59    0.050
  14. BD (   1) C   5 - O   7        /384. BD*(   1) C   5 - C   6            2.09    1.60    0.052
  15. BD (   1) C   6 - C  10        /103. RY*(   1) C   3                    1.28    1.78    0.043
  15. BD (   1) C   6 - C  10        /137. RY*(   1) C   5                    1.08    1.75    0.039
  15. BD (   1) C   6 - C  10        /247. RY*(   1) C  11                    0.83    1.39    0.030
  15. BD (   1) C   6 - C  10        /281. RY*(   1) C  13                    1.29    1.76    0.043
  15. BD (   1) C   6 - C  10        /377. BD*(   1) C   2 - C   3            2.46    1.36    0.052
  15. BD (   1) C   6 - C  10        /380. BD*(   1) C   3 - C   6            2.37    1.32    0.050
  15. BD (   1) C   6 - C  10        /382. BD*(   1) C   4 - C   5            1.60    1.27    0.041
  15. BD (   1) C   6 - C  10        /384. BD*(   1) C   5 - C   6            1.97    1.28    0.045
  15. BD (   1) C   6 - C  10        /388. BD*(   1) C  10 - C  11            1.68    1.27    0.041
  15. BD (   1) C   6 - C  10        /390. BD*(   1) C  10 - C  13            2.62    1.30    0.052
  15. BD (   1) C   6 - C  10        /391. BD*(   1) C  11 - C  12            2.60    1.19    0.050
  15. BD (   1) C   6 - C  10        /395. BD*(   1) C  13 - C  14            2.38    1.31    0.050
  16. BD (   1) C  10 - C  11        /154. RY*(   1) C   6                    1.67    1.89    0.050
  16. BD (   1) C  10 - C  11        /265. RY*(   2) C  12                    2.72    1.63    0.060
  16. BD (   1) C  10 - C  11        /380. BD*(   1) C   3 - C   6            1.95    1.41    0.047
  16. BD (   1) C  10 - C  11        /387. BD*(   1) C   6 - C  10            3.27    1.30    0.058
  16. BD (   1) C  10 - C  11        /390. BD*(   1) C  10 - C  13            1.60    1.39    0.042
  16. BD (   1) C  10 - C  11        /391. BD*(   1) C  11 - C  12            0.77    1.28    0.028
  16. BD (   1) C  10 - C  11        /392. BD*(   2) C  11 - C  12            2.72    0.92    0.046
  16. BD (   1) C  10 - C  11        /397. BD*(   1) C  13 - H  18            2.40    1.28    0.050
  17. BD (   2) C  10 - C  11        /156. RY*(   3) C   6                    1.15    1.03    0.034
  17. BD (   2) C  10 - C  11        /268. RY*(   5) C  12                    1.54    1.40    0.046
  17. BD (   2) C  10 - C  11        /284. RY*(   4) C  13                    1.31    1.33    0.041
  17. BD (   2) C  10 - C  11        /380. BD*(   1) C   3 - C   6            0.62    0.91    0.023
  17. BD (   2) C  10 - C  11        /384. BD*(   1) C   5 - C   6            0.54    0.88    0.021
  17. BD (   2) C  10 - C  11        /385. BD*(   2) C   5 - C   6            8.25    0.36    0.050
  17. BD (   2) C  10 - C  11        /394. BD*(   2) C  12 - C  15           35.49    0.34    0.098
  17. BD (   2) C  10 - C  11        /396. BD*(   2) C  13 - C  14           29.59    0.33    0.089
  18. BD (   1) C  10 - C  13        /154. RY*(   1) C   6                    1.51    1.88    0.048
  18. BD (   1) C  10 - C  13        /247. RY*(   1) C  11                    0.57    1.48    0.026
  18. BD (   1) C  10 - C  13        /299. RY*(   2) C  14                    2.38    1.83    0.060
  18. BD (   1) C  10 - C  13        /384. BD*(   1) C   5 - C   6            1.51    1.37    0.041
  18. BD (   1) C  10 - C  13        /387. BD*(   1) C   6 - C  10            2.99    1.29    0.056
  18. BD (   1) C  10 - C  13        /388. BD*(   1) C  10 - C  11            5.51    1.36    0.077
  18. BD (   1) C  10 - C  13        /391. BD*(   1) C  11 - C  12            2.05    1.27    0.046
  18. BD (   1) C  10 - C  13        /392. BD*(   2) C  11 - C  12            5.85    0.91    0.066
  18. BD (   1) C  10 - C  13        /395. BD*(   1) C  13 - C  14            3.12    1.39    0.059
  18. BD (   1) C  10 - C  13        /397. BD*(   1) C  13 - H  18            1.19    1.27    0.035
  18. BD (   1) C  10 - C  13        /399. BD*(   1) C  14 - H  17            2.21    1.26    0.047
  19. BD (   1) C  11 - C  12        /230. RY*(   1) C  10                    1.00    1.81    0.038
  19. BD (   1) C  11 - C  12        /231. RY*(   2) C  10                    0.81    1.80    0.034
  19. BD (   1) C  11 - C  12        /315. RY*(   1) C  15                    1.15    1.78    0.040
  19. BD (   1) C  11 - C  12        /316. RY*(   2) C  15                    0.93    1.73    0.036
  19. BD (   1) C  11 - C  12        /387. BD*(   1) C   6 - C  10            0.99    1.27    0.032
  19. BD (   1) C  11 - C  12        /392. BD*(   2) C  11 - C  12            0.66    0.89    0.022
  19. BD (   1) C  11 - C  12        /393. BD*(   1) C  12 - C  15            0.51    1.36    0.024
  19. BD (   1) C  11 - C  12        /398. BD*(   1) C  14 - C  15            0.77    1.37    0.029
  19. BD (   1) C  11 - C  12        /400. BD*(   1) C  15 -Cl  16            2.30    0.97    0.043
  20. BD (   2) C  11 - C  12        /230. RY*(   1) C  10                    0.52    1.39    0.025
  20. BD (   2) C  11 - C  12        /231. RY*(   2) C  10                    1.47    1.38    0.041
  20. BD (   2) C  11 - C  12        /315. RY*(   1) C  15                    1.64    1.36    0.043
  20. BD (   2) C  11 - C  12        /316. RY*(   2) C  15                    0.70    1.30    0.028
  20. BD (   2) C  11 - C  12        /317. RY*(   3) C  15                    0.62    1.29    0.026
  20. BD (   2) C  11 - C  12        /387. BD*(   1) C   6 - C  10            7.39    0.85    0.072
  20. BD (   2) C  11 - C  12        /388. BD*(   1) C  10 - C  11            2.91    0.92    0.047
  20. BD (   2) C  11 - C  12        /390. BD*(   1) C  10 - C  13            3.12    0.94    0.050
  20. BD (   2) C  11 - C  12        /391. BD*(   1) C  11 - C  12            0.60    0.83    0.020
  20. BD (   2) C  11 - C  12        /392. BD*(   2) C  11 - C  12            0.90    0.47    0.018
  20. BD (   2) C  11 - C  12        /393. BD*(   1) C  12 - C  15            7.89    0.93    0.078
  20. BD (   2) C  11 - C  12        /398. BD*(   1) C  14 - C  15            4.55    0.95    0.060
  20. BD (   2) C  11 - C  12        /400. BD*(   1) C  15 -Cl  16           17.79    0.55    0.089
  21. BD (   1) C  12 - C  15        /248. RY*(   2) C  11                    2.55    1.54    0.056
  21. BD (   1) C  12 - C  15        /298. RY*(   1) C  14                    1.22    1.82    0.042
  21. BD (   1) C  12 - C  15        /299. RY*(   2) C  14                    0.52    1.88    0.028
  21. BD (   1) C  12 - C  15        /333. RY*(   2)Cl  16                    0.68    1.46    0.028
  21. BD (   1) C  12 - C  15        /388. BD*(   1) C  10 - C  11            1.22    1.40    0.037
  21. BD (   1) C  12 - C  15        /391. BD*(   1) C  11 - C  12            1.31    1.32    0.037
  21. BD (   1) C  12 - C  15        /392. BD*(   2) C  11 - C  12            5.48    0.96    0.066
  21. BD (   1) C  12 - C  15        /398. BD*(   1) C  14 - C  15            2.95    1.44    0.058
  21. BD (   1) C  12 - C  15        /399. BD*(   1) C  14 - H  17            2.05    1.30    0.046
  22. BD (   2) C  12 - C  15        /252. RY*(   6) C  11                    0.61    1.25    0.027
  22. BD (   2) C  12 - C  15        /301. RY*(   4) C  14                    2.41    1.08    0.050
  22. BD (   2) C  12 - C  15        /332. RY*(   1)Cl  16                    2.81    0.99    0.051
  22. BD (   2) C  12 - C  15        /389. BD*(   2) C  10 - C  11           23.52    0.38    0.086
  22. BD (   2) C  12 - C  15        /396. BD*(   2) C  13 - C  14           31.37    0.36    0.095
  23. BD (   1) C  13 - C  14        /230. RY*(   1) C  10                    1.50    1.83    0.047
  23. BD (   1) C  13 - C  14        /315. RY*(   1) C  15                    1.52    1.80    0.047
  23. BD (   1) C  13 - C  14        /387. BD*(   1) C   6 - C  10            3.25    1.29    0.058
  23. BD (   1) C  13 - C  14        /390. BD*(   1) C  10 - C  13            3.38    1.38    0.061
  23. BD (   1) C  13 - C  14        /397. BD*(   1) C  13 - H  18            1.08    1.27    0.033
  23. BD (   1) C  13 - C  14        /398. BD*(   1) C  14 - C  15            4.16    1.39    0.068
  23. BD (   1) C  13 - C  14        /399. BD*(   1) C  14 - H  17            1.22    1.26    0.035
  23. BD (   1) C  13 - C  14        /400. BD*(   1) C  15 -Cl  16            5.58    0.99    0.067
  24. BD (   2) C  13 - C  14        /235. RY*(   6) C  10                    0.67    1.75    0.033
  24. BD (   2) C  13 - C  14        /318. RY*(   4) C  15                    0.64    1.51    0.030
  24. BD (   2) C  13 - C  14        /319. RY*(   5) C  15                    0.51    1.93    0.030
  24. BD (   2) C  13 - C  14        /389. BD*(   2) C  10 - C  11           24.44    0.38    0.087
  24. BD (   2) C  13 - C  14        /394. BD*(   2) C  12 - C  15           23.51    0.36    0.084
  25. BD (   1) C  13 - H  18        /231. RY*(   2) C  10                    1.60    1.64    0.046
  25. BD (   1) C  13 - H  18        /298. RY*(   1) C  14                    1.03    1.60    0.036
  25. BD (   1) C  13 - H  18        /388. BD*(   1) C  10 - C  11            5.55    1.18    0.072
  25. BD (   1) C  13 - H  18        /390. BD*(   1) C  10 - C  13            1.01    1.20    0.031
  25. BD (   1) C  13 - H  18        /395. BD*(   1) C  13 - C  14            0.65    1.21    0.025
  25. BD (   1) C  13 - H  18        /398. BD*(   1) C  14 - C  15            3.96    1.21    0.062
  25. BD (   1) C  13 - H  18        /399. BD*(   1) C  14 - H  17            0.54    1.08    0.022
  26. BD (   1) C  14 - C  15        /264. RY*(   1) C  12                    1.64    1.47    0.044
  26. BD (   1) C  14 - C  15        /281. RY*(   1) C  13                    1.19    1.88    0.043
  26. BD (   1) C  14 - C  15        /282. RY*(   2) C  13                    1.50    1.96    0.049
  26. BD (   1) C  14 - C  15        /391. BD*(   1) C  11 - C  12            1.39    1.31    0.038
  26. BD (   1) C  14 - C  15        /392. BD*(   2) C  11 - C  12            2.88    0.95    0.048
  26. BD (   1) C  14 - C  15        /393. BD*(   1) C  12 - C  15            7.03    1.42    0.089
  26. BD (   1) C  14 - C  15        /395. BD*(   1) C  13 - C  14            3.26    1.43    0.061
  26. BD (   1) C  14 - C  15        /397. BD*(   1) C  13 - H  18            2.06    1.31    0.047
  26. BD (   1) C  14 - C  15        /399. BD*(   1) C  14 - H  17            1.49    1.30    0.039
  27. BD (   1) C  14 - H  17        /281. RY*(   1) C  13                    1.12    1.67    0.039
  27. BD (   1) C  14 - H  17        /316. RY*(   2) C  15                    1.48    1.57    0.043
  27. BD (   1) C  14 - H  17        /390. BD*(   1) C  10 - C  13            4.20    1.21    0.064
  27. BD (   1) C  14 - H  17        /393. BD*(   1) C  12 - C  15            5.65    1.20    0.074
  27. BD (   1) C  14 - H  17        /395. BD*(   1) C  13 - C  14            0.91    1.22    0.030
  27. BD (   1) C  14 - H  17        /397. BD*(   1) C  13 - H  18            0.52    1.09    0.021
  27. BD (   1) C  14 - H  17        /398. BD*(   1) C  14 - C  15            1.03    1.22    0.032
  28. BD (   1) C  15 -Cl  16        /264. RY*(   1) C  12                    0.73    1.48    0.029
  28. BD (   1) C  15 -Cl  16        /298. RY*(   1) C  14                    0.84    1.83    0.035
  28. BD (   1) C  15 -Cl  16        /391. BD*(   1) C  11 - C  12            1.82    1.32    0.044
  28. BD (   1) C  15 -Cl  16        /395. BD*(   1) C  13 - C  14            2.35    1.44    0.052
  29. CR (   1) C   1                / 87. RY*(   2) C   2                    1.67   11.53    0.124
  29. CR (   1) C   1                /121. RY*(   2) C   4                    2.68   11.42    0.156
  29. CR (   1) C   1                /373. BD*(   1) C   1 - C   2            1.03   11.10    0.096
  29. CR (   1) C   1                /374. BD*(   1) C   1 - C   4            0.93   11.07    0.091
  29. CR (   1) C   1                /376. BD*(   1) C   1 -Cl   9            2.80   10.67    0.155
  29. CR (   1) C   1                /377. BD*(   1) C   2 - C   3            0.71   11.11    0.080
  29. CR (   1) C   1                /382. BD*(   1) C   4 - C   5            0.73   11.03    0.081
  29. CR (   1) C   1                /383. BD*(   1) C   4 -Cl   8            0.98   10.68    0.092
  30. CR (   1) C   2                / 69. RY*(   1) C   1                    2.51   11.27    0.150
  30. CR (   1) C   2                /104. RY*(   2) C   3                    1.23   11.64    0.107
  30. CR (   1) C   2                /374. BD*(   1) C   1 - C   4            0.98   10.98    0.093
  30. CR (   1) C   2                /376. BD*(   1) C   1 -Cl   9            0.97   10.58    0.091
  30. CR (   1) C   2                /380. BD*(   1) C   3 - C   6            0.83   10.99    0.086
  31. CR (   1) C   3                / 86. RY*(   1) C   2                    0.53   11.37    0.070
  31. CR (   1) C   3                / 87. RY*(   2) C   2                    0.91   11.46    0.091
  31. CR (   1) C   3                / 89. RY*(   4) C   2                    0.56   11.33    0.071
  31. CR (   1) C   3                /154. RY*(   1) C   6                    1.36   11.48    0.112
  31. CR (   1) C   3                /373. BD*(   1) C   1 - C   2            0.76   11.03    0.082
  31. CR (   1) C   3                /384. BD*(   1) C   5 - C   6            0.64   10.97    0.076
  31. CR (   1) C   3                /387. BD*(   1) C   6 - C  10            0.72   10.89    0.080
  32. CR (   1) C   4                / 69. RY*(   1) C   1                    0.64   11.35    0.076
  32. CR (   1) C   4                / 70. RY*(   2) C   1                    2.16   11.44    0.141
  32. CR (   1) C   4                /138. RY*(   2) C   5                    1.46   11.90    0.118
  32. CR (   1) C   4                /373. BD*(   1) C   1 - C   2            0.90   11.09    0.090
  32. CR (   1) C   4                /374. BD*(   1) C   1 - C   4            1.11   11.06    0.100
  32. CR (   1) C   4                /376. BD*(   1) C   1 -Cl   9            1.33   10.66    0.107
  32. CR (   1) C   4                /383. BD*(   1) C   4 -Cl   8            2.47   10.67    0.146
  32. CR (   1) C   4                /384. BD*(   1) C   5 - C   6            0.54   11.03    0.070
  32. CR (   1) C   4                /386. BD*(   1) C   5 - O   7            0.63   11.07    0.075
  33. CR (   1) C   5                /120. RY*(   1) C   4                    1.36   11.48    0.112
  33. CR (   1) C   5                /121. RY*(   2) C   4                    0.53   11.41    0.069
  33. CR (   1) C   5                /154. RY*(   1) C   6                    0.57   11.54    0.072
  33. CR (   1) C   5                /155. RY*(   2) C   6                    0.63   11.72    0.077
  33. CR (   1) C   5                /374. BD*(   1) C   1 - C   4            0.96   11.05    0.093
  33. CR (   1) C   5                /380. BD*(   1) C   3 - C   6            0.72   11.06    0.080
  33. CR (   1) C   5                /382. BD*(   1) C   4 - C   5            0.58   11.02    0.073
  33. CR (   1) C   5                /383. BD*(   1) C   4 -Cl   8            0.86   10.66    0.086
  33. CR (   1) C   5                /384. BD*(   1) C   5 - C   6            0.51   11.03    0.068
  33. CR (   1) C   5                /387. BD*(   1) C   6 - C  10            0.80   10.95    0.084
  34. CR (   1) C   6                /104. RY*(   2) C   3                    1.28   11.67    0.109
  34. CR (   1) C   6                /138. RY*(   2) C   5                    1.40   11.84    0.115
  34. CR (   1) C   6                /231. RY*(   2) C  10                    0.82   11.42    0.086
  34. CR (   1) C   6                /377. BD*(   1) C   2 - C   3            0.74   11.05    0.081
  34. CR (   1) C   6                /380. BD*(   1) C   3 - C   6            0.55   11.01    0.070
  34. CR (   1) C   6                /386. BD*(   1) C   5 - O   7            0.68   11.02    0.078
  34. CR (   1) C   6                /390. BD*(   1) C  10 - C  13            0.72   10.99    0.080
  35. CR (   1) O   7                /137. RY*(   1) C   5                    4.89   20.35    0.282
  35. CR (   1) O   7                /382. BD*(   1) C   4 - C   5            0.64   19.87    0.102
  35. CR (   1) O   7                /384. BD*(   1) C   5 - C   6            0.70   19.88    0.107
  37. CR (   2)Cl   8                /120. RY*(   1) C   4                    1.28   11.96    0.111
  37. CR (   2)Cl   8                /121. RY*(   2) C   4                    0.66   11.89    0.079
  42. CR (   2)Cl   9                / 69. RY*(   1) C   1                    0.80   11.83    0.087
  42. CR (   2)Cl   9                / 70. RY*(   2) C   1                    1.62   11.93    0.124
  42. CR (   2)Cl   9                /373. BD*(   1) C   1 - C   2            0.60   11.58    0.075
  42. CR (   2)Cl   9                /374. BD*(   1) C   1 - C   4            0.65   11.54    0.078
  46. CR (   1) C  10                /155. RY*(   2) C   6                    0.79   11.72    0.086
  46. CR (   1) C  10                /248. RY*(   2) C  11                    1.69   11.15    0.123
  46. CR (   1) C  10                /282. RY*(   2) C  13                    1.34   11.57    0.111
  46. CR (   1) C  10                /384. BD*(   1) C   5 - C   6            0.51   11.03    0.068
  46. CR (   1) C  10                /391. BD*(   1) C  11 - C  12            2.16   10.93    0.138
  46. CR (   1) C  10                /392. BD*(   2) C  11 - C  12            1.07   10.57    0.098
  46. CR (   1) C  10                /395. BD*(   1) C  13 - C  14            0.72   11.05    0.080
  47. CR (   1) C  11                /230. RY*(   1) C  10                    1.99   11.52    0.135
  47. CR (   1) C  11                /264. RY*(   1) C  12                    0.72   11.12    0.080
  47. CR (   1) C  11                /265. RY*(   2) C  12                    0.66   11.31    0.077
  47. CR (   1) C  11                /267. RY*(   4) C  12                    0.64   11.40    0.076
  47. CR (   1) C  11                /387. BD*(   1) C   6 - C  10            1.02   10.98    0.095
  47. CR (   1) C  11                /392. BD*(   2) C  11 - C  12            6.74   10.60    0.246
  47. CR (   1) C  11                /393. BD*(   1) C  12 - C  15            0.87   11.06    0.089
  48. CR (   1) C  12                /247. RY*(   1) C  11                    0.77   11.14    0.083
  48. CR (   1) C  12                /248. RY*(   2) C  11                    1.22   11.16    0.104
  48. CR (   1) C  12                /315. RY*(   1) C  15                    2.35   11.46    0.147
  48. CR (   1) C  12                /388. BD*(   1) C  10 - C  11            1.13   11.02    0.101
  48. CR (   1) C  12                /392. BD*(   2) C  11 - C  12            9.40   10.57    0.290
  48. CR (   1) C  12                /398. BD*(   1) C  14 - C  15            0.69   11.05    0.078
  48. CR (   1) C  12                /400. BD*(   1) C  15 -Cl  16            1.44   10.65    0.112
  49. CR (   1) C  13                /230. RY*(   1) C  10                    0.84   11.46    0.088
  49. CR (   1) C  13                /231. RY*(   2) C  10                    1.26   11.45    0.107
  49. CR (   1) C  13                /298. RY*(   1) C  14                    0.70   11.41    0.080
  49. CR (   1) C  13                /299. RY*(   2) C  14                    0.74   11.47    0.082
  49. CR (   1) C  13                /387. BD*(   1) C   6 - C  10            0.79   10.92    0.084
  49. CR (   1) C  13                /388. BD*(   1) C  10 - C  11            1.14   10.99    0.101
  49. CR (   1) C  13                /398. BD*(   1) C  14 - C  15            0.74   11.03    0.081
  50. CR (   1) C  14                /282. RY*(   2) C  13                    1.27   11.55    0.108
  50. CR (   1) C  14                /315. RY*(   1) C  15                    0.98   11.43    0.095
  50. CR (   1) C  14                /316. RY*(   2) C  15                    1.78   11.38    0.127
  50. CR (   1) C  14                /390. BD*(   1) C  10 - C  13            0.82   11.01    0.086
  50. CR (   1) C  14                /393. BD*(   1) C  12 - C  15            1.50   11.01    0.116
  50. CR (   1) C  14                /400. BD*(   1) C  15 -Cl  16            1.00   10.62    0.093
  51. CR (   1) C  15                /265. RY*(   2) C  12                    1.70   11.33    0.124
  51. CR (   1) C  15                /299. RY*(   2) C  14                    1.92   11.54    0.133
  51. CR (   1) C  15                /391. BD*(   1) C  11 - C  12            1.87   10.98    0.129
  51. CR (   1) C  15                /392. BD*(   2) C  11 - C  12            0.71   10.62    0.080
  51. CR (   1) C  15                /395. BD*(   1) C  13 - C  14            0.66   11.10    0.077
  51. CR (   1) C  15                /398. BD*(   1) C  14 - C  15            0.75   11.10    0.082
  51. CR (   1) C  15                /400. BD*(   1) C  15 -Cl  16            1.97   10.70    0.132
  53. CR (   2)Cl  16                /316. RY*(   2) C  15                    1.76   11.89    0.129
  53. CR (   2)Cl  16                /317. RY*(   3) C  15                    1.12   11.88    0.103
  53. CR (   2)Cl  16                /393. BD*(   1) C  12 - C  15            0.51   11.52    0.069
  53. CR (   2)Cl  16                /398. BD*(   1) C  14 - C  15            0.76   11.54    0.084
  57. LP (   1) O   7                /137. RY*(   1) C   5                   12.89    1.80    0.136
  57. LP (   1) O   7                /382. BD*(   1) C   4 - C   5            1.11    1.32    0.035
  57. LP (   1) O   7                /384. BD*(   1) C   5 - C   6            3.03    1.33    0.057
  58. LP (   2) O   7                /138. RY*(   2) C   5                    1.53    1.72    0.047
  58. LP (   2) O   7                /140. RY*(   4) C   5                    1.79    2.56    0.062
  58. LP (   2) O   7                /374. BD*(   1) C   1 - C   4            0.60    0.88    0.021
  58. LP (   2) O   7                /382. BD*(   1) C   4 - C   5           18.69    0.84    0.114
  58. LP (   2) O   7                /384. BD*(   1) C   5 - C   6           15.40    0.85    0.105
  58. LP (   2) O   7                /385. BD*(   2) C   5 - C   6            0.58    0.34    0.014
  58. LP (   2) O   7                /392. BD*(   2) C  11 - C  12            2.87    0.40    0.030
  59. LP (   3) O   7                /139. RY*(   3) C   5                    3.76    1.85    0.083
  59. LP (   3) O   7                /144. RY*(   8) C   5                    1.20    1.26    0.039
  59. LP (   3) O   7                /150. RY*(  14) C   5                    0.74    0.67    0.022
  59. LP (   3) O   7                /172. RY*(   2) O   7                    1.13    0.90    0.032
  59. LP (   3) O   7                /375. BD*(   2) C   1 - C   4            0.72    0.27    0.013
  59. LP (   3) O   7                /385. BD*(   2) C   5 - C   6          107.97    0.30    0.166
  59. LP (   3) O   7                /392. BD*(   2) C  11 - C  12            0.65    0.36    0.015
  60. LP (   1)Cl   8                /120. RY*(   1) C   4                    1.93    2.02    0.056
  60. LP (   1)Cl   8                /121. RY*(   2) C   4                    1.11    1.95    0.042
  60. LP (   1)Cl   8                /374. BD*(   1) C   1 - C   4            1.11    1.59    0.038
  60. LP (   1)Cl   8                /382. BD*(   1) C   4 - C   5            0.93    1.56    0.034
  61. LP (   2)Cl   8                /373. BD*(   1) C   1 - C   2            0.63    1.00    0.022
  61. LP (   2)Cl   8                /374. BD*(   1) C   1 - C   4            4.35    0.97    0.058
  61. LP (   2)Cl   8                /382. BD*(   1) C   4 - C   5            5.28    0.93    0.063
  62. LP (   3)Cl   8                /124. RY*(   5) C   4                    0.91    1.63    0.035
  62. LP (   3)Cl   8                /375. BD*(   2) C   1 - C   4           13.40    0.39    0.072
  63. LP (   1)Cl   9                / 69. RY*(   1) C   1                    1.32    1.90    0.045
  63. LP (   1)Cl   9                / 70. RY*(   2) C   1                    2.60    2.00    0.064
  63. LP (   1)Cl   9                /373. BD*(   1) C   1 - C   2            1.69    1.65    0.047
  63. LP (   1)Cl   9                /374. BD*(   1) C   1 - C   4            1.32    1.62    0.042
  64. LP (   2)Cl   9                / 69. RY*(   1) C   1                    0.63    1.28    0.025
  64. LP (   2)Cl   9                / 70. RY*(   2) C   1                    0.54    1.38    0.024
  64. LP (   2)Cl   9                /373. BD*(   1) C   1 - C   2            4.15    1.03    0.058
  64. LP (   2)Cl   9                /374. BD*(   1) C   1 - C   4            5.68    0.99    0.067
  64. LP (   2)Cl   9                /377. BD*(   1) C   2 - C   3            0.76    1.04    0.025
  65. LP (   3)Cl   9                / 71. RY*(   3) C   1                    0.98    1.64    0.036
  65. LP (   3)Cl   9                /375. BD*(   2) C   1 - C   4           17.09    0.42    0.084
  66. LP (   1)Cl  16                /316. RY*(   2) C  15                    2.80    1.98    0.066
  66. LP (   1)Cl  16                /317. RY*(   3) C  15                    1.06    1.97    0.041
  66. LP (   1)Cl  16                /393. BD*(   1) C  12 - C  15            1.31    1.61    0.041
  66. LP (   1)Cl  16                /398. BD*(   1) C  14 - C  15            2.01    1.63    0.051
  67. LP (   2)Cl  16                /315. RY*(   1) C  15                    1.03    1.41    0.034
  67. LP (   2)Cl  16                /393. BD*(   1) C  12 - C  15            5.60    0.99    0.067
  67. LP (   2)Cl  16                /395. BD*(   1) C  13 - C  14            0.55    1.00    0.021
  67. LP (   2)Cl  16                /398. BD*(   1) C  14 - C  15            4.53    1.00    0.060
  68. LP (   3)Cl  16                /318. RY*(   4) C  15                    1.07    1.59    0.037
  68. LP (   3)Cl  16                /394. BD*(   2) C  12 - C  15           13.80    0.44    0.076
 375. BD*(   2) C   1 - C   4        / 71. RY*(   3) C   1                    1.72    1.22    0.086
 375. BD*(   2) C   1 - C   4        / 82. RY*(  14) C   1                    0.52    0.46    0.029
 375. BD*(   2) C   1 - C   4        / 88. RY*(   3) C   2                    1.29    0.44    0.045
 375. BD*(   2) C   1 - C   4        /122. RY*(   3) C   4                    2.94    0.75    0.088
 375. BD*(   2) C   1 - C   4        /188. RY*(   1)Cl   8                    1.04    0.64    0.048
 375. BD*(   2) C   1 - C   4        /209. RY*(   1)Cl   9                    1.37    0.65    0.056
 375. BD*(   2) C   1 - C   4        /378. BD*(   2) C   2 - C   3          170.56    0.03    0.099
 375. BD*(   2) C   1 - C   4        /385. BD*(   2) C   5 - C   6          133.21    0.03    0.088
 378. BD*(   2) C   2 - C   3        / 88. RY*(   3) C   2                    4.27    0.41    0.083
 378. BD*(   2) C   2 - C   3        /105. RY*(   3) C   3                    0.82    1.51    0.070
 378. BD*(   2) C   2 - C   3        /107. RY*(   5) C   3                    1.32    0.78    0.064
 385. BD*(   2) C   5 - C   6        /139. RY*(   3) C   5                    0.87    1.54    0.066
 385. BD*(   2) C   5 - C   6        /144. RY*(   8) C   5                    1.05    0.96    0.057
 385. BD*(   2) C   5 - C   6        /156. RY*(   3) C   6                    0.57    0.67    0.035
 385. BD*(   2) C   5 - C   6        /172. RY*(   2) O   7                    2.06    0.59    0.063
 385. BD*(   2) C   5 - C   6        /388. BD*(   1) C  10 - C  11            0.50    0.50    0.028
 389. BD*(   2) C  10 - C  11        /234. RY*(   5) C  10                    0.97    1.51    0.080
 389. BD*(   2) C  10 - C  11        /249. RY*(   3) C  11                    2.40    0.69    0.085
 389. BD*(   2) C  10 - C  11        /268. RY*(   5) C  12                    0.60    1.04    0.052
 389. BD*(   2) C  10 - C  11        /284. RY*(   4) C  13                    0.57    0.98    0.050
 392. BD*(   2) C  11 - C  12        /247. RY*(   1) C  11                    1.06    0.57    0.089
 392. BD*(   2) C  11 - C  12        /264. RY*(   1) C  12                    0.83    0.51    0.075
 392. BD*(   2) C  11 - C  12        /267. RY*(   4) C  12                    0.75    0.79    0.090
 392. BD*(   2) C  11 - C  12        /387. BD*(   1) C   6 - C  10            0.70    0.37    0.053
 392. BD*(   2) C  11 - C  12        /388. BD*(   1) C  10 - C  11            2.86    0.45    0.117
 392. BD*(   2) C  11 - C  12        /390. BD*(   1) C  10 - C  13            1.17    0.47    0.079
 392. BD*(   2) C  11 - C  12        /391. BD*(   1) C  11 - C  12           18.96    0.36    0.278
 392. BD*(   2) C  11 - C  12        /393. BD*(   1) C  12 - C  15            2.93    0.46    0.116
 392. BD*(   2) C  11 - C  12        /398. BD*(   1) C  14 - C  15            1.10    0.48    0.074
 392. BD*(   2) C  11 - C  12        /400. BD*(   1) C  15 -Cl  16            1.87    0.08    0.036
 394. BD*(   2) C  12 - C  15        /266. RY*(   3) C  12                    1.99    1.05    0.093
 394. BD*(   2) C  12 - C  15        /301. RY*(   4) C  14                    0.81    0.71    0.049
 394. BD*(   2) C  12 - C  15        /318. RY*(   4) C  15                    1.19    1.15    0.075
 394. BD*(   2) C  12 - C  15        /332. RY*(   1)Cl  16                    1.01    0.63    0.051
 394. BD*(   2) C  12 - C  15        /389. BD*(   2) C  10 - C  11          303.50    0.02    0.104
 396. BD*(   2) C  13 - C  14        /285. RY*(   5) C  13                    1.90    1.03    0.095
 396. BD*(   2) C  13 - C  14        /301. RY*(   4) C  14                    0.68    0.72    0.047
 396. BD*(   2) C  13 - C  14        /302. RY*(   5) C  14                    0.86    1.17    0.068
 396. BD*(   2) C  13 - C  14        /389. BD*(   2) C  10 - C  11          160.80    0.02    0.094


 Natural Bond Orbitals (Summary):

                                                            Principal Delocalizations
           NBO                        Occupancy    Energy   (geminal,vicinal,remote)
 ====================================================================================
 Molecular unit  1  (C12H4OCl3)
     1. BD (   1) C   1 - C   2          1.97237    -0.68934  374(g),383(v),377(g),381(v)
                                                    104(v),120(v),379(g),103(v)
                                                    210(v)
     2. BD (   1) C   1 - C   4          1.98103    -0.69996  373(g),382(g),379(v),386(v)
                                                    86(v),138(v),140(v)
     3. BD (   2) C   1 - C   4          1.79754    -0.21143  385(v),378(v),188(v),88(v)
                                                    209(v),375(g),143(v)
     4. BD (   1) C   1 -Cl   9          1.98924    -0.70211  377(v),382(v),86(v),120(v)
     5. BD (   1) C   2 - C   3          1.96895    -0.65996  376(v),373(g),380(g),387(v)
                                                    70(v),379(g),155(v),381(g)
                                                    156(v)
     6. BD (   2) C   2 - C   3          1.73436    -0.18337  375(v),385(v),72(v),156(v)
                                                    378(g)
     7. BD (   1) C   2 - H  20          1.97781    -0.47449  374(v),380(v),373(g),377(g)
                                                    103(v),69(v),381(v)
     8. BD (   1) C   3 - C   6          1.97239    -0.63708  377(g),386(v),379(v),87(v)
                                                    384(g),387(g),388(v),230(v)
                                                    381(g),140(v),138(v)
     9. BD (   1) C   3 - H  19          1.97891    -0.47836  384(v),373(v),155(v),86(v)
                                                    380(g),377(g),379(v)
    10. BD (   1) C   4 - C   5          1.97057    -0.64331  376(v),374(g),387(v),384(g)
                                                    69(v),386(g),154(v),155(v)
                                                    171(v)
    11. BD (   1) C   4 -Cl   8          1.98786    -0.65332  373(v),384(v),137(v),69(v)
    12. BD (   1) C   5 - C   6          1.96525    -0.61598  383(v),380(g),381(v),382(g)
                                                    387(g),390(v),121(v),230(v)
                                                    386(g),171(v),104(v),103(v)
    13. BD (   2) C   5 - C   6          1.51300    -0.13931  378(v),375(v),389(v),172(v)
                                                    385(g),107(v),233(v),388(v)
                                                    390(v)
    14. BD (   1) C   5 - O   7          1.99187    -0.90734  384(g),382(g),380(v),374(v)
                                                    137(g)
    15. BD (   1) C   6 - C  10          1.97316    -0.59511  390(g),391(v),377(v),395(v)
                                                    380(g),384(g),388(g),382(v)
                                                    281(v),103(v),137(v),247(v)
    16. BD (   1) C  10 - C  11          1.97714    -0.69021  387(g),392(g),265(v),397(v)
                                                    380(v),154(v),390(g),391(g)
    17. BD (   2) C  10 - C  11          1.62576    -0.18811  394(v),396(v),385(v),268(v)
                                                    284(v),156(v),380(v),384(v)
    18. BD (   1) C  10 - C  13          1.95242    -0.67971  392(v),388(g),395(g),387(g)
                                                    299(v),399(v),391(v),154(v)
                                                    384(v),397(g),247(v)
    19. BD (   1) C  11 - C  12          1.98889    -0.66276  400(v),315(v),387(v),230(v)
                                                    316(v),231(v),398(v),392(g)
                                                    393(g)
    20. BD (   2) C  11 - C  12          1.88405    -0.23982  400(v),393(g),387(v),398(v)
                                                    390(v),388(g),315(v),231(v)
                                                    392(g),316(v),317(v),391(g)
                                                    230(v)
    21. BD (   1) C  12 - C  15          1.97773    -0.72336  392(g),398(g),248(v),399(v)
                                                    391(g),298(v),388(v),333(v)
                                                    299(v)
    22. BD (   2) C  12 - C  15          1.67839    -0.21553  396(v),389(v),332(v),301(v)
                                                    252(v)
    23. BD (   1) C  13 - C  14          1.97322    -0.68309  400(v),398(g),390(g),387(v)
                                                    315(v),230(v),399(g),397(g)
    24. BD (   2) C  13 - C  14          1.71081    -0.20846  389(v),394(v),235(v),318(v)
                                                    319(v)
    25. BD (   1) C  13 - H  18          1.96997    -0.49998  388(v),398(v),231(v),298(v)
                                                    390(g),395(g),399(v)
    26. BD (   1) C  14 - C  15          1.96970    -0.72153  393(g),395(g),392(v),397(v)
                                                    264(v),282(v),399(g),391(v)
                                                    281(v)
    27. BD (   1) C  14 - H  17          1.97154    -0.50870  393(v),390(v),316(v),281(v)
                                                    398(g),395(g),397(v)
    28. BD (   1) C  15 -Cl  16          1.99089    -0.72997  395(v),391(v),298(v),264(v)
    29. CR (   1) C   1                  1.99843   -10.35404  376(g),121(v),87(v),373(g)
                                                    383(v),374(g),382(v),377(v)
    30. CR (   1) C   2                  1.99903   -10.26574  69(v),104(v),374(v),376(v)
                                                    380(v)
    31. CR (   1) C   3                  1.99918   -10.28390  154(v),87(v),373(v),387(v)
                                                    384(v),89(v),86(v)
    32. CR (   1) C   4                  1.99847   -10.34524  383(g),70(v),138(v),376(v)
                                                    374(g),373(v),69(v),386(v)
                                                    384(v)
    33. CR (   1) C   5                  1.99885   -10.33957  120(v),374(v),383(v),387(v)
                                                    380(v),155(v),382(g),154(v)
                                                    121(v),384(g)
    34. CR (   1) C   6                  1.99901   -10.28715  138(v),104(v),231(v),377(v)
                                                    390(v),386(v),380(g)
    35. CR (   1) O   7                  1.99982   -19.19087  137(v),384(v),382(v)
    36. CR (   1)Cl   8                  2.00000  -101.10484   
    37. CR (   2)Cl   8                  1.99974   -10.81659  120(v),121(v),382(v)
    38. CR (   3)Cl   8                  1.99996    -7.40469   
    39. CR (   4)Cl   8                  1.99996    -7.40525   
    40. CR (   5)Cl   8                  1.99999    -7.40297   
    41. CR (   1)Cl   9                  2.00000  -101.12194   
    42. CR (   2)Cl   9                  1.99971   -10.82940  70(v),69(v),374(v),373(v)
    43. CR (   3)Cl   9                  1.99992    -7.42909   
    44. CR (   4)Cl   9                  1.99999    -7.42524   
    45. CR (   5)Cl   9                  1.99999    -7.42517   
    46. CR (   1) C  10                  1.99887   -10.33705  391(v),248(v),282(v),392(v)
                                                    155(v),395(v),384(v)
    47. CR (   1) C  11                  1.99825   -10.37079  392(g),230(v),387(v),393(v)
                                                    264(v),265(v),267(v)
    48. CR (   1) C  12                  1.99803   -10.34077  392(g),315(v),400(v),248(v)
                                                    388(v),247(v),398(v)
    49. CR (   1) C  13                  1.99910   -10.31369  231(v),388(v),230(v),387(v)
                                                    398(v),299(v),298(v)
    50. CR (   1) C  14                  1.99901   -10.31229  316(v),393(v),282(v),400(v)
                                                    315(v),390(v)
    51. CR (   1) C  15                  1.99849   -10.39125  400(g),299(v),391(v),265(v)
                                                    398(g),392(v),395(v)
    52. CR (   1)Cl  16                  2.00000  -101.14093   
    53. CR (   2)Cl  16                  1.99969   -10.82417  316(v),317(v),398(v),393(v)
    54. CR (   3)Cl  16                  1.99991    -7.43899   
    55. CR (   4)Cl  16                  1.99999    -7.43497   
    56. CR (   5)Cl  16                  1.99999    -7.43497   
    57. LP (   1) O   7                  1.98077    -0.64101  137(v),384(v),382(v)
    58. LP (   2) O   7                  1.86582    -0.16569  382(v),384(v),392(r),140(v)
                                                    138(v),385(v),374(r)
    59. LP (   3) O   7                  1.60855    -0.12886  385(v),139(v),144(v),172(g)
                                                    150(v),392(r),375(r)
    60. LP (   1)Cl   8                  1.99446    -0.88071  120(v),374(v),121(v),382(v)
    61. LP (   2)Cl   8                  1.97129    -0.25457  382(v),374(v),373(r)
    62. LP (   3)Cl   8                  1.94322    -0.25372  375(v),124(v)
    63. LP (   1)Cl   9                  1.99269    -0.90339  70(v),373(v),374(v),69(v)
    64. LP (   2)Cl   9                  1.97247    -0.27957  374(v),373(v),377(r),69(v)
                                                    70(v)
    65. LP (   3)Cl   9                  1.93532    -0.27628  375(v),71(v)
    66. LP (   1)Cl  16                  1.99215    -0.91331  316(v),398(v),393(v),317(v)
    67. LP (   2)Cl  16                  1.97138    -0.29210  393(v),398(v),315(v),395(r)
    68. LP (   3)Cl  16                  1.93771    -0.28890  394(v),318(v)
    69. RY*(   1) C   1                  0.00758     1.00161   
    70. RY*(   2) C   1                  0.00642     1.09788   
    71. RY*(   3) C   1                  0.00224     1.36304   
    72. RY*(   4) C   1                  0.00142     1.52713   
    73. RY*(   5) C   1                  0.00090     1.35895   
    74. RY*(   6) C   1                  0.00076     1.51151   
    75. RY*(   7) C   1                  0.00054     2.00159   
    76. RY*(   8) C   1                  0.00023     1.12174   
    77. RY*(   9) C   1                  0.00013     3.03900   
    78. RY*(  10) C   1                  0.00010     3.21242   
    79. RY*(  11) C   1                  0.00008     1.92730   
    80. RY*(  12) C   1                  0.00004     1.41589   
    81. RY*(  13) C   1                  0.00004     2.09831   
    82. RY*(  14) C   1                  0.00002     0.60082   
    83. RY*(  15) C   1                  0.00001     2.46959   
    84. RY*(  16) C   1                  0.00000     2.87042   
    85. RY*(  17) C   1                  0.00000    20.77528   
    86. RY*(   1) C   2                  0.00597     1.08390   
    87. RY*(   2) C   2                  0.00297     1.17428   
    88. RY*(   3) C   2                  0.00265     0.58232   
    89. RY*(   4) C   2                  0.00102     1.04961   
    90. RY*(   5) C   2                  0.00054     1.78452   
    91. RY*(   6) C   2                  0.00039     1.52081   
    92. RY*(   7) C   2                  0.00024     0.72681   
    93. RY*(   8) C   2                  0.00018     1.88600   
    94. RY*(   9) C   2                  0.00011     2.72027   
    95. RY*(  10) C   2                  0.00006     2.37811   
    96. RY*(  11) C   2                  0.00003     1.01690   
    97. RY*(  12) C   2                  0.00004     2.29653   
    98. RY*(  13) C   2                  0.00001     3.12790   
    99. RY*(  14) C   2                  0.00001     2.27083   
   100. RY*(  15) C   2                  0.00001     1.51401   
   101. RY*(  16) C   2                  0.00000    21.70094   
   102. RY*(  17) C   2                  0.00000     2.94890   
   103. RY*(   1) C   3                  0.00499     1.18211   
   104. RY*(   2) C   3                  0.00223     1.37827   
   105. RY*(   3) C   3                  0.00118     1.67997   
   106. RY*(   4) C   3                  0.00061     1.04076   
   107. RY*(   5) C   3                  0.00047     0.95217   
   108. RY*(   6) C   3                  0.00027     0.77917   
   109. RY*(   7) C   3                  0.00023     0.97175   
   110. RY*(   8) C   3                  0.00016     1.51864   
   111. RY*(   9) C   3                  0.00012     0.77253   
   112. RY*(  10) C   3                  0.00009     3.98200   
   113. RY*(  11) C   3                  0.00005     2.19223   
   114. RY*(  12) C   3                  0.00004     3.51083   
   115. RY*(  13) C   3                  0.00001     3.65201   
   116. RY*(  14) C   3                  0.00001     1.64942   
   117. RY*(  15) C   3                  0.00001     2.49101   
   118. RY*(  16) C   3                  0.00000    19.63964   
   119. RY*(  17) C   3                  0.00000     2.89673   
   120. RY*(   1) C   4                  0.00640     1.13873   
   121. RY*(   2) C   4                  0.00604     1.07010   
   122. RY*(   3) C   4                  0.00285     0.89489   
   123. RY*(   4) C   4                  0.00135     1.06194   
   124. RY*(   5) C   4                  0.00121     1.38100   
   125. RY*(   6) C   4                  0.00069     2.03854   
   126. RY*(   7) C   4                  0.00036     1.70044   
   127. RY*(   8) C   4                  0.00031     1.93068   
   128. RY*(   9) C   4                  0.00023     2.86567   
   129. RY*(  10) C   4                  0.00012     2.08450   
   130. RY*(  11) C   4                  0.00006     1.52115   
   131. RY*(  12) C   4                  0.00007     0.79450   
   132. RY*(  13) C   4                  0.00004     1.82967   
   133. RY*(  14) C   4                  0.00004     2.21830   
   134. RY*(  15) C   4                  0.00001     2.13486   
   135. RY*(  16) C   4                  0.00001    22.12720   
   136. RY*(  17) C   4                  0.00000     2.93338   
   137. RY*(   1) C   5                  0.01359     1.15855   
   138. RY*(   2) C   5                  0.00713     1.55334   
   139. RY*(   3) C   5                  0.00573     1.71922   
   140. RY*(   4) C   5                  0.00248     2.39156   
   141. RY*(   5) C   5                  0.00115     1.43188   
   142. RY*(   6) C   5                  0.00057     1.14251   
   143. RY*(   7) C   5                  0.00052     1.63969   
   144. RY*(   8) C   5                  0.00040     1.13368   
   145. RY*(   9) C   5                  0.00018     1.43857   
   146. RY*(  10) C   5                  0.00013     2.99608   
   147. RY*(  11) C   5                  0.00010     3.33629   
   148. RY*(  12) C   5                  0.00005     2.91636   
   149. RY*(  13) C   5                  0.00006     1.68958   
   150. RY*(  14) C   5                  0.00002     0.53646   
   151. RY*(  15) C   5                  0.00002     5.73165   
   152. RY*(  16) C   5                  0.00000     3.05493   
   153. RY*(  17) C   5                  0.00000    16.29966   
   154. RY*(   1) C   6                  0.00642     1.19592   
   155. RY*(   2) C   6                  0.00516     1.38516   
   156. RY*(   3) C   6                  0.00347     0.84150   
   157. RY*(   4) C   6                  0.00108     1.17908   
   158. RY*(   5) C   6                  0.00052     1.52360   
   159. RY*(   6) C   6                  0.00029     1.78497   
   160. RY*(   7) C   6                  0.00024     1.67803   
   161. RY*(   8) C   6                  0.00020     2.82693   
   162. RY*(   9) C   6                  0.00017     1.99228   
   163. RY*(  10) C   6                  0.00011     1.31675   
   164. RY*(  11) C   6                  0.00009     1.50016   
   165. RY*(  12) C   6                  0.00008     3.55588   
   166. RY*(  13) C   6                  0.00005     2.54917   
   167. RY*(  14) C   6                  0.00004     1.50413   
   168. RY*(  15) C   6                  0.00003     4.71091   
   169. RY*(  16) C   6                  0.00000     2.89610   
   170. RY*(  17) C   6                  0.00001    19.37513   
   171. RY*(   1) O   7                  0.00254     0.89546   
   172. RY*(   2) O   7                  0.00233     0.76703   
   173. RY*(   3) O   7                  0.00075     1.14425   
   174. RY*(   4) O   7                  0.00030     1.08177   
   175. RY*(   5) O   7                  0.00013     1.25618   
   176. RY*(   6) O   7                  0.00002     1.53388   
   177. RY*(   7) O   7                  0.00002     1.62278   
   178. RY*(   8) O   7                  0.00003     4.75209   
   179. RY*(   9) O   7                  0.00002     1.18363   
   180. RY*(  10) O   7                  0.00003     4.00013   
   181. RY*(  11) O   7                  0.00000     5.18831   
   182. RY*(  12) O   7                  0.00000     5.27312   
   183. RY*(  13) O   7                  0.00000     4.11259   
   184. RY*(  14) O   7                  0.00000     2.91201   
   185. RY*(  15) O   7                  0.00000     3.27855   
   186. RY*(  16) O   7                  0.00000    49.73966   
   187. RY*(  17) O   7                  0.00000     3.22881   
   188. RY*(   1)Cl   8                  0.00456     0.77552   
   189. RY*(   2)Cl   8                  0.00218     0.74794   
   190. RY*(   3)Cl   8                  0.00130     0.83682   
   191. RY*(   4)Cl   8                  0.00040     0.64986   
   192. RY*(   5)Cl   8                  0.00021     1.07430   
   193. RY*(   6)Cl   8                  0.00015     0.59991   
   194. RY*(   7)Cl   8                  0.00014     0.71222   
   195. RY*(   8)Cl   8                  0.00011     1.19536   
   196. RY*(   9)Cl   8                  0.00005     0.98163   
   197. RY*(  10)Cl   8                  0.00002     0.97683   
   198. RY*(  11)Cl   8                  0.00001     3.41627   
   199. RY*(  12)Cl   8                  0.00002     1.27111   
   200. RY*(  13)Cl   8                  0.00001     1.15006   
   201. RY*(  14)Cl   8                  0.00000    25.18343   
   202. RY*(  15)Cl   8                  0.00000     3.15369   
   203. RY*(  16)Cl   8                  0.00000    25.21338   
   204. RY*(  17)Cl   8                  0.00000    18.08764   
   205. RY*(  18)Cl   8                  0.00000   207.81463   
   206. RY*(  19)Cl   8                  0.00000    25.03374   
   207. RY*(  20)Cl   8                  0.00000     3.24260   
   208. RY*(  21)Cl   8                  0.00001     1.08297   
   209. RY*(   1)Cl   9                  0.00385     0.78974   
   210. RY*(   2)Cl   9                  0.00255     0.76806   
   211. RY*(   3)Cl   9                  0.00095     0.69053   
   212. RY*(   4)Cl   9                  0.00047     0.72478   
   213. RY*(   5)Cl   9                  0.00019     0.69473   
   214. RY*(   6)Cl   9                  0.00019     0.44141   
   215. RY*(   7)Cl   9                  0.00007     1.03988   
   216. RY*(   8)Cl   9                  0.00006     0.79350   
   217. RY*(   9)Cl   9                  0.00005     1.74010   
   218. RY*(  10)Cl   9                  0.00002     0.84442   
   219. RY*(  11)Cl   9                  0.00001     3.87152   
   220. RY*(  12)Cl   9                  0.00001     1.26129   
   221. RY*(  13)Cl   9                  0.00000     4.35552   
   222. RY*(  14)Cl   9                  0.00000    18.24316   
   223. RY*(  15)Cl   9                  0.00000     3.98699   
   224. RY*(  16)Cl   9                  0.00000    24.32523   
   225. RY*(  17)Cl   9                  0.00000     1.06400   
   226. RY*(  18)Cl   9                  0.00000   207.64010   
   227. RY*(  19)Cl   9                  0.00000    24.01803   
   228. RY*(  20)Cl   9                  0.00000    24.58131   
   229. RY*(  21)Cl   9                  0.00000     0.96512   
   230. RY*(   1) C  10                  0.00707     1.14586   
   231. RY*(   2) C  10                  0.00542     1.13627   
   232. RY*(   3) C  10                  0.00229     1.13475   
   233. RY*(   4) C  10                  0.00139     1.27655   
   234. RY*(   5) C  10                  0.00070     1.67910   
   235. RY*(   6) C  10                  0.00055     1.54403   
   236. RY*(   7) C  10                  0.00034     1.19915   
   237. RY*(   8) C  10                  0.00024     1.93951   
   238. RY*(   9) C  10                  0.00012     1.08123   
   239. RY*(  10) C  10                  0.00010     2.93492   
   240. RY*(  11) C  10                  0.00008     4.02926   
   241. RY*(  12) C  10                  0.00007     0.95661   
   242. RY*(  13) C  10                  0.00003     1.90368   
   243. RY*(  14) C  10                  0.00004     1.93287   
   244. RY*(  15) C  10                  0.00003     4.82832   
   245. RY*(  16) C  10                  0.00000     2.98854   
   246. RY*(  17) C  10                  0.00000    19.33149   
   247. RY*(   1) C  11                  0.00460     0.79725   
   248. RY*(   2) C  11                  0.00389     0.81751   
   249. RY*(   3) C  11                  0.00119     0.85766   
   250. RY*(   4) C  11                  0.00076     1.22510   
   251. RY*(   5) C  11                  0.00058     1.40858   
   252. RY*(   6) C  11                  0.00043     1.03256   
   253. RY*(   7) C  11                  0.00023     1.11702   
   254. RY*(   8) C  11                  0.00013     1.42383   
   255. RY*(   9) C  11                  0.00011     1.21923   
   256. RY*(  10) C  11                  0.00006     1.62366   
   257. RY*(  11) C  11                  0.00007     3.23467   
   258. RY*(  12) C  11                  0.00004     1.47105   
   259. RY*(  13) C  11                  0.00001     3.40169   
   260. RY*(  14) C  11                  0.00001     2.58104   
   261. RY*(  15) C  11                  0.00001     1.64504   
   262. RY*(  16) C  11                  0.00000     3.02795   
   263. RY*(  17) C  11                  0.00000    21.81520   
   264. RY*(   1) C  12                  0.00449     0.74650   
   265. RY*(   2) C  12                  0.00317     0.93809   
   266. RY*(   3) C  12                  0.00119     1.19723   
   267. RY*(   4) C  12                  0.00091     1.02444   
   268. RY*(   5) C  12                  0.00042     1.21016   
   269. RY*(   6) C  12                  0.00023     1.22788   
   270. RY*(   7) C  12                  0.00022     1.10625   
   271. RY*(   8) C  12                  0.00017     0.93471   
   272. RY*(   9) C  12                  0.00011     3.15414   
   273. RY*(  10) C  12                  0.00005     1.66444   
   274. RY*(  11) C  12                  0.00002     1.30359   
   275. RY*(  12) C  12                  0.00003     2.33292   
   276. RY*(  13) C  12                  0.00000     2.76128   
   277. RY*(  14) C  12                  0.00000    22.59897   
   278. RY*(  15) C  12                  0.00000     1.59077   
   279. RY*(  16) C  12                  0.00000     2.87635   
   280. RY*(  17) C  12                  0.00001     1.69761   
   281. RY*(   1) C  13                  0.00503     1.16025   
   282. RY*(   2) C  13                  0.00224     1.23541   
   283. RY*(   3) C  13                  0.00132     0.77215   
   284. RY*(   4) C  13                  0.00079     1.14404   
   285. RY*(   5) C  13                  0.00063     1.17621   
   286. RY*(   6) C  13                  0.00026     1.26280   
   287. RY*(   7) C  13                  0.00022     1.03998   
   288. RY*(   8) C  13                  0.00021     1.57865   
   289. RY*(   9) C  13                  0.00014     1.12421   
   290. RY*(  10) C  13                  0.00011     3.60722   
   291. RY*(  11) C  13                  0.00005     2.02934   
   292. RY*(  12) C  13                  0.00003     2.91736   
   293. RY*(  13) C  13                  0.00000    21.14023   
   294. RY*(  14) C  13                  0.00001     2.99240   
   295. RY*(  15) C  13                  0.00001     1.71120   
   296. RY*(  16) C  13                  0.00000     3.00588   
   297. RY*(  17) C  13                  0.00001     1.82243   
   298. RY*(   1) C  14                  0.00509     1.09662   
   299. RY*(   2) C  14                  0.00302     1.15367   
   300. RY*(   3) C  14                  0.00136     0.74581   
   301. RY*(   4) C  14                  0.00120     0.86435   
   302. RY*(   5) C  14                  0.00060     1.31652   
   303. RY*(   6) C  14                  0.00055     1.29648   
   304. RY*(   7) C  14                  0.00032     0.58907   
   305. RY*(   8) C  14                  0.00023     1.90629   
   306. RY*(   9) C  14                  0.00014     2.25507   
   307. RY*(  10) C  14                  0.00010     2.49144   
   308. RY*(  11) C  14                  0.00005     2.21014   
   309. RY*(  12) C  14                  0.00003     2.64574   
   310. RY*(  13) C  14                  0.00001     2.52514   
   311. RY*(  14) C  14                  0.00000    21.62437   
   312. RY*(  15) C  14                  0.00001     1.70118   
   313. RY*(  16) C  14                  0.00000     2.86819   
   314. RY*(  17) C  14                  0.00001     1.95705   
   315. RY*(   1) C  15                  0.00804     1.11959   
   316. RY*(   2) C  15                  0.00638     1.06391   
   317. RY*(   3) C  15                  0.00314     1.05473   
   318. RY*(   4) C  15                  0.00242     1.29979   
   319. RY*(   5) C  15                  0.00085     1.72374   
   320. RY*(   6) C  15                  0.00071     2.17352   
   321. RY*(   7) C  15                  0.00039     1.09851   
   322. RY*(   8) C  15                  0.00022     1.00397   
   323. RY*(   9) C  15                  0.00021     2.01414   
   324. RY*(  10) C  15                  0.00005     1.00809   
   325. RY*(  11) C  15                  0.00004     1.42995   
   326. RY*(  12) C  15                  0.00005     3.63707   
   327. RY*(  13) C  15                  0.00001     3.09573   
   328. RY*(  14) C  15                  0.00001     2.89242   
   329. RY*(  15) C  15                  0.00000    20.68405   
   330. RY*(  16) C  15                  0.00000     0.85564   
   331. RY*(  17) C  15                  0.00000     2.53493   
   332. RY*(   1)Cl  16                  0.00435     0.77844   
   333. RY*(   2)Cl  16                  0.00253     0.74147   
   334. RY*(   3)Cl  16                  0.00192     0.66008   
   335. RY*(   4)Cl  16                  0.00018     0.64730   
   336. RY*(   5)Cl  16                  0.00016     1.58406   
   337. RY*(   6)Cl  16                  0.00005     0.93390   
   338. RY*(   7)Cl  16                  0.00004     1.17248   
   339. RY*(   8)Cl  16                  0.00003     0.84421   
   340. RY*(   9)Cl  16                  0.00001     0.95215   
   341. RY*(  10)Cl  16                  0.00000   207.63709   
   342. RY*(  11)Cl  16                  0.00000     2.78392   
   343. RY*(  12)Cl  16                  0.00000    25.11694   
   344. RY*(  13)Cl  16                  0.00001     2.80020   
   345. RY*(  14)Cl  16                  0.00001     0.69478   
   346. RY*(  15)Cl  16                  0.00000     2.76369   
   347. RY*(  16)Cl  16                  0.00000    25.32107   
   348. RY*(  17)Cl  16                  0.00000     1.12154   
   349. RY*(  18)Cl  16                  0.00000    25.56410   
   350. RY*(  19)Cl  16                  0.00000    18.21475   
   351. RY*(  20)Cl  16                  0.00001     1.04770   
   352. RY*(  21)Cl  16                  0.00000     0.89637   
   353. RY*(   1) H  17                  0.00065     1.03662   
   354. RY*(   2) H  17                  0.00019     2.15040   
   355. RY*(   3) H  17                  0.00014     1.72592   
   356. RY*(   4) H  17                  0.00010     2.08001   
   357. RY*(   5) H  17                  0.00002     2.52297   
   358. RY*(   1) H  18                  0.00080     1.03758   
   359. RY*(   2) H  18                  0.00019     2.06161   
   360. RY*(   3) H  18                  0.00015     1.84300   
   361. RY*(   4) H  18                  0.00008     2.14514   
   362. RY*(   5) H  18                  0.00003     2.52654   
   363. RY*(   1) H  19                  0.00101     1.02126   
   364. RY*(   2) H  19                  0.00021     2.13009   
   365. RY*(   3) H  19                  0.00016     1.82644   
   366. RY*(   4) H  19                  0.00009     2.14930   
   367. RY*(   5) H  19                  0.00003     2.61058   
   368. RY*(   1) H  20                  0.00104     0.97129   
   369. RY*(   2) H  20                  0.00023     2.20571   
   370. RY*(   3) H  20                  0.00021     1.79287   
   371. RY*(   4) H  20                  0.00010     2.12242   
   372. RY*(   5) H  20                  0.00002     2.62865   
   373. BD*(   1) C   1 - C   2          0.02780     0.74647   
   374. BD*(   1) C   1 - C   4          0.03840     0.71346   
   375. BD*(   2) C   1 - C   4          0.45484     0.14041  378(v),385(v),122(g),71(g)
                                                    209(v),88(v),188(v),82(g)
   376. BD*(   1) C   1 -Cl   9          0.03204     0.31876   
   377. BD*(   1) C   2 - C   3          0.01670     0.76067   
   378. BD*(   2) C   2 - C   3          0.40204     0.17121  385(v),375(v),88(g),107(g)
                                                    389(r),105(g)
   379. BD*(   1) C   2 - H  20          0.01414     0.60289   
   380. BD*(   1) C   3 - C   6          0.01993     0.72118   
   381. BD*(   1) C   3 - H  19          0.01358     0.60953   
   382. BD*(   1) C   4 - C   5          0.06032     0.67793   
   383. BD*(   1) C   4 -Cl   8          0.02553     0.32124   
   384. BD*(   1) C   5 - C   6          0.05180     0.68823   
   385. BD*(   2) C   5 - C   6          0.48954     0.17473  378(v),389(v),375(v),172(v)
                                                    144(g),139(g),156(g)
   386. BD*(   1) C   5 - O   7          0.01102     0.72796   
   387. BD*(   1) C   6 - C  10          0.03492     0.60663   
   388. BD*(   1) C  10 - C  11          0.03190     0.67787   
   389. BD*(   2) C  10 - C  11          0.36158     0.16874  394(v),385(v),396(v),249(g)
                                                    234(g),378(r),268(v),284(v)
   390. BD*(   1) C  10 - C  13          0.02533     0.70044   
   391. BD*(   1) C  11 - C  12          0.02577     0.59344   
   392. BD*(   2) C  11 - C  12          0.11556     0.23175  391(g),388(g),393(g),400(v)
                                                    247(g),390(v),398(v),264(g)
                                                    267(g),387(v)
   393. BD*(   1) C  12 - C  15          0.04345     0.69350   
   394. BD*(   2) C  12 - C  15          0.38353     0.15211  396(v),389(v),266(g),318(g)
                                                    332(v),301(v)
   395. BD*(   1) C  13 - C  14          0.01516     0.71189   
   396. BD*(   2) C  13 - C  14          0.34501     0.14458  394(v),389(v),285(g),302(g)
                                                    301(g)
   397. BD*(   1) C  13 - H  18          0.01216     0.58533   
   398. BD*(   1) C  14 - C  15          0.03680     0.71170   
   399. BD*(   1) C  14 - H  17          0.01240     0.57565   
   400. BD*(   1) C  15 -Cl  16          0.06309     0.30996   
       -------------------------------
              Total Lewis  132.59406  ( 97.4956%)
        Valence non-Lewis    3.16436  (  2.3267%)
        Rydberg non-Lewis    0.24157  (  0.1776%)
       -------------------------------
            Total unit  1  136.00000  (100.0000%)
           Charge unit  1   -1.00000
 Leave Link  607 at Tue Jul  5 22:42:30 2022, MaxMem=   671088640 cpu:              10.7 elap:               2.2
 (Enter /gpfs/software/gaussian16/sse4/tar/g16/l701.exe)
 ... and contract with generalized density number  0.
 Compute integral first derivatives.
 Leave Link  701 at Tue Jul  5 22:43:47 2022, MaxMem=   671088640 cpu:               1.4 elap:               0.3
 (Enter /gpfs/software/gaussian16/sse4/tar/g16/l702.exe)
 L702 exits ... SP integral derivatives will be done elsewhere.
 Leave Link  702 at Tue Jul  5 22:45:02 2022, MaxMem=   671088640 cpu:               0.2 elap:               1.1
 (Enter /gpfs/software/gaussian16/sse4/tar/g16/l703.exe)
 Integral derivatives from FoFJK, PRISM(SPDF).
 Compute integral first derivatives, UseDBF=F ICtDFT=           0.
 Calling FoFJK, ICntrl=      2127 FMM=F ISym2X=0 I1Cent= 0 IOpClX= 0 NMat=1 NMatS=1 NMatT=0.
 FoFJK:  IHMeth= 1 ICntrl=    2127 DoSepK=F KAlg= 0 I1Cent=           0 FoldK=F
 IRaf=         0 NMat=       1 IRICut=       1 DoRegI=T DoRafI=F ISym2E= 0 IDoP0=0 IntGTp=1.
 FoFCou: FMM=F IPFlag=           0 FMFlag=      100000 FMFlg1=         800
         NFxFlg=           0 DoJE=F BraDBF=F KetDBF=F FulRan=T
         wScrn=  0.000000 ICntrl=      2127 IOpCl=  0 I1Cent=           0 NGrid=           0
         NMat0=    1 NMatS0=      1 NMatT0=    0 NMatD0=    1 NMtDS0=    0 NMtDT0=    0
 Symmetry not used in FoFCou.
 Leave Link  703 at Tue Jul  5 22:46:06 2022, MaxMem=   671088640 cpu:             236.3 elap:              48.8
 (Enter /gpfs/software/gaussian16/sse4/tar/g16/l716.exe)
 Dipole        =-6.43878315D-01-2.43610167D+00 7.32285427D-02
 ***** Axes restored to original set *****
 -------------------------------------------------------------------
 Center     Atomic                   Forces (Hartrees/Bohr)
 Number     Number              X              Y              Z
 -------------------------------------------------------------------
      1        6           0.013810160    0.007010499   -0.022101542
      2        6           0.010363329   -0.009855749    0.007170307
      3        6           0.000213450    0.009572486   -0.016987909
      4        6          -0.019327781   -0.002548127    0.021144243
      5        6           0.016316549    0.015429652   -0.039570668
      6        6           0.006318911   -0.024317443    0.025354708
      7        8          -0.001271728   -0.015101983    0.033133746
      8       17           0.010413421   -0.006019509   -0.001255863
      9       17          -0.006323121    0.003722638   -0.000262188
     10        6          -0.051120925    0.042196882    0.000058066
     11        6           0.140254896   -0.077786096   -0.039503822
     12        6          -0.138768649    0.027876583    0.053998260
     13        6           0.020910246   -0.000780761   -0.007597946
     14        6          -0.019759620    0.004081389    0.009165707
     15        6          -0.002421685    0.028024468   -0.007847915
     16       17           0.022579486   -0.010699180   -0.006570100
     17        1           0.000464044    0.001414157   -0.002804549
     18        1          -0.002968951    0.004223191   -0.001958687
     19        1           0.001412369    0.001023809   -0.002194485
     20        1          -0.001094402    0.002533095   -0.001369362
 -------------------------------------------------------------------
 Cartesian Forces:  Max     0.140254896 RMS     0.032724813
 Leave Link  716 at Tue Jul  5 22:47:19 2022, MaxMem=   671088640 cpu:               0.2 elap:              16.3
 (Enter /gpfs/software/gaussian16/sse4/tar/g16/l103.exe)

 GradGradGradGradGradGradGradGradGradGradGradGradGradGradGradGradGradGrad
 Berny optimization.
 FormGI is forming the generalized inverse of G from B-inverse, IUseBI=4.
 GSVD:  received Info=                   1 from GESDD.
 Internal  Forces:  Max     0.141966400 RMS     0.017990462
 Search for a local minimum.
 Step number   1 out of a maximum of  108
 All quantities printed in internal units (Hartrees-Bohrs-Radians)
 RMS Force = .17990D-01 SwitMx=.10000D-02 MixMth= 1
 Mixed Optimization -- RFO/linear search
 Second derivative matrix not updated -- first step.
 ITU=  0
     Eigenvalues ---    0.00635   0.01328   0.01447   0.01483   0.01595
     Eigenvalues ---    0.01761   0.01886   0.01985   0.02006   0.02009
     Eigenvalues ---    0.02113   0.02129   0.02141   0.02180   0.02221
     Eigenvalues ---    0.02241   0.02256   0.15998   0.15998   0.15999
     Eigenvalues ---    0.15999   0.22447   0.22467   0.24466   0.24469
     Eigenvalues ---    0.24995   0.24996   0.24998   0.24999   0.25000
     Eigenvalues ---    0.25000   0.25000   0.25000   0.29321   0.31359
     Eigenvalues ---    0.31906   0.33637   0.35278   0.35298   0.35336
     Eigenvalues ---    0.35448   0.37183   0.37968   0.41100   0.41800
     Eigenvalues ---    0.42298   0.43864   0.44757   0.45879   0.46114
     Eigenvalues ---    0.46501   0.47499   0.47587   0.72203
 RFO step:  Lambda=-6.86208246D-02 EMin= 6.34793689D-03
 Linear search not attempted -- first point.
 Maximum step size (   0.300) exceeded in Quadratic search.
    -- Step size scaled by   0.768
 Iteration  1 RMS(Cart)=  0.10329987 RMS(Int)=  0.00330665
 Iteration  2 RMS(Cart)=  0.00534013 RMS(Int)=  0.00028890
 Iteration  3 RMS(Cart)=  0.00001317 RMS(Int)=  0.00028877
 Iteration  4 RMS(Cart)=  0.00000000 RMS(Int)=  0.00028877
 ITry= 1 IFail=0 DXMaxC= 3.27D-01 DCOld= 1.00D+10 DXMaxT= 3.00D-01 DXLimC= 3.00D+00 Rises=F
 Variable       Old X    -DE/DX   Delta X   Delta X   Delta X     New X
                                 (Linear)    (Quad)   (Total)
    R1        2.61656   0.01139   0.00000   0.01669   0.01665   2.63321
    R2        2.65776  -0.01915   0.00000  -0.02820  -0.02824   2.62952
    R3        3.28016   0.00608   0.00000   0.01204   0.01204   3.29220
    R4        2.62742  -0.00285   0.00000  -0.00357  -0.00357   2.62385
    R5        2.04954  -0.00201   0.00000  -0.00365  -0.00365   2.04589
    R6        2.68322  -0.02260   0.00000  -0.03553  -0.03548   2.64774
    R7        2.05195  -0.00091   0.00000  -0.00165  -0.00165   2.05030
    R8        2.72632  -0.00354   0.00000  -0.00643  -0.00643   2.71989
    R9        3.33038  -0.01001   0.00000  -0.02123  -0.02123   3.30915
   R10        2.73775  -0.01374   0.00000  -0.02432  -0.02427   2.71347
   R11        2.42416  -0.03559   0.00000  -0.03455  -0.03455   2.38961
   R12        2.85333  -0.03159   0.00000  -0.06345  -0.06345   2.78988
   R13        2.65368  -0.01728   0.00000  -0.02862  -0.02799   2.62569
   R14        2.66722  -0.00666   0.00000  -0.00799  -0.00777   2.65945
   R15        2.63450  -0.14197   0.00000  -0.20843  -0.20802   2.42648
   R16        2.61854  -0.01245   0.00000  -0.01920  -0.01941   2.59912
   R17        2.64897  -0.01092   0.00000  -0.01132  -0.01171   2.63725
   R18        2.05225  -0.00255   0.00000  -0.00464  -0.00464   2.04761
   R19        2.62700   0.00795   0.00000   0.01399   0.01337   2.64037
   R20        2.05133  -0.00173   0.00000  -0.00314  -0.00314   2.04819
   R21        3.24947   0.02525   0.00000   0.04786   0.04786   3.29733
    A1        2.09383   0.00293   0.00000   0.00956   0.00947   2.10329
    A2        2.03520   0.00529   0.00000   0.01149   0.01153   2.04672
    A3        2.15416  -0.00822   0.00000  -0.02105  -0.02101   2.13315
    A4        2.08464  -0.00521   0.00000  -0.01088  -0.01093   2.07371
    A5        2.10870   0.00034   0.00000  -0.00217  -0.00215   2.10655
    A6        2.08979   0.00487   0.00000   0.01305   0.01307   2.10286
    A7        2.14104  -0.00439   0.00000  -0.01104  -0.01100   2.13004
    A8        2.03955   0.00491   0.00000   0.01462   0.01459   2.05415
    A9        2.10252  -0.00052   0.00000  -0.00360  -0.00363   2.09889
   A10        2.14424  -0.00231   0.00000  -0.00537  -0.00541   2.13883
   A11        2.05269   0.01240   0.00000   0.02977   0.02979   2.08249
   A12        2.08625  -0.01009   0.00000  -0.02440  -0.02438   2.06187
   A13        2.01990  -0.00253   0.00000  -0.00811  -0.00810   2.01180
   A14        2.12121   0.00926   0.00000   0.02338   0.02331   2.14452
   A15        2.14200  -0.00670   0.00000  -0.01507  -0.01514   2.12686
   A16        2.08207   0.01153   0.00000   0.02597   0.02605   2.10812
   A17        2.05460   0.02261   0.00000   0.05535   0.05529   2.10988
   A18        2.14650  -0.03414   0.00000  -0.08137  -0.08143   2.06507
   A19        2.11611   0.01011   0.00000   0.02436   0.02393   2.14004
   A20        2.14223   0.01631   0.00000   0.03933   0.03890   2.18113
   A21        2.02475  -0.02640   0.00000  -0.06352  -0.06274   1.96201
   A22        2.14604   0.04610   0.00000   0.09499   0.09627   2.24231
   A23        2.08036   0.00919   0.00000   0.00807   0.00819   2.08855
   A24        2.12616  -0.00792   0.00000  -0.00718  -0.00741   2.11875
   A25        2.10432  -0.00094   0.00000  -0.01285  -0.01273   2.09159
   A26        2.05257   0.00885   0.00000   0.02000   0.02011   2.07268
   A27        2.08878  -0.00207   0.00000   0.01010   0.00900   2.09778
   A28        2.08946   0.00328   0.00000   0.00247   0.00302   2.09247
   A29        2.10489  -0.00122   0.00000  -0.01263  -0.01208   2.09281
   A30        2.09972  -0.01888   0.00000  -0.04236  -0.04334   2.05638
   A31        2.08550   0.01832   0.00000   0.04257   0.04300   2.12850
   A32        2.09796   0.00057   0.00000  -0.00020   0.00023   2.09819
    D1        0.01136  -0.00075   0.00000  -0.00650  -0.00649   0.00488
    D2       -3.14151  -0.00076   0.00000  -0.00666  -0.00672   3.13496
    D3       -3.12923  -0.00011   0.00000  -0.00087  -0.00077  -3.13001
    D4        0.00108  -0.00012   0.00000  -0.00103  -0.00100   0.00008
    D5        0.02085   0.00037   0.00000   0.00323   0.00328   0.02414
    D6       -3.11871   0.00049   0.00000   0.00445   0.00446  -3.11425
    D7       -3.12180  -0.00031   0.00000  -0.00277  -0.00270  -3.12451
    D8        0.02182  -0.00019   0.00000  -0.00156  -0.00152   0.02030
    D9       -0.02995   0.00036   0.00000   0.00279   0.00272  -0.02723
   D10        3.09828   0.00003   0.00000   0.00030   0.00017   3.09845
   D11        3.12280   0.00040   0.00000   0.00304   0.00305   3.12585
   D12       -0.03215   0.00007   0.00000   0.00055   0.00050  -0.03166
   D13        0.01614   0.00052   0.00000   0.00463   0.00472   0.02086
   D14       -3.13163  -0.00062   0.00000  -0.00508  -0.00542  -3.13705
   D15       -3.11163   0.00083   0.00000   0.00708   0.00721  -3.10442
   D16        0.02379  -0.00032   0.00000  -0.00263  -0.00293   0.02086
   D17       -0.03317   0.00040   0.00000   0.00386   0.00377  -0.02941
   D18        3.09583   0.00217   0.00000   0.02058   0.02060   3.11643
   D19        3.10635   0.00030   0.00000   0.00269   0.00266   3.10901
   D20       -0.04783   0.00207   0.00000   0.01941   0.01950  -0.02834
   D21        0.01466  -0.00078   0.00000  -0.00742  -0.00749   0.00718
   D22       -3.12041   0.00021   0.00000   0.00229   0.00190  -3.11851
   D23       -3.11417  -0.00270   0.00000  -0.02467  -0.02444  -3.13862
   D24        0.03394  -0.00171   0.00000  -0.01495  -0.01506   0.01888
   D25       -2.64972  -0.00325   0.00000  -0.03296  -0.03325  -2.68297
   D26        0.47717  -0.00172   0.00000  -0.01863  -0.01850   0.45867
   D27        0.48546  -0.00426   0.00000  -0.04263  -0.04276   0.44270
   D28       -2.67084  -0.00273   0.00000  -0.02830  -0.02800  -2.69884
   D29       -3.12771   0.00114   0.00000   0.00713   0.00676  -3.12094
   D30        0.02764  -0.00061   0.00000  -0.00705  -0.00704   0.02060
   D31       -3.12914   0.00010   0.00000  -0.00131  -0.00126  -3.13040
   D32        0.03052   0.00023   0.00000   0.00029   0.00036   0.03089
   D33       -0.00153   0.00182   0.00000   0.01296   0.01277   0.01124
   D34       -3.12505   0.00195   0.00000   0.01456   0.01439  -3.11066
   D35       -0.02896  -0.00107   0.00000  -0.00716  -0.00747  -0.03643
   D36        0.00307   0.00158   0.00000   0.01557   0.01561   0.01867
   D37       -3.13763  -0.00021   0.00000  -0.00092  -0.00112  -3.13875
   D38       -0.02275   0.00001   0.00000  -0.00263  -0.00264  -0.02539
   D39        3.13009   0.00051   0.00000   0.00317   0.00319   3.13328
   D40        3.10128  -0.00021   0.00000  -0.00450  -0.00457   3.09671
   D41       -0.02907   0.00029   0.00000   0.00129   0.00126  -0.02780
   D42        0.02191  -0.00138   0.00000  -0.01167  -0.01160   0.01032
   D43       -3.12059   0.00043   0.00000   0.00496   0.00485  -3.11573
   D44       -3.13103  -0.00185   0.00000  -0.01742  -0.01733   3.13482
   D45        0.00966  -0.00004   0.00000  -0.00079  -0.00088   0.00878
         Item               Value     Threshold  Converged?
 Maximum Force            0.141966     0.000450     NO 
 RMS     Force            0.017990     0.000300     NO 
 Maximum Displacement     0.327068     0.001800     NO 
 RMS     Displacement     0.104863     0.001200     NO 
 Predicted change in Energy=-3.581035D-02
 Lowest energy point so far.  Saving SCF results.
 GradGradGradGradGradGradGradGradGradGradGradGradGradGradGradGradGradGrad

 Leave Link  103 at Tue Jul  5 22:47:19 2022, MaxMem=   671088640 cpu:               0.2 elap:               0.1
 (Enter /gpfs/software/gaussian16/sse4/tar/g16/l202.exe)
                          Input orientation:                          
 ---------------------------------------------------------------------
 Center     Atomic      Atomic             Coordinates (Angstroms)
 Number     Number       Type             X           Y           Z
 ---------------------------------------------------------------------
      1          6           0       -7.910349   -1.539910    6.769636
      2          6           0       -7.114537   -2.458136    7.451698
      3          6           0       -5.862185   -2.769105    6.939056
      4          6           0       -7.458714   -0.950616    5.592783
      5          6           0       -6.183259   -1.269540    5.007034
      6          6           0       -5.389534   -2.213030    5.743011
      7          8           0       -5.778105   -0.757644    3.924056
      8         17           0       -8.467131    0.230114    4.783207
      9         17           0       -9.466506   -1.166069    7.457916
     10          6           0       -4.055560   -2.566091    5.218188
     11          6           0       -3.325138   -1.716464    4.396477
     12          6           0       -2.173967   -1.915127    3.863481
     13          6           0       -3.379714   -3.772688    5.478761
     14          6           0       -2.111552   -4.023830    4.953097
     15          6           0       -1.495504   -3.082802    4.124135
     16         17           0        0.073391   -3.412686    3.435425
     17          1           0       -1.609934   -4.958450    5.175818
     18          1           0       -3.853494   -4.536097    6.084419
     19          1           0       -5.241295   -3.454783    7.506066
     20          1           0       -7.460393   -2.913844    8.370839
 ---------------------------------------------------------------------
                    Distance matrix (angstroms):
                    1          2          3          4          5
     1  C    0.000000
     2  C    1.393436   0.000000
     3  C    2.394702   1.388484   0.000000
     4  C    1.391483   2.417983   2.769162   0.000000
     5  C    2.482480   2.873399   2.466677   1.439306   0.000000
     6  C    2.803847   2.440353   1.401122   2.428531   1.435909
     7  O    3.640842   4.137872   3.625365   2.376202   1.264527
     8  Cl   2.718252   4.022070   4.519817   1.751126   2.741374
     9  Cl   1.742157   2.683511   3.978701   2.748884   4.098443
    10  C    4.280121   3.789137   2.503298   3.785702   2.500546
    11  C    5.165967   4.923819   3.742909   4.370826   2.956582
    12  C    6.441475   6.130204   4.877643   5.643521   4.218877
    13  C    5.213282   4.423735   3.049968   4.961384   3.787894
    14  C    6.564733   5.807259   4.425564   6.200483   4.916078
    15  C    7.108405   6.560215   5.204815   6.501002   5.103183
    16  Cl   8.852365   8.289024   6.922478   8.212709   6.797698
    17  H    7.343153   6.460019   5.097439   7.102452   5.878082
    18  H    5.089669   4.101436   2.808470   5.108326   4.154390
    19  H    3.366440   2.122568   1.084969   3.853369   3.450760
    20  H    2.157315   1.082638   2.150632   3.401744   3.956007
                    6          7          8          9         10
     6  C    0.000000
     7  O    2.361722   0.000000
     8  Cl   4.044970   2.990764   0.000000
     9  Cl   4.545187   5.124381   3.178387   0.000000
    10  C    1.476339   2.812902   5.241176   6.021194   0.000000
    11  C    2.514252   2.675736   5.511698   6.884166   1.389456
    12  C    3.736476   3.785928   6.712069   8.164691   2.408190
    13  C    2.557682   4.154501   6.510609   6.910901   1.407318
    14  C    3.827287   5.017021   7.649725   8.278663   2.444268
    15  C    4.305895   4.877198   7.746830   8.850132   2.831577
    16  Cl   6.050428   6.444223   9.382272  10.594213   4.576375
    17  H    4.705785   6.048746   8.607932   9.017530   3.421442
    18  H    2.805819   4.758991   6.759850   6.689505   2.161507
    19  H    2.161548   4.515918   5.603432   4.805511   2.725826
    20  H    3.418344   5.220457   4.875356   2.812941   4.653281
                   11         12         13         14         15
    11  C    0.000000
    12  C    1.284036   0.000000
    13  C    2.324300   2.741074   0.000000
    14  C    2.665812   2.374403   1.395575   0.000000
    15  C    2.299698   1.375397   2.420992   1.397222   0.000000
    16  Cl   3.918009   2.734325   4.028493   2.729616   1.744872
    17  H    3.749635   3.361871   2.151726   1.083854   2.153413
    18  H    3.328458   3.823985   1.083551   2.139315   3.393361
    19  H    4.045114   5.004745   2.770652   4.078817   5.060314
    20  H    5.859147   7.018548   5.074807   6.443844   7.324134
                   16         17         18         19         20
    16  Cl   0.000000
    17  H    2.872618   0.000000
    18  H    4.868228   2.457133   0.000000
    19  H    6.694608   4.569228   2.261926   0.000000
    20  H    9.020258   6.972549   4.568275   2.442303   0.000000
 Stoichiometry    C12H4Cl3O(1-)
 Framework group  C1[X(C12H4Cl3O)]
 Deg. of freedom    54
 Full point group                 C1      NOp   1
 RotChk:  IX=0 Diff= 1.63D-02
 Largest Abelian subgroup         C1      NOp   1
 Largest concise Abelian subgroup C1      NOp   1
                         Standard orientation:                         
 ---------------------------------------------------------------------
 Center     Atomic      Atomic             Coordinates (Angstroms)
 Number     Number       Type             X           Y           Z
 ---------------------------------------------------------------------
      1          6           0        2.984954   -0.724356   -0.058113
      2          6           0        2.192575   -1.866794   -0.151038
      3          6           0        0.811310   -1.725521   -0.144939
      4          6           0        2.400547    0.534253    0.044815
      5          6           0        0.974592    0.724483    0.090256
      6          6           0        0.192528   -0.475049   -0.016211
      7          8           0        0.437533    1.862980    0.210344
      8         17           0        3.425549    1.952147    0.118242
      9         17           0        4.712617   -0.946704   -0.087337
     10          6           0       -1.278887   -0.354906   -0.007144
     11          6           0       -1.938487    0.799959   -0.409394
     12          6           0       -3.200935    1.033706   -0.427700
     13          6           0       -2.168333   -1.367165    0.398763
     14          6           0       -3.550489   -1.177150    0.364585
     15          6           0       -4.081474    0.046969   -0.049918
     16         17           0       -5.808149    0.298230   -0.056157
     17          1           0       -4.213402   -1.976247    0.675600
     18          1           0       -1.780760   -2.310830    0.763957
     19          1           0        0.212162   -2.622783   -0.259399
     20          1           0        2.644051   -2.847007   -0.237394
 ---------------------------------------------------------------------
 Rotational constants (GHZ):           1.2156264           0.1551346           0.1384181
 Leave Link  202 at Tue Jul  5 22:47:19 2022, MaxMem=   671088640 cpu:               0.1 elap:               0.0
 (Enter /gpfs/software/gaussian16/sse4/tar/g16/l301.exe)
 Standard basis: 6-311+G(d,p) (5D, 7F)
 Ernie: Thresh=  0.10000D-02 Tol=  0.10000D-05 Strict=F.
 There are   416 symmetry adapted cartesian basis functions of A   symmetry.
 There are   400 symmetry adapted basis functions of A   symmetry.
   400 basis functions,   659 primitive gaussians,   416 cartesian basis functions
    68 alpha electrons       68 beta electrons
       nuclear repulsion energy      1243.5668294905 Hartrees.
 IExCor= 4336 DFT=T Ex+Corr=M062X ExCW=0 ScaHFX=  0.540000
 ScaDFX=  1.000000  1.000000  1.000000  1.000000 ScalE2=  1.000000  1.000000
 IRadAn=      5 IRanWt=     -1 IRanGd=            0 ICorTp=0 IEmpDi=  4
 NAtoms=   20 NActive=   20 NUniq=   20 SFac= 1.00D+00 NAtFMM=   60 NAOKFM=F Big=F
 Integral buffers will be    131072 words long.
 Raffenetti 2 integral format.
 Two-electron integral symmetry is turned on.
 Leave Link  301 at Tue Jul  5 22:47:19 2022, MaxMem=   671088640 cpu:               0.4 elap:               0.1
 (Enter /gpfs/software/gaussian16/sse4/tar/g16/l302.exe)
 NPDir=0 NMtPBC=     1 NCelOv=     1 NCel=       1 NClECP=     1 NCelD=      1
         NCelK=      1 NCelE2=     1 NClLst=     1 CellRange=     0.0.
 One-electron integrals computed using PRISM.
 One-electron integral symmetry used in STVInt
 NBasis=   400 RedAO= T EigKep=  1.23D-06  NBF=   400
 NBsUse=   397 1.00D-06 EigRej=  9.29D-07 NBFU=   397
 Precomputing XC quadrature grid using
 IXCGrd= 4 IRadAn=           5 IRanWt=          -1 IRanGd=           0 AccXCQ= 0.00D+00.
 Generated NRdTot=       0 NPtTot=           0 NUsed=           0 NTot=          32
 NSgBfM=   407   407   407   407   407 MxSgAt=    20 MxSgA2=    20.
 Leave Link  302 at Tue Jul  5 22:47:20 2022, MaxMem=   671088640 cpu:               2.9 elap:               0.6
 (Enter /gpfs/software/gaussian16/sse4/tar/g16/l303.exe)
 DipDrv:  MaxL=1.
 Leave Link  303 at Tue Jul  5 22:47:20 2022, MaxMem=   671088640 cpu:               0.3 elap:               0.1
 (Enter /gpfs/software/gaussian16/sse4/tar/g16/l401.exe)
 Initial guess from the checkpoint file:  "checkpoint.chk"
 B after Tr=    -0.000000    0.000000    0.000000
         Rot=    0.999982   -0.001098    0.000994   -0.005747 Ang=  -0.68 deg.
 Guess basis will be translated and rotated to current coordinates.
 JPrj=2 DoOrth=T DoCkMO=T.
 Generating alternative initial guess.
 ExpMin= 4.38D-02 ExpMax= 1.06D+05 ExpMxC= 3.62D+03 IAcc=2 IRadAn=         4 AccDes= 0.00D+00
 Harris functional with IExCor= 1009 and IRadAn=       4 diagonalized for initial guess.
 HarFok:  IExCor= 1009 AccDes= 0.00D+00 IRadAn=         4 IDoV= 1 UseB2=F ITyADJ=14
 ICtDFT=  3500011 ScaDFX=  1.000000  1.000000  1.000000  1.000000
 FoFCou: FMM=F IPFlag=           0 FMFlag=      100000 FMFlg1=           0
         NFxFlg=           0 DoJE=T BraDBF=F KetDBF=T FulRan=T
         wScrn=  0.000000 ICntrl=       500 IOpCl=  0 I1Cent=   200000004 NGrid=           0
         NMat0=    1 NMatS0=      1 NMatT0=    0 NMatD0=    1 NMtDS0=    0 NMtDT0=    0
 Petite list used in FoFCou.
 Harris En= -1914.53115922542    
 Leave Link  401 at Tue Jul  5 22:47:22 2022, MaxMem=   671088640 cpu:              11.9 elap:               2.4
 (Enter /gpfs/software/gaussian16/sse4/tar/g16/l502.exe)
 Integral symmetry usage will be decided dynamically.
 Closed shell SCF:
 Using DIIS extrapolation, IDIIS=  1040.
 NGot=   671088640 LenX=   670736251 LenY=   670562754
 Requested convergence on RMS density matrix=1.00D-08 within 128 cycles.
 Requested convergence on MAX density matrix=1.00D-06.
 Requested convergence on             energy=1.00D-06.
 No special actions if energy rises.
 Fock matrices will be formed incrementally for  20 cycles.

 Cycle   1  Pass 1  IDiag  1:
 FoFJK:  IHMeth= 1 ICntrl=       0 DoSepK=F KAlg= 0 I1Cent=           0 FoldK=F
 IRaf= 800000000 NMat=       1 IRICut=       1 DoRegI=T DoRafI=F ISym2E= 0 IDoP0=0 IntGTp=1.
 FoFCou: FMM=F IPFlag=           0 FMFlag=      100000 FMFlg1=           0
         NFxFlg=           0 DoJE=F BraDBF=F KetDBF=F FulRan=T
         wScrn=  0.000000 ICntrl=         0 IOpCl=  0 I1Cent=           0 NGrid=           0
         NMat0=    1 NMatS0=      1 NMatT0=    0 NMatD0=    1 NMtDS0=    0 NMtDT0=    0
 Symmetry not used in FoFCou.
 E= -1915.21346983952    
 DIIS: error= 8.34D-03 at cycle   1 NSaved=   1.
 NSaved= 1 IEnMin= 1 EnMin= -1915.21346983952     IErMin= 1 ErrMin= 8.34D-03
 ErrMax= 8.34D-03  0.00D+00 EMaxC= 1.00D-01 BMatC= 9.12D-02 BMatP= 9.12D-02
 IDIUse=3 WtCom= 9.17D-01 WtEn= 8.34D-02
 Coeff-Com:  0.100D+01
 Coeff-En:   0.100D+01
 Coeff:      0.100D+01
 Gap=     0.409 Goal=   None    Shift=    0.000
 GapD=    0.409 DampG=2.000 DampE=1.000 DampFc=2.0000 IDamp=-1.
 RMSDP=3.89D-02 MaxDP=2.98D+00              OVMax= 1.83D-01

 Cycle   2  Pass 1  IDiag  1:
 RMSU=  3.77D-02    CP:  1.07D+00
 E= -1915.36862272549     Delta-E=       -0.155152885970 Rises=F Damp=F
 DIIS: error= 2.75D-03 at cycle   2 NSaved=   2.
 NSaved= 2 IEnMin= 2 EnMin= -1915.36862272549     IErMin= 2 ErrMin= 2.75D-03
 ErrMax= 2.75D-03  0.00D+00 EMaxC= 1.00D-01 BMatC= 5.41D-03 BMatP= 9.12D-02
 IDIUse=3 WtCom= 9.73D-01 WtEn= 2.75D-02
 Coeff-Com:  0.196D-01 0.980D+00
 Coeff-En:   0.000D+00 0.100D+01
 Coeff:      0.190D-01 0.981D+00
 Gap=     0.180 Goal=   None    Shift=    0.000
 RMSDP=1.42D-02 MaxDP=1.10D+00 DE=-1.55D-01 OVMax= 5.12D-02

 Cycle   3  Pass 1  IDiag  1:
 RMSU=  1.01D-02    CP:  1.13D+00  1.15D+00
 E= -1915.36924020965     Delta-E=       -0.000617484161 Rises=F Damp=F
 DIIS: error= 4.56D-03 at cycle   3 NSaved=   3.
 NSaved= 3 IEnMin= 3 EnMin= -1915.36924020965     IErMin= 2 ErrMin= 2.75D-03
 ErrMax= 4.56D-03  0.00D+00 EMaxC= 1.00D-01 BMatC= 7.58D-03 BMatP= 5.41D-03
 IDIUse=3 WtCom= 1.29D-01 WtEn= 8.71D-01
 Coeff-Com: -0.381D-01 0.567D+00 0.471D+00
 Coeff-En:   0.000D+00 0.475D+00 0.525D+00
 Coeff:     -0.492D-02 0.487D+00 0.518D+00
 Gap=     0.168 Goal=   None    Shift=    0.000
 RMSDP=8.04D-03 MaxDP=6.37D-01 DE=-6.17D-04 OVMax= 3.50D-02

 Cycle   4  Pass 1  IDiag  1:
 RMSU=  4.03D-03    CP:  1.09D+00  1.13D+00  6.55D-01
 E= -1915.37595093301     Delta-E=       -0.006710723357 Rises=F Damp=F
 DIIS: error= 1.72D-03 at cycle   4 NSaved=   4.
 NSaved= 4 IEnMin= 4 EnMin= -1915.37595093301     IErMin= 4 ErrMin= 1.72D-03
 ErrMax= 1.72D-03  0.00D+00 EMaxC= 1.00D-01 BMatC= 9.33D-04 BMatP= 5.41D-03
 IDIUse=3 WtCom= 9.83D-01 WtEn= 1.72D-02
 Coeff-Com: -0.188D-01 0.161D+00 0.295D+00 0.563D+00
 Coeff-En:   0.000D+00 0.000D+00 0.676D-01 0.932D+00
 Coeff:     -0.185D-01 0.158D+00 0.291D+00 0.569D+00
 Gap=     0.168 Goal=   None    Shift=    0.000
 RMSDP=1.42D-03 MaxDP=1.33D-01 DE=-6.71D-03 OVMax= 1.24D-02

 Cycle   5  Pass 1  IDiag  1:
 RMSU=  9.38D-04    CP:  1.09D+00  1.14D+00  7.41D-01  9.69D-01
 E= -1915.37681898813     Delta-E=       -0.000868055120 Rises=F Damp=F
 DIIS: error= 2.83D-04 at cycle   5 NSaved=   5.
 NSaved= 5 IEnMin= 5 EnMin= -1915.37681898813     IErMin= 5 ErrMin= 2.83D-04
 ErrMax= 2.83D-04  0.00D+00 EMaxC= 1.00D-01 BMatC= 5.93D-05 BMatP= 9.33D-04
 IDIUse=3 WtCom= 9.97D-01 WtEn= 2.83D-03
 Coeff-Com: -0.411D-02-0.226D-03 0.709D-01 0.280D+00 0.654D+00
 Coeff-En:   0.000D+00 0.000D+00 0.000D+00 0.000D+00 0.100D+01
 Coeff:     -0.410D-02-0.225D-03 0.707D-01 0.279D+00 0.655D+00
 Gap=     0.170 Goal=   None    Shift=    0.000
 RMSDP=5.88D-04 MaxDP=5.80D-02 DE=-8.68D-04 OVMax= 3.64D-03

 Cycle   6  Pass 1  IDiag  1:
 RMSU=  2.92D-04    CP:  1.09D+00  1.14D+00  7.47D-01  1.03D+00  9.43D-01
 E= -1915.37686547182     Delta-E=       -0.000046483684 Rises=F Damp=F
 DIIS: error= 1.51D-04 at cycle   6 NSaved=   6.
 NSaved= 6 IEnMin= 6 EnMin= -1915.37686547182     IErMin= 6 ErrMin= 1.51D-04
 ErrMax= 1.51D-04  0.00D+00 EMaxC= 1.00D-01 BMatC= 1.59D-05 BMatP= 5.93D-05
 IDIUse=3 WtCom= 9.98D-01 WtEn= 1.51D-03
 Coeff-Com:  0.102D-03-0.238D-01-0.810D-03 0.890D-01 0.400D+00 0.536D+00
 Coeff-En:   0.000D+00 0.000D+00 0.000D+00 0.000D+00 0.127D+00 0.873D+00
 Coeff:      0.102D-03-0.238D-01-0.809D-03 0.889D-01 0.399D+00 0.536D+00
 Gap=     0.169 Goal=   None    Shift=    0.000
 RMSDP=2.04D-04 MaxDP=1.34D-02 DE=-4.65D-05 OVMax= 1.60D-03

 Cycle   7  Pass 1  IDiag  1:
 RMSU=  1.31D-04    CP:  1.09D+00  1.14D+00  7.52D-01  1.06D+00  1.02D+00
                    CP:  9.72D-01
 E= -1915.37688218640     Delta-E=       -0.000016714581 Rises=F Damp=F
 DIIS: error= 9.24D-05 at cycle   7 NSaved=   7.
 NSaved= 7 IEnMin= 7 EnMin= -1915.37688218640     IErMin= 7 ErrMin= 9.24D-05
 ErrMax= 9.24D-05  0.00D+00 EMaxC= 1.00D-01 BMatC= 2.00D-06 BMatP= 1.59D-05
 IDIUse=1 WtCom= 1.00D+00 WtEn= 0.00D+00
 Coeff-Com:  0.527D-03-0.140D-01-0.857D-02 0.197D-01 0.144D+00 0.304D+00
 Coeff-Com:  0.554D+00
 Coeff:      0.527D-03-0.140D-01-0.857D-02 0.197D-01 0.144D+00 0.304D+00
 Coeff:      0.554D+00
 Gap=     0.169 Goal=   None    Shift=    0.000
 RMSDP=7.89D-05 MaxDP=4.99D-03 DE=-1.67D-05 OVMax= 7.52D-04

 Cycle   8  Pass 1  IDiag  1:
 RMSU=  5.31D-05    CP:  1.09D+00  1.14D+00  7.52D-01  1.07D+00  1.03D+00
                    CP:  1.04D+00  1.08D+00
 E= -1915.37688465765     Delta-E=       -0.000002471248 Rises=F Damp=F
 DIIS: error= 2.22D-05 at cycle   8 NSaved=   8.
 NSaved= 8 IEnMin= 8 EnMin= -1915.37688465765     IErMin= 8 ErrMin= 2.22D-05
 ErrMax= 2.22D-05  0.00D+00 EMaxC= 1.00D-01 BMatC= 2.94D-07 BMatP= 2.00D-06
 IDIUse=1 WtCom= 1.00D+00 WtEn= 0.00D+00
 Coeff-Com:  0.345D-03-0.264D-02-0.462D-02-0.974D-02-0.209D-01 0.261D-01
 Coeff-Com:  0.284D+00 0.728D+00
 Coeff:      0.345D-03-0.264D-02-0.462D-02-0.974D-02-0.209D-01 0.261D-01
 Coeff:      0.284D+00 0.728D+00
 Gap=     0.169 Goal=   None    Shift=    0.000
 RMSDP=4.80D-05 MaxDP=3.76D-03 DE=-2.47D-06 OVMax= 7.24D-04

 Cycle   9  Pass 1  IDiag  1:
 RMSU=  2.71D-05    CP:  1.09D+00  1.14D+00  7.52D-01  1.08D+00  1.04D+00
                    CP:  1.12D+00  1.24D+00  1.07D+00
 E= -1915.37688528959     Delta-E=       -0.000000631945 Rises=F Damp=F
 DIIS: error= 1.05D-05 at cycle   9 NSaved=   9.
 NSaved= 9 IEnMin= 9 EnMin= -1915.37688528959     IErMin= 9 ErrMin= 1.05D-05
 ErrMax= 1.05D-05  0.00D+00 EMaxC= 1.00D-01 BMatC= 4.56D-08 BMatP= 2.94D-07
 IDIUse=1 WtCom= 1.00D+00 WtEn= 0.00D+00
 Coeff-Com:  0.548D-04 0.107D-02-0.560D-03-0.658D-02-0.304D-01-0.378D-01
 Coeff-Com:  0.200D-01 0.304D+00 0.750D+00
 Coeff:      0.548D-04 0.107D-02-0.560D-03-0.658D-02-0.304D-01-0.378D-01
 Coeff:      0.200D-01 0.304D+00 0.750D+00
 Gap=     0.169 Goal=   None    Shift=    0.000
 RMSDP=2.04D-05 MaxDP=1.45D-03 DE=-6.32D-07 OVMax= 3.65D-04

 Cycle  10  Pass 1  IDiag  1:
 RMSU=  1.17D-05    CP:  1.09D+00  1.14D+00  7.51D-01  1.08D+00  1.04D+00
                    CP:  1.12D+00  1.28D+00  1.16D+00  1.00D+00
 E= -1915.37688541709     Delta-E=       -0.000000127503 Rises=F Damp=F
 DIIS: error= 4.63D-06 at cycle  10 NSaved=  10.
 NSaved=10 IEnMin=10 EnMin= -1915.37688541709     IErMin=10 ErrMin= 4.63D-06
 ErrMax= 4.63D-06  0.00D+00 EMaxC= 1.00D-01 BMatC= 1.11D-08 BMatP= 4.56D-08
 IDIUse=1 WtCom= 1.00D+00 WtEn= 0.00D+00
 Coeff-Com: -0.466D-04 0.110D-02 0.677D-03-0.861D-03-0.845D-02-0.234D-01
 Coeff-Com: -0.601D-01-0.256D-01 0.382D+00 0.735D+00
 Coeff:     -0.466D-04 0.110D-02 0.677D-03-0.861D-03-0.845D-02-0.234D-01
 Coeff:     -0.601D-01-0.256D-01 0.382D+00 0.735D+00
 Gap=     0.169 Goal=   None    Shift=    0.000
 RMSDP=1.51D-05 MaxDP=9.46D-04 DE=-1.28D-07 OVMax= 2.15D-04

 Cycle  11  Pass 1  IDiag  1:
 RMSU=  7.93D-06    CP:  1.09D+00  1.14D+00  7.51D-01  1.08D+00  1.04D+00
                    CP:  1.14D+00  1.32D+00  1.25D+00  1.21D+00  1.02D+00
 E= -1915.37688545229     Delta-E=       -0.000000035193 Rises=F Damp=F
 DIIS: error= 2.20D-06 at cycle  11 NSaved=  11.
 NSaved=11 IEnMin=11 EnMin= -1915.37688545229     IErMin=11 ErrMin= 2.20D-06
 ErrMax= 2.20D-06  0.00D+00 EMaxC= 1.00D-01 BMatC= 8.97D-10 BMatP= 1.11D-08
 IDIUse=1 WtCom= 1.00D+00 WtEn= 0.00D+00
 Coeff-Com: -0.138D-04 0.523D-04 0.158D-03 0.703D-03 0.281D-02 0.185D-03
 Coeff-Com: -0.156D-01-0.485D-01-0.379D-01 0.147D+00 0.951D+00
 Coeff:     -0.138D-04 0.523D-04 0.158D-03 0.703D-03 0.281D-02 0.185D-03
 Coeff:     -0.156D-01-0.485D-01-0.379D-01 0.147D+00 0.951D+00
 Gap=     0.169 Goal=   None    Shift=    0.000
 RMSDP=4.96D-06 MaxDP=4.04D-04 DE=-3.52D-08 OVMax= 9.96D-05

 Cycle  12  Pass 1  IDiag  1:
 RMSU=  2.09D-06    CP:  1.09D+00  1.14D+00  7.51D-01  1.08D+00  1.04D+00
                    CP:  1.14D+00  1.31D+00  1.25D+00  1.25D+00  1.16D+00
                    CP:  1.28D+00
 E= -1915.37688545750     Delta-E=       -0.000000005212 Rises=F Damp=F
 DIIS: error= 7.16D-07 at cycle  12 NSaved=  12.
 NSaved=12 IEnMin=12 EnMin= -1915.37688545750     IErMin=12 ErrMin= 7.16D-07
 ErrMax= 7.16D-07  0.00D+00 EMaxC= 1.00D-01 BMatC= 3.39D-10 BMatP= 8.97D-10
 IDIUse=1 WtCom= 1.00D+00 WtEn= 0.00D+00
 Coeff-Com: -0.409D-06-0.152D-03-0.195D-04 0.483D-03 0.282D-02 0.374D-02
 Coeff-Com:  0.335D-02-0.157D-01-0.862D-01-0.607D-01 0.465D+00 0.687D+00
 Coeff:     -0.409D-06-0.152D-03-0.195D-04 0.483D-03 0.282D-02 0.374D-02
 Coeff:      0.335D-02-0.157D-01-0.862D-01-0.607D-01 0.465D+00 0.687D+00
 Gap=     0.169 Goal=   None    Shift=    0.000
 RMSDP=1.56D-06 MaxDP=1.17D-04 DE=-5.21D-09 OVMax= 3.19D-05

 Cycle  13  Pass 1  IDiag  1:
 RMSU=  8.42D-07    CP:  1.09D+00  1.14D+00  7.51D-01  1.08D+00  1.04D+00
                    CP:  1.14D+00  1.31D+00  1.25D+00  1.24D+00  1.19D+00
                    CP:  1.39D+00  1.32D+00
 E= -1915.37688545841     Delta-E=       -0.000000000912 Rises=F Damp=F
 DIIS: error= 2.51D-07 at cycle  13 NSaved=  13.
 NSaved=13 IEnMin=13 EnMin= -1915.37688545841     IErMin=13 ErrMin= 2.51D-07
 ErrMax= 2.51D-07  0.00D+00 EMaxC= 1.00D-01 BMatC= 4.37D-11 BMatP= 3.39D-10
 IDIUse=1 WtCom= 1.00D+00 WtEn= 0.00D+00
 Coeff-Com:  0.242D-05-0.743D-04-0.291D-04 0.722D-04 0.675D-03 0.113D-02
 Coeff-Com:  0.400D-02 0.329D-02-0.269D-01-0.533D-01 0.652D-03 0.248D+00
 Coeff-Com:  0.822D+00
 Coeff:      0.242D-05-0.743D-04-0.291D-04 0.722D-04 0.675D-03 0.113D-02
 Coeff:      0.400D-02 0.329D-02-0.269D-01-0.533D-01 0.652D-03 0.248D+00
 Coeff:      0.822D+00
 Gap=     0.169 Goal=   None    Shift=    0.000
 RMSDP=7.40D-07 MaxDP=4.99D-05 DE=-9.12D-10 OVMax= 1.34D-05

 Cycle  14  Pass 1  IDiag  1:
 RMSU=  3.52D-07    CP:  1.09D+00  1.14D+00  7.51D-01  1.08D+00  1.04D+00
                    CP:  1.14D+00  1.31D+00  1.25D+00  1.23D+00  1.20D+00
                    CP:  1.45D+00  1.45D+00  1.04D+00
 E= -1915.37688545844     Delta-E=       -0.000000000033 Rises=F Damp=F
 DIIS: error= 9.05D-08 at cycle  14 NSaved=  14.
 NSaved=14 IEnMin=14 EnMin= -1915.37688545844     IErMin=14 ErrMin= 9.05D-08
 ErrMax= 9.05D-08  0.00D+00 EMaxC= 1.00D-01 BMatC= 7.52D-12 BMatP= 4.37D-11
 IDIUse=1 WtCom= 1.00D+00 WtEn= 0.00D+00
 Coeff-Com:  0.912D-06-0.251D-05-0.791D-05-0.538D-04-0.164D-03-0.291D-03
 Coeff-Com:  0.848D-03 0.367D-02 0.507D-02-0.839D-02-0.729D-01-0.298D-01
 Coeff-Com:  0.293D+00 0.809D+00
 Coeff:      0.912D-06-0.251D-05-0.791D-05-0.538D-04-0.164D-03-0.291D-03
 Coeff:      0.848D-03 0.367D-02 0.507D-02-0.839D-02-0.729D-01-0.298D-01
 Coeff:      0.293D+00 0.809D+00
 Gap=     0.169 Goal=   None    Shift=    0.000
 RMSDP=2.99D-07 MaxDP=1.59D-05 DE=-3.27D-11 OVMax= 3.32D-06

 Cycle  15  Pass 1  IDiag  1:
 RMSU=  1.24D-07    CP:  1.09D+00  1.14D+00  7.51D-01  1.08D+00  1.04D+00
                    CP:  1.14D+00  1.31D+00  1.25D+00  1.24D+00  1.20D+00
                    CP:  1.45D+00  1.50D+00  1.15D+00  1.01D+00
 E= -1915.37688545868     Delta-E=       -0.000000000234 Rises=F Damp=F
 DIIS: error= 5.26D-08 at cycle  15 NSaved=  15.
 NSaved=15 IEnMin=15 EnMin= -1915.37688545868     IErMin=15 ErrMin= 5.26D-08
 ErrMax= 5.26D-08  0.00D+00 EMaxC= 1.00D-01 BMatC= 1.21D-12 BMatP= 7.52D-12
 IDIUse=1 WtCom= 1.00D+00 WtEn= 0.00D+00
 Coeff-Com:  0.113D-06 0.891D-05-0.919D-06-0.318D-04-0.136D-03-0.268D-03
 Coeff-Com: -0.254D-03 0.733D-03 0.609D-02 0.502D-02-0.259D-01-0.526D-01
 Coeff-Com: -0.251D-01 0.304D+00 0.789D+00
 Coeff:      0.113D-06 0.891D-05-0.919D-06-0.318D-04-0.136D-03-0.268D-03
 Coeff:     -0.254D-03 0.733D-03 0.609D-02 0.502D-02-0.259D-01-0.526D-01
 Coeff:     -0.251D-01 0.304D+00 0.789D+00
 Gap=     0.169 Goal=   None    Shift=    0.000
 RMSDP=1.27D-07 MaxDP=1.15D-05 DE=-2.34D-10 OVMax= 1.30D-06

 Cycle  16  Pass 1  IDiag  1:
 RMSU=  6.37D-08    CP:  1.09D+00  1.14D+00  7.51D-01  1.08D+00  1.04D+00
                    CP:  1.14D+00  1.31D+00  1.25D+00  1.24D+00  1.19D+00
                    CP:  1.45D+00  1.51D+00  1.17D+00  1.08D+00  1.12D+00
 E= -1915.37688545860     Delta-E=        0.000000000074 Rises=F Damp=F
 DIIS: error= 1.78D-08 at cycle  16 NSaved=  16.
 NSaved=16 IEnMin=15 EnMin= -1915.37688545868     IErMin=16 ErrMin= 1.78D-08
 ErrMax= 1.78D-08  0.00D+00 EMaxC= 1.00D-01 BMatC= 2.45D-13 BMatP= 1.21D-12
 IDIUse=1 WtCom= 1.00D+00 WtEn= 0.00D+00
 Coeff-Com: -0.125D-06 0.524D-05 0.101D-05-0.827D-05-0.438D-04-0.917D-04
 Coeff-Com: -0.237D-03-0.213D-03 0.211D-02 0.340D-02-0.711D-03-0.193D-01
 Coeff-Com: -0.543D-01 0.501D-02 0.356D+00 0.708D+00
 Coeff:     -0.125D-06 0.524D-05 0.101D-05-0.827D-05-0.438D-04-0.917D-04
 Coeff:     -0.237D-03-0.213D-03 0.211D-02 0.340D-02-0.711D-03-0.193D-01
 Coeff:     -0.543D-01 0.501D-02 0.356D+00 0.708D+00
 Gap=     0.169 Goal=   None    Shift=    0.000
 RMSDP=7.08D-08 MaxDP=4.61D-06 DE= 7.37D-11 OVMax= 3.62D-07

 Cycle  17  Pass 1  IDiag  1:
 RMSU=  2.15D-08    CP:  1.09D+00  1.14D+00  7.51D-01  1.08D+00  1.04D+00
                    CP:  1.14D+00  1.31D+00  1.25D+00  1.24D+00  1.19D+00
                    CP:  1.45D+00  1.50D+00  1.16D+00  1.13D+00  1.21D+00
                    CP:  9.41D-01
 E= -1915.37688545860     Delta-E=        0.000000000000 Rises=F Damp=F
 DIIS: error= 7.23D-09 at cycle  17 NSaved=  17.
 NSaved=17 IEnMin=15 EnMin= -1915.37688545868     IErMin=17 ErrMin= 7.23D-09
 ErrMax= 7.23D-09  0.00D+00 EMaxC= 1.00D-01 BMatC= 2.23D-14 BMatP= 2.45D-13
 IDIUse=1 WtCom= 1.00D+00 WtEn= 0.00D+00
 Coeff-Com: -0.606D-07 0.564D-06 0.565D-06 0.161D-05 0.376D-05 0.761D-05
 Coeff-Com: -0.379D-04-0.169D-03-0.177D-03 0.334D-03 0.390D-02 0.972D-03
 Coeff-Com: -0.156D-01-0.456D-01 0.188D-01 0.241D+00 0.797D+00
 Coeff:     -0.606D-07 0.564D-06 0.565D-06 0.161D-05 0.376D-05 0.761D-05
 Coeff:     -0.379D-04-0.169D-03-0.177D-03 0.334D-03 0.390D-02 0.972D-03
 Coeff:     -0.156D-01-0.456D-01 0.188D-01 0.241D+00 0.797D+00
 Gap=     0.169 Goal=   None    Shift=    0.000
 RMSDP=2.49D-08 MaxDP=2.45D-06 DE= 0.00D+00 OVMax= 1.47D-07

 Cycle  18  Pass 1  IDiag  1:
 RMSU=  7.64D-09    CP:  1.09D+00  1.14D+00  7.51D-01  1.08D+00  1.04D+00
                    CP:  1.14D+00  1.31D+00  1.25D+00  1.24D+00  1.19D+00
                    CP:  1.45D+00  1.50D+00  1.16D+00  1.13D+00  1.22D+00
                    CP:  1.03D+00  1.11D+00
 E= -1915.37688545854     Delta-E=        0.000000000060 Rises=F Damp=F
 DIIS: error= 3.91D-09 at cycle  18 NSaved=  18.
 NSaved=18 IEnMin=15 EnMin= -1915.37688545868     IErMin=18 ErrMin= 3.91D-09
 ErrMax= 3.91D-09  0.00D+00 EMaxC= 1.00D-01 BMatC= 4.78D-15 BMatP= 2.23D-14
 IDIUse=1 WtCom= 1.00D+00 WtEn= 0.00D+00
 Coeff-Com: -0.122D-07-0.407D-06 0.133D-06 0.176D-05 0.666D-05 0.154D-04
 Coeff-Com:  0.128D-04-0.470D-04-0.340D-03-0.290D-03 0.190D-02 0.279D-02
 Coeff-Com: -0.174D-03-0.221D-01-0.348D-01 0.892D-02 0.361D+00 0.683D+00
 Coeff:     -0.122D-07-0.407D-06 0.133D-06 0.176D-05 0.666D-05 0.154D-04
 Coeff:      0.128D-04-0.470D-04-0.340D-03-0.290D-03 0.190D-02 0.279D-02
 Coeff:     -0.174D-03-0.221D-01-0.348D-01 0.892D-02 0.361D+00 0.683D+00
 Gap=     0.169 Goal=   None    Shift=    0.000
 RMSDP=9.17D-09 MaxDP=5.26D-07 DE= 5.96D-11 OVMax= 4.23D-08

 SCF Done:  E(RM062X) =  -1915.37688546     A.U. after   18 cycles
            NFock= 18  Conv=0.92D-08     -V/T= 2.0027
 KE= 1.910285442762D+03 PE=-7.031592273091D+03 EE= 1.962363115380D+03
 Leave Link  502 at Tue Jul  5 22:54:36 2022, MaxMem=   671088640 cpu:            2083.2 elap:             433.8
 (Enter /gpfs/software/gaussian16/sse4/tar/g16/l701.exe)
 ... and contract with generalized density number  0.
 Compute integral first derivatives.
 Leave Link  701 at Tue Jul  5 22:54:36 2022, MaxMem=   671088640 cpu:               1.1 elap:               0.3
 (Enter /gpfs/software/gaussian16/sse4/tar/g16/l702.exe)
 L702 exits ... SP integral derivatives will be done elsewhere.
 Leave Link  702 at Tue Jul  5 22:54:36 2022, MaxMem=   671088640 cpu:               0.1 elap:               0.0
 (Enter /gpfs/software/gaussian16/sse4/tar/g16/l703.exe)
 Integral derivatives from FoFJK, PRISM(SPDF).
 Compute integral first derivatives, UseDBF=F ICtDFT=           0.
 Calling FoFJK, ICntrl=      2127 FMM=F ISym2X=0 I1Cent= 0 IOpClX= 0 NMat=1 NMatS=1 NMatT=0.
 FoFJK:  IHMeth= 1 ICntrl=    2127 DoSepK=F KAlg= 0 I1Cent=           0 FoldK=F
 IRaf=         0 NMat=       1 IRICut=       1 DoRegI=T DoRafI=F ISym2E= 0 IDoP0=0 IntGTp=1.
 FoFCou: FMM=F IPFlag=           0 FMFlag=      100000 FMFlg1=         800
         NFxFlg=           0 DoJE=F BraDBF=F KetDBF=F FulRan=T
         wScrn=  0.000000 ICntrl=      2127 IOpCl=  0 I1Cent=           0 NGrid=           0
         NMat0=    1 NMatS0=      1 NMatT0=    0 NMatD0=    1 NMtDS0=    0 NMtDT0=    0
 Symmetry not used in FoFCou.
 Leave Link  703 at Tue Jul  5 22:55:24 2022, MaxMem=   671088640 cpu:             238.0 elap:              47.6
 (Enter /gpfs/software/gaussian16/sse4/tar/g16/l716.exe)
 Dipole        =-3.94426694D-01-2.25113932D+00 6.33519758D-02
 ***** Axes restored to original set *****
 -------------------------------------------------------------------
 Center     Atomic                   Forces (Hartrees/Bohr)
 Number     Number              X              Y              Z
 -------------------------------------------------------------------
      1        6           0.010341457    0.000923759   -0.010086039
      2        6           0.003940538   -0.005193021    0.004767270
      3        6          -0.001647394    0.003605770   -0.007623782
      4        6          -0.015243164    0.001356227    0.010160386
      5        6           0.010554421    0.010962468   -0.022848967
      6        6           0.006267722   -0.016838790    0.015434111
      7        8          -0.001237370   -0.004320036    0.014760696
      8       17           0.005273569   -0.003276647   -0.000837108
      9       17          -0.003563274    0.001980768    0.000158204
     10        6          -0.034312657    0.024075618    0.004959800
     11        6           0.050525761   -0.035848987   -0.016490553
     12        6          -0.047895725    0.013279862    0.017189313
     13        6           0.009776029    0.002758511   -0.003405578
     14        6          -0.002208186    0.001178831    0.001212814
     15        6           0.000709413    0.007224222   -0.001052288
     16       17           0.010083183   -0.004974032   -0.002727724
     17        1           0.000359547    0.000009392   -0.001680143
     18        1          -0.002073214    0.001391367   -0.000093645
     19        1           0.001425588   -0.000156734   -0.001206979
     20        1          -0.001076246    0.001861453   -0.000589788
 -------------------------------------------------------------------
 Cartesian Forces:  Max     0.050525761 RMS     0.013711233
 Leave Link  716 at Tue Jul  5 22:55:39 2022, MaxMem=   671088640 cpu:               0.2 elap:               0.1
 (Enter /gpfs/software/gaussian16/sse4/tar/g16/l103.exe)

 GradGradGradGradGradGradGradGradGradGradGradGradGradGradGradGradGradGrad
 Berny optimization.
 Using GEDIIS/GDIIS optimizer.
 FormGI is forming the generalized inverse of G from B-inverse, IUseBI=4.
 Internal  Forces:  Max     0.045658161 RMS     0.007190663
 Search for a local minimum.
 Step number   2 out of a maximum of  108
 All quantities printed in internal units (Hartrees-Bohrs-Radians)
 RMS Force = .71907D-02 SwitMx=.10000D-02 MixMth= 1
 Mixed Optimization -- RFO/linear search
 Update second derivatives using D2CorX and points    1    2
 DE= -3.84D-02 DEPred=-3.58D-02 R= 1.07D+00
 TightC=F SS=  1.41D+00  RLast= 3.12D-01 DXNew= 5.0454D-01 9.3530D-01
 Trust test= 1.07D+00 RLast= 3.12D-01 DXMaxT set to 5.05D-01
 ITU=  1  0
 Use linear search instead of GDIIS.
     Eigenvalues ---    0.00627   0.01348   0.01420   0.01483   0.01595
     Eigenvalues ---    0.01769   0.01885   0.01988   0.02009   0.02011
     Eigenvalues ---    0.02112   0.02132   0.02141   0.02179   0.02221
     Eigenvalues ---    0.02241   0.02256   0.15934   0.15997   0.15998
     Eigenvalues ---    0.16004   0.21097   0.22472   0.22515   0.24476
     Eigenvalues ---    0.24727   0.24997   0.24998   0.24999   0.25000
     Eigenvalues ---    0.25000   0.25000   0.25157   0.29303   0.31148
     Eigenvalues ---    0.31890   0.33550   0.35282   0.35299   0.35338
     Eigenvalues ---    0.35447   0.37288   0.37947   0.41053   0.41539
     Eigenvalues ---    0.42129   0.43794   0.44720   0.45849   0.46445
     Eigenvalues ---    0.47224   0.47501   0.51958   0.71806
 RFO step:  Lambda=-5.71817802D-03 EMin= 6.27163244D-03
 Quartic linear search produced a step of  0.48358.
 Iteration  1 RMS(Cart)=  0.12654068 RMS(Int)=  0.01223691
 Iteration  2 RMS(Cart)=  0.03237443 RMS(Int)=  0.00054479
 Iteration  3 RMS(Cart)=  0.00059603 RMS(Int)=  0.00040632
 Iteration  4 RMS(Cart)=  0.00000022 RMS(Int)=  0.00040632
 ITry= 1 IFail=0 DXMaxC= 4.66D-01 DCOld= 1.00D+10 DXMaxT= 5.05D-01 DXLimC= 3.00D+00 Rises=F
 Variable       Old X    -DE/DX   Delta X   Delta X   Delta X     New X
                                 (Linear)    (Quad)   (Total)
    R1        2.63321   0.00513   0.00805   0.00341   0.01146   2.64467
    R2        2.62952  -0.00764  -0.01366  -0.00340  -0.01707   2.61245
    R3        3.29220   0.00367   0.00582   0.00649   0.01231   3.30451
    R4        2.62385  -0.00091  -0.00173  -0.00021  -0.00192   2.62194
    R5        2.04589  -0.00094  -0.00177  -0.00087  -0.00264   2.04325
    R6        2.64774  -0.00902  -0.01716  -0.00393  -0.02108   2.62666
    R7        2.05030   0.00029  -0.00080   0.00252   0.00172   2.05202
    R8        2.71989   0.00213  -0.00311   0.01299   0.00987   2.72976
    R9        3.30915  -0.00486  -0.01027  -0.00544  -0.01571   3.29344
   R10        2.71347   0.00088  -0.01174   0.02232   0.01058   2.72406
   R11        2.38961  -0.01479  -0.01671  -0.00694  -0.02364   2.36597
   R12        2.78988  -0.01502  -0.03068  -0.01536  -0.04605   2.74383
   R13        2.62569  -0.00558  -0.01354   0.00094  -0.01184   2.61385
   R14        2.65945   0.00045  -0.00376   0.00839   0.00489   2.66433
   R15        2.42648  -0.04566  -0.10060   0.00947  -0.09062   2.33586
   R16        2.59912  -0.00031  -0.00939   0.01257   0.00295   2.60207
   R17        2.63725   0.00277  -0.00566   0.02054   0.01440   2.65166
   R18        2.04761  -0.00013  -0.00224   0.00326   0.00101   2.04863
   R19        2.64037   0.00160   0.00647  -0.00311   0.00261   2.64298
   R20        2.04819  -0.00019  -0.00152   0.00178   0.00026   2.04845
   R21        3.29733   0.01108   0.02314   0.00810   0.03124   3.32857
    A1        2.10329   0.00390   0.00458   0.01496   0.01946   2.12275
    A2        2.04672   0.00097   0.00557  -0.00581  -0.00021   2.04652
    A3        2.13315  -0.00488  -0.01016  -0.00916  -0.01929   2.11386
    A4        2.07371  -0.00255  -0.00528  -0.00499  -0.01032   2.06339
    A5        2.10655  -0.00068  -0.00104  -0.00609  -0.00711   2.09944
    A6        2.10286   0.00323   0.00632   0.01114   0.01748   2.12034
    A7        2.13004  -0.00199  -0.00532  -0.00215  -0.00753   2.12252
    A8        2.05415   0.00289   0.00706   0.00754   0.01459   2.06873
    A9        2.09889  -0.00090  -0.00175  -0.00518  -0.00695   2.09194
   A10        2.13883  -0.00223  -0.00262  -0.00689  -0.00963   2.12920
   A11        2.08249   0.00758   0.01441   0.01544   0.02986   2.11234
   A12        2.06187  -0.00535  -0.01179  -0.00858  -0.02036   2.04151
   A13        2.01180  -0.00293  -0.00392  -0.00925  -0.01327   1.99852
   A14        2.14452   0.00415   0.01127   0.00216   0.01344   2.15796
   A15        2.12686  -0.00122  -0.00732   0.00709  -0.00023   2.12663
   A16        2.10812   0.00580   0.01260   0.00877   0.02131   2.12943
   A17        2.10988   0.01187   0.02674   0.01713   0.04388   2.15376
   A18        2.06507  -0.01768  -0.03938  -0.02583  -0.06519   1.99988
   A19        2.14004   0.00760   0.01157   0.02240   0.03339   2.17343
   A20        2.18113   0.01027   0.01881   0.02386   0.04207   2.22320
   A21        1.96201  -0.01786  -0.03034  -0.04626  -0.07572   1.88629
   A22        2.24231   0.02623   0.04655   0.04897   0.09690   2.33921
   A23        2.08855   0.00005   0.00396  -0.01659  -0.01256   2.07599
   A24        2.11875   0.00051  -0.00358   0.01925   0.01535   2.13410
   A25        2.09159  -0.00278  -0.00616  -0.01305  -0.01909   2.07250
   A26        2.07268   0.00228   0.00973  -0.00595   0.00389   2.07657
   A27        2.09778   0.00068   0.00435   0.00697   0.00995   2.10772
   A28        2.09247   0.00092   0.00146  -0.00090   0.00123   2.09371
   A29        2.09281  -0.00160  -0.00584  -0.00592  -0.01109   2.08172
   A30        2.05638  -0.00960  -0.02096  -0.01175  -0.03392   2.02246
   A31        2.12850   0.01025   0.02079   0.01745   0.03882   2.16733
   A32        2.09819  -0.00066   0.00011  -0.00559  -0.00490   2.09329
    D1        0.00488  -0.00064  -0.00314  -0.00722  -0.01029  -0.00542
    D2        3.13496  -0.00058  -0.00325  -0.00130  -0.00453   3.13043
    D3       -3.13001  -0.00012  -0.00037  -0.00541  -0.00573  -3.13573
    D4        0.00008  -0.00007  -0.00049   0.00051   0.00004   0.00012
    D5        0.02414   0.00017   0.00159  -0.00860  -0.00717   0.01697
    D6       -3.11425   0.00046   0.00216   0.00527   0.00741  -3.10683
    D7       -3.12451  -0.00035  -0.00131  -0.01048  -0.01183  -3.13633
    D8        0.02030  -0.00006  -0.00074   0.00338   0.00275   0.02305
    D9       -0.02723   0.00027   0.00132   0.00409   0.00546  -0.02176
   D10        3.09845   0.00029   0.00008   0.01947   0.01961   3.11806
   D11        3.12585   0.00024   0.00148  -0.00170  -0.00021   3.12565
   D12       -0.03166   0.00026   0.00024   0.01368   0.01394  -0.01771
   D13        0.02086   0.00061   0.00228   0.01485   0.01716   0.03802
   D14       -3.13705  -0.00025  -0.00262   0.01907   0.01623  -3.12082
   D15       -3.10442   0.00056   0.00349  -0.00102   0.00263  -3.10179
   D16        0.02086  -0.00030  -0.00142   0.00320   0.00170   0.02256
   D17       -0.02941   0.00067   0.00182   0.02613   0.02766  -0.00175
   D18        3.11643   0.00197   0.00996   0.02644   0.03625  -3.13051
   D19        3.10901   0.00041   0.00129   0.01246   0.01373   3.12274
   D20       -0.02834   0.00170   0.00943   0.01277   0.02232  -0.00602
   D21        0.00718  -0.00101  -0.00362  -0.02860  -0.03232  -0.02514
   D22       -3.11851  -0.00044   0.00092  -0.03309  -0.03239   3.13228
   D23       -3.13862  -0.00228  -0.01182  -0.02892  -0.04070   3.10387
   D24        0.01888  -0.00170  -0.00728  -0.03341  -0.04077  -0.02189
   D25       -2.68297  -0.00467  -0.01608  -0.24818  -0.26464  -2.94761
   D26        0.45867  -0.00318  -0.00895  -0.22823  -0.23682   0.22185
   D27        0.44270  -0.00530  -0.02068  -0.24376  -0.26479   0.17791
   D28       -2.69884  -0.00381  -0.01354  -0.22381  -0.23698  -2.93582
   D29       -3.12094   0.00034   0.00327  -0.01242  -0.01031  -3.13125
   D30        0.02060  -0.00099  -0.00340  -0.03010  -0.03355  -0.01295
   D31       -3.13040  -0.00001  -0.00061  -0.00335  -0.00426  -3.13466
   D32        0.03089  -0.00018   0.00018  -0.01824  -0.01803   0.01286
   D33        0.01124   0.00135   0.00617   0.01482   0.01984   0.03108
   D34       -3.11066   0.00118   0.00696  -0.00006   0.00608  -3.10458
   D35       -0.03643  -0.00037  -0.00361   0.02360   0.02012  -0.01631
   D36        0.01867   0.00110   0.00755  -0.00096   0.00738   0.02606
   D37       -3.13875  -0.00010  -0.00054   0.00738   0.00721  -3.13154
   D38       -0.02539  -0.00004  -0.00128   0.00431   0.00259  -0.02280
   D39        3.13328   0.00016   0.00154  -0.00640  -0.00488   3.12840
   D40        3.09671   0.00007  -0.00221   0.01895   0.01614   3.11285
   D41       -0.02780   0.00027   0.00061   0.00825   0.00866  -0.01914
   D42        0.01032  -0.00120  -0.00561  -0.01275  -0.01813  -0.00782
   D43       -3.11573  -0.00013   0.00235  -0.02116  -0.01840  -3.13413
   D44        3.13482  -0.00137  -0.00838  -0.00200  -0.01059   3.12424
   D45        0.00878  -0.00030  -0.00043  -0.01040  -0.01085  -0.00207
         Item               Value     Threshold  Converged?
 Maximum Force            0.045658     0.000450     NO 
 RMS     Force            0.007191     0.000300     NO 
 Maximum Displacement     0.466415     0.001800     NO 
 RMS     Displacement     0.155810     0.001200     NO 
 Predicted change in Energy=-1.324481D-02
 Lowest energy point so far.  Saving SCF results.
 GradGradGradGradGradGradGradGradGradGradGradGradGradGradGradGradGradGrad

 Leave Link  103 at Tue Jul  5 22:55:39 2022, MaxMem=   671088640 cpu:               0.2 elap:               0.1
 (Enter /gpfs/software/gaussian16/sse4/tar/g16/l202.exe)
                          Input orientation:                          
 ---------------------------------------------------------------------
 Center     Atomic      Atomic             Coordinates (Angstroms)
 Number     Number       Type             X           Y           Z
 ---------------------------------------------------------------------
      1          6           0       -7.914522   -1.534176    6.736227
      2          6           0       -7.191564   -2.519760    7.417808
      3          6           0       -5.934450   -2.860170    6.939420
      4          6           0       -7.402285   -0.902034    5.618564
      5          6           0       -6.104535   -1.234835    5.078425
      6          6           0       -5.403267   -2.266973    5.800134
      7          8           0       -5.606143   -0.674670    4.075747
      8         17           0       -8.294322    0.359350    4.811978
      9         17           0       -9.491963   -1.118495    7.366105
     10          6           0       -4.103805   -2.611374    5.251488
     11          6           0       -3.456589   -1.895813    4.260378
     12          6           0       -2.379367   -2.028762    3.668925
     13          6           0       -3.298099   -3.717997    5.589205
     14          6           0       -2.048055   -3.944352    4.993290
     15          6           0       -1.558892   -3.081578    4.007171
     16         17           0        0.008216   -3.392717    3.265611
     17          1           0       -1.453978   -4.801070    5.290188
     18          1           0       -3.661065   -4.420058    6.331235
     19          1           0       -5.359952   -3.608351    7.477301
     20          1           0       -7.608843   -2.992964    8.295897
 ---------------------------------------------------------------------
                    Distance matrix (angstroms):
                    1          2          3          4          5
     1  C    0.000000
     2  C    1.399499   0.000000
     3  C    2.391701   1.387468   0.000000
     4  C    1.382448   2.428728   2.780917   0.000000
     5  C    2.472644   2.881905   2.476681   1.444529   0.000000
     6  C    2.778428   2.424619   1.389968   2.427365   1.441509
     7  O    3.625675   4.133678   3.617295   2.378677   1.252016
     8  Cl   2.726247   4.036794   4.523308   1.742814   2.721689
     9  Cl   1.748673   2.694077   3.983891   2.732675   4.089216
    10  C    4.229228   3.773008   2.502454   3.733170   2.434693
    11  C    5.112121   4.930386   3.774526   4.289613   2.849159
    12  C    6.347512   6.119840   4.901632   5.504572   4.061267
    13  C    5.234128   4.465269   3.083715   4.977434   3.781940
    14  C    6.577402   5.862033   4.479614   6.189867   4.878910
    15  C    7.087752   6.608712   5.271870   6.441447   5.022043
    16  Cl   8.846984   8.357010   7.006837   8.164277   6.731157
    17  H    7.382564   6.530776   5.153803   7.119878   5.864346
    18  H    5.155990   4.154058   2.823371   5.184701   4.205440
    19  H    3.373014   2.131519   1.085881   3.866546   3.455804
    20  H    2.157330   1.081242   2.158994   3.403347   3.963091
                    6          7          8          9         10
     6  C    0.000000
     7  O    2.355865   0.000000
     8  Cl   4.028924   2.972800   0.000000
     9  Cl   4.526445   5.111070   3.184641   0.000000
    10  C    1.451973   2.718494   5.155464   5.977670   0.000000
    11  C    2.509614   2.479085   5.365975   6.831947   1.383190
    12  C    3.707124   3.522947   6.480459   8.067636   2.411976
    13  C    2.565481   4.108462   6.495466   6.948290   1.409904
    14  C    3.836932   4.918607   7.587528   8.308278   2.463657
    15  C    4.319435   4.709368   7.606163   8.835709   2.871585
    16  Cl   6.080728   6.290082   9.241288  10.594316   4.632809
    17  H    4.720018   5.978505   8.581895   9.081849   3.437710
    18  H    2.820126   4.785236   6.827735   6.780166   2.152489
    19  H    2.148036   4.498629   5.608665   4.825480   2.743376
    20  H    3.408880   5.214879   4.883195   2.815011   4.658254
                   11         12         13         14         15
    11  C    0.000000
    12  C    1.236082   0.000000
    13  C    2.260808   2.717545   0.000000
    14  C    2.591841   2.352274   1.403197   0.000000
    15  C    2.251978   1.376957   2.435713   1.398603   0.000000
    16  Cl   3.903224   2.779134   4.054209   2.741792   1.761405
    17  H    3.675796   3.342234   2.159454   1.083993   2.147974
    18  H    3.271402   3.801176   1.084086   2.148998   3.407628
    19  H    4.111468   5.087506   2.797886   4.153537   5.173717
    20  H    5.893248   7.048828   5.141437   6.537180   7.416396
                   16         17         18         19         20
    16  Cl   0.000000
    17  H    2.867121   0.000000
    18  H    4.890511   2.469854   0.000000
    19  H    6.826570   4.632782   2.204213   0.000000
    20  H    9.136912   7.084200   4.634808   2.471095   0.000000
 Stoichiometry    C12H4Cl3O(1-)
 Framework group  C1[X(C12H4Cl3O)]
 Deg. of freedom    54
 Full point group                 C1      NOp   1
 RotChk:  IX=0 Diff= 5.25D-02
 Largest Abelian subgroup         C1      NOp   1
 Largest concise Abelian subgroup C1      NOp   1
                         Standard orientation:                         
 ---------------------------------------------------------------------
 Center     Atomic      Atomic             Coordinates (Angstroms)
 Number     Number       Type             X           Y           Z
 ---------------------------------------------------------------------
      1          6           0        2.995422   -0.701240   -0.019843
      2          6           0        2.259578   -1.889813   -0.086368
      3          6           0        0.874819   -1.804312   -0.100504
      4          6           0        2.375475    0.533606    0.024666
      5          6           0        0.937245    0.668349    0.025976
      6          6           0        0.219610   -0.580798   -0.024827
      7          8           0        0.343870    1.770466    0.054035
      8         17           0        3.307319    2.006059    0.055478
      9         17           0        4.738728   -0.837948   -0.012558
     10          6           0       -1.226198   -0.447828   -0.011300
     11          6           0       -1.904887    0.748543   -0.157218
     12          6           0       -3.100351    1.062737   -0.164183
     13          6           0       -2.178080   -1.470493    0.178188
     14          6           0       -3.558856   -1.221121    0.162867
     15          6           0       -4.049570    0.076133   -0.017195
     16         17           0       -5.786951    0.366023   -0.021507
     17          1           0       -4.258047   -2.037965    0.300481
     18          1           0       -1.829043   -2.482914    0.346766
     19          1           0        0.299258   -2.722136   -0.174443
     20          1           0        2.766980   -2.843577   -0.130670
 ---------------------------------------------------------------------
 Rotational constants (GHZ):           1.2181943           0.1573581           0.1395105
 Leave Link  202 at Tue Jul  5 22:55:39 2022, MaxMem=   671088640 cpu:               0.1 elap:               0.0
 (Enter /gpfs/software/gaussian16/sse4/tar/g16/l301.exe)
 Standard basis: 6-311+G(d,p) (5D, 7F)
 Ernie: Thresh=  0.10000D-02 Tol=  0.10000D-05 Strict=F.
 There are   416 symmetry adapted cartesian basis functions of A   symmetry.
 There are   400 symmetry adapted basis functions of A   symmetry.
   400 basis functions,   659 primitive gaussians,   416 cartesian basis functions
    68 alpha electrons       68 beta electrons
       nuclear repulsion energy      1248.6555999919 Hartrees.
 IExCor= 4336 DFT=T Ex+Corr=M062X ExCW=0 ScaHFX=  0.540000
 ScaDFX=  1.000000  1.000000  1.000000  1.000000 ScalE2=  1.000000  1.000000
 IRadAn=      5 IRanWt=     -1 IRanGd=            0 ICorTp=0 IEmpDi=  4
 NAtoms=   20 NActive=   20 NUniq=   20 SFac= 1.00D+00 NAtFMM=   60 NAOKFM=F Big=F
 Integral buffers will be    131072 words long.
 Raffenetti 2 integral format.
 Two-electron integral symmetry is turned on.
 Leave Link  301 at Tue Jul  5 22:55:39 2022, MaxMem=   671088640 cpu:               0.4 elap:               0.1
 (Enter /gpfs/software/gaussian16/sse4/tar/g16/l302.exe)
 NPDir=0 NMtPBC=     1 NCelOv=     1 NCel=       1 NClECP=     1 NCelD=      1
         NCelK=      1 NCelE2=     1 NClLst=     1 CellRange=     0.0.
 One-electron integrals computed using PRISM.
 One-electron integral symmetry used in STVInt
 NBasis=   400 RedAO= T EigKep=  1.35D-06  NBF=   400
 NBsUse=   396 1.00D-06 EigRej=  7.19D-07 NBFU=   396
 Precomputing XC quadrature grid using
 IXCGrd= 4 IRadAn=           5 IRanWt=          -1 IRanGd=           0 AccXCQ= 0.00D+00.
 Generated NRdTot=       0 NPtTot=           0 NUsed=           0 NTot=          32
 NSgBfM=   407   407   407   407   407 MxSgAt=    20 MxSgA2=    20.
 Leave Link  302 at Tue Jul  5 22:55:40 2022, MaxMem=   671088640 cpu:               2.8 elap:               0.6
 (Enter /gpfs/software/gaussian16/sse4/tar/g16/l303.exe)
 DipDrv:  MaxL=1.
 Leave Link  303 at Tue Jul  5 22:55:40 2022, MaxMem=   671088640 cpu:               0.3 elap:               0.1
 (Enter /gpfs/software/gaussian16/sse4/tar/g16/l401.exe)
 Initial guess from the checkpoint file:  "checkpoint.chk"
 B after Tr=    -0.000000   -0.000000   -0.000000
         Rot=    0.999991   -0.001889    0.000497   -0.003851 Ang=  -0.49 deg.
 Guess basis will be translated and rotated to current coordinates.
 JPrj=2 DoOrth=T DoCkMO=T.
 Generating alternative initial guess.
 ExpMin= 4.38D-02 ExpMax= 1.06D+05 ExpMxC= 3.62D+03 IAcc=2 IRadAn=         4 AccDes= 0.00D+00
 Harris functional with IExCor= 1009 and IRadAn=       4 diagonalized for initial guess.
 HarFok:  IExCor= 1009 AccDes= 0.00D+00 IRadAn=         4 IDoV= 1 UseB2=F ITyADJ=14
 ICtDFT=  3500011 ScaDFX=  1.000000  1.000000  1.000000  1.000000
 FoFCou: FMM=F IPFlag=           0 FMFlag=      100000 FMFlg1=           0
         NFxFlg=           0 DoJE=T BraDBF=F KetDBF=T FulRan=T
         wScrn=  0.000000 ICntrl=       500 IOpCl=  0 I1Cent=   200000004 NGrid=           0
         NMat0=    1 NMatS0=      1 NMatT0=    0 NMatD0=    1 NMtDS0=    0 NMtDT0=    0
 Petite list used in FoFCou.
 Harris En= -1914.54781310084    
 Leave Link  401 at Tue Jul  5 22:55:42 2022, MaxMem=   671088640 cpu:              11.7 elap:               2.4
 (Enter /gpfs/software/gaussian16/sse4/tar/g16/l502.exe)
 Integral symmetry usage will be decided dynamically.
 Closed shell SCF:
 Using DIIS extrapolation, IDIIS=  1040.
 NGot=   671088640 LenX=   670736251 LenY=   670562754
 Requested convergence on RMS density matrix=1.00D-08 within 128 cycles.
[truncated: 2,493,307 more chars]
