# Supplementary material for: Gas Phase Reactivity of Isomeric Hydroxylated Polychlorinated Biphenyls
Source: J Am Soc Mass Spectrom. 2024 Apr 19;35(5):1021–9. doi: 10.1021/jasms.4c00035 (PMC11066962; doi:10.1021/jasms.4c00035)
Supplement: Supplementary file 3 — js4c00035_si_003.zip [file js4c00035_si_003.zip › Claculated geometries/4-OH-CB107_f2.out]

 Entering Gaussian System, Link 0=/gpfs/software/gaussian16/sse4/tar/g16/g16
 Initial command:
 /gpfs/software/gaussian16/sse4/tar/g16/l1.exe "/tmp/Gau-26742.inp" -scrdir="/tmp/"
 Entering Link 1 = /gpfs/software/gaussian16/sse4/tar/g16/l1.exe PID=     26743.
  
 Copyright (c) 1988,1990,1992,1993,1995,1998,2003,2009,2016,
            Gaussian, Inc.  All Rights Reserved.
  
 This is part of the Gaussian(R) 16 program.  It is based on
 the Gaussian(R) 09 system (copyright 2009, Gaussian, Inc.),
 the Gaussian(R) 03 system (copyright 2003, Gaussian, Inc.),
 the Gaussian(R) 98 system (copyright 1998, Gaussian, Inc.),
 the Gaussian(R) 94 system (copyright 1995, Gaussian, Inc.),
 the Gaussian 92(TM) system (copyright 1992, Gaussian, Inc.),
 the Gaussian 90(TM) system (copyright 1990, Gaussian, Inc.),
 the Gaussian 88(TM) system (copyright 1988, Gaussian, Inc.),
 the Gaussian 86(TM) system (copyright 1986, Carnegie Mellon
 University), and the Gaussian 82(TM) system (copyright 1983,
 Carnegie Mellon University). Gaussian is a federally registered
 trademark of Gaussian, Inc.
  
 This software contains proprietary and confidential information,
 including trade secrets, belonging to Gaussian, Inc.
  
 This software is provided under written license and may be
 used, copied, transmitted, or stored only in accord with that
 written license.
  
 The following legend is applicable only to US Government
 contracts under FAR:
  
                    RESTRICTED RIGHTS LEGEND
  
 Use, reproduction and disclosure by the US Government is
 subject to restrictions as set forth in subparagraphs (a)
 and (c) of the Commercial Computer Software - Restricted
 Rights clause in FAR 52.227-19.
  
 Gaussian, Inc.
 340 Quinnipiac St., Bldg. 40, Wallingford CT 06492
  
  
 ---------------------------------------------------------------
 Warning -- This program may not be used in any manner that
 competes with the business of Gaussian, Inc. or will provide
 assistance to any competitor of Gaussian, Inc.  The licensee
 of this program is prohibited from giving any competitor of
 Gaussian, Inc. access to this program.  By using this program,
 the user acknowledges that Gaussian, Inc. is engaged in the
 business of creating and licensing software in the field of
 computational chemistry and represents and warrants to the
 licensee that it is not a competitor of Gaussian, Inc. and that
 it will not use this program in any manner prohibited above.
 ---------------------------------------------------------------
  

 Cite this work as:
 Gaussian 16, Revision A.03,
 M. J. Frisch, G. W. Trucks, H. B. Schlegel, G. E. Scuseria, 
 M. A. Robb, J. R. Cheeseman, G. Scalmani, V. Barone, 
 G. A. Petersson, H. Nakatsuji, X. Li, M. Caricato, A. V. Marenich, 
 J. Bloino, B. G. Janesko, R. Gomperts, B. Mennucci, H. P. Hratchian, 
 J. V. Ortiz, A. F. Izmaylov, J. L. Sonnenberg, D. Williams-Young, 
 F. Ding, F. Lipparini, F. Egidi, J. Goings, B. Peng, A. Petrone, 
 T. Henderson, D. Ranasinghe, V. G. Zakrzewski, J. Gao, N. Rega, 
 G. Zheng, W. Liang, M. Hada, M. Ehara, K. Toyota, R. Fukuda, 
 J. Hasegawa, M. Ishida, T. Nakajima, Y. Honda, O. Kitao, H. Nakai, 
 T. Vreven, K. Throssell, J. A. Montgomery, Jr., J. E. Peralta, 
 F. Ogliaro, M. J. Bearpark, J. J. Heyd, E. N. Brothers, K. N. Kudin, 
 V. N. Staroverov, T. A. Keith, R. Kobayashi, J. Normand, 
 K. Raghavachari, A. P. Rendell, J. C. Burant, S. S. Iyengar, 
 J. Tomasi, M. Cossi, J. M. Millam, M. Klene, C. Adamo, R. Cammi, 
 J. W. Ochterski, R. L. Martin, K. Morokuma, O. Farkas, 
 J. B. Foresman, and D. J. Fox, Gaussian, Inc., Wallingford CT, 2016.
 
 ******************************************
 Gaussian 16:  ES64L-G16RevA.03 25-Dec-2016
                 5-Apr-2022 
 ******************************************
 %Chk=checkpoint
 %Mem=14gb
 %NProc=7
 Will use up to    7 processors via shared memory.
 -----------------------------------------
 #p M062X/6-311+G** opt int=ultrafine freq
 -----------------------------------------
 1/18=20,19=15,26=4,38=1/1,3;
 2/9=110,12=2,17=6,18=5,40=1/2;
 3/5=4,6=6,7=111,11=2,25=1,30=1,71=1,74=-55,75=-5/1,2,3;
 4//1;
 5/5=2,38=5/2;
 6/7=2,8=2,9=2,10=2,28=1/1;
 7//1,2,3,16;
 1/18=20,19=15,26=4/3(2);
 2/9=110/2;
 99//99;
 2/9=110/2;
 3/5=4,6=6,7=111,11=2,25=1,30=1,71=1,74=-55,75=-5/1,2,3;
 4/5=5,16=3,69=1/1;
 5/5=2,38=5/2;
 7//1,2,3,16;
 1/18=20,19=15,26=4/3(-5);
 2/9=110/2;
 6/7=2,8=2,9=2,10=2,19=2,28=1/1;
 99/9=1/99;
 Leave Link    1 at Tue Apr  5 19:51:28 2022, MaxMem=  1879048192 cpu:               1.9 elap:               0.3
 (Enter /gpfs/software/gaussian16/sse4/tar/g16/l101.exe)
 ---
 ...
 ---
 Symbolic Z-matrix:
 Charge = -1 Multiplicity = 1
 C                    -3.9429   -0.84369  -0.1544 
 C                    -3.37118   0.48114   0.24793 
 C                    -2.04155   0.69976   0.20841 
 C                    -3.00691  -1.78968  -0.82421 
 C                    -1.68871  -1.56206  -0.82056 
 C                    -1.10918  -0.39609  -0.13817 
 Cl                   -1.40183   2.29605   0.47373 
 O                    -5.12667  -1.12277   0.01437 
 Cl                   -4.5308    1.69005   0.69376 
 C                     0.36124  -0.40135   0.16873 
 C                     1.22126  -1.12934  -0.66656 
 C                     2.58767  -1.23323  -0.41359 
 C                     0.92967   0.22472   1.28594 
 C                     2.30443   0.14403   1.53186 
 C                     3.13242  -0.58613   0.68657 
 H                     0.33114   0.78219   2.00035 
 Cl                   -3.66507  -3.16925  -1.61636 
 H                    -1.02487  -2.26086  -1.32195 
 
 ITRead=  0  0  0  0  0  0  0  0  0  0  0  0  0  0  0  0  0  0
 MicOpt= -1 -1 -1 -1 -1 -1 -1 -1 -1 -1 -1 -1 -1 -1 -1 -1 -1 -1
 NAtoms=     18 NQM=       18 NQMF=       0 NMMI=      0 NMMIF=      0
                NMic=       0 NMicF=      0.
                    Isotopes and Nuclear Properties:
 (Nuclear quadrupole moments (NQMom) in fm**2, nuclear magnetic moments (NMagM)
  in nuclear magnetons)

  Atom         1           2           3           4           5           6           7           8           9          10
 IAtWgt=          12          12          12          12          12          12          35          16          35          12
 AtmWgt=  12.0000000  12.0000000  12.0000000  12.0000000  12.0000000  12.0000000  34.9688527  15.9949146  34.9688527  12.0000000
 NucSpn=           0           0           0           0           0           0           3           0           3           0
 AtZEff=  -0.0000000  -0.0000000  -0.0000000  -0.0000000  -0.0000000  -0.0000000  -0.0000000  -0.0000000  -0.0000000  -0.0000000
 NQMom=    0.0000000   0.0000000   0.0000000   0.0000000   0.0000000   0.0000000  -8.1650000   0.0000000  -8.1650000   0.0000000
 NMagM=    0.0000000   0.0000000   0.0000000   0.0000000   0.0000000   0.0000000   0.8218740   0.0000000   0.8218740   0.0000000
 AtZNuc=   6.0000000   6.0000000   6.0000000   6.0000000   6.0000000   6.0000000  17.0000000   8.0000000  17.0000000   6.0000000

  Atom        11          12          13          14          15          16          17          18
 IAtWgt=          12          12          12          12          12           1          35           1
 AtmWgt=  12.0000000  12.0000000  12.0000000  12.0000000  12.0000000   1.0078250  34.9688527   1.0078250
 NucSpn=           0           0           0           0           0           1           3           1
 AtZEff=  -0.0000000  -0.0000000  -0.0000000  -0.0000000  -0.0000000  -0.0000000  -0.0000000  -0.0000000
 NQMom=    0.0000000   0.0000000   0.0000000   0.0000000   0.0000000   0.0000000  -8.1650000   0.0000000
 NMagM=    0.0000000   0.0000000   0.0000000   0.0000000   0.0000000   2.7928460   0.8218740   2.7928460
 AtZNuc=   6.0000000   6.0000000   6.0000000   6.0000000   6.0000000   1.0000000  17.0000000   1.0000000
 Leave Link  101 at Tue Apr  5 19:51:29 2022, MaxMem=  1879048192 cpu:               2.0 elap:               0.3
 (Enter /gpfs/software/gaussian16/sse4/tar/g16/l103.exe)

 GradGradGradGradGradGradGradGradGradGradGradGradGradGradGradGradGradGrad
 Berny optimization.
 Initialization pass.
                           ----------------------------
                           !    Initial Parameters    !
                           ! (Angstroms and Degrees)  !
 --------------------------                            --------------------------
 ! Name  Definition              Value          Derivative Info.                !
 --------------------------------------------------------------------------------
 ! R1    R(1,2)                  1.498          estimate D2E/DX2                !
 ! R2    R(1,4)                  1.4898         estimate D2E/DX2                !
 ! R3    R(1,8)                  1.2279         estimate D2E/DX2                !
 ! R4    R(2,3)                  1.3481         estimate D2E/DX2                !
 ! R5    R(2,9)                  1.7335         estimate D2E/DX2                !
 ! R6    R(3,6)                  1.48           estimate D2E/DX2                !
 ! R7    R(3,7)                  1.7401         estimate D2E/DX2                !
 ! R8    R(4,5)                  1.3377         estimate D2E/DX2                !
 ! R9    R(4,17)                 1.7216         estimate D2E/DX2                !
 ! R10   R(5,6)                  1.47           estimate D2E/DX2                !
 ! R11   R(5,18)                 1.0865         estimate D2E/DX2                !
 ! R12   R(6,10)                 1.5021         estimate D2E/DX2                !
 ! R13   R(10,11)                1.4026         estimate D2E/DX2                !
 ! R14   R(10,13)                1.4012         estimate D2E/DX2                !
 ! R15   R(11,12)                1.3935         estimate D2E/DX2                !
 ! R16   R(12,15)                1.3877         estimate D2E/DX2                !
 ! R17   R(13,14)                1.3989         estimate D2E/DX2                !
 ! R18   R(13,16)                1.086          estimate D2E/DX2                !
 ! R19   R(14,15)                1.3904         estimate D2E/DX2                !
 ! A1    A(2,1,4)              116.2662         estimate D2E/DX2                !
 ! A2    A(2,1,8)              122.1443         estimate D2E/DX2                !
 ! A3    A(4,1,8)              121.5444         estimate D2E/DX2                !
 ! A4    A(1,2,3)              120.7972         estimate D2E/DX2                !
 ! A5    A(1,2,9)              115.5021         estimate D2E/DX2                !
 ! A6    A(3,2,9)              123.6591         estimate D2E/DX2                !
 ! A7    A(2,3,6)              120.5414         estimate D2E/DX2                !
 ! A8    A(2,3,7)              120.459          estimate D2E/DX2                !
 ! A9    A(6,3,7)              118.9059         estimate D2E/DX2                !
 ! A10   A(1,4,5)              120.6516         estimate D2E/DX2                !
 ! A11   A(1,4,17)             118.3921         estimate D2E/DX2                !
 ! A12   A(5,4,17)             120.9525         estimate D2E/DX2                !
 ! A13   A(4,5,6)              121.6485         estimate D2E/DX2                !
 ! A14   A(4,5,18)             119.4324         estimate D2E/DX2                !
 ! A15   A(6,5,18)             118.914          estimate D2E/DX2                !
 ! A16   A(3,6,5)              116.5925         estimate D2E/DX2                !
 ! A17   A(3,6,10)             124.8511         estimate D2E/DX2                !
 ! A18   A(5,6,10)             118.5532         estimate D2E/DX2                !
 ! A19   A(6,10,11)            118.7092         estimate D2E/DX2                !
 ! A20   A(6,10,13)            123.9501         estimate D2E/DX2                !
 ! A21   A(11,10,13)           117.2585         estimate D2E/DX2                !
 ! A22   A(10,11,12)           122.1285         estimate D2E/DX2                !
 ! A23   A(11,12,15)           119.6078         estimate D2E/DX2                !
 ! A24   A(10,13,14)           120.8691         estimate D2E/DX2                !
 ! A25   A(10,13,16)           122.026          estimate D2E/DX2                !
 ! A26   A(14,13,16)           117.1025         estimate D2E/DX2                !
 ! A27   A(13,14,15)           120.5733         estimate D2E/DX2                !
 ! A28   A(12,15,14)           119.5426         estimate D2E/DX2                !
 ! D1    D(4,1,2,3)            -10.8797         estimate D2E/DX2                !
 ! D2    D(4,1,2,9)            166.8584         estimate D2E/DX2                !
 ! D3    D(8,1,2,3)            171.5276         estimate D2E/DX2                !
 ! D4    D(8,1,2,9)            -10.7344         estimate D2E/DX2                !
 ! D5    D(2,1,4,5)             12.5809         estimate D2E/DX2                !
 ! D6    D(2,1,4,17)          -166.7161         estimate D2E/DX2                !
 ! D7    D(8,1,4,5)           -169.8107         estimate D2E/DX2                !
 ! D8    D(8,1,4,17)            10.8923         estimate D2E/DX2                !
 ! D9    D(1,2,3,6)             -4.5297         estimate D2E/DX2                !
 ! D10   D(1,2,3,7)            171.9124         estimate D2E/DX2                !
 ! D11   D(9,2,3,6)            177.9231         estimate D2E/DX2                !
 ! D12   D(9,2,3,7)             -5.6348         estimate D2E/DX2                !
 ! D13   D(2,3,6,5)             18.2686         estimate D2E/DX2                !
 ! D14   D(2,3,6,10)          -161.0727         estimate D2E/DX2                !
 ! D15   D(7,3,6,5)           -158.2281         estimate D2E/DX2                !
 ! D16   D(7,3,6,10)            22.4306         estimate D2E/DX2                !
 ! D17   D(1,4,5,6)              1.3143         estimate D2E/DX2                !
 ! D18   D(1,4,5,18)          -179.5144         estimate D2E/DX2                !
 ! D19   D(17,4,5,6)          -179.4068         estimate D2E/DX2                !
 ! D20   D(17,4,5,18)           -0.2355         estimate D2E/DX2                !
 ! D21   D(4,5,6,3)            -16.7185         estimate D2E/DX2                !
 ! D22   D(4,5,6,10)           162.6662         estimate D2E/DX2                !
 ! D23   D(18,5,6,3)           164.106          estimate D2E/DX2                !
 ! D24   D(18,5,6,10)          -16.5093         estimate D2E/DX2                !
 ! D25   D(3,6,10,11)         -152.008          estimate D2E/DX2                !
 ! D26   D(3,6,10,13)           31.3864         estimate D2E/DX2                !
 ! D27   D(5,6,10,11)           28.6625         estimate D2E/DX2                !
 ! D28   D(5,6,10,13)         -147.9431         estimate D2E/DX2                !
 ! D29   D(6,10,11,12)        -177.0196         estimate D2E/DX2                !
 ! D30   D(13,10,11,12)         -0.1869         estimate D2E/DX2                !
 ! D31   D(6,10,13,14)         177.9941         estimate D2E/DX2                !
 ! D32   D(6,10,13,16)          -1.4334         estimate D2E/DX2                !
 ! D33   D(11,10,13,14)          1.3431         estimate D2E/DX2                !
 ! D34   D(11,10,13,16)       -178.0844         estimate D2E/DX2                !
 ! D35   D(10,11,12,15)         -0.8858         estimate D2E/DX2                !
 ! D36   D(11,12,15,14)          0.8005         estimate D2E/DX2                !
 ! D37   D(10,13,14,15)         -1.4496         estimate D2E/DX2                !
 ! D38   D(16,13,14,15)        178.0051         estimate D2E/DX2                !
 ! D39   D(13,14,15,12)          0.3436         estimate D2E/DX2                !
 --------------------------------------------------------------------------------
 Trust Radius=3.00D-01 FncErr=1.00D-07 GrdErr=1.00D-06 EigMax=2.50D+02 EigMin=1.00D-04
 Number of steps in this run=     96 maximum allowed number of steps=    108.
 GradGradGradGradGradGradGradGradGradGradGradGradGradGradGradGradGradGrad

 Leave Link  103 at Tue Apr  5 19:51:29 2022, MaxMem=  1879048192 cpu:               0.1 elap:               0.0
 (Enter /gpfs/software/gaussian16/sse4/tar/g16/l202.exe)
                          Input orientation:                          
 ---------------------------------------------------------------------
 Center     Atomic      Atomic             Coordinates (Angstroms)
 Number     Number       Type             X           Y           Z
 ---------------------------------------------------------------------
      1          6           0       -3.942900   -0.843690   -0.154400
      2          6           0       -3.371180    0.481140    0.247930
      3          6           0       -2.041550    0.699760    0.208410
      4          6           0       -3.006910   -1.789680   -0.824210
      5          6           0       -1.688710   -1.562060   -0.820560
      6          6           0       -1.109180   -0.396090   -0.138170
      7         17           0       -1.401830    2.296050    0.473730
      8          8           0       -5.126670   -1.122770    0.014370
      9         17           0       -4.530800    1.690050    0.693760
     10          6           0        0.361240   -0.401350    0.168730
     11          6           0        1.221260   -1.129340   -0.666560
     12          6           0        2.587670   -1.233230   -0.413590
     13          6           0        0.929670    0.224720    1.285940
     14          6           0        2.304430    0.144030    1.531860
     15          6           0        3.132420   -0.586130    0.686570
     16          1           0        0.331140    0.782190    2.000350
     17         17           0       -3.665070   -3.169250   -1.616360
     18          1           0       -1.024870   -2.260860   -1.321950
 ---------------------------------------------------------------------
                    Distance matrix (angstroms):
                    1          2          3          4          5
     1  C    0.000000
     2  C    1.497968   0.000000
     3  C    2.475682   1.348062   0.000000
     4  C    1.489839   2.537479   2.862785   0.000000
     5  C    2.457885   2.854302   2.509802   1.337713   0.000000
     6  C    2.868898   2.456675   1.479973   2.452371   1.470033
     7  Cl   4.087732   2.687606   1.740051   4.577567   4.079522
     8  O    1.227876   2.389314   3.588486   2.375156   3.565060
     9  Cl   2.735844   1.733478   2.722610   4.090843   4.576774
    10  C    4.338859   3.836147   2.643372   3.775953   2.555042
    11  C    5.197351   4.951812   3.841498   4.282327   2.945995
    12  C    6.547310   6.235749   5.054999   5.637160   4.308269
    13  C    5.192111   4.431763   3.196073   4.899715   3.806027
    14  C    6.545853   5.828779   4.576887   6.123776   4.938602
    15  C    7.129777   6.605171   5.352767   6.436021   5.144626
    16  H    5.055082   4.107162   2.974475   5.072990   4.187223
    17  Cl   2.760932   4.109415   4.575461   1.721595   2.668774
    18  H    3.447672   3.935512   3.484381   2.097198   1.086461
                    6          7          8          9         10
     6  C    0.000000
     7  Cl   2.776271   0.000000
     8  O    4.085530   5.076788   0.000000
     9  Cl   4.092868   3.194699   2.954418   0.000000
    10  C    1.502115   3.236882   5.537276   5.346182   0.000000
    11  C    2.499560   4.462528   6.384350   6.548712   1.402609
    12  C    3.800442   5.399932   7.726991   7.774600   2.447062
    13  C    2.563280   3.222729   6.333394   5.684593   1.401155
    14  C    3.838419   4.414430   7.689526   7.057830   2.435477
    15  C    4.325215   5.376959   8.303758   7.994122   2.825197
    16  H    2.834807   2.761435   6.112338   5.115647   2.180941
    17  Cl   4.050683   6.273774   2.997271   5.449673   5.201826
    18  H    2.210387   4.912433   4.461588   5.653700   2.757028
                   11         12         13         14         15
    11  C    0.000000
    12  C    1.393508   0.000000
    13  C    2.393900   2.786213   0.000000
    14  C    2.761843   2.400384   1.398911   0.000000
    15  C    2.403866   1.387747   2.422567   1.390401   0.000000
    16  H    3.399804   3.870523   1.085998   2.126171   3.383118
    17  Cl   5.379551   6.655192   6.407341   7.518247   7.627704
    18  H    2.599033   3.864141   4.098710   5.001196   4.911408
                   16         17         18
    16  H    0.000000
    17  Cl   6.683125   0.000000
    18  H    4.704954   2.807580   0.000000
 Stoichiometry    C12H2Cl3O(1-)
 Framework group  C1[X(C12H2Cl3O)]
 Deg. of freedom    48
 Full point group                 C1      NOp   1
 Largest Abelian subgroup         C1      NOp   1
 Largest concise Abelian subgroup C1      NOp   1
                         Standard orientation:                         
 ---------------------------------------------------------------------
 Center     Atomic      Atomic             Coordinates (Angstroms)
 Number     Number       Type             X           Y           Z
 ---------------------------------------------------------------------
      1          6           0        2.234461    0.309628    0.293001
      2          6           0        1.508191   -0.982866    0.078759
      3          6           0        0.182653   -0.997355   -0.166218
      4          6           0        1.476996    1.552260   -0.025954
      5          6           0        0.156208    1.511389   -0.234096
      6          6           0       -0.602566    0.256617   -0.130137
      7         17           0       -0.614368   -2.476060   -0.620055
      8          8           0        3.403466    0.347961    0.666683
      9         17           0        2.495307   -2.407521    0.108867
     10          6           0       -2.095587    0.330543    0.017420
     11          6           0       -2.773452    1.428407   -0.532587
     12          6           0       -4.148494    1.599982   -0.385332
     13          6           0       -2.858089   -0.600819    0.734629
     14          6           0       -4.242312   -0.446636    0.865425
     15          6           0       -4.887023    0.652986    0.310092
     16          1           0       -2.408363   -1.462784    1.218525
     17         17           0        2.345527    3.034517   -0.137564
     18          1           0       -0.375210    2.428350   -0.473209
 ---------------------------------------------------------------------
 Rotational constants (GHZ):           0.5338385           0.2917230           0.1955640
 Leave Link  202 at Tue Apr  5 19:51:29 2022, MaxMem=  1879048192 cpu:               0.1 elap:               0.0
 (Enter /gpfs/software/gaussian16/sse4/tar/g16/l301.exe)
 Standard basis: 6-311+G(d,p) (5D, 7F)
 Ernie: Thresh=  0.10000D-02 Tol=  0.10000D-05 Strict=F.
 There are   404 symmetry adapted cartesian basis functions of A   symmetry.
 There are   388 symmetry adapted basis functions of A   symmetry.
   388 basis functions,   643 primitive gaussians,   404 cartesian basis functions
    67 alpha electrons       67 beta electrons
       nuclear repulsion energy      1258.1567365679 Hartrees.
 IExCor= 4336 DFT=T Ex+Corr=M062X ExCW=0 ScaHFX=  0.540000
 ScaDFX=  1.000000  1.000000  1.000000  1.000000 ScalE2=  1.000000  1.000000
 IRadAn=      5 IRanWt=     -1 IRanGd=            0 ICorTp=0 IEmpDi=  4
 NAtoms=   18 NActive=   18 NUniq=   18 SFac= 1.00D+00 NAtFMM=   60 NAOKFM=F Big=F
 Integral buffers will be    131072 words long.
 Raffenetti 2 integral format.
 Two-electron integral symmetry is turned on.
 Leave Link  301 at Tue Apr  5 19:51:30 2022, MaxMem=  1879048192 cpu:               0.4 elap:               0.1
 (Enter /gpfs/software/gaussian16/sse4/tar/g16/l302.exe)
 NPDir=0 NMtPBC=     1 NCelOv=     1 NCel=       1 NClECP=     1 NCelD=      1
         NCelK=      1 NCelE2=     1 NClLst=     1 CellRange=     0.0.
 One-electron integrals computed using PRISM.
 One-electron integral symmetry used in STVInt
 NBasis=   388 RedAO= T EigKep=  1.11D-06  NBF=   388
 NBsUse=   386 1.00D-06 EigRej=  9.07D-07 NBFU=   386
 Precomputing XC quadrature grid using
 IXCGrd= 4 IRadAn=           5 IRanWt=          -1 IRanGd=           0 AccXCQ= 0.00D+00.
 Generated NRdTot=       0 NPtTot=           0 NUsed=           0 NTot=          32
 NSgBfM=   399   399   399   399   399 MxSgAt=    18 MxSgA2=    18.
 Leave Link  302 at Tue Apr  5 19:51:30 2022, MaxMem=  1879048192 cpu:               2.3 elap:               0.4
 (Enter /gpfs/software/gaussian16/sse4/tar/g16/l303.exe)
 DipDrv:  MaxL=1.
 Leave Link  303 at Tue Apr  5 19:51:30 2022, MaxMem=  1879048192 cpu:               0.3 elap:               0.1
 (Enter /gpfs/software/gaussian16/sse4/tar/g16/l401.exe)
 ExpMin= 4.38D-02 ExpMax= 1.06D+05 ExpMxC= 3.62D+03 IAcc=3 IRadAn=         5 AccDes= 0.00D+00
 Harris functional with IExCor= 1009 and IRadAn=       5 diagonalized for initial guess.
 HarFok:  IExCor= 1009 AccDes= 0.00D+00 IRadAn=         5 IDoV= 1 UseB2=F ITyADJ=14
 ICtDFT=  3500011 ScaDFX=  1.000000  1.000000  1.000000  1.000000
 FoFCou: FMM=F IPFlag=           0 FMFlag=      100000 FMFlg1=           0
         NFxFlg=           0 DoJE=T BraDBF=F KetDBF=T FulRan=T
         wScrn=  0.000000 ICntrl=       500 IOpCl=  0 I1Cent=   200000004 NGrid=           0
         NMat0=    1 NMatS0=      1 NMatT0=    0 NMatD0=    1 NMtDS0=    0 NMtDT0=    0
 Petite list used in FoFCou.
 Harris En= -1913.07555734350    
 JPrj=0 DoOrth=F DoCkMO=F.
 Leave Link  401 at Tue Apr  5 19:51:33 2022, MaxMem=  1879048192 cpu:              18.0 elap:               2.6
 (Enter /gpfs/software/gaussian16/sse4/tar/g16/l502.exe)
 Integral symmetry usage will be decided dynamically.
 Closed shell SCF:
 Using DIIS extrapolation, IDIIS=  1040.
 NGot=  1879048192 LenX=  1878715301 LenY=  1878551644
 Requested convergence on RMS density matrix=1.00D-08 within 128 cycles.
 Requested convergence on MAX density matrix=1.00D-06.
 Requested convergence on             energy=1.00D-06.
 No special actions if energy rises.
 Fock matrices will be formed incrementally for  20 cycles.

 Cycle   1  Pass 1  IDiag  1:
 FoFJK:  IHMeth= 1 ICntrl=       0 DoSepK=F KAlg= 0 I1Cent=           0 FoldK=F
 IRaf= 830000000 NMat=       1 IRICut=       1 DoRegI=T DoRafI=F ISym2E= 0 IDoP0=0 IntGTp=1.
 FoFCou: FMM=F IPFlag=           0 FMFlag=      100000 FMFlg1=           0
         NFxFlg=           0 DoJE=F BraDBF=F KetDBF=F FulRan=T
         wScrn=  0.000000 ICntrl=         0 IOpCl=  0 I1Cent=           0 NGrid=           0
         NMat0=    1 NMatS0=      1 NMatT0=    0 NMatD0=    1 NMtDS0=    0 NMtDT0=    0
 Symmetry not used in FoFCou.
 E= -1913.51427959204    
 DIIS: error= 1.87D-02 at cycle   1 NSaved=   1.
 NSaved= 1 IEnMin= 1 EnMin= -1913.51427959204     IErMin= 1 ErrMin= 1.87D-02
 ErrMax= 1.87D-02  0.00D+00 EMaxC= 1.00D-01 BMatC= 6.08D-01 BMatP= 6.08D-01
 IDIUse=3 WtCom= 8.13D-01 WtEn= 1.87D-01
 Coeff-Com:  0.100D+01
 Coeff-En:   0.100D+01
 Coeff:      0.100D+01
 Gap=     0.005 Goal=   None    Shift=    0.000
 GapD=    0.005 DampG=0.250 DampE=0.500 DampFc=0.2500 IDamp=-1.
 Damping current iteration by 2.50D-01
 RMSDP=1.95D-01 MaxDP=1.85D+01              OVMax= 9.33D-01

 Cycle   2  Pass 1  IDiag  1:
 RMSU=  3.81D-02    CP:  1.14D+00
 E= -1913.61871946159     Delta-E=       -0.104439869551 Rises=F Damp=T
 DIIS: error= 1.16D-02 at cycle   2 NSaved=   2.
 NSaved= 2 IEnMin= 2 EnMin= -1913.61871946159     IErMin= 2 ErrMin= 1.16D-02
 ErrMax= 1.16D-02  0.00D+00 EMaxC= 1.00D-01 BMatC= 1.90D-01 BMatP= 6.08D-01
 IDIUse=3 WtCom= 8.84D-01 WtEn= 1.16D-01
 Coeff-Com: -0.493D+00 0.149D+01
 Coeff-En:   0.179D+00 0.821D+00
 Coeff:     -0.415D+00 0.142D+01
 Gap=     0.196 Goal=   None    Shift=    0.000
 RMSDP=7.86D-02 MaxDP=5.84D+00 DE=-1.04D-01 OVMax= 8.19D-01

 Cycle   3  Pass 1  IDiag  1:
 RMSU=  5.66D-02    CP:  9.12D-01  4.18D-01
 E= -1913.56679628983     Delta-E=        0.051923171764 Rises=F Damp=F
 DIIS: error= 3.16D-02 at cycle   3 NSaved=   3.
 NSaved= 3 IEnMin= 2 EnMin= -1913.61871946159     IErMin= 2 ErrMin= 1.16D-02
 ErrMax= 3.16D-02  0.00D+00 EMaxC= 1.00D-01 BMatC= 2.89D-01 BMatP= 1.90D-01
 IDIUse=2 WtCom= 0.00D+00 WtEn= 1.00D+00
 Coeff-En:   0.000D+00 0.557D+00 0.443D+00
 Coeff:      0.000D+00 0.557D+00 0.443D+00
 Gap=     0.330 Goal=   None    Shift=    0.000
 RMSDP=6.50D-02 MaxDP=5.37D+00 DE= 5.19D-02 OVMax= 9.52D-01

 Cycle   4  Pass 1  IDiag  1:
 RMSU=  5.19D-02    CP:  9.53D-01  1.14D+00  5.33D-01
 E= -1912.81739292244     Delta-E=        0.749403367387 Rises=F Damp=F
 DIIS: error= 4.89D-02 at cycle   4 NSaved=   4.
 NSaved= 4 IEnMin= 2 EnMin= -1913.61871946159     IErMin= 2 ErrMin= 1.16D-02
 ErrMax= 4.89D-02  0.00D+00 EMaxC= 1.00D-01 BMatC= 7.38D-01 BMatP= 1.90D-01
 IDIUse=2 WtCom= 0.00D+00 WtEn= 1.00D+00
 Coeff-En:   0.000D+00 0.000D+00 0.670D+00 0.330D+00
 Coeff:      0.000D+00 0.000D+00 0.670D+00 0.330D+00
 Gap=    -0.031 Goal=   None    Shift=    0.000
 RMSDP=4.45D-02 MaxDP=3.32D+00 DE= 7.49D-01 OVMax= 9.87D-01

 Cycle   5  Pass 1  IDiag  1:
 RMSU=  1.74D-02    CP:  9.40D-01  4.24D-01  6.44D-01  4.27D-01
 E= -1913.93049585605     Delta-E=       -1.113102933605 Rises=F Damp=F
 DIIS: error= 5.63D-03 at cycle   5 NSaved=   5.
 NSaved= 5 IEnMin= 5 EnMin= -1913.93049585605     IErMin= 5 ErrMin= 5.63D-03
 ErrMax= 5.63D-03  0.00D+00 EMaxC= 1.00D-01 BMatC= 2.94D-02 BMatP= 1.90D-01
 IDIUse=3 WtCom= 9.44D-01 WtEn= 5.63D-02
 Coeff-Com: -0.286D+00 0.485D+00 0.264D+00 0.419D-01 0.494D+00
 Coeff-En:   0.000D+00 0.000D+00 0.000D+00 0.000D+00 0.100D+01
 Coeff:     -0.270D+00 0.458D+00 0.250D+00 0.395D-01 0.523D+00
 Gap=     0.064 Goal=   None    Shift=    0.000
 RMSDP=2.01D-02 MaxDP=1.62D+00 DE=-1.11D+00 OVMax= 5.63D-02

 Cycle   6  Pass 1  IDiag  1:
 RMSU=  1.28D-02    CP:  9.07D-01  5.14D-01  4.89D-01  6.18D-01  1.07D+00
 E= -1913.94936375798     Delta-E=       -0.018867901931 Rises=F Damp=F
 DIIS: error= 4.95D-03 at cycle   6 NSaved=   6.
 NSaved= 6 IEnMin= 6 EnMin= -1913.94936375798     IErMin= 6 ErrMin= 4.95D-03
 ErrMax= 4.95D-03  0.00D+00 EMaxC= 1.00D-01 BMatC= 1.28D-02 BMatP= 2.94D-02
 IDIUse=3 WtCom= 9.51D-01 WtEn= 4.95D-02
 Coeff-Com: -0.255D+00 0.376D+00 0.490D-01-0.281D-01 0.302D+00 0.556D+00
 Coeff-En:   0.000D+00 0.000D+00 0.000D+00 0.000D+00 0.179D+00 0.821D+00
 Coeff:     -0.243D+00 0.357D+00 0.466D-01-0.267D-01 0.296D+00 0.569D+00
 Gap=     0.072 Goal=   None    Shift=    0.000
 RMSDP=1.08D-02 MaxDP=8.27D-01 DE=-1.89D-02 OVMax= 4.77D-02

 Cycle   7  Pass 1  IDiag  1:
 RMSU=  7.74D-03    CP:  9.19D-01  5.25D-01  5.24D-01  5.79D-01  1.42D+00
                    CP:  1.11D+00
 E= -1913.96209353665     Delta-E=       -0.012729778678 Rises=F Damp=F
 DIIS: error= 3.32D-03 at cycle   7 NSaved=   7.
 NSaved= 7 IEnMin= 7 EnMin= -1913.96209353665     IErMin= 7 ErrMin= 3.32D-03
 ErrMax= 3.32D-03  0.00D+00 EMaxC= 1.00D-01 BMatC= 2.29D-03 BMatP= 1.28D-02
 IDIUse=3 WtCom= 9.67D-01 WtEn= 3.32D-02
 Coeff-Com: -0.107D+00 0.151D+00-0.153D-01-0.109D-01 0.636D-01 0.356D+00
 Coeff-Com:  0.563D+00
 Coeff-En:   0.000D+00 0.000D+00 0.000D+00 0.000D+00 0.000D+00 0.000D+00
 Coeff-En:   0.100D+01
 Coeff:     -0.103D+00 0.146D+00-0.148D-01-0.105D-01 0.615D-01 0.344D+00
 Coeff:      0.577D+00
 Gap=     0.082 Goal=   None    Shift=    0.000
 RMSDP=2.92D-03 MaxDP=1.38D-01 DE=-1.27D-02 OVMax= 2.78D-02

 Cycle   8  Pass 1  IDiag  1:
 RMSU=  1.98D-03    CP:  9.23D-01  5.26D-01  5.08D-01  6.00D-01  1.44D+00
                    CP:  1.21D+00  9.37D-01
 E= -1913.96424253390     Delta-E=       -0.002148997249 Rises=F Damp=F
 DIIS: error= 2.63D-03 at cycle   8 NSaved=   8.
 NSaved= 8 IEnMin= 8 EnMin= -1913.96424253390     IErMin= 8 ErrMin= 2.63D-03
 ErrMax= 2.63D-03  0.00D+00 EMaxC= 1.00D-01 BMatC= 8.51D-04 BMatP= 2.29D-03
 IDIUse=3 WtCom= 9.74D-01 WtEn= 2.63D-02
 Coeff-Com: -0.309D-01 0.436D-01-0.232D-01-0.419D-02-0.357D-01 0.131D+00
 Coeff-Com:  0.445D+00 0.475D+00
 Coeff-En:   0.000D+00 0.000D+00 0.000D+00 0.000D+00 0.000D+00 0.000D+00
 Coeff-En:   0.200D+00 0.800D+00
 Coeff:     -0.301D-01 0.425D-01-0.226D-01-0.408D-02-0.347D-01 0.127D+00
 Coeff:      0.438D+00 0.484D+00
 Gap=     0.085 Goal=   None    Shift=    0.000
 RMSDP=2.53D-03 MaxDP=1.59D-01 DE=-2.15D-03 OVMax= 1.46D-02

 Cycle   9  Pass 1  IDiag  1:
 RMSU=  1.81D-03    CP:  9.23D-01  5.31D-01  5.10D-01  6.25D-01  1.44D+00
                    CP:  1.24D+00  1.07D+00  1.16D+00
 E= -1913.96532248906     Delta-E=       -0.001079955157 Rises=F Damp=F
 DIIS: error= 2.56D-04 at cycle   9 NSaved=   9.
 NSaved= 9 IEnMin= 9 EnMin= -1913.96532248906     IErMin= 9 ErrMin= 2.56D-04
 ErrMax= 2.56D-04  0.00D+00 EMaxC= 1.00D-01 BMatC= 3.85D-05 BMatP= 8.51D-04
 IDIUse=3 WtCom= 9.97D-01 WtEn= 2.56D-03
 Coeff-Com:  0.418D-02-0.408D-02-0.202D-02-0.108D-02-0.237D-01-0.152D-01
 Coeff-Com:  0.189D-01 0.154D+00 0.869D+00
 Coeff-En:   0.000D+00 0.000D+00 0.000D+00 0.000D+00 0.000D+00 0.000D+00
 Coeff-En:   0.000D+00 0.000D+00 0.100D+01
 Coeff:      0.417D-02-0.407D-02-0.201D-02-0.107D-02-0.236D-01-0.151D-01
 Coeff:      0.188D-01 0.153D+00 0.870D+00
 Gap=     0.087 Goal=   None    Shift=    0.000
 RMSDP=8.29D-04 MaxDP=3.61D-02 DE=-1.08D-03 OVMax= 1.05D-02

 Cycle  10  Pass 1  IDiag  1:
 RMSU=  4.47D-04    CP:  9.22D-01  5.21D-01  5.11D-01  6.24D-01  1.44D+00
                    CP:  1.25D+00  1.08D+00  1.41D+00  1.07D+00
 E= -1913.96542212614     Delta-E=       -0.000099637075 Rises=F Damp=F
 DIIS: error= 1.78D-04 at cycle  10 NSaved=  10.
 NSaved=10 IEnMin=10 EnMin= -1913.96542212614     IErMin=10 ErrMin= 1.78D-04
 ErrMax= 1.78D-04  0.00D+00 EMaxC= 1.00D-01 BMatC= 1.80D-05 BMatP= 3.85D-05
 IDIUse=3 WtCom= 9.98D-01 WtEn= 1.78D-03
 Coeff-Com:  0.630D-02-0.857D-02 0.466D-02-0.227D-03-0.392D-03-0.171D-01
 Coeff-Com: -0.686D-01-0.110D-01 0.394D+00 0.701D+00
 Coeff-En:   0.000D+00 0.000D+00 0.000D+00 0.000D+00 0.000D+00 0.000D+00
 Coeff-En:   0.000D+00 0.000D+00 0.000D+00 0.100D+01
 Coeff:      0.629D-02-0.855D-02 0.465D-02-0.227D-03-0.391D-03-0.170D-01
 Coeff:     -0.685D-01-0.110D-01 0.393D+00 0.702D+00
 Gap=     0.088 Goal=   None    Shift=    0.000
 RMSDP=1.01D-03 MaxDP=7.56D-02 DE=-9.96D-05 OVMax= 4.52D-03

 Cycle  11  Pass 1  IDiag  1:
 RMSU=  3.08D-04    CP:  9.19D-01  5.13D-01  5.13D-01  6.27D-01  1.42D+00
                    CP:  1.23D+00  1.05D+00  1.53D+00  1.19D+00  1.65D+00
 E= -1913.96545390566     Delta-E=       -0.000031779522 Rises=F Damp=F
 DIIS: error= 1.55D-04 at cycle  11 NSaved=  11.
 NSaved=11 IEnMin=11 EnMin= -1913.96545390566     IErMin=11 ErrMin= 1.55D-04
 ErrMax= 1.55D-04  0.00D+00 EMaxC= 1.00D-01 BMatC= 7.25D-06 BMatP= 1.80D-05
 IDIUse=3 WtCom= 9.98D-01 WtEn= 1.55D-03
 Coeff-Com:  0.107D-02-0.191D-02 0.312D-02-0.252D-03 0.508D-02 0.777D-02
 Coeff-Com: -0.146D-01-0.211D-01-0.907D-01 0.191D+00 0.921D+00
 Coeff-En:   0.000D+00 0.000D+00 0.000D+00 0.000D+00 0.000D+00 0.000D+00
 Coeff-En:   0.000D+00 0.000D+00 0.000D+00 0.000D+00 0.100D+01
 Coeff:      0.107D-02-0.190D-02 0.312D-02-0.251D-03 0.507D-02 0.776D-02
 Coeff:     -0.145D-01-0.211D-01-0.906D-01 0.190D+00 0.921D+00
 Gap=     0.088 Goal=   None    Shift=    0.000
 RMSDP=6.44D-04 MaxDP=6.57D-02 DE=-3.18D-05 OVMax= 3.61D-03

 Cycle  12  Pass 1  IDiag  1:
 RMSU=  9.85D-05    CP:  9.18D-01  5.08D-01  5.14D-01  6.28D-01  1.41D+00
                    CP:  1.22D+00  1.01D+00  1.56D+00  1.21D+00  2.11D+00
                    CP:  1.36D+00
 E= -1913.96547004593     Delta-E=       -0.000016140275 Rises=F Damp=F
 DIIS: error= 5.78D-05 at cycle  12 NSaved=  12.
 NSaved=12 IEnMin=12 EnMin= -1913.96547004593     IErMin=12 ErrMin= 5.78D-05
 ErrMax= 5.78D-05  0.00D+00 EMaxC= 1.00D-01 BMatC= 1.91D-06 BMatP= 7.25D-06
 IDIUse=1 WtCom= 1.00D+00 WtEn= 0.00D+00
 Coeff-Com: -0.663D-03 0.691D-03 0.678D-03-0.244D-03 0.203D-02 0.108D-01
 Coeff-Com:  0.118D-01-0.464D-02-0.175D+00-0.129D+00 0.511D+00 0.773D+00
 Coeff:     -0.663D-03 0.691D-03 0.678D-03-0.244D-03 0.203D-02 0.108D-01
 Coeff:      0.118D-01-0.464D-02-0.175D+00-0.129D+00 0.511D+00 0.773D+00
 Gap=     0.089 Goal=   None    Shift=    0.000
 RMSDP=3.60D-04 MaxDP=2.92D-02 DE=-1.61D-05 OVMax= 2.77D-03

 Cycle  13  Pass 1  IDiag  1:
 RMSU=  4.86D-05    CP:  9.17D-01  5.05D-01  5.15D-01  6.28D-01  1.40D+00
                    CP:  1.21D+00  9.96D-01  1.59D+00  1.22D+00  2.35D+00
                    CP:  1.59D+00  1.04D+00
 E= -1913.96547601750     Delta-E=       -0.000005971571 Rises=F Damp=F
 DIIS: error= 2.78D-05 at cycle  13 NSaved=  13.
 NSaved=13 IEnMin=13 EnMin= -1913.96547601750     IErMin=13 ErrMin= 2.78D-05
 ErrMax= 2.78D-05  0.00D+00 EMaxC= 1.00D-01 BMatC= 2.20D-07 BMatP= 1.91D-06
 IDIUse=1 WtCom= 1.00D+00 WtEn= 0.00D+00
 Coeff-Com: -0.405D-04 0.451D-04-0.396D-03 0.223D-05-0.761D-03 0.305D-02
 Coeff-Com:  0.718D-02 0.590D-02-0.461D-01-0.100D+00 0.112D-01 0.310D+00
 Coeff-Com:  0.810D+00
 Coeff:     -0.405D-04 0.451D-04-0.396D-03 0.223D-05-0.761D-03 0.305D-02
 Coeff:      0.718D-02 0.590D-02-0.461D-01-0.100D+00 0.112D-01 0.310D+00
 Coeff:      0.810D+00
 Gap=     0.089 Goal=   None    Shift=    0.000
 RMSDP=1.09D-04 MaxDP=9.96D-03 DE=-5.97D-06 OVMax= 1.62D-03

 Cycle  14  Pass 1  IDiag  1:
 RMSU=  2.65D-05    CP:  9.16D-01  5.05D-01  5.15D-01  6.28D-01  1.40D+00
                    CP:  1.21D+00  9.92D-01  1.60D+00  1.23D+00  2.45D+00
                    CP:  1.68D+00  1.16D+00  1.18D+00
 E= -1913.96547743751     Delta-E=       -0.000001420002 Rises=F Damp=F
 DIIS: error= 1.85D-05 at cycle  14 NSaved=  14.
 NSaved=14 IEnMin=14 EnMin= -1913.96547743751     IErMin=14 ErrMin= 1.85D-05
 ErrMax= 1.85D-05  0.00D+00 EMaxC= 1.00D-01 BMatC= 4.45D-08 BMatP= 2.20D-07
 IDIUse=1 WtCom= 1.00D+00 WtEn= 0.00D+00
 Coeff-Com:  0.428D-04-0.690D-05-0.192D-03 0.853D-06-0.598D-03-0.124D-02
 Coeff-Com: -0.131D-02 0.366D-02 0.241D-01-0.367D-02-0.896D-01-0.906D-01
 Coeff-Com:  0.180D+00 0.980D+00
 Coeff:      0.428D-04-0.690D-05-0.192D-03 0.853D-06-0.598D-03-0.124D-02
 Coeff:     -0.131D-02 0.366D-02 0.241D-01-0.367D-02-0.896D-01-0.906D-01
 Coeff:      0.180D+00 0.980D+00
 Gap=     0.089 Goal=   None    Shift=    0.000
 RMSDP=3.98D-05 MaxDP=2.74D-03 DE=-1.42D-06 OVMax= 1.13D-03

 Cycle  15  Pass 1  IDiag  1:
 RMSU=  1.63D-05    CP:  9.16D-01  5.05D-01  5.15D-01  6.28D-01  1.40D+00
                    CP:  1.20D+00  9.91D-01  1.61D+00  1.23D+00  2.46D+00
                    CP:  1.69D+00  1.22D+00  1.47D+00  1.37D+00
 E= -1913.96547797589     Delta-E=       -0.000000538386 Rises=F Damp=F
 DIIS: error= 1.17D-05 at cycle  15 NSaved=  15.
 NSaved=15 IEnMin=15 EnMin= -1913.96547797589     IErMin=15 ErrMin= 1.17D-05
 ErrMax= 1.17D-05  0.00D+00 EMaxC= 1.00D-01 BMatC= 1.72D-08 BMatP= 4.45D-08
 IDIUse=1 WtCom= 1.00D+00 WtEn= 0.00D+00
 Coeff-Com: -0.508D-04 0.981D-04 0.657D-04-0.144D-04 0.224D-04-0.157D-02
 Coeff-Com: -0.300D-02 0.549D-03 0.257D-01 0.283D-01-0.478D-01-0.150D+00
 Coeff-Com: -0.207D+00 0.415D+00 0.940D+00
 Coeff:     -0.508D-04 0.981D-04 0.657D-04-0.144D-04 0.224D-04-0.157D-02
 Coeff:     -0.300D-02 0.549D-03 0.257D-01 0.283D-01-0.478D-01-0.150D+00
 Coeff:     -0.207D+00 0.415D+00 0.940D+00
 Gap=     0.089 Goal=   None    Shift=    0.000
 RMSDP=3.39D-05 MaxDP=2.53D-03 DE=-5.38D-07 OVMax= 9.55D-04

 Cycle  16  Pass 1  IDiag  1:
 RMSU=  6.85D-06    CP:  9.16D-01  5.05D-01  5.15D-01  6.28D-01  1.40D+00
                    CP:  1.20D+00  9.90D-01  1.61D+00  1.23D+00  2.47D+00
                    CP:  1.71D+00  1.29D+00  1.68D+00  1.76D+00  1.37D+00
 E= -1913.96547820273     Delta-E=       -0.000000226836 Rises=F Damp=F
 DIIS: error= 4.82D-06 at cycle  16 NSaved=  16.
 NSaved=16 IEnMin=16 EnMin= -1913.96547820273     IErMin=16 ErrMin= 4.82D-06
 ErrMax= 4.82D-06  0.00D+00 EMaxC= 1.00D-01 BMatC= 5.78D-09 BMatP= 1.72D-08
 IDIUse=1 WtCom= 1.00D+00 WtEn= 0.00D+00
 Coeff-Com: -0.887D-04 0.114D-03 0.954D-04-0.843D-05 0.281D-03-0.319D-03
 Coeff-Com: -0.101D-02-0.353D-03 0.436D-02 0.149D-01 0.300D-02-0.434D-01
 Coeff-Com: -0.154D+00-0.102D+00 0.494D+00 0.784D+00
 Coeff:     -0.887D-04 0.114D-03 0.954D-04-0.843D-05 0.281D-03-0.319D-03
 Coeff:     -0.101D-02-0.353D-03 0.436D-02 0.149D-01 0.300D-02-0.434D-01
 Coeff:     -0.154D+00-0.102D+00 0.494D+00 0.784D+00
 Gap=     0.089 Goal=   None    Shift=    0.000
 RMSDP=1.48D-05 MaxDP=7.22D-04 DE=-2.27D-07 OVMax= 4.49D-04

 Cycle  17  Pass 1  IDiag  1:
 RMSU=  3.41D-06    CP:  9.16D-01  5.05D-01  5.15D-01  6.28D-01  1.40D+00
                    CP:  1.20D+00  9.90D-01  1.61D+00  1.23D+00  2.48D+00
                    CP:  1.71D+00  1.29D+00  1.76D+00  2.00D+00  1.70D+00
                    CP:  9.76D-01
 E= -1913.96547825094     Delta-E=       -0.000000048215 Rises=F Damp=F
 DIIS: error= 2.55D-06 at cycle  17 NSaved=  17.
 NSaved=17 IEnMin=17 EnMin= -1913.96547825094     IErMin=17 ErrMin= 2.55D-06
 ErrMax= 2.55D-06  0.00D+00 EMaxC= 1.00D-01 BMatC= 9.28D-10 BMatP= 5.78D-09
 IDIUse=1 WtCom= 1.00D+00 WtEn= 0.00D+00
 Coeff-Com: -0.255D-04 0.327D-04 0.859D-05-0.932D-05 0.648D-04 0.160D-03
 Coeff-Com:  0.369D-03 0.483D-04-0.435D-02-0.972D-03 0.936D-02 0.188D-01
 Coeff-Com:  0.389D-02-0.120D+00-0.382D-01 0.189D+00 0.942D+00
 Coeff:     -0.255D-04 0.327D-04 0.859D-05-0.932D-05 0.648D-04 0.160D-03
 Coeff:      0.369D-03 0.483D-04-0.435D-02-0.972D-03 0.936D-02 0.188D-01
 Coeff:      0.389D-02-0.120D+00-0.382D-01 0.189D+00 0.942D+00
 Gap=     0.089 Goal=   None    Shift=    0.000
 RMSDP=6.37D-06 MaxDP=4.02D-04 DE=-4.82D-08 OVMax= 1.92D-04

 Cycle  18  Pass 1  IDiag  1:
 RMSU=  1.70D-06    CP:  9.16D-01  5.05D-01  5.15D-01  6.28D-01  1.40D+00
                    CP:  1.20D+00  9.90D-01  1.61D+00  1.23D+00  2.48D+00
                    CP:  1.72D+00  1.30D+00  1.80D+00  2.06D+00  1.80D+00
                    CP:  1.17D+00  1.06D+00
 E= -1913.96547826086     Delta-E=       -0.000000009918 Rises=F Damp=F
 DIIS: error= 1.29D-06 at cycle  18 NSaved=  18.
 NSaved=18 IEnMin=18 EnMin= -1913.96547826086     IErMin=18 ErrMin= 1.29D-06
 ErrMax= 1.29D-06  0.00D+00 EMaxC= 1.00D-01 BMatC= 7.09D-10 BMatP= 9.28D-10
 IDIUse=1 WtCom= 1.00D+00 WtEn= 0.00D+00
 Coeff-Com:  0.166D-04-0.245D-04-0.342D-04 0.454D-05-0.269D-04 0.202D-03
 Coeff-Com:  0.561D-03 0.208D-03-0.411D-02-0.627D-02 0.184D-02 0.262D-01
 Coeff-Com:  0.626D-01-0.149D-01-0.198D+00-0.241D+00 0.619D+00 0.753D+00
 Coeff:      0.166D-04-0.245D-04-0.342D-04 0.454D-05-0.269D-04 0.202D-03
 Coeff:      0.561D-03 0.208D-03-0.411D-02-0.627D-02 0.184D-02 0.262D-01
 Coeff:      0.626D-01-0.149D-01-0.198D+00-0.241D+00 0.619D+00 0.753D+00
 Gap=     0.089 Goal=   None    Shift=    0.000
 RMSDP=6.76D-06 MaxDP=4.20D-04 DE=-9.92D-09 OVMax= 9.92D-05

 Cycle  19  Pass 1  IDiag  1:
 RMSU=  8.32D-07    CP:  9.16D-01  5.05D-01  5.15D-01  6.28D-01  1.40D+00
                    CP:  1.20D+00  9.90D-01  1.61D+00  1.23D+00  2.49D+00
                    CP:  1.72D+00  1.30D+00  1.82D+00  2.07D+00  1.89D+00
                    CP:  1.23D+00  1.34D+00  1.18D+00
 E= -1913.96547826463     Delta-E=       -0.000000003770 Rises=F Damp=F
 DIIS: error= 5.19D-07 at cycle  19 NSaved=  19.
 NSaved=19 IEnMin=19 EnMin= -1913.96547826463     IErMin=19 ErrMin= 5.19D-07
 ErrMax= 5.19D-07  0.00D+00 EMaxC= 1.00D-01 BMatC= 1.20D-10 BMatP= 7.09D-10
 IDIUse=1 WtCom= 1.00D+00 WtEn= 0.00D+00
 Coeff-Com:  0.421D-05-0.542D-05-0.229D-04 0.161D-05-0.213D-04 0.603D-04
 Coeff-Com:  0.180D-03 0.919D-04-0.403D-03-0.250D-02-0.200D-02 0.659D-02
 Coeff-Com:  0.223D-01 0.221D-01-0.618D-01-0.171D+00 0.812D-01 0.355D-01
 Coeff-Com:  0.107D+01
 Coeff:      0.421D-05-0.542D-05-0.229D-04 0.161D-05-0.213D-04 0.603D-04
 Coeff:      0.180D-03 0.919D-04-0.403D-03-0.250D-02-0.200D-02 0.659D-02
 Coeff:      0.223D-01 0.221D-01-0.618D-01-0.171D+00 0.812D-01 0.355D-01
 Coeff:      0.107D+01
 Gap=     0.089 Goal=   None    Shift=    0.000
 RMSDP=2.86D-06 MaxDP=1.78D-04 DE=-3.77D-09 OVMax= 6.48D-05

 Cycle  20  Pass 1  IDiag  1:
 RMSU=  4.96D-07    CP:  9.16D-01  5.04D-01  5.15D-01  6.28D-01  1.40D+00
                    CP:  1.20D+00  9.90D-01  1.61D+00  1.23D+00  2.49D+00
                    CP:  1.72D+00  1.31D+00  1.83D+00  2.10D+00  1.92D+00
                    CP:  1.25D+00  1.57D+00  1.38D+00  1.37D+00
 E= -1913.96547826552     Delta-E=       -0.000000000892 Rises=F Damp=F
 DIIS: error= 4.81D-07 at cycle  20 NSaved=  20.
 NSaved=20 IEnMin=20 EnMin= -1913.96547826552     IErMin=20 ErrMin= 4.81D-07
 ErrMax= 4.81D-07  0.00D+00 EMaxC= 1.00D-01 BMatC= 7.14D-11 BMatP= 1.20D-10
 IDIUse=1 WtCom= 1.00D+00 WtEn= 0.00D+00
 Coeff-Com: -0.548D-05 0.798D-05-0.572D-05 0.750D-06 0.877D-06-0.203D-04
 Coeff-Com: -0.461D-04-0.179D-04 0.982D-03 0.235D-03-0.198D-02-0.346D-02
 Coeff-Com: -0.545D-02 0.175D-01 0.259D-01-0.383D-01-0.925D-01-0.268D+00
 Coeff-Com:  0.651D+00 0.714D+00
 Coeff:     -0.548D-05 0.798D-05-0.572D-05 0.750D-06 0.877D-06-0.203D-04
 Coeff:     -0.461D-04-0.179D-04 0.982D-03 0.235D-03-0.198D-02-0.346D-02
 Coeff:     -0.545D-02 0.175D-01 0.259D-01-0.383D-01-0.925D-01-0.268D+00
 Coeff:      0.651D+00 0.714D+00
 Gap=     0.089 Goal=   None    Shift=    0.000
 RMSDP=1.71D-06 MaxDP=1.10D-04 DE=-8.92D-10 OVMax= 2.36D-05

 Cycle  21  Pass 1  IDiag  1:
 Restarting incremental Fock formation.
 E= -1913.96547826591     Delta-E=       -0.000000000382 Rises=F Damp=F
 DIIS: error= 1.45D-07 at cycle  21 NSaved=  20.
 NSaved=20 IEnMin=20 EnMin= -1913.96547826591     IErMin=20 ErrMin= 1.45D-07
 ErrMax= 1.45D-07  0.00D+00 EMaxC= 1.00D-01 BMatC= 1.39D-11 BMatP= 7.14D-11
 IDIUse=1 WtCom= 1.00D+00 WtEn= 0.00D+00
 Coeff-Com: -0.478D-05 0.658D-05 0.137D-05 0.670D-05-0.201D-04-0.534D-04
 Coeff-Com: -0.436D-04 0.502D-03 0.683D-03-0.190D-03-0.264D-02-0.727D-02
 Coeff-Com:  0.141D-02 0.256D-01 0.151D-01-0.446D-01-0.146D+00 0.764D-01
 Coeff-Com:  0.365D+00 0.717D+00
 Coeff:     -0.478D-05 0.658D-05 0.137D-05 0.670D-05-0.201D-04-0.534D-04
 Coeff:     -0.436D-04 0.502D-03 0.683D-03-0.190D-03-0.264D-02-0.727D-02
 Coeff:      0.141D-02 0.256D-01 0.151D-01-0.446D-01-0.146D+00 0.764D-01
 Coeff:      0.365D+00 0.717D+00
 Gap=     0.089 Goal=   None    Shift=    0.000
 RMSDP=5.16D-07 MaxDP=3.41D-05 DE=-3.82D-10 OVMax= 8.07D-06

 Cycle  22  Pass 1  IDiag  1:
 RMSU=  4.98D-07    CP:  1.00D+00
 E= -1913.96547826602     Delta-E=       -0.000000000111 Rises=F Damp=F
 DIIS: error= 7.62D-08 at cycle  22 NSaved=  20.
 NSaved=20 IEnMin=20 EnMin= -1913.96547826602     IErMin=20 ErrMin= 7.62D-08
 ErrMax= 7.62D-08  0.00D+00 EMaxC= 1.00D-01 BMatC= 2.10D-12 BMatP= 1.39D-11
 IDIUse=1 WtCom= 1.00D+00 WtEn= 0.00D+00
 Coeff-Com: -0.749D-07 0.137D-05 0.161D-05-0.718D-05-0.140D-04-0.270D-04
 Coeff-Com: -0.489D-04 0.185D-03 0.392D-03-0.263D-03-0.126D-02-0.356D-02
 Coeff-Com:  0.492D-02 0.133D-01 0.363D-02 0.477D-02-0.134D+00-0.808D-02
 Coeff-Com:  0.216D+00 0.904D+00
 Coeff:     -0.749D-07 0.137D-05 0.161D-05-0.718D-05-0.140D-04-0.270D-04
 Coeff:     -0.489D-04 0.185D-03 0.392D-03-0.263D-03-0.126D-02-0.356D-02
 Coeff:      0.492D-02 0.133D-01 0.363D-02 0.477D-02-0.134D+00-0.808D-02
 Coeff:      0.216D+00 0.904D+00
 Gap=     0.089 Goal=   None    Shift=    0.000
 RMSDP=3.37D-07 MaxDP=2.33D-05 DE=-1.11D-10 OVMax= 6.49D-06

 Cycle  23  Pass 1  IDiag  1:
 RMSU=  2.99D-07    CP:  1.00D+00  1.28D+00
 E= -1913.96547826599     Delta-E=        0.000000000022 Rises=F Damp=F
 DIIS: error= 5.03D-08 at cycle  23 NSaved=  20.
 NSaved=20 IEnMin=19 EnMin= -1913.96547826602     IErMin=20 ErrMin= 5.03D-08
 ErrMax= 5.03D-08  0.00D+00 EMaxC= 1.00D-01 BMatC= 5.63D-13 BMatP= 2.10D-12
 IDIUse=1 WtCom= 1.00D+00 WtEn= 0.00D+00
 Coeff-Com:  0.416D-07-0.282D-06 0.449D-05 0.143D-04 0.223D-05-0.107D-03
 Coeff-Com: -0.126D-03 0.110D-03 0.401D-03 0.127D-02-0.138D-02-0.319D-02
 Coeff-Com: -0.707D-03 0.907D-02 0.276D-01-0.484D-01-0.457D-01-0.980D-01
 Coeff-Com:  0.301D+00 0.858D+00
 Coeff:      0.416D-07-0.282D-06 0.449D-05 0.143D-04 0.223D-05-0.107D-03
 Coeff:     -0.126D-03 0.110D-03 0.401D-03 0.127D-02-0.138D-02-0.319D-02
 Coeff:     -0.707D-03 0.907D-02 0.276D-01-0.484D-01-0.457D-01-0.980D-01
 Coeff:      0.301D+00 0.858D+00
 Gap=     0.089 Goal=   None    Shift=    0.000
 RMSDP=1.29D-07 MaxDP=6.34D-06 DE= 2.23D-11 OVMax= 3.62D-06

 Cycle  24  Pass 1  IDiag  1:
 RMSU=  1.08D-07    CP:  1.00D+00  1.31D+00  1.23D+00
 E= -1913.96547826605     Delta-E=       -0.000000000053 Rises=F Damp=F
 DIIS: error= 3.86D-08 at cycle  24 NSaved=  20.
 NSaved=20 IEnMin=20 EnMin= -1913.96547826605     IErMin=20 ErrMin= 3.86D-08
 ErrMax= 3.86D-08  0.00D+00 EMaxC= 1.00D-01 BMatC= 1.72D-13 BMatP= 5.63D-13
 IDIUse=1 WtCom= 1.00D+00 WtEn= 0.00D+00
 Coeff-Com:  0.329D-06 0.326D-05 0.502D-05 0.914D-05 0.742D-05-0.961D-04
 Coeff-Com: -0.137D-03 0.115D-03 0.748D-03 0.915D-03-0.206D-02-0.466D-02
 Coeff-Com:  0.907D-03 0.431D-02 0.390D-01-0.250D-02-0.141D+00-0.331D+00
 Coeff-Com:  0.713D-01 0.136D+01
 Coeff:      0.329D-06 0.326D-05 0.502D-05 0.914D-05 0.742D-05-0.961D-04
 Coeff:     -0.137D-03 0.115D-03 0.748D-03 0.915D-03-0.206D-02-0.466D-02
 Coeff:      0.907D-03 0.431D-02 0.390D-01-0.250D-02-0.141D+00-0.331D+00
 Coeff:      0.713D-01 0.136D+01
 Gap=     0.089 Goal=   None    Shift=    0.000
 RMSDP=1.64D-07 MaxDP=9.25D-06 DE=-5.28D-11 OVMax= 5.08D-06

 Cycle  25  Pass 1  IDiag  1:
 RMSU=  6.23D-08    CP:  1.00D+00  1.32D+00  1.44D+00  2.18D+00
 E= -1913.96547826599     Delta-E=        0.000000000061 Rises=F Damp=F
 DIIS: error= 1.92D-08 at cycle  25 NSaved=  20.
 NSaved=20 IEnMin=19 EnMin= -1913.96547826605     IErMin=20 ErrMin= 1.92D-08
 ErrMax= 1.92D-08  0.00D+00 EMaxC= 1.00D-01 BMatC= 5.29D-14 BMatP= 1.72D-13
 IDIUse=1 WtCom= 1.00D+00 WtEn= 0.00D+00
 Coeff-Com: -0.591D-06-0.257D-05 0.540D-05 0.300D-04 0.483D-05-0.831D-04
 Coeff-Com: -0.752D-04-0.474D-04 0.607D-03 0.119D-03-0.758D-03-0.232D-02
 Coeff-Com: -0.506D-02 0.189D-01 0.102D-01-0.124D-01-0.156D+00-0.256D+00
 Coeff-Com:  0.391D+00 0.101D+01
 Coeff:     -0.591D-06-0.257D-05 0.540D-05 0.300D-04 0.483D-05-0.831D-04
 Coeff:     -0.752D-04-0.474D-04 0.607D-03 0.119D-03-0.758D-03-0.232D-02
 Coeff:     -0.506D-02 0.189D-01 0.102D-01-0.124D-01-0.156D+00-0.256D+00
 Coeff:      0.391D+00 0.101D+01
 Gap=     0.089 Goal=   None    Shift=    0.000
 RMSDP=9.10D-08 MaxDP=5.39D-06 DE= 6.09D-11 OVMax= 2.72D-06

 Cycle  26  Pass 1  IDiag  1:
 RMSU=  2.68D-08    CP:  1.00D+00  1.32D+00  1.50D+00  2.93D+00  1.36D+00
 E= -1913.96547826590     Delta-E=        0.000000000088 Rises=F Damp=F
 DIIS: error= 1.05D-08 at cycle  26 NSaved=  20.
 NSaved=20 IEnMin=18 EnMin= -1913.96547826605     IErMin=20 ErrMin= 1.05D-08
 ErrMax= 1.05D-08  0.00D+00 EMaxC= 1.00D-01 BMatC= 2.15D-14 BMatP= 5.29D-14
 IDIUse=1 WtCom= 1.00D+00 WtEn= 0.00D+00
 Coeff-Com: -0.988D-06 0.123D-05-0.118D-04 0.126D-04 0.384D-04 0.403D-04
 Coeff-Com: -0.595D-04-0.159D-03-0.699D-04 0.711D-03 0.107D-03-0.112D-02
 Coeff-Com: -0.380D-02 0.189D-02 0.335D-01 0.362D-01-0.121D+00-0.264D+00
 Coeff-Com:  0.422D+00 0.896D+00
 Coeff:     -0.988D-06 0.123D-05-0.118D-04 0.126D-04 0.384D-04 0.403D-04
 Coeff:     -0.595D-04-0.159D-03-0.699D-04 0.711D-03 0.107D-03-0.112D-02
 Coeff:     -0.380D-02 0.189D-02 0.335D-01 0.362D-01-0.121D+00-0.264D+00
 Coeff:      0.422D+00 0.896D+00
 Gap=     0.089 Goal=   None    Shift=    0.000
 RMSDP=4.01D-08 MaxDP=2.39D-06 DE= 8.82D-11 OVMax= 1.35D-06

 Cycle  27  Pass 1  IDiag  1:
 RMSU=  3.03D-08    CP:  1.00D+00  1.31D+00  1.51D+00  3.00D+00  1.52D+00
                    CP:  1.26D+00
 E= -1913.96547826589     Delta-E=        0.000000000004 Rises=F Damp=F
 DIIS: error= 7.07D-09 at cycle  27 NSaved=  20.
 NSaved=20 IEnMin=17 EnMin= -1913.96547826605     IErMin=20 ErrMin= 7.07D-09
 ErrMax= 7.07D-09  0.00D+00 EMaxC= 1.00D-01 BMatC= 6.72D-15 BMatP= 2.15D-14
 IDIUse=1 WtCom= 1.00D+00 WtEn= 0.00D+00
 Large coefficients: NSaved= 20 BigCof=    0.00 CofMax=   10.00 Det=-8.15D-15
 Inversion failed.  Reducing to 19 matrices.
 Large coefficients: NSaved= 19 BigCof=    0.00 CofMax=   10.00 Det=-8.15D-15
 Inversion failed.  Reducing to 18 matrices.
 Coeff-Com:  0.917D-05 0.155D-04-0.281D-04-0.138D-03-0.130D-03 0.279D-03
 Coeff-Com:  0.672D-03 0.313D-03-0.101D-02-0.261D-02-0.203D-02 0.487D-02
 Coeff-Com:  0.249D-01 0.795D-01-0.891D-01-0.272D+00 0.950D-01 0.116D+01
 Coeff:      0.917D-05 0.155D-04-0.281D-04-0.138D-03-0.130D-03 0.279D-03
 Coeff:      0.672D-03 0.313D-03-0.101D-02-0.261D-02-0.203D-02 0.487D-02
 Coeff:      0.249D-01 0.795D-01-0.891D-01-0.272D+00 0.950D-01 0.116D+01
 Gap=     0.089 Goal=   None    Shift=    0.000
 RMSDP=1.78D-08 MaxDP=9.99D-07 DE= 3.64D-12 OVMax= 4.87D-07

 Cycle  28  Pass 1  IDiag  1:
 RMSU=  9.35D-09    CP:  1.00D+00  1.30D+00  1.52D+00  3.00D+00  1.60D+00
                    CP:  1.29D+00  1.43D+00
 E= -1913.96547826604     Delta-E=       -0.000000000148 Rises=F Damp=F
 DIIS: error= 3.69D-09 at cycle  28 NSaved=  19.
 NSaved=19 IEnMin=15 EnMin= -1913.96547826605     IErMin=19 ErrMin= 3.69D-09
 ErrMax= 3.69D-09  0.00D+00 EMaxC= 1.00D-01 BMatC= 2.85D-15 BMatP= 6.72D-15
 IDIUse=1 WtCom= 1.00D+00 WtEn= 0.00D+00
 Large coefficients: NSaved= 19 BigCof=    0.00 CofMax=   10.00 Det=-3.22D-15
 Inversion failed.  Reducing to 18 matrices.
 Large coefficients: NSaved= 18 BigCof=    0.00 CofMax=   10.00 Det=-3.28D-15
 Inversion failed.  Reducing to 17 matrices.
 Large coefficients: NSaved= 17 BigCof=    0.00 CofMax=   10.00 Det=-3.29D-15
 Inversion failed.  Reducing to 16 matrices.
 Large coefficients: NSaved= 16 BigCof=    0.00 CofMax=   10.00 Det=-3.59D-15
 Inversion failed.  Reducing to 15 matrices.
 Coeff-Com:  0.163D-04 0.247D-05 0.594D-04 0.184D-03-0.651D-03 0.282D-03
 Coeff-Com: -0.199D-03 0.394D-02 0.180D-02 0.172D-01-0.415D-01-0.919D-01
 Coeff-Com:  0.417D-01 0.481D+00 0.588D+00
 Coeff:      0.163D-04 0.247D-05 0.594D-04 0.184D-03-0.651D-03 0.282D-03
 Coeff:     -0.199D-03 0.394D-02 0.180D-02 0.172D-01-0.415D-01-0.919D-01
 Coeff:      0.417D-01 0.481D+00 0.588D+00
 Gap=     0.089 Goal=   None    Shift=    0.000
 RMSDP=1.10D-08 MaxDP=7.76D-07 DE=-1.48D-10 OVMax= 2.30D-07

 Cycle  29  Pass 1  IDiag  1:
 RMSU=  6.59D-09    CP:  1.00D+00  1.31D+00  1.52D+00  3.00D+00  1.64D+00
                    CP:  1.38D+00  1.62D+00  5.36D-01
 E= -1913.96547826596     Delta-E=        0.000000000082 Rises=F Damp=F
 DIIS: error= 2.85D-09 at cycle  29 NSaved=  16.
 NSaved=16 IEnMin=11 EnMin= -1913.96547826605     IErMin=16 ErrMin= 2.85D-09
 ErrMax= 2.85D-09  0.00D+00 EMaxC= 1.00D-01 BMatC= 7.83D-16 BMatP= 2.85D-15
 IDIUse=1 WtCom= 1.00D+00 WtEn= 0.00D+00
 Large coefficients: NSaved= 16 BigCof=    0.00 CofMax=   10.00 Det=-1.23D-15
 Inversion failed.  Reducing to 15 matrices.
 Coeff-Com: -0.616D-06-0.393D-05 0.994D-04-0.329D-03 0.184D-03-0.826D-05
 Coeff-Com:  0.155D-02-0.833D-03 0.109D-01-0.507D-02-0.473D-01-0.363D-01
 Coeff-Com:  0.354D-01 0.278D+00 0.764D+00
 Coeff:     -0.616D-06-0.393D-05 0.994D-04-0.329D-03 0.184D-03-0.826D-05
 Coeff:      0.155D-02-0.833D-03 0.109D-01-0.507D-02-0.473D-01-0.363D-01
 Coeff:      0.354D-01 0.278D+00 0.764D+00
 Gap=     0.089 Goal=   None    Shift=    0.000
 RMSDP=5.50D-09 MaxDP=3.80D-07 DE= 8.19D-11 OVMax= 1.05D-07

 SCF Done:  E(RM062X) =  -1913.96547827     A.U. after   29 cycles
            NFock= 29  Conv=0.55D-08     -V/T= 2.0031
 KE= 1.908039907006D+03 PE=-7.056360928115D+03 EE= 1.976198806274D+03
 Leave Link  502 at Tue Apr  5 19:57:40 2022, MaxMem=  1879048192 cpu:            2561.7 elap:             367.0
 (Enter /gpfs/software/gaussian16/sse4/tar/g16/l601.exe)
 Copying SCF densities to generalized density rwf, IOpCl= 0 IROHF=0.

 **********************************************************************

            Population analysis using the SCF density.

 **********************************************************************

 Orbital symmetries:
       Occupied  (A) (A) (A) (A) (A) (A) (A) (A) (A) (A) (A) (A)
                 (A) (A) (A) (A) (A) (A) (A) (A) (A) (A) (A) (A)
                 (A) (A) (A) (A) (A) (A) (A) (A) (A) (A) (A) (A)
                 (A) (A) (A) (A) (A) (A) (A) (A) (A) (A) (A) (A)
                 (A) (A) (A) (A) (A) (A) (A) (A) (A) (A) (A) (A)
                 (A) (A) (A) (A) (A) (A) (A)
       Virtual   (A) (A) (A) (A) (A) (A) (A) (A) (A) (A) (A) (A)
                 (A) (A) (A) (A) (A) (A) (A) (A) (A) (A) (A) (A)
                 (A) (A) (A) (A) (A) (A) (A) (A) (A) (A) (A) (A)
                 (A) (A) (A) (A) (A) (A) (A) (A) (A) (A) (A) (A)
                 (A) (A) (A) (A) (A) (A) (A) (A) (A) (A) (A) (A)
                 (A) (A) (A) (A) (A) (A) (A) (A) (A) (A) (A) (A)
                 (A) (A) (A) (A) (A) (A) (A) (A) (A) (A) (A) (A)
                 (A) (A) (A) (A) (A) (A) (A) (A) (A) (A) (A) (A)
                 (A) (A) (A) (A) (A) (A) (A) (A) (A) (A) (A) (A)
                 (A) (A) (A) (A) (A) (A) (A) (A) (A) (A) (A) (A)
                 (A) (A) (A) (A) (A) (A) (A) (A) (A) (A) (A) (A)
                 (A) (A) (A) (A) (A) (A) (A) (A) (A) (A) (A) (A)
                 (A) (A) (A) (A) (A) (A) (A) (A) (A) (A) (A) (A)
                 (A) (A) (A) (A) (A) (A) (A) (A) (A) (A) (A) (A)
                 (A) (A) (A) (A) (A) (A) (A) (A) (A) (A) (A) (A)
                 (A) (A) (A) (A) (A) (A) (A) (A) (A) (A) (A) (A)
                 (A) (A) (A) (A) (A) (A) (A) (A) (A) (A) (A) (A)
                 (A) (A) (A) (A) (A) (A) (A) (A) (A) (A) (A) (A)
                 (A) (A) (A) (A) (A) (A) (A) (A) (A) (A) (A) (A)
                 (A) (A) (A) (A) (A) (A) (A) (A) (A) (A) (A) (A)
                 (A) (A) (A) (A) (A) (A) (A) (A) (A) (A) (A) (A)
                 (A) (A) (A) (A) (A) (A) (A) (A) (A) (A) (A) (A)
                 (A) (A) (A) (A) (A) (A) (A) (A) (A) (A) (A) (A)
                 (A) (A) (A) (A) (A) (A) (A) (A) (A) (A) (A) (A)
                 (A) (A) (A) (A) (A) (A) (A) (A) (A) (A) (A) (A)
                 (A) (A) (A) (A) (A) (A) (A) (A) (A) (A) (A) (A)
                 (A) (A) (A) (A) (A) (A) (A)
 The electronic state is 1-A.
 Alpha  occ. eigenvalues -- -102.57178-102.55786-102.55565 -19.45376 -10.52613
 Alpha  occ. eigenvalues --  -10.52400 -10.50489 -10.50010 -10.49810 -10.49414
 Alpha  occ. eigenvalues --  -10.49162 -10.48063 -10.47707 -10.46709 -10.44822
 Alpha  occ. eigenvalues --  -10.44318  -9.71483  -9.70029  -9.69844  -7.43986
 Alpha  occ. eigenvalues --   -7.43340  -7.43305  -7.42548  -7.42352  -7.41884
 Alpha  occ. eigenvalues --   -7.41851  -7.41699  -7.41685  -1.01251  -0.89577
 Alpha  occ. eigenvalues --   -0.87496  -0.85955  -0.83354  -0.79302  -0.75655
 Alpha  occ. eigenvalues --   -0.73458  -0.70044  -0.66052  -0.58308  -0.57504
 Alpha  occ. eigenvalues --   -0.54013  -0.53151  -0.46332  -0.45266  -0.42853
 Alpha  occ. eigenvalues --   -0.41690  -0.40493  -0.39179  -0.38214  -0.36414
 Alpha  occ. eigenvalues --   -0.35917  -0.35049  -0.33026  -0.32727  -0.30334
 Alpha  occ. eigenvalues --   -0.29138  -0.27903  -0.27562  -0.26618  -0.25879
 Alpha  occ. eigenvalues --   -0.25062  -0.22551  -0.21584  -0.19250  -0.18461
 Alpha  occ. eigenvalues --   -0.18159  -0.10112
 Alpha virt. eigenvalues --   -0.01224   0.00444   0.09188   0.10501   0.10993
 Alpha virt. eigenvalues --    0.11639   0.12072   0.12956   0.13422   0.13671
 Alpha virt. eigenvalues --    0.13974   0.14841   0.15070   0.15431   0.15885
 Alpha virt. eigenvalues --    0.16496   0.16914   0.17560   0.17825   0.18233
 Alpha virt. eigenvalues --    0.18540   0.19016   0.19411   0.19627   0.20106
 Alpha virt. eigenvalues --    0.21244   0.21508   0.21782   0.22024   0.22624
 Alpha virt. eigenvalues --    0.23289   0.23502   0.23760   0.24216   0.24642
 Alpha virt. eigenvalues --    0.25227   0.26309   0.26591   0.26875   0.27208
 Alpha virt. eigenvalues --    0.27528   0.27940   0.28739   0.29113   0.29161
 Alpha virt. eigenvalues --    0.29709   0.30622   0.30841   0.31162   0.31594
 Alpha virt. eigenvalues --    0.31890   0.32052   0.32623   0.33462   0.33584
 Alpha virt. eigenvalues --    0.34405   0.34987   0.35481   0.36251   0.36477
 Alpha virt. eigenvalues --    0.36923   0.37172   0.37381   0.38257   0.38604
 Alpha virt. eigenvalues --    0.39904   0.40018   0.40312   0.40827   0.42127
 Alpha virt. eigenvalues --    0.42526   0.42681   0.43704   0.44928   0.45472
 Alpha virt. eigenvalues --    0.45825   0.46595   0.46973   0.47636   0.49722
 Alpha virt. eigenvalues --    0.50647   0.52097   0.52738   0.54418   0.55505
 Alpha virt. eigenvalues --    0.57944   0.58659   0.59312   0.60046   0.60776
 Alpha virt. eigenvalues --    0.61685   0.62322   0.62901   0.63970   0.65750
 Alpha virt. eigenvalues --    0.66478   0.66943   0.66969   0.68205   0.69066
 Alpha virt. eigenvalues --    0.69775   0.70711   0.71837   0.72371   0.72798
 Alpha virt. eigenvalues --    0.73471   0.75251   0.75456   0.75614   0.76813
 Alpha virt. eigenvalues --    0.77332   0.77920   0.79043   0.80100   0.80656
 Alpha virt. eigenvalues --    0.81467   0.81781   0.82854   0.83933   0.84505
 Alpha virt. eigenvalues --    0.85070   0.85421   0.86812   0.87139   0.88627
 Alpha virt. eigenvalues --    0.89767   0.91159   0.92085   0.94503   0.96953
 Alpha virt. eigenvalues --    0.97116   0.98938   1.00449   1.01133   1.01791
 Alpha virt. eigenvalues --    1.02303   1.03158   1.03794   1.04826   1.05674
 Alpha virt. eigenvalues --    1.06272   1.06561   1.07171   1.07562   1.08201
 Alpha virt. eigenvalues --    1.08553   1.09707   1.10346   1.11105   1.12022
 Alpha virt. eigenvalues --    1.13280   1.14191   1.14728   1.15426   1.16305
 Alpha virt. eigenvalues --    1.17408   1.19993   1.20473   1.22446   1.23452
 Alpha virt. eigenvalues --    1.24940   1.26513   1.29086   1.31482   1.32125
 Alpha virt. eigenvalues --    1.33672   1.36030   1.36823   1.37044   1.38961
 Alpha virt. eigenvalues --    1.40405   1.40727   1.42506   1.43203   1.44917
 Alpha virt. eigenvalues --    1.45651   1.49489   1.50599   1.51577   1.52442
 Alpha virt. eigenvalues --    1.55745   1.59150   1.61602   1.62766   1.64358
 Alpha virt. eigenvalues --    1.66320   1.68106   1.70723   1.74985   1.77340
 Alpha virt. eigenvalues --    1.80439   1.82614   1.84059   1.85575   1.86346
 Alpha virt. eigenvalues --    1.88219   1.89936   1.91206   1.92071   1.94001
 Alpha virt. eigenvalues --    1.96025   1.97505   1.99035   2.00252   2.01663
 Alpha virt. eigenvalues --    2.02698   2.03399   2.05228   2.05564   2.07502
 Alpha virt. eigenvalues --    2.11178   2.12577   2.14279   2.15525   2.16922
 Alpha virt. eigenvalues --    2.20130   2.22971   2.25920   2.29476   2.34836
 Alpha virt. eigenvalues --    2.35616   2.38593   2.41403   2.41968   2.43173
 Alpha virt. eigenvalues --    2.44060   2.44341   2.46870   2.48252   2.48639
 Alpha virt. eigenvalues --    2.51427   2.52755   2.54270   2.58504   2.61100
 Alpha virt. eigenvalues --    2.62534   2.67522   2.69531   2.71534   2.71972
 Alpha virt. eigenvalues --    2.73954   2.79153   2.81135   2.84514   2.85560
 Alpha virt. eigenvalues --    2.87830   2.90484   2.92608   2.93852   2.95999
 Alpha virt. eigenvalues --    2.97908   2.99824   3.02230   3.04356   3.05388
 Alpha virt. eigenvalues --    3.08189   3.10010   3.13329   3.14148   3.16032
 Alpha virt. eigenvalues --    3.21037   3.21461   3.24310   3.25134   3.27570
 Alpha virt. eigenvalues --    3.30723   3.31762   3.36500   3.38483   3.42603
 Alpha virt. eigenvalues --    3.50759   3.55327   3.56334   3.56657   3.66461
 Alpha virt. eigenvalues --    3.74832   3.75889   3.77813   3.81794   3.88326
 Alpha virt. eigenvalues --    3.99230   4.02607   4.15656   4.18872   4.30299
 Alpha virt. eigenvalues --    4.54315   4.82216   4.88291   5.34532   5.50477
 Alpha virt. eigenvalues --    5.98117  10.07984  10.11147  10.12888  23.48396
 Alpha virt. eigenvalues --   23.68610  23.88147  23.99778  24.00698  24.02507
 Alpha virt. eigenvalues --   24.07310  24.15648  24.17498  24.24721  24.28053
 Alpha virt. eigenvalues --   24.38687  26.05469  26.07424  26.15991  26.34056
 Alpha virt. eigenvalues --   26.37622  26.48421  26.77299  26.83804  26.98663
 Alpha virt. eigenvalues --   50.29031 216.18197 216.21567 216.23834
          Condensed to atoms (all electrons):
               1          2          3          4          5          6
     1  C   36.898273  -2.553935  -1.757487  -1.923426 -13.352616  -8.925771
     2  C   -2.553935  45.490602 -20.798328 -11.985404   7.623209 -14.495668
     3  C   -1.757487 -20.798328  66.565120   9.203279 -29.213270 -21.953490
     4  C   -1.923426 -11.985404   9.203279  33.033691 -13.100916  -2.747363
     5  C  -13.352616   7.623209 -29.213270 -13.100916  42.886059  13.174738
     6  C   -8.925771 -14.495668 -21.953490  -2.747363  13.174738  52.608394
     7  Cl   0.890857  -0.731177   0.585617   0.869681  -1.016291  -1.025608
     8  O   -0.084289  -0.032914   0.041620  -0.126169   0.177757  -0.036473
     9  Cl  -0.473119  -2.545084   0.712856   0.108221   0.406679   1.030819
    10  C   -1.403038   3.551513   3.280898  -2.798438  -1.408779  -8.906338
    11  C    0.077999   2.079382   1.616821  -2.851192  -0.654038  -6.438356
    12  C   -0.127930   0.437971   0.331075  -0.688461  -0.452679  -0.945693
    13  C   -0.610946   0.300163  -5.168026  -1.112483   3.196427   6.331475
    14  C    0.125791  -0.394146   1.705775   0.425788  -0.919232  -0.281106
    15  C   -0.028379   0.114896  -0.224540  -0.282286   0.217830  -0.647407
    16  H    0.006271   0.028167   0.022542  -0.002139  -0.014045  -0.002950
    17  Cl   0.586905  -0.029371   0.525732  -1.509034  -0.162959  -0.359548
    18  H    0.012412  -0.012059   0.087824  -0.124633   0.191259   0.122481
               7          8          9         10         11         12
     1  C    0.890857  -0.084289  -0.473119  -1.403038   0.077999  -0.127930
     2  C   -0.731177  -0.032914  -2.545084   3.551513   2.079382   0.437971
     3  C    0.585617   0.041620   0.712856   3.280898   1.616821   0.331075
     4  C    0.869681  -0.126169   0.108221  -2.798438  -2.851192  -0.688461
     5  C   -1.016291   0.177757   0.406679  -1.408779  -0.654038  -0.452679
     6  C   -1.025608  -0.036473   1.030819  -8.906338  -6.438356  -0.945693
     7  Cl  18.555330  -0.010325  -0.473158  -0.112113  -0.399763  -0.114768
     8  O   -0.010325   8.220950   0.082184   0.023960   0.003918   0.000978
     9  Cl  -0.473158   0.082184  17.934307  -0.056828  -0.074802  -0.002186
    10  C   -0.112113   0.023960  -0.056828  20.538947   3.209627  -0.469360
    11  C   -0.399763   0.003918  -0.074802   3.209627  17.173159  -0.780724
    12  C   -0.114768   0.000978  -0.002186  -0.469360  -0.780724  10.356691
    13  C   -0.703836  -0.000557   0.119742  -9.157062  -5.776815  -2.074737
    14  C    0.230646   0.000468   0.027028   0.944979  -0.722476  -0.284548
    15  C   -0.120098  -0.000039   0.000315  -2.196415   0.128963   0.483136
    16  H    0.006516  -0.000013  -0.001023   0.007762  -0.036356   0.023184
    17  Cl   0.006860   0.048977  -0.046673  -0.027506   0.002946   0.017116
    18  H   -0.000440  -0.000711   0.000955   0.018462   0.079459   0.003446
              13         14         15         16         17         18
     1  C   -0.610946   0.125791  -0.028379   0.006271   0.586905   0.012412
     2  C    0.300163  -0.394146   0.114896   0.028167  -0.029371  -0.012059
     3  C   -5.168026   1.705775  -0.224540   0.022542   0.525732   0.087824
     4  C   -1.112483   0.425788  -0.282286  -0.002139  -1.509034  -0.124633
     5  C    3.196427  -0.919232   0.217830  -0.014045  -0.162959   0.191259
     6  C    6.331475  -0.281106  -0.647407  -0.002950  -0.359548   0.122481
     7  Cl  -0.703836   0.230646  -0.120098   0.006516   0.006860  -0.000440
     8  O   -0.000557   0.000468  -0.000039  -0.000013   0.048977  -0.000711
     9  Cl   0.119742   0.027028   0.000315  -0.001023  -0.046673   0.000955
    10  C   -9.157062   0.944979  -2.196415   0.007762  -0.027506   0.018462
    11  C   -5.776815  -0.722476   0.128963  -0.036356   0.002946   0.079459
    12  C   -2.074737  -0.284548   0.483136   0.023184   0.017116   0.003446
    13  C   24.331163  -4.942950   2.002627   0.272948  -0.013787  -0.036339
    14  C   -4.942950  10.523669  -0.324478   0.026775   0.000233   0.007646
    15  C    2.002627  -0.324478   7.105321  -0.023476   0.000561  -0.005950
    16  H    0.272948   0.026775  -0.023476   0.489544  -0.000063   0.000003
    17  Cl  -0.013787   0.000233   0.000561  -0.000063  17.726193  -0.026581
    18  H   -0.036339   0.007646  -0.005950   0.000003  -0.026581   0.504263
 Mulliken charges:
               1
     1  C   -1.357571
     2  C   -0.047813
     3  C    0.435982
     4  C    1.611285
     5  C   -1.579133
     6  C   -0.502134
     7  Cl   0.562070
     8  O   -0.309322
     9  Cl   0.249768
    10  C    0.959728
    11  C   -0.637752
    12  C    0.287490
    13  C   -0.957006
    14  C   -0.149861
    15  C   -0.200583
    16  H    0.196352
    17  Cl   0.259998
    18  H    0.178502
 Sum of Mulliken charges =  -1.00000
 Mulliken charges with hydrogens summed into heavy atoms:
               1
     1  C   -1.357571
     2  C   -0.047813
     3  C    0.435982
     4  C    1.611285
     5  C   -1.400631
     6  C   -0.502134
     7  Cl   0.562070
     8  O   -0.309322
     9  Cl   0.249768
    10  C    0.959728
    11  C   -0.637752
    12  C    0.287490
    13  C   -0.760654
    14  C   -0.149861
    15  C   -0.200583
    17  Cl   0.259998
 Electronic spatial extent (au):  <R**2>=           4979.2577
 Charge=             -1.0000 electrons
 Dipole moment (field-independent basis, Debye):
    X=             -3.9045    Y=             -0.7005    Z=             -0.7716  Tot=              4.0412
 Quadrupole moment (field-independent basis, Debye-Ang):
   XX=           -167.6739   YY=           -129.7868   ZZ=           -119.9200
   XY=             -2.9964   XZ=             -3.3086   YZ=             -1.0446
 Traceless Quadrupole moment (field-independent basis, Debye-Ang):
   XX=            -28.5470   YY=              9.3401   ZZ=             19.2068
   XY=             -2.9964   XZ=             -3.3086   YZ=             -1.0446
 Octapole moment (field-independent basis, Debye-Ang**2):
  XXX=             56.4258  YYY=            -24.9150  ZZZ=             -2.1062  XYY=              6.5608
  XXY=            -15.5960  XXZ=            -31.2300  XZZ=             27.4266  YZZ=             -8.8510
  YYZ=              1.3697  XYZ=             -1.8949
 Hexadecapole moment (field-independent basis, Debye-Ang**3):
 XXXX=          -5453.1281 YYYY=          -2328.9180 ZZZZ=           -277.3287 XXXY=            -41.6254
 XXXZ=             21.1834 YYYX=             31.9087 YYYZ=             11.0992 ZZZX=             20.2465
 ZZZY=             12.5476 XXYY=          -1218.5029 XXZZ=           -884.1600 YYZZ=           -431.4955
 XXYZ=              7.8874 YYXZ=              4.7616 ZZXY=             17.7464
 N-N= 1.258156736568D+03 E-N=-7.056360928106D+03  KE= 1.908039907006D+03
 No NMR shielding tensors so no spin-rotation constants.
 Leave Link  601 at Tue Apr  5 19:57:40 2022, MaxMem=  1879048192 cpu:               1.5 elap:               0.3
 (Enter /gpfs/software/gaussian16/sse4/tar/g16/l701.exe)
 ... and contract with generalized density number  0.
 Compute integral first derivatives.
 Leave Link  701 at Tue Apr  5 19:57:41 2022, MaxMem=  1879048192 cpu:               1.4 elap:               0.2
 (Enter /gpfs/software/gaussian16/sse4/tar/g16/l702.exe)
 L702 exits ... SP integral derivatives will be done elsewhere.
 Leave Link  702 at Tue Apr  5 19:57:41 2022, MaxMem=  1879048192 cpu:               0.1 elap:               0.0
 (Enter /gpfs/software/gaussian16/sse4/tar/g16/l703.exe)
 Integral derivatives from FoFJK, PRISM(SPDF).
 Compute integral first derivatives, UseDBF=F ICtDFT=           0.
 Calling FoFJK, ICntrl=      2127 FMM=F ISym2X=0 I1Cent= 0 IOpClX= 0 NMat=1 NMatS=1 NMatT=0.
 FoFJK:  IHMeth= 1 ICntrl=    2127 DoSepK=F KAlg= 0 I1Cent=           0 FoldK=F
 IRaf=         0 NMat=       1 IRICut=       1 DoRegI=T DoRafI=F ISym2E= 0 IDoP0=0 IntGTp=1.
 FoFCou: FMM=F IPFlag=           0 FMFlag=      100000 FMFlg1=         800
         NFxFlg=           0 DoJE=F BraDBF=F KetDBF=F FulRan=T
         wScrn=  0.000000 ICntrl=      2127 IOpCl=  0 I1Cent=           0 NGrid=           0
         NMat0=    1 NMatS0=      1 NMatT0=    0 NMatD0=    1 NMtDS0=    0 NMtDT0=    0
 Symmetry not used in FoFCou.
 Leave Link  703 at Tue Apr  5 19:58:10 2022, MaxMem=  1879048192 cpu:             206.6 elap:              29.6
 (Enter /gpfs/software/gaussian16/sse4/tar/g16/l716.exe)
 Dipole        =-1.53616816D+00-2.75578416D-01-3.03576799D-01
 ***** Axes restored to original set *****
 -------------------------------------------------------------------
 Center     Atomic                   Forces (Hartrees/Bohr)
 Number     Number              X              Y              Z
 -------------------------------------------------------------------
      1        6          -0.000805805   -0.006345816   -0.000724553
      2        6          -0.021532023   -0.027108823   -0.011199721
      3        6           0.046108455   -0.037265586   -0.006185121
      4        6          -0.023515643    0.030997411    0.014990873
      5        6           0.037976360    0.033700175    0.022040591
      6        6          -0.012097970    0.008300019   -0.005807204
      7       17           0.002143226    0.003258182    0.004451617
      8        8          -0.002293308    0.003826119   -0.001732701
      9       17           0.000767660    0.000111928   -0.000959861
     10        6          -0.045400816   -0.022347795   -0.050300403
     11        6           0.137082251   -0.008073783    0.023990451
     12        6          -0.102861347    0.043154222    0.038103118
     13        6           0.039892153    0.020570981    0.039685805
     14        6           0.065154358   -0.063251267   -0.077630251
     15        6          -0.110478970    0.031903696    0.015806293
     16        1          -0.007202074   -0.004795321   -0.006520543
     17       17          -0.006122374   -0.006860809   -0.003187447
     18        1           0.003185867    0.000226469    0.005179059
 -------------------------------------------------------------------
 Cartesian Forces:  Max     0.137082251 RMS     0.038497444
 Leave Link  716 at Tue Apr  5 19:58:10 2022, MaxMem=  1879048192 cpu:               0.2 elap:               0.0
 (Enter /gpfs/software/gaussian16/sse4/tar/g16/l103.exe)

 GradGradGradGradGradGradGradGradGradGradGradGradGradGradGradGradGradGrad
 Berny optimization.
 FormGI is forming the generalized inverse of G from B-inverse, IUseBI=4.
 Internal  Forces:  Max     0.129775374 RMS     0.023746082
 Search for a local minimum.
 Step number   1 out of a maximum of   96
 All quantities printed in internal units (Hartrees-Bohrs-Radians)
 RMS Force = .23746D-01 SwitMx=.10000D-02 MixMth= 1
 Mixed Optimization -- RFO/linear search
 Second derivative matrix not updated -- first step.
 ITU=  0
     Eigenvalues ---    0.00738   0.00849   0.00993   0.01091   0.01555
     Eigenvalues ---    0.01622   0.01655   0.01947   0.02007   0.02072
     Eigenvalues ---    0.02083   0.02126   0.02175   0.02214   0.02266
     Eigenvalues ---    0.15998   0.16000   0.23147   0.23308   0.24645
     Eigenvalues ---    0.24949   0.24968   0.24971   0.24985   0.24992
     Eigenvalues ---    0.24997   0.24999   0.24999   0.24999   0.31471
     Eigenvalues ---    0.31713   0.32145   0.32156   0.32723   0.33412
     Eigenvalues ---    0.34123   0.35076   0.35225   0.35279   0.42942
     Eigenvalues ---    0.43149   0.45477   0.46344   0.46644   0.47378
     Eigenvalues ---    0.52681   0.56873   0.91977
 RFO step:  Lambda=-9.39574232D-02 EMin= 7.37966693D-03
 Linear search not attempted -- first point.
 Maximum step size (   0.300) exceeded in Quadratic search.
    -- Step size scaled by   0.707
 Iteration  1 RMS(Cart)=  0.04323451 RMS(Int)=  0.00076201
 Iteration  2 RMS(Cart)=  0.00088913 RMS(Int)=  0.00030103
 Iteration  3 RMS(Cart)=  0.00000114 RMS(Int)=  0.00030103
 Iteration  4 RMS(Cart)=  0.00000000 RMS(Int)=  0.00030103
 ITry= 1 IFail=0 DXMaxC= 1.75D-01 DCOld= 1.00D+10 DXMaxT= 3.00D-01 DXLimC= 3.00D+00 Rises=F
 Variable       Old X    -DE/DX   Delta X   Delta X   Delta X     New X
                                 (Linear)    (Quad)   (Total)
    R1        2.83075  -0.02154   0.00000  -0.03561  -0.03555   2.79520
    R2        2.81539  -0.02176   0.00000  -0.03521  -0.03516   2.78023
    R3        2.32035   0.00110   0.00000   0.00077   0.00077   2.32112
    R4        2.54747   0.02441   0.00000   0.02655   0.02655   2.57402
    R5        3.27580  -0.00068   0.00000  -0.00116  -0.00116   3.27464
    R6        2.79674  -0.04442   0.00000  -0.07222  -0.07227   2.72447
    R7        3.28822   0.00446   0.00000   0.00771   0.00771   3.29593
    R8        2.52791   0.02915   0.00000   0.03078   0.03078   2.55869
    R9        3.25334   0.00931   0.00000   0.01537   0.01537   3.26872
   R10        2.77796  -0.04303   0.00000  -0.06798  -0.06803   2.70993
   R11        2.05311  -0.00059   0.00000  -0.00093  -0.00093   2.05218
   R12        2.83859  -0.02675   0.00000  -0.04552  -0.04552   2.79306
   R13        2.65055  -0.00531   0.00000  -0.00417  -0.00446   2.64609
   R14        2.64780   0.02867   0.00000   0.04251   0.04188   2.68968
   R15        2.63335  -0.12978   0.00000  -0.16617  -0.16584   2.46751
   R16        2.62246  -0.06358   0.00000  -0.08405  -0.08342   2.53905
   R17        2.64356  -0.02074   0.00000  -0.02391  -0.02421   2.61935
   R18        2.05224  -0.00278   0.00000  -0.00440  -0.00440   2.04784
   R19        2.62748  -0.12232   0.00000  -0.15542  -0.15508   2.47240
    A1        2.02923  -0.01954   0.00000  -0.03747  -0.03745   1.99178
    A2        2.13182   0.00628   0.00000   0.01151   0.01150   2.14332
    A3        2.12135   0.01326   0.00000   0.02591   0.02590   2.14725
    A4        2.10831   0.00691   0.00000   0.01607   0.01606   2.12437
    A5        2.01589  -0.00255   0.00000  -0.00621  -0.00620   2.00969
    A6        2.15826  -0.00435   0.00000  -0.00990  -0.00990   2.14836
    A7        2.10384   0.00601   0.00000   0.01243   0.01230   2.11614
    A8        2.10241  -0.00278   0.00000  -0.00584  -0.00577   2.09663
    A9        2.07530  -0.00326   0.00000  -0.00679  -0.00673   2.06857
   A10        2.10577   0.00809   0.00000   0.01883   0.01878   2.12455
   A11        2.06633  -0.00860   0.00000  -0.01880  -0.01878   2.04755
   A12        2.11102   0.00052   0.00000  -0.00002   0.00000   2.11102
   A13        2.12317   0.00282   0.00000   0.00706   0.00691   2.13007
   A14        2.08449   0.00274   0.00000   0.00807   0.00814   2.09263
   A15        2.07544  -0.00555   0.00000  -0.01506  -0.01499   2.06045
   A16        2.03492  -0.00277   0.00000  -0.00590  -0.00609   2.02883
   A17        2.17906  -0.00050   0.00000  -0.00098  -0.00091   2.17815
   A18        2.06914   0.00326   0.00000   0.00677   0.00684   2.07598
   A19        2.07187   0.02505   0.00000   0.04370   0.04425   2.11612
   A20        2.16334  -0.00421   0.00000  -0.01652  -0.01597   2.14736
   A21        2.04655  -0.02085   0.00000  -0.02723  -0.02832   2.01823
   A22        2.13154  -0.00717   0.00000  -0.01164  -0.01180   2.11974
   A23        2.08755   0.02465   0.00000   0.03342   0.03459   2.12214
   A24        2.10956  -0.01487   0.00000  -0.01688  -0.01794   2.09163
   A25        2.12976  -0.00320   0.00000  -0.02118  -0.02065   2.10910
   A26        2.04382   0.01806   0.00000   0.03803   0.03856   2.08238
   A27        2.10440  -0.01006   0.00000  -0.01834  -0.01846   2.08595
   A28        2.08641   0.02827   0.00000   0.04050   0.04170   2.12811
    D1       -0.18989   0.00169   0.00000   0.01064   0.01065  -0.17924
    D2        2.91223   0.00161   0.00000   0.00925   0.00922   2.92145
    D3        2.99372   0.00136   0.00000   0.01137   0.01140   3.00512
    D4       -0.18735   0.00128   0.00000   0.00998   0.00998  -0.17737
    D5        0.21958  -0.00243   0.00000  -0.01327  -0.01319   0.20638
    D6       -2.90975  -0.00258   0.00000  -0.01372  -0.01362  -2.92337
    D7       -2.96376  -0.00228   0.00000  -0.01435  -0.01433  -2.97809
    D8        0.19011  -0.00243   0.00000  -0.01480  -0.01476   0.17534
    D9       -0.07906   0.00286   0.00000   0.01485   0.01480  -0.06426
   D10        3.00044   0.00213   0.00000   0.01091   0.01086   3.01130
   D11        3.10534   0.00288   0.00000   0.01620   0.01619   3.12153
   D12       -0.09835   0.00214   0.00000   0.01226   0.01225  -0.08610
   D13        0.31885  -0.00496   0.00000  -0.03435  -0.03437   0.28447
   D14       -2.81125  -0.00349   0.00000  -0.02292  -0.02294  -2.83419
   D15       -2.76160  -0.00424   0.00000  -0.03049  -0.03051  -2.79211
   D16        0.39149  -0.00277   0.00000  -0.01905  -0.01908   0.37241
   D17        0.02294  -0.00254   0.00000  -0.01161  -0.01155   0.01139
   D18       -3.13312  -0.00135   0.00000  -0.00551  -0.00543  -3.13855
   D19       -3.13124  -0.00245   0.00000  -0.01128  -0.01122   3.14072
   D20       -0.00411  -0.00126   0.00000  -0.00518  -0.00511  -0.00922
   D21       -0.29179   0.00470   0.00000   0.03255   0.03258  -0.25921
   D22        2.83906   0.00330   0.00000   0.02182   0.02180   2.86086
   D23        2.86419   0.00345   0.00000   0.02630   0.02639   2.89058
   D24       -0.28814   0.00205   0.00000   0.01556   0.01561  -0.27253
   D25       -2.65304  -0.00196   0.00000  -0.01204  -0.01212  -2.66516
   D26        0.54780  -0.00110   0.00000  -0.01035  -0.01035   0.53745
   D27        0.50025  -0.00042   0.00000  -0.00032  -0.00031   0.49994
   D28       -2.58209   0.00043   0.00000   0.00138   0.00145  -2.58064
   D29       -3.08958   0.00137   0.00000   0.00777   0.00771  -3.08187
   D30       -0.00326   0.00101   0.00000   0.00635   0.00626   0.00300
   D31        3.10658   0.00049   0.00000   0.00158   0.00156   3.10815
   D32       -0.02502   0.00105   0.00000   0.00464   0.00465  -0.02036
   D33        0.02344  -0.00010   0.00000   0.00103   0.00097   0.02441
   D34       -3.10816   0.00046   0.00000   0.00409   0.00406  -3.10410
   D35       -0.01546  -0.00161   0.00000  -0.01025  -0.01029  -0.02575
   D36        0.01397   0.00127   0.00000   0.00664   0.00676   0.02074
   D37       -0.02530  -0.00061   0.00000  -0.00492  -0.00481  -0.03011
   D38        3.10678  -0.00125   0.00000  -0.00814  -0.00817   3.09860
   D39        0.00600   0.00048   0.00000   0.00163   0.00181   0.00781
         Item               Value     Threshold  Converged?
 Maximum Force            0.129775     0.000450     NO 
 RMS     Force            0.023746     0.000300     NO 
 Maximum Displacement     0.175288     0.001800     NO 
 RMS     Displacement     0.043201     0.001200     NO 
 Predicted change in Energy=-4.760094D-02
 Lowest energy point so far.  Saving SCF results.
 GradGradGradGradGradGradGradGradGradGradGradGradGradGradGradGradGradGrad

 Leave Link  103 at Tue Apr  5 19:58:10 2022, MaxMem=  1879048192 cpu:               0.2 elap:               0.1
 (Enter /gpfs/software/gaussian16/sse4/tar/g16/l202.exe)
                          Input orientation:                          
 ---------------------------------------------------------------------
 Center     Atomic      Atomic             Coordinates (Angstroms)
 Number     Number       Type             X           Y           Z
 ---------------------------------------------------------------------
      1          6           0       -3.950884   -0.842532   -0.159431
      2          6           0       -3.347765    0.446407    0.244037
      3          6           0       -2.001115    0.648397    0.211033
      4          6           0       -3.010711   -1.769012   -0.809233
      5          6           0       -1.674470   -1.550658   -0.799372
      6          6           0       -1.094057   -0.414042   -0.145405
      7         17           0       -1.346752    2.237751    0.507273
      8          8           0       -5.143037   -1.096012   -0.007118
      9         17           0       -4.478767    1.680006    0.693351
     10          6           0        0.356183   -0.416223    0.139823
     11          6           0        1.253776   -1.127535   -0.665820
     12          6           0        2.526505   -1.186401   -0.380035
     13          6           0        0.925106    0.230654    1.272832
     14          6           0        2.290614    0.153121    1.497884
     15          6           0        3.039662   -0.544152    0.682727
     16          1           0        0.302234    0.775619    1.972391
     17         17           0       -3.680767   -3.149145   -1.608121
     18          1           0       -1.007595   -2.252752   -1.290966
 ---------------------------------------------------------------------
                    Distance matrix (angstroms):
                    1          2          3          4          5
     1  C    0.000000
     2  C    1.479157   0.000000
     3  C    2.482279   1.362114   0.000000
     4  C    1.471235   2.476099   2.811421   0.000000
     5  C    2.468405   2.806579   2.442019   1.353999   0.000000
     6  C    2.888816   2.443611   1.441728   2.439297   1.434032
     7  Cl   4.088292   2.698565   1.744131   4.533882   4.020791
     8  O    1.228284   2.380155   3.600309   2.375528   3.586826
     9  Cl   2.714608   1.732863   2.726831   4.038399   4.530948
    10  C    4.338446   3.804500   2.587535   3.750563   2.508503
    11  C    5.236997   4.947657   3.810134   4.314847   2.961671
    12  C    6.490260   6.128831   4.920893   5.584300   4.237537
    13  C    5.194071   4.400271   3.140811   4.881015   3.771591
    14  C    6.534089   5.783551   4.507796   6.092736   4.888982
    15  C    7.047410   6.478647   5.201355   6.350845   5.043086
    16  H    5.025146   4.051923   2.902410   5.018783   4.123300
    17  Cl   2.737175   4.058248   4.533418   1.729730   2.689695
    18  H    3.454278   3.888199   3.414637   2.116257   1.085967
                    6          7          8          9         10
     6  C    0.000000
     7  Cl   2.742599   0.000000
     8  O    4.108338   5.078420   0.000000
     9  Cl   4.067531   3.186725   2.939079   0.000000
    10  C    1.478025   3.174678   5.543025   5.298803   0.000000
    11  C    2.508431   4.411807   6.430715   6.526230   1.400250
    12  C    3.709456   5.245403   7.679135   7.644755   2.360874
    13  C    2.550304   3.126637   6.341977   5.624790   1.423317
    14  C    3.805006   4.307834   7.686646   6.985927   2.431153
    15  C    4.217862   5.197152   8.230248   7.840520   2.740833
    16  H    2.801782   2.646424   6.088714   5.031087   2.186710
    17  Cl   4.038736   6.240285   2.986101   5.408723   5.178913
    18  H    2.168096   4.849052   4.481985   5.608310   2.698127
                   11         12         13         14         15
    11  C    0.000000
    12  C    1.305748   0.000000
    13  C    2.389786   2.702683   0.000000
    14  C    2.719693   2.318737   1.386100   0.000000
    15  C    2.312640   1.343606   2.328067   1.308335   0.000000
    16  H    3.389334   3.785606   1.083669   2.136894   3.301293
    17  Cl   5.415214   6.625012   6.398202   7.497307   7.562945
    18  H    2.602061   3.802205   4.059027   4.944097   4.816126
                   16         17         18
    16  H    0.000000
    17  Cl   6.639890   0.000000
    18  H    4.640710   2.837244   0.000000
 Stoichiometry    C12H2Cl3O(1-)
 Framework group  C1[X(C12H2Cl3O)]
 Deg. of freedom    48
 Full point group                 C1      NOp   1
 RotChk:  IX=0 Diff= 2.58D-02
 Largest Abelian subgroup         C1      NOp   1
 Largest concise Abelian subgroup C1      NOp   1
                         Standard orientation:                         
 ---------------------------------------------------------------------
 Center     Atomic      Atomic             Coordinates (Angstroms)
 Number     Number       Type             X           Y           Z
 ---------------------------------------------------------------------
      1          6           0        2.256014    0.265672    0.283912
      2          6           0        1.479540   -0.976088    0.076492
      3          6           0        0.137595   -0.951185   -0.155713
      4          6           0        1.511044    1.498025   -0.017514
      5          6           0        0.171753    1.489842   -0.216376
      6          6           0       -0.602608    0.285797   -0.132179
      7         17           0       -0.703629   -2.416988   -0.586707
      8          8           0        3.434028    0.263610    0.631705
      9         17           0        2.410696   -2.437465    0.088408
     10          6           0       -2.071320    0.387561   -0.001465
     11          6           0       -2.773469    1.478695   -0.527880
     12          6           0       -4.061828    1.605994   -0.357867
     13          6           0       -2.853755   -0.559223    0.717720
     14          6           0       -4.223198   -0.377811    0.831679
     15          6           0       -4.779019    0.682662    0.304229
     16          1           0       -2.391207   -1.417814    1.190171
     17         17           0        2.417785    2.966953   -0.127236
     18          1           0       -0.347982    2.416777   -0.439961
 ---------------------------------------------------------------------
 Rotational constants (GHZ):           0.5493037           0.2955437           0.1987201
 Leave Link  202 at Tue Apr  5 19:58:11 2022, MaxMem=  1879048192 cpu:               0.1 elap:               0.0
 (Enter /gpfs/software/gaussian16/sse4/tar/g16/l301.exe)
 Standard basis: 6-311+G(d,p) (5D, 7F)
 Ernie: Thresh=  0.10000D-02 Tol=  0.10000D-05 Strict=F.
 There are   404 symmetry adapted cartesian basis functions of A   symmetry.
 There are   388 symmetry adapted basis functions of A   symmetry.
   388 basis functions,   643 primitive gaussians,   404 cartesian basis functions
    67 alpha electrons       67 beta electrons
       nuclear repulsion energy      1269.7910598030 Hartrees.
 IExCor= 4336 DFT=T Ex+Corr=M062X ExCW=0 ScaHFX=  0.540000
 ScaDFX=  1.000000  1.000000  1.000000  1.000000 ScalE2=  1.000000  1.000000
 IRadAn=      5 IRanWt=     -1 IRanGd=            0 ICorTp=0 IEmpDi=  4
 NAtoms=   18 NActive=   18 NUniq=   18 SFac= 1.00D+00 NAtFMM=   60 NAOKFM=F Big=F
 Integral buffers will be    131072 words long.
 Raffenetti 2 integral format.
 Two-electron integral symmetry is turned on.
 Leave Link  301 at Tue Apr  5 19:58:11 2022, MaxMem=  1879048192 cpu:               0.4 elap:               0.1
 (Enter /gpfs/software/gaussian16/sse4/tar/g16/l302.exe)
 NPDir=0 NMtPBC=     1 NCelOv=     1 NCel=       1 NClECP=     1 NCelD=      1
         NCelK=      1 NCelE2=     1 NClLst=     1 CellRange=     0.0.
 One-electron integrals computed using PRISM.
 One-electron integral symmetry used in STVInt
 NBasis=   388 RedAO= T EigKep=  1.05D-06  NBF=   388
 NBsUse=   385 1.00D-06 EigRej=  9.62D-07 NBFU=   385
 Precomputing XC quadrature grid using
 IXCGrd= 4 IRadAn=           5 IRanWt=          -1 IRanGd=           0 AccXCQ= 0.00D+00.
 Generated NRdTot=       0 NPtTot=           0 NUsed=           0 NTot=          32
 NSgBfM=   399   399   399   399   399 MxSgAt=    18 MxSgA2=    18.
 Leave Link  302 at Tue Apr  5 19:58:11 2022, MaxMem=  1879048192 cpu:               2.7 elap:               0.4
 (Enter /gpfs/software/gaussian16/sse4/tar/g16/l303.exe)
 DipDrv:  MaxL=1.
 Leave Link  303 at Tue Apr  5 19:58:11 2022, MaxMem=  1879048192 cpu:               0.3 elap:               0.1
 (Enter /gpfs/software/gaussian16/sse4/tar/g16/l401.exe)
 Initial guess from the checkpoint file:  "checkpoint.chk"
 B after Tr=    -0.000000    0.000000    0.000000
         Rot=    0.999945   -0.001239   -0.001099    0.010353 Ang=  -1.20 deg.
 Guess basis will be translated and rotated to current coordinates.
 JPrj=2 DoOrth=T DoCkMO=T.
 Generating alternative initial guess.
 ExpMin= 4.38D-02 ExpMax= 1.06D+05 ExpMxC= 3.62D+03 IAcc=2 IRadAn=         4 AccDes= 0.00D+00
 Harris functional with IExCor= 1009 and IRadAn=       4 diagonalized for initial guess.
 HarFok:  IExCor= 1009 AccDes= 0.00D+00 IRadAn=         4 IDoV= 1 UseB2=F ITyADJ=14
 ICtDFT=  3500011 ScaDFX=  1.000000  1.000000  1.000000  1.000000
 FoFCou: FMM=F IPFlag=           0 FMFlag=      100000 FMFlg1=           0
         NFxFlg=           0 DoJE=T BraDBF=F KetDBF=T FulRan=T
         wScrn=  0.000000 ICntrl=       500 IOpCl=  0 I1Cent=   200000004 NGrid=           0
         NMat0=    1 NMatS0=      1 NMatT0=    0 NMatD0=    1 NMtDS0=    0 NMtDT0=    0
 Petite list used in FoFCou.
 Harris En= -1913.14811272414    
 Leave Link  401 at Tue Apr  5 19:58:13 2022, MaxMem=  1879048192 cpu:              10.7 elap:               1.6
 (Enter /gpfs/software/gaussian16/sse4/tar/g16/l502.exe)
 Integral symmetry usage will be decided dynamically.
 Closed shell SCF:
 Using DIIS extrapolation, IDIIS=  1040.
 NGot=  1879048192 LenX=  1878715301 LenY=  1878551644
 Requested convergence on RMS density matrix=1.00D-08 within 128 cycles.
 Requested convergence on MAX density matrix=1.00D-06.
 Requested convergence on             energy=1.00D-06.
 No special actions if energy rises.
 Fock matrices will be formed incrementally for  20 cycles.

 Cycle   1  Pass 1  IDiag  1:
 FoFJK:  IHMeth= 1 ICntrl=       0 DoSepK=F KAlg= 0 I1Cent=           0 FoldK=F
 IRaf= 840000000 NMat=       1 IRICut=       1 DoRegI=T DoRafI=F ISym2E= 0 IDoP0=0 IntGTp=1.
 FoFCou: FMM=F IPFlag=           0 FMFlag=      100000 FMFlg1=           0
         NFxFlg=           0 DoJE=F BraDBF=F KetDBF=F FulRan=T
         wScrn=  0.000000 ICntrl=         0 IOpCl=  0 I1Cent=           0 NGrid=           0
         NMat0=    1 NMatS0=      1 NMatT0=    0 NMatD0=    1 NMtDS0=    0 NMtDT0=    0
 Symmetry not used in FoFCou.
 E= -1913.98883447131    
 DIIS: error= 3.43D-03 at cycle   1 NSaved=   1.
 NSaved= 1 IEnMin= 1 EnMin= -1913.98883447131     IErMin= 1 ErrMin= 3.43D-03
 ErrMax= 3.43D-03  0.00D+00 EMaxC= 1.00D-01 BMatC= 1.77D-02 BMatP= 1.77D-02
 IDIUse=3 WtCom= 9.66D-01 WtEn= 3.43D-02
 Coeff-Com:  0.100D+01
 Coeff-En:   0.100D+01
 Coeff:      0.100D+01
 Gap=     0.396 Goal=   None    Shift=    0.000
 GapD=    0.396 DampG=1.000 DampE=1.000 DampFc=1.0000 IDamp=-1.
 RMSDP=1.41D-02 MaxDP=1.50D+00              OVMax= 4.55D-02

 Cycle   2  Pass 1  IDiag  1:
 RMSU=  1.13D-02    CP:  1.05D+00
 E= -1914.01172275014     Delta-E=       -0.022888278823 Rises=F Damp=F
 DIIS: error= 2.23D-03 at cycle   2 NSaved=   2.
 NSaved= 2 IEnMin= 2 EnMin= -1914.01172275014     IErMin= 2 ErrMin= 2.23D-03
 ErrMax= 2.23D-03  0.00D+00 EMaxC= 1.00D-01 BMatC= 2.67D-03 BMatP= 1.77D-02
 IDIUse=3 WtCom= 9.78D-01 WtEn= 2.23D-02
 Coeff-Com:  0.165D+00 0.835D+00
 Coeff-En:   0.000D+00 0.100D+01
 Coeff:      0.161D+00 0.839D+00
 Gap=     0.126 Goal=   None    Shift=    0.000
 RMSDP=3.93D-03 MaxDP=4.40D-01 DE=-2.29D-02 OVMax= 2.71D-02

 Cycle   3  Pass 1  IDiag  1:
 RMSU=  3.40D-03    CP:  1.04D+00  1.12D+00
 E= -1914.01116433497     Delta-E=        0.000558415168 Rises=F Damp=F
 DIIS: error= 3.55D-03 at cycle   3 NSaved=   3.
 NSaved= 3 IEnMin= 2 EnMin= -1914.01172275014     IErMin= 2 ErrMin= 2.23D-03
 ErrMax= 3.55D-03  0.00D+00 EMaxC= 1.00D-01 BMatC= 3.26D-03 BMatP= 2.67D-03
 IDIUse=3 WtCom= 1.44D-01 WtEn= 8.56D-01
 Coeff-Com: -0.759D-02 0.529D+00 0.478D+00
 Coeff-En:   0.000D+00 0.541D+00 0.459D+00
 Coeff:     -0.109D-02 0.540D+00 0.461D+00
 Gap=     0.116 Goal=   None    Shift=    0.000
 RMSDP=4.50D-03 MaxDP=4.05D-01 DE= 5.58D-04 OVMax= 2.25D-02

 Cycle   4  Pass 1  IDiag  1:
 RMSU=  2.94D-03    CP:  1.06D+00  1.17D+00  5.57D-01
 E= -1914.01440012974     Delta-E=       -0.003235794769 Rises=F Damp=F
 DIIS: error= 8.37D-04 at cycle   4 NSaved=   4.
 NSaved= 4 IEnMin= 4 EnMin= -1914.01440012974     IErMin= 4 ErrMin= 8.37D-04
 ErrMax= 8.37D-04  0.00D+00 EMaxC= 1.00D-01 BMatC= 3.64D-04 BMatP= 2.67D-03
 IDIUse=3 WtCom= 9.92D-01 WtEn= 8.37D-03
 Coeff-Com: -0.227D-01 0.215D+00 0.297D+00 0.510D+00
 Coeff-En:   0.000D+00 0.000D+00 0.641D-01 0.936D+00
 Coeff:     -0.225D-01 0.214D+00 0.295D+00 0.514D+00
 Gap=     0.115 Goal=   None    Shift=    0.000
 RMSDP=9.46D-04 MaxDP=5.78D-02 DE=-3.24D-03 OVMax= 4.81D-03

 Cycle   5  Pass 1  IDiag  1:
 RMSU=  8.49D-04    CP:  1.06D+00  1.17D+00  6.27D-01  9.04D-01
 E= -1914.01477910505     Delta-E=       -0.000378975316 Rises=F Damp=F
 DIIS: error= 1.64D-04 at cycle   5 NSaved=   5.
 NSaved= 5 IEnMin= 5 EnMin= -1914.01477910505     IErMin= 5 ErrMin= 1.64D-04
 ErrMax= 1.64D-04  0.00D+00 EMaxC= 1.00D-01 BMatC= 1.69D-05 BMatP= 3.64D-04
 IDIUse=3 WtCom= 9.98D-01 WtEn= 1.64D-03
 Coeff-Com: -0.770D-02 0.242D-01 0.798D-01 0.199D+00 0.704D+00
 Coeff-En:   0.000D+00 0.000D+00 0.000D+00 0.000D+00 0.100D+01
 Coeff:     -0.769D-02 0.242D-01 0.797D-01 0.199D+00 0.705D+00
 Gap=     0.115 Goal=   None    Shift=    0.000
 RMSDP=3.51D-04 MaxDP=2.13D-02 DE=-3.79D-04 OVMax= 3.28D-03

 Cycle   6  Pass 1  IDiag  1:
 RMSU=  2.86D-04    CP:  1.06D+00  1.17D+00  6.40D-01  9.26D-01  1.18D+00
 E= -1914.01480107649     Delta-E=       -0.000021971435 Rises=F Damp=F
 DIIS: error= 8.14D-05 at cycle   6 NSaved=   6.
 NSaved= 6 IEnMin= 6 EnMin= -1914.01480107649     IErMin= 6 ErrMin= 8.14D-05
 ErrMax= 8.14D-05  0.00D+00 EMaxC= 1.00D-01 BMatC= 5.39D-06 BMatP= 1.69D-05
 IDIUse=1 WtCom= 1.00D+00 WtEn= 0.00D+00
 Coeff-Com: -0.219D-03-0.261D-01-0.598D-02 0.945D-02 0.389D+00 0.634D+00
 Coeff:     -0.219D-03-0.261D-01-0.598D-02 0.945D-02 0.389D+00 0.634D+00
 Gap=     0.115 Goal=   None    Shift=    0.000
 RMSDP=2.19D-04 MaxDP=2.18D-02 DE=-2.20D-05 OVMax= 1.47D-03

 Cycle   7  Pass 1  IDiag  1:
 RMSU=  1.41D-04    CP:  1.06D+00  1.18D+00  6.73D-01  9.54D-01  1.20D+00
                    CP:  7.71D-01
 E= -1914.01480828130     Delta-E=       -0.000007204809 Rises=F Damp=F
 DIIS: error= 6.46D-05 at cycle   7 NSaved=   7.
 NSaved= 7 IEnMin= 7 EnMin= -1914.01480828130     IErMin= 7 ErrMin= 6.46D-05
 ErrMax= 6.46D-05  0.00D+00 EMaxC= 1.00D-01 BMatC= 1.32D-06 BMatP= 5.39D-06
 IDIUse=1 WtCom= 1.00D+00 WtEn= 0.00D+00
 Coeff-Com:  0.102D-02-0.210D-01-0.155D-01-0.269D-01 0.156D+00 0.394D+00
 Coeff-Com:  0.513D+00
 Coeff:      0.102D-02-0.210D-01-0.155D-01-0.269D-01 0.156D+00 0.394D+00
 Coeff:      0.513D+00
 Gap=     0.115 Goal=   None    Shift=    0.000
 RMSDP=5.52D-05 MaxDP=3.71D-03 DE=-7.20D-06 OVMax= 8.60D-04

 Cycle   8  Pass 1  IDiag  1:
 RMSU=  3.65D-05    CP:  1.06D+00  1.18D+00  6.80D-01  9.58D-01  1.21D+00
                    CP:  8.45D-01  1.14D+00
 E= -1914.01481025500     Delta-E=       -0.000001973699 Rises=F Damp=F
 DIIS: error= 2.77D-05 at cycle   8 NSaved=   8.
 NSaved= 8 IEnMin= 8 EnMin= -1914.01481025500     IErMin= 8 ErrMin= 2.77D-05
 ErrMax= 2.77D-05  0.00D+00 EMaxC= 1.00D-01 BMatC= 2.88D-07 BMatP= 1.32D-06
 IDIUse=1 WtCom= 1.00D+00 WtEn= 0.00D+00
 Coeff-Com:  0.756D-03-0.579D-02-0.804D-02-0.235D-01-0.148D-01 0.387D-01
 Coeff-Com:  0.311D+00 0.702D+00
 Coeff:      0.756D-03-0.579D-02-0.804D-02-0.235D-01-0.148D-01 0.387D-01
 Coeff:      0.311D+00 0.702D+00
 Gap=     0.115 Goal=   None    Shift=    0.000
 RMSDP=7.28D-05 MaxDP=4.93D-03 DE=-1.97D-06 OVMax= 7.02D-04

 Cycle   9  Pass 1  IDiag  1:
 RMSU=  2.94D-05    CP:  1.06D+00  1.18D+00  6.79D-01  9.72D-01  1.26D+00
                    CP:  8.87D-01  1.35D+00  9.84D-01
 E= -1914.01481102772     Delta-E=       -0.000000772729 Rises=F Damp=F
 DIIS: error= 1.28D-05 at cycle   9 NSaved=   9.
 NSaved= 9 IEnMin= 9 EnMin= -1914.01481102772     IErMin= 9 ErrMin= 1.28D-05
 ErrMax= 1.28D-05  0.00D+00 EMaxC= 1.00D-01 BMatC= 6.88D-08 BMatP= 2.88D-07
 IDIUse=1 WtCom= 1.00D+00 WtEn= 0.00D+00
 Coeff-Com:  0.161D-03 0.219D-02 0.216D-03-0.714D-02-0.407D-01-0.841D-01
 Coeff-Com: -0.118D-02 0.363D+00 0.768D+00
 Coeff:      0.161D-03 0.219D-02 0.216D-03-0.714D-02-0.407D-01-0.841D-01
 Coeff:     -0.118D-02 0.363D+00 0.768D+00
 Gap=     0.115 Goal=   None    Shift=    0.000
 RMSDP=2.72D-05 MaxDP=1.60D-03 DE=-7.73D-07 OVMax= 5.36D-04

 Cycle  10  Pass 1  IDiag  1:
 RMSU=  1.49D-05    CP:  1.06D+00  1.18D+00  6.81D-01  9.73D-01  1.26D+00
                    CP:  8.77D-01  1.47D+00  1.19D+00  1.08D+00
 E= -1914.01481126467     Delta-E=       -0.000000236949 Rises=F Damp=F
 DIIS: error= 5.32D-06 at cycle  10 NSaved=  10.
 NSaved=10 IEnMin=10 EnMin= -1914.01481126467     IErMin=10 ErrMin= 5.32D-06
 ErrMax= 5.32D-06  0.00D+00 EMaxC= 1.00D-01 BMatC= 1.47D-08 BMatP= 6.88D-08
 IDIUse=1 WtCom= 1.00D+00 WtEn= 0.00D+00
 Coeff-Com: -0.701D-04 0.233D-02 0.209D-02 0.598D-03-0.155D-01-0.502D-01
 Coeff-Com: -0.719D-01 0.425D-01 0.372D+00 0.718D+00
 Coeff:     -0.701D-04 0.233D-02 0.209D-02 0.598D-03-0.155D-01-0.502D-01
 Coeff:     -0.719D-01 0.425D-01 0.372D+00 0.718D+00
 Gap=     0.115 Goal=   None    Shift=    0.000
 RMSDP=1.42D-05 MaxDP=1.03D-03 DE=-2.37D-07 OVMax= 2.86D-04

 Cycle  11  Pass 1  IDiag  1:
 RMSU=  5.26D-06    CP:  1.06D+00  1.18D+00  6.82D-01  9.73D-01  1.26D+00
                    CP:  8.79D-01  1.51D+00  1.23D+00  1.24D+00  1.08D+00
 E= -1914.01481132016     Delta-E=       -0.000000055485 Rises=F Damp=F
 DIIS: error= 2.65D-06 at cycle  11 NSaved=  11.
 NSaved=11 IEnMin=11 EnMin= -1914.01481132016     IErMin=11 ErrMin= 2.65D-06
 ErrMax= 2.65D-06  0.00D+00 EMaxC= 1.00D-01 BMatC= 2.31D-09 BMatP= 1.47D-08
 IDIUse=1 WtCom= 1.00D+00 WtEn= 0.00D+00
 Coeff-Com: -0.741D-04 0.434D-03 0.952D-03 0.174D-02 0.410D-02-0.562D-03
 Coeff-Com: -0.285D-01-0.633D-01-0.436D-01 0.254D+00 0.874D+00
 Coeff:     -0.741D-04 0.434D-03 0.952D-03 0.174D-02 0.410D-02-0.562D-03
 Coeff:     -0.285D-01-0.633D-01-0.436D-01 0.254D+00 0.874D+00
 Gap=     0.115 Goal=   None    Shift=    0.000
 RMSDP=5.81D-06 MaxDP=3.95D-04 DE=-5.55D-08 OVMax= 1.90D-04

 Cycle  12  Pass 1  IDiag  1:
 RMSU=  2.06D-06    CP:  1.06D+00  1.18D+00  6.82D-01  9.73D-01  1.26D+00
                    CP:  8.75D-01  1.52D+00  1.24D+00  1.27D+00  1.36D+00
                    CP:  1.31D+00
 E= -1914.01481133733     Delta-E=       -0.000000017170 Rises=F Damp=F
 DIIS: error= 1.24D-06 at cycle  12 NSaved=  12.
 NSaved=12 IEnMin=12 EnMin= -1914.01481133733     IErMin=12 ErrMin= 1.24D-06
 ErrMax= 1.24D-06  0.00D+00 EMaxC= 1.00D-01 BMatC= 5.02D-10 BMatP= 2.31D-09
 IDIUse=1 WtCom= 1.00D+00 WtEn= 0.00D+00
 Coeff-Com:  0.896D-06-0.463D-03-0.273D-03 0.232D-03 0.460D-02 0.108D-01
 Coeff-Com:  0.113D-01-0.218D-01-0.963D-01-0.133D+00 0.227D+00 0.998D+00
 Coeff:      0.896D-06-0.463D-03-0.273D-03 0.232D-03 0.460D-02 0.108D-01
 Coeff:      0.113D-01-0.218D-01-0.963D-01-0.133D+00 0.227D+00 0.998D+00
 Gap=     0.115 Goal=   None    Shift=    0.000
 RMSDP=2.90D-06 MaxDP=1.91D-04 DE=-1.72D-08 OVMax= 1.19D-04

 Cycle  13  Pass 1  IDiag  1:
 RMSU=  1.18D-06    CP:  1.06D+00  1.18D+00  6.82D-01  9.73D-01  1.26D+00
                    CP:  8.74D-01  1.53D+00  1.25D+00  1.29D+00  1.46D+00
                    CP:  1.56D+00  1.28D+00
 E= -1914.01481134215     Delta-E=       -0.000000004819 Rises=F Damp=F
 DIIS: error= 5.48D-07 at cycle  13 NSaved=  13.
 NSaved=13 IEnMin=13 EnMin= -1914.01481134215     IErMin=13 ErrMin= 5.48D-07
 ErrMax= 5.48D-07  0.00D+00 EMaxC= 1.00D-01 BMatC= 1.17D-10 BMatP= 5.02D-10
 IDIUse=1 WtCom= 1.00D+00 WtEn= 0.00D+00
 Coeff-Com:  0.139D-04-0.258D-03-0.295D-03-0.175D-03 0.930D-03 0.372D-02
 Coeff-Com:  0.984D-02 0.294D-02-0.268D-01-0.100D+00-0.760D-01 0.402D+00
 Coeff-Com:  0.784D+00
 Coeff:      0.139D-04-0.258D-03-0.295D-03-0.175D-03 0.930D-03 0.372D-02
 Coeff:      0.984D-02 0.294D-02-0.268D-01-0.100D+00-0.760D-01 0.402D+00
 Coeff:      0.784D+00
 Gap=     0.115 Goal=   None    Shift=    0.000
 RMSDP=1.09D-06 MaxDP=4.75D-05 DE=-4.82D-09 OVMax= 4.73D-05

 Cycle  14  Pass 1  IDiag  1:
 RMSU=  5.14D-07    CP:  1.06D+00  1.18D+00  6.82D-01  9.73D-01  1.26D+00
                    CP:  8.74D-01  1.53D+00  1.25D+00  1.29D+00  1.48D+00
                    CP:  1.68D+00  1.52D+00  1.18D+00
 E= -1914.01481134283     Delta-E=       -0.000000000683 Rises=F Damp=F
 DIIS: error= 2.99D-07 at cycle  14 NSaved=  14.
 NSaved=14 IEnMin=14 EnMin= -1914.01481134283     IErMin=14 ErrMin= 2.99D-07
 ErrMax= 2.99D-07  0.00D+00 EMaxC= 1.00D-01 BMatC= 3.00D-11 BMatP= 1.17D-10
 IDIUse=1 WtCom= 1.00D+00 WtEn= 0.00D+00
 Coeff-Com:  0.456D-05 0.185D-04-0.561D-04-0.748D-04-0.783D-03-0.130D-02
 Coeff-Com:  0.181D-02 0.554D-02 0.129D-01-0.649D-02-0.944D-01-0.885D-01
 Coeff-Com:  0.294D+00 0.877D+00
 Coeff:      0.456D-05 0.185D-04-0.561D-04-0.748D-04-0.783D-03-0.130D-02
 Coeff:      0.181D-02 0.554D-02 0.129D-01-0.649D-02-0.944D-01-0.885D-01
 Coeff:      0.294D+00 0.877D+00
 Gap=     0.115 Goal=   None    Shift=    0.000
 RMSDP=9.35D-07 MaxDP=5.52D-05 DE=-6.83D-10 OVMax= 2.66D-05

 Cycle  15  Pass 1  IDiag  1:
 RMSU=  2.57D-07    CP:  1.06D+00  1.18D+00  6.82D-01  9.73D-01  1.26D+00
                    CP:  8.74D-01  1.53D+00  1.25D+00  1.29D+00  1.50D+00
                    CP:  1.70D+00  1.71D+00  1.36D+00  1.13D+00
 E= -1914.01481134307     Delta-E=       -0.000000000245 Rises=F Damp=F
 DIIS: error= 1.41D-07 at cycle  15 NSaved=  15.
 NSaved=15 IEnMin=15 EnMin= -1914.01481134307     IErMin=15 ErrMin= 1.41D-07
 ErrMax= 1.41D-07  0.00D+00 EMaxC= 1.00D-01 BMatC= 1.06D-11 BMatP= 3.00D-11
 IDIUse=1 WtCom= 1.00D+00 WtEn= 0.00D+00
 Coeff-Com: -0.965D-06 0.731D-04 0.339D-04 0.149D-04-0.720D-03-0.173D-02
 Coeff-Com: -0.104D-02 0.208D-02 0.139D-01 0.200D-01-0.360D-01-0.133D+00
 Coeff-Com: -0.885D-02 0.491D+00 0.655D+00
 Coeff:     -0.965D-06 0.731D-04 0.339D-04 0.149D-04-0.720D-03-0.173D-02
 Coeff:     -0.104D-02 0.208D-02 0.139D-01 0.200D-01-0.360D-01-0.133D+00
 Coeff:     -0.885D-02 0.491D+00 0.655D+00
 Gap=     0.115 Goal=   None    Shift=    0.000
 RMSDP=5.11D-07 MaxDP=3.01D-05 DE=-2.45D-10 OVMax= 8.63D-06

 Cycle  16  Pass 1  IDiag  1:
 RMSU=  1.24D-07    CP:  1.06D+00  1.18D+00  6.82D-01  9.73D-01  1.26D+00
                    CP:  8.74D-01  1.53D+00  1.25D+00  1.30D+00  1.50D+00
                    CP:  1.70D+00  1.72D+00  1.46D+00  1.32D+00  9.53D-01
 E= -1914.01481134293     Delta-E=        0.000000000147 Rises=F Damp=F
 DIIS: error= 7.24D-08 at cycle  16 NSaved=  16.
 NSaved=16 IEnMin=15 EnMin= -1914.01481134307     IErMin=16 ErrMin= 7.24D-08
 ErrMax= 7.24D-08  0.00D+00 EMaxC= 1.00D-01 BMatC= 1.78D-12 BMatP= 1.06D-11
 IDIUse=1 WtCom= 1.00D+00 WtEn= 0.00D+00
 Coeff-Com: -0.128D-05 0.190D-04 0.225D-04 0.307D-04-0.197D-04-0.167D-03
 Coeff-Com: -0.567D-03-0.128D-02 0.109D-02 0.979D-02 0.147D-01-0.225D-01
 Coeff-Com: -0.976D-01-0.690D-01 0.242D+00 0.924D+00
 Coeff:     -0.128D-05 0.190D-04 0.225D-04 0.307D-04-0.197D-04-0.167D-03
 Coeff:     -0.567D-03-0.128D-02 0.109D-02 0.979D-02 0.147D-01-0.225D-01
 Coeff:     -0.976D-01-0.690D-01 0.242D+00 0.924D+00
 Gap=     0.115 Goal=   None    Shift=    0.000
 RMSDP=2.02D-07 MaxDP=1.48D-05 DE= 1.47D-10 OVMax= 5.09D-06

 Cycle  17  Pass 1  IDiag  1:
 RMSU=  5.50D-08    CP:  1.06D+00  1.18D+00  6.82D-01  9.73D-01  1.26D+00
                    CP:  8.74D-01  1.53D+00  1.25D+00  1.30D+00  1.50D+00
                    CP:  1.70D+00  1.73D+00  1.51D+00  1.42D+00  1.09D+00
                    CP:  1.31D+00
 E= -1914.01481134313     Delta-E=       -0.000000000197 Rises=F Damp=F
 DIIS: error= 2.78D-08 at cycle  17 NSaved=  17.
 NSaved=17 IEnMin=17 EnMin= -1914.01481134313     IErMin=17 ErrMin= 2.78D-08
 ErrMax= 2.78D-08  0.00D+00 EMaxC= 1.00D-01 BMatC= 3.56D-13 BMatP= 1.78D-12
 IDIUse=1 WtCom= 1.00D+00 WtEn= 0.00D+00
 Coeff-Com: -0.416D-06-0.385D-05 0.105D-05 0.133D-04 0.107D-03 0.190D-03
 Coeff-Com: -0.409D-04-0.965D-03-0.173D-02 0.212D-03 0.970D-02 0.151D-01
 Coeff-Com: -0.286D-01-0.101D+00-0.511D-01 0.325D+00 0.833D+00
 Coeff:     -0.416D-06-0.385D-05 0.105D-05 0.133D-04 0.107D-03 0.190D-03
 Coeff:     -0.409D-04-0.965D-03-0.173D-02 0.212D-03 0.970D-02 0.151D-01
 Coeff:     -0.286D-01-0.101D+00-0.511D-01 0.325D+00 0.833D+00
 Gap=     0.115 Goal=   None    Shift=    0.000
 RMSDP=1.36D-07 MaxDP=9.08D-06 DE=-1.97D-10 OVMax= 1.91D-06

 Cycle  18  Pass 1  IDiag  1:
 RMSU=  3.28D-08    CP:  1.06D+00  1.18D+00  6.82D-01  9.73D-01  1.26D+00
                    CP:  8.74D-01  1.53D+00  1.25D+00  1.30D+00  1.50D+00
                    CP:  1.70D+00  1.73D+00  1.51D+00  1.43D+00  1.18D+00
                    CP:  1.53D+00  1.02D+00
 E= -1914.01481134315     Delta-E=       -0.000000000023 Rises=F Damp=F
 DIIS: error= 1.43D-08 at cycle  18 NSaved=  18.
 NSaved=18 IEnMin=18 EnMin= -1914.01481134315     IErMin=18 ErrMin= 1.43D-08
 ErrMax= 1.43D-08  0.00D+00 EMaxC= 1.00D-01 BMatC= 8.77D-14 BMatP= 3.56D-13
 IDIUse=1 WtCom= 1.00D+00 WtEn= 0.00D+00
 Coeff-Com:  0.153D-06-0.749D-05-0.649D-05-0.126D-05 0.693D-04 0.148D-03
 Coeff-Com:  0.143D-03-0.177D-03-0.111D-02-0.247D-02 0.772D-03 0.143D-01
 Coeff-Com:  0.115D-01-0.348D-01-0.979D-01-0.538D-01 0.395D+00 0.768D+00
 Coeff:      0.153D-06-0.749D-05-0.649D-05-0.126D-05 0.693D-04 0.148D-03
 Coeff:      0.143D-03-0.177D-03-0.111D-02-0.247D-02 0.772D-03 0.143D-01
 Coeff:      0.115D-01-0.348D-01-0.979D-01-0.538D-01 0.395D+00 0.768D+00
 Gap=     0.115 Goal=   None    Shift=    0.000
 RMSDP=7.50D-08 MaxDP=5.96D-06 DE=-2.32D-11 OVMax= 9.23D-07

 Cycle  19  Pass 1  IDiag  1:
 RMSU=  1.02D-08    CP:  1.06D+00  1.18D+00  6.82D-01  9.73D-01  1.26D+00
                    CP:  8.74D-01  1.53D+00  1.25D+00  1.30D+00  1.50D+00
                    CP:  1.70D+00  1.73D+00  1.51D+00  1.44D+00  1.18D+00
                    CP:  1.65D+00  1.16D+00  1.43D+00
 E= -1914.01481134308     Delta-E=        0.000000000069 Rises=F Damp=F
 DIIS: error= 5.34D-09 at cycle  19 NSaved=  19.
 NSaved=19 IEnMin=18 EnMin= -1914.01481134315     IErMin=19 ErrMin= 5.34D-09
 ErrMax= 5.34D-09  0.00D+00 EMaxC= 1.00D-01 BMatC= 1.16D-14 BMatP= 8.77D-14
 IDIUse=1 WtCom= 1.00D+00 WtEn= 0.00D+00
 Coeff-Com:  0.113D-06-0.180D-05-0.230D-05-0.266D-05 0.603D-05 0.142D-04
 Coeff-Com:  0.457D-04 0.929D-04-0.758D-04-0.846D-03-0.127D-02 0.211D-02
 Coeff-Com:  0.836D-02 0.512D-02-0.228D-01-0.672D-01-0.247D-01 0.248D+00
 Coeff-Com:  0.853D+00
 Coeff:      0.113D-06-0.180D-05-0.230D-05-0.266D-05 0.603D-05 0.142D-04
 Coeff:      0.457D-04 0.929D-04-0.758D-04-0.846D-03-0.127D-02 0.211D-02
 Coeff:      0.836D-02 0.512D-02-0.228D-01-0.672D-01-0.247D-01 0.248D+00
 Coeff:      0.853D+00
 Gap=     0.115 Goal=   None    Shift=    0.000
 RMSDP=2.40D-08 MaxDP=2.13D-06 DE= 6.87D-11 OVMax= 3.90D-07

 Cycle  20  Pass 1  IDiag  1:
 RMSU=  6.99D-09    CP:  1.06D+00  1.18D+00  6.82D-01  9.73D-01  1.26D+00
                    CP:  8.74D-01  1.53D+00  1.25D+00  1.30D+00  1.51D+00
                    CP:  1.70D+00  1.73D+00  1.51D+00  1.44D+00  1.19D+00
                    CP:  1.68D+00  1.24D+00  1.61D+00  1.05D+00
 E= -1914.01481134307     Delta-E=        0.000000000008 Rises=F Damp=F
 DIIS: error= 3.04D-09 at cycle  20 NSaved=  20.
 NSaved=20 IEnMin=18 EnMin= -1914.01481134315     IErMin=20 ErrMin= 3.04D-09
 ErrMax= 3.04D-09  0.00D+00 EMaxC= 1.00D-01 BMatC= 3.22D-15 BMatP= 1.16D-14
 IDIUse=1 WtCom= 1.00D+00 WtEn= 0.00D+00
 Large coefficients: NSaved= 20 BigCof=    0.00 CofMax=   10.00 Det=-9.82D-15
 Inversion failed.  Reducing to 19 matrices.
 Large coefficients: NSaved= 19 BigCof=    0.00 CofMax=   10.00 Det=-9.91D-15
 Inversion failed.  Reducing to 18 matrices.
 Coeff-Com:  0.904D-07-0.143D-05-0.651D-05-0.121D-04 0.146D-05 0.708D-04
 Coeff-Com:  0.104D-03 0.167D-04-0.440D-03-0.147D-02 0.105D-02 0.747D-02
 Coeff-Com:  0.107D-01-0.139D-01-0.903D-01-0.638D-01 0.330D+00 0.821D+00
 Coeff:      0.904D-07-0.143D-05-0.651D-05-0.121D-04 0.146D-05 0.708D-04
 Coeff:      0.104D-03 0.167D-04-0.440D-03-0.147D-02 0.105D-02 0.747D-02
 Coeff:      0.107D-01-0.139D-01-0.903D-01-0.638D-01 0.330D+00 0.821D+00
 Gap=     0.115 Goal=   None    Shift=    0.000
 RMSDP=8.20D-09 MaxDP=5.30D-07 DE= 7.73D-12 OVMax= 1.99D-07

 SCF Done:  E(RM062X) =  -1914.01481134     A.U. after   20 cycles
            NFock= 20  Conv=0.82D-08     -V/T= 2.0027
 KE= 1.908784368772D+03 PE=-7.080579290498D+03 EE= 1.987989050580D+03
 Leave Link  502 at Tue Apr  5 20:02:25 2022, MaxMem=  1879048192 cpu:            1755.8 elap:             251.5
 (Enter /gpfs/software/gaussian16/sse4/tar/g16/l701.exe)
 ... and contract with generalized density number  0.
 Compute integral first derivatives.
 Leave Link  701 at Tue Apr  5 20:02:25 2022, MaxMem=  1879048192 cpu:               1.2 elap:               0.2
 (Enter /gpfs/software/gaussian16/sse4/tar/g16/l702.exe)
 L702 exits ... SP integral derivatives will be done elsewhere.
 Leave Link  702 at Tue Apr  5 20:02:25 2022, MaxMem=  1879048192 cpu:               0.1 elap:               0.0
 (Enter /gpfs/software/gaussian16/sse4/tar/g16/l703.exe)
 Integral derivatives from FoFJK, PRISM(SPDF).
 Compute integral first derivatives, UseDBF=F ICtDFT=           0.
 Calling FoFJK, ICntrl=      2127 FMM=F ISym2X=0 I1Cent= 0 IOpClX= 0 NMat=1 NMatS=1 NMatT=0.
 FoFJK:  IHMeth= 1 ICntrl=    2127 DoSepK=F KAlg= 0 I1Cent=           0 FoldK=F
 IRaf=         0 NMat=       1 IRICut=       1 DoRegI=T DoRafI=F ISym2E= 0 IDoP0=0 IntGTp=1.
 FoFCou: FMM=F IPFlag=           0 FMFlag=      100000 FMFlg1=         800
         NFxFlg=           0 DoJE=F BraDBF=F KetDBF=F FulRan=T
         wScrn=  0.000000 ICntrl=      2127 IOpCl=  0 I1Cent=           0 NGrid=           0
         NMat0=    1 NMatS0=      1 NMatT0=    0 NMatD0=    1 NMtDS0=    0 NMtDT0=    0
 Symmetry not used in FoFCou.
 Leave Link  703 at Tue Apr  5 20:02:56 2022, MaxMem=  1879048192 cpu:             212.6 elap:              30.5
 (Enter /gpfs/software/gaussian16/sse4/tar/g16/l716.exe)
 Dipole        =-1.90879543D+00-1.83741457D-01-2.95699484D-01
 ***** Axes restored to original set *****
 -------------------------------------------------------------------
 Center     Atomic                   Forces (Hartrees/Bohr)
 Number     Number              X              Y              Z
 -------------------------------------------------------------------
      1        6           0.003284244   -0.003855836   -0.000283043
      2        6          -0.010506546   -0.015133599   -0.007838720
      3        6           0.022833185   -0.020623909   -0.000577043
      4        6          -0.010465636    0.020612079    0.008711684
      5        6           0.018011354    0.013929988    0.011181525
      6        6          -0.007296428    0.007860659   -0.003793959
      7       17          -0.001104866    0.005052952    0.003253255
      8        8          -0.004713549    0.001659209   -0.001747523
      9       17           0.000386566    0.001510896    0.000053439
     10        6          -0.029381168   -0.008861361   -0.027039949
     11        6           0.070291452   -0.002225863    0.016183071
     12        6          -0.050559211    0.010894233    0.004354866
     13        6           0.012766973    0.014491888    0.024638388
     14        6           0.035717196   -0.035241497   -0.040832260
     15        6          -0.041199598    0.021355822    0.017271315
     16        1          -0.005969218   -0.004210810   -0.005324407
     17       17          -0.002945368   -0.005519289   -0.002377266
     18        1           0.000850619   -0.001695560    0.004166628
 -------------------------------------------------------------------
 Cartesian Forces:  Max     0.070291452 RMS     0.019323469
 Leave Link  716 at Tue Apr  5 20:02:56 2022, MaxMem=  1879048192 cpu:               0.2 elap:               0.0
 (Enter /gpfs/software/gaussian16/sse4/tar/g16/l103.exe)

 GradGradGradGradGradGradGradGradGradGradGradGradGradGradGradGradGradGrad
 Berny optimization.
 Using GEDIIS/GDIIS optimizer.
 FormGI is forming the generalized inverse of G from B-inverse, IUseBI=4.
 Internal  Forces:  Max     0.058860976 RMS     0.010831988
 Search for a local minimum.
 Step number   2 out of a maximum of   96
 All quantities printed in internal units (Hartrees-Bohrs-Radians)
 RMS Force = .10832D-01 SwitMx=.10000D-02 MixMth= 1
 Mixed Optimization -- RFO/linear search
 Update second derivatives using D2CorX and points    1    2
 DE= -4.93D-02 DEPred=-4.76D-02 R= 1.04D+00
 TightC=F SS=  1.41D+00  RLast= 3.14D-01 DXNew= 5.0454D-01 9.4052D-01
 Trust test= 1.04D+00 RLast= 3.14D-01 DXMaxT set to 5.05D-01
 ITU=  1  0
 Use linear search instead of GDIIS.
     Eigenvalues ---    0.00739   0.00850   0.00991   0.01084   0.01538
     Eigenvalues ---    0.01625   0.01662   0.01953   0.02002   0.02073
     Eigenvalues ---    0.02084   0.02131   0.02190   0.02215   0.02278
     Eigenvalues ---    0.15785   0.16022   0.23156   0.23228   0.23618
     Eigenvalues ---    0.24710   0.24953   0.24969   0.24977   0.24985
     Eigenvalues ---    0.24994   0.24998   0.24999   0.25507   0.31370
     Eigenvalues ---    0.31704   0.32135   0.32287   0.32681   0.33317
     Eigenvalues ---    0.34378   0.35089   0.35225   0.35290   0.40452
     Eigenvalues ---    0.43082   0.44979   0.46319   0.46447   0.51734
     Eigenvalues ---    0.52668   0.56771   0.92032
 RFO step:  Lambda=-7.60735811D-03 EMin= 7.38665820D-03
 Quartic linear search produced a step of  0.59958.
 Iteration  1 RMS(Cart)=  0.10123948 RMS(Int)=  0.00473815
 Iteration  2 RMS(Cart)=  0.00555760 RMS(Int)=  0.00055235
 Iteration  3 RMS(Cart)=  0.00002316 RMS(Int)=  0.00055195
 Iteration  4 RMS(Cart)=  0.00000001 RMS(Int)=  0.00055195
 ITry= 1 IFail=0 DXMaxC= 3.93D-01 DCOld= 1.00D+10 DXMaxT= 5.05D-01 DXLimC= 3.00D+00 Rises=F
 Variable       Old X    -DE/DX   Delta X   Delta X   Delta X     New X
                                 (Linear)    (Quad)   (Total)
    R1        2.79520  -0.01102  -0.02131  -0.01050  -0.03161   2.76359
    R2        2.78023  -0.01252  -0.02108  -0.01764  -0.03871   2.74152
    R3        2.32112   0.00402   0.00046   0.00623   0.00669   2.32781
    R4        2.57402   0.01228   0.01592   0.00879   0.02478   2.59880
    R5        3.27464   0.00084  -0.00070   0.00545   0.00475   3.27939
    R6        2.72447  -0.01858  -0.04333  -0.00018  -0.04365   2.68082
    R7        3.29593   0.00474   0.00462   0.01426   0.01889   3.31482
    R8        2.55869   0.01240   0.01845   0.00325   0.02164   2.58032
    R9        3.26872   0.00664   0.00922   0.01304   0.02225   3.29097
   R10        2.70993  -0.01956  -0.04079  -0.00808  -0.04896   2.66097
   R11        2.05218  -0.00027  -0.00056  -0.00012  -0.00068   2.05150
   R12        2.79306  -0.01024  -0.02730   0.00435  -0.02295   2.77011
   R13        2.64609   0.00480  -0.00267   0.02444   0.02172   2.66781
   R14        2.68968   0.01434   0.02511   0.01220   0.03709   2.72677
   R15        2.46751  -0.05886  -0.09944  -0.02801  -0.12728   2.34023
   R16        2.53905  -0.01883  -0.05001   0.01818  -0.03160   2.50745
   R17        2.61935   0.00071  -0.01452   0.03130   0.01663   2.63598
   R18        2.04784  -0.00213  -0.00264  -0.00437  -0.00701   2.04083
   R19        2.47240  -0.05553  -0.09298  -0.02625  -0.11916   2.35323
    A1        1.99178  -0.01063  -0.02245  -0.01275  -0.03538   1.95639
    A2        2.14332   0.00373   0.00690   0.00602   0.01300   2.15633
    A3        2.14725   0.00690   0.01553   0.00682   0.02246   2.16970
    A4        2.12437   0.00512   0.00963   0.01599   0.02534   2.14971
    A5        2.00969  -0.00042  -0.00372   0.00273  -0.00083   2.00886
    A6        2.14836  -0.00470  -0.00593  -0.01889  -0.02470   2.12366
    A7        2.11614   0.00196   0.00737   0.00049   0.00655   2.12270
    A8        2.09663  -0.00652  -0.00346  -0.03691  -0.04052   2.05611
    A9        2.06857   0.00446  -0.00403   0.03268   0.02810   2.09668
   A10        2.12455   0.00559   0.01126   0.01307   0.02384   2.14839
   A11        2.04755  -0.00353  -0.01126   0.00131  -0.00976   2.03779
   A12        2.11102  -0.00206   0.00000  -0.01422  -0.01403   2.09700
   A13        2.13007   0.00208   0.00414   0.00868   0.01222   2.14229
   A14        2.09263  -0.00015   0.00488  -0.01482  -0.00969   2.08295
   A15        2.06045  -0.00193  -0.00899   0.00600  -0.00276   2.05769
   A16        2.02883  -0.00289  -0.00365  -0.00521  -0.00977   2.01906
   A17        2.17815   0.00627  -0.00055   0.03748   0.03715   2.21530
   A18        2.07598  -0.00340   0.00410  -0.03267  -0.02823   2.04775
   A19        2.11612   0.01400   0.02653   0.01656   0.04275   2.15886
   A20        2.14736   0.00061  -0.00958   0.01276   0.00291   2.15028
   A21        2.01823  -0.01465  -0.01698  -0.03236  -0.05027   1.96796
   A22        2.11974   0.00480  -0.00708   0.04901   0.04173   2.16147
   A23        2.12214   0.00871   0.02074  -0.01568   0.00526   2.12740
   A24        2.09163  -0.01028  -0.01075  -0.02188  -0.03333   2.05829
   A25        2.10910  -0.00374  -0.01238  -0.02539  -0.03754   2.07156
   A26        2.08238   0.01401   0.02312   0.04700   0.07029   2.15267
   A27        2.08595   0.00219  -0.01107   0.04274   0.03123   2.11718
   A28        2.12811   0.00921   0.02500  -0.02134   0.00368   2.13179
    D1       -0.17924   0.00142   0.00638   0.02372   0.03032  -0.14892
    D2        2.92145   0.00120   0.00553   0.01880   0.02483   2.94628
    D3        3.00512   0.00132   0.00684   0.02106   0.02791   3.03303
    D4       -0.17737   0.00110   0.00598   0.01613   0.02242  -0.15495
    D5        0.20638  -0.00185  -0.00791  -0.03330  -0.04133   0.16506
    D6       -2.92337  -0.00214  -0.00817  -0.04952  -0.05764  -2.98101
    D7       -2.97809  -0.00183  -0.00859  -0.03065  -0.03917  -3.01726
    D8        0.17534  -0.00212  -0.00885  -0.04687  -0.05548   0.11986
    D9       -0.06426   0.00214   0.00888   0.02646   0.03535  -0.02891
   D10        3.01130   0.00074   0.00651  -0.03962  -0.03158   2.97972
   D11        3.12153   0.00225   0.00971   0.03118   0.04051  -3.12114
   D12       -0.08610   0.00085   0.00734  -0.03490  -0.02641  -0.11251
   D13        0.28447  -0.00459  -0.02061  -0.06728  -0.08783   0.19664
   D14       -2.83419  -0.00314  -0.01375  -0.04597  -0.05938  -2.89357
   D15       -2.79211  -0.00281  -0.01830   0.00032  -0.01683  -2.80894
   D16        0.37241  -0.00136  -0.01144   0.02163   0.01162   0.38403
   D17        0.01139  -0.00160  -0.00692  -0.00749  -0.01425  -0.00285
   D18       -3.13855  -0.00118  -0.00326  -0.02803  -0.03072   3.11392
   D19        3.14072  -0.00131  -0.00673   0.00943   0.00264  -3.13983
   D20       -0.00922  -0.00088  -0.00306  -0.01111  -0.01383  -0.02305
   D21       -0.25921   0.00405   0.01953   0.05662   0.07651  -0.18270
   D22        2.86086   0.00283   0.01307   0.03757   0.05180   2.91266
   D23        2.89058   0.00362   0.01582   0.07690   0.09279   2.98337
   D24       -0.27253   0.00240   0.00936   0.05785   0.06808  -0.20445
   D25       -2.66516  -0.00082  -0.00726   0.08502   0.07713  -2.58803
   D26        0.53745   0.00066  -0.00620   0.14875   0.14311   0.68056
   D27        0.49994   0.00065  -0.00019   0.10650   0.10575   0.60569
   D28       -2.58064   0.00213   0.00087   0.17023   0.17173  -2.40892
   D29       -3.08187   0.00060   0.00462  -0.00295   0.00149  -3.08038
   D30        0.00300  -0.00035   0.00375  -0.06085  -0.05696  -0.05396
   D31        3.10815  -0.00017   0.00094  -0.03032  -0.02846   3.07969
   D32       -0.02036   0.00064   0.00279  -0.00683  -0.00379  -0.02415
   D33        0.02441   0.00033   0.00058   0.02862   0.02820   0.05261
   D34       -3.10410   0.00114   0.00243   0.05211   0.05288  -3.05123
   D35       -0.02575  -0.00053  -0.00617   0.03725   0.03196   0.00621
   D36        0.02074   0.00124   0.00406   0.02321   0.02792   0.04866
   D37       -0.03011   0.00010  -0.00288   0.02634   0.02319  -0.00692
   D38        3.09860  -0.00083  -0.00490   0.00268  -0.00357   3.09503
   D39        0.00781  -0.00065   0.00109  -0.05449  -0.05397  -0.04616
         Item               Value     Threshold  Converged?
 Maximum Force            0.058861     0.000450     NO 
 RMS     Force            0.010832     0.000300     NO 
 Maximum Displacement     0.393124     0.001800     NO 
 RMS     Displacement     0.101489     0.001200     NO 
 Predicted change in Energy=-1.714441D-02
 Lowest energy point so far.  Saving SCF results.
 GradGradGradGradGradGradGradGradGradGradGradGradGradGradGradGradGradGrad

 Leave Link  103 at Tue Apr  5 20:02:56 2022, MaxMem=  1879048192 cpu:               0.2 elap:               0.0
 (Enter /gpfs/software/gaussian16/sse4/tar/g16/l202.exe)
                          Input orientation:                          
 ---------------------------------------------------------------------
 Center     Atomic      Atomic             Coordinates (Angstroms)
 Number     Number       Type             X           Y           Z
 ---------------------------------------------------------------------
      1          6           0       -3.974301   -0.826109   -0.197795
      2          6           0       -3.367850    0.444143    0.198910
      3          6           0       -2.009291    0.657074    0.213931
      4          6           0       -2.999763   -1.746086   -0.753313
      5          6           0       -1.653670   -1.520722   -0.712131
      6          6           0       -1.091693   -0.369535   -0.127521
      7         17           0       -1.440771    2.296479    0.471023
      8          8           0       -5.180127   -1.061790   -0.109335
      9         17           0       -4.492597    1.707315    0.587331
     10          6           0        0.353332   -0.376876    0.118761
     11          6           0        1.288412   -1.014321   -0.725225
     12          6           0        2.502236   -1.075820   -0.487592
     13          6           0        0.951486    0.136367    1.327428
     14          6           0        2.331941    0.006196    1.479577
     15          6           0        3.030351   -0.541692    0.606218
     16          1           0        0.309337    0.567587    2.081092
     17         17           0       -3.621749   -3.195601   -1.491474
     18          1           0       -0.977121   -2.263121   -1.124035
 ---------------------------------------------------------------------
                    Distance matrix (angstroms):
                    1          2          3          4          5
     1  C    0.000000
     2  C    1.462429   0.000000
     3  C    2.496120   1.375226   0.000000
     4  C    1.450752   2.416469   2.773405   0.000000
     5  C    2.476359   2.762083   2.393084   1.365449   0.000000
     6  C    2.919388   2.439164   1.418627   2.434592   1.408126
     7  Cl   4.076352   2.686787   1.754126   4.502421   4.002025
     8  O    1.231823   2.376383   3.621214   2.374227   3.606921
     9  Cl   2.702460   1.735376   2.721992   3.993978   4.490916
    10  C    4.362388   3.811521   2.580717   3.725385   2.454959
    11  C    5.292424   4.966076   3.814501   4.350254   2.985374
    12  C    6.487825   6.102416   4.883537   5.549041   4.185680
    13  C    5.245573   4.474924   3.205809   4.846182   3.700349
    14  C    6.578373   5.858287   4.568566   6.040145   4.797933
    15  C    7.056379   6.486506   5.195087   6.297711   4.963527
    16  H    5.048293   4.132741   2.978310   4.933262   4.002065
    17  Cl   2.722571   4.021144   4.511268   1.741506   2.699247
    18  H    3.450508   3.846433   3.373880   2.120339   1.085606
                    6          7          8          9         10
     6  C    0.000000
     7  Cl   2.754586   0.000000
     8  O    4.146666   5.059404   0.000000
     9  Cl   4.048514   3.110351   2.937002   0.000000
    10  C    1.465881   3.238784   5.580350   5.295889   0.000000
    11  C    2.537301   4.454307   6.497966   6.523049   1.411744
    12  C    3.680329   5.276235   7.691682   7.604538   2.339653
    13  C    2.558787   3.335028   6.410658   5.714338   1.442942
    14  C    3.800685   4.527244   7.752187   7.089727   2.431760
    15  C    4.190378   5.297588   8.257995   7.851952   2.726025
    16  H    2.778318   2.940114   6.130828   5.156440   2.178231
    17  Cl   4.030906   6.226637   2.981946   5.396146   5.132187
    18  H    2.142856   4.852745   4.487546   5.572405   2.621558
                   11         12         13         14         15
    11  C    0.000000
    12  C    1.238395   0.000000
    13  C    2.377180   2.677409   0.000000
    14  C    2.644156   2.251558   1.394901   0.000000
    15  C    2.242871   1.326883   2.302518   1.245277   0.000000
    16  H    3.366962   3.756026   1.079961   2.183554   3.287807
    17  Cl   5.427228   6.557778   6.321606   7.384110   7.462841
    18  H    2.617477   3.731041   3.935319   4.783146   4.692220
                   16         17         18
    16  H    0.000000
    17  Cl   6.509858   0.000000
    18  H    4.465503   2.828178   0.000000
 Stoichiometry    C12H2Cl3O(1-)
 Framework group  C1[X(C12H2Cl3O)]
 Deg. of freedom    48
 Full point group                 C1      NOp   1
 RotChk:  IX=0 Diff= 5.84D-02
 Largest Abelian subgroup         C1      NOp   1
 Largest concise Abelian subgroup C1      NOp   1
                         Standard orientation:                         
 ---------------------------------------------------------------------
 Center     Atomic      Atomic             Coordinates (Angstroms)
 Number     Number       Type             X           Y           Z
 ---------------------------------------------------------------------
      1          6           0        2.268756    0.336157    0.247245
      2          6           0        1.523688   -0.911324    0.081826
      3          6           0        0.162418   -0.955083   -0.108638
      4          6           0        1.444709    1.502107   -0.010028
      5          6           0        0.091483    1.435889   -0.179870
      6          6           0       -0.624891    0.224931   -0.123241
      7         17           0       -0.554635   -2.497393   -0.537677
      8          8           0        3.467383    0.381130    0.527705
      9         17           0        2.492244   -2.351217    0.070142
     10          6           0       -2.085008    0.310741   -0.025749
     11          6           0       -2.853974    1.315868   -0.651394
     12          6           0       -4.080314    1.427902   -0.520397
     13          6           0       -2.869912   -0.533337    0.842317
     14          6           0       -4.244956   -0.307310    0.904891
     15          6           0       -4.782756    0.598118    0.240296
     16          1           0       -2.363710   -1.280850    1.435022
     17         17           0        2.262316    3.037618   -0.091075
     18          1           0       -0.469513    2.350732   -0.343839
 ---------------------------------------------------------------------
 Rotational constants (GHZ):           0.5495393           0.2955332           0.1991638
 Leave Link  202 at Tue Apr  5 20:02:56 2022, MaxMem=  1879048192 cpu:               0.1 elap:               0.0
 (Enter /gpfs/software/gaussian16/sse4/tar/g16/l301.exe)
 Standard basis: 6-311+G(d,p) (5D, 7F)
 Ernie: Thresh=  0.10000D-02 Tol=  0.10000D-05 Strict=F.
 There are   404 symmetry adapted cartesian basis functions of A   symmetry.
 There are   388 symmetry adapted basis functions of A   symmetry.
   388 basis functions,   643 primitive gaussians,   404 cartesian basis functions
    67 alpha electrons       67 beta electrons
       nuclear repulsion energy      1272.4621160477 Hartrees.
 IExCor= 4336 DFT=T Ex+Corr=M062X ExCW=0 ScaHFX=  0.540000
 ScaDFX=  1.000000  1.000000  1.000000  1.000000 ScalE2=  1.000000  1.000000
 IRadAn=      5 IRanWt=     -1 IRanGd=            0 ICorTp=0 IEmpDi=  4
 NAtoms=   18 NActive=   18 NUniq=   18 SFac= 1.00D+00 NAtFMM=   60 NAOKFM=F Big=F
 Integral buffers will be    131072 words long.
 Raffenetti 2 integral format.
 Two-electron integral symmetry is turned on.
 Leave Link  301 at Tue Apr  5 20:02:56 2022, MaxMem=  1879048192 cpu:               0.4 elap:               0.1
 (Enter /gpfs/software/gaussian16/sse4/tar/g16/l302.exe)
 NPDir=0 NMtPBC=     1 NCelOv=     1 NCel=       1 NClECP=     1 NCelD=      1
         NCelK=      1 NCelE2=     1 NClLst=     1 CellRange=     0.0.
 One-electron integrals computed using PRISM.
 One-electron integral symmetry used in STVInt
 NBasis=   388 RedAO= T EigKep=  1.06D-06  NBF=   388
 NBsUse=   385 1.00D-06 EigRej=  9.39D-07 NBFU=   385
 Precomputing XC quadrature grid using
 IXCGrd= 4 IRadAn=           5 IRanWt=          -1 IRanGd=           0 AccXCQ= 0.00D+00.
 Generated NRdTot=       0 NPtTot=           0 NUsed=           0 NTot=          32
 NSgBfM=   399   399   399   399   399 MxSgAt=    18 MxSgA2=    18.
 Leave Link  302 at Tue Apr  5 20:02:57 2022, MaxMem=  1879048192 cpu:               2.8 elap:               0.4
 (Enter /gpfs/software/gaussian16/sse4/tar/g16/l303.exe)
 DipDrv:  MaxL=1.
 Leave Link  303 at Tue Apr  5 20:02:57 2022, MaxMem=  1879048192 cpu:               0.3 elap:               0.1
 (Enter /gpfs/software/gaussian16/sse4/tar/g16/l401.exe)
 Initial guess from the checkpoint file:  "checkpoint.chk"
 B after Tr=     0.000000   -0.000000    0.000000
         Rot=    0.999847    0.006967    0.000598   -0.016034 Ang=   2.00 deg.
 Guess basis will be translated and rotated to current coordinates.
 JPrj=2 DoOrth=T DoCkMO=T.
 Generating alternative initial guess.
 ExpMin= 4.38D-02 ExpMax= 1.06D+05 ExpMxC= 3.62D+03 IAcc=2 IRadAn=         4 AccDes= 0.00D+00
 Harris functional with IExCor= 1009 and IRadAn=       4 diagonalized for initial guess.
 HarFok:  IExCor= 1009 AccDes= 0.00D+00 IRadAn=         4 IDoV= 1 UseB2=F ITyADJ=14
 ICtDFT=  3500011 ScaDFX=  1.000000  1.000000  1.000000  1.000000
 FoFCou: FMM=F IPFlag=           0 FMFlag=      100000 FMFlg1=           0
         NFxFlg=           0 DoJE=T BraDBF=F KetDBF=T FulRan=T
         wScrn=  0.000000 ICntrl=       500 IOpCl=  0 I1Cent=   200000004 NGrid=           0
         NMat0=    1 NMatS0=      1 NMatT0=    0 NMatD0=    1 NMtDS0=    0 NMtDT0=    0
 Petite list used in FoFCou.
 Harris En= -1913.17679945661    
 Leave Link  401 at Tue Apr  5 20:02:59 2022, MaxMem=  1879048192 cpu:              11.8 elap:               1.7
 (Enter /gpfs/software/gaussian16/sse4/tar/g16/l502.exe)
 Integral symmetry usage will be decided dynamically.
 Closed shell SCF:
 Using DIIS extrapolation, IDIIS=  1040.
 NGot=  1879048192 LenX=  1878715301 LenY=  1878551644
 Requested convergence on RMS density matrix=1.00D-08 within 128 cycles.
 Requested convergence on MAX density matrix=1.00D-06.
 Requested convergence on             energy=1.00D-06.
 No special actions if energy rises.
 Fock matrices will be formed incrementally for  20 cycles.

 Cycle   1  Pass 1  IDiag  1:
 FoFJK:  IHMeth= 1 ICntrl=       0 DoSepK=F KAlg= 0 I1Cent=           0 FoldK=F
 IRaf= 840000000 NMat=       1 IRICut=       1 DoRegI=T DoRafI=F ISym2E= 0 IDoP0=0 IntGTp=1.
 FoFCou: FMM=F IPFlag=           0 FMFlag=      100000 FMFlg1=           0
         NFxFlg=           0 DoJE=F BraDBF=F KetDBF=F FulRan=T
         wScrn=  0.000000 ICntrl=         0 IOpCl=  0 I1Cent=           0 NGrid=           0
         NMat0=    1 NMatS0=      1 NMatT0=    0 NMatD0=    1 NMtDS0=    0 NMtDT0=    0
 Symmetry not used in FoFCou.
 E= -1913.92432261844    
 DIIS: error= 8.60D-03 at cycle   1 NSaved=   1.
 NSaved= 1 IEnMin= 1 EnMin= -1913.92432261844     IErMin= 1 ErrMin= 8.60D-03
 ErrMax= 8.60D-03  0.00D+00 EMaxC= 1.00D-01 BMatC= 5.58D-02 BMatP= 5.58D-02
 IDIUse=3 WtCom= 9.14D-01 WtEn= 8.60D-02
 Coeff-Com:  0.100D+01
 Coeff-En:   0.100D+01
 Coeff:      0.100D+01
 Gap=     0.400 Goal=   None    Shift=    0.000
 GapD=    0.400 DampG=1.000 DampE=1.000 DampFc=1.0000 IDamp=-1.
 RMSDP=9.53D-02 MaxDP=1.41D+01              OVMax= 8.63D-02

 Cycle   2  Pass 1  IDiag  1:
 RMSU=  8.99D-02    CP:  1.25D+00
 E= -1914.01929906120     Delta-E=       -0.094976442766 Rises=F Damp=F
 DIIS: error= 2.27D-03 at cycle   2 NSaved=   2.
 NSaved= 2 IEnMin= 2 EnMin= -1914.01929906120     IErMin= 2 ErrMin= 2.27D-03
 ErrMax= 2.27D-03  0.00D+00 EMaxC= 1.00D-01 BMatC= 4.48D-03 BMatP= 5.58D-02
 IDIUse=3 WtCom= 9.77D-01 WtEn= 2.27D-02
 Coeff-Com:  0.361D-01 0.964D+00
 Coeff-En:   0.000D+00 0.100D+01
 Coeff:      0.353D-01 0.965D+00
 Gap=     0.126 Goal=   None    Shift=    0.000
 RMSDP=1.22D-02 MaxDP=1.49D+00 DE=-9.50D-02 OVMax= 4.15D-02

 Cycle   3  Pass 1  IDiag  1:
 RMSU=  8.78D-03    CP:  1.28D+00  1.09D+00
 E= -1914.02055586174     Delta-E=       -0.001256800535 Rises=F Damp=F
 DIIS: error= 2.37D-03 at cycle   3 NSaved=   3.
 NSaved= 3 IEnMin= 3 EnMin= -1914.02055586174     IErMin= 2 ErrMin= 2.27D-03
 ErrMax= 2.37D-03  0.00D+00 EMaxC= 1.00D-01 BMatC= 5.31D-03 BMatP= 4.48D-03
 IDIUse=3 WtCom= 1.70D-01 WtEn= 8.30D-01
 Coeff-Com: -0.476D-01 0.546D+00 0.501D+00
 Coeff-En:   0.000D+00 0.432D+00 0.568D+00
 Coeff:     -0.810D-02 0.451D+00 0.557D+00
 Gap=     0.137 Goal=   None    Shift=    0.000
 RMSDP=8.72D-03 MaxDP=9.45D-01 DE=-1.26D-03 OVMax= 2.87D-02

 Cycle   4  Pass 1  IDiag  1:
 RMSU=  4.28D-03    CP:  1.30D+00  1.15D+00  5.02D-01
 E= -1914.02506107103     Delta-E=       -0.004505209294 Rises=F Damp=F
 DIIS: error= 1.50D-03 at cycle   4 NSaved=   4.
 NSaved= 4 IEnMin= 4 EnMin= -1914.02506107103     IErMin= 4 ErrMin= 1.50D-03
 ErrMax= 1.50D-03  0.00D+00 EMaxC= 1.00D-01 BMatC= 1.22D-03 BMatP= 4.48D-03
 IDIUse=3 WtCom= 9.85D-01 WtEn= 1.50D-02
 Coeff-Com: -0.287D-01 0.187D+00 0.358D+00 0.483D+00
 Coeff-En:   0.000D+00 0.000D+00 0.185D+00 0.815D+00
 Coeff:     -0.283D-01 0.185D+00 0.355D+00 0.488D+00
 Gap=     0.135 Goal=   None    Shift=    0.000
 RMSDP=2.17D-03 MaxDP=1.55D-01 DE=-4.51D-03 OVMax= 1.57D-02

 Cycle   5  Pass 1  IDiag  1:
 RMSU=  1.27D-03    CP:  1.29D+00  1.15D+00  6.03D-01  7.92D-01
 E= -1914.02636185294     Delta-E=       -0.001300781904 Rises=F Damp=F
 DIIS: error= 5.35D-04 at cycle   5 NSaved=   5.
 NSaved= 5 IEnMin= 5 EnMin= -1914.02636185294     IErMin= 5 ErrMin= 5.35D-04
 ErrMax= 5.35D-04  0.00D+00 EMaxC= 1.00D-01 BMatC= 9.20D-05 BMatP= 1.22D-03
 IDIUse=3 WtCom= 9.95D-01 WtEn= 5.35D-03
 Coeff-Com: -0.547D-02-0.225D-01 0.906D-01 0.284D+00 0.654D+00
 Coeff-En:   0.000D+00 0.000D+00 0.000D+00 0.000D+00 0.100D+01
 Coeff:     -0.544D-02-0.224D-01 0.902D-01 0.282D+00 0.656D+00
 Gap=     0.134 Goal=   None    Shift=    0.000
 RMSDP=5.74D-04 MaxDP=3.60D-02 DE=-1.30D-03 OVMax= 5.61D-03

 Cycle   6  Pass 1  IDiag  1:
 RMSU=  4.38D-04    CP:  1.29D+00  1.15D+00  6.22D-01  8.02D-01  9.84D-01
 E= -1914.02646915348     Delta-E=       -0.000107300538 Rises=F Damp=F
 DIIS: error= 1.29D-04 at cycle   6 NSaved=   6.
 NSaved= 6 IEnMin= 6 EnMin= -1914.02646915348     IErMin= 6 ErrMin= 1.29D-04
 ErrMax= 1.29D-04  0.00D+00 EMaxC= 1.00D-01 BMatC= 1.39D-05 BMatP= 9.20D-05
 IDIUse=3 WtCom= 9.99D-01 WtEn= 1.29D-03
 Coeff-Com:  0.156D-02-0.426D-01-0.784D-02 0.750D-01 0.353D+00 0.620D+00
 Coeff-En:   0.000D+00 0.000D+00 0.000D+00 0.000D+00 0.000D+00 0.100D+01
 Coeff:      0.156D-02-0.425D-01-0.783D-02 0.749D-01 0.353D+00 0.621D+00
 Gap=     0.133 Goal=   None    Shift=    0.000
 RMSDP=2.49D-04 MaxDP=1.34D-02 DE=-1.07D-04 OVMax= 2.84D-03

 Cycle   7  Pass 1  IDiag  1:
 RMSU=  2.09D-04    CP:  1.28D+00  1.15D+00  6.35D-01  8.03D-01  1.00D+00
                    CP:  9.76D-01
 E= -1914.02648853369     Delta-E=       -0.000019380209 Rises=F Damp=F
 DIIS: error= 5.99D-05 at cycle   7 NSaved=   7.
 NSaved= 7 IEnMin= 7 EnMin= -1914.02648853369     IErMin= 7 ErrMin= 5.99D-05
 ErrMax= 5.99D-05  0.00D+00 EMaxC= 1.00D-01 BMatC= 2.16D-06 BMatP= 1.39D-05
 IDIUse=1 WtCom= 1.00D+00 WtEn= 0.00D+00
 Coeff-Com:  0.163D-02-0.206D-01-0.165D-01 0.210D-02 0.938D-01 0.327D+00
 Coeff-Com:  0.613D+00
 Coeff:      0.163D-02-0.206D-01-0.165D-01 0.210D-02 0.938D-01 0.327D+00
 Coeff:      0.613D+00
 Gap=     0.133 Goal=   None    Shift=    0.000
 RMSDP=1.36D-04 MaxDP=1.23D-02 DE=-1.94D-05 OVMax= 9.47D-04

 Cycle   8  Pass 1  IDiag  1:
 RMSU=  7.85D-05    CP:  1.28D+00  1.15D+00  6.32D-01  8.08D-01  1.01D+00
                    CP:  1.08D+00  1.02D+00
 E= -1914.02649193429     Delta-E=       -0.000003400601 Rises=F Damp=F
 DIIS: error= 2.86D-05 at cycle   8 NSaved=   8.
 NSaved= 8 IEnMin= 8 EnMin= -1914.02649193429     IErMin= 8 ErrMin= 2.86D-05
 ErrMax= 2.86D-05  0.00D+00 EMaxC= 1.00D-01 BMatC= 3.27D-07 BMatP= 2.16D-06
 IDIUse=1 WtCom= 1.00D+00 WtEn= 0.00D+00
 Coeff-Com:  0.421D-03-0.224D-03-0.567D-02-0.154D-01-0.374D-01 0.231D-01
 Coeff-Com:  0.278D+00 0.757D+00
 Coeff:      0.421D-03-0.224D-03-0.567D-02-0.154D-01-0.374D-01 0.231D-01
 Coeff:      0.278D+00 0.757D+00
 Gap=     0.133 Goal=   None    Shift=    0.000
 RMSDP=5.15D-05 MaxDP=3.52D-03 DE=-3.40D-06 OVMax= 8.41D-04

 Cycle   9  Pass 1  IDiag  1:
 RMSU=  3.48D-05    CP:  1.28D+00  1.15D+00  6.33D-01  8.09D-01  9.98D-01
                    CP:  1.11D+00  9.48D-01  1.24D+00
 E= -1914.02649279085     Delta-E=       -0.000000856563 Rises=F Damp=F
 DIIS: error= 2.41D-05 at cycle   9 NSaved=   9.
 NSaved= 9 IEnMin= 9 EnMin= -1914.02649279085     IErMin= 9 ErrMin= 2.41D-05
 ErrMax= 2.41D-05  0.00D+00 EMaxC= 1.00D-01 BMatC= 2.01D-07 BMatP= 3.27D-07
 IDIUse=1 WtCom= 1.00D+00 WtEn= 0.00D+00
 Coeff-Com:  0.867D-05 0.376D-02-0.723D-03-0.111D-01-0.447D-01-0.502D-01
 Coeff-Com:  0.307D-01 0.518D+00 0.554D+00
 Coeff:      0.867D-05 0.376D-02-0.723D-03-0.111D-01-0.447D-01-0.502D-01
 Coeff:      0.307D-01 0.518D+00 0.554D+00
 Gap=     0.133 Goal=   None    Shift=    0.000
 RMSDP=3.04D-05 MaxDP=2.30D-03 DE=-8.57D-07 OVMax= 3.58D-04

 Cycle  10  Pass 1  IDiag  1:
 RMSU=  1.70D-05    CP:  1.28D+00  1.15D+00  6.33D-01  8.10D-01  9.91D-01
                    CP:  1.12D+00  1.00D+00  1.41D+00  1.19D+00
 E= -1914.02649311923     Delta-E=       -0.000000328383 Rises=F Damp=F
 DIIS: error= 6.76D-06 at cycle  10 NSaved=  10.
 NSaved=10 IEnMin=10 EnMin= -1914.02649311923     IErMin=10 ErrMin= 6.76D-06
 ErrMax= 6.76D-06  0.00D+00 EMaxC= 1.00D-01 BMatC= 2.13D-08 BMatP= 2.01D-07
 IDIUse=1 WtCom= 1.00D+00 WtEn= 0.00D+00
 Coeff-Com: -0.936D-04 0.206D-02 0.105D-02-0.222D-02-0.141D-01-0.280D-01
 Coeff-Com: -0.582D-01 0.114D+00 0.272D+00 0.714D+00
 Coeff:     -0.936D-04 0.206D-02 0.105D-02-0.222D-02-0.141D-01-0.280D-01
 Coeff:     -0.582D-01 0.114D+00 0.272D+00 0.714D+00
 Gap=     0.133 Goal=   None    Shift=    0.000
 RMSDP=1.25D-05 MaxDP=7.42D-04 DE=-3.28D-07 OVMax= 2.50D-04

 Cycle  11  Pass 1  IDiag  1:
 RMSU=  6.89D-06    CP:  1.28D+00  1.15D+00  6.33D-01  8.09D-01  9.88D-01
                    CP:  1.12D+00  9.78D-01  1.50D+00  1.27D+00  9.74D-01
 E= -1914.02649318020     Delta-E=       -0.000000060969 Rises=F Damp=F
 DIIS: error= 3.10D-06 at cycle  11 NSaved=  11.
 NSaved=11 IEnMin=11 EnMin= -1914.02649318020     IErMin=11 ErrMin= 3.10D-06
 ErrMax= 3.10D-06  0.00D+00 EMaxC= 1.00D-01 BMatC= 4.44D-09 BMatP= 2.13D-08
 IDIUse=1 WtCom= 1.00D+00 WtEn= 0.00D+00
 Coeff-Com: -0.551D-04 0.381D-03 0.675D-03 0.804D-03 0.908D-03-0.443D-02
 Coeff-Com: -0.355D-01-0.406D-01-0.915D-03 0.321D+00 0.758D+00
 Coeff:     -0.551D-04 0.381D-03 0.675D-03 0.804D-03 0.908D-03-0.443D-02
 Coeff:     -0.355D-01-0.406D-01-0.915D-03 0.321D+00 0.758D+00
 Gap=     0.133 Goal=   None    Shift=    0.000
 RMSDP=1.24D-05 MaxDP=1.43D-03 DE=-6.10D-08 OVMax= 1.37D-04

 Cycle  12  Pass 1  IDiag  1:
 RMSU=  3.13D-06    CP:  1.28D+00  1.15D+00  6.32D-01  8.10D-01  9.86D-01
                    CP:  1.12D+00  9.70D-01  1.54D+00  1.32D+00  1.12D+00
                    CP:  1.20D+00
 E= -1914.02649319433     Delta-E=       -0.000000014133 Rises=F Damp=F
 DIIS: error= 1.30D-06 at cycle  12 NSaved=  12.
 NSaved=12 IEnMin=12 EnMin= -1914.02649319433     IErMin=12 ErrMin= 1.30D-06
 ErrMax= 1.30D-06  0.00D+00 EMaxC= 1.00D-01 BMatC= 7.01D-10 BMatP= 4.44D-09
 IDIUse=1 WtCom= 1.00D+00 WtEn= 0.00D+00
 Coeff-Com: -0.215D-05-0.266D-03 0.533D-04 0.764D-03 0.319D-02 0.407D-02
 Coeff-Com: -0.288D-02-0.368D-01-0.564D-01-0.130D-02 0.318D+00 0.772D+00
 Coeff:     -0.215D-05-0.266D-03 0.533D-04 0.764D-03 0.319D-02 0.407D-02
 Coeff:     -0.288D-02-0.368D-01-0.564D-01-0.130D-02 0.318D+00 0.772D+00
 Gap=     0.133 Goal=   None    Shift=    0.000
 RMSDP=3.49D-06 MaxDP=3.25D-04 DE=-1.41D-08 OVMax= 6.37D-05

 Cycle  13  Pass 1  IDiag  1:
 RMSU=  1.36D-06    CP:  1.28D+00  1.15D+00  6.33D-01  8.10D-01  9.85D-01
                    CP:  1.11D+00  9.64D-01  1.54D+00  1.34D+00  1.16D+00
                    CP:  1.34D+00  1.12D+00
 E= -1914.02649319673     Delta-E=       -0.000000002395 Rises=F Damp=F
 DIIS: error= 6.21D-07 at cycle  13 NSaved=  13.
 NSaved=13 IEnMin=13 EnMin= -1914.02649319673     IErMin=13 ErrMin= 6.21D-07
 ErrMax= 6.21D-07  0.00D+00 EMaxC= 1.00D-01 BMatC= 1.83D-10 BMatP= 7.01D-10
 IDIUse=1 WtCom= 1.00D+00 WtEn= 0.00D+00
 Coeff-Com:  0.932D-05-0.208D-03-0.887D-04 0.257D-03 0.141D-02 0.265D-02
 Coeff-Com:  0.501D-02-0.113D-01-0.274D-01-0.600D-01 0.131D-01 0.395D+00
 Coeff-Com:  0.682D+00
 Coeff:      0.932D-05-0.208D-03-0.887D-04 0.257D-03 0.141D-02 0.265D-02
 Coeff:      0.501D-02-0.113D-01-0.274D-01-0.600D-01 0.131D-01 0.395D+00
 Coeff:      0.682D+00
 Gap=     0.133 Goal=   None    Shift=    0.000
 RMSDP=2.04D-06 MaxDP=2.60D-04 DE=-2.39D-09 OVMax= 2.95D-05

 Cycle  14  Pass 1  IDiag  1:
 RMSU=  5.14D-07    CP:  1.28D+00  1.15D+00  6.32D-01  8.11D-01  9.85D-01
                    CP:  1.11D+00  9.62D-01  1.55D+00  1.35D+00  1.17D+00
                    CP:  1.42D+00  1.28D+00  9.85D-01
 E= -1914.02649319741     Delta-E=       -0.000000000683 Rises=F Damp=F
 DIIS: error= 2.60D-07 at cycle  14 NSaved=  14.
 NSaved=14 IEnMin=14 EnMin= -1914.02649319741     IErMin=14 ErrMin= 2.60D-07
 ErrMax= 2.60D-07  0.00D+00 EMaxC= 1.00D-01 BMatC= 2.60D-11 BMatP= 1.83D-10
 IDIUse=1 WtCom= 1.00D+00 WtEn= 0.00D+00
 Coeff-Com:  0.289D-05-0.581D-05-0.357D-04-0.760D-04-0.248D-03-0.774D-04
 Coeff-Com:  0.261D-02 0.376D-02 0.312D-02-0.221D-01-0.624D-01-0.268D-01
 Coeff-Com:  0.252D+00 0.850D+00
 Coeff:      0.289D-05-0.581D-05-0.357D-04-0.760D-04-0.248D-03-0.774D-04
 Coeff:      0.261D-02 0.376D-02 0.312D-02-0.221D-01-0.624D-01-0.268D-01
 Coeff:      0.252D+00 0.850D+00
 Gap=     0.133 Goal=   None    Shift=    0.000
 RMSDP=6.57D-07 MaxDP=3.32D-05 DE=-6.83D-10 OVMax= 1.52D-05

 Cycle  15  Pass 1  IDiag  1:
 RMSU=  2.47D-07    CP:  1.28D+00  1.15D+00  6.32D-01  8.11D-01  9.85D-01
                    CP:  1.11D+00  9.62D-01  1.55D+00  1.35D+00  1.17D+00
                    CP:  1.43D+00  1.34D+00  1.12D+00  1.12D+00
 E= -1914.02649319764     Delta-E=       -0.000000000227 Rises=F Damp=F
 DIIS: error= 8.12D-08 at cycle  15 NSaved=  15.
 NSaved=15 IEnMin=15 EnMin= -1914.02649319764     IErMin=15 ErrMin= 8.12D-08
 ErrMax= 8.12D-08  0.00D+00 EMaxC= 1.00D-01 BMatC= 5.74D-12 BMatP= 2.60D-11
 IDIUse=1 WtCom= 1.00D+00 WtEn= 0.00D+00
 Coeff-Com: -0.781D-06 0.447D-04 0.143D-05-0.962D-04-0.456D-03-0.644D-03
 Coeff-Com:  0.248D-03 0.424D-02 0.759D-02 0.166D-02-0.303D-01-0.991D-01
 Coeff-Com: -0.303D-01 0.374D+00 0.773D+00
 Coeff:     -0.781D-06 0.447D-04 0.143D-05-0.962D-04-0.456D-03-0.644D-03
 Coeff:      0.248D-03 0.424D-02 0.759D-02 0.166D-02-0.303D-01-0.991D-01
 Coeff:     -0.303D-01 0.374D+00 0.773D+00
 Gap=     0.133 Goal=   None    Shift=    0.000
 RMSDP=2.65D-07 MaxDP=2.06D-05 DE=-2.27D-10 OVMax= 6.36D-06

 Cycle  16  Pass 1  IDiag  1:
 RMSU=  7.98D-08    CP:  1.28D+00  1.15D+00  6.32D-01  8.11D-01  9.85D-01
                    CP:  1.11D+00  9.62D-01  1.55D+00  1.35D+00  1.17D+00
                    CP:  1.44D+00  1.35D+00  1.17D+00  1.31D+00  1.16D+00
 E= -1914.02649319754     Delta-E=        0.000000000097 Rises=F Damp=F
 DIIS: error= 3.31D-08 at cycle  16 NSaved=  16.
 NSaved=16 IEnMin=15 EnMin= -1914.02649319764     IErMin=16 ErrMin= 3.31D-08
 ErrMax= 3.31D-08  0.00D+00 EMaxC= 1.00D-01 BMatC= 7.73D-13 BMatP= 5.74D-12
 IDIUse=1 WtCom= 1.00D+00 WtEn= 0.00D+00
 Coeff-Com: -0.644D-06 0.145D-04 0.433D-05-0.181D-04-0.972D-04-0.167D-03
 Coeff-Com: -0.324D-03 0.601D-03 0.176D-02 0.416D-02 0.380D-02-0.268D-01
 Coeff-Com: -0.563D-01-0.279D-01 0.258D+00 0.843D+00
 Coeff:     -0.644D-06 0.145D-04 0.433D-05-0.181D-04-0.972D-04-0.167D-03
 Coeff:     -0.324D-03 0.601D-03 0.176D-02 0.416D-02 0.380D-02-0.268D-01
 Coeff:     -0.563D-01-0.279D-01 0.258D+00 0.843D+00
 Gap=     0.133 Goal=   None    Shift=    0.000
 RMSDP=8.06D-08 MaxDP=8.10D-06 DE= 9.69D-11 OVMax= 1.91D-06

 Cycle  17  Pass 1  IDiag  1:
 RMSU=  3.97D-08    CP:  1.28D+00  1.15D+00  6.32D-01  8.11D-01  9.85D-01
                    CP:  1.11D+00  9.62D-01  1.55D+00  1.35D+00  1.17D+00
                    CP:  1.45D+00  1.35D+00  1.18D+00  1.36D+00  1.26D+00
                    CP:  9.87D-01
 E= -1914.02649319758     Delta-E=       -0.000000000033 Rises=F Damp=F
 DIIS: error= 1.34D-08 at cycle  17 NSaved=  17.
 NSaved=17 IEnMin=15 EnMin= -1914.02649319764     IErMin=17 ErrMin= 1.34D-08
 ErrMax= 1.34D-08  0.00D+00 EMaxC= 1.00D-01 BMatC= 1.35D-13 BMatP= 7.73D-13
 IDIUse=1 WtCom= 1.00D+00 WtEn= 0.00D+00
 Coeff-Com: -0.129D-06-0.114D-05 0.126D-05 0.877D-05 0.301D-04 0.323D-04
 Coeff-Com: -0.148D-03-0.453D-03-0.408D-03 0.121D-02 0.552D-02 0.478D-02
 Coeff-Com: -0.154D-01-0.665D-01-0.231D-01 0.306D+00 0.788D+00
 Coeff:     -0.129D-06-0.114D-05 0.126D-05 0.877D-05 0.301D-04 0.323D-04
 Coeff:     -0.148D-03-0.453D-03-0.408D-03 0.121D-02 0.552D-02 0.478D-02
 Coeff:     -0.154D-01-0.665D-01-0.231D-01 0.306D+00 0.788D+00
 Gap=     0.133 Goal=   None    Shift=    0.000
 RMSDP=4.50D-08 MaxDP=3.68D-06 DE=-3.27D-11 OVMax= 6.47D-07

 Cycle  18  Pass 1  IDiag  1:
 RMSU=  1.78D-08    CP:  1.28D+00  1.15D+00  6.32D-01  8.11D-01  9.85D-01
                    CP:  1.11D+00  9.62D-01  1.55D+00  1.35D+00  1.17D+00
                    CP:  1.45D+00  1.35D+00  1.17D+00  1.37D+00  1.29D+00
                    CP:  1.07D+00  1.16D+00
 E= -1914.02649319759     Delta-E=       -0.000000000017 Rises=F Damp=F
 DIIS: error= 6.44D-09 at cycle  18 NSaved=  18.
 NSaved=18 IEnMin=15 EnMin= -1914.02649319764     IErMin=18 ErrMin= 6.44D-09
 ErrMax= 6.44D-09  0.00D+00 EMaxC= 1.00D-01 BMatC= 2.84D-14 BMatP= 1.35D-13
 IDIUse=1 WtCom= 1.00D+00 WtEn= 0.00D+00
 Coeff-Com:  0.439D-07-0.260D-05-0.193D-06 0.642D-05 0.227D-04 0.331D-04
 Coeff-Com:  0.164D-04-0.246D-03-0.345D-03-0.365D-03 0.453D-03 0.669D-02
 Coeff-Com:  0.718D-02-0.146D-01-0.593D-01-0.724D-01 0.296D+00 0.837D+00
 Coeff:      0.439D-07-0.260D-05-0.193D-06 0.642D-05 0.227D-04 0.331D-04
 Coeff:      0.164D-04-0.246D-03-0.345D-03-0.365D-03 0.453D-03 0.669D-02
 Coeff:      0.718D-02-0.146D-01-0.593D-01-0.724D-01 0.296D+00 0.837D+00
 Gap=     0.133 Goal=   None    Shift=    0.000
 RMSDP=3.74D-08 MaxDP=3.73D-06 DE=-1.73D-11 OVMax= 2.34D-07

 Cycle  19  Pass 1  IDiag  1:
 RMSU=  9.01D-09    CP:  1.28D+00  1.15D+00  6.32D-01  8.11D-01  9.85D-01
                    CP:  1.11D+00  9.62D-01  1.55D+00  1.35D+00  1.17D+00
                    CP:  1.45D+00  1.36D+00  1.17D+00  1.37D+00  1.30D+00
                    CP:  1.06D+00  1.30D+00  8.41D-01
 E= -1914.02649319763     Delta-E=       -0.000000000040 Rises=F Damp=F
 DIIS: error= 2.56D-09 at cycle  19 NSaved=  19.
 NSaved=19 IEnMin=15 EnMin= -1914.02649319764     IErMin=19 ErrMin= 2.56D-09
 ErrMax= 2.56D-09  0.00D+00 EMaxC= 1.00D-01 BMatC= 3.38D-15 BMatP= 2.84D-14
 IDIUse=1 WtCom= 1.00D+00 WtEn= 0.00D+00
 Coeff-Com:  0.360D-07-0.102D-05-0.207D-06 0.193D-05 0.645D-05 0.110D-04
 Coeff-Com:  0.187D-04-0.578D-04-0.828D-04-0.239D-03-0.382D-03 0.205D-02
 Coeff-Com:  0.411D-02 0.944D-03-0.188D-01-0.593D-01 0.206D-01 0.292D+00
 Coeff-Com:  0.759D+00
 Coeff:      0.360D-07-0.102D-05-0.207D-06 0.193D-05 0.645D-05 0.110D-04
 Coeff:      0.187D-04-0.578D-04-0.828D-04-0.239D-03-0.382D-03 0.205D-02
 Coeff:      0.411D-02 0.944D-03-0.188D-01-0.593D-01 0.206D-01 0.292D+00
 Coeff:      0.759D+00
 Gap=     0.133 Goal=   None    Shift=    0.000
 RMSDP=8.80D-09 MaxDP=9.79D-07 DE=-4.00D-11 OVMax= 8.60D-08

 SCF Done:  E(RM062X) =  -1914.02649320     A.U. after   19 cycles
            NFock= 19  Conv=0.88D-08     -V/T= 2.0025
 KE= 1.909284881245D+03 PE=-7.086454793589D+03 EE= 1.990681303098D+03
 Leave Link  502 at Tue Apr  5 20:06:52 2022, MaxMem=  1879048192 cpu:            1626.8 elap:             233.0
 (Enter /gpfs/software/gaussian16/sse4/tar/g16/l701.exe)
 ... and contract with generalized density number  0.
 Compute integral first derivatives.
 Leave Link  701 at Tue Apr  5 20:06:52 2022, MaxMem=  1879048192 cpu:               1.1 elap:               0.2
 (Enter /gpfs/software/gaussian16/sse4/tar/g16/l702.exe)
 L702 exits ... SP integral derivatives will be done elsewhere.
 Leave Link  702 at Tue Apr  5 20:06:52 2022, MaxMem=  1879048192 cpu:               0.2 elap:               0.1
 (Enter /gpfs/software/gaussian16/sse4/tar/g16/l703.exe)
 Integral derivatives from FoFJK, PRISM(SPDF).
 Compute integral first derivatives, UseDBF=F ICtDFT=           0.
 Calling FoFJK, ICntrl=      2127 FMM=F ISym2X=0 I1Cent= 0 IOpClX= 0 NMat=1 NMatS=1 NMatT=0.
 FoFJK:  IHMeth= 1 ICntrl=    2127 DoSepK=F KAlg= 0 I1Cent=           0 FoldK=F
 IRaf=         0 NMat=       1 IRICut=       1 DoRegI=T DoRafI=F ISym2E= 0 IDoP0=0 IntGTp=1.
 FoFCou: FMM=F IPFlag=           0 FMFlag=      100000 FMFlg1=         800
         NFxFlg=           0 DoJE=F BraDBF=F KetDBF=F FulRan=T
         wScrn=  0.000000 ICntrl=      2127 IOpCl=  0 I1Cent=           0 NGrid=           0
         NMat0=    1 NMatS0=      1 NMatT0=    0 NMatD0=    1 NMtDS0=    0 NMtDT0=    0
 Symmetry not used in FoFCou.
 Leave Link  703 at Tue Apr  5 20:07:22 2022, MaxMem=  1879048192 cpu:             208.9 elap:              29.9
 (Enter /gpfs/software/gaussian16/sse4/tar/g16/l716.exe)
 Dipole        =-2.16069892D+00-2.33434260D-01-2.00880745D-01
 ***** Axes restored to original set *****
 -------------------------------------------------------------------
 Center     Atomic                   Forces (Hartrees/Bohr)
 Number     Number              X              Y              Z
 -------------------------------------------------------------------
      1        6           0.000642002   -0.001992516    0.001445290
      2        6          -0.001501750   -0.003946194   -0.002856836
      3        6           0.004269345   -0.003143560   -0.000160931
      4        6          -0.001559823    0.006819218    0.001543454
      5        6           0.002549760   -0.002441206    0.001730952
      6        6          -0.001535594    0.005487476   -0.001058808
      7       17           0.006086883   -0.001828208    0.004886847
      8        8          -0.002692116    0.000897218   -0.001756107
      9       17          -0.001506493    0.000442036    0.000434792
     10        6          -0.004472485   -0.002833066   -0.006239343
     11        6          -0.019404099    0.005699516   -0.003125873
     12        6           0.016430540   -0.010173819   -0.009415288
     13        6           0.001926128    0.004225055    0.004907362
     14        6          -0.010801036    0.007790427    0.008989943
     15        6           0.016548934   -0.001693372    0.001135327
     16        1          -0.004051789    0.000724345   -0.002114077
     17       17          -0.000555467   -0.002762334   -0.000876659
     18        1          -0.000372941   -0.001271016    0.002529956
 -------------------------------------------------------------------
 Cartesian Forces:  Max     0.019404099 RMS     0.005784700
 Leave Link  716 at Tue Apr  5 20:07:22 2022, MaxMem=  1879048192 cpu:               0.2 elap:               0.0
 (Enter /gpfs/software/gaussian16/sse4/tar/g16/l103.exe)

 GradGradGradGradGradGradGradGradGradGradGradGradGradGradGradGradGradGrad
 Berny optimization.
 Using GEDIIS/GDIIS optimizer.
 FormGI is forming the generalized inverse of G from B-inverse, IUseBI=4.
 Internal  Forces:  Max     0.021436526 RMS     0.004759453
 Search for a local minimum.
 Step number   3 out of a maximum of   96
 All quantities printed in internal units (Hartrees-Bohrs-Radians)
 RMS Force = .47595D-02 SwitMx=.10000D-02 MixMth= 1
 Mixed Optimization -- RFO/linear search
 Update second derivatives using D2CorX and points    2    3
 DE= -1.17D-02 DEPred=-1.71D-02 R= 6.81D-01
 TightC=F SS=  1.41D+00  RLast= 4.45D-01 DXNew= 8.4853D-01 1.3362D+00
 Trust test= 6.81D-01 RLast= 4.45D-01 DXMaxT set to 8.49D-01
 ITU=  1  1  0
 Use linear search instead of GDIIS.
     Eigenvalues ---    0.00798   0.00850   0.00973   0.01021   0.01564
     Eigenvalues ---    0.01641   0.01685   0.01965   0.01997   0.02083
     Eigenvalues ---    0.02094   0.02148   0.02205   0.02238   0.02283
     Eigenvalues ---    0.15239   0.16019   0.22278   0.23329   0.23636
     Eigenvalues ---    0.24831   0.24862   0.24931   0.24967   0.24981
     Eigenvalues ---    0.24992   0.24998   0.25251   0.27700   0.31294
     Eigenvalues ---    0.31818   0.32095   0.32290   0.32835   0.33072
     Eigenvalues ---    0.33987   0.35155   0.35225   0.35297   0.42868
     Eigenvalues ---    0.43294   0.46038   0.46414   0.46666   0.52410
     Eigenvalues ---    0.56460   0.68379   0.92075
 RFO step:  Lambda=-9.88225989D-03 EMin= 7.98149231D-03
 Quartic linear search produced a step of -0.14084.
 Iteration  1 RMS(Cart)=  0.13579904 RMS(Int)=  0.00716236
 Iteration  2 RMS(Cart)=  0.00971255 RMS(Int)=  0.00092012
 Iteration  3 RMS(Cart)=  0.00005275 RMS(Int)=  0.00091938
 Iteration  4 RMS(Cart)=  0.00000002 RMS(Int)=  0.00091938
 ITry= 1 IFail=0 DXMaxC= 6.75D-01 DCOld= 1.00D+10 DXMaxT= 8.49D-01 DXLimC= 3.00D+00 Rises=F
 Variable       Old X    -DE/DX   Delta X   Delta X   Delta X     New X
                                 (Linear)    (Quad)   (Total)
    R1        2.76359  -0.00018   0.00445  -0.01120  -0.00621   2.75737
    R2        2.74152  -0.00083   0.00545  -0.01490  -0.00900   2.73253
    R3        2.32781   0.00234  -0.00094   0.00420   0.00326   2.33107
    R4        2.59880   0.00457  -0.00349   0.01424   0.01082   2.60962
    R5        3.27939   0.00140  -0.00067   0.00502   0.00435   3.28374
    R6        2.68082  -0.00904   0.00615  -0.03539  -0.02972   2.65110
    R7        3.31482   0.00098  -0.00266   0.00859   0.00593   3.32075
    R8        2.58032   0.00260  -0.00305   0.01033   0.00721   2.58753
    R9        3.29097   0.00287  -0.00313   0.01415   0.01102   3.30198
   R10        2.66097  -0.00021   0.00689  -0.01574  -0.00938   2.65159
   R11        2.05150  -0.00032   0.00010  -0.00097  -0.00087   2.05062
   R12        2.77011  -0.00477   0.00323  -0.01977  -0.01654   2.75358
   R13        2.66781   0.00082  -0.00306   0.00786   0.00478   2.67259
   R14        2.72677   0.00214  -0.00522   0.01405   0.00883   2.73559
   R15        2.34023   0.02144   0.01793  -0.00094   0.01696   2.35719
   R16        2.50745   0.01416   0.00445   0.01616   0.02060   2.52805
   R17        2.63598   0.00080  -0.00234   0.00604   0.00373   2.63971
   R18        2.04083   0.00122   0.00099   0.00059   0.00158   2.04241
   R19        2.35323   0.01760   0.01678  -0.00564   0.01116   2.36439
    A1        1.95639  -0.00168   0.00498  -0.01257  -0.00918   1.94721
    A2        2.15633   0.00024  -0.00183   0.00324   0.00197   2.15830
    A3        2.16970   0.00146  -0.00316   0.01053   0.00794   2.17764
    A4        2.14971   0.00000  -0.00357   0.01328   0.00768   2.15738
    A5        2.00886  -0.00121   0.00012  -0.00619  -0.00523   2.00363
    A6        2.12366   0.00124   0.00348  -0.00597  -0.00165   2.12201
    A7        2.12270   0.00044  -0.00092   0.01121   0.00694   2.12964
    A8        2.05611   0.00907   0.00571   0.01643   0.02323   2.07934
    A9        2.09668  -0.00925  -0.00396  -0.02214  -0.02501   2.07167
   A10        2.14839   0.00162  -0.00336   0.01862   0.01310   2.16149
   A11        2.03779  -0.00004   0.00137  -0.00637  -0.00392   2.03387
   A12        2.09700  -0.00158   0.00198  -0.01229  -0.00924   2.08776
   A13        2.14229  -0.00221  -0.00172   0.00374  -0.00121   2.14108
   A14        2.08295   0.00076   0.00136  -0.00381  -0.00094   2.08201
   A15        2.05769   0.00146   0.00039   0.00051   0.00241   2.06010
   A16        2.01906   0.00259   0.00138   0.01075   0.00819   2.02726
   A17        2.21530  -0.01123  -0.00523  -0.02831  -0.03197   2.18333
   A18        2.04775   0.00859   0.00398   0.01536   0.02076   2.06851
   A19        2.15886   0.00619  -0.00602   0.03866   0.03229   2.19115
   A20        2.15028  -0.01008  -0.00041  -0.02806  -0.02892   2.12136
   A21        1.96796   0.00409   0.00708  -0.00540   0.00118   1.96914
   A22        2.16147   0.00103  -0.00588   0.01615   0.01015   2.17162
   A23        2.12740  -0.00585  -0.00074  -0.01145  -0.01230   2.11510
   A24        2.05829   0.00168   0.00469  -0.00988  -0.00521   2.05308
   A25        2.07156  -0.00524   0.00529  -0.03534  -0.03008   2.04148
   A26        2.15267   0.00359  -0.00990   0.04567   0.03575   2.18841
   A27        2.11718   0.00242  -0.00440   0.01625   0.01186   2.12903
   A28        2.13179  -0.00328  -0.00052  -0.00399  -0.00454   2.12725
    D1       -0.14892   0.00140  -0.00427   0.09526   0.09115  -0.05778
    D2        2.94628   0.00204  -0.00350   0.12198   0.11836   3.06464
    D3        3.03303   0.00084  -0.00393   0.06322   0.05964   3.09267
    D4       -0.15495   0.00148  -0.00316   0.08994   0.08685  -0.06810
    D5        0.16506  -0.00150   0.00582  -0.09875  -0.09262   0.07244
    D6       -2.98101  -0.00175   0.00812  -0.10912  -0.10078  -3.08178
    D7       -3.01726  -0.00097   0.00552  -0.06663  -0.06086  -3.07812
    D8        0.11986  -0.00122   0.00781  -0.07699  -0.06902   0.05084
    D9       -0.02891   0.00114  -0.00498   0.04490   0.03941   0.01050
   D10        2.97972   0.00267   0.00445   0.09039   0.09475   3.07447
   D11       -3.12114   0.00053  -0.00571   0.01643   0.01049  -3.11065
   D12       -0.11251   0.00205   0.00372   0.06191   0.06582  -0.04669
   D13        0.19664  -0.00317   0.01237  -0.18041  -0.16846   0.02819
   D14       -2.89357  -0.00234   0.00836  -0.12838  -0.12097  -3.01454
   D15       -2.80894  -0.00612   0.00237  -0.22989  -0.22716  -3.03611
   D16        0.38403  -0.00529  -0.00164  -0.17786  -0.17968   0.20435
   D17       -0.00285  -0.00125   0.00201  -0.03990  -0.03764  -0.04050
   D18        3.11392  -0.00068   0.00433  -0.01856  -0.01427   3.09965
   D19       -3.13983  -0.00100  -0.00037  -0.02922  -0.02926   3.11410
   D20       -0.02305  -0.00042   0.00195  -0.00788  -0.00588  -0.02894
   D21       -0.18270   0.00325  -0.01078   0.17918   0.16874  -0.01396
   D22        2.91266   0.00191  -0.00730   0.13102   0.12293   3.03560
   D23        2.98337   0.00268  -0.01307   0.15818   0.14569   3.12906
   D24       -0.20445   0.00134  -0.00959   0.11003   0.09988  -0.10457
   D25       -2.58803  -0.00134  -0.01086  -0.05994  -0.07060  -2.65863
   D26        0.68056  -0.00372  -0.02016  -0.11352  -0.13386   0.54670
   D27        0.60569  -0.00034  -0.01489  -0.00702  -0.02172   0.58396
   D28       -2.40892  -0.00271  -0.02419  -0.06060  -0.08498  -2.49390
   D29       -3.08038   0.00057  -0.00021  -0.00453  -0.00570  -3.08608
   D30       -0.05396   0.00176   0.00802   0.04216   0.05055  -0.00341
   D31        3.07969   0.00159   0.00401   0.03006   0.03313   3.11282
   D32       -0.02415   0.00055   0.00053   0.01638   0.01643  -0.00772
   D33        0.05261  -0.00083  -0.00397  -0.02144  -0.02514   0.02748
   D34       -3.05123  -0.00187  -0.00745  -0.03512  -0.04184  -3.09306
   D35        0.00621  -0.00141  -0.00450  -0.03707  -0.04195  -0.03575
   D36        0.04866  -0.00035  -0.00393   0.00707   0.00313   0.05179
   D37       -0.00692  -0.00028  -0.00327  -0.00380  -0.00730  -0.01422
   D38        3.09503   0.00061   0.00050   0.00860   0.00932   3.10436
   D39       -0.04616   0.00099   0.00760   0.01289   0.02066  -0.02549
         Item               Value     Threshold  Converged?
 Maximum Force            0.021437     0.000450     NO 
 RMS     Force            0.004759     0.000300     NO 
 Maximum Displacement     0.675253     0.001800     NO 
 RMS     Displacement     0.139337     0.001200     NO 
 Predicted change in Energy=-6.879525D-03
 Lowest energy point so far.  Saving SCF results.
 GradGradGradGradGradGradGradGradGradGradGradGradGradGradGradGradGradGrad

 Leave Link  103 at Tue Apr  5 20:07:22 2022, MaxMem=  1879048192 cpu:               0.4 elap:               0.1
 (Enter /gpfs/software/gaussian16/sse4/tar/g16/l202.exe)
                          Input orientation:                          
 ---------------------------------------------------------------------
 Center     Atomic      Atomic             Coordinates (Angstroms)
 Number     Number       Type             X           Y           Z
 ---------------------------------------------------------------------
      1          6           0       -3.999279   -0.777321   -0.313701
      2          6           0       -3.349677    0.425837    0.195727
      3          6           0       -1.979949    0.572098    0.293075
      4          6           0       -3.032297   -1.751244   -0.769015
      5          6           0       -1.677359   -1.594226   -0.649151
      6          6           0       -1.093572   -0.438277   -0.108934
      7         17           0       -1.319588    2.110076    0.828352
      8          8           0       -5.222836   -0.928510   -0.354794
      9         17           0       -4.436080    1.702017    0.654665
     10          6           0        0.348322   -0.419880    0.100432
     11          6           0        1.305434   -1.071112   -0.711970
     12          6           0        2.531190   -1.088607   -0.481435
     13          6           0        0.938468    0.233263    1.249657
     14          6           0        2.327061    0.170898    1.388126
     15          6           0        3.048452   -0.436655    0.565977
     16          1           0        0.261380    0.713275    1.941940
     17         17           0       -3.672309   -3.207591   -1.491937
     18          1           0       -1.019203   -2.390552   -0.981163
 ---------------------------------------------------------------------
                    Distance matrix (angstroms):
                    1          2          3          4          5
     1  C    0.000000
     2  C    1.459140   0.000000
     3  C    2.503358   1.380950   0.000000
     4  C    1.445991   2.402319   2.762858   0.000000
     5  C    2.484184   2.755199   2.381661   1.369262   0.000000
     6  C    2.932578   2.435061   1.402902   2.432743   1.403160
     7  Cl   4.101474   2.712588   1.757263   4.516053   4.004106
     8  O    1.233547   2.376143   3.631511   2.376327   3.619424
     9  Cl   2.697340   1.737679   2.727644   3.990298   4.491736
    10  C    4.381883   3.794669   2.538105   3.735913   2.458525
    11  C    5.327749   4.973412   3.808411   4.391098   3.028969
    12  C    6.540035   6.110375   4.869104   5.610185   4.242130
    13  C    5.276999   4.419959   3.089825   4.876503   3.713185
    14  C    6.619510   5.806218   4.462111   6.088564   4.827167
    15  C    7.110584   6.466609   5.135842   6.362850   5.014958
    16  H    5.046088   4.021394   2.786080   4.926605   3.974547
    17  Cl   2.720544   4.019216   4.509589   1.747335   2.700566
    18  H    3.453820   3.840342   3.365116   2.122797   1.085144
                    6          7          8          9         10
     6  C    0.000000
     7  Cl   2.724645   0.000000
     8  O    4.165525   5.086077   0.000000
     9  Cl   4.041819   3.147888   2.925348   0.000000
    10  C    1.457131   3.116483   5.612818   5.263090   0.000000
    11  C    2.553304   4.402645   6.539589   6.520959   1.414271
    12  C    3.701430   5.174515   7.756712   7.590860   2.355988
    13  C    2.534941   2.966268   6.471912   5.603304   1.447614
    14  C    3.783255   4.167951   7.826073   6.972974   2.433637
    15  C    4.196650   5.063049   8.336903   7.784601   2.740022
    16  H    2.714416   2.385496   6.168231   4.969991   2.163967
    17  Cl   4.028856   6.260720   2.981852   5.412531   5.145137
    18  H    2.139554   4.860064   4.494489   5.576746   2.631258
                   11         12         13         14         15
    11  C    0.000000
    12  C    1.247369   0.000000
    13  C    2.384122   2.698293   0.000000
    14  C    2.645130   2.263467   1.396873   0.000000
    15  C    2.252509   1.337787   2.316947   1.251182   0.000000
    16  H    3.364123   3.777773   1.080794   2.206337   3.314120
    17  Cl   5.472734   6.632843   6.372996   7.463337   7.555245
    18  H    2.686508   3.814457   3.961495   4.834464   4.770448
                   16         17         18
    16  H    0.000000
    17  Cl   6.529825   0.000000
    18  H    4.451760   2.822660   0.000000
 Stoichiometry    C12H2Cl3O(1-)
 Framework group  C1[X(C12H2Cl3O)]
 Deg. of freedom    48
 Full point group                 C1      NOp   1
 RotChk:  IX=0 Diff= 8.46D-02
 Largest Abelian subgroup         C1      NOp   1
 Largest concise Abelian subgroup C1      NOp   1
                         Standard orientation:                         
 ---------------------------------------------------------------------
 Center     Atomic      Atomic             Coordinates (Angstroms)
 Number     Number       Type             X           Y           Z
 ---------------------------------------------------------------------
      1          6           0        2.330793    0.235147    0.110003
      2          6           0        1.489243   -0.952747    0.011054
      3          6           0        0.112163   -0.908326   -0.082228
      4          6           0        1.549830    1.448791    0.020243
      5          6           0        0.182885    1.472139   -0.055873
      6          6           0       -0.593336    0.304123   -0.101481
      7         17           0       -0.779546   -2.406994   -0.298615
      8          8           0        3.556469    0.195579    0.243387
      9         17           0        2.354801   -2.459339   -0.011695
     10          6           0       -2.043949    0.430282   -0.046382
     11          6           0       -2.797994    1.494608   -0.592999
     12          6           0       -4.035232    1.610650   -0.484795
     13          6           0       -2.860863   -0.527613    0.668233
     14          6           0       -4.240132   -0.308506    0.697634
     15          6           0       -4.765573    0.683244    0.144644
     16          1           0       -2.346532   -1.345178    1.153175
     17         17           0        2.439978    2.952353    0.031053
     18          1           0       -0.331176    2.427458   -0.081217
 ---------------------------------------------------------------------
 Rotational constants (GHZ):           0.5642939           0.2960853           0.1978943
 Leave Link  202 at Tue Apr  5 20:07:22 2022, MaxMem=  1879048192 cpu:               0.1 elap:               0.0
 (Enter /gpfs/software/gaussian16/sse4/tar/g16/l301.exe)
 Standard basis: 6-311+G(d,p) (5D, 7F)
 Ernie: Thresh=  0.10000D-02 Tol=  0.10000D-05 Strict=F.
 There are   404 symmetry adapted cartesian basis functions of A   symmetry.
 There are   388 symmetry adapted basis functions of A   symmetry.
   388 basis functions,   643 primitive gaussians,   404 cartesian basis functions
    67 alpha electrons       67 beta electrons
       nuclear repulsion energy      1276.1807531590 Hartrees.
 IExCor= 4336 DFT=T Ex+Corr=M062X ExCW=0 ScaHFX=  0.540000
 ScaDFX=  1.000000  1.000000  1.000000  1.000000 ScalE2=  1.000000  1.000000
 IRadAn=      5 IRanWt=     -1 IRanGd=            0 ICorTp=0 IEmpDi=  4
 NAtoms=   18 NActive=   18 NUniq=   18 SFac= 1.00D+00 NAtFMM=   60 NAOKFM=F Big=F
 Integral buffers will be    131072 words long.
 Raffenetti 2 integral format.
 Two-electron integral symmetry is turned on.
 Leave Link  301 at Tue Apr  5 20:07:23 2022, MaxMem=  1879048192 cpu:               0.4 elap:               0.1
 (Enter /gpfs/software/gaussian16/sse4/tar/g16/l302.exe)
 NPDir=0 NMtPBC=     1 NCelOv=     1 NCel=       1 NClECP=     1 NCelD=      1
         NCelK=      1 NCelE2=     1 NClLst=     1 CellRange=     0.0.
 One-electron integrals computed using PRISM.
 One-electron integral symmetry used in STVInt
 NBasis=   388 RedAO= T EigKep=  1.07D-06  NBF=   388
 NBsUse=   385 1.00D-06 EigRej=  8.66D-07 NBFU=   385
 Precomputing XC quadrature grid using
 IXCGrd= 4 IRadAn=           5 IRanWt=          -1 IRanGd=           0 AccXCQ= 0.00D+00.
 Generated NRdTot=       0 NPtTot=           0 NUsed=           0 NTot=          32
 NSgBfM=   399   399   399   399   399 MxSgAt=    18 MxSgA2=    18.
 Leave Link  302 at Tue Apr  5 20:07:23 2022, MaxMem=  1879048192 cpu:               3.1 elap:               0.5
 (Enter /gpfs/software/gaussian16/sse4/tar/g16/l303.exe)
 DipDrv:  MaxL=1.
 Leave Link  303 at Tue Apr  5 20:07:23 2022, MaxMem=  1879048192 cpu:               0.3 elap:               0.1
 (Enter /gpfs/software/gaussian16/sse4/tar/g16/l401.exe)
 Initial guess from the checkpoint file:  "checkpoint.chk"
 B after Tr=     0.000000   -0.000000   -0.000000
         Rot=    0.999736   -0.005981   -0.001708    0.022104 Ang=  -2.63 deg.
 Guess basis will be translated and rotated to current coordinates.
 JPrj=2 DoOrth=T DoCkMO=T.
 Generating alternative initial guess.
 ExpMin= 4.38D-02 ExpMax= 1.06D+05 ExpMxC= 3.62D+03 IAcc=2 IRadAn=         4 AccDes= 0.00D+00
 Harris functional with IExCor= 1009 and IRadAn=       4 diagonalized for initial guess.
 HarFok:  IExCor= 1009 AccDes= 0.00D+00 IRadAn=         4 IDoV= 1 UseB2=F ITyADJ=14
 ICtDFT=  3500011 ScaDFX=  1.000000  1.000000  1.000000  1.000000
 FoFCou: FMM=F IPFlag=           0 FMFlag=      100000 FMFlg1=           0
         NFxFlg=           0 DoJE=T BraDBF=F KetDBF=T FulRan=T
         wScrn=  0.000000 ICntrl=       500 IOpCl=  0 I1Cent=   200000004 NGrid=           0
         NMat0=    1 NMatS0=      1 NMatT0=    0 NMatD0=    1 NMtDS0=    0 NMtDT0=    0
 Petite list used in FoFCou.
 Harris En= -1913.17756813431    
 Leave Link  401 at Tue Apr  5 20:07:25 2022, MaxMem=  1879048192 cpu:              10.8 elap:               1.6
 (Enter /gpfs/software/gaussian16/sse4/tar/g16/l502.exe)
 Integral symmetry usage will be decided dynamically.
 Closed shell SCF:
 Using DIIS extrapolation, IDIIS=  1040.
 NGot=  1879048192 LenX=  1878715301 LenY=  1878551644
 Requested convergence on RMS density matrix=1.00D-08 within 128 cycles.
 Requested convergence on MAX density matrix=1.00D-06.
 Requested convergence on             energy=1.00D-06.
 No special actions if energy rises.
 Fock matrices will be formed incrementally for  20 cycles.

 Cycle   1  Pass 1  IDiag  1:
 FoFJK:  IHMeth= 1 ICntrl=       0 DoSepK=F KAlg= 0 I1Cent=           0 FoldK=F
 IRaf= 840000000 NMat=       1 IRICut=       1 DoRegI=T DoRafI=F ISym2E= 0 IDoP0=0 IntGTp=1.
 FoFCou: FMM=F IPFlag=           0 FMFlag=      100000 FMFlg1=           0
         NFxFlg=           0 DoJE=F BraDBF=F KetDBF=F FulRan=T
         wScrn=  0.000000 ICntrl=         0 IOpCl=  0 I1Cent=           0 NGrid=           0
         NMat0=    1 NMatS0=      1 NMatT0=    0 NMatD0=    1 NMtDS0=    0 NMtDT0=    0
 Symmetry not used in FoFCou.
 E= -1913.84032415063    
 DIIS: error= 1.97D-02 at cycle   1 NSaved=   1.
 NSaved= 1 IEnMin= 1 EnMin= -1913.84032415063     IErMin= 1 ErrMin= 1.97D-02
 ErrMax= 1.97D-02  0.00D+00 EMaxC= 1.00D-01 BMatC= 1.13D-01 BMatP= 1.13D-01
 IDIUse=3 WtCom= 8.03D-01 WtEn= 1.97D-01
 Coeff-Com:  0.100D+01
 Coeff-En:   0.100D+01
 Coeff:      0.100D+01
 Recover alternate guess density for next cycle.
 RMSDP=7.52D-02 MaxDP=4.96D+00              OVMax= 0.00D+00

 Cycle   2  Pass 1  IDiag  1:
 RMSU=  7.07D-02    CP:  1.22D+00
 E= -1913.56203559891     Delta-E=        0.278288551725 Rises=F Damp=F
 Switch densities from cycles 1 and 2 for lowest energy.
 DIIS: error= 1.84D-02 at cycle   2 NSaved=   2.
 NSaved= 2 IEnMin= 1 EnMin= -1913.84032415063     IErMin= 2 ErrMin= 1.84D-02
 ErrMax= 1.84D-02  0.00D+00 EMaxC= 1.00D+00 BMatC= 6.34D-01 BMatP= 1.13D-01
 IDIUse=1 WtCom= 1.00D+00 WtEn= 0.00D+00
 Coeff-Com:  0.851D+00 0.149D+00
 Coeff:      0.851D+00 0.149D+00
 Gap=     0.193 Goal=   None    Shift=    0.000
 RMSDP=5.51D-02 MaxDP=4.84D+00 DE= 2.78D-01 OVMax= 1.60D-01

 Cycle   3  Pass 1  IDiag  1:
 RMSU=  3.33D-02    CP:  1.27D+00  4.46D-01
 E= -1914.01283588501     Delta-E=       -0.450800286100 Rises=F Damp=F
 DIIS: error= 2.83D-03 at cycle   3 NSaved=   3.
 NSaved= 3 IEnMin= 3 EnMin= -1914.01283588501     IErMin= 3 ErrMin= 2.83D-03
 ErrMax= 2.83D-03  0.00D+00 EMaxC= 1.00D+00 BMatC= 1.33D-02 BMatP= 1.13D-01
 IDIUse=1 WtCom= 1.00D+00 WtEn= 0.00D+00
 Coeff-Com:  0.222D-02 0.996D-01 0.898D+00
 Coeff:      0.222D-02 0.996D-01 0.898D+00
 Gap=     0.129 Goal=   None    Shift=    0.000
 RMSDP=1.40D-02 MaxDP=1.21D+00 DE=-4.51D-01 OVMax= 3.75D-02

 Cycle   4  Pass 1  IDiag  1:
 RMSU=  1.19D-02    CP:  1.33D+00  4.72D-01  1.01D+00
 E= -1914.02428772082     Delta-E=       -0.011451835809 Rises=F Damp=F
 DIIS: error= 2.51D-03 at cycle   4 NSaved=   4.
 NSaved= 4 IEnMin= 4 EnMin= -1914.02428772082     IErMin= 4 ErrMin= 2.51D-03
 ErrMax= 2.51D-03  0.00D+00 EMaxC= 1.00D+00 BMatC= 4.22D-03 BMatP= 1.33D-02
 IDIUse=1 WtCom= 1.00D+00 WtEn= 0.00D+00
 Coeff-Com: -0.310D-01 0.302D-01 0.424D+00 0.577D+00
 Coeff:     -0.310D-01 0.302D-01 0.424D+00 0.577D+00
 Gap=     0.132 Goal=   None    Shift=    0.000
 RMSDP=6.06D-03 MaxDP=4.83D-01 DE=-1.15D-02 OVMax= 2.56D-02

 Cycle   5  Pass 1  IDiag  1:
 RMSU=  3.53D-03    CP:  1.30D+00  4.73D-01  9.72D-01  7.14D-01
 E= -1914.02767059451     Delta-E=       -0.003382873693 Rises=F Damp=F
 DIIS: error= 1.72D-03 at cycle   5 NSaved=   5.
 NSaved= 5 IEnMin= 5 EnMin= -1914.02767059451     IErMin= 5 ErrMin= 1.72D-03
 ErrMax= 1.72D-03  0.00D+00 EMaxC= 1.00D+00 BMatC= 1.08D-03 BMatP= 4.22D-03
 IDIUse=1 WtCom= 1.00D+00 WtEn= 0.00D+00
 Coeff-Com: -0.174D-01 0.428D-02 0.159D+00 0.362D+00 0.493D+00
 Coeff:     -0.174D-01 0.428D-02 0.159D+00 0.362D+00 0.493D+00
 Gap=     0.134 Goal=   None    Shift=    0.000
 RMSDP=1.12D-03 MaxDP=4.76D-02 DE=-3.38D-03 OVMax= 1.45D-02

 Cycle   6  Pass 1  IDiag  1:
 RMSU=  8.39D-04    CP:  1.30D+00  4.72D-01  9.79D-01  7.53D-01  8.56D-01
 E= -1914.02869970081     Delta-E=       -0.001029106301 Rises=F Damp=F
 DIIS: error= 5.57D-04 at cycle   6 NSaved=   6.
 NSaved= 6 IEnMin= 6 EnMin= -1914.02869970081     IErMin= 6 ErrMin= 5.57D-04
 ErrMax= 5.57D-04  0.00D+00 EMaxC= 1.00D+00 BMatC= 1.02D-04 BMatP= 1.08D-03
 IDIUse=1 WtCom= 1.00D+00 WtEn= 0.00D+00
 Coeff-Com: -0.543D-02-0.183D-02 0.311D-01 0.118D+00 0.272D+00 0.586D+00
 Coeff:     -0.543D-02-0.183D-02 0.311D-01 0.118D+00 0.272D+00 0.586D+00
 Gap=     0.132 Goal=   None    Shift=    0.000
 RMSDP=7.12D-04 MaxDP=6.14D-02 DE=-1.03D-03 OVMax= 4.57D-03

 Cycle   7  Pass 1  IDiag  1:
 RMSU=  5.30D-04    CP:  1.30D+00  4.68D-01  9.85D-01  7.75D-01  8.80D-01
                    CP:  9.28D-01
 E= -1914.02880324270     Delta-E=       -0.000103541885 Rises=F Damp=F
 DIIS: error= 1.62D-04 at cycle   7 NSaved=   7.
 NSaved= 7 IEnMin= 7 EnMin= -1914.02880324270     IErMin= 7 ErrMin= 1.62D-04
 ErrMax= 1.62D-04  0.00D+00 EMaxC= 1.00D+00 BMatC= 1.69D-05 BMatP= 1.02D-04
 IDIUse=1 WtCom= 1.00D+00 WtEn= 0.00D+00
 Coeff-Com:  0.305D-04-0.117D-02-0.166D-01-0.100D-01 0.464D-01 0.316D+00
 Coeff-Com:  0.665D+00
 Coeff:      0.305D-04-0.117D-02-0.166D-01-0.100D-01 0.464D-01 0.316D+00
 Coeff:      0.665D+00
 Gap=     0.133 Goal=   None    Shift=    0.000
 RMSDP=2.29D-04 MaxDP=2.18D-02 DE=-1.04D-04 OVMax= 1.36D-03

 Cycle   8  Pass 1  IDiag  1:
 RMSU=  1.47D-04    CP:  1.30D+00  4.69D-01  9.81D-01  7.75D-01  9.08D-01
                    CP:  9.68D-01  9.36D-01
 E= -1914.02882352630     Delta-E=       -0.000020283609 Rises=F Damp=F
 DIIS: error= 5.35D-05 at cycle   8 NSaved=   8.
 NSaved= 8 IEnMin= 8 EnMin= -1914.02882352630     IErMin= 8 ErrMin= 5.35D-05
 ErrMax= 5.35D-05  0.00D+00 EMaxC= 1.00D+00 BMatC= 1.48D-06 BMatP= 1.69D-05
 IDIUse=1 WtCom= 1.00D+00 WtEn= 0.00D+00
 Coeff-Com:  0.549D-03-0.260D-03-0.116D-01-0.172D-01-0.805D-02 0.772D-01
 Coeff-Com:  0.294D+00 0.666D+00
 Coeff:      0.549D-03-0.260D-03-0.116D-01-0.172D-01-0.805D-02 0.772D-01
 Coeff:      0.294D+00 0.666D+00
 Gap=     0.133 Goal=   None    Shift=    0.000
 RMSDP=1.23D-04 MaxDP=1.74D-02 DE=-2.03D-05 OVMax= 6.93D-04

 Cycle   9  Pass 1  IDiag  1:
 RMSU=  5.82D-05    CP:  1.30D+00  4.69D-01  9.80D-01  7.78D-01  9.14D-01
                    CP:  9.97D-01  9.70D-01  8.88D-01
 E= -1914.02882544510     Delta-E=       -0.000001918792 Rises=F Damp=F
 DIIS: error= 3.78D-05 at cycle   9 NSaved=   9.
 NSaved= 9 IEnMin= 9 EnMin= -1914.02882544510     IErMin= 9 ErrMin= 3.78D-05
 ErrMax= 3.78D-05  0.00D+00 EMaxC= 1.00D+00 BMatC= 5.26D-07 BMatP= 1.48D-06
 IDIUse=1 WtCom= 1.00D+00 WtEn= 0.00D+00
 Coeff-Com:  0.331D-03 0.167D-04-0.472D-02-0.904D-02-0.118D-01-0.136D-02
 Coeff-Com:  0.779D-01 0.412D+00 0.536D+00
 Coeff:      0.331D-03 0.167D-04-0.472D-02-0.904D-02-0.118D-01-0.136D-02
 Coeff:      0.779D-01 0.412D+00 0.536D+00
 Gap=     0.133 Goal=   None    Shift=    0.000
 RMSDP=3.38D-05 MaxDP=3.46D-03 DE=-1.92D-06 OVMax= 3.48D-04

 Cycle  10  Pass 1  IDiag  1:
 RMSU=  1.86D-05    CP:  1.30D+00  4.69D-01  9.80D-01  7.77D-01  9.14D-01
                    CP:  1.01D+00  9.87D-01  9.80D-01  8.57D-01
 E= -1914.02882614859     Delta-E=       -0.000000703495 Rises=F Damp=F
 DIIS: error= 1.11D-05 at cycle  10 NSaved=  10.
 NSaved=10 IEnMin=10 EnMin= -1914.02882614859     IErMin=10 ErrMin= 1.11D-05
 ErrMax= 1.11D-05  0.00D+00 EMaxC= 1.00D+00 BMatC= 7.23D-08 BMatP= 5.26D-07
 IDIUse=1 WtCom= 1.00D+00 WtEn= 0.00D+00
 Coeff-Com:  0.586D-04 0.529D-04 0.378D-03-0.624D-03-0.402D-02-0.195D-01
 Coeff-Com: -0.303D-01 0.542D-01 0.280D+00 0.720D+00
 Coeff:      0.586D-04 0.529D-04 0.378D-03-0.624D-03-0.402D-02-0.195D-01
 Coeff:     -0.303D-01 0.542D-01 0.280D+00 0.720D+00
 Gap=     0.133 Goal=   None    Shift=    0.000
 RMSDP=2.13D-05 MaxDP=2.35D-03 DE=-7.03D-07 OVMax= 2.53D-04

 Cycle  11  Pass 1  IDiag  1:
 RMSU=  1.03D-05    CP:  1.30D+00  4.69D-01  9.80D-01  7.76D-01  9.13D-01
                    CP:  9.99D-01  1.01D+00  1.04D+00  8.17D-01  8.17D-01
 E= -1914.02882631047     Delta-E=       -0.000000161873 Rises=F Damp=F
 DIIS: error= 5.18D-06 at cycle  11 NSaved=  11.
 NSaved=11 IEnMin=11 EnMin= -1914.02882631047     IErMin=11 ErrMin= 5.18D-06
 ErrMax= 5.18D-06  0.00D+00 EMaxC= 1.00D+00 BMatC= 1.82D-08 BMatP= 7.23D-08
 IDIUse=1 WtCom= 1.00D+00 WtEn= 0.00D+00
 Coeff-Com: -0.329D-04 0.224D-04 0.123D-02 0.151D-02 0.284D-03-0.106D-01
 Coeff-Com: -0.339D-01-0.593D-01 0.324D-01 0.398D+00 0.671D+00
 Coeff:     -0.329D-04 0.224D-04 0.123D-02 0.151D-02 0.284D-03-0.106D-01
 Coeff:     -0.339D-01-0.593D-01 0.324D-01 0.398D+00 0.671D+00
 Gap=     0.133 Goal=   None    Shift=    0.000
 RMSDP=1.04D-05 MaxDP=1.24D-03 DE=-1.62D-07 OVMax= 1.47D-04

 Cycle  12  Pass 1  IDiag  1:
 RMSU=  5.45D-06    CP:  1.30D+00  4.69D-01  9.80D-01  7.76D-01  9.13D-01
                    CP:  1.00D+00  1.01D+00  1.05D+00  8.58D-01  9.77D-01
                    CP:  1.10D+00
 E= -1914.02882635197     Delta-E=       -0.000000041506 Rises=F Damp=F
 DIIS: error= 1.85D-06 at cycle  12 NSaved=  12.
 NSaved=12 IEnMin=12 EnMin= -1914.02882635197     IErMin=12 ErrMin= 1.85D-06
 ErrMax= 1.85D-06  0.00D+00 EMaxC= 1.00D+00 BMatC= 1.49D-09 BMatP= 1.82D-08
 IDIUse=1 WtCom= 1.00D+00 WtEn= 0.00D+00
 Coeff-Com: -0.210D-04 0.232D-05 0.326D-03 0.564D-03 0.825D-03 0.119D-03
 Coeff-Com: -0.572D-02-0.284D-01-0.416D-01 0.368D-02 0.199D+00 0.871D+00
 Coeff:     -0.210D-04 0.232D-05 0.326D-03 0.564D-03 0.825D-03 0.119D-03
 Coeff:     -0.572D-02-0.284D-01-0.416D-01 0.368D-02 0.199D+00 0.871D+00
 Gap=     0.133 Goal=   None    Shift=    0.000
 RMSDP=4.44D-06 MaxDP=3.35D-04 DE=-4.15D-08 OVMax= 9.50D-05

 Cycle  13  Pass 1  IDiag  1:
 RMSU=  2.42D-06    CP:  1.30D+00  4.69D-01  9.80D-01  7.76D-01  9.12D-01
                    CP:  1.00D+00  1.01D+00  1.06D+00  8.49D-01  9.73D-01
                    CP:  1.23D+00  1.06D+00
 E= -1914.02882635947     Delta-E=       -0.000000007499 Rises=F Damp=F
 DIIS: error= 8.11D-07 at cycle  13 NSaved=  13.
 NSaved=13 IEnMin=13 EnMin= -1914.02882635947     IErMin=13 ErrMin= 8.11D-07
 ErrMax= 8.11D-07  0.00D+00 EMaxC= 1.00D+00 BMatC= 3.79D-10 BMatP= 1.49D-09
 IDIUse=1 WtCom= 1.00D+00 WtEn= 0.00D+00
 Coeff-Com: -0.305D-05-0.326D-05-0.936D-04-0.273D-04 0.346D-03 0.205D-02
 Coeff-Com:  0.374D-02-0.119D-02-0.238D-01-0.678D-01-0.438D-01 0.368D+00
 Coeff-Com:  0.763D+00
 Coeff:     -0.305D-05-0.326D-05-0.936D-04-0.273D-04 0.346D-03 0.205D-02
 Coeff:      0.374D-02-0.119D-02-0.238D-01-0.678D-01-0.438D-01 0.368D+00
 Coeff:      0.763D+00
 Gap=     0.133 Goal=   None    Shift=    0.000
 RMSDP=3.04D-06 MaxDP=4.08D-04 DE=-7.50D-09 OVMax= 4.28D-05

 Cycle  14  Pass 1  IDiag  1:
 RMSU=  1.33D-06    CP:  1.30D+00  4.69D-01  9.80D-01  7.76D-01  9.12D-01
                    CP:  1.00D+00  1.01D+00  1.06D+00  8.46D-01  9.60D-01
                    CP:  1.28D+00  1.18D+00  1.25D+00
 E= -1914.02882636080     Delta-E=       -0.000000001332 Rises=F Damp=F
 DIIS: error= 4.50D-07 at cycle  14 NSaved=  14.
 NSaved=14 IEnMin=14 EnMin= -1914.02882636080     IErMin=14 ErrMin= 4.50D-07
 ErrMax= 4.50D-07  0.00D+00 EMaxC= 1.00D+00 BMatC= 7.25D-11 BMatP= 3.79D-10
 IDIUse=1 WtCom= 1.00D+00 WtEn= 0.00D+00
 Coeff-Com:  0.219D-05-0.169D-05-0.925D-04-0.107D-03 0.696D-05 0.806D-03
 Coeff-Com:  0.256D-02 0.449D-02-0.283D-02-0.295D-01-0.550D-01 0.173D-01
 Coeff-Com:  0.341D+00 0.722D+00
 Coeff:      0.219D-05-0.169D-05-0.925D-04-0.107D-03 0.696D-05 0.806D-03
 Coeff:      0.256D-02 0.449D-02-0.283D-02-0.295D-01-0.550D-01 0.173D-01
 Coeff:      0.341D+00 0.722D+00
 Gap=     0.133 Goal=   None    Shift=    0.000
 RMSDP=1.11D-06 MaxDP=1.49D-04 DE=-1.33D-09 OVMax= 1.84D-05

 Cycle  15  Pass 1  IDiag  1:
 RMSU=  4.25D-07    CP:  1.30D+00  4.69D-01  9.80D-01  7.76D-01  9.12D-01
                    CP:  1.00D+00  1.01D+00  1.06D+00  8.43D-01  9.55D-01
                    CP:  1.29D+00  1.25D+00  1.37D+00  1.00D+00
 E= -1914.02882636086     Delta-E=       -0.000000000055 Rises=F Damp=F
 DIIS: error= 2.31D-07 at cycle  15 NSaved=  15.
 NSaved=15 IEnMin=15 EnMin= -1914.02882636086     IErMin=15 ErrMin= 2.31D-07
 ErrMax= 2.31D-07  0.00D+00 EMaxC= 1.00D+00 BMatC= 1.39D-11 BMatP= 7.25D-11
 IDIUse=1 WtCom= 1.00D+00 WtEn= 0.00D+00
 Coeff-Com:  0.129D-05-0.309D-06-0.224D-04-0.389D-04-0.492D-04-0.135D-04
 Coeff-Com:  0.445D-03 0.188D-02 0.277D-02-0.161D-02-0.168D-01-0.555D-01
 Coeff-Com:  0.860D-02 0.318D+00 0.742D+00
 Coeff:      0.129D-05-0.309D-06-0.224D-04-0.389D-04-0.492D-04-0.135D-04
 Coeff:      0.445D-03 0.188D-02 0.277D-02-0.161D-02-0.168D-01-0.555D-01
 Coeff:      0.860D-02 0.318D+00 0.742D+00
 Gap=     0.133 Goal=   None    Shift=    0.000
 RMSDP=3.83D-07 MaxDP=3.19D-05 DE=-5.55D-11 OVMax= 9.38D-06

 Cycle  16  Pass 1  IDiag  1:
 RMSU=  1.93D-07    CP:  1.30D+00  4.69D-01  9.80D-01  7.76D-01  9.12D-01
                    CP:  9.99D-01  1.01D+00  1.06D+00  8.44D-01  9.51D-01
                    CP:  1.29D+00  1.26D+00  1.45D+00  1.03D+00  8.86D-01
 E= -1914.02882636114     Delta-E=       -0.000000000286 Rises=F Damp=F
 DIIS: error= 6.40D-08 at cycle  16 NSaved=  16.
 NSaved=16 IEnMin=16 EnMin= -1914.02882636114     IErMin=16 ErrMin= 6.40D-08
 ErrMax= 6.40D-08  0.00D+00 EMaxC= 1.00D+00 BMatC= 2.77D-12 BMatP= 1.39D-11
 IDIUse=1 WtCom= 1.00D+00 WtEn= 0.00D+00
 Coeff-Com:  0.207D-07 0.346D-06 0.122D-04 0.784D-05-0.220D-04-0.192D-03
 Coeff-Com: -0.404D-03-0.307D-03 0.199D-02 0.623D-02 0.653D-02-0.230D-01
 Coeff-Com: -0.792D-01-0.551D-01 0.294D+00 0.850D+00
 Coeff:      0.207D-07 0.346D-06 0.122D-04 0.784D-05-0.220D-04-0.192D-03
 Coeff:     -0.404D-03-0.307D-03 0.199D-02 0.623D-02 0.653D-02-0.230D-01
 Coeff:     -0.792D-01-0.551D-01 0.294D+00 0.850D+00
 Gap=     0.133 Goal=   None    Shift=    0.000
 RMSDP=1.68D-07 MaxDP=1.52D-05 DE=-2.86D-10 OVMax= 4.60D-06

 Cycle  17  Pass 1  IDiag  1:
 RMSU=  7.31D-08    CP:  1.30D+00  4.69D-01  9.80D-01  7.76D-01  9.12D-01
                    CP:  1.00D+00  1.01D+00  1.06D+00  8.44D-01  9.50D-01
                    CP:  1.29D+00  1.27D+00  1.47D+00  1.06D+00  1.04D+00
                    CP:  9.86D-01
 E= -1914.02882636116     Delta-E=       -0.000000000017 Rises=F Damp=F
 DIIS: error= 2.57D-08 at cycle  17 NSaved=  17.
 NSaved=17 IEnMin=17 EnMin= -1914.02882636116     IErMin=17 ErrMin= 2.57D-08
 ErrMax= 2.57D-08  0.00D+00 EMaxC= 1.00D+00 BMatC= 3.28D-13 BMatP= 2.77D-12
 IDIUse=1 WtCom= 1.00D+00 WtEn= 0.00D+00
 Coeff-Com: -0.191D-06 0.140D-06 0.746D-05 0.872D-05 0.281D-05-0.593D-04
 Coeff-Com: -0.199D-03-0.448D-03 0.249D-03 0.208D-02 0.461D-02 0.120D-02
 Coeff-Com: -0.269D-01-0.646D-01-0.696D-02 0.240D+00 0.851D+00
 Coeff:     -0.191D-06 0.140D-06 0.746D-05 0.872D-05 0.281D-05-0.593D-04
 Coeff:     -0.199D-03-0.448D-03 0.249D-03 0.208D-02 0.461D-02 0.120D-02
 Coeff:     -0.269D-01-0.646D-01-0.696D-02 0.240D+00 0.851D+00
 Gap=     0.133 Goal=   None    Shift=    0.000
 RMSDP=7.63D-08 MaxDP=9.17D-06 DE=-1.68D-11 OVMax= 1.67D-06

 Cycle  18  Pass 1  IDiag  1:
 RMSU=  2.33D-08    CP:  1.30D+00  4.69D-01  9.80D-01  7.76D-01  9.12D-01
                    CP:  1.00D+00  1.01D+00  1.06D+00  8.44D-01  9.51D-01
                    CP:  1.29D+00  1.27D+00  1.48D+00  1.05D+00  1.06D+00
                    CP:  1.10D+00  1.16D+00
 E= -1914.02882636106     Delta-E=        0.000000000099 Rises=F Damp=F
 DIIS: error= 1.24D-08 at cycle  18 NSaved=  18.
 NSaved=18 IEnMin=17 EnMin= -1914.02882636116     IErMin=18 ErrMin= 1.24D-08
 ErrMax= 1.24D-08  0.00D+00 EMaxC= 1.00D+00 BMatC= 1.22D-13 BMatP= 3.28D-13
 IDIUse=1 WtCom= 1.00D+00 WtEn= 0.00D+00
 Coeff-Com: -0.711D-07-0.171D-09 0.806D-06 0.189D-05 0.541D-05 0.989D-05
 Coeff-Com: -0.437D-05-0.121D-03-0.233D-03-0.359D-03 0.636D-03 0.542D-02
 Coeff-Com:  0.510D-02-0.191D-01-0.668D-01-0.852D-01 0.406D+00 0.754D+00
 Coeff:     -0.711D-07-0.171D-09 0.806D-06 0.189D-05 0.541D-05 0.989D-05
 Coeff:     -0.437D-05-0.121D-03-0.233D-03-0.359D-03 0.636D-03 0.542D-02
 Coeff:      0.510D-02-0.191D-01-0.668D-01-0.852D-01 0.406D+00 0.754D+00
 Gap=     0.133 Goal=   None    Shift=    0.000
 RMSDP=2.54D-08 MaxDP=1.86D-06 DE= 9.87D-11 OVMax= 6.19D-07

 Cycle  19  Pass 1  IDiag  1:
 RMSU=  1.17D-08    CP:  1.30D+00  4.69D-01  9.80D-01  7.76D-01  9.12D-01
                    CP:  1.00D+00  1.01D+00  1.06D+00  8.44D-01  9.51D-01
                    CP:  1.29D+00  1.27D+00  1.48D+00  1.05D+00  1.07D+00
                    CP:  1.11D+00  1.29D+00  1.04D+00
 E= -1914.02882636098     Delta-E=        0.000000000087 Rises=F Damp=F
 DIIS: error= 6.22D-09 at cycle  19 NSaved=  19.
 NSaved=19 IEnMin=17 EnMin= -1914.02882636116     IErMin=19 ErrMin= 6.22D-09
 ErrMax= 6.22D-09  0.00D+00 EMaxC= 1.00D+00 BMatC= 2.76D-14 BMatP= 1.22D-13
 IDIUse=1 WtCom= 1.00D+00 WtEn= 0.00D+00
 Coeff-Com: -0.136D-07-0.196D-07-0.102D-05-0.651D-06 0.300D-05 0.179D-04
 Coeff-Com:  0.378D-04 0.891D-05-0.185D-03-0.645D-03-0.530D-03 0.278D-02
 Coeff-Com:  0.796D-02 0.208D-02-0.329D-01-0.912D-01 0.611D-01 0.408D+00
 Coeff-Com:  0.644D+00
 Coeff:     -0.136D-07-0.196D-07-0.102D-05-0.651D-06 0.300D-05 0.179D-04
 Coeff:      0.378D-04 0.891D-05-0.185D-03-0.645D-03-0.530D-03 0.278D-02
 Coeff:      0.796D-02 0.208D-02-0.329D-01-0.912D-01 0.611D-01 0.408D+00
 Coeff:      0.644D+00
 Gap=     0.133 Goal=   None    Shift=    0.000
 RMSDP=1.35D-08 MaxDP=1.75D-06 DE= 8.69D-11 OVMax= 1.58D-07

 Cycle  20  Pass 1  IDiag  1:
 RMSU=  4.75D-09    CP:  1.30D+00  4.69D-01  9.80D-01  7.76D-01  9.12D-01
                    CP:  1.00D+00  1.01D+00  1.06D+00  8.44D-01  9.51D-01
                    CP:  1.29D+00  1.27D+00  1.48D+00  1.04D+00  1.07D+00
                    CP:  1.12D+00  1.32D+00  1.13D+00  8.93D-01
 E= -1914.02882636105     Delta-E=       -0.000000000077 Rises=F Damp=F
 DIIS: error= 1.82D-09 at cycle  20 NSaved=  20.
 NSaved=20 IEnMin=17 EnMin= -1914.02882636116     IErMin=20 ErrMin= 1.82D-09
 ErrMax= 1.82D-09  0.00D+00 EMaxC= 1.00D+00 BMatC= 2.22D-15 BMatP= 2.76D-14
 IDIUse=1 WtCom= 1.00D+00 WtEn= 0.00D+00
 Coeff-Com:  0.930D-08-0.691D-08-0.441D-06-0.578D-06 0.892D-07 0.340D-05
 Coeff-Com:  0.128D-04 0.232D-04-0.905D-05-0.145D-03-0.268D-03-0.702D-04
 Coeff-Com:  0.177D-02 0.390D-02 0.302D-03-0.146D-01-0.507D-01 0.116D-01
 Coeff-Com:  0.209D+00 0.840D+00
 Coeff:      0.930D-08-0.691D-08-0.441D-06-0.578D-06 0.892D-07 0.340D-05
 Coeff:      0.128D-04 0.232D-04-0.905D-05-0.145D-03-0.268D-03-0.702D-04
 Coeff:      0.177D-02 0.390D-02 0.302D-03-0.146D-01-0.507D-01 0.116D-01
 Coeff:      0.209D+00 0.840D+00
 Gap=     0.133 Goal=   None    Shift=    0.000
 RMSDP=5.94D-09 MaxDP=9.89D-07 DE=-7.73D-11 OVMax= 5.52D-08

 SCF Done:  E(RM062X) =  -1914.02882636     A.U. after   20 cycles
            NFock= 20  Conv=0.59D-08     -V/T= 2.0025
 KE= 1.909248360791D+03 PE=-7.093800536075D+03 EE= 1.994342595764D+03
 Leave Link  502 at Tue Apr  5 20:11:36 2022, MaxMem=  1879048192 cpu:            1748.5 elap:             250.6
 (Enter /gpfs/software/gaussian16/sse4/tar/g16/l701.exe)
 ... and contract with generalized density number  0.
 Compute integral first derivatives.
 Leave Link  701 at Tue Apr  5 20:11:36 2022, MaxMem=  1879048192 cpu:               1.1 elap:               0.2
 (Enter /gpfs/software/gaussian16/sse4/tar/g16/l702.exe)
 L702 exits ... SP integral derivatives will be done elsewhere.
 Leave Link  702 at Tue Apr  5 20:11:36 2022, MaxMem=  1879048192 cpu:               0.2 elap:               0.0
 (Enter /gpfs/software/gaussian16/sse4/tar/g16/l703.exe)
 Integral derivatives from FoFJK, PRISM(SPDF).
 Compute integral first derivatives, UseDBF=F ICtDFT=           0.
 Calling FoFJK, ICntrl=      2127 FMM=F ISym2X=0 I1Cent= 0 IOpClX= 0 NMat=1 NMatS=1 NMatT=0.
 FoFJK:  IHMeth= 1 ICntrl=    2127 DoSepK=F KAlg= 0 I1Cent=           0 FoldK=F
 IRaf=         0 NMat=       1 IRICut=       1 DoRegI=T DoRafI=F ISym2E= 0 IDoP0=0 IntGTp=1.
 FoFCou: FMM=F IPFlag=           0 FMFlag=      100000 FMFlg1=         800
         NFxFlg=           0 DoJE=F BraDBF=F KetDBF=F FulRan=T
         wScrn=  0.000000 ICntrl=      2127 IOpCl=  0 I1Cent=           0 NGrid=           0
         NMat0=    1 NMatS0=      1 NMatT0=    0 NMatD0=    1 NMtDS0=    0 NMtDT0=    0
 Symmetry not used in FoFCou.
 Leave Link  703 at Tue Apr  5 20:12:05 2022, MaxMem=  1879048192 cpu:             205.8 elap:              29.5
 (Enter /gpfs/software/gaussian16/sse4/tar/g16/l716.exe)
 Dipole        =-2.21158168D+00-1.59843999D-01-2.36863424D-02
 ***** Axes restored to original set *****
 -------------------------------------------------------------------
 Center     Atomic                   Forces (Hartrees/Bohr)
 Number     Number              X              Y              Z
 -------------------------------------------------------------------
      1        6           0.000588341    0.000263621    0.001617148
      2        6           0.000194053    0.000469967   -0.000256760
      3        6          -0.003131524    0.004725783   -0.000000170
      4        6           0.001906391    0.000756660    0.000772801
      5        6          -0.001305049   -0.003394589   -0.004859229
      6        6           0.001056421   -0.003082875    0.003402568
      7       17          -0.009008193    0.006235345   -0.002450002
      8        8          -0.000566312    0.000370745   -0.001374511
      9       17           0.000391387    0.000698299    0.000517925
     10        6           0.006492644   -0.001731191   -0.002681325
     11        6          -0.010959534    0.003181393    0.001828344
     12        6           0.006282690   -0.003134742   -0.001738080
     13        6           0.007959977   -0.001954832    0.003324837
     14        6          -0.009702843    0.002510130    0.003801386
     15        6           0.005971267   -0.000920744   -0.002508381
     16        1           0.004279646   -0.003611255    0.000292558
     17       17           0.000129986   -0.001221803    0.000176372
     18        1          -0.000579348   -0.000159912    0.000134520
 -------------------------------------------------------------------
 Cartesian Forces:  Max     0.010959534 RMS     0.003692206
 Leave Link  716 at Tue Apr  5 20:12:05 2022, MaxMem=  1879048192 cpu:               0.2 elap:               0.0
 (Enter /gpfs/software/gaussian16/sse4/tar/g16/l103.exe)

 GradGradGradGradGradGradGradGradGradGradGradGradGradGradGradGradGradGrad
 Berny optimization.
 Using GEDIIS/GDIIS optimizer.
 FormGI is forming the generalized inverse of G from B-inverse, IUseBI=4.
 Internal  Forces:  Max     0.023552353 RMS     0.005728864
 Search for a local minimum.
 Step number   4 out of a maximum of   96
 All quantities printed in internal units (Hartrees-Bohrs-Radians)
 RMS Force = .57289D-02 SwitMx=.10000D-02 MixMth= 1
 Mixed Optimization -- RFO/linear search
 Update second derivatives using D2CorX and points    3    4
 DE= -2.33D-03 DEPred=-6.88D-03 R= 3.39D-01
 Trust test= 3.39D-01 RLast= 5.74D-01 DXMaxT set to 8.49D-01
 ITU=  0  1  1  0
 Use linear search instead of GDIIS.
     Eigenvalues ---    0.00745   0.00851   0.00984   0.01264   0.01557
     Eigenvalues ---    0.01640   0.01796   0.01954   0.02022   0.02076
     Eigenvalues ---    0.02102   0.02152   0.02214   0.02285   0.02802
     Eigenvalues ---    0.15322   0.16023   0.22665   0.23445   0.23693
     Eigenvalues ---    0.24917   0.24954   0.24975   0.24991   0.24993
     Eigenvalues ---    0.24997   0.24999   0.25263   0.31008   0.31307
     Eigenvalues ---    0.31842   0.32138   0.32573   0.32908   0.33451
     Eigenvalues ---    0.35209   0.35221   0.35233   0.42522   0.42886
     Eigenvalues ---    0.44887   0.46238   0.46459   0.51958   0.52432
     Eigenvalues ---    0.56885   0.59806   0.91927
 RFO step:  Lambda=-4.94262416D-03 EMin= 7.44836256D-03
 Quartic linear search produced a step of -0.35031.
 Iteration  1 RMS(Cart)=  0.11577754 RMS(Int)=  0.00436862
 Iteration  2 RMS(Cart)=  0.00677099 RMS(Int)=  0.00030669
 Iteration  3 RMS(Cart)=  0.00002261 RMS(Int)=  0.00030643
 Iteration  4 RMS(Cart)=  0.00000000 RMS(Int)=  0.00030643
 ITry= 1 IFail=0 DXMaxC= 3.82D-01 DCOld= 1.00D+10 DXMaxT= 8.49D-01 DXLimC= 3.00D+00 Rises=F
 Variable       Old X    -DE/DX   Delta X   Delta X   Delta X     New X
                                 (Linear)    (Quad)   (Total)
    R1        2.75737  -0.00095   0.00218  -0.00297  -0.00097   2.75640
    R2        2.73253  -0.00087   0.00315  -0.00376  -0.00077   2.73175
    R3        2.33107   0.00056  -0.00114   0.00139   0.00025   2.33131
    R4        2.60962  -0.00032  -0.00379   0.00523   0.00143   2.61105
    R5        3.28374   0.00040  -0.00152   0.00285   0.00132   3.28506
    R6        2.65110   0.01681   0.01041   0.00969   0.02027   2.67137
    R7        3.32075   0.00133  -0.00208   0.00361   0.00153   3.32228
    R8        2.58753  -0.00255  -0.00252   0.00076  -0.00175   2.58578
    R9        3.30198   0.00090  -0.00386   0.00651   0.00266   3.30464
   R10        2.65159   0.00505   0.00329   0.00512   0.00859   2.66018
   R11        2.05062  -0.00028   0.00031  -0.00106  -0.00076   2.04987
   R12        2.75358   0.01048   0.00579   0.00758   0.01337   2.76695
   R13        2.67259  -0.00368  -0.00167  -0.00656  -0.00823   2.66436
   R14        2.73559   0.00431  -0.00309   0.00814   0.00505   2.74065
   R15        2.35719   0.00662  -0.00594   0.03213   0.02619   2.38338
   R16        2.52805   0.00129  -0.00722   0.01555   0.00833   2.53638
   R17        2.63971  -0.00430  -0.00131  -0.00910  -0.01041   2.62930
   R18        2.04241  -0.00410  -0.00055  -0.00470  -0.00525   2.03715
   R19        2.36439   0.00612  -0.00391   0.02631   0.02240   2.38679
    A1        1.94721   0.00032   0.00322  -0.00419  -0.00081   1.94640
    A2        2.15830   0.00001  -0.00069   0.00045  -0.00067   2.15763
    A3        2.17764  -0.00034  -0.00278   0.00347   0.00024   2.17788
    A4        2.15738   0.00323  -0.00269   0.00896   0.00689   2.16428
    A5        2.00363  -0.00026   0.00183  -0.00495  -0.00337   2.00027
    A6        2.12201  -0.00298   0.00058  -0.00390  -0.00357   2.11843
    A7        2.12964  -0.00271  -0.00243  -0.00325  -0.00472   2.12492
    A8        2.07934  -0.01568  -0.00814  -0.01387  -0.02245   2.05689
    A9        2.07167   0.01819   0.00876   0.01638   0.02467   2.09634
   A10        2.16149   0.00114  -0.00459   0.00657   0.00260   2.16409
   A11        2.03387   0.00028   0.00137  -0.00071   0.00036   2.03423
   A12        2.08776  -0.00142   0.00324  -0.00592  -0.00299   2.08477
   A13        2.14108   0.00313   0.00042   0.00252   0.00392   2.14500
   A14        2.08201  -0.00209   0.00033  -0.00257  -0.00273   2.07927
   A15        2.06010  -0.00104  -0.00084   0.00005  -0.00127   2.05882
   A16        2.02726  -0.00517  -0.00287  -0.00433  -0.00622   2.02103
   A17        2.18333   0.02355   0.01120   0.02604   0.03652   2.21985
   A18        2.06851  -0.01820  -0.00727  -0.01935  -0.02740   2.04112
   A19        2.19115  -0.01319  -0.01131  -0.01313  -0.02436   2.16679
   A20        2.12136   0.01633   0.01013   0.01403   0.02423   2.14560
   A21        1.96914  -0.00327  -0.00041  -0.00113  -0.00144   1.96770
   A22        2.17162   0.00462  -0.00355   0.00835   0.00482   2.17644
   A23        2.11510  -0.00258   0.00431  -0.01205  -0.00772   2.10738
   A24        2.05308   0.00174   0.00183   0.00488   0.00665   2.05973
   A25        2.04148   0.00167   0.01054  -0.00950   0.00096   2.04244
   A26        2.18841  -0.00344  -0.01252   0.00427  -0.00832   2.18009
   A27        2.12903   0.00230  -0.00415   0.00511   0.00096   2.12999
   A28        2.12725  -0.00286   0.00159  -0.00617  -0.00457   2.12268
    D1       -0.05778  -0.00082  -0.03193   0.06107   0.02926  -0.02852
    D2        3.06464  -0.00113  -0.04146   0.06786   0.02659   3.09123
    D3        3.09267   0.00047  -0.02089   0.09338   0.07236  -3.11815
    D4       -0.06810   0.00016  -0.03042   0.10017   0.06970   0.00160
    D5        0.07244   0.00016   0.03244  -0.07360  -0.04135   0.03109
    D6       -3.08178   0.00035   0.03530  -0.07859  -0.04358  -3.12536
    D7       -3.07812  -0.00114   0.02132  -0.10635  -0.08506   3.12000
    D8        0.05084  -0.00095   0.02418  -0.11134  -0.08729  -0.03645
    D9        0.01050   0.00002  -0.01381   0.02946   0.01575   0.02625
   D10        3.07447  -0.00216  -0.03319   0.01875  -0.01428   3.06019
   D11       -3.11065   0.00032  -0.00367   0.02221   0.01857  -3.09208
   D12       -0.04669  -0.00186  -0.02306   0.01151  -0.01146  -0.05815
   D13        0.02819   0.00133   0.05901  -0.10907  -0.04988  -0.02169
   D14       -3.01454   0.00024   0.04238  -0.13636  -0.09442  -3.10897
   D15       -3.03611   0.00494   0.07958  -0.09712  -0.01713  -3.05324
   D16        0.20435   0.00386   0.06294  -0.12441  -0.06167   0.14268
   D17       -0.04050   0.00134   0.01319  -0.00420   0.00863  -0.03186
   D18        3.09965   0.00047   0.00500  -0.00958  -0.00485   3.09480
   D19        3.11410   0.00114   0.01025   0.00089   0.01090   3.12499
   D20       -0.02894   0.00026   0.00206  -0.00449  -0.00259  -0.03153
   D21       -0.01396  -0.00203  -0.05911   0.09746   0.03848   0.02452
   D22        3.03560   0.00141  -0.04306   0.12551   0.08198   3.11758
   D23        3.12906  -0.00117  -0.05103   0.10277   0.05182  -3.10230
   D24       -0.10457   0.00228  -0.03499   0.13083   0.09532  -0.00925
   D25       -2.65863   0.00441   0.02473   0.12825   0.15311  -2.50551
   D26        0.54670   0.00717   0.04689   0.13306   0.18010   0.72680
   D27        0.58396   0.00256   0.00761   0.09952   0.10698   0.69094
   D28       -2.49390   0.00532   0.02977   0.10433   0.13397  -2.35993
   D29       -3.08608   0.00050   0.00200   0.02447   0.02647  -3.05961
   D30       -0.00341  -0.00138  -0.01771   0.02056   0.00285  -0.00056
   D31        3.11282  -0.00159  -0.01161   0.00046  -0.01111   3.10170
   D32       -0.00772   0.00012  -0.00576   0.01761   0.01184   0.00412
   D33        0.02748   0.00130   0.00881   0.00521   0.01402   0.04150
   D34       -3.09306   0.00301   0.01466   0.02235   0.03697  -3.05609
   D35       -0.03575   0.00025   0.01470  -0.03499  -0.02032  -0.05607
   D36        0.05179   0.00102  -0.00110   0.02174   0.02058   0.07238
   D37       -0.01422  -0.00014   0.00256  -0.01680  -0.01425  -0.02847
   D38        3.10436  -0.00193  -0.00327  -0.03573  -0.03904   3.06532
   D39       -0.02549  -0.00118  -0.00724   0.00412  -0.00318  -0.02868
         Item               Value     Threshold  Converged?
 Maximum Force            0.023552     0.000450     NO 
 RMS     Force            0.005729     0.000300     NO 
 Maximum Displacement     0.382096     0.001800     NO 
 RMS     Displacement     0.118154     0.001200     NO 
 Predicted change in Energy=-3.966324D-03
 Lowest energy point so far.  Saving SCF results.
 GradGradGradGradGradGradGradGradGradGradGradGradGradGradGradGradGradGrad

 Leave Link  103 at Tue Apr  5 20:12:06 2022, MaxMem=  1879048192 cpu:               0.2 elap:               0.1
 (Enter /gpfs/software/gaussian16/sse4/tar/g16/l202.exe)
                          Input orientation:                          
 ---------------------------------------------------------------------
 Center     Atomic      Atomic             Coordinates (Angstroms)
 Number     Number       Type             X           Y           Z
 ---------------------------------------------------------------------
      1          6           0       -4.006658   -0.763823   -0.371456
      2          6           0       -3.385369    0.448815    0.149213
      3          6           0       -2.023280    0.607920    0.318066
      4          6           0       -3.017475   -1.758001   -0.721933
      5          6           0       -1.670488   -1.591476   -0.548047
      6          6           0       -1.105968   -0.406763   -0.038725
      7         17           0       -1.438681    2.181547    0.840333
      8          8           0       -5.222022   -0.889704   -0.541765
      9         17           0       -4.499507    1.729783    0.523085
     10          6           0        0.349102   -0.381005    0.122533
     11          6           0        1.257355   -0.944912   -0.796681
     12          6           0        2.505927   -1.003529   -0.628346
     13          6           0        1.001817    0.137385    1.309365
     14          6           0        2.389904    0.067947    1.374859
     15          6           0        3.078828   -0.454666    0.454252
     16          1           0        0.365057    0.511079    2.094862
     17         17           0       -3.619525   -3.259725   -1.385598
     18          1           0       -1.000855   -2.407381   -0.798168
 ---------------------------------------------------------------------
                    Distance matrix (angstroms):
                    1          2          3          4          5
     1  C    0.000000
     2  C    1.458624   0.000000
     3  C    2.508168   1.381707   0.000000
     4  C    1.445582   2.400891   2.769044   0.000000
     5  C    2.484731   2.754955   2.389970   1.368336   0.000000
     6  C    2.941463   2.441927   1.413628   2.438540   1.407706
     7  Cl   4.091227   2.696220   1.758073   4.522533   4.027038
     8  O    1.233678   2.375369   3.635126   2.376222   3.620210
     9  Cl   2.694656   1.738379   2.726226   3.988875   4.492375
    10  C    4.400366   3.825649   2.577674   3.734043   2.448195
    11  C    5.284264   4.938834   3.796909   4.352112   3.008675
    12  C    6.522056   6.117293   4.899610   5.575478   4.218360
    13  C    5.359306   4.548664   3.217963   4.886038   3.685125
    14  C    6.682624   5.916168   4.569964   6.080326   4.789366
    15  C    7.140132   6.534154   5.213362   6.344053   4.985272
    16  H    5.178802   4.225533   2.978344   4.952230   3.943240
    17  Cl   2.721743   4.020416   4.517649   1.748740   2.698758
    18  H    3.452278   3.839439   3.373925   2.119968   1.084744
                    6          7          8          9         10
     6  C    0.000000
     7  Cl   2.753687   0.000000
     8  O    4.174708   5.065220   0.000000
     9  Cl   4.049267   3.110208   2.918500   0.000000
    10  C    1.464205   3.205944   5.633604   5.303289   0.000000
    11  C    2.539566   4.441078   6.484625   6.483613   1.409919
    12  C    3.708040   5.278414   7.729272   7.607423   2.367118
    13  C    2.560508   3.217859   6.574022   5.780876   1.450288
    14  C    3.800617   4.405801   7.907715   7.138010   2.436134
    15  C    4.214005   5.244670   8.371704   7.887187   2.750794
    16  H    2.749280   2.760032   6.334781   5.255445   2.164751
    17  Cl   4.033786   6.270430   2.982793   5.414114   5.129473
    18  H    2.142492   4.892304   4.493032   5.576952   2.603127
                   11         12         13         14         15
    11  C    0.000000
    12  C    1.261231   0.000000
    13  C    2.381617   2.705320   0.000000
    14  C    2.650309   2.274720   1.391365   0.000000
    15  C    2.263391   1.342194   2.322869   1.263035   0.000000
    16  H    3.358143   3.780637   1.078014   2.194259   3.314938
    17  Cl   5.430391   6.571530   6.337191   7.403159   7.491418
    18  H    2.690414   3.781158   3.863706   4.727213   4.693129
                   16         17         18
    16  H    0.000000
    17  Cl   6.496881   0.000000
    18  H    4.330444   2.815848   0.000000
 Stoichiometry    C12H2Cl3O(1-)
 Framework group  C1[X(C12H2Cl3O)]
 Deg. of freedom    48
 Full point group                 C1      NOp   1
 RotChk:  IX=0 Diff= 5.28D-02
 Largest Abelian subgroup         C1      NOp   1
 Largest concise Abelian subgroup C1      NOp   1
                         Standard orientation:                         
 ---------------------------------------------------------------------
 Center     Atomic      Atomic             Coordinates (Angstroms)
 Number     Number       Type             X           Y           Z
 ---------------------------------------------------------------------
      1          6           0        2.321206    0.315506    0.070203
      2          6           0        1.537195   -0.913021    0.009924
      3          6           0        0.156399   -0.947492   -0.026522
      4          6           0        1.474172    1.486732    0.048507
      5          6           0        0.106988    1.441603    0.015159
      6          6           0       -0.617139    0.235648   -0.039150
      7         17           0       -0.621202   -2.511814   -0.224143
      8          8           0        3.554632    0.339030    0.078424
      9         17           0        2.480871   -2.371806   -0.048252
     10          6           0       -2.077753    0.338126   -0.038737
     11          6           0       -2.802305    1.321908   -0.742349
     12          6           0       -4.053119    1.472310   -0.682792
     13          6           0       -2.927075   -0.504838    0.780652
     14          6           0       -4.300651   -0.287334    0.737326
     15          6           0       -4.811878    0.630908    0.036800
     16          1           0       -2.436641   -1.228514    1.411430
     17         17           0        2.282464    3.036900    0.090161
     18          1           0       -0.452942    2.370181    0.045019
 ---------------------------------------------------------------------
 Rotational constants (GHZ):           0.5550392           0.2939456           0.1967206
 Leave Link  202 at Tue Apr  5 20:12:06 2022, MaxMem=  1879048192 cpu:               0.1 elap:               0.0
 (Enter /gpfs/software/gaussian16/sse4/tar/g16/l301.exe)
 Standard basis: 6-311+G(d,p) (5D, 7F)
 Ernie: Thresh=  0.10000D-02 Tol=  0.10000D-05 Strict=F.
 There are   404 symmetry adapted cartesian basis functions of A   symmetry.
 There are   388 symmetry adapted basis functions of A   symmetry.
   388 basis functions,   643 primitive gaussians,   404 cartesian basis functions
    67 alpha electrons       67 beta electrons
       nuclear repulsion energy      1270.8211319601 Hartrees.
 IExCor= 4336 DFT=T Ex+Corr=M062X ExCW=0 ScaHFX=  0.540000
 ScaDFX=  1.000000  1.000000  1.000000  1.000000 ScalE2=  1.000000  1.000000
 IRadAn=      5 IRanWt=     -1 IRanGd=            0 ICorTp=0 IEmpDi=  4
 NAtoms=   18 NActive=   18 NUniq=   18 SFac= 1.00D+00 NAtFMM=   60 NAOKFM=F Big=F
 Integral buffers will be    131072 words long.
 Raffenetti 2 integral format.
 Two-electron integral symmetry is turned on.
 Leave Link  301 at Tue Apr  5 20:12:06 2022, MaxMem=  1879048192 cpu:               0.4 elap:               0.1
 (Enter /gpfs/software/gaussian16/sse4/tar/g16/l302.exe)
 NPDir=0 NMtPBC=     1 NCelOv=     1 NCel=       1 NClECP=     1 NCelD=      1
         NCelK=      1 NCelE2=     1 NClLst=     1 CellRange=     0.0.
 One-electron integrals computed using PRISM.
 One-electron integral symmetry used in STVInt
 NBasis=   388 RedAO= T EigKep=  1.33D-06  NBF=   388
 NBsUse=   385 1.00D-06 EigRej=  9.30D-07 NBFU=   385
 Precomputing XC quadrature grid using
 IXCGrd= 4 IRadAn=           5 IRanWt=          -1 IRanGd=           0 AccXCQ= 0.00D+00.
 Generated NRdTot=       0 NPtTot=           0 NUsed=           0 NTot=          32
 NSgBfM=   399   399   399   399   399 MxSgAt=    18 MxSgA2=    18.
 Leave Link  302 at Tue Apr  5 20:12:06 2022, MaxMem=  1879048192 cpu:               2.5 elap:               0.4
 (Enter /gpfs/software/gaussian16/sse4/tar/g16/l303.exe)
 DipDrv:  MaxL=1.
 Leave Link  303 at Tue Apr  5 20:12:06 2022, MaxMem=  1879048192 cpu:               0.3 elap:               0.1
 (Enter /gpfs/software/gaussian16/sse4/tar/g16/l401.exe)
 Initial guess from the checkpoint file:  "checkpoint.chk"
 B after Tr=     0.000000    0.000000   -0.000000
         Rot=    0.999835    0.005173    0.001809   -0.017344 Ang=   2.08 deg.
 Guess basis will be translated and rotated to current coordinates.
 JPrj=2 DoOrth=T DoCkMO=T.
 Generating alternative initial guess.
 ExpMin= 4.38D-02 ExpMax= 1.06D+05 ExpMxC= 3.62D+03 IAcc=2 IRadAn=         4 AccDes= 0.00D+00
 Harris functional with IExCor= 1009 and IRadAn=       4 diagonalized for initial guess.
 HarFok:  IExCor= 1009 AccDes= 0.00D+00 IRadAn=         4 IDoV= 1 UseB2=F ITyADJ=14
 ICtDFT=  3500011 ScaDFX=  1.000000  1.000000  1.000000  1.000000
 FoFCou: FMM=F IPFlag=           0 FMFlag=      100000 FMFlg1=           0
         NFxFlg=           0 DoJE=T BraDBF=F KetDBF=T FulRan=T
         wScrn=  0.000000 ICntrl=       500 IOpCl=  0 I1Cent=   200000004 NGrid=           0
         NMat0=    1 NMatS0=      1 NMatT0=    0 NMatD0=    1 NMtDS0=    0 NMtDT0=    0
 Petite list used in FoFCou.
 Harris En= -1913.17281719595    
 Leave Link  401 at Tue Apr  5 20:12:08 2022, MaxMem=  1879048192 cpu:              10.6 elap:               1.5
 (Enter /gpfs/software/gaussian16/sse4/tar/g16/l502.exe)
 Integral symmetry usage will be decided dynamically.
 Closed shell SCF:
 Using DIIS extrapolation, IDIIS=  1040.
 NGot=  1879048192 LenX=  1878715301 LenY=  1878551644
 Requested convergence on RMS density matrix=1.00D-08 within 128 cycles.
 Requested convergence on MAX density matrix=1.00D-06.
 Requested convergence on             energy=1.00D-06.
 No special actions if energy rises.
 Fock matrices will be formed incrementally for  20 cycles.

 Cycle   1  Pass 1  IDiag  1:
 FoFJK:  IHMeth= 1 ICntrl=       0 DoSepK=F KAlg= 0 I1Cent=           0 FoldK=F
 IRaf= 840000000 NMat=       1 IRICut=       1 DoRegI=T DoRafI=F ISym2E= 0 IDoP0=0 IntGTp=1.
 FoFCou: FMM=F IPFlag=           0 FMFlag=      100000 FMFlg1=           0
         NFxFlg=           0 DoJE=F BraDBF=F KetDBF=F FulRan=T
         wScrn=  0.000000 ICntrl=         0 IOpCl=  0 I1Cent=           0 NGrid=           0
         NMat0=    1 NMatS0=      1 NMatT0=    0 NMatD0=    1 NMtDS0=    0 NMtDT0=    0
 Symmetry not used in FoFCou.
 E= -1913.87343154361    
 DIIS: error= 1.20D-02 at cycle   1 NSaved=   1.
 NSaved= 1 IEnMin= 1 EnMin= -1913.87343154361     IErMin= 1 ErrMin= 1.20D-02
 ErrMax= 1.20D-02  0.00D+00 EMaxC= 1.00D-01 BMatC= 7.76D-02 BMatP= 7.76D-02
 IDIUse=3 WtCom= 8.80D-01 WtEn= 1.20D-01
 Coeff-Com:  0.100D+01
 Coeff-En:   0.100D+01
 Coeff:      0.100D+01
 Recover alternate guess density for next cycle.
 RMSDP=6.38D-02 MaxDP=8.56D+00              OVMax= 0.00D+00

 Cycle   2  Pass 1  IDiag  1:
 RMSU=  6.38D-02    CP:  1.01D+00
 E= -1913.57262282837     Delta-E=        0.300808715243 Rises=F Damp=F
 Switch densities from cycles 1 and 2 for lowest energy.
 DIIS: error= 1.99D-02 at cycle   2 NSaved=   2.
 NSaved= 2 IEnMin= 1 EnMin= -1913.87343154361     IErMin= 1 ErrMin= 1.20D-02
 ErrMax= 1.99D-02  0.00D+00 EMaxC= 1.00D+00 BMatC= 6.24D-01 BMatP= 7.76D-02
 IDIUse=1 WtCom= 1.00D+00 WtEn= 0.00D+00
 Coeff-Com:  0.876D+00 0.124D+00
 Coeff:      0.876D+00 0.124D+00
 Gap=     0.188 Goal=   None    Shift=    0.000
 RMSDP=2.58D-02 MaxDP=2.43D+00 DE= 3.01D-01 OVMax= 1.69D-01

 Cycle   3  Pass 1  IDiag  1:
 RMSU=  2.27D-02    CP:  1.02D+00  1.90D-01
 E= -1914.02156099550     Delta-E=       -0.448938167127 Rises=F Damp=F
 DIIS: error= 2.62D-03 at cycle   3 NSaved=   3.
 NSaved= 3 IEnMin= 3 EnMin= -1914.02156099550     IErMin= 3 ErrMin= 2.62D-03
 ErrMax= 2.62D-03  0.00D+00 EMaxC= 1.00D+00 BMatC= 7.16D-03 BMatP= 7.76D-02
 IDIUse=1 WtCom= 1.00D+00 WtEn= 0.00D+00
 Coeff-Com: -0.696D-02 0.648D-01 0.942D+00
 Coeff:     -0.696D-02 0.648D-01 0.942D+00
 Gap=     0.115 Goal=   None    Shift=    0.000
 RMSDP=9.20D-03 MaxDP=9.14D-01 DE=-4.49D-01 OVMax= 4.21D-02

 Cycle   4  Pass 1  IDiag  1:
 RMSU=  8.66D-03    CP:  1.04D+00  2.14D-01  1.00D+00
 E= -1914.02516187045     Delta-E=       -0.003600874953 Rises=F Damp=F
 DIIS: error= 3.13D-03 at cycle   4 NSaved=   4.
 NSaved= 4 IEnMin= 4 EnMin= -1914.02516187045     IErMin= 3 ErrMin= 2.62D-03
 ErrMax= 3.13D-03  0.00D+00 EMaxC= 1.00D+00 BMatC= 5.56D-03 BMatP= 7.16D-03
 IDIUse=1 WtCom= 1.00D+00 WtEn= 0.00D+00
 Coeff-Com: -0.447D-01 0.255D-01 0.537D+00 0.482D+00
 Coeff:     -0.447D-01 0.255D-01 0.537D+00 0.482D+00
 Gap=     0.127 Goal=   None    Shift=    0.000
 RMSDP=5.35D-03 MaxDP=5.25D-01 DE=-3.60D-03 OVMax= 2.98D-02

 Cycle   5  Pass 1  IDiag  1:
 RMSU=  3.81D-03    CP:  1.05D+00  2.56D-01  9.31D-01  8.88D-01
 E= -1914.02979568487     Delta-E=       -0.004633814418 Rises=F Damp=F
 DIIS: error= 1.50D-03 at cycle   5 NSaved=   5.
 NSaved= 5 IEnMin= 5 EnMin= -1914.02979568487     IErMin= 5 ErrMin= 1.50D-03
 ErrMax= 1.50D-03  0.00D+00 EMaxC= 1.00D+00 BMatC= 6.97D-04 BMatP= 5.56D-03
 IDIUse=1 WtCom= 1.00D+00 WtEn= 0.00D+00
 Coeff-Com: -0.216D-01 0.296D-02 0.188D+00 0.287D+00 0.544D+00
 Coeff:     -0.216D-01 0.296D-02 0.188D+00 0.287D+00 0.544D+00
 Gap=     0.127 Goal=   None    Shift=    0.000
 RMSDP=2.42D-03 MaxDP=2.74D-01 DE=-4.63D-03 OVMax= 1.11D-02

 Cycle   6  Pass 1  IDiag  1:
 RMSU=  1.16D-03    CP:  1.04D+00  2.60D-01  9.41D-01  8.20D-01  7.44D-01
 E= -1914.03047231206     Delta-E=       -0.000676627195 Rises=F Damp=F
 DIIS: error= 4.15D-04 at cycle   6 NSaved=   6.
 NSaved= 6 IEnMin= 6 EnMin= -1914.03047231206     IErMin= 6 ErrMin= 4.15D-04
 ErrMax= 4.15D-04  0.00D+00 EMaxC= 1.00D+00 BMatC= 9.02D-05 BMatP= 6.97D-04
 IDIUse=1 WtCom= 1.00D+00 WtEn= 0.00D+00
 Coeff-Com: -0.670D-02-0.153D-02 0.337D-01 0.990D-01 0.312D+00 0.564D+00
 Coeff:     -0.670D-02-0.153D-02 0.337D-01 0.990D-01 0.312D+00 0.564D+00
 Gap=     0.128 Goal=   None    Shift=    0.000
 RMSDP=4.42D-04 MaxDP=5.83D-02 DE=-6.77D-04 OVMax= 4.13D-03

 Cycle   7  Pass 1  IDiag  1:
 RMSU=  3.20D-04    CP:  1.03D+00  2.59D-01  9.44D-01  8.19D-01  7.06D-01
                    CP:  1.07D+00
 E= -1914.03055798017     Delta-E=       -0.000085668103 Rises=F Damp=F
 DIIS: error= 1.41D-04 at cycle   7 NSaved=   7.
 NSaved= 7 IEnMin= 7 EnMin= -1914.03055798017     IErMin= 7 ErrMin= 1.41D-04
 ErrMax= 1.41D-04  0.00D+00 EMaxC= 1.00D+00 BMatC= 1.62D-05 BMatP= 9.02D-05
 IDIUse=1 WtCom= 1.00D+00 WtEn= 0.00D+00
 Coeff-Com:  0.533D-03-0.120D-02-0.216D-01-0.653D-02 0.604D-01 0.327D+00
 Coeff-Com:  0.641D+00
 Coeff:      0.533D-03-0.120D-02-0.216D-01-0.653D-02 0.604D-01 0.327D+00
 Coeff:      0.641D+00
 Gap=     0.127 Goal=   None    Shift=    0.000
 RMSDP=3.25D-04 MaxDP=2.80D-02 DE=-8.57D-05 OVMax= 1.98D-03

 Cycle   8  Pass 1  IDiag  1:
 RMSU=  1.65D-04    CP:  1.03D+00  2.61D-01  9.41D-01  8.30D-01  7.36D-01
                    CP:  1.09D+00  1.04D+00
 E= -1914.03057719930     Delta-E=       -0.000019219131 Rises=F Damp=F
 DIIS: error= 3.94D-05 at cycle   8 NSaved=   8.
 NSaved= 8 IEnMin= 8 EnMin= -1914.03057719930     IErMin= 8 ErrMin= 3.94D-05
 ErrMax= 3.94D-05  0.00D+00 EMaxC= 1.00D+00 BMatC= 1.32D-06 BMatP= 1.62D-05
 IDIUse=1 WtCom= 1.00D+00 WtEn= 0.00D+00
 Coeff-Com:  0.834D-03-0.108D-03-0.143D-01-0.131D-01-0.384D-02 0.672D-01
 Coeff-Com:  0.255D+00 0.708D+00
 Coeff:      0.834D-03-0.108D-03-0.143D-01-0.131D-01-0.384D-02 0.672D-01
 Coeff:      0.255D+00 0.708D+00
 Gap=     0.127 Goal=   None    Shift=    0.000
 RMSDP=1.30D-04 MaxDP=2.54D-02 DE=-1.92D-05 OVMax= 5.83D-04

 Cycle   9  Pass 1  IDiag  1:
 RMSU=  5.97D-05    CP:  1.03D+00  2.62D-01  9.38D-01  8.29D-01  7.35D-01
                    CP:  1.11D+00  1.05D+00  9.54D-01
 E= -1914.03057911734     Delta-E=       -0.000001918045 Rises=F Damp=F
 DIIS: error= 2.45D-05 at cycle   9 NSaved=   9.
 NSaved= 9 IEnMin= 9 EnMin= -1914.03057911734     IErMin= 9 ErrMin= 2.45D-05
 ErrMax= 2.45D-05  0.00D+00 EMaxC= 1.00D+00 BMatC= 2.03D-07 BMatP= 1.32D-06
 IDIUse=1 WtCom= 1.00D+00 WtEn= 0.00D+00
 Coeff-Com:  0.347D-03 0.540D-04-0.340D-02-0.447D-02-0.942D-02-0.210D-01
 Coeff-Com:  0.240D-01 0.300D+00 0.714D+00
 Coeff:      0.347D-03 0.540D-04-0.340D-02-0.447D-02-0.942D-02-0.210D-01
 Coeff:      0.240D-01 0.300D+00 0.714D+00
 Gap=     0.127 Goal=   None    Shift=    0.000
 RMSDP=2.02D-05 MaxDP=2.00D-03 DE=-1.92D-06 OVMax= 3.00D-04

 Cycle  10  Pass 1  IDiag  1:
 RMSU=  1.39D-05    CP:  1.03D+00  2.62D-01  9.38D-01  8.28D-01  7.34D-01
                    CP:  1.10D+00  1.06D+00  9.97D-01  1.00D+00
 E= -1914.03057948612     Delta-E=       -0.000000368776 Rises=F Damp=F
 DIIS: error= 1.22D-05 at cycle  10 NSaved=  10.
 NSaved=10 IEnMin=10 EnMin= -1914.03057948612     IErMin=10 ErrMin= 1.22D-05
 ErrMax= 1.22D-05  0.00D+00 EMaxC= 1.00D+00 BMatC= 6.34D-08 BMatP= 2.03D-07
 IDIUse=1 WtCom= 1.00D+00 WtEn= 0.00D+00
 Coeff-Com:  0.404D-04 0.344D-04 0.921D-03 0.209D-03-0.442D-02-0.264D-01
 Coeff-Com: -0.313D-01 0.251D-01 0.398D+00 0.638D+00
 Coeff:      0.404D-04 0.344D-04 0.921D-03 0.209D-03-0.442D-02-0.264D-01
 Coeff:     -0.313D-01 0.251D-01 0.398D+00 0.638D+00
 Gap=     0.127 Goal=   None    Shift=    0.000
 RMSDP=1.67D-05 MaxDP=1.42D-03 DE=-3.69D-07 OVMax= 2.08D-04

 Cycle  11  Pass 1  IDiag  1:
 RMSU=  9.80D-06    CP:  1.03D+00  2.62D-01  9.39D-01  8.28D-01  7.34D-01
                    CP:  1.10D+00  1.08D+00  1.01D+00  1.06D+00  1.09D+00
 E= -1914.03057959501     Delta-E=       -0.000000108896 Rises=F Damp=F
 DIIS: error= 8.82D-06 at cycle  11 NSaved=  11.
 NSaved=11 IEnMin=11 EnMin= -1914.03057959501     IErMin=11 ErrMin= 8.82D-06
 ErrMax= 8.82D-06  0.00D+00 EMaxC= 1.00D+00 BMatC= 2.15D-08 BMatP= 6.34D-08
 IDIUse=1 WtCom= 1.00D+00 WtEn= 0.00D+00
 Coeff-Com: -0.523D-04 0.993D-05 0.141D-02 0.117D-02-0.645D-03-0.127D-01
 Coeff-Com: -0.235D-01-0.602D-01 0.798D-01 0.427D+00 0.588D+00
 Coeff:     -0.523D-04 0.993D-05 0.141D-02 0.117D-02-0.645D-03-0.127D-01
 Coeff:     -0.235D-01-0.602D-01 0.798D-01 0.427D+00 0.588D+00
 Gap=     0.127 Goal=   None    Shift=    0.000
 RMSDP=8.06D-06 MaxDP=5.70D-04 DE=-1.09D-07 OVMax= 1.13D-04

 Cycle  12  Pass 1  IDiag  1:
 RMSU=  3.63D-06    CP:  1.03D+00  2.62D-01  9.38D-01  8.28D-01  7.33D-01
                    CP:  1.10D+00  1.08D+00  9.96D-01  1.12D+00  1.24D+00
                    CP:  8.81D-01
 E= -1914.03057963312     Delta-E=       -0.000000038102 Rises=F Damp=F
 DIIS: error= 2.00D-06 at cycle  12 NSaved=  12.
 NSaved=12 IEnMin=12 EnMin= -1914.03057963312     IErMin=12 ErrMin= 2.00D-06
 ErrMax= 2.00D-06  0.00D+00 EMaxC= 1.00D+00 BMatC= 1.64D-09 BMatP= 2.15D-08
 IDIUse=1 WtCom= 1.00D+00 WtEn= 0.00D+00
 Coeff-Com: -0.243D-04-0.315D-06 0.298D-03 0.311D-03 0.715D-03 0.316D-03
 Coeff-Com: -0.923D-03-0.278D-01-0.505D-01 0.371D-01 0.208D+00 0.832D+00
 Coeff:     -0.243D-04-0.315D-06 0.298D-03 0.311D-03 0.715D-03 0.316D-03
 Coeff:     -0.923D-03-0.278D-01-0.505D-01 0.371D-01 0.208D+00 0.832D+00
 Gap=     0.127 Goal=   None    Shift=    0.000
 RMSDP=4.22D-06 MaxDP=4.39D-04 DE=-3.81D-08 OVMax= 7.60D-05

 Cycle  13  Pass 1  IDiag  1:
 RMSU=  1.97D-06    CP:  1.03D+00  2.62D-01  9.38D-01  8.28D-01  7.33D-01
                    CP:  1.10D+00  1.07D+00  9.85D-01  1.12D+00  1.30D+00
                    CP:  8.22D-01  1.04D+00
 E= -1914.03057963901     Delta-E=       -0.000000005891 Rises=F Damp=F
 DIIS: error= 1.08D-06 at cycle  13 NSaved=  13.
 NSaved=13 IEnMin=13 EnMin= -1914.03057963901     IErMin=13 ErrMin= 1.08D-06
 ErrMax= 1.08D-06  0.00D+00 EMaxC= 1.00D+00 BMatC= 4.66D-10 BMatP= 1.64D-09
 IDIUse=1 WtCom= 1.00D+00 WtEn= 0.00D+00
 Coeff-Com: -0.173D-05-0.177D-05-0.128D-03-0.935D-04 0.536D-03 0.248D-02
 Coeff-Com:  0.424D-02-0.192D-02-0.420D-01-0.671D-01-0.131D-01 0.419D+00
 Coeff-Com:  0.698D+00
 Coeff:     -0.173D-05-0.177D-05-0.128D-03-0.935D-04 0.536D-03 0.248D-02
 Coeff:      0.424D-02-0.192D-02-0.420D-01-0.671D-01-0.131D-01 0.419D+00
 Coeff:      0.698D+00
 Gap=     0.127 Goal=   None    Shift=    0.000
 RMSDP=2.38D-06 MaxDP=1.61D-04 DE=-5.89D-09 OVMax= 3.88D-05

 Cycle  14  Pass 1  IDiag  1:
 RMSU=  1.05D-06    CP:  1.03D+00  2.62D-01  9.38D-01  8.28D-01  7.33D-01
                    CP:  1.10D+00  1.07D+00  9.82D-01  1.13D+00  1.34D+00
                    CP:  8.78D-01  1.24D+00  9.42D-01
 E= -1914.03057964031     Delta-E=       -0.000000001305 Rises=F Damp=F
 DIIS: error= 3.72D-07 at cycle  14 NSaved=  14.
 NSaved=14 IEnMin=14 EnMin= -1914.03057964031     IErMin=14 ErrMin= 3.72D-07
 ErrMax= 3.72D-07  0.00D+00 EMaxC= 1.00D+00 BMatC= 5.99D-11 BMatP= 4.66D-10
 IDIUse=1 WtCom= 1.00D+00 WtEn= 0.00D+00
 Coeff-Com:  0.345D-05-0.137D-05-0.104D-03-0.903D-04 0.133D-03 0.886D-03
 Coeff-Com:  0.186D-02 0.435D-02-0.826D-02-0.339D-01-0.377D-01 0.170D-01
 Coeff-Com:  0.271D+00 0.784D+00
 Coeff:      0.345D-05-0.137D-05-0.104D-03-0.903D-04 0.133D-03 0.886D-03
 Coeff:      0.186D-02 0.435D-02-0.826D-02-0.339D-01-0.377D-01 0.170D-01
 Coeff:      0.271D+00 0.784D+00
 Gap=     0.127 Goal=   None    Shift=    0.000
 RMSDP=9.77D-07 MaxDP=1.54D-04 DE=-1.30D-09 OVMax= 1.88D-05

 Cycle  15  Pass 1  IDiag  1:
 RMSU=  2.84D-07    CP:  1.03D+00  2.62D-01  9.38D-01  8.29D-01  7.33D-01
                    CP:  1.10D+00  1.07D+00  9.82D-01  1.13D+00  1.34D+00
                    CP:  8.70D-01  1.24D+00  1.15D+00  1.16D+00
 E= -1914.03057964064     Delta-E=       -0.000000000324 Rises=F Damp=F
 DIIS: error= 1.67D-07 at cycle  15 NSaved=  15.
 NSaved=15 IEnMin=15 EnMin= -1914.03057964064     IErMin=15 ErrMin= 1.67D-07
 ErrMax= 1.67D-07  0.00D+00 EMaxC= 1.00D+00 BMatC= 1.04D-11 BMatP= 5.99D-11
 IDIUse=1 WtCom= 1.00D+00 WtEn= 0.00D+00
 Coeff-Com:  0.132D-05-0.256D-06-0.156D-04-0.193D-04-0.326D-04-0.101D-03
 Coeff-Com:  0.141D-04 0.198D-02 0.375D-02-0.243D-02-0.117D-01-0.672D-01
 Coeff-Com: -0.796D-02 0.300D+00 0.784D+00
 Coeff:      0.132D-05-0.256D-06-0.156D-04-0.193D-04-0.326D-04-0.101D-03
 Coeff:      0.141D-04 0.198D-02 0.375D-02-0.243D-02-0.117D-01-0.672D-01
 Coeff:     -0.796D-02 0.300D+00 0.784D+00
 Gap=     0.127 Goal=   None    Shift=    0.000
 RMSDP=5.22D-07 MaxDP=7.75D-05 DE=-3.24D-10 OVMax= 8.82D-06

 Cycle  16  Pass 1  IDiag  1:
 RMSU=  1.52D-07    CP:  1.03D+00  2.62D-01  9.38D-01  8.29D-01  7.33D-01
                    CP:  1.10D+00  1.07D+00  9.82D-01  1.13D+00  1.35D+00
                    CP:  8.71D-01  1.26D+00  1.19D+00  1.25D+00  1.06D+00
 E= -1914.03057964062     Delta-E=        0.000000000020 Rises=F Damp=F
 DIIS: error= 7.29D-08 at cycle  16 NSaved=  16.
 NSaved=16 IEnMin=15 EnMin= -1914.03057964064     IErMin=16 ErrMin= 7.29D-08
 ErrMax= 7.29D-08  0.00D+00 EMaxC= 1.00D+00 BMatC= 2.22D-12 BMatP= 1.04D-11
 IDIUse=1 WtCom= 1.00D+00 WtEn= 0.00D+00
 Coeff-Com: -0.585D-07 0.340D-07 0.140D-04 0.827D-05-0.362D-04-0.213D-03
 Coeff-Com: -0.335D-03-0.267D-03 0.291D-02 0.610D-02 0.477D-02-0.254D-01
 Coeff-Com: -0.564D-01-0.788D-01 0.287D+00 0.860D+00
 Coeff:     -0.585D-07 0.340D-07 0.140D-04 0.827D-05-0.362D-04-0.213D-03
 Coeff:     -0.335D-03-0.267D-03 0.291D-02 0.610D-02 0.477D-02-0.254D-01
 Coeff:     -0.564D-01-0.788D-01 0.287D+00 0.860D+00
 Gap=     0.127 Goal=   None    Shift=    0.000
 RMSDP=2.22D-07 MaxDP=2.28D-05 DE= 2.00D-11 OVMax= 4.59D-06

 Cycle  17  Pass 1  IDiag  1:
 RMSU=  6.47D-08    CP:  1.03D+00  2.62D-01  9.38D-01  8.29D-01  7.33D-01
                    CP:  1.10D+00  1.07D+00  9.82D-01  1.13D+00  1.35D+00
                    CP:  8.69D-01  1.26D+00  1.21D+00  1.33D+00  1.16D+00
                    CP:  1.23D+00
 E= -1914.03057964068     Delta-E=       -0.000000000064 Rises=F Damp=F
 DIIS: error= 2.77D-08 at cycle  17 NSaved=  17.
 NSaved=17 IEnMin=17 EnMin= -1914.03057964068     IErMin=17 ErrMin= 2.77D-08
 ErrMax= 2.77D-08  0.00D+00 EMaxC= 1.00D+00 BMatC= 5.23D-13 BMatP= 2.22D-12
 IDIUse=1 WtCom= 1.00D+00 WtEn= 0.00D+00
 Coeff-Com: -0.210D-06 0.866D-07 0.805D-05 0.547D-05-0.819D-05-0.685D-04
 Coeff-Com: -0.130D-03-0.442D-03 0.559D-03 0.282D-02 0.428D-02 0.329D-03
 Coeff-Com: -0.212D-01-0.864D-01-0.119D-01 0.378D+00 0.734D+00
 Coeff:     -0.210D-06 0.866D-07 0.805D-05 0.547D-05-0.819D-05-0.685D-04
 Coeff:     -0.130D-03-0.442D-03 0.559D-03 0.282D-02 0.428D-02 0.329D-03
 Coeff:     -0.212D-01-0.864D-01-0.119D-01 0.378D+00 0.734D+00
 Gap=     0.127 Goal=   None    Shift=    0.000
 RMSDP=9.16D-08 MaxDP=9.69D-06 DE=-6.37D-11 OVMax= 1.58D-06

 Cycle  18  Pass 1  IDiag  1:
 RMSU=  2.66D-08    CP:  1.03D+00  2.62D-01  9.38D-01  8.29D-01  7.33D-01
                    CP:  1.10D+00  1.07D+00  9.82D-01  1.13D+00  1.35D+00
                    CP:  8.71D-01  1.25D+00  1.22D+00  1.33D+00  1.23D+00
                    CP:  1.28D+00  1.09D+00
 E= -1914.03057964058     Delta-E=        0.000000000098 Rises=F Damp=F
 DIIS: error= 1.19D-08 at cycle  18 NSaved=  18.
 NSaved=18 IEnMin=17 EnMin= -1914.03057964068     IErMin=18 ErrMin= 1.19D-08
 ErrMax= 1.19D-08  0.00D+00 EMaxC= 1.00D+00 BMatC= 1.14D-13 BMatP= 5.23D-13
 IDIUse=1 WtCom= 1.00D+00 WtEn= 0.00D+00
 Coeff-Com: -0.832D-07 0.355D-07 0.330D-06 0.591D-06 0.560D-05 0.187D-04
 Coeff-Com:  0.204D-04-0.136D-03-0.468D-03-0.256D-03 0.966D-03 0.657D-02
 Coeff-Com:  0.407D-02-0.213D-01-0.835D-01-0.362D-01 0.338D+00 0.793D+00
 Coeff:     -0.832D-07 0.355D-07 0.330D-06 0.591D-06 0.560D-05 0.187D-04
 Coeff:      0.204D-04-0.136D-03-0.468D-03-0.256D-03 0.966D-03 0.657D-02
 Coeff:      0.407D-02-0.213D-01-0.835D-01-0.362D-01 0.338D+00 0.793D+00
 Gap=     0.127 Goal=   None    Shift=    0.000
 RMSDP=4.28D-08 MaxDP=3.68D-06 DE= 9.78D-11 OVMax= 7.97D-07

 Cycle  19  Pass 1  IDiag  1:
 RMSU=  1.15D-08    CP:  1.03D+00  2.62D-01  9.38D-01  8.29D-01  7.33D-01
                    CP:  1.10D+00  1.07D+00  9.82D-01  1.13D+00  1.35D+00
                    CP:  8.72D-01  1.26D+00  1.22D+00  1.34D+00  1.25D+00
                    CP:  1.36D+00  1.23D+00  1.01D+00
 E= -1914.03057964054     Delta-E=        0.000000000037 Rises=F Damp=F
 DIIS: error= 4.66D-09 at cycle  19 NSaved=  19.
 NSaved=19 IEnMin=17 EnMin= -1914.03057964068     IErMin=19 ErrMin= 4.66D-09
 ErrMax= 4.66D-09  0.00D+00 EMaxC= 1.00D+00 BMatC= 1.53D-14 BMatP= 1.14D-13
 IDIUse=1 WtCom= 1.00D+00 WtEn= 0.00D+00
 Coeff-Com: -0.341D-08-0.250D-08-0.112D-05-0.403D-06 0.359D-05 0.177D-04
 Coeff-Com:  0.280D-04 0.187D-04-0.279D-03-0.558D-03-0.284D-03 0.256D-02
 Coeff-Com:  0.487D-02 0.655D-02-0.327D-01-0.724D-01 0.110D-01 0.313D+00
 Coeff-Com:  0.769D+00
 Coeff:     -0.341D-08-0.250D-08-0.112D-05-0.403D-06 0.359D-05 0.177D-04
 Coeff:      0.280D-04 0.187D-04-0.279D-03-0.558D-03-0.284D-03 0.256D-02
 Coeff:      0.487D-02 0.655D-02-0.327D-01-0.724D-01 0.110D-01 0.313D+00
 Coeff:      0.769D+00
 Gap=     0.127 Goal=   None    Shift=    0.000
 RMSDP=1.29D-08 MaxDP=9.07D-07 DE= 3.73D-11 OVMax= 1.94D-07

 Cycle  20  Pass 1  IDiag  1:
 RMSU=  4.05D-09    CP:  1.03D+00  2.62D-01  9.38D-01  8.29D-01  7.33D-01
                    CP:  1.10D+00  1.07D+00  9.82D-01  1.13D+00  1.35D+00
                    CP:  8.72D-01  1.26D+00  1.22D+00  1.34D+00  1.24D+00
                    CP:  1.36D+00  1.25D+00  1.13D+00  9.36D-01
 E= -1914.03057964057     Delta-E=       -0.000000000025 Rises=F Damp=F
 DIIS: error= 1.53D-09 at cycle  20 NSaved=  20.
 NSaved=20 IEnMin=17 EnMin= -1914.03057964068     IErMin=20 ErrMin= 1.53D-09
 ErrMax= 1.53D-09  0.00D+00 EMaxC= 1.00D+00 BMatC= 1.69D-15 BMatP= 1.53D-14
 IDIUse=1 WtCom= 1.00D+00 WtEn= 0.00D+00
 Coeff-Com:  0.719D-08-0.718D-08-0.329D-06-0.717D-07 0.159D-06 0.214D-05
 Coeff-Com:  0.441D-05 0.242D-04-0.171D-04-0.116D-03-0.227D-03-0.186D-03
 Coeff-Com:  0.779D-03 0.529D-02 0.160D-02-0.155D-01-0.477D-01-0.183D-01
 Coeff-Com:  0.220D+00 0.854D+00
 Coeff:      0.719D-08-0.718D-08-0.329D-06-0.717D-07 0.159D-06 0.214D-05
 Coeff:      0.441D-05 0.242D-04-0.171D-04-0.116D-03-0.227D-03-0.186D-03
 Coeff:      0.779D-03 0.529D-02 0.160D-02-0.155D-01-0.477D-01-0.183D-01
 Coeff:      0.220D+00 0.854D+00
 Gap=     0.127 Goal=   None    Shift=    0.000
 RMSDP=4.18D-09 MaxDP=2.92D-07 DE=-2.55D-11 OVMax= 4.91D-08

 SCF Done:  E(RM062X) =  -1914.03057964     A.U. after   20 cycles
            NFock= 20  Conv=0.42D-08     -V/T= 2.0026
 KE= 1.909068679741D+03 PE=-7.082934371438D+03 EE= 1.989013980096D+03
 Leave Link  502 at Tue Apr  5 20:16:18 2022, MaxMem=  1879048192 cpu:            1748.0 elap:             250.4
 (Enter /gpfs/software/gaussian16/sse4/tar/g16/l701.exe)
 ... and contract with generalized density number  0.
 Compute integral first derivatives.
 Leave Link  701 at Tue Apr  5 20:16:19 2022, MaxMem=  1879048192 cpu:               1.1 elap:               0.2
 (Enter /gpfs/software/gaussian16/sse4/tar/g16/l702.exe)
 L702 exits ... SP integral derivatives will be done elsewhere.
 Leave Link  702 at Tue Apr  5 20:16:19 2022, MaxMem=  1879048192 cpu:               0.1 elap:               0.0
 (Enter /gpfs/software/gaussian16/sse4/tar/g16/l703.exe)
 Integral derivatives from FoFJK, PRISM(SPDF).
 Compute integral first derivatives, UseDBF=F ICtDFT=           0.
 Calling FoFJK, ICntrl=      2127 FMM=F ISym2X=0 I1Cent= 0 IOpClX= 0 NMat=1 NMatS=1 NMatT=0.
 FoFJK:  IHMeth= 1 ICntrl=    2127 DoSepK=F KAlg= 0 I1Cent=           0 FoldK=F
 IRaf=         0 NMat=       1 IRICut=       1 DoRegI=T DoRafI=F ISym2E= 0 IDoP0=0 IntGTp=1.
 FoFCou: FMM=F IPFlag=           0 FMFlag=      100000 FMFlg1=         800
         NFxFlg=           0 DoJE=F BraDBF=F KetDBF=F FulRan=T
         wScrn=  0.000000 ICntrl=      2127 IOpCl=  0 I1Cent=           0 NGrid=           0
         NMat0=    1 NMatS0=      1 NMatT0=    0 NMatD0=    1 NMtDS0=    0 NMtDT0=    0
 Symmetry not used in FoFCou.
 Leave Link  703 at Tue Apr  5 20:16:47 2022, MaxMem=  1879048192 cpu:             199.1 elap:              28.5
 (Enter /gpfs/software/gaussian16/sse4/tar/g16/l716.exe)
 Dipole        =-2.28148164D+00-2.18844888D-01 1.21414746D-01
 ***** Axes restored to original set *****
 -------------------------------------------------------------------
 Center     Atomic                   Forces (Hartrees/Bohr)
 Number     Number              X              Y              Z
 -------------------------------------------------------------------
      1        6           0.001291526    0.003024490   -0.004607501
      2        6          -0.000250770   -0.001359660    0.001571164
      3        6           0.001735958    0.000824830   -0.003626392
      4        6           0.000419045   -0.000724562    0.002875420
      5        6          -0.000213068   -0.000302798   -0.002448901
      6        6          -0.003932923   -0.000710910    0.005383826
      7       17           0.002788993   -0.002083231    0.000464528
      8        8          -0.000870301   -0.001411883    0.001938355
      9       17          -0.000412046    0.000440417    0.000296594
     10        6           0.003172941   -0.001588811   -0.003011159
     11        6           0.010994216    0.002079830    0.005229004
     12        6          -0.009562692    0.001535480    0.000911801
     13        6           0.003040759    0.000940566   -0.000169335
     14        6           0.002086216   -0.005050366   -0.005991571
     15        6          -0.008178337    0.002954136    0.002215327
     16        1          -0.001871333    0.001716439    0.000321218
     17       17           0.000173374   -0.000620952   -0.000067334
     18        1          -0.000411560    0.000336985   -0.001285044
 -------------------------------------------------------------------
 Cartesian Forces:  Max     0.010994216 RMS     0.003239803
 Leave Link  716 at Tue Apr  5 20:16:47 2022, MaxMem=  1879048192 cpu:               0.2 elap:               0.0
 (Enter /gpfs/software/gaussian16/sse4/tar/g16/l103.exe)

 GradGradGradGradGradGradGradGradGradGradGradGradGradGradGradGradGradGrad
 Berny optimization.
 Using GEDIIS/GDIIS optimizer.
 FormGI is forming the generalized inverse of G from B-inverse, IUseBI=4.
 Internal  Forces:  Max     0.012189429 RMS     0.002494462
 Search for a local minimum.
 Step number   5 out of a maximum of   96
 All quantities printed in internal units (Hartrees-Bohrs-Radians)
 RMS Force = .24945D-02 SwitMx=.10000D-02 MixMth= 1
 Mixed Optimization -- RFO/linear search
 Update second derivatives using D2CorX and points    4    5
 DE= -1.75D-03 DEPred=-3.97D-03 R= 4.42D-01
 Trust test= 4.42D-01 RLast= 4.05D-01 DXMaxT set to 8.49D-01
 ITU=  0  0  1  1  0
 Use linear search instead of GDIIS.
     Eigenvalues ---    0.00823   0.00919   0.00959   0.01257   0.01566
     Eigenvalues ---    0.01698   0.01795   0.01963   0.02022   0.02080
     Eigenvalues ---    0.02140   0.02154   0.02215   0.02291   0.02878
     Eigenvalues ---    0.15350   0.16017   0.22745   0.23455   0.23670
     Eigenvalues ---    0.24870   0.24933   0.24951   0.24954   0.24992
     Eigenvalues ---    0.24996   0.25010   0.25338   0.31268   0.31393
     Eigenvalues ---    0.31874   0.32141   0.32512   0.32907   0.33502
     Eigenvalues ---    0.35085   0.35222   0.35227   0.42239   0.42994
     Eigenvalues ---    0.44879   0.46312   0.46485   0.52367   0.54559
     Eigenvalues ---    0.56293   0.67531   0.91917
 RFO step:  Lambda=-1.22101122D-03 EMin= 8.22677867D-03
 Quartic linear search produced a step of -0.34194.
 Iteration  1 RMS(Cart)=  0.06237357 RMS(Int)=  0.00209143
 Iteration  2 RMS(Cart)=  0.00249706 RMS(Int)=  0.00036927
 Iteration  3 RMS(Cart)=  0.00000376 RMS(Int)=  0.00036926
 Iteration  4 RMS(Cart)=  0.00000000 RMS(Int)=  0.00036926
 ITry= 1 IFail=0 DXMaxC= 2.99D-01 DCOld= 1.00D+10 DXMaxT= 8.49D-01 DXLimC= 3.00D+00 Rises=F
 Variable       Old X    -DE/DX   Delta X   Delta X   Delta X     New X
                                 (Linear)    (Quad)   (Total)
    R1        2.75640   0.00047   0.00033   0.00042   0.00116   2.75757
    R2        2.73175   0.00107   0.00026   0.00181   0.00246   2.73422
    R3        2.33131   0.00073  -0.00008   0.00061   0.00053   2.33184
    R4        2.61105   0.00018  -0.00049  -0.00043  -0.00089   2.61016
    R5        3.28506   0.00065  -0.00045   0.00163   0.00118   3.28624
    R6        2.67137  -0.00529  -0.00693   0.00561  -0.00172   2.66965
    R7        3.32228  -0.00080  -0.00052  -0.00073  -0.00125   3.32103
    R8        2.58578  -0.00071   0.00060  -0.00247  -0.00190   2.58388
    R9        3.30464   0.00050  -0.00091   0.00135   0.00044   3.30508
   R10        2.66018   0.00039  -0.00294   0.00610   0.00274   2.66292
   R11        2.04987  -0.00021   0.00026  -0.00060  -0.00034   2.04952
   R12        2.76695  -0.00032  -0.00457   0.00960   0.00502   2.77197
   R13        2.66436  -0.00386   0.00281  -0.00823  -0.00541   2.65895
   R14        2.74065  -0.00119  -0.00173   0.00069  -0.00105   2.73960
   R15        2.38338  -0.01219  -0.00896  -0.01178  -0.02072   2.36266
   R16        2.53638  -0.00377  -0.00285  -0.00430  -0.00713   2.52925
   R17        2.62930  -0.00360   0.00356  -0.00777  -0.00424   2.62506
   R18        2.03715   0.00193   0.00180   0.00030   0.00210   2.03925
   R19        2.38679  -0.00844  -0.00766  -0.00653  -0.01419   2.37260
    A1        1.94640   0.00033   0.00028   0.00257   0.00205   1.94845
    A2        2.15763   0.00041   0.00023   0.00255   0.00098   2.15861
    A3        2.17788  -0.00066  -0.00008  -0.00097  -0.00283   2.17505
    A4        2.16428  -0.00138  -0.00236  -0.00080  -0.00296   2.16132
    A5        2.00027   0.00073   0.00115   0.00196   0.00302   2.00328
    A6        2.11843   0.00066   0.00122  -0.00120  -0.00007   2.11836
    A7        2.12492   0.00075   0.00161  -0.00038   0.00045   2.12537
    A8        2.05689   0.00510   0.00768  -0.00401   0.00386   2.06074
    A9        2.09634  -0.00570  -0.00844   0.00672  -0.00153   2.09481
   A10        2.16409  -0.00009  -0.00089   0.00031  -0.00046   2.16363
   A11        2.03423   0.00068  -0.00012   0.00264   0.00243   2.03666
   A12        2.08477  -0.00059   0.00102  -0.00282  -0.00188   2.08289
   A13        2.14500  -0.00164  -0.00134  -0.00087  -0.00295   2.14204
   A14        2.07927   0.00031   0.00093  -0.00295  -0.00172   2.07755
   A15        2.05882   0.00133   0.00044   0.00350   0.00422   2.06305
   A16        2.02103   0.00207   0.00213   0.00080   0.00180   2.02283
   A17        2.21985  -0.00762  -0.01249   0.00740  -0.00455   2.21530
   A18        2.04112   0.00557   0.00937  -0.00624   0.00368   2.04480
   A19        2.16679   0.00405   0.00833  -0.00593   0.00242   2.16921
   A20        2.14560  -0.00396  -0.00829   0.00869   0.00043   2.14602
   A21        1.96770  -0.00004   0.00049  -0.00239  -0.00193   1.96577
   A22        2.17644   0.00066  -0.00165   0.00650   0.00485   2.18129
   A23        2.10738  -0.00004   0.00264  -0.00452  -0.00188   2.10550
   A24        2.05973  -0.00214  -0.00227  -0.00247  -0.00478   2.05495
   A25        2.04244   0.00008  -0.00033   0.00275   0.00248   2.04492
   A26        2.18009   0.00208   0.00285  -0.00046   0.00245   2.18254
   A27        2.12999  -0.00086  -0.00033   0.00103   0.00062   2.13061
   A28        2.12268   0.00244   0.00156   0.00211   0.00363   2.12632
    D1       -0.02852   0.00051  -0.01000  -0.00057  -0.01064  -0.03916
    D2        3.09123   0.00067  -0.00909  -0.00225  -0.01131   3.07992
    D3       -3.11815  -0.00116  -0.02474  -0.08533  -0.11023   3.05481
    D4        0.00160  -0.00100  -0.02383  -0.08700  -0.11090  -0.10930
    D5        0.03109  -0.00058   0.01414  -0.00538   0.00873   0.03982
    D6       -3.12536  -0.00044   0.01490   0.00521   0.02019  -3.10517
    D7        3.12000   0.00116   0.02909   0.08068   0.10957  -3.05361
    D8       -0.03645   0.00130   0.02985   0.09128   0.12103   0.08458
    D9        0.02625  -0.00079  -0.00539  -0.03468  -0.03998  -0.01372
   D10        3.06019   0.00037   0.00488  -0.00952  -0.00455   3.05563
   D11       -3.09208  -0.00096  -0.00635  -0.03293  -0.03930  -3.13138
   D12       -0.05815   0.00020   0.00392  -0.00777  -0.00387  -0.06202
   D13       -0.02169   0.00102   0.01706   0.07130   0.08842   0.06673
   D14       -3.10897   0.00039   0.03229   0.02652   0.05916  -3.04980
   D15       -3.05324  -0.00083   0.00586   0.04624   0.05199  -3.00125
   D16        0.14268  -0.00146   0.02109   0.00146   0.02273   0.16541
   D17       -0.03186   0.00102  -0.00295   0.04756   0.04462   0.01275
   D18        3.09480   0.00059   0.00166   0.02166   0.02346   3.11826
   D19        3.12499   0.00087  -0.00373   0.03663   0.03283  -3.12536
   D20       -0.03153   0.00043   0.00089   0.01074   0.01168  -0.01985
   D21        0.02452  -0.00115  -0.01316  -0.07814  -0.09136  -0.06684
   D22        3.11758  -0.00101  -0.02803  -0.03771  -0.06534   3.05224
   D23       -3.10230  -0.00071  -0.01772  -0.05248  -0.07033   3.11055
   D24       -0.00925  -0.00057  -0.03259  -0.01204  -0.04430  -0.05356
   D25       -2.50551  -0.00027  -0.05236   0.01017  -0.04225  -2.54776
   D26        0.72680  -0.00111  -0.06158   0.00488  -0.05676   0.67003
   D27        0.69094  -0.00080  -0.03658  -0.03525  -0.07177   0.61917
   D28       -2.35993  -0.00165  -0.04581  -0.04054  -0.08629  -2.44622
   D29       -3.05961  -0.00016  -0.00905  -0.00642  -0.01534  -3.07495
   D30       -0.00056   0.00040  -0.00098  -0.00106  -0.00207  -0.00262
   D31        3.10170   0.00025   0.00380  -0.00706  -0.00318   3.09852
   D32        0.00412  -0.00012  -0.00405  -0.00285  -0.00685  -0.00273
   D33        0.04150  -0.00073  -0.00479  -0.01156  -0.01636   0.02513
   D34       -3.05609  -0.00110  -0.01264  -0.00734  -0.02003  -3.07612
   D35       -0.05607   0.00004   0.00695   0.00438   0.01139  -0.04468
   D36        0.07238   0.00001  -0.00704   0.00652  -0.00052   0.07186
   D37       -0.02847   0.00076   0.00487   0.02279   0.02767  -0.00080
   D38        3.06532   0.00110   0.01335   0.01829   0.03164   3.09695
   D39       -0.02868  -0.00031   0.00109  -0.02047  -0.01941  -0.04809
         Item               Value     Threshold  Converged?
 Maximum Force            0.012189     0.000450     NO 
 RMS     Force            0.002494     0.000300     NO 
 Maximum Displacement     0.299148     0.001800     NO 
 RMS     Displacement     0.062263     0.001200     NO 
 Predicted change in Energy=-7.792943D-04
 Lowest energy point so far.  Saving SCF results.
 GradGradGradGradGradGradGradGradGradGradGradGradGradGradGradGradGradGrad

 Leave Link  103 at Tue Apr  5 20:16:47 2022, MaxMem=  1879048192 cpu:               0.2 elap:               0.0
 (Enter /gpfs/software/gaussian16/sse4/tar/g16/l202.exe)
                          Input orientation:                          
 ---------------------------------------------------------------------
 Center     Atomic      Atomic             Coordinates (Angstroms)
 Number     Number       Type             X           Y           Z
 ---------------------------------------------------------------------
      1          6           0       -4.003952   -0.770000   -0.352051
      2          6           0       -3.378742    0.445979    0.157744
      3          6           0       -2.013700    0.613160    0.286271
      4          6           0       -3.017353   -1.750062   -0.751521
      5          6           0       -1.667960   -1.573517   -0.618984
      6          6           0       -1.103101   -0.410128   -0.059357
      7         17           0       -1.417313    2.186719    0.792957
      8          8           0       -5.224218   -0.950594   -0.383463
      9         17           0       -4.489643    1.718094    0.572180
     10          6           0        0.351404   -0.396497    0.130159
     11          6           0        1.270524   -1.003750   -0.745206
     12          6           0        2.506056   -1.058712   -0.561874
     13          6           0        0.988924    0.173464    1.300817
     14          6           0        2.371894    0.081230    1.393297
     15          6           0        3.064004   -0.473508    0.504707
     16          1           0        0.344870    0.603586    2.052279
     17         17           0       -3.623415   -3.240677   -1.436835
     18          1           0       -1.000119   -2.371297   -0.925268
 ---------------------------------------------------------------------
                    Distance matrix (angstroms):
                    1          2          3          4          5
     1  C    0.000000
     2  C    1.459241   0.000000
     3  C    2.506331   1.381235   0.000000
     4  C    1.446885   2.404154   2.769323   0.000000
     5  C    2.484704   2.758341   2.391773   1.367332   0.000000
     6  C    2.937706   2.441022   1.412716   2.436980   1.409156
     7  Cl   4.091935   2.698310   1.757412   4.521480   4.024398
     8  O    1.233956   2.376784   3.633359   2.375892   3.618076
     9  Cl   2.698279   1.739004   2.726338   3.993485   4.496162
    10  C    4.397858   3.824201   2.576333   3.736044   2.454470
    11  C    5.294272   4.953050   3.803218   4.352346   2.995872
    12  C    6.519785   6.116600   4.893128   5.569738   4.206031
    13  C    5.343305   4.522984   3.199748   4.895130   3.714378
    14  C    6.665001   5.893169   4.554326   6.082586   4.807065
    15  C    7.125865   6.517271   5.197272   6.339606   4.986400
    16  H    5.155560   4.180836   2.946477   4.970462   3.990853
    17  Cl   2.725034   4.024174   4.518002   1.748971   2.696685
    18  H    3.451919   3.842890   3.376708   2.117866   1.084562
                    6          7          8          9         10
     6  C    0.000000
     7  Cl   2.751142   0.000000
     8  O    4.169023   5.071413   0.000000
     9  Cl   4.049300   3.115696   2.928268   0.000000
    10  C    1.466863   3.200104   5.626579   5.301190   0.000000
    11  C    2.541038   4.446292   6.505025   6.505649   1.407054
    12  C    3.701244   5.268892   7.733088   7.611606   2.357958
    13  C    2.562659   3.178222   6.534787   5.738597   1.449733
    14  C    3.798319   4.376252   7.869082   7.101707   2.430251
    15  C    4.205586   5.219397   8.349316   7.865447   2.739419
    16  H    2.753769   2.682814   6.273998   5.177387   2.166737
    17  Cl   4.032547   6.268612   2.986075   5.419954   5.132642
    18  H    2.146297   4.888953   4.489427   5.580524   2.615411
                   11         12         13         14         15
    11  C    0.000000
    12  C    1.250268   0.000000
    13  C    2.377254   2.699920   0.000000
    14  C    2.638823   2.267193   1.389124   0.000000
    15  C    2.249446   1.338419   2.314805   1.255525   0.000000
    16  H    3.356529   3.777269   1.079123   2.194524   3.308897
    17  Cl   5.425203   6.564826   6.358047   7.415419   7.493223
    18  H    2.656770   3.761409   3.922697   4.770859   4.707816
                   16         17         18
    16  H    0.000000
    17  Cl   6.534490   0.000000
    18  H    4.418677   2.810552   0.000000
 Stoichiometry    C12H2Cl3O(1-)
 Framework group  C1[X(C12H2Cl3O)]
 Deg. of freedom    48
 Full point group                 C1      NOp   1
 RotChk:  IX=0 Diff= 9.03D-03
 Largest Abelian subgroup         C1      NOp   1
 Largest concise Abelian subgroup C1      NOp   1
                         Standard orientation:                         
 ---------------------------------------------------------------------
 Center     Atomic      Atomic             Coordinates (Angstroms)
 Number     Number       Type             X           Y           Z
 ---------------------------------------------------------------------
      1          6           0        2.320522    0.304184    0.083343
      2          6           0        1.530315   -0.920108    0.005462
      3          6           0        0.151308   -0.941902   -0.069863
      4          6           0        1.484831    1.483577    0.019109
      5          6           0        0.119923    1.449618   -0.054852
      6          6           0       -0.613075    0.246123   -0.060719
      7         17           0       -0.640423   -2.495259   -0.290633
      8          8           0        3.544487    0.319871    0.239267
      9         17           0        2.461808   -2.388343   -0.021751
     10          6           0       -2.075674    0.352795   -0.027371
     11          6           0       -2.811294    1.366630   -0.668312
     12          6           0       -4.051105    1.509365   -0.593042
     13          6           0       -2.913608   -0.535209    0.754319
     14          6           0       -4.283321   -0.303882    0.747991
     15          6           0       -4.797552    0.637103    0.094956
     16          1           0       -2.417435   -1.303135    1.327562
     17         17           0        2.303519    3.028891    0.044714
     18          1           0       -0.429432    2.384483   -0.077436
 ---------------------------------------------------------------------
 Rotational constants (GHZ):           0.5546460           0.2949043           0.1969122
 Leave Link  202 at Tue Apr  5 20:16:47 2022, MaxMem=  1879048192 cpu:               0.1 elap:               0.0
 (Enter /gpfs/software/gaussian16/sse4/tar/g16/l301.exe)
 Standard basis: 6-311+G(d,p) (5D, 7F)
 Ernie: Thresh=  0.10000D-02 Tol=  0.10000D-05 Strict=F.
 There are   404 symmetry adapted cartesian basis functions of A   symmetry.
 There are   388 symmetry adapted basis functions of A   symmetry.
   388 basis functions,   643 primitive gaussians,   404 cartesian basis functions
    67 alpha electrons       67 beta electrons
       nuclear repulsion energy      1271.7461776143 Hartrees.
 IExCor= 4336 DFT=T Ex+Corr=M062X ExCW=0 ScaHFX=  0.540000
 ScaDFX=  1.000000  1.000000  1.000000  1.000000 ScalE2=  1.000000  1.000000
 IRadAn=      5 IRanWt=     -1 IRanGd=            0 ICorTp=0 IEmpDi=  4
 NAtoms=   18 NActive=   18 NUniq=   18 SFac= 1.00D+00 NAtFMM=   60 NAOKFM=F Big=F
 Integral buffers will be    131072 words long.
 Raffenetti 2 integral format.
 Two-electron integral symmetry is turned on.
 Leave Link  301 at Tue Apr  5 20:16:48 2022, MaxMem=  1879048192 cpu:               0.4 elap:               0.1
 (Enter /gpfs/software/gaussian16/sse4/tar/g16/l302.exe)
 NPDir=0 NMtPBC=     1 NCelOv=     1 NCel=       1 NClECP=     1 NCelD=      1
         NCelK=      1 NCelE2=     1 NClLst=     1 CellRange=     0.0.
 One-electron integrals computed using PRISM.
 One-electron integral symmetry used in STVInt
 NBasis=   388 RedAO= T EigKep=  1.09D-06  NBF=   388
 NBsUse=   385 1.00D-06 EigRej=  8.59D-07 NBFU=   385
 Precomputing XC quadrature grid using
 IXCGrd= 4 IRadAn=           5 IRanWt=          -1 IRanGd=           0 AccXCQ= 0.00D+00.
 Generated NRdTot=       0 NPtTot=           0 NUsed=           0 NTot=          32
 NSgBfM=   399   399   399   399   399 MxSgAt=    18 MxSgA2=    18.
 Leave Link  302 at Tue Apr  5 20:16:48 2022, MaxMem=  1879048192 cpu:               2.4 elap:               0.4
 (Enter /gpfs/software/gaussian16/sse4/tar/g16/l303.exe)
 DipDrv:  MaxL=1.
 Leave Link  303 at Tue Apr  5 20:16:48 2022, MaxMem=  1879048192 cpu:               0.3 elap:               0.1
 (Enter /gpfs/software/gaussian16/sse4/tar/g16/l401.exe)
 Initial guess from the checkpoint file:  "checkpoint.chk"
 B after Tr=    -0.000000    0.000000    0.000000
         Rot=    0.999996   -0.001681   -0.000359    0.002267 Ang=  -0.33 deg.
 Guess basis will be translated and rotated to current coordinates.
 JPrj=2 DoOrth=T DoCkMO=T.
 Generating alternative initial guess.
 ExpMin= 4.38D-02 ExpMax= 1.06D+05 ExpMxC= 3.62D+03 IAcc=2 IRadAn=         4 AccDes= 0.00D+00
 Harris functional with IExCor= 1009 and IRadAn=       4 diagonalized for initial guess.
 HarFok:  IExCor= 1009 AccDes= 0.00D+00 IRadAn=         4 IDoV= 1 UseB2=F ITyADJ=14
 ICtDFT=  3500011 ScaDFX=  1.000000  1.000000  1.000000  1.000000
 FoFCou: FMM=F IPFlag=           0 FMFlag=      100000 FMFlg1=           0
         NFxFlg=           0 DoJE=T BraDBF=F KetDBF=T FulRan=T
         wScrn=  0.000000 ICntrl=       500 IOpCl=  0 I1Cent=   200000004 NGrid=           0
         NMat0=    1 NMatS0=      1 NMatT0=    0 NMatD0=    1 NMtDS0=    0 NMtDT0=    0
 Petite list used in FoFCou.
 Harris En= -1913.17664417735    
 Leave Link  401 at Tue Apr  5 20:16:50 2022, MaxMem=  1879048192 cpu:              10.5 elap:               1.5
 (Enter /gpfs/software/gaussian16/sse4/tar/g16/l502.exe)
 Integral symmetry usage will be decided dynamically.
 Closed shell SCF:
 Using DIIS extrapolation, IDIIS=  1040.
 NGot=  1879048192 LenX=  1878715301 LenY=  1878551644
 Requested convergence on RMS density matrix=1.00D-08 within 128 cycles.
 Requested convergence on MAX density matrix=1.00D-06.
 Requested convergence on             energy=1.00D-06.
 No special actions if energy rises.
 Fock matrices will be formed incrementally for  20 cycles.

 Cycle   1  Pass 1  IDiag  1:
 FoFJK:  IHMeth= 1 ICntrl=       0 DoSepK=F KAlg= 0 I1Cent=           0 FoldK=F
 IRaf= 840000000 NMat=       1 IRICut=       1 DoRegI=T DoRafI=F ISym2E= 0 IDoP0=0 IntGTp=1.
 FoFCou: FMM=F IPFlag=           0 FMFlag=      100000 FMFlg1=           0
         NFxFlg=           0 DoJE=F BraDBF=F KetDBF=F FulRan=T
         wScrn=  0.000000 ICntrl=         0 IOpCl=  0 I1Cent=           0 NGrid=           0
         NMat0=    1 NMatS0=      1 NMatT0=    0 NMatD0=    1 NMtDS0=    0 NMtDT0=    0
 Symmetry not used in FoFCou.
 E= -1913.99707533425    
 DIIS: error= 4.43D-03 at cycle   1 NSaved=   1.
 NSaved= 1 IEnMin= 1 EnMin= -1913.99707533425     IErMin= 1 ErrMin= 4.43D-03
 ErrMax= 4.43D-03  0.00D+00 EMaxC= 1.00D-01 BMatC= 1.76D-02 BMatP= 1.76D-02
 IDIUse=3 WtCom= 9.56D-01 WtEn= 4.43D-02
 Coeff-Com:  0.100D+01
 Coeff-En:   0.100D+01
 Coeff:      0.100D+01
 Gap=     0.396 Goal=   None    Shift=    0.000
 GapD=    0.396 DampG=1.000 DampE=1.000 DampFc=1.0000 IDamp=-1.
 RMSDP=3.26D-02 MaxDP=3.58D+00              OVMax= 3.97D-02

 Cycle   2  Pass 1  IDiag  1:
 RMSU=  2.55D-02    CP:  1.13D+00
 E= -1914.02939954268     Delta-E=       -0.032324208434 Rises=F Damp=F
 DIIS: error= 9.11D-04 at cycle   2 NSaved=   2.
 NSaved= 2 IEnMin= 2 EnMin= -1914.02939954268     IErMin= 2 ErrMin= 9.11D-04
 ErrMax= 9.11D-04  0.00D+00 EMaxC= 1.00D-01 BMatC= 7.01D-04 BMatP= 1.76D-02
 IDIUse=3 WtCom= 9.91D-01 WtEn= 9.11D-03
 Coeff-Com: -0.833D-01 0.108D+01
 Coeff-En:   0.000D+00 0.100D+01
 Coeff:     -0.825D-01 0.108D+01
 Gap=     0.134 Goal=   None    Shift=    0.000
 RMSDP=5.67D-03 MaxDP=5.02D-01 DE=-3.23D-02 OVMax= 1.17D-02

 Cycle   3  Pass 1  IDiag  1:
 RMSU=  3.44D-03    CP:  1.15D+00  1.13D+00
 E= -1914.03019801817     Delta-E=       -0.000798475493 Rises=F Damp=F
 DIIS: error= 1.19D-03 at cycle   3 NSaved=   3.
 NSaved= 3 IEnMin= 3 EnMin= -1914.03019801817     IErMin= 2 ErrMin= 9.11D-04
 ErrMax= 1.19D-03  0.00D+00 EMaxC= 1.00D-01 BMatC= 6.64D-04 BMatP= 7.01D-04
 IDIUse=3 WtCom= 9.88D-01 WtEn= 1.19D-02
 Coeff-Com: -0.712D-01 0.574D+00 0.497D+00
 Coeff-En:   0.000D+00 0.000D+00 0.100D+01
 Coeff:     -0.703D-01 0.568D+00 0.503D+00
 Gap=     0.128 Goal=   None    Shift=    0.000
 RMSDP=1.16D-03 MaxDP=1.04D-01 DE=-7.98D-04 OVMax= 8.38D-03

 Cycle   4  Pass 1  IDiag  1:
 RMSU=  1.05D-03    CP:  1.15D+00  1.12D+00  9.13D-01
 E= -1914.03078492413     Delta-E=       -0.000586905953 Rises=F Damp=F
 DIIS: error= 5.13D-04 at cycle   4 NSaved=   4.
 NSaved= 4 IEnMin= 4 EnMin= -1914.03078492413     IErMin= 4 ErrMin= 5.13D-04
 ErrMax= 5.13D-04  0.00D+00 EMaxC= 1.00D-01 BMatC= 1.04D-04 BMatP= 6.64D-04
 IDIUse=3 WtCom= 9.95D-01 WtEn= 5.13D-03
 Coeff-Com: -0.232D-01 0.126D+00 0.288D+00 0.609D+00
 Coeff-En:   0.000D+00 0.000D+00 0.110D+00 0.890D+00
 Coeff:     -0.231D-01 0.125D+00 0.288D+00 0.610D+00
 Gap=     0.130 Goal=   None    Shift=    0.000
 RMSDP=4.80D-04 MaxDP=3.06D-02 DE=-5.87D-04 OVMax= 4.70D-03

 Cycle   5  Pass 1  IDiag  1:
 RMSU=  4.49D-04    CP:  1.15D+00  1.12D+00  9.56D-01  9.32D-01
 E= -1914.03087398234     Delta-E=       -0.000089058210 Rises=F Damp=F
 DIIS: error= 2.25D-04 at cycle   5 NSaved=   5.
 NSaved= 5 IEnMin= 5 EnMin= -1914.03087398234     IErMin= 5 ErrMin= 2.25D-04
 ErrMax= 2.25D-04  0.00D+00 EMaxC= 1.00D-01 BMatC= 3.09D-05 BMatP= 1.04D-04
 IDIUse=3 WtCom= 9.98D-01 WtEn= 2.25D-03
 Coeff-Com:  0.139D-02-0.546D-01 0.818D-01 0.420D+00 0.551D+00
 Coeff-En:   0.000D+00 0.000D+00 0.000D+00 0.192D+00 0.808D+00
 Coeff:      0.139D-02-0.545D-01 0.816D-01 0.420D+00 0.552D+00
 Gap=     0.130 Goal=   None    Shift=    0.000
 RMSDP=2.31D-04 MaxDP=2.21D-02 DE=-8.91D-05 OVMax= 1.97D-03

 Cycle   6  Pass 1  IDiag  1:
 RMSU=  1.40D-04    CP:  1.15D+00  1.12D+00  9.79D-01  9.43D-01  7.29D-01
 E= -1914.03090590464     Delta-E=       -0.000031922305 Rises=F Damp=F
 DIIS: error= 4.16D-05 at cycle   6 NSaved=   6.
 NSaved= 6 IEnMin= 6 EnMin= -1914.03090590464     IErMin= 6 ErrMin= 4.16D-05
 ErrMax= 4.16D-05  0.00D+00 EMaxC= 1.00D-01 BMatC= 1.06D-06 BMatP= 3.09D-05
 IDIUse=1 WtCom= 1.00D+00 WtEn= 0.00D+00
 Coeff-Com:  0.237D-02-0.358D-01 0.134D-01 0.144D+00 0.245D+00 0.631D+00
 Coeff:      0.237D-02-0.358D-01 0.134D-01 0.144D+00 0.245D+00 0.631D+00
 Gap=     0.130 Goal=   None    Shift=    0.000
 RMSDP=1.07D-04 MaxDP=8.51D-03 DE=-3.19D-05 OVMax= 4.00D-04

 Cycle   7  Pass 1  IDiag  1:
 RMSU=  8.78D-05    CP:  1.15D+00  1.12D+00  9.90D-01  9.48D-01  6.43D-01
                    CP:  1.03D+00
 E= -1914.03090699678     Delta-E=       -0.000001092138 Rises=F Damp=F
 DIIS: error= 2.09D-05 at cycle   7 NSaved=   7.
 NSaved= 7 IEnMin= 7 EnMin= -1914.03090699678     IErMin= 7 ErrMin= 2.09D-05
 ErrMax= 2.09D-05  0.00D+00 EMaxC= 1.00D-01 BMatC= 2.46D-07 BMatP= 1.06D-06
 IDIUse=1 WtCom= 1.00D+00 WtEn= 0.00D+00
 Coeff-Com:  0.112D-02-0.109D-01-0.725D-02 0.635D-02 0.385D-01 0.341D+00
 Coeff-Com:  0.631D+00
 Coeff:      0.112D-02-0.109D-01-0.725D-02 0.635D-02 0.385D-01 0.341D+00
 Coeff:      0.631D+00
 Gap=     0.130 Goal=   None    Shift=    0.000
 RMSDP=5.50D-05 MaxDP=5.87D-03 DE=-1.09D-06 OVMax= 2.38D-04

 Cycle   8  Pass 1  IDiag  1:
 RMSU=  3.12D-05    CP:  1.15D+00  1.12D+00  9.85D-01  9.69D-01  6.66D-01
                    CP:  1.07D+00  8.40D-01
 E= -1914.03090731043     Delta-E=       -0.000000313650 Rises=F Damp=F
 DIIS: error= 1.19D-05 at cycle   8 NSaved=   8.
 NSaved= 8 IEnMin= 8 EnMin= -1914.03090731043     IErMin= 8 ErrMin= 1.19D-05
 ErrMax= 1.19D-05  0.00D+00 EMaxC= 1.00D-01 BMatC= 4.65D-08 BMatP= 2.46D-07
 IDIUse=1 WtCom= 1.00D+00 WtEn= 0.00D+00
 Coeff-Com:  0.127D-03 0.141D-02-0.614D-02-0.244D-01-0.276D-01 0.438D-01
 Coeff-Com:  0.335D+00 0.678D+00
 Coeff:      0.127D-03 0.141D-02-0.614D-02-0.244D-01-0.276D-01 0.438D-01
 Coeff:      0.335D+00 0.678D+00
 Gap=     0.130 Goal=   None    Shift=    0.000
 RMSDP=1.42D-05 MaxDP=1.89D-03 DE=-3.14D-07 OVMax= 1.38D-04

 Cycle   9  Pass 1  IDiag  1:
 RMSU=  9.12D-06    CP:  1.15D+00  1.12D+00  9.86D-01  9.65D-01  6.65D-01
                    CP:  1.08D+00  8.61D-01  8.23D-01
 E= -1914.03090737834     Delta-E=       -0.000000067914 Rises=F Damp=F
 DIIS: error= 5.07D-06 at cycle   9 NSaved=   9.
 NSaved= 9 IEnMin= 9 EnMin= -1914.03090737834     IErMin= 9 ErrMin= 5.07D-06
 ErrMax= 5.07D-06  0.00D+00 EMaxC= 1.00D-01 BMatC= 1.47D-08 BMatP= 4.65D-08
 IDIUse=1 WtCom= 1.00D+00 WtEn= 0.00D+00
 Coeff-Com: -0.122D-03 0.289D-02-0.235D-02-0.162D-01-0.236D-01-0.332D-01
 Coeff-Com:  0.955D-01 0.429D+00 0.548D+00
 Coeff:     -0.122D-03 0.289D-02-0.235D-02-0.162D-01-0.236D-01-0.332D-01
 Coeff:      0.955D-01 0.429D+00 0.548D+00
 Gap=     0.130 Goal=   None    Shift=    0.000
 RMSDP=9.16D-06 MaxDP=1.32D-03 DE=-6.79D-08 OVMax= 6.05D-05

 Cycle  10  Pass 1  IDiag  1:
 RMSU=  4.63D-06    CP:  1.15D+00  1.12D+00  9.86D-01  9.62D-01  6.59D-01
                    CP:  1.09D+00  9.10D-01  7.60D-01  7.74D-01
 E= -1914.03090739917     Delta-E=       -0.000000020826 Rises=F Damp=F
 DIIS: error= 1.50D-06 at cycle  10 NSaved=  10.
 NSaved=10 IEnMin=10 EnMin= -1914.03090739917     IErMin=10 ErrMin= 1.50D-06
 ErrMax= 1.50D-06  0.00D+00 EMaxC= 1.00D-01 BMatC= 1.23D-09 BMatP= 1.47D-08
 IDIUse=1 WtCom= 1.00D+00 WtEn= 0.00D+00
 Coeff-Com: -0.844D-04 0.109D-02 0.211D-03-0.262D-02-0.518D-02-0.220D-01
 Coeff-Com: -0.256D-01 0.498D-01 0.228D+00 0.776D+00
 Coeff:     -0.844D-04 0.109D-02 0.211D-03-0.262D-02-0.518D-02-0.220D-01
 Coeff:     -0.256D-01 0.498D-01 0.228D+00 0.776D+00
 Gap=     0.130 Goal=   None    Shift=    0.000
 RMSDP=3.74D-06 MaxDP=4.80D-04 DE=-2.08D-08 OVMax= 3.90D-05

 Cycle  11  Pass 1  IDiag  1:
 RMSU=  2.19D-06    CP:  1.15D+00  1.12D+00  9.85D-01  9.62D-01  6.58D-01
                    CP:  1.09D+00  9.09D-01  8.41D-01  7.34D-01  8.67D-01
 E= -1914.03090740236     Delta-E=       -0.000000003196 Rises=F Damp=F
 DIIS: error= 6.00D-07 at cycle  11 NSaved=  11.
 NSaved=11 IEnMin=11 EnMin= -1914.03090740236     IErMin=11 ErrMin= 6.00D-07
 ErrMax= 6.00D-07  0.00D+00 EMaxC= 1.00D-01 BMatC= 2.48D-10 BMatP= 1.23D-09
 IDIUse=1 WtCom= 1.00D+00 WtEn= 0.00D+00
 Coeff-Com: -0.156D-04-0.227D-04 0.443D-03 0.142D-02 0.171D-02-0.340D-02
 Coeff-Com: -0.260D-01-0.522D-01-0.252D-02 0.331D+00 0.750D+00
 Coeff:     -0.156D-04-0.227D-04 0.443D-03 0.142D-02 0.171D-02-0.340D-02
 Coeff:     -0.260D-01-0.522D-01-0.252D-02 0.331D+00 0.750D+00
 Gap=     0.130 Goal=   None    Shift=    0.000
 RMSDP=1.31D-06 MaxDP=1.28D-04 DE=-3.20D-09 OVMax= 1.81D-05

 Cycle  12  Pass 1  IDiag  1:
 RMSU=  6.34D-07    CP:  1.15D+00  1.12D+00  9.86D-01  9.62D-01  6.58D-01
                    CP:  1.09D+00  9.08D-01  8.31D-01  7.44D-01  9.57D-01
                    CP:  1.03D+00
 E= -1914.03090740314     Delta-E=       -0.000000000775 Rises=F Damp=F
 DIIS: error= 2.41D-07 at cycle  12 NSaved=  12.
 NSaved=12 IEnMin=12 EnMin= -1914.03090740314     IErMin=12 ErrMin= 2.41D-07
 ErrMax= 2.41D-07  0.00D+00 EMaxC= 1.00D-01 BMatC= 6.55D-11 BMatP= 2.48D-10
 IDIUse=1 WtCom= 1.00D+00 WtEn= 0.00D+00
 Coeff-Com:  0.115D-04-0.276D-03 0.199D-03 0.142D-02 0.221D-02 0.300D-02
 Coeff-Com: -0.904D-02-0.425D-01-0.548D-01 0.790D-02 0.395D+00 0.697D+00
 Coeff:      0.115D-04-0.276D-03 0.199D-03 0.142D-02 0.221D-02 0.300D-02
 Coeff:     -0.904D-02-0.425D-01-0.548D-01 0.790D-02 0.395D+00 0.697D+00
 Gap=     0.130 Goal=   None    Shift=    0.000
 RMSDP=6.35D-07 MaxDP=1.13D-04 DE=-7.75D-10 OVMax= 8.62D-06

 Cycle  13  Pass 1  IDiag  1:
 RMSU=  3.22D-07    CP:  1.15D+00  1.12D+00  9.86D-01  9.62D-01  6.58D-01
                    CP:  1.09D+00  9.09D-01  8.25D-01  7.33D-01  1.03D+00
                    CP:  1.08D+00  1.07D+00
 E= -1914.03090740300     Delta-E=        0.000000000143 Rises=F Damp=F
 DIIS: error= 8.00D-08 at cycle  13 NSaved=  13.
 NSaved=13 IEnMin=12 EnMin= -1914.03090740314     IErMin=13 ErrMin= 8.00D-08
 ErrMax= 8.00D-08  0.00D+00 EMaxC= 1.00D-01 BMatC= 6.86D-12 BMatP= 6.55D-11
 IDIUse=1 WtCom= 1.00D+00 WtEn= 0.00D+00
 Coeff-Com:  0.618D-05-0.107D-03 0.273D-04 0.409D-03 0.712D-03 0.155D-02
 Coeff-Com: -0.378D-03-0.105D-01-0.213D-01-0.364D-01 0.807D-01 0.306D+00
 Coeff-Com:  0.679D+00
 Coeff:      0.618D-05-0.107D-03 0.273D-04 0.409D-03 0.712D-03 0.155D-02
 Coeff:     -0.378D-03-0.105D-01-0.213D-01-0.364D-01 0.807D-01 0.306D+00
 Coeff:      0.679D+00
 Gap=     0.130 Goal=   None    Shift=    0.000
 RMSDP=2.10D-07 MaxDP=2.83D-05 DE= 1.43D-10 OVMax= 1.67D-06

 Cycle  14  Pass 1  IDiag  1:
 RMSU=  8.71D-08    CP:  1.15D+00  1.12D+00  9.86D-01  9.62D-01  6.58D-01
                    CP:  1.09D+00  9.08D-01  8.26D-01  7.31D-01  1.01D+00
                    CP:  1.08D+00  1.09D+00  9.41D-01
 E= -1914.03090740302     Delta-E=       -0.000000000025 Rises=F Damp=F
 DIIS: error= 2.79D-08 at cycle  14 NSaved=  14.
 NSaved=14 IEnMin=12 EnMin= -1914.03090740314     IErMin=14 ErrMin= 2.79D-08
 ErrMax= 2.79D-08  0.00D+00 EMaxC= 1.00D-01 BMatC= 9.76D-13 BMatP= 6.86D-12
 IDIUse=1 WtCom= 1.00D+00 WtEn= 0.00D+00
 Coeff-Com:  0.493D-06 0.590D-05-0.229D-04-0.829D-04-0.952D-04 0.280D-04
 Coeff-Com:  0.147D-02 0.354D-02 0.166D-02-0.178D-01-0.449D-01-0.898D-02
 Coeff-Com:  0.273D+00 0.792D+00
 Coeff:      0.493D-06 0.590D-05-0.229D-04-0.829D-04-0.952D-04 0.280D-04
 Coeff:      0.147D-02 0.354D-02 0.166D-02-0.178D-01-0.449D-01-0.898D-02
 Coeff:      0.273D+00 0.792D+00
 Gap=     0.130 Goal=   None    Shift=    0.000
 RMSDP=8.78D-08 MaxDP=4.44D-06 DE=-2.55D-11 OVMax= 1.00D-06

 Cycle  15  Pass 1  IDiag  1:
 RMSU=  5.80D-08    CP:  1.15D+00  1.12D+00  9.86D-01  9.62D-01  6.58D-01
                    CP:  1.09D+00  9.08D-01  8.25D-01  7.29D-01  1.00D+00
                    CP:  1.08D+00  1.06D+00  9.24D-01  1.06D+00
 E= -1914.03090740325     Delta-E=       -0.000000000231 Rises=F Damp=F
 DIIS: error= 1.62D-08 at cycle  15 NSaved=  15.
 NSaved=15 IEnMin=15 EnMin= -1914.03090740325     IErMin=15 ErrMin= 1.62D-08
 ErrMax= 1.62D-08  0.00D+00 EMaxC= 1.00D-01 BMatC= 1.64D-13 BMatP= 9.76D-13
 IDIUse=1 WtCom= 1.00D+00 WtEn= 0.00D+00
 Coeff-Com: -0.518D-06 0.152D-04-0.125D-04-0.851D-04-0.123D-03-0.178D-03
 Coeff-Com:  0.676D-03 0.274D-02 0.328D-02-0.282D-02-0.276D-01-0.405D-01
 Coeff-Com:  0.265D-01 0.331D+00 0.707D+00
 Coeff:     -0.518D-06 0.152D-04-0.125D-04-0.851D-04-0.123D-03-0.178D-03
 Coeff:      0.676D-03 0.274D-02 0.328D-02-0.282D-02-0.276D-01-0.405D-01
 Coeff:      0.265D-01 0.331D+00 0.707D+00
 Gap=     0.130 Goal=   None    Shift=    0.000
 RMSDP=5.57D-08 MaxDP=6.60D-06 DE=-2.31D-10 OVMax= 4.38D-07

 Cycle  16  Pass 1  IDiag  1:
 RMSU=  2.08D-08    CP:  1.15D+00  1.12D+00  9.86D-01  9.62D-01  6.58D-01
                    CP:  1.09D+00  9.08D-01  8.25D-01  7.30D-01  1.00D+00
                    CP:  1.07D+00  1.05D+00  9.23D-01  1.18D+00  1.06D+00
 E= -1914.03090740297     Delta-E=        0.000000000280 Rises=F Damp=F
 DIIS: error= 8.48D-09 at cycle  16 NSaved=  16.
 NSaved=16 IEnMin=15 EnMin= -1914.03090740325     IErMin=16 ErrMin= 8.48D-09
 ErrMax= 8.48D-09  0.00D+00 EMaxC= 1.00D-01 BMatC= 3.80D-14 BMatP= 1.64D-13
 IDIUse=1 WtCom= 1.00D+00 WtEn= 0.00D+00
 Coeff-Com: -0.279D-06 0.444D-05 0.891D-07-0.158D-04-0.265D-04-0.825D-04
 Coeff-Com: -0.415D-04 0.332D-03 0.103D-02 0.278D-02-0.176D-02-0.162D-01
 Coeff-Com: -0.492D-01-0.180D-01 0.325D+00 0.756D+00
 Coeff:     -0.279D-06 0.444D-05 0.891D-07-0.158D-04-0.265D-04-0.825D-04
 Coeff:     -0.415D-04 0.332D-03 0.103D-02 0.278D-02-0.176D-02-0.162D-01
 Coeff:     -0.492D-01-0.180D-01 0.325D+00 0.756D+00
 Gap=     0.130 Goal=   None    Shift=    0.000
 RMSDP=1.98D-08 MaxDP=1.45D-06 DE= 2.80D-10 OVMax= 3.31D-07

 Cycle  17  Pass 1  IDiag  1:
 RMSU=  8.42D-09    CP:  1.15D+00  1.12D+00  9.86D-01  9.62D-01  6.58D-01
                    CP:  1.09D+00  9.08D-01  8.25D-01  7.31D-01  9.99D-01
                    CP:  1.07D+00  1.05D+00  9.24D-01  1.21D+00  1.19D+00
                    CP:  9.83D-01
 E= -1914.03090740302     Delta-E=       -0.000000000045 Rises=F Damp=F
 DIIS: error= 4.18D-09 at cycle  17 NSaved=  17.
 NSaved=17 IEnMin=15 EnMin= -1914.03090740325     IErMin=17 ErrMin= 4.18D-09
 ErrMax= 4.18D-09  0.00D+00 EMaxC= 1.00D-01 BMatC= 6.79D-15 BMatP= 3.80D-14
 IDIUse=1 WtCom= 1.00D+00 WtEn= 0.00D+00
 Coeff-Com:  0.145D-07-0.192D-05 0.281D-05 0.141D-04 0.198D-04 0.674D-05
 Coeff-Com: -0.166D-03-0.519D-03-0.386D-03 0.153D-02 0.590D-02 0.393D-02
 Coeff-Com: -0.261D-01-0.818D-01-0.541D-01 0.287D+00 0.865D+00
 Coeff:      0.145D-07-0.192D-05 0.281D-05 0.141D-04 0.198D-04 0.674D-05
 Coeff:     -0.166D-03-0.519D-03-0.386D-03 0.153D-02 0.590D-02 0.393D-02
 Coeff:     -0.261D-01-0.818D-01-0.541D-01 0.287D+00 0.865D+00
 Gap=     0.130 Goal=   None    Shift=    0.000
 RMSDP=1.29D-08 MaxDP=1.01D-06 DE=-4.50D-11 OVMax= 2.18D-07

 Cycle  18  Pass 1  IDiag  1:
 RMSU=  3.87D-09    CP:  1.15D+00  1.12D+00  9.86D-01  9.62D-01  6.58D-01
                    CP:  1.09D+00  9.08D-01  8.25D-01  7.31D-01  9.99D-01
                    CP:  1.07D+00  1.04D+00  9.16D-01  1.24D+00  1.22D+00
                    CP:  1.13D+00  1.07D+00
 E= -1914.03090740304     Delta-E=       -0.000000000020 Rises=F Damp=F
 DIIS: error= 1.75D-09 at cycle  18 NSaved=  18.
 NSaved=18 IEnMin=15 EnMin= -1914.03090740325     IErMin=18 ErrMin= 1.75D-09
 ErrMax= 1.75D-09  0.00D+00 EMaxC= 1.00D-01 BMatC= 1.26D-15 BMatP= 6.79D-15
 IDIUse=1 WtCom= 1.00D+00 WtEn= 0.00D+00
 Large coefficients: NSaved= 18 BigCof=    0.00 CofMax=   10.00 Det=-4.87D-15
 Inversion failed.  Reducing to 17 matrices.
 Large coefficients: NSaved= 17 BigCof=    0.00 CofMax=   10.00 Det=-4.90D-15
 Inversion failed.  Reducing to 16 matrices.
 Large coefficients: NSaved= 16 BigCof=    0.00 CofMax=   10.00 Det=-5.36D-15
 Inversion failed.  Reducing to 15 matrices.
 Coeff-Com:  0.106D-05 0.182D-05 0.482D-06-0.133D-04-0.733D-04-0.109D-03
 Coeff-Com: -0.752D-04 0.120D-02 0.245D-02-0.111D-02-0.178D-01-0.721D-01
 Coeff-Com: -0.329D-01 0.301D+00 0.819D+00
 Coeff:      0.106D-05 0.182D-05 0.482D-06-0.133D-04-0.733D-04-0.109D-03
 Coeff:     -0.752D-04 0.120D-02 0.245D-02-0.111D-02-0.178D-01-0.721D-01
 Coeff:     -0.329D-01 0.301D+00 0.819D+00
 Gap=     0.130 Goal=   None    Shift=    0.000
 RMSDP=6.82D-09 MaxDP=9.49D-07 DE=-1.96D-11 OVMax= 9.50D-08

 SCF Done:  E(RM062X) =  -1914.03090740     A.U. after   18 cycles
            NFock= 18  Conv=0.68D-08     -V/T= 2.0026
 KE= 1.909155840596D+03 PE=-7.084857790307D+03 EE= 1.989924864694D+03
 Leave Link  502 at Tue Apr  5 20:20:28 2022, MaxMem=  1879048192 cpu:            1525.4 elap:             218.5
 (Enter /gpfs/software/gaussian16/sse4/tar/g16/l701.exe)
 ... and contract with generalized density number  0.
 Compute integral first derivatives.
 Leave Link  701 at Tue Apr  5 20:20:29 2022, MaxMem=  1879048192 cpu:               1.1 elap:               0.2
 (Enter /gpfs/software/gaussian16/sse4/tar/g16/l702.exe)
 L702 exits ... SP integral derivatives will be done elsewhere.
 Leave Link  702 at Tue Apr  5 20:20:29 2022, MaxMem=  1879048192 cpu:               0.1 elap:               0.0
 (Enter /gpfs/software/gaussian16/sse4/tar/g16/l703.exe)
 Integral derivatives from FoFJK, PRISM(SPDF).
 Compute integral first derivatives, UseDBF=F ICtDFT=           0.
 Calling FoFJK, ICntrl=      2127 FMM=F ISym2X=0 I1Cent= 0 IOpClX= 0 NMat=1 NMatS=1 NMatT=0.
 FoFJK:  IHMeth= 1 ICntrl=    2127 DoSepK=F KAlg= 0 I1Cent=           0 FoldK=F
 IRaf=         0 NMat=       1 IRICut=       1 DoRegI=T DoRafI=F ISym2E= 0 IDoP0=0 IntGTp=1.
 FoFCou: FMM=F IPFlag=           0 FMFlag=      100000 FMFlg1=         800
         NFxFlg=           0 DoJE=F BraDBF=F KetDBF=F FulRan=T
         wScrn=  0.000000 ICntrl=      2127 IOpCl=  0 I1Cent=           0 NGrid=           0
         NMat0=    1 NMatS0=      1 NMatT0=    0 NMatD0=    1 NMtDS0=    0 NMtDT0=    0
 Symmetry not used in FoFCou.
 Leave Link  703 at Tue Apr  5 20:20:57 2022, MaxMem=  1879048192 cpu:             196.2 elap:              28.1
 (Enter /gpfs/software/gaussian16/sse4/tar/g16/l716.exe)
 Dipole        =-2.25280673D+00-2.14266558D-01-1.75536470D-02
 ***** Axes restored to original set *****
 -------------------------------------------------------------------
 Center     Atomic                   Forces (Hartrees/Bohr)
 Number     Number              X              Y              Z
 -------------------------------------------------------------------
      1        6           0.000351268   -0.003348235    0.008962375
      2        6          -0.000146286    0.000201920   -0.002876731
      3        6           0.001083036   -0.000784203    0.000097059
      4        6           0.000165748    0.001971489   -0.002374405
      5        6           0.000062556   -0.000129814    0.000924828
      6        6          -0.000240092    0.000366916    0.000085543
      7       17           0.001502363   -0.001230592    0.000464132
      8        8          -0.000376977    0.001675006   -0.004263505
      9       17          -0.000306289    0.000014678    0.000132975
     10        6          -0.001552165    0.000461510   -0.003052572
     11        6          -0.003243297    0.001986904    0.001140679
     12        6           0.003412548   -0.002362860   -0.001581049
     13        6           0.000190519    0.000175722    0.001040614
     14        6          -0.000814942    0.000542906    0.001031979
     15        6           0.001070138    0.000558246    0.000004948
     16        1          -0.000972757    0.000462412   -0.000128611
     17       17          -0.000126214   -0.000466560    0.000070264
     18        1          -0.000059157   -0.000095444    0.000321475
 -------------------------------------------------------------------
 Cartesian Forces:  Max     0.008962375 RMS     0.001881899
 Leave Link  716 at Tue Apr  5 20:20:57 2022, MaxMem=  1879048192 cpu:               0.2 elap:               0.0
 (Enter /gpfs/software/gaussian16/sse4/tar/g16/l103.exe)

 GradGradGradGradGradGradGradGradGradGradGradGradGradGradGradGradGradGrad
 Berny optimization.
 Using GEDIIS/GDIIS optimizer.
 FormGI is forming the generalized inverse of G from B-inverse, IUseBI=4.
 Internal  Forces:  Max     0.003802943 RMS     0.001188380
 Search for a local minimum.
 Step number   6 out of a maximum of   96
 All quantities printed in internal units (Hartrees-Bohrs-Radians)
 RMS Force = .11884D-02 SwitMx=.10000D-02 MixMth= 1
 Mixed Optimization -- RFO/linear search
 Update second derivatives using D2CorX and points    3    4    5    6
 DE= -3.28D-04 DEPred=-7.79D-04 R= 4.21D-01
 Trust test= 4.21D-01 RLast= 3.39D-01 DXMaxT set to 8.49D-01
 ITU=  0  0  0  1  1  0
 Use linear search instead of GDIIS.
     Eigenvalues ---    0.00809   0.00880   0.01138   0.01313   0.01565
     Eigenvalues ---    0.01786   0.01864   0.02010   0.02067   0.02107
     Eigenvalues ---    0.02141   0.02169   0.02236   0.02771   0.03470
     Eigenvalues ---    0.14986   0.15993   0.21714   0.23380   0.23731
     Eigenvalues ---    0.24149   0.24959   0.24964   0.24977   0.24988
     Eigenvalues ---    0.25009   0.25033   0.25271   0.31080   0.31339
     Eigenvalues ---    0.31936   0.31947   0.32454   0.32883   0.33434
     Eigenvalues ---    0.34831   0.35218   0.35226   0.40900   0.42995
     Eigenvalues ---    0.44134   0.46499   0.46735   0.52312   0.56266
     Eigenvalues ---    0.62758   0.66146   0.91822
 RFO step:  Lambda=-5.88247970D-04 EMin= 8.08961807D-03
 Quartic linear search produced a step of -0.39579.
 Iteration  1 RMS(Cart)=  0.03295395 RMS(Int)=  0.00100176
 Iteration  2 RMS(Cart)=  0.00101027 RMS(Int)=  0.00023435
 Iteration  3 RMS(Cart)=  0.00000077 RMS(Int)=  0.00023435
 ITry= 1 IFail=0 DXMaxC= 1.72D-01 DCOld= 1.00D+10 DXMaxT= 8.49D-01 DXLimC= 3.00D+00 Rises=F
 Variable       Old X    -DE/DX   Delta X   Delta X   Delta X     New X
                                 (Linear)    (Quad)   (Total)
    R1        2.75757  -0.00035  -0.00046  -0.00073  -0.00119   2.75637
    R2        2.73422   0.00007  -0.00097   0.00068  -0.00028   2.73393
    R3        2.33184   0.00024  -0.00021   0.00127   0.00106   2.33290
    R4        2.61016   0.00038   0.00035   0.00173   0.00208   2.61224
    R5        3.28624   0.00024  -0.00047   0.00260   0.00213   3.28837
    R6        2.66965  -0.00320   0.00068  -0.00629  -0.00562   2.66403
    R7        3.32103  -0.00046   0.00049  -0.00050  -0.00000   3.32102
    R8        2.58388   0.00007   0.00075  -0.00094  -0.00018   2.58370
    R9        3.30508   0.00041  -0.00017   0.00361   0.00344   3.30851
   R10        2.66292  -0.00067  -0.00108   0.00229   0.00120   2.66412
   R11        2.04952  -0.00006   0.00014  -0.00076  -0.00062   2.04890
   R12        2.77197  -0.00207  -0.00199   0.00227   0.00028   2.77225
   R13        2.65895  -0.00083   0.00214  -0.00745  -0.00531   2.65364
   R14        2.73960   0.00040   0.00042   0.00211   0.00253   2.74213
   R15        2.36266   0.00341   0.00820  -0.00752   0.00067   2.36334
   R16        2.52925   0.00165   0.00282   0.00031   0.00313   2.53238
   R17        2.62506   0.00022   0.00168  -0.00597  -0.00429   2.62077
   R18        2.03925   0.00067  -0.00083   0.00193   0.00110   2.04035
   R19        2.37260   0.00186   0.00562  -0.00466   0.00096   2.37356
    A1        1.94845  -0.00023  -0.00081  -0.00039  -0.00174   1.94672
    A2        2.15861   0.00021  -0.00039   0.00284   0.00127   2.15988
    A3        2.17505   0.00016   0.00112   0.00028   0.00023   2.17528
    A4        2.16132  -0.00047   0.00117  -0.00168  -0.00011   2.16121
    A5        2.00328  -0.00006  -0.00119   0.00161   0.00020   2.00348
    A6        2.11836   0.00053   0.00003   0.00025   0.00006   2.11842
    A7        2.12537   0.00044  -0.00018  -0.00019   0.00008   2.12544
    A8        2.06074   0.00274  -0.00153   0.00755   0.00587   2.06661
    A9        2.09481  -0.00318   0.00060  -0.00563  -0.00518   2.08963
   A10        2.16363   0.00010   0.00018   0.00161   0.00223   2.16586
   A11        2.03666  -0.00001  -0.00096   0.00225   0.00108   2.03774
   A12        2.08289  -0.00008   0.00074  -0.00385  -0.00331   2.07958
   A13        2.14204  -0.00068   0.00117  -0.00477  -0.00315   2.13890
   A14        2.07755   0.00033   0.00068  -0.00118  -0.00068   2.07687
   A15        2.06305   0.00036  -0.00167   0.00565   0.00379   2.06683
   A16        2.02283   0.00084  -0.00071   0.00214   0.00155   2.02438
   A17        2.21530  -0.00380   0.00180  -0.00749  -0.00619   2.20911
   A18        2.04480   0.00296  -0.00146   0.00660   0.00464   2.04944
   A19        2.16921   0.00206  -0.00096   0.00583   0.00487   2.17408
   A20        2.14602  -0.00251  -0.00017  -0.00333  -0.00350   2.14253
   A21        1.96577   0.00046   0.00076  -0.00176  -0.00098   1.96479
   A22        2.18129   0.00084  -0.00192   0.00917   0.00724   2.18853
   A23        2.10550  -0.00176   0.00074  -0.00889  -0.00816   2.09734
   A24        2.05495  -0.00001   0.00189  -0.00441  -0.00250   2.05244
   A25        2.04492  -0.00075  -0.00098  -0.00444  -0.00543   2.03950
   A26        2.18254   0.00077  -0.00097   0.00898   0.00801   2.19054
   A27        2.13061   0.00025  -0.00024   0.00310   0.00287   2.13348
   A28        2.12632   0.00021  -0.00144   0.00231   0.00088   2.12720
    D1       -0.03916  -0.00090   0.00421  -0.01948  -0.01528  -0.05444
    D2        3.07992  -0.00074   0.00448  -0.01022  -0.00575   3.07417
    D3        3.05481   0.00211   0.04363   0.04138   0.08507   3.13988
    D4       -0.10930   0.00227   0.04389   0.05064   0.09460  -0.01470
    D5        0.03982   0.00088  -0.00345   0.01274   0.00929   0.04910
    D6       -3.10517   0.00073  -0.00799   0.01684   0.00885  -3.09633
    D7       -3.05361  -0.00216  -0.04337  -0.04889  -0.09216   3.13741
    D8        0.08458  -0.00231  -0.04790  -0.04479  -0.09260  -0.00802
    D9       -0.01372   0.00079   0.01582  -0.00776   0.00808  -0.00565
   D10        3.05563   0.00061   0.00180   0.01954   0.02139   3.07702
   D11       -3.13138   0.00062   0.01555  -0.01762  -0.00206  -3.13344
   D12       -0.06202   0.00044   0.00153   0.00968   0.01126  -0.05076
   D13        0.06673  -0.00048  -0.03500   0.04143   0.00642   0.07314
   D14       -3.04980  -0.00063  -0.02342  -0.02046  -0.04379  -3.09359
   D15       -3.00125  -0.00054  -0.02058   0.01307  -0.00752  -3.00877
   D16        0.16541  -0.00069  -0.00900  -0.04883  -0.05773   0.10768
   D17        0.01275  -0.00079  -0.01766   0.02171   0.00410   0.01686
   D18        3.11826  -0.00032  -0.00929   0.01208   0.00283   3.12109
   D19       -3.12536  -0.00063  -0.01299   0.01749   0.00454  -3.12081
   D20       -0.01985  -0.00017  -0.00462   0.00786   0.00327  -0.01658
   D21       -0.06684   0.00050   0.03616  -0.04848  -0.01236  -0.07920
   D22        3.05224   0.00053   0.02586   0.00693   0.03291   3.08514
   D23        3.11055   0.00004   0.02783  -0.03880  -0.01101   3.09955
   D24       -0.05356   0.00007   0.01754   0.01661   0.03426  -0.01930
   D25       -2.54776  -0.00010   0.01672   0.04142   0.05812  -2.48965
   D26        0.67003  -0.00019   0.02247   0.02859   0.05104   0.72107
   D27        0.61917  -0.00022   0.02841  -0.02111   0.00731   0.62648
   D28       -2.44622  -0.00031   0.03415  -0.03393   0.00024  -2.44598
   D29       -3.07495   0.00026   0.00607  -0.00205   0.00404  -3.07092
   D30       -0.00262   0.00021   0.00082   0.00951   0.01035   0.00773
   D31        3.09852   0.00018   0.00126  -0.00175  -0.00048   3.09804
   D32       -0.00273  -0.00015   0.00271  -0.00550  -0.00278  -0.00551
   D33        0.02513   0.00002   0.00648  -0.01355  -0.00705   0.01809
   D34       -3.07612  -0.00031   0.00793  -0.01729  -0.00934  -3.08547
   D35       -0.04468  -0.00032  -0.00451  -0.00862  -0.01313  -0.05781
   D36        0.07186   0.00021   0.00020   0.01271   0.01287   0.08473
   D37       -0.00080  -0.00009  -0.01095   0.01906   0.00812   0.00731
   D38        3.09695   0.00023  -0.01252   0.02275   0.01026   3.10721
   D39       -0.04809  -0.00007   0.00768  -0.01856  -0.01089  -0.05898
         Item               Value     Threshold  Converged?
 Maximum Force            0.003803     0.000450     NO 
 RMS     Force            0.001188     0.000300     NO 
 Maximum Displacement     0.171598     0.001800     NO 
 RMS     Displacement     0.032975     0.001200     NO 
 Predicted change in Energy=-5.621256D-04
 Lowest energy point so far.  Saving SCF results.
 GradGradGradGradGradGradGradGradGradGradGradGradGradGradGradGradGradGrad

 Leave Link  103 at Tue Apr  5 20:20:57 2022, MaxMem=  1879048192 cpu:               0.2 elap:               0.0
 (Enter /gpfs/software/gaussian16/sse4/tar/g16/l202.exe)
                          Input orientation:                          
 ---------------------------------------------------------------------
 Center     Atomic      Atomic             Coordinates (Angstroms)
 Number     Number       Type             X           Y           Z
 ---------------------------------------------------------------------
      1          6           0       -4.007412   -0.771144   -0.346218
      2          6           0       -3.377247    0.446177    0.152344
      3          6           0       -2.011430    0.601492    0.298193
      4          6           0       -3.023326   -1.758456   -0.733297
      5          6           0       -1.673742   -1.592247   -0.590691
      6          6           0       -1.108018   -0.431196   -0.025505
      7         17           0       -1.398521    2.164096    0.818867
      8          8           0       -5.227514   -0.908944   -0.474269
      9         17           0       -4.482262    1.732168    0.543789
     10          6           0        0.349309   -0.401503    0.140164
     11          6           0        1.264950   -0.975120   -0.756759
     12          6           0        2.504297   -1.021718   -0.595806
     13          6           0        0.995124    0.162769    1.310688
     14          6           0        2.378153    0.087132    1.380515
     15          6           0        3.067164   -0.438989    0.471625
     16          1           0        0.350354    0.574996    2.072335
     17         17           0       -3.631138   -3.250435   -1.418737
     18          1           0       -1.010581   -2.395588   -0.891388
 ---------------------------------------------------------------------
                    Distance matrix (angstroms):
                    1          2          3          4          5
     1  C    0.000000
     2  C    1.458610   0.000000
     3  C    2.506659   1.382335   0.000000
     4  C    1.446734   2.402088   2.767176   0.000000
     5  C    2.485959   2.758478   2.390949   1.367238   0.000000
     6  C    2.936819   2.439430   1.409744   2.435363   1.409794
     7  Cl   4.096263   2.703859   1.757410   4.520578   4.021532
     8  O    1.234518   2.377495   3.636112   2.376385   3.620738
     9  Cl   2.698919   1.740132   2.728325   3.992981   4.497395
    10  C    4.399342   3.821770   2.569836   3.738839   2.458608
    11  C    5.292254   4.939286   3.785934   4.359298   3.007380
    12  C    6.521306   6.107946   4.881172   5.578199   4.216817
    13  C    5.351906   4.532076   3.202653   4.900706   3.717280
    14  C    6.670358   5.895926   4.550211   6.086902   4.808723
    15  C    7.129434   6.512749   5.186984   6.347197   4.993468
    16  H    5.162520   4.194994   2.954032   4.969738   3.985677
    17  Cl   2.727410   4.024637   4.517593   1.750790   2.695671
    18  H    3.452105   3.842671   3.376284   2.117091   1.084232
                    6          7          8          9         10
     6  C    0.000000
     7  Cl   2.744613   0.000000
     8  O    4.171316   5.077102   0.000000
     9  Cl   4.048428   3.125970   2.926998   0.000000
    10  C    1.467013   3.177711   5.633469   5.297126   0.000000
    11  C    2.541960   4.408101   6.498943   6.484696   1.404245
    12  C    3.704427   5.232849   7.733588   7.595695   2.360147
    13  C    2.561525   3.158597   6.561696   5.749166   1.451071
    14  C    3.794594   4.346550   7.891676   7.104333   2.427642
    15  C    4.204682   5.180635   8.361654   7.855761   2.738250
    16  H    2.745944   2.674881   6.308715   5.199008   2.164911
    17  Cl   4.031790   6.269657   2.987142   5.422385   5.137172
    18  H    2.148972   4.885304   4.490726   5.581279   2.624837
                   11         12         13         14         15
    11  C    0.000000
    12  C    1.250623   0.000000
    13  C    2.375276   2.704687   0.000000
    14  C    2.633542   2.269649   1.386854   0.000000
    15  C    2.245961   1.340076   2.315057   1.256034   0.000000
    16  H    3.353076   3.782584   1.079706   2.197405   3.312325
    17  Cl   5.439388   6.579358   6.364120   7.422044   7.506327
    18  H    2.685869   3.785400   3.926472   4.775872   4.723779
                   16         17         18
    16  H    0.000000
    17  Cl   6.532517   0.000000
    18  H    4.411368   2.806453   0.000000
 Stoichiometry    C12H2Cl3O(1-)
 Framework group  C1[X(C12H2Cl3O)]
 Deg. of freedom    48
 Full point group                 C1      NOp   1
 RotChk:  IX=0 Diff= 9.38D-03
 Largest Abelian subgroup         C1      NOp   1
 Largest concise Abelian subgroup C1      NOp   1
                         Standard orientation:                         
 ---------------------------------------------------------------------
 Center     Atomic      Atomic             Coordinates (Angstroms)
 Number     Number       Type             X           Y           Z
 ---------------------------------------------------------------------
      1          6           0        2.326435    0.288098    0.093826
      2          6           0        1.525222   -0.927600    0.006193
      3          6           0        0.144062   -0.936597   -0.050089
      4          6           0        1.499613    1.474101    0.040892
      5          6           0        0.133930    1.454156   -0.021162
      6          6           0       -0.608011    0.255391   -0.019588
      7         17           0       -0.674420   -2.478459   -0.253158
      8          8           0        3.559843    0.294415    0.145770
      9         17           0        2.443693   -2.404733   -0.044295
     10          6           0       -2.070833    0.366154   -0.016404
     11          6           0       -2.796000    1.360420   -0.692773
     12          6           0       -4.036347    1.512534   -0.643192
     13          6           0       -2.922778   -0.508696    0.767456
     14          6           0       -4.289385   -0.275267    0.731962
     15          6           0       -4.793709    0.648896    0.046979
     16          1           0       -2.431133   -1.266281    1.359161
     17         17           0        2.329809    3.015353    0.065009
     18          1           0       -0.405200    2.394689   -0.038359
 ---------------------------------------------------------------------
 Rotational constants (GHZ):           0.5570758           0.2943686           0.1969583
 Leave Link  202 at Tue Apr  5 20:20:57 2022, MaxMem=  1879048192 cpu:               0.1 elap:               0.0
 (Enter /gpfs/software/gaussian16/sse4/tar/g16/l301.exe)
 Standard basis: 6-311+G(d,p) (5D, 7F)
 Ernie: Thresh=  0.10000D-02 Tol=  0.10000D-05 Strict=F.
 There are   404 symmetry adapted cartesian basis functions of A   symmetry.
 There are   388 symmetry adapted basis functions of A   symmetry.
   388 basis functions,   643 primitive gaussians,   404 cartesian basis functions
    67 alpha electrons       67 beta electrons
       nuclear repulsion energy      1271.9502961261 Hartrees.
 IExCor= 4336 DFT=T Ex+Corr=M062X ExCW=0 ScaHFX=  0.540000
 ScaDFX=  1.000000  1.000000  1.000000  1.000000 ScalE2=  1.000000  1.000000
 IRadAn=      5 IRanWt=     -1 IRanGd=            0 ICorTp=0 IEmpDi=  4
 NAtoms=   18 NActive=   18 NUniq=   18 SFac= 1.00D+00 NAtFMM=   60 NAOKFM=F Big=F
 Integral buffers will be    131072 words long.
 Raffenetti 2 integral format.
 Two-electron integral symmetry is turned on.
 Leave Link  301 at Tue Apr  5 20:20:57 2022, MaxMem=  1879048192 cpu:               0.5 elap:               0.1
 (Enter /gpfs/software/gaussian16/sse4/tar/g16/l302.exe)
 NPDir=0 NMtPBC=     1 NCelOv=     1 NCel=       1 NClECP=     1 NCelD=      1
         NCelK=      1 NCelE2=     1 NClLst=     1 CellRange=     0.0.
 One-electron integrals computed using PRISM.
 One-electron integral symmetry used in STVInt
 NBasis=   388 RedAO= T EigKep=  1.14D-06  NBF=   388
 NBsUse=   385 1.00D-06 EigRej=  8.31D-07 NBFU=   385
 Precomputing XC quadrature grid using
 IXCGrd= 4 IRadAn=           5 IRanWt=          -1 IRanGd=           0 AccXCQ= 0.00D+00.
 Generated NRdTot=       0 NPtTot=           0 NUsed=           0 NTot=          32
 NSgBfM=   399   399   399   399   399 MxSgAt=    18 MxSgA2=    18.
 Leave Link  302 at Tue Apr  5 20:20:57 2022, MaxMem=  1879048192 cpu:               2.4 elap:               0.4
 (Enter /gpfs/software/gaussian16/sse4/tar/g16/l303.exe)
 DipDrv:  MaxL=1.
 Leave Link  303 at Tue Apr  5 20:20:58 2022, MaxMem=  1879048192 cpu:               0.3 elap:               0.1
 (Enter /gpfs/software/gaussian16/sse4/tar/g16/l401.exe)
 Initial guess from the checkpoint file:  "checkpoint.chk"
 B after Tr=     0.000000   -0.000000   -0.000000
         Rot=    0.999994    0.000396   -0.000017    0.003378 Ang=   0.39 deg.
 Guess basis will be translated and rotated to current coordinates.
 JPrj=2 DoOrth=T DoCkMO=T.
 Generating alternative initial guess.
 ExpMin= 4.38D-02 ExpMax= 1.06D+05 ExpMxC= 3.62D+03 IAcc=2 IRadAn=         4 AccDes= 0.00D+00
 Harris functional with IExCor= 1009 and IRadAn=       4 diagonalized for initial guess.
 HarFok:  IExCor= 1009 AccDes= 0.00D+00 IRadAn=         4 IDoV= 1 UseB2=F ITyADJ=14
 ICtDFT=  3500011 ScaDFX=  1.000000  1.000000  1.000000  1.000000
 FoFCou: FMM=F IPFlag=           0 FMFlag=      100000 FMFlg1=           0
         NFxFlg=           0 DoJE=T BraDBF=F KetDBF=T FulRan=T
         wScrn=  0.000000 ICntrl=       500 IOpCl=  0 I1Cent=   200000004 NGrid=           0
         NMat0=    1 NMatS0=      1 NMatT0=    0 NMatD0=    1 NMtDS0=    0 NMtDT0=    0
 Petite list used in FoFCou.
 Harris En= -1913.17706447276    
 Leave Link  401 at Tue Apr  5 20:20:59 2022, MaxMem=  1879048192 cpu:              10.7 elap:               1.6
 (Enter /gpfs/software/gaussian16/sse4/tar/g16/l502.exe)
 Integral symmetry usage will be decided dynamically.
 Closed shell SCF:
 Using DIIS extrapolation, IDIIS=  1040.
 NGot=  1879048192 LenX=  1878715301 LenY=  1878551644
 Requested convergence on RMS density matrix=1.00D-08 within 128 cycles.
 Requested convergence on MAX density matrix=1.00D-06.
 Requested convergence on             energy=1.00D-06.
 No special actions if energy rises.
 Fock matrices will be formed incrementally for  20 cycles.

 Cycle   1  Pass 1  IDiag  1:
 FoFJK:  IHMeth= 1 ICntrl=       0 DoSepK=F KAlg= 0 I1Cent=           0 FoldK=F
 IRaf= 840000000 NMat=       1 IRICut=       1 DoRegI=T DoRafI=F ISym2E= 0 IDoP0=0 IntGTp=1.
 FoFCou: FMM=F IPFlag=           0 FMFlag=      100000 FMFlg1=           0
         NFxFlg=           0 DoJE=F BraDBF=F KetDBF=F FulRan=T
         wScrn=  0.000000 ICntrl=         0 IOpCl=  0 I1Cent=           0 NGrid=           0
         NMat0=    1 NMatS0=      1 NMatT0=    0 NMatD0=    1 NMtDS0=    0 NMtDT0=    0
 Symmetry not used in FoFCou.
 E= -1914.01937725420    
 DIIS: error= 2.82D-03 at cycle   1 NSaved=   1.
 NSaved= 1 IEnMin= 1 EnMin= -1914.01937725420     IErMin= 1 ErrMin= 2.82D-03
 ErrMax= 2.82D-03  0.00D+00 EMaxC= 1.00D-01 BMatC= 6.59D-03 BMatP= 6.59D-03
 IDIUse=3 WtCom= 9.72D-01 WtEn= 2.82D-02
 Coeff-Com:  0.100D+01
 Coeff-En:   0.100D+01
 Coeff:      0.100D+01
 Gap=     0.397 Goal=   None    Shift=    0.000
 GapD=    0.397 DampG=1.000 DampE=1.000 DampFc=1.0000 IDamp=-1.
 RMSDP=1.71D-02 MaxDP=1.43D+00              OVMax= 2.45D-02

 Cycle   2  Pass 1  IDiag  1:
 RMSU=  1.55D-02    CP:  9.58D-01
 E= -1914.03071018680     Delta-E=       -0.011332932599 Rises=F Damp=F
 DIIS: error= 4.92D-04 at cycle   2 NSaved=   2.
 NSaved= 2 IEnMin= 2 EnMin= -1914.03071018680     IErMin= 2 ErrMin= 4.92D-04
 ErrMax= 4.92D-04  0.00D+00 EMaxC= 1.00D-01 BMatC= 2.72D-04 BMatP= 6.59D-03
 IDIUse=3 WtCom= 9.95D-01 WtEn= 4.92D-03
 Coeff-Com: -0.902D-01 0.109D+01
 Coeff-En:   0.000D+00 0.100D+01
 Coeff:     -0.897D-01 0.109D+01
 Gap=     0.127 Goal=   None    Shift=    0.000
 RMSDP=2.77D-03 MaxDP=1.95D-01 DE=-1.13D-02 OVMax= 8.92D-03

 Cycle   3  Pass 1  IDiag  1:
 RMSU=  2.08D-03    CP:  9.50D-01  1.08D+00
 E= -1914.03094249480     Delta-E=       -0.000232307998 Rises=F Damp=F
 DIIS: error= 7.17D-04 at cycle   3 NSaved=   3.
 NSaved= 3 IEnMin= 3 EnMin= -1914.03094249480     IErMin= 2 ErrMin= 4.92D-04
 ErrMax= 7.17D-04  0.00D+00 EMaxC= 1.00D-01 BMatC= 2.98D-04 BMatP= 2.72D-04
 IDIUse=3 WtCom= 9.93D-01 WtEn= 7.17D-03
 Coeff-Com: -0.758D-01 0.606D+00 0.470D+00
 Coeff-En:   0.000D+00 0.152D+00 0.848D+00
 Coeff:     -0.752D-01 0.603D+00 0.472D+00
 Gap=     0.130 Goal=   None    Shift=    0.000
 RMSDP=1.55D-03 MaxDP=1.50D-01 DE=-2.32D-04 OVMax= 6.22D-03

 Cycle   4  Pass 1  IDiag  1:
 RMSU=  9.37D-04    CP:  9.55D-01  1.06D+00  5.37D-01
 E= -1914.03121948221     Delta-E=       -0.000276987414 Rises=F Damp=F
 DIIS: error= 2.92D-04 at cycle   4 NSaved=   4.
 NSaved= 4 IEnMin= 4 EnMin= -1914.03121948221     IErMin= 4 ErrMin= 2.92D-04
 ErrMax= 2.92D-04  0.00D+00 EMaxC= 1.00D-01 BMatC= 3.54D-05 BMatP= 2.72D-04
 IDIUse=3 WtCom= 9.97D-01 WtEn= 2.92D-03
 Coeff-Com: -0.187D-01 0.854D-01 0.257D+00 0.676D+00
 Coeff-En:   0.000D+00 0.000D+00 0.757D-01 0.924D+00
 Coeff:     -0.187D-01 0.852D-01 0.256D+00 0.677D+00
 Gap=     0.129 Goal=   None    Shift=    0.000
 RMSDP=4.63D-04 MaxDP=4.45D-02 DE=-2.77D-04 OVMax= 2.78D-03

 Cycle   5  Pass 1  IDiag  1:
 RMSU=  3.20D-04    CP:  9.53D-01  1.06D+00  5.78D-01  9.69D-01
 E= -1914.03124994423     Delta-E=       -0.000030462013 Rises=F Damp=F
 DIIS: error= 1.35D-04 at cycle   5 NSaved=   5.
 NSaved= 5 IEnMin= 5 EnMin= -1914.03124994423     IErMin= 5 ErrMin= 1.35D-04
 ErrMax= 1.35D-04  0.00D+00 EMaxC= 1.00D-01 BMatC= 9.98D-06 BMatP= 3.54D-05
 IDIUse=3 WtCom= 9.99D-01 WtEn= 1.35D-03
 Coeff-Com: -0.487D-03-0.407D-01 0.967D-01 0.440D+00 0.505D+00
 Coeff-En:   0.000D+00 0.000D+00 0.000D+00 0.146D+00 0.854D+00
 Coeff:     -0.486D-03-0.407D-01 0.965D-01 0.440D+00 0.505D+00
 Gap=     0.130 Goal=   None    Shift=    0.000
 RMSDP=1.58D-04 MaxDP=1.40D-02 DE=-3.05D-05 OVMax= 1.13D-03

 Cycle   6  Pass 1  IDiag  1:
 RMSU=  1.02D-04    CP:  9.52D-01  1.06D+00  6.26D-01  9.75D-01  8.88D-01
 E= -1914.03125975818     Delta-E=       -0.000009813958 Rises=F Damp=F
 DIIS: error= 3.12D-05 at cycle   6 NSaved=   6.
 NSaved= 6 IEnMin= 6 EnMin= -1914.03125975818     IErMin= 6 ErrMin= 3.12D-05
 ErrMax= 3.12D-05  0.00D+00 EMaxC= 1.00D-01 BMatC= 7.44D-07 BMatP= 9.98D-06
 IDIUse=1 WtCom= 1.00D+00 WtEn= 0.00D+00
 Coeff-Com:  0.221D-02-0.361D-01 0.208D-01 0.161D+00 0.269D+00 0.583D+00
 Coeff:      0.221D-02-0.361D-01 0.208D-01 0.161D+00 0.269D+00 0.583D+00
 Gap=     0.129 Goal=   None    Shift=    0.000
 RMSDP=6.01D-05 MaxDP=8.88D-03 DE=-9.81D-06 OVMax= 4.33D-04

 Cycle   7  Pass 1  IDiag  1:
 RMSU=  3.35D-05    CP:  9.53D-01  1.06D+00  6.31D-01  9.75D-01  8.15D-01
                    CP:  9.96D-01
 E= -1914.03126053964     Delta-E=       -0.000000781459 Rises=F Damp=F
 DIIS: error= 1.15D-05 at cycle   7 NSaved=   7.
 NSaved= 7 IEnMin= 7 EnMin= -1914.03126053964     IErMin= 7 ErrMin= 1.15D-05
 ErrMax= 1.15D-05  0.00D+00 EMaxC= 1.00D-01 BMatC= 1.07D-07 BMatP= 7.44D-07
 IDIUse=1 WtCom= 1.00D+00 WtEn= 0.00D+00
 Coeff-Com:  0.140D-02-0.139D-01-0.514D-02 0.147D-01 0.511D-01 0.296D+00
 Coeff-Com:  0.656D+00
 Coeff:      0.140D-02-0.139D-01-0.514D-02 0.147D-01 0.511D-01 0.296D+00
 Coeff:      0.656D+00
 Gap=     0.129 Goal=   None    Shift=    0.000
 RMSDP=2.29D-05 MaxDP=3.20D-03 DE=-7.81D-07 OVMax= 1.26D-04

 Cycle   8  Pass 1  IDiag  1:
 RMSU=  1.69D-05    CP:  9.53D-01  1.06D+00  6.26D-01  9.80D-01  8.30D-01
                    CP:  1.01D+00  9.43D-01
 E= -1914.03126067385     Delta-E=       -0.000000134210 Rises=F Damp=F
 DIIS: error= 5.51D-06 at cycle   8 NSaved=   8.
 NSaved= 8 IEnMin= 8 EnMin= -1914.03126067385     IErMin= 8 ErrMin= 5.51D-06
 ErrMax= 5.51D-06  0.00D+00 EMaxC= 1.00D-01 BMatC= 1.65D-08 BMatP= 1.07D-07
 IDIUse=1 WtCom= 1.00D+00 WtEn= 0.00D+00
 Coeff-Com:  0.298D-03-0.401D-03-0.560D-02-0.197D-01-0.248D-01 0.434D-01
 Coeff-Com:  0.304D+00 0.703D+00
 Coeff:      0.298D-03-0.401D-03-0.560D-02-0.197D-01-0.248D-01 0.434D-01
 Coeff:      0.304D+00 0.703D+00
 Gap=     0.129 Goal=   None    Shift=    0.000
 RMSDP=1.23D-05 MaxDP=1.17D-03 DE=-1.34D-07 OVMax= 1.14D-04

 Cycle   9  Pass 1  IDiag  1:
 RMSU=  5.96D-06    CP:  9.53D-01  1.06D+00  6.27D-01  9.78D-01  8.44D-01
                    CP:  1.06D+00  9.89D-01  9.53D-01
 E= -1914.03126069767     Delta-E=       -0.000000023819 Rises=F Damp=F
 DIIS: error= 4.62D-06 at cycle   9 NSaved=   9.
 NSaved= 9 IEnMin= 9 EnMin= -1914.03126069767     IErMin= 9 ErrMin= 4.62D-06
 ErrMax= 4.62D-06  0.00D+00 EMaxC= 1.00D-01 BMatC= 8.29D-09 BMatP= 1.65D-08
 IDIUse=1 WtCom= 1.00D+00 WtEn= 0.00D+00
 Coeff-Com: -0.122D-03 0.301D-02-0.251D-02-0.167D-01-0.294D-01-0.341D-01
 Coeff-Com:  0.525D-01 0.477D+00 0.550D+00
 Coeff:     -0.122D-03 0.301D-02-0.251D-02-0.167D-01-0.294D-01-0.341D-01
 Coeff:      0.525D-01 0.477D+00 0.550D+00
 Gap=     0.129 Goal=   None    Shift=    0.000
 RMSDP=4.99D-06 MaxDP=4.85D-04 DE=-2.38D-08 OVMax= 3.91D-05

 Cycle  10  Pass 1  IDiag  1:
 RMSU=  2.75D-06    CP:  9.53D-01  1.06D+00  6.27D-01  9.78D-01  8.37D-01
                    CP:  1.07D+00  1.02D+00  1.02D+00  8.10D-01
 E= -1914.03126070904     Delta-E=       -0.000000011370 Rises=F Damp=F
 DIIS: error= 9.43D-07 at cycle  10 NSaved=  10.
 NSaved=10 IEnMin=10 EnMin= -1914.03126070904     IErMin=10 ErrMin= 9.43D-07
 ErrMax= 9.43D-07  0.00D+00 EMaxC= 1.00D-01 BMatC= 6.72D-10 BMatP= 8.29D-09
 IDIUse=1 WtCom= 1.00D+00 WtEn= 0.00D+00
 Coeff-Com: -0.113D-03 0.150D-02-0.661D-05-0.378D-02-0.892D-02-0.201D-01
 Coeff-Com: -0.351D-01 0.927D-01 0.251D+00 0.723D+00
 Coeff:     -0.113D-03 0.150D-02-0.661D-05-0.378D-02-0.892D-02-0.201D-01
 Coeff:     -0.351D-01 0.927D-01 0.251D+00 0.723D+00
 Gap=     0.129 Goal=   None    Shift=    0.000
 RMSDP=1.28D-06 MaxDP=8.58D-05 DE=-1.14D-08 OVMax= 1.98D-05

 Cycle  11  Pass 1  IDiag  1:
 RMSU=  7.92D-07    CP:  9.53D-01  1.06D+00  6.27D-01  9.77D-01  8.35D-01
                    CP:  1.07D+00  1.02D+00  1.03D+00  8.62D-01  1.04D+00
 E= -1914.03126071038     Delta-E=       -0.000000001341 Rises=F Damp=F
 DIIS: error= 3.82D-07 at cycle  11 NSaved=  11.
 NSaved=11 IEnMin=11 EnMin= -1914.03126071038     IErMin=11 ErrMin= 3.82D-07
 ErrMax= 3.82D-07  0.00D+00 EMaxC= 1.00D-01 BMatC= 9.57D-11 BMatP= 6.72D-10
 IDIUse=1 WtCom= 1.00D+00 WtEn= 0.00D+00
 Coeff-Com: -0.211D-04 0.422D-04 0.359D-03 0.118D-02 0.126D-02-0.447D-03
 Coeff-Com: -0.217D-01-0.494D-01-0.185D-01 0.243D+00 0.844D+00
 Coeff:     -0.211D-04 0.422D-04 0.359D-03 0.118D-02 0.126D-02-0.447D-03
 Coeff:     -0.217D-01-0.494D-01-0.185D-01 0.243D+00 0.844D+00
 Gap=     0.129 Goal=   None    Shift=    0.000
 RMSDP=6.32D-07 MaxDP=2.79D-05 DE=-1.34D-09 OVMax= 1.02D-05

 Cycle  12  Pass 1  IDiag  1:
 RMSU=  4.57D-07    CP:  9.53D-01  1.06D+00  6.27D-01  9.77D-01  8.35D-01
                    CP:  1.07D+00  1.01D+00  1.04D+00  8.56D-01  1.13D+00
                    CP:  1.06D+00
 E= -1914.03126071062     Delta-E=       -0.000000000236 Rises=F Damp=F
 DIIS: error= 1.94D-07 at cycle  12 NSaved=  12.
 NSaved=12 IEnMin=12 EnMin= -1914.03126071062     IErMin=12 ErrMin= 1.94D-07
 ErrMax= 1.94D-07  0.00D+00 EMaxC= 1.00D-01 BMatC= 2.72D-11 BMatP= 9.57D-11
 IDIUse=1 WtCom= 1.00D+00 WtEn= 0.00D+00
 Coeff-Com:  0.122D-04-0.281D-03 0.168D-03 0.135D-02 0.230D-02 0.399D-02
 Coeff-Com: -0.412D-02-0.430D-01-0.609D-01-0.834D-02 0.440D+00 0.669D+00
 Coeff:      0.122D-04-0.281D-03 0.168D-03 0.135D-02 0.230D-02 0.399D-02
 Coeff:     -0.412D-02-0.430D-01-0.609D-01-0.834D-02 0.440D+00 0.669D+00
 Gap=     0.129 Goal=   None    Shift=    0.000
 RMSDP=3.70D-07 MaxDP=3.03D-05 DE=-2.36D-10 OVMax= 3.53D-06

 Cycle  13  Pass 1  IDiag  1:
 RMSU=  1.80D-07    CP:  9.53D-01  1.06D+00  6.27D-01  9.78D-01  8.35D-01
                    CP:  1.07D+00  1.01D+00  1.03D+00  8.66D-01  1.18D+00
                    CP:  1.10D+00  9.01D-01
 E= -1914.03126071071     Delta-E=       -0.000000000094 Rises=F Damp=F
 DIIS: error= 6.63D-08 at cycle  13 NSaved=  13.
 NSaved=13 IEnMin=13 EnMin= -1914.03126071071     IErMin=13 ErrMin= 6.63D-08
 ErrMax= 6.63D-08  0.00D+00 EMaxC= 1.00D-01 BMatC= 2.99D-12 BMatP= 2.72D-11
 IDIUse=1 WtCom= 1.00D+00 WtEn= 0.00D+00
 Coeff-Com:  0.761D-05-0.125D-03 0.300D-04 0.455D-03 0.788D-03 0.170D-02
 Coeff-Com:  0.109D-02-0.125D-01-0.248D-01-0.323D-01 0.859D-01 0.299D+00
 Coeff-Com:  0.681D+00
 Coeff:      0.761D-05-0.125D-03 0.300D-04 0.455D-03 0.788D-03 0.170D-02
 Coeff:      0.109D-02-0.125D-01-0.248D-01-0.323D-01 0.859D-01 0.299D+00
 Coeff:      0.681D+00
 Gap=     0.129 Goal=   None    Shift=    0.000
 RMSDP=1.85D-07 MaxDP=1.79D-05 DE=-9.37D-11 OVMax= 1.54D-06

 Cycle  14  Pass 1  IDiag  1:
 RMSU=  7.03D-08    CP:  9.53D-01  1.06D+00  6.27D-01  9.78D-01  8.35D-01
                    CP:  1.07D+00  1.01D+00  1.03D+00  8.61D-01  1.19D+00
                    CP:  1.11D+00  9.67D-01  9.34D-01
 E= -1914.03126071068     Delta-E=        0.000000000028 Rises=F Damp=F
 DIIS: error= 2.33D-08 at cycle  14 NSaved=  14.
 NSaved=14 IEnMin=13 EnMin= -1914.03126071071     IErMin=14 ErrMin= 2.33D-08
 ErrMax= 2.33D-08  0.00D+00 EMaxC= 1.00D-01 BMatC= 3.76D-13 BMatP= 2.99D-12
 IDIUse=1 WtCom= 1.00D+00 WtEn= 0.00D+00
 Coeff-Com:  0.214D-06 0.119D-04-0.214D-04-0.101D-03-0.191D-03-0.188D-03
 Coeff-Com:  0.130D-02 0.403D-02 0.325D-02-0.100D-01-0.586D-01-0.238D-01
 Coeff-Com:  0.253D+00 0.831D+00
 Coeff:      0.214D-06 0.119D-04-0.214D-04-0.101D-03-0.191D-03-0.188D-03
 Coeff:      0.130D-02 0.403D-02 0.325D-02-0.100D-01-0.586D-01-0.238D-01
 Coeff:      0.253D+00 0.831D+00
 Gap=     0.129 Goal=   None    Shift=    0.000
 RMSDP=9.48D-08 MaxDP=1.78D-05 DE= 2.82D-11 OVMax= 9.56D-07

 Cycle  15  Pass 1  IDiag  1:
 RMSU=  3.50D-08    CP:  9.53D-01  1.06D+00  6.27D-01  9.78D-01  8.35D-01
                    CP:  1.07D+00  1.01D+00  1.03D+00  8.57D-01  1.19D+00
                    CP:  1.12D+00  9.80D-01  1.01D+00  9.72D-01
 E= -1914.03126071068     Delta-E=       -0.000000000001 Rises=F Damp=F
 DIIS: error= 1.04D-08 at cycle  15 NSaved=  15.
 NSaved=15 IEnMin=13 EnMin= -1914.03126071071     IErMin=15 ErrMin= 1.04D-08
 ErrMax= 1.04D-08  0.00D+00 EMaxC= 1.00D-01 BMatC= 4.69D-14 BMatP= 3.76D-13
 IDIUse=1 WtCom= 1.00D+00 WtEn= 0.00D+00
 Coeff-Com: -0.760D-06 0.180D-04-0.976D-05-0.832D-04-0.154D-03-0.256D-03
 Coeff-Com:  0.269D-03 0.277D-02 0.419D-02 0.501D-03-0.299D-01-0.441D-01
 Coeff-Com:  0.262D-02 0.289D+00 0.775D+00
 Coeff:     -0.760D-06 0.180D-04-0.976D-05-0.832D-04-0.154D-03-0.256D-03
 Coeff:      0.269D-03 0.277D-02 0.419D-02 0.501D-03-0.299D-01-0.441D-01
 Coeff:      0.262D-02 0.289D+00 0.775D+00
 Gap=     0.129 Goal=   None    Shift=    0.000
 RMSDP=2.22D-08 MaxDP=3.08D-06 DE=-9.09D-13 OVMax= 4.30D-07

 Cycle  16  Pass 1  IDiag  1:
 RMSU=  1.01D-08    CP:  9.53D-01  1.06D+00  6.27D-01  9.78D-01  8.35D-01
                    CP:  1.07D+00  1.01D+00  1.03D+00  8.57D-01  1.19D+00
                    CP:  1.12D+00  9.75D-01  1.04D+00  1.06D+00  1.12D+00
 E= -1914.03126071078     Delta-E=       -0.000000000099 Rises=F Damp=F
 DIIS: error= 5.34D-09 at cycle  16 NSaved=  16.
 NSaved=16 IEnMin=16 EnMin= -1914.03126071078     IErMin=16 ErrMin= 5.34D-09
 ErrMax= 5.34D-09  0.00D+00 EMaxC= 1.00D-01 BMatC= 9.01D-15 BMatP= 4.69D-14
 IDIUse=1 WtCom= 1.00D+00 WtEn= 0.00D+00
 Coeff-Com: -0.251D-06 0.312D-05 0.661D-06-0.672D-05-0.122D-04-0.427D-04
 Coeff-Com: -0.160D-03 0.935D-04 0.784D-03 0.202D-02 0.185D-02-0.938D-02
 Coeff-Com: -0.463D-01-0.649D-01 0.240D+00 0.877D+00
 Coeff:     -0.251D-06 0.312D-05 0.661D-06-0.672D-05-0.122D-04-0.427D-04
 Coeff:     -0.160D-03 0.935D-04 0.784D-03 0.202D-02 0.185D-02-0.938D-02
 Coeff:     -0.463D-01-0.649D-01 0.240D+00 0.877D+00
 Gap=     0.129 Goal=   None    Shift=    0.000
 RMSDP=9.62D-09 MaxDP=6.13D-07 DE=-9.91D-11 OVMax= 2.30D-07

 SCF Done:  E(RM062X) =  -1914.03126071     A.U. after   16 cycles
            NFock= 16  Conv=0.96D-08     -V/T= 2.0026
 KE= 1.909153494172D+03 PE=-7.085266711930D+03 EE= 1.990131660922D+03
 Leave Link  502 at Tue Apr  5 20:24:16 2022, MaxMem=  1879048192 cpu:            1375.9 elap:             197.1
 (Enter /gpfs/software/gaussian16/sse4/tar/g16/l701.exe)
 ... and contract with generalized density number  0.
 Compute integral first derivatives.
 Leave Link  701 at Tue Apr  5 20:24:17 2022, MaxMem=  1879048192 cpu:               1.1 elap:               0.2
 (Enter /gpfs/software/gaussian16/sse4/tar/g16/l702.exe)
 L702 exits ... SP integral derivatives will be done elsewhere.
 Leave Link  702 at Tue Apr  5 20:24:17 2022, MaxMem=  1879048192 cpu:               0.1 elap:               0.0
 (Enter /gpfs/software/gaussian16/sse4/tar/g16/l703.exe)
 Integral derivatives from FoFJK, PRISM(SPDF).
 Compute integral first derivatives, UseDBF=F ICtDFT=           0.
 Calling FoFJK, ICntrl=      2127 FMM=F ISym2X=0 I1Cent= 0 IOpClX= 0 NMat=1 NMatS=1 NMatT=0.
 FoFJK:  IHMeth= 1 ICntrl=    2127 DoSepK=F KAlg= 0 I1Cent=           0 FoldK=F
 IRaf=         0 NMat=       1 IRICut=       1 DoRegI=T DoRafI=F ISym2E= 0 IDoP0=0 IntGTp=1.
 FoFCou: FMM=F IPFlag=           0 FMFlag=      100000 FMFlg1=         800
         NFxFlg=           0 DoJE=F BraDBF=F KetDBF=F FulRan=T
         wScrn=  0.000000 ICntrl=      2127 IOpCl=  0 I1Cent=           0 NGrid=           0
         NMat0=    1 NMatS0=      1 NMatT0=    0 NMatD0=    1 NMtDS0=    0 NMtDT0=    0
 Symmetry not used in FoFCou.
 Leave Link  703 at Tue Apr  5 20:24:44 2022, MaxMem=  1879048192 cpu:             186.3 elap:              26.7
 (Enter /gpfs/software/gaussian16/sse4/tar/g16/l716.exe)
 Dipole        =-2.28388147D+00-1.91290606D-01 4.99665441D-02
 ***** Axes restored to original set *****
 -------------------------------------------------------------------
 Center     Atomic                   Forces (Hartrees/Bohr)
 Number     Number              X              Y              Z
 -------------------------------------------------------------------
      1        6           0.000006577    0.002104418   -0.004210526
      2        6          -0.000148825   -0.000465530    0.001048307
      3        6          -0.000241651   -0.000552274    0.002233462
      4        6           0.000054083   -0.000532907    0.000583472
      5        6           0.000042282    0.000082055    0.002612488
      6        6           0.000743470   -0.000213401   -0.002981412
      7       17           0.000104098   -0.000615389   -0.000154530
      8        8           0.000329234   -0.000689588    0.001770718
      9       17           0.000317378   -0.000062962   -0.000305162
     10        6          -0.001853546    0.000644669   -0.001731717
     11        6          -0.002718578    0.000847865    0.000596897
     12        6           0.003890826   -0.001385209   -0.000355367
     13        6          -0.001234749   -0.000470968    0.000231105
     14        6           0.001067759    0.000737682    0.001423876
     15        6          -0.000313536    0.000057908   -0.000833191
     16        1          -0.000220389    0.000151528    0.000020471
     17       17          -0.000122525    0.000323459   -0.000026380
     18        1           0.000298091    0.000038643    0.000077488
 -------------------------------------------------------------------
 Cartesian Forces:  Max     0.004210526 RMS     0.001285395
 Leave Link  716 at Tue Apr  5 20:24:44 2022, MaxMem=  1879048192 cpu:               0.2 elap:               0.0
 (Enter /gpfs/software/gaussian16/sse4/tar/g16/l103.exe)

 GradGradGradGradGradGradGradGradGradGradGradGradGradGradGradGradGradGrad
 Berny optimization.
 Using GEDIIS/GDIIS optimizer.
 FormGI is forming the generalized inverse of G from B-inverse, IUseBI=4.
 Internal  Forces:  Max     0.003319294 RMS     0.000703849
 Search for a local minimum.
 Step number   7 out of a maximum of   96
 All quantities printed in internal units (Hartrees-Bohrs-Radians)
 RMS Force = .70385D-03 SwitMx=.10000D-02 MixMth= 2
 Mixed Optimization -- En-DIIS/RFO-DIIS
 Update second derivatives using D2CorX and points    4    5    6    7
 DE= -3.53D-04 DEPred=-5.62D-04 R= 6.29D-01
 TightC=F SS=  1.41D+00  RLast= 2.23D-01 DXNew= 1.4270D+00 6.6923D-01
 Trust test= 6.29D-01 RLast= 2.23D-01 DXMaxT set to 8.49D-01
 ITU=  1  0  0  0  1  1  0
 Use linear search instead of GDIIS.
     Eigenvalues ---    0.00788   0.00953   0.01143   0.01550   0.01747
     Eigenvalues ---    0.01771   0.01934   0.02040   0.02083   0.02107
     Eigenvalues ---    0.02140   0.02228   0.02548   0.02709   0.04386
     Eigenvalues ---    0.14819   0.16024   0.20627   0.23330   0.23758
     Eigenvalues ---    0.23891   0.24949   0.24970   0.24984   0.24993
     Eigenvalues ---    0.25025   0.25100   0.25541   0.30959   0.31352
     Eigenvalues ---    0.31937   0.32164   0.32458   0.32910   0.33397
     Eigenvalues ---    0.35152   0.35220   0.35306   0.40735   0.42934
     Eigenvalues ---    0.44013   0.46467   0.47404   0.52417   0.55603
     Eigenvalues ---    0.58361   0.67955   0.91848
 RFO step:  Lambda=-2.19629259D-04 EMin= 7.87745949D-03
 Quartic linear search produced a step of -0.26104.
 Iteration  1 RMS(Cart)=  0.01435217 RMS(Int)=  0.00012390
 Iteration  2 RMS(Cart)=  0.00016926 RMS(Int)=  0.00006898
 Iteration  3 RMS(Cart)=  0.00000001 RMS(Int)=  0.00006898
 ITry= 1 IFail=0 DXMaxC= 5.50D-02 DCOld= 1.00D+10 DXMaxT= 8.49D-01 DXLimC= 3.00D+00 Rises=F
 Variable       Old X    -DE/DX   Delta X   Delta X   Delta X     New X
                                 (Linear)    (Quad)   (Total)
    R1        2.75637  -0.00047   0.00031  -0.00125  -0.00095   2.75542
    R2        2.73393   0.00016   0.00007   0.00021   0.00027   2.73421
    R3        2.33290  -0.00043  -0.00028   0.00001  -0.00026   2.33264
    R4        2.61224  -0.00061  -0.00054  -0.00010  -0.00064   2.61159
    R5        3.28837  -0.00032  -0.00056   0.00006  -0.00050   3.28788
    R6        2.66403  -0.00058   0.00147  -0.00317  -0.00169   2.66234
    R7        3.32102  -0.00056   0.00000  -0.00120  -0.00120   3.31982
    R8        2.58370   0.00022   0.00005   0.00009   0.00013   2.58383
    R9        3.30851  -0.00022  -0.00090   0.00053  -0.00037   3.30814
   R10        2.66412  -0.00128  -0.00031  -0.00179  -0.00209   2.66203
   R11        2.04890   0.00013   0.00016   0.00002   0.00018   2.04909
   R12        2.77225  -0.00143  -0.00007  -0.00285  -0.00292   2.76933
   R13        2.65364   0.00002   0.00139  -0.00168  -0.00029   2.65335
   R14        2.74213   0.00031  -0.00066   0.00102   0.00036   2.74249
   R15        2.36334   0.00332  -0.00018   0.00347   0.00330   2.36663
   R16        2.53238   0.00027  -0.00082   0.00076  -0.00006   2.53231
   R17        2.62077   0.00132   0.00112   0.00029   0.00141   2.62218
   R18        2.04035   0.00020  -0.00029   0.00080   0.00051   2.04086
   R19        2.37356   0.00120  -0.00025   0.00095   0.00069   2.37425
    A1        1.94672   0.00006   0.00045   0.00023   0.00072   1.94744
    A2        2.15988   0.00004  -0.00033   0.00037   0.00035   2.16022
    A3        2.17528  -0.00002  -0.00006  -0.00016   0.00009   2.17537
    A4        2.16121  -0.00027   0.00003  -0.00041  -0.00055   2.16066
    A5        2.00348   0.00035  -0.00005   0.00056   0.00058   2.00406
    A6        2.11842  -0.00008  -0.00002  -0.00020  -0.00015   2.11828
    A7        2.12544   0.00027  -0.00002   0.00112   0.00094   2.12638
    A8        2.06661   0.00037  -0.00153   0.00256   0.00105   2.06767
    A9        2.08963  -0.00067   0.00135  -0.00430  -0.00291   2.08672
   A10        2.16586  -0.00006  -0.00058   0.00087   0.00012   2.16598
   A11        2.03774  -0.00034  -0.00028  -0.00067  -0.00087   2.03687
   A12        2.07958   0.00040   0.00087  -0.00019   0.00076   2.08033
   A13        2.13890  -0.00029   0.00082  -0.00092  -0.00025   2.13864
   A14        2.07687   0.00045   0.00018   0.00105   0.00128   2.07815
   A15        2.06683  -0.00014  -0.00099   0.00022  -0.00072   2.06612
   A16        2.02438   0.00041  -0.00040   0.00218   0.00166   2.02603
   A17        2.20911  -0.00160   0.00161  -0.00635  -0.00468   2.20443
   A18        2.04944   0.00121  -0.00121   0.00443   0.00328   2.05272
   A19        2.17408   0.00150  -0.00127   0.00475   0.00344   2.17752
   A20        2.14253  -0.00147   0.00091  -0.00465  -0.00377   2.13876
   A21        1.96479  -0.00005   0.00026  -0.00079  -0.00056   1.96423
   A22        2.18853   0.00055  -0.00189   0.00337   0.00148   2.19001
   A23        2.09734  -0.00122   0.00213  -0.00493  -0.00281   2.09454
   A24        2.05244   0.00036   0.00065  -0.00018   0.00047   2.05291
   A25        2.03950  -0.00030   0.00142  -0.00193  -0.00052   2.03897
   A26        2.19054  -0.00004  -0.00209   0.00232   0.00023   2.19077
   A27        2.13348  -0.00040  -0.00075  -0.00045  -0.00121   2.13227
   A28        2.12720   0.00074  -0.00023   0.00216   0.00192   2.12911
    D1       -0.05444   0.00084   0.00399   0.01823   0.02222  -0.03222
    D2        3.07417   0.00056   0.00150   0.01309   0.01457   3.08874
    D3        3.13988  -0.00078  -0.02221   0.00939  -0.01282   3.12706
    D4       -0.01470  -0.00105  -0.02470   0.00426  -0.02047  -0.03516
    D5        0.04910  -0.00082  -0.00242  -0.01989  -0.02230   0.02680
    D6       -3.09633  -0.00065  -0.00231  -0.01709  -0.01940  -3.11572
    D7        3.13741   0.00082   0.02406  -0.01094   0.01311  -3.13266
    D8       -0.00802   0.00098   0.02417  -0.00814   0.01601   0.00800
    D9       -0.00565   0.00007  -0.00211   0.00759   0.00546  -0.00019
   D10        3.07702  -0.00033  -0.00558  -0.00497  -0.01063   3.06640
   D11       -3.13344   0.00036   0.00054   0.01305   0.01359  -3.11985
   D12       -0.05076  -0.00004  -0.00294   0.00049  -0.00250  -0.05326
   D13        0.07314  -0.00100  -0.00168  -0.03205  -0.03374   0.03940
   D14       -3.09359  -0.00022   0.01143  -0.01929  -0.00794  -3.10153
   D15       -3.00877  -0.00063   0.00196  -0.01956  -0.01762  -3.02639
   D16        0.10768   0.00015   0.01507  -0.00679   0.00818   0.11586
   D17        0.01686  -0.00011  -0.00107  -0.00434  -0.00543   0.01142
   D18        3.12109   0.00033  -0.00074   0.00715   0.00638   3.12747
   D19       -3.12081  -0.00028  -0.00119  -0.00721  -0.00840  -3.12921
   D20       -0.01658   0.00016  -0.00085   0.00429   0.00341  -0.01317
   D21       -0.07920   0.00105   0.00323   0.03079   0.03403  -0.04517
   D22        3.08514   0.00039  -0.00859   0.01941   0.01069   3.09583
   D23        3.09955   0.00061   0.00287   0.01935   0.02226   3.12181
   D24       -0.01930  -0.00006  -0.00894   0.00796  -0.00108  -0.02038
   D25       -2.48965  -0.00060  -0.01517   0.01394  -0.00122  -2.49087
   D26        0.72107  -0.00032  -0.01332   0.02744   0.01413   0.73521
   D27        0.62648   0.00018  -0.00191   0.02683   0.02491   0.65139
   D28       -2.44598   0.00046  -0.00006   0.04033   0.04026  -2.40572
   D29       -3.07092   0.00027  -0.00105   0.01022   0.00920  -3.06172
   D30        0.00773  -0.00004  -0.00270  -0.00224  -0.00495   0.00278
   D31        3.09804   0.00007   0.00013  -0.00387  -0.00372   3.09432
   D32       -0.00551  -0.00017   0.00072  -0.00947  -0.00873  -0.01424
   D33        0.01809   0.00025   0.00184   0.00794   0.00977   0.02785
   D34       -3.08547   0.00001   0.00244   0.00234   0.00476  -3.08071
   D35       -0.05781  -0.00020   0.00343  -0.00805  -0.00461  -0.06241
   D36        0.08473   0.00028  -0.00336   0.01325   0.00990   0.09463
   D37        0.00731  -0.00021  -0.00212  -0.00362  -0.00574   0.00158
   D38        3.10721   0.00004  -0.00268   0.00241  -0.00026   3.10695
   D39       -0.05898  -0.00012   0.00284  -0.00735  -0.00451  -0.06349
         Item               Value     Threshold  Converged?
 Maximum Force            0.003319     0.000450     NO 
 RMS     Force            0.000704     0.000300     NO 
 Maximum Displacement     0.055035     0.001800     NO 
 RMS     Displacement     0.014345     0.001200     NO 
 Predicted change in Energy=-1.603995D-04
 Lowest energy point so far.  Saving SCF results.
 GradGradGradGradGradGradGradGradGradGradGradGradGradGradGradGradGradGrad

 Leave Link  103 at Tue Apr  5 20:24:44 2022, MaxMem=  1879048192 cpu:               0.2 elap:               0.0
 (Enter /gpfs/software/gaussian16/sse4/tar/g16/l202.exe)
                          Input orientation:                          
 ---------------------------------------------------------------------
 Center     Atomic      Atomic             Coordinates (Angstroms)
 Number     Number       Type             X           Y           Z
 ---------------------------------------------------------------------
      1          6           0       -4.005704   -0.762537   -0.361765
      2          6           0       -3.374884    0.448459    0.149732
      3          6           0       -2.009443    0.598955    0.300849
      4          6           0       -3.023786   -1.760265   -0.727600
      5          6           0       -1.674229   -1.598086   -0.579540
      6          6           0       -1.106817   -0.429199   -0.035344
      7         17           0       -1.391451    2.158752    0.821790
      8          8           0       -5.226216   -0.901875   -0.482688
      9         17           0       -4.476663    1.737642    0.538619
     10          6           0        0.349046   -0.393551    0.128323
     11          6           0        1.269786   -0.953996   -0.771459
     12          6           0        2.510228   -1.002710   -0.606050
     13          6           0        0.988414    0.149115    1.312756
     14          6           0        2.372344    0.079620    1.385842
     15          6           0        3.065892   -0.429094    0.470013
     16          1           0        0.338738    0.545873    2.078818
     17         17           0       -3.635493   -3.257510   -1.397414
     18          1           0       -1.011601   -2.406101   -0.869033
 ---------------------------------------------------------------------
                    Distance matrix (angstroms):
                    1          2          3          4          5
     1  C    0.000000
     2  C    1.458106   0.000000
     3  C    2.505548   1.381996   0.000000
     4  C    1.446879   2.402382   2.766319   0.000000
     5  C    2.486230   2.759059   2.390490   1.367306   0.000000
     6  C    2.936190   2.438989   1.408852   2.434281   1.408688
     7  Cl   4.095002   2.703844   1.756775   4.519272   4.019641
     8  O    1.234378   2.377138   3.635113   2.376450   3.620870
     9  Cl   2.698775   1.739869   2.727694   3.993685   4.497888
    10  C    4.397747   3.817996   2.564626   3.738516   2.458783
    11  C    5.294837   4.938465   3.783497   4.368839   3.019754
    12  C    6.524931   6.108325   4.880084   5.586946   4.226684
    13  C    5.345685   4.525550   3.195851   4.889431   3.704479
    14  C    6.666547   5.890216   4.543895   6.080299   4.801268
    15  C    7.128149   6.508170   5.181171   6.347478   4.993682
    16  H    5.151947   4.185911   2.945835   4.949830   3.964273
    17  Cl   2.726631   4.024398   4.516687   1.750594   2.696138
    18  H    3.453009   3.843371   3.375600   2.118017   1.084330
                    6          7          8          9         10
     6  C    0.000000
     7  Cl   2.741019   0.000000
     8  O    4.170490   5.076861   0.000000
     9  Cl   4.047283   3.126668   2.927789   0.000000
    10  C    1.465467   3.166145   5.631631   5.291294   0.000000
    11  C    2.542739   4.394295   6.502627   6.479421   1.404090
    12  C    3.706431   5.220791   7.738084   7.591866   2.362432
    13  C    2.557697   3.153323   6.553612   5.743672   1.451262
    14  C    3.792522   4.336715   7.886244   7.097585   2.428782
    15  C    4.203200   5.166101   8.360037   7.847904   2.738480
    16  H    2.740452   2.678629   6.294919   5.194287   2.164961
    17  Cl   4.030977   6.268690   2.985991   5.422853   5.138743
    18  H    2.147614   4.882730   4.491652   5.582002   2.626107
                   11         12         13         14         15
    11  C    0.000000
    12  C    1.252369   0.000000
    13  C    2.374864   2.706369   0.000000
    14  C    2.633998   2.271142   1.387600   0.000000
    15  C    2.245612   1.340041   2.315266   1.256400   0.000000
    16  H    3.352691   3.784441   1.079976   2.198445   3.313033
    17  Cl   5.455250   6.593956   6.350640   7.414651   7.509712
    18  H    2.706078   3.800256   3.910166   4.765958   4.725204
                   16         17         18
    16  H    0.000000
    17  Cl   6.507259   0.000000
    18  H    4.384905   2.808717   0.000000
 Stoichiometry    C12H2Cl3O(1-)
 Framework group  C1[X(C12H2Cl3O)]
 Deg. of freedom    48
 Full point group                 C1      NOp   1
 RotChk:  IX=0 Diff= 4.72D-03
 Largest Abelian subgroup         C1      NOp   1
 Largest concise Abelian subgroup C1      NOp   1
                         Standard orientation:                         
 ---------------------------------------------------------------------
 Center     Atomic      Atomic             Coordinates (Angstroms)
 Number     Number       Type             X           Y           Z
 ---------------------------------------------------------------------
      1          6           0        2.327950    0.284285    0.072800
      2          6           0        1.523062   -0.929576    0.003744
      3          6           0        0.141906   -0.934442   -0.044200
      4          6           0        1.502860    1.472430    0.041203
      5          6           0        0.136716    1.455835   -0.012674
      6          6           0       -0.606355    0.259186   -0.029334
      7         17           0       -0.683760   -2.472541   -0.241135
      8          8           0        3.560974    0.287648    0.130494
      9         17           0        2.436274   -2.409629   -0.047532
     10          6           0       -2.067841    0.367130   -0.028854
     11          6           0       -2.798217    1.350271   -0.715479
     12          6           0       -4.039800    1.504658   -0.660117
     13          6           0       -2.913724   -0.490761    0.780261
     14          6           0       -4.281951   -0.262240    0.746126
     15          6           0       -4.790858    0.648067    0.045486
     16          1           0       -2.416828   -1.235597    1.384133
     17         17           0        2.337385    3.010897    0.076780
     18          1           0       -0.401722    2.397007   -0.019766
 ---------------------------------------------------------------------
 Rotational constants (GHZ):           0.5578377           0.2943450           0.1971901
 Leave Link  202 at Tue Apr  5 20:24:44 2022, MaxMem=  1879048192 cpu:               0.2 elap:               0.0
 (Enter /gpfs/software/gaussian16/sse4/tar/g16/l301.exe)
 Standard basis: 6-311+G(d,p) (5D, 7F)
 Ernie: Thresh=  0.10000D-02 Tol=  0.10000D-05 Strict=F.
 There are   404 symmetry adapted cartesian basis functions of A   symmetry.
 There are   388 symmetry adapted basis functions of A   symmetry.
   388 basis functions,   643 primitive gaussians,   404 cartesian basis functions
    67 alpha electrons       67 beta electrons
       nuclear repulsion energy      1272.3146122774 Hartrees.
 IExCor= 4336 DFT=T Ex+Corr=M062X ExCW=0 ScaHFX=  0.540000
 ScaDFX=  1.000000  1.000000  1.000000  1.000000 ScalE2=  1.000000  1.000000
 IRadAn=      5 IRanWt=     -1 IRanGd=            0 ICorTp=0 IEmpDi=  4
 NAtoms=   18 NActive=   18 NUniq=   18 SFac= 1.00D+00 NAtFMM=   60 NAOKFM=F Big=F
 Integral buffers will be    131072 words long.
 Raffenetti 2 integral format.
 Two-electron integral symmetry is turned on.
 Leave Link  301 at Tue Apr  5 20:24:44 2022, MaxMem=  1879048192 cpu:               0.4 elap:               0.1
 (Enter /gpfs/software/gaussian16/sse4/tar/g16/l302.exe)
 NPDir=0 NMtPBC=     1 NCelOv=     1 NCel=       1 NClECP=     1 NCelD=      1
         NCelK=      1 NCelE2=     1 NClLst=     1 CellRange=     0.0.
 One-electron integrals computed using PRISM.
 One-electron integral symmetry used in STVInt
 NBasis=   388 RedAO= T EigKep=  1.21D-06  NBF=   388
 NBsUse=   385 1.00D-06 EigRej=  8.48D-07 NBFU=   385
 Precomputing XC quadrature grid using
 IXCGrd= 4 IRadAn=           5 IRanWt=          -1 IRanGd=           0 AccXCQ= 0.00D+00.
 Generated NRdTot=       0 NPtTot=           0 NUsed=           0 NTot=          32
 NSgBfM=   399   399   399   399   399 MxSgAt=    18 MxSgA2=    18.
 Leave Link  302 at Tue Apr  5 20:24:45 2022, MaxMem=  1879048192 cpu:               2.4 elap:               0.4
 (Enter /gpfs/software/gaussian16/sse4/tar/g16/l303.exe)
 DipDrv:  MaxL=1.
 Leave Link  303 at Tue Apr  5 20:24:45 2022, MaxMem=  1879048192 cpu:               0.3 elap:               0.1
 (Enter /gpfs/software/gaussian16/sse4/tar/g16/l401.exe)
 Initial guess from the checkpoint file:  "checkpoint.chk"
 B after Tr=    -0.000000    0.000000    0.000000
         Rot=    0.999999    0.000489   -0.000204    0.000856 Ang=   0.12 deg.
 Guess basis will be translated and rotated to current coordinates.
 JPrj=2 DoOrth=T DoCkMO=T.
 Generating alternative initial guess.
 ExpMin= 4.38D-02 ExpMax= 1.06D+05 ExpMxC= 3.62D+03 IAcc=2 IRadAn=         4 AccDes= 0.00D+00
 Harris functional with IExCor= 1009 and IRadAn=       4 diagonalized for initial guess.
 HarFok:  IExCor= 1009 AccDes= 0.00D+00 IRadAn=         4 IDoV= 1 UseB2=F ITyADJ=14
 ICtDFT=  3500011 ScaDFX=  1.000000  1.000000  1.000000  1.000000
 FoFCou: FMM=F IPFlag=           0 FMFlag=      100000 FMFlg1=           0
         NFxFlg=           0 DoJE=T BraDBF=F KetDBF=T FulRan=T
         wScrn=  0.000000 ICntrl=       500 IOpCl=  0 I1Cent=   200000004 NGrid=           0
         NMat0=    1 NMatS0=      1 NMatT0=    0 NMatD0=    1 NMtDS0=    0 NMtDT0=    0
 Petite list used in FoFCou.
 Harris En= -1913.17702235647    
 Leave Link  401 at Tue Apr  5 20:24:46 2022, MaxMem=  1879048192 cpu:              10.6 elap:               1.5
 (Enter /gpfs/software/gaussian16/sse4/tar/g16/l502.exe)
 Integral symmetry usage will be decided dynamically.
 Closed shell SCF:
 Using DIIS extrapolation, IDIIS=  1040.
 NGot=  1879048192 LenX=  1878715301 LenY=  1878551644
 Requested convergence on RMS density matrix=1.00D-08 within 128 cycles.
 Requested convergence on MAX density matrix=1.00D-06.
 Requested convergence on             energy=1.00D-06.
 No special actions if energy rises.
 Fock matrices will be formed incrementally for  20 cycles.

 Cycle   1  Pass 1  IDiag  1:
 FoFJK:  IHMeth= 1 ICntrl=       0 DoSepK=F KAlg= 0 I1Cent=           0 FoldK=F
 IRaf= 840000000 NMat=       1 IRICut=       1 DoRegI=T DoRafI=F ISym2E= 0 IDoP0=0 IntGTp=1.
 FoFCou: FMM=F IPFlag=           0 FMFlag=      100000 FMFlg1=           0
         NFxFlg=           0 DoJE=F BraDBF=F KetDBF=F FulRan=T
         wScrn=  0.000000 ICntrl=         0 IOpCl=  0 I1Cent=           0 NGrid=           0
         NMat0=    1 NMatS0=      1 NMatT0=    0 NMatD0=    1 NMtDS0=    0 NMtDT0=    0
 Symmetry not used in FoFCou.
 E= -1914.02770446103    
 DIIS: error= 2.41D-03 at cycle   1 NSaved=   1.
 NSaved= 1 IEnMin= 1 EnMin= -1914.02770446103     IErMin= 1 ErrMin= 2.41D-03
 ErrMax= 2.41D-03  0.00D+00 EMaxC= 1.00D-01 BMatC= 1.75D-03 BMatP= 1.75D-03
 IDIUse=3 WtCom= 9.76D-01 WtEn= 2.41D-02
 Coeff-Com:  0.100D+01
 Coeff-En:   0.100D+01
 Coeff:      0.100D+01
 Gap=     0.397 Goal=   None    Shift=    0.000
 GapD=    0.397 DampG=1.000 DampE=1.000 DampFc=1.0000 IDamp=-1.
 RMSDP=8.06D-03 MaxDP=6.37D-01              OVMax= 1.66D-02

 Cycle   2  Pass 1  IDiag  1:
 RMSU=  7.30D-03    CP:  9.79D-01
 E= -1914.03130172939     Delta-E=       -0.003597268362 Rises=F Damp=F
 DIIS: error= 2.84D-04 at cycle   2 NSaved=   2.
 NSaved= 2 IEnMin= 2 EnMin= -1914.03130172939     IErMin= 2 ErrMin= 2.84D-04
 ErrMax= 2.84D-04  0.00D+00 EMaxC= 1.00D-01 BMatC= 5.68D-05 BMatP= 1.75D-03
 IDIUse=3 WtCom= 9.97D-01 WtEn= 2.84D-03
 Coeff-Com: -0.589D-01 0.106D+01
 Coeff-En:   0.000D+00 0.100D+01
 Coeff:     -0.587D-01 0.106D+01
 Gap=     0.127 Goal=   None    Shift=    0.000
 RMSDP=1.49D-03 MaxDP=1.17D-01 DE=-3.60D-03 OVMax= 4.43D-03

 Cycle   3  Pass 1  IDiag  1:
 RMSU=  1.30D-03    CP:  9.83D-01  1.06D+00
 E= -1914.03137387301     Delta-E=       -0.000072143612 Rises=F Damp=F
 DIIS: error= 2.56D-04 at cycle   3 NSaved=   3.
 NSaved= 3 IEnMin= 3 EnMin= -1914.03137387301     IErMin= 3 ErrMin= 2.56D-04
 ErrMax= 2.56D-04  0.00D+00 EMaxC= 1.00D-01 BMatC= 6.06D-05 BMatP= 5.68D-05
 IDIUse=3 WtCom= 9.97D-01 WtEn= 2.56D-03
 EnCoef did     4 forward-backward iterations
 Coeff-Com: -0.560D-01 0.569D+00 0.487D+00
 Coeff-En:   0.000D+00 0.374D-02 0.996D+00
 Coeff:     -0.558D-01 0.567D+00 0.488D+00
 Gap=     0.130 Goal=   None    Shift=    0.000
 RMSDP=6.23D-04 MaxDP=6.70D-02 DE=-7.21D-05 OVMax= 2.35D-03

 Cycle   4  Pass 1  IDiag  1:
 RMSU=  5.47D-04    CP:  9.83D-01  1.06D+00  7.72D-01
 E= -1914.03143042814     Delta-E=       -0.000056555132 Rises=F Damp=F
 DIIS: error= 1.43D-04 at cycle   4 NSaved=   4.
 NSaved= 4 IEnMin= 4 EnMin= -1914.03143042814     IErMin= 4 ErrMin= 1.43D-04
 ErrMax= 1.43D-04  0.00D+00 EMaxC= 1.00D-01 BMatC= 6.76D-06 BMatP= 5.68D-05
 IDIUse=3 WtCom= 9.99D-01 WtEn= 1.43D-03
 Coeff-Com: -0.216D-01 0.161D+00 0.263D+00 0.598D+00
 Coeff-En:   0.000D+00 0.000D+00 0.247D-01 0.975D+00
 Coeff:     -0.215D-01 0.160D+00 0.262D+00 0.599D+00
 Gap=     0.129 Goal=   None    Shift=    0.000
 RMSDP=1.88D-04 MaxDP=2.20D-02 DE=-5.66D-05 OVMax= 1.26D-03

 Cycle   5  Pass 1  IDiag  1:
 RMSU=  1.68D-04    CP:  9.82D-01  1.06D+00  7.67D-01  1.03D+00
 E= -1914.03143623143     Delta-E=       -0.000005803287 Rises=F Damp=F
 DIIS: error= 7.22D-05 at cycle   5 NSaved=   5.
 NSaved= 5 IEnMin= 5 EnMin= -1914.03143623143     IErMin= 5 ErrMin= 7.22D-05
 ErrMax= 7.22D-05  0.00D+00 EMaxC= 1.00D-01 BMatC= 2.47D-06 BMatP= 6.76D-06
 IDIUse=1 WtCom= 1.00D+00 WtEn= 0.00D+00
 Coeff-Com:  0.665D-03-0.513D-01 0.481D-01 0.423D+00 0.580D+00
 Coeff:      0.665D-03-0.513D-01 0.481D-01 0.423D+00 0.580D+00
 Gap=     0.129 Goal=   None    Shift=    0.000
 RMSDP=8.21D-05 MaxDP=4.09D-03 DE=-5.80D-06 OVMax= 5.89D-04

 Cycle   6  Pass 1  IDiag  1:
 RMSU=  3.50D-05    CP:  9.83D-01  1.06D+00  8.13D-01  1.03D+00  9.11D-01
 E= -1914.03143891320     Delta-E=       -0.000002681773 Rises=F Damp=F
 DIIS: error= 1.09D-05 at cycle   6 NSaved=   6.
 NSaved= 6 IEnMin= 6 EnMin= -1914.03143891320     IErMin= 6 ErrMin= 1.09D-05
 ErrMax= 1.09D-05  0.00D+00 EMaxC= 1.00D-01 BMatC= 1.30D-07 BMatP= 2.47D-06
 IDIUse=1 WtCom= 1.00D+00 WtEn= 0.00D+00
 Coeff-Com:  0.233D-02-0.401D-01-0.154D-02 0.149D+00 0.273D+00 0.617D+00
 Coeff:      0.233D-02-0.401D-01-0.154D-02 0.149D+00 0.273D+00 0.617D+00
 Gap=     0.129 Goal=   None    Shift=    0.000
 RMSDP=4.94D-05 MaxDP=2.57D-03 DE=-2.68D-06 OVMax= 1.77D-04

 Cycle   7  Pass 1  IDiag  1:
 RMSU=  1.97D-05    CP:  9.83D-01  1.06D+00  8.38D-01  1.03D+00  8.44D-01
                    CP:  9.53D-01
 E= -1914.03143907962     Delta-E=       -0.000000166424 Rises=F Damp=F
 DIIS: error= 4.60D-06 at cycle   7 NSaved=   7.
 NSaved= 7 IEnMin= 7 EnMin= -1914.03143907962     IErMin= 7 ErrMin= 4.60D-06
 ErrMax= 4.60D-06  0.00D+00 EMaxC= 1.00D-01 BMatC= 1.92D-08 BMatP= 1.30D-07
 IDIUse=1 WtCom= 1.00D+00 WtEn= 0.00D+00
 Coeff-Com:  0.991D-03-0.112D-01-0.724D-02 0.815D-02 0.349D-01 0.276D+00
 Coeff-Com:  0.699D+00
 Coeff:      0.991D-03-0.112D-01-0.724D-02 0.815D-02 0.349D-01 0.276D+00
 Coeff:      0.699D+00
 Gap=     0.129 Goal=   None    Shift=    0.000
 RMSDP=1.36D-05 MaxDP=1.57D-03 DE=-1.66D-07 OVMax= 9.65D-05

 Cycle   8  Pass 1  IDiag  1:
 RMSU=  7.93D-06    CP:  9.83D-01  1.06D+00  8.33D-01  1.04D+00  8.77D-01
                    CP:  1.02D+00  1.02D+00
 E= -1914.03143911417     Delta-E=       -0.000000034549 Rises=F Damp=F
 DIIS: error= 2.69D-06 at cycle   8 NSaved=   8.
 NSaved= 8 IEnMin= 8 EnMin= -1914.03143911417     IErMin= 8 ErrMin= 2.69D-06
 ErrMax= 2.69D-06  0.00D+00 EMaxC= 1.00D-01 BMatC= 4.97D-09 BMatP= 1.92D-08
 IDIUse=1 WtCom= 1.00D+00 WtEn= 0.00D+00
 Coeff-Com: -0.260D-05 0.344D-02-0.364D-02-0.306D-01-0.479D-01 0.310D-02
 Coeff-Com:  0.371D+00 0.705D+00
 Coeff:     -0.260D-05 0.344D-02-0.364D-02-0.306D-01-0.479D-01 0.310D-02
 Coeff:      0.371D+00 0.705D+00
 Gap=     0.129 Goal=   None    Shift=    0.000
 RMSDP=6.36D-06 MaxDP=8.45D-04 DE=-3.45D-08 OVMax= 6.02D-05

 Cycle   9  Pass 1  IDiag  1:
 RMSU=  3.85D-06    CP:  9.83D-01  1.06D+00  8.32D-01  1.03D+00  8.76D-01
                    CP:  1.05D+00  9.51D-01  1.07D+00
 E= -1914.03143912455     Delta-E=       -0.000000010383 Rises=F Damp=F
 DIIS: error= 1.71D-06 at cycle   9 NSaved=   9.
 NSaved= 9 IEnMin= 9 EnMin= -1914.03143912455     IErMin= 9 ErrMin= 1.71D-06
 ErrMax= 1.71D-06  0.00D+00 EMaxC= 1.00D-01 BMatC= 1.15D-09 BMatP= 4.97D-09
 IDIUse=1 WtCom= 1.00D+00 WtEn= 0.00D+00
 Coeff-Com: -0.132D-03 0.342D-02-0.112D-02-0.183D-01-0.322D-01-0.346D-01
 Coeff-Com:  0.109D+00 0.398D+00 0.576D+00
 Coeff:     -0.132D-03 0.342D-02-0.112D-02-0.183D-01-0.322D-01-0.346D-01
 Coeff:      0.109D+00 0.398D+00 0.576D+00
 Gap=     0.129 Goal=   None    Shift=    0.000
 RMSDP=1.70D-06 MaxDP=1.18D-04 DE=-1.04D-08 OVMax= 2.52D-05

 Cycle  10  Pass 1  IDiag  1:
 RMSU=  1.24D-06    CP:  9.83D-01  1.06D+00  8.32D-01  1.03D+00  8.74D-01
                    CP:  1.06D+00  9.44D-01  1.16D+00  1.01D+00
 E= -1914.03143912667     Delta-E=       -0.000000002115 Rises=F Damp=F
 DIIS: error= 6.09D-07 at cycle  10 NSaved=  10.
 NSaved=10 IEnMin=10 EnMin= -1914.03143912667     IErMin=10 ErrMin= 6.09D-07
 ErrMax= 6.09D-07  0.00D+00 EMaxC= 1.00D-01 BMatC= 2.59D-10 BMatP= 1.15D-09
 IDIUse=1 WtCom= 1.00D+00 WtEn= 0.00D+00
 Coeff-Com: -0.780D-04 0.104D-02 0.385D-03-0.177D-02-0.524D-02-0.203D-01
 Coeff-Com: -0.454D-01 0.285D-01 0.341D+00 0.702D+00
 Coeff:     -0.780D-04 0.104D-02 0.385D-03-0.177D-02-0.524D-02-0.203D-01
 Coeff:     -0.454D-01 0.285D-01 0.341D+00 0.702D+00
 Gap=     0.129 Goal=   None    Shift=    0.000
 RMSDP=8.43D-07 MaxDP=7.84D-05 DE=-2.11D-09 OVMax= 2.18D-05

 Cycle  11  Pass 1  IDiag  1:
 RMSU=  6.48D-07    CP:  9.83D-01  1.06D+00  8.32D-01  1.03D+00  8.75D-01
                    CP:  1.05D+00  9.49D-01  1.21D+00  1.06D+00  9.66D-01
 E= -1914.03143912730     Delta-E=       -0.000000000627 Rises=F Damp=F
 DIIS: error= 2.41D-07 at cycle  11 NSaved=  11.
 NSaved=11 IEnMin=11 EnMin= -1914.03143912730     IErMin=11 ErrMin= 2.41D-07
 ErrMax= 2.41D-07  0.00D+00 EMaxC= 1.00D-01 BMatC= 3.53D-11 BMatP= 2.59D-10
 IDIUse=1 WtCom= 1.00D+00 WtEn= 0.00D+00
 Coeff-Com: -0.942D-05-0.215D-03 0.367D-03 0.291D-02 0.394D-02-0.172D-02
 Coeff-Com: -0.426D-01-0.687D-01 0.282D-01 0.304D+00 0.774D+00
 Coeff:     -0.942D-05-0.215D-03 0.367D-03 0.291D-02 0.394D-02-0.172D-02
 Coeff:     -0.426D-01-0.687D-01 0.282D-01 0.304D+00 0.774D+00
 Gap=     0.129 Goal=   None    Shift=    0.000
 RMSDP=7.91D-07 MaxDP=1.26D-04 DE=-6.27D-10 OVMax= 1.17D-05

 Cycle  12  Pass 1  IDiag  1:
 RMSU=  2.94D-07    CP:  9.83D-01  1.06D+00  8.32D-01  1.03D+00  8.74D-01
                    CP:  1.05D+00  9.29D-01  1.24D+00  1.12D+00  1.13D+00
                    CP:  1.01D+00
 E= -1914.03143912745     Delta-E=       -0.000000000156 Rises=F Damp=F
 DIIS: error= 1.07D-07 at cycle  12 NSaved=  12.
 NSaved=12 IEnMin=12 EnMin= -1914.03143912745     IErMin=12 ErrMin= 1.07D-07
 ErrMax= 1.07D-07  0.00D+00 EMaxC= 1.00D-01 BMatC= 5.58D-12 BMatP= 3.53D-11
 IDIUse=1 WtCom= 1.00D+00 WtEn= 0.00D+00
 Coeff-Com:  0.123D-04-0.305D-03 0.698D-04 0.167D-02 0.265D-02 0.329D-02
 Coeff-Com: -0.963D-02-0.332D-01-0.526D-01-0.510D-02 0.314D+00 0.779D+00
 Coeff:      0.123D-04-0.305D-03 0.698D-04 0.167D-02 0.265D-02 0.329D-02
 Coeff:     -0.963D-02-0.332D-01-0.526D-01-0.510D-02 0.314D+00 0.779D+00
 Gap=     0.129 Goal=   None    Shift=    0.000
 RMSDP=2.78D-07 MaxDP=3.31D-05 DE=-1.56D-10 OVMax= 5.51D-06

 Cycle  13  Pass 1  IDiag  1:
 RMSU=  1.18D-07    CP:  9.83D-01  1.06D+00  8.32D-01  1.03D+00  8.74D-01
                    CP:  1.05D+00  9.23D-01  1.25D+00  1.12D+00  1.18D+00
                    CP:  1.10D+00  1.09D+00
 E= -1914.03143912740     Delta-E=        0.000000000050 Rises=F Damp=F
 DIIS: error= 4.92D-08 at cycle  13 NSaved=  13.
 NSaved=13 IEnMin=12 EnMin= -1914.03143912745     IErMin=13 ErrMin= 4.92D-08
 ErrMax= 4.92D-08  0.00D+00 EMaxC= 1.00D-01 BMatC= 6.53D-13 BMatP= 5.58D-12
 IDIUse=1 WtCom= 1.00D+00 WtEn= 0.00D+00
 Coeff-Com:  0.427D-05-0.553D-04-0.279D-04 0.126D-03 0.211D-03 0.113D-02
 Coeff-Com:  0.231D-02-0.108D-02-0.179D-01-0.403D-01-0.535D-02 0.237D+00
 Coeff-Com:  0.824D+00
 Coeff:      0.427D-05-0.553D-04-0.279D-04 0.126D-03 0.211D-03 0.113D-02
 Coeff:      0.231D-02-0.108D-02-0.179D-01-0.403D-01-0.535D-02 0.237D+00
 Coeff:      0.824D+00
 Gap=     0.129 Goal=   None    Shift=    0.000
 RMSDP=1.55D-07 MaxDP=1.08D-05 DE= 5.00D-11 OVMax= 2.22D-06

 Cycle  14  Pass 1  IDiag  1:
 RMSU=  5.45D-08    CP:  9.83D-01  1.06D+00  8.32D-01  1.03D+00  8.74D-01
                    CP:  1.05D+00  9.26D-01  1.26D+00  1.11D+00  1.20D+00
                    CP:  1.15D+00  1.10D+00  1.10D+00
 E= -1914.03143912746     Delta-E=       -0.000000000063 Rises=F Damp=F
 DIIS: error= 1.93D-08 at cycle  14 NSaved=  14.
 NSaved=14 IEnMin=14 EnMin= -1914.03143912746     IErMin=14 ErrMin= 1.93D-08
 ErrMax= 1.93D-08  0.00D+00 EMaxC= 1.00D-01 BMatC= 2.44D-13 BMatP= 6.53D-13
 IDIUse=1 WtCom= 1.00D+00 WtEn= 0.00D+00
 Coeff-Com: -0.356D-06 0.357D-04-0.318D-04-0.286D-03-0.449D-03-0.476D-04
 Coeff-Com:  0.320D-02 0.630D-02 0.205D-02-0.197D-01-0.682D-01-0.517D-01
 Coeff-Com:  0.426D+00 0.702D+00
 Coeff:     -0.356D-06 0.357D-04-0.318D-04-0.286D-03-0.449D-03-0.476D-04
 Coeff:      0.320D-02 0.630D-02 0.205D-02-0.197D-01-0.682D-01-0.517D-01
 Coeff:      0.426D+00 0.702D+00
 Gap=     0.129 Goal=   None    Shift=    0.000
 RMSDP=5.19D-08 MaxDP=4.22D-06 DE=-6.28D-11 OVMax= 1.03D-06

 Cycle  15  Pass 1  IDiag  1:
 RMSU=  1.74D-08    CP:  9.83D-01  1.06D+00  8.32D-01  1.03D+00  8.74D-01
                    CP:  1.05D+00  9.26D-01  1.26D+00  1.11D+00  1.20D+00
                    CP:  1.16D+00  1.18D+00  1.16D+00  9.05D-01
 E= -1914.03143912749     Delta-E=       -0.000000000028 Rises=F Damp=F
 DIIS: error= 8.69D-09 at cycle  15 NSaved=  15.
 NSaved=15 IEnMin=15 EnMin= -1914.03143912749     IErMin=15 ErrMin= 8.69D-09
 ErrMax= 8.69D-09  0.00D+00 EMaxC= 1.00D-01 BMatC= 3.75D-14 BMatP= 2.44D-13
 IDIUse=1 WtCom= 1.00D+00 WtEn= 0.00D+00
 Coeff-Com: -0.111D-05 0.308D-04-0.119D-04-0.179D-03-0.290D-03-0.235D-03
 Coeff-Com:  0.123D-02 0.356D-02 0.474D-02-0.262D-02-0.333D-01-0.737D-01
 Coeff-Com:  0.579D-01 0.316D+00 0.727D+00
 Coeff:     -0.111D-05 0.308D-04-0.119D-04-0.179D-03-0.290D-03-0.235D-03
 Coeff:      0.123D-02 0.356D-02 0.474D-02-0.262D-02-0.333D-01-0.737D-01
 Coeff:      0.579D-01 0.316D+00 0.727D+00
 Gap=     0.129 Goal=   None    Shift=    0.000
 RMSDP=2.48D-08 MaxDP=2.36D-06 DE=-2.82D-11 OVMax= 4.41D-07

 Cycle  16  Pass 1  IDiag  1:
 RMSU=  6.72D-09    CP:  9.83D-01  1.06D+00  8.32D-01  1.03D+00  8.74D-01
                    CP:  1.05D+00  9.25D-01  1.26D+00  1.11D+00  1.21D+00
                    CP:  1.17D+00  1.19D+00  1.19D+00  9.98D-01  1.20D+00
 E= -1914.03143912747     Delta-E=        0.000000000025 Rises=F Damp=F
 DIIS: error= 3.41D-09 at cycle  16 NSaved=  16.
 NSaved=16 IEnMin=15 EnMin= -1914.03143912749     IErMin=16 ErrMin= 3.41D-09
 ErrMax= 3.41D-09  0.00D+00 EMaxC= 1.00D-01 BMatC= 8.73D-15 BMatP= 3.75D-14
 IDIUse=1 WtCom= 1.00D+00 WtEn= 0.00D+00
 Coeff-Com: -0.405D-06 0.585D-05 0.877D-06-0.166D-04-0.335D-04-0.804D-04
 Coeff-Com: -0.145D-03 0.189D-03 0.167D-02 0.295D-02 0.104D-02-0.218D-01
 Coeff-Com: -0.670D-01-0.128D-01 0.339D+00 0.757D+00
 Coeff:     -0.405D-06 0.585D-05 0.877D-06-0.166D-04-0.335D-04-0.804D-04
 Coeff:     -0.145D-03 0.189D-03 0.167D-02 0.295D-02 0.104D-02-0.218D-01
 Coeff:     -0.670D-01-0.128D-01 0.339D+00 0.757D+00
 Gap=     0.129 Goal=   None    Shift=    0.000
 RMSDP=1.04D-08 MaxDP=5.46D-07 DE= 2.55D-11 OVMax= 1.81D-07

 Cycle  17  Pass 1  IDiag  1:
 RMSU=  3.59D-09    CP:  9.83D-01  1.06D+00  8.32D-01  1.03D+00  8.74D-01
                    CP:  1.05D+00  9.25D-01  1.26D+00  1.11D+00  1.21D+00
                    CP:  1.17D+00  1.20D+00  1.20D+00  9.97D-01  1.30D+00
                    CP:  1.13D+00
 E= -1914.03143912748     Delta-E=       -0.000000000018 Rises=F Damp=F
 DIIS: error= 1.36D-09 at cycle  17 NSaved=  17.
 NSaved=17 IEnMin=15 EnMin= -1914.03143912749     IErMin=17 ErrMin= 1.36D-09
 ErrMax= 1.36D-09  0.00D+00 EMaxC= 1.00D-01 BMatC= 1.56D-15 BMatP= 8.73D-15
 IDIUse=1 WtCom= 1.00D+00 WtEn= 0.00D+00
 Large coefficients: NSaved= 17 BigCof=    0.00 CofMax=   10.00 Det=-8.05D-15
 Inversion failed.  Reducing to 16 matrices.
 Large coefficients: NSaved= 16 BigCof=    0.00 CofMax=   10.00 Det=-8.08D-15
 Inversion failed.  Reducing to 15 matrices.
 Coeff-Com:  0.169D-05 0.104D-04 0.997D-05-0.166D-04-0.187D-03-0.306D-03
 Coeff-Com:  0.348D-04 0.131D-02 0.485D-02 0.316D-02-0.357D-01-0.617D-01
 Coeff-Com:  0.274D-02 0.325D+00 0.761D+00
 Coeff:      0.169D-05 0.104D-04 0.997D-05-0.166D-04-0.187D-03-0.306D-03
 Coeff:      0.348D-04 0.131D-02 0.485D-02 0.316D-02-0.357D-01-0.617D-01
 Coeff:      0.274D-02 0.325D+00 0.761D+00
 Gap=     0.129 Goal=   None    Shift=    0.000
 RMSDP=3.72D-09 MaxDP=3.76D-07 DE=-1.82D-11 OVMax= 6.85D-08

 SCF Done:  E(RM062X) =  -1914.03143913     A.U. after   17 cycles
            NFock= 17  Conv=0.37D-08     -V/T= 2.0026
 KE= 1.909155470742D+03 PE=-7.085997996857D+03 EE= 1.990496474710D+03
 Leave Link  502 at Tue Apr  5 20:28:13 2022, MaxMem=  1879048192 cpu:            1439.2 elap:             206.2
 (Enter /gpfs/software/gaussian16/sse4/tar/g16/l701.exe)
 ... and contract with generalized density number  0.
 Compute integral first derivatives.
 Leave Link  701 at Tue Apr  5 20:28:13 2022, MaxMem=  1879048192 cpu:               1.3 elap:               0.2
 (Enter /gpfs/software/gaussian16/sse4/tar/g16/l702.exe)
 L702 exits ... SP integral derivatives will be done elsewhere.
 Leave Link  702 at Tue Apr  5 20:28:13 2022, MaxMem=  1879048192 cpu:               0.1 elap:               0.0
 (Enter /gpfs/software/gaussian16/sse4/tar/g16/l703.exe)
 Integral derivatives from FoFJK, PRISM(SPDF).
 Compute integral first derivatives, UseDBF=F ICtDFT=           0.
 Calling FoFJK, ICntrl=      2127 FMM=F ISym2X=0 I1Cent= 0 IOpClX= 0 NMat=1 NMatS=1 NMatT=0.
 FoFJK:  IHMeth= 1 ICntrl=    2127 DoSepK=F KAlg= 0 I1Cent=           0 FoldK=F
 IRaf=         0 NMat=       1 IRICut=       1 DoRegI=T DoRafI=F ISym2E= 0 IDoP0=0 IntGTp=1.
 FoFCou: FMM=F IPFlag=           0 FMFlag=      100000 FMFlg1=         800
         NFxFlg=           0 DoJE=F BraDBF=F KetDBF=F FulRan=T
         wScrn=  0.000000 ICntrl=      2127 IOpCl=  0 I1Cent=           0 NGrid=           0
         NMat0=    1 NMatS0=      1 NMatT0=    0 NMatD0=    1 NMtDS0=    0 NMtDT0=    0
 Symmetry not used in FoFCou.
 Leave Link  703 at Tue Apr  5 20:28:44 2022, MaxMem=  1879048192 cpu:             219.2 elap:              31.4
 (Enter /gpfs/software/gaussian16/sse4/tar/g16/l716.exe)
 Dipole        =-2.28574733D+00-1.81003128D-01 5.82710035D-02
 ***** Axes restored to original set *****
 -------------------------------------------------------------------
 Center     Atomic                   Forces (Hartrees/Bohr)
 Number     Number              X              Y              Z
 -------------------------------------------------------------------
      1        6           0.000001175    0.000196279    0.000025212
      2        6          -0.000221249   -0.000055986   -0.000001108
      3        6          -0.000109558    0.000512645    0.000249590
      4        6          -0.000112763   -0.000132847   -0.000152925
      5        6           0.000258374    0.000238527    0.000593194
      6        6          -0.000050047   -0.000692619   -0.000652839
      7       17          -0.000069911   -0.000172010    0.000108786
      8        8           0.000148560   -0.000025871    0.000035340
      9       17           0.000199500   -0.000070512   -0.000029184
     10        6          -0.000495674   -0.000951133   -0.000994136
     11        6          -0.000653364    0.001146706    0.000785387
     12        6           0.001595012   -0.000943360   -0.000553621
     13        6          -0.000193364    0.000236821   -0.000133686
     14        6           0.000457816    0.000521428    0.001591451
     15        6          -0.000742825   -0.000103432   -0.000907546
     16        1          -0.000095151    0.000094940   -0.000067173
     17       17          -0.000060353    0.000184913    0.000062543
     18        1           0.000143821    0.000015510    0.000040716
 -------------------------------------------------------------------
 Cartesian Forces:  Max     0.001595012 RMS     0.000523845
 Leave Link  716 at Tue Apr  5 20:28:45 2022, MaxMem=  1879048192 cpu:               0.1 elap:               0.0
 (Enter /gpfs/software/gaussian16/sse4/tar/g16/l103.exe)

 GradGradGradGradGradGradGradGradGradGradGradGradGradGradGradGradGradGrad
 Berny optimization.
 Using GEDIIS/GDIIS optimizer.
 FormGI is forming the generalized inverse of G from B-inverse, IUseBI=4.
 Internal  Forces:  Max     0.000975090 RMS     0.000323054
 Search for a local minimum.
 Step number   8 out of a maximum of   96
 All quantities printed in internal units (Hartrees-Bohrs-Radians)
 RMS Force = .32305D-03 SwitMx=.10000D-02 MixMth= 2
 Mixed Optimization -- En-DIIS/RFO-DIIS
 Swapping is turned off.
 Update second derivatives using D2CorX and points    4    5    6    7    8
 DE= -1.78D-04 DEPred=-1.60D-04 R= 1.11D+00
 TightC=F SS=  1.41D+00  RLast= 9.74D-02 DXNew= 1.4270D+00 2.9214D-01
 Trust test= 1.11D+00 RLast= 9.74D-02 DXMaxT set to 8.49D-01
 ITU=  1  1  0  0  0  1  1  0
     Eigenvalues ---    0.00736   0.00948   0.01145   0.01560   0.01756
     Eigenvalues ---    0.01767   0.01883   0.02040   0.02082   0.02119
     Eigenvalues ---    0.02145   0.02246   0.02574   0.02805   0.04408
     Eigenvalues ---    0.14709   0.16006   0.19382   0.23164   0.23548
     Eigenvalues ---    0.23848   0.24635   0.24972   0.24988   0.24996
     Eigenvalues ---    0.25017   0.25066   0.25420   0.30913   0.31373
     Eigenvalues ---    0.31919   0.32062   0.32420   0.32832   0.33384
     Eigenvalues ---    0.34820   0.35210   0.35222   0.40619   0.42661
     Eigenvalues ---    0.43912   0.46537   0.46959   0.52081   0.55137
     Eigenvalues ---    0.56525   0.67148   0.91837
 En-DIIS/RFO-DIIS/Sim-DIIS IScMMF=       -3 using points:     8    7
 RFO step:  Lambda=-5.26582167D-05.
 NNeg= 0 NGDIIS= 2 SimSw=  2.50D-01 Rises=F DC= -1.78D-04 SmlDif=  1.00D-05
 NRisDI= 0 DoIntr=F SqrtH=F CThrHd= 10.0 CDAdj=  3.0
 RMS Error=  0.4838276420D-02 NUsed= 2 OKEnD=T EnDIS=F
 InvSVX:  RCond= 2.34D-03 Info=           0 Equed=N FErr=  1.80D-15 BErr=  7.71D-17
 DidBck=F Rises=F RFO-DIIS coefs:    1.25990   -0.25990
 Iteration  1 RMS(Cart)=  0.00840955 RMS(Int)=  0.00004199
 Iteration  2 RMS(Cart)=  0.00004515 RMS(Int)=  0.00001780
 Iteration  3 RMS(Cart)=  0.00000000 RMS(Int)=  0.00001780
 ITry= 1 IFail=0 DXMaxC= 2.80D-02 DCOld= 1.00D+10 DXMaxT= 8.49D-01 DXLimC= 3.00D+00 Rises=F
 Variable       Old X    -DE/DX   Delta X   Delta X   Delta X     New X
                                 (Linear)    (Quad)   (Total)
    R1        2.75542  -0.00023  -0.00025  -0.00102  -0.00126   2.75416
    R2        2.73421   0.00009   0.00007   0.00028   0.00036   2.73456
    R3        2.33264  -0.00015  -0.00007  -0.00000  -0.00007   2.33256
    R4        2.61159  -0.00021  -0.00017  -0.00020  -0.00037   2.61123
    R5        3.28788  -0.00018  -0.00013  -0.00030  -0.00043   3.28745
    R6        2.66234   0.00033  -0.00044   0.00142   0.00098   2.66332
    R7        3.31982  -0.00014  -0.00031  -0.00044  -0.00075   3.31907
    R8        2.58383   0.00025   0.00003   0.00033   0.00036   2.58420
    R9        3.30814  -0.00016  -0.00010  -0.00003  -0.00012   3.30802
   R10        2.66203  -0.00056  -0.00054  -0.00120  -0.00175   2.66028
   R11        2.04909   0.00006   0.00005   0.00008   0.00013   2.04922
   R12        2.76933  -0.00016  -0.00076   0.00066  -0.00010   2.76923
   R13        2.65335  -0.00032  -0.00008  -0.00216  -0.00224   2.65110
   R14        2.74249   0.00040   0.00009   0.00153   0.00162   2.74411
   R15        2.36663   0.00091   0.00086   0.00071   0.00157   2.36820
   R16        2.53231   0.00005  -0.00002  -0.00010  -0.00012   2.53219
   R17        2.62218   0.00039   0.00037  -0.00023   0.00014   2.62233
   R18        2.04086   0.00004   0.00013   0.00011   0.00024   2.04110
   R19        2.37425   0.00096   0.00018   0.00163   0.00181   2.37607
    A1        1.94744   0.00009   0.00019   0.00023   0.00036   1.94780
    A2        2.16022  -0.00001   0.00009   0.00017   0.00022   2.16044
    A3        2.17537  -0.00008   0.00002  -0.00050  -0.00053   2.17485
    A4        2.16066  -0.00009  -0.00014  -0.00026  -0.00042   2.16024
    A5        2.00406   0.00022   0.00015   0.00119   0.00135   2.00541
    A6        2.11828  -0.00013  -0.00004  -0.00089  -0.00092   2.11735
    A7        2.12638  -0.00001   0.00024  -0.00024  -0.00003   2.12635
    A8        2.06767  -0.00001   0.00027  -0.00055  -0.00027   2.06739
    A9        2.08672   0.00003  -0.00076   0.00128   0.00053   2.08725
   A10        2.16598   0.00002   0.00003   0.00060   0.00061   2.16660
   A11        2.03687  -0.00022  -0.00023  -0.00081  -0.00103   2.03584
   A12        2.08033   0.00020   0.00020   0.00021   0.00042   2.08075
   A13        2.13864  -0.00019  -0.00007  -0.00105  -0.00115   2.13749
   A14        2.07815   0.00023   0.00033   0.00101   0.00135   2.07950
   A15        2.06612  -0.00004  -0.00019   0.00005  -0.00013   2.06599
   A16        2.02603   0.00019   0.00043   0.00071   0.00106   2.02709
   A17        2.20443  -0.00069  -0.00122  -0.00198  -0.00322   2.20121
   A18        2.05272   0.00050   0.00085   0.00127   0.00210   2.05482
   A19        2.17752   0.00095   0.00089   0.00423   0.00512   2.18264
   A20        2.13876  -0.00088  -0.00098  -0.00266  -0.00364   2.13512
   A21        1.96423  -0.00006  -0.00015  -0.00098  -0.00115   1.96308
   A22        2.19001   0.00062   0.00038   0.00404   0.00441   2.19442
   A23        2.09454  -0.00098  -0.00073  -0.00575  -0.00649   2.08805
   A24        2.05291   0.00028   0.00012   0.00084   0.00095   2.05386
   A25        2.03897  -0.00023  -0.00014  -0.00167  -0.00180   2.03718
   A26        2.19077  -0.00004   0.00006   0.00074   0.00080   2.19157
   A27        2.13227  -0.00081  -0.00031  -0.00337  -0.00370   2.12858
   A28        2.12911   0.00095   0.00050   0.00491   0.00539   2.13450
    D1       -0.03222   0.00006   0.00577   0.00055   0.00632  -0.02590
    D2        3.08874   0.00007   0.00379   0.00274   0.00652   3.09526
    D3        3.12706  -0.00000  -0.00333   0.00603   0.00270   3.12976
    D4       -0.03516   0.00001  -0.00532   0.00822   0.00289  -0.03227
    D5        0.02680  -0.00002  -0.00580   0.00026  -0.00554   0.02127
    D6       -3.11572  -0.00004  -0.00504  -0.00085  -0.00590  -3.12162
    D7       -3.13266   0.00005   0.00341  -0.00527  -0.00187  -3.13453
    D8        0.00800   0.00003   0.00416  -0.00638  -0.00223   0.00577
    D9       -0.00019   0.00001   0.00142  -0.00124   0.00016  -0.00002
   D10        3.06640   0.00012  -0.00276   0.00648   0.00370   3.07010
   D11       -3.11985  -0.00001   0.00353  -0.00359  -0.00006  -3.11991
   D12       -0.05326   0.00010  -0.00065   0.00413   0.00347  -0.04979
   D13        0.03940  -0.00011  -0.00877   0.00111  -0.00767   0.03173
   D14       -3.10153   0.00007  -0.00206   0.00544   0.00335  -3.09819
   D15       -3.02639  -0.00022  -0.00458  -0.00662  -0.01121  -3.03759
   D16        0.11586  -0.00004   0.00213  -0.00229  -0.00019   0.11567
   D17        0.01142  -0.00009  -0.00141  -0.00036  -0.00177   0.00965
   D18        3.12747  -0.00002   0.00166  -0.00009   0.00156   3.12903
   D19       -3.12921  -0.00007  -0.00218   0.00078  -0.00141  -3.13062
   D20       -0.01317   0.00000   0.00089   0.00105   0.00193  -0.01124
   D21       -0.04517   0.00016   0.00885  -0.00031   0.00854  -0.03663
   D22        3.09583  -0.00001   0.00278  -0.00425  -0.00152   3.09431
   D23        3.12181   0.00009   0.00579  -0.00059   0.00521   3.12702
   D24       -0.02038  -0.00008  -0.00028  -0.00453  -0.00484  -0.02522
   D25       -2.49087  -0.00008  -0.00032   0.00965   0.00934  -2.48153
   D26        0.73521  -0.00022   0.00367   0.00037   0.00405   0.73925
   D27        0.65139   0.00009   0.00647   0.01404   0.02051   0.67190
   D28       -2.40572  -0.00004   0.01046   0.00476   0.01522  -2.39050
   D29       -3.06172   0.00012   0.00239   0.00327   0.00567  -3.05605
   D30        0.00278   0.00020  -0.00129   0.01164   0.01037   0.01315
   D31        3.09432   0.00004  -0.00097  -0.00111  -0.00207   3.09225
   D32       -0.01424   0.00003  -0.00227   0.00160  -0.00067  -0.01491
   D33        0.02785  -0.00013   0.00254  -0.00961  -0.00706   0.02079
   D34       -3.08071  -0.00015   0.00124  -0.00690  -0.00566  -3.08637
   D35       -0.06241  -0.00014  -0.00120  -0.00997  -0.01116  -0.07357
   D36        0.09463   0.00008   0.00257   0.00655   0.00911   0.10374
   D37        0.00158   0.00006  -0.00149   0.00755   0.00605   0.00762
   D38        3.10695   0.00007  -0.00007   0.00453   0.00446   3.11141
   D39       -0.06349  -0.00007  -0.00117  -0.00583  -0.00702  -0.07051
         Item               Value     Threshold  Converged?
 Maximum Force            0.000975     0.000450     NO 
 RMS     Force            0.000323     0.000300     NO 
 Maximum Displacement     0.027976     0.001800     NO 
 RMS     Displacement     0.008412     0.001200     NO 
 Predicted change in Energy=-2.637840D-05
 Lowest energy point so far.  Saving SCF results.
 GradGradGradGradGradGradGradGradGradGradGradGradGradGradGradGradGradGrad

 Leave Link  103 at Tue Apr  5 20:28:45 2022, MaxMem=  1879048192 cpu:               0.4 elap:               0.1
 (Enter /gpfs/software/gaussian16/sse4/tar/g16/l202.exe)
                          Input orientation:                          
 ---------------------------------------------------------------------
 Center     Atomic      Atomic             Coordinates (Angstroms)
 Number     Number       Type             X           Y           Z
 ---------------------------------------------------------------------
      1          6           0       -4.004941   -0.759825   -0.362841
      2          6           0       -3.372306    0.449803    0.147752
      3          6           0       -2.006516    0.598601    0.295584
      4          6           0       -3.025191   -1.761690   -0.723902
      5          6           0       -1.674860   -1.601996   -0.578455
      6          6           0       -1.105603   -0.430698   -0.043851
      7         17           0       -1.386436    2.155480    0.821404
      8          8           0       -5.225624   -0.897383   -0.483697
      9         17           0       -4.470271    1.740637    0.540920
     10          6           0        0.349976   -0.394055    0.121631
     11          6           0        1.277325   -0.939192   -0.778918
     12          6           0        2.517915   -0.991881   -0.609609
     13          6           0        0.982903    0.142981    1.313119
     14          6           0        2.366563    0.075422    1.394125
     15          6           0        3.063601   -0.422432    0.473672
     16          1           0        0.327102    0.532908    2.077646
     17         17           0       -3.642152   -3.261170   -1.383650
     18          1           0       -1.013325   -2.412020   -0.865083
 ---------------------------------------------------------------------
                    Distance matrix (angstroms):
                    1          2          3          4          5
     1  C    0.000000
     2  C    1.457440   0.000000
     3  C    2.504505   1.381802   0.000000
     4  C    1.447069   2.402284   2.765506   0.000000
     5  C    2.486970   2.760177   2.390935   1.367498   0.000000
     6  C    2.935343   2.439249   1.409368   2.432864   1.407762
     7  Cl   4.093655   2.703114   1.756377   4.518596   4.020127
     8  O    1.234340   2.376641   3.634267   2.376264   3.621240
     9  Cl   2.699189   1.739643   2.726632   3.994286   4.498946
    10  C    4.397022   3.816826   2.562944   3.738597   2.459513
    11  C    5.301662   4.940353   3.781927   4.380773   3.032308
    12  C    6.531645   6.111199   4.880521   5.597472   4.237048
    13  C    5.338773   4.518857   3.190548   4.882832   3.699555
    14  C    6.661879   5.884576   4.539200   6.077173   4.799782
    15  C    7.125860   6.502916   5.174970   6.348322   4.995134
    16  H    5.137483   4.173370   2.936977   4.934746   3.952283
    17  Cl   2.725874   4.023596   4.515856   1.750527   2.696559
    18  H    3.454239   3.844562   3.376006   2.119072   1.084400
                    6          7          8          9         10
     6  C    0.000000
     7  Cl   2.741505   0.000000
     8  O    4.169631   5.075690   0.000000
     9  Cl   4.046930   3.124229   2.929086   0.000000
    10  C    1.465414   3.163059   5.630903   5.288430   0.000000
    11  C    2.545041   4.385618   6.509780   6.477523   1.402904
    12  C    3.710107   5.215135   7.745139   7.591120   2.364755
    13  C    2.555844   3.147333   6.546504   5.734623   1.452119
    14  C    3.792080   4.328932   7.881235   7.088244   2.430283
    15  C    4.201210   5.154549   8.357834   7.838534   2.736512
    16  H    2.735312   2.673406   6.280045   5.180244   2.164666
    17  Cl   4.029976   6.268222   2.984089   5.422897   5.140360
    18  H    2.146759   4.883187   4.492554   5.583178   2.627618
                   11         12         13         14         15
    11  C    0.000000
    12  C    1.253198   0.000000
    13  C    2.373690   2.709438   0.000000
    14  C    2.634008   2.275300   1.387675   0.000000
    15  C    2.242054   1.339979   2.313799   1.257360   0.000000
    16  H    3.351113   3.787608   1.080102   2.199067   3.312678
    17  Cl   5.473439   6.610237   6.344442   7.413065   7.514999
    18  H    2.724651   3.814671   3.906088   4.766029   4.729911
                   16         17         18
    16  H    0.000000
    17  Cl   6.490806   0.000000
    18  H    4.373671   2.810818   0.000000
 Stoichiometry    C12H2Cl3O(1-)
 Framework group  C1[X(C12H2Cl3O)]
 Deg. of freedom    48
 Full point group                 C1      NOp   1
 RotChk:  IX=0 Diff= 3.41D-03
 Largest Abelian subgroup         C1      NOp   1
 Largest concise Abelian subgroup C1      NOp   1
                         Standard orientation:                         
 ---------------------------------------------------------------------
 Center     Atomic      Atomic             Coordinates (Angstroms)
 Number     Number       Type             X           Y           Z
 ---------------------------------------------------------------------
      1          6           0        2.328682    0.279720    0.067049
      2          6           0        1.520394   -0.931208    0.000307
      3          6           0        0.139457   -0.931257   -0.048601
      4          6           0        1.507179    1.470703    0.040569
      5          6           0        0.140792    1.459418   -0.013384
      6          6           0       -0.604773    0.265534   -0.037259
      7         17           0       -0.691148   -2.467334   -0.236806
      8          8           0        3.561759    0.279671    0.122868
      9         17           0        2.426851   -2.415288   -0.046594
     10          6           0       -2.066163    0.374006   -0.034178
     11          6           0       -2.803623    1.344341   -0.728975
     12          6           0       -4.045236    1.502833   -0.667489
     13          6           0       -2.906599   -0.479758    0.786434
     14          6           0       -4.275541   -0.254076    0.759823
     15          6           0       -4.787624    0.648165    0.049412
     16          1           0       -2.403301   -1.218389    1.392846
     17         17           0        2.348000    3.005477    0.083394
     18          1           0       -0.395394    2.401971   -0.017935
 ---------------------------------------------------------------------
 Rotational constants (GHZ):           0.5583506           0.2942502           0.1973162
 Leave Link  202 at Tue Apr  5 20:28:45 2022, MaxMem=  1879048192 cpu:               0.1 elap:               0.0
 (Enter /gpfs/software/gaussian16/sse4/tar/g16/l301.exe)
 Standard basis: 6-311+G(d,p) (5D, 7F)
 Ernie: Thresh=  0.10000D-02 Tol=  0.10000D-05 Strict=F.
 There are   404 symmetry adapted cartesian basis functions of A   symmetry.
 There are   388 symmetry adapted basis functions of A   symmetry.
   388 basis functions,   643 primitive gaussians,   404 cartesian basis functions
    67 alpha electrons       67 beta electrons
       nuclear repulsion energy      1272.5078271364 Hartrees.
 IExCor= 4336 DFT=T Ex+Corr=M062X ExCW=0 ScaHFX=  0.540000
 ScaDFX=  1.000000  1.000000  1.000000  1.000000 ScalE2=  1.000000  1.000000
 IRadAn=      5 IRanWt=     -1 IRanGd=            0 ICorTp=0 IEmpDi=  4
 NAtoms=   18 NActive=   18 NUniq=   18 SFac= 1.00D+00 NAtFMM=   60 NAOKFM=F Big=F
 Integral buffers will be    131072 words long.
 Raffenetti 2 integral format.
 Two-electron integral symmetry is turned on.
 Leave Link  301 at Tue Apr  5 20:28:45 2022, MaxMem=  1879048192 cpu:               0.4 elap:               0.1
 (Enter /gpfs/software/gaussian16/sse4/tar/g16/l302.exe)
 NPDir=0 NMtPBC=     1 NCelOv=     1 NCel=       1 NClECP=     1 NCelD=      1
         NCelK=      1 NCelE2=     1 NClLst=     1 CellRange=     0.0.
 One-electron integrals computed using PRISM.
 One-electron integral symmetry used in STVInt
 NBasis=   388 RedAO= T EigKep=  1.26D-06  NBF=   388
 NBsUse=   385 1.00D-06 EigRej=  8.50D-07 NBFU=   385
 Precomputing XC quadrature grid using
 IXCGrd= 4 IRadAn=           5 IRanWt=          -1 IRanGd=           0 AccXCQ= 0.00D+00.
 Generated NRdTot=       0 NPtTot=           0 NUsed=           0 NTot=          32
 NSgBfM=   399   399   399   399   399 MxSgAt=    18 MxSgA2=    18.
 Leave Link  302 at Tue Apr  5 20:28:45 2022, MaxMem=  1879048192 cpu:               2.4 elap:               0.4
 (Enter /gpfs/software/gaussian16/sse4/tar/g16/l303.exe)
 DipDrv:  MaxL=1.
 Leave Link  303 at Tue Apr  5 20:28:46 2022, MaxMem=  1879048192 cpu:               0.3 elap:               0.1
 (Enter /gpfs/software/gaussian16/sse4/tar/g16/l401.exe)
 Initial guess from the checkpoint file:  "checkpoint.chk"
 B after Tr=     0.000000   -0.000000   -0.000000
         Rot=    0.999999    0.000240   -0.000211    0.000974 Ang=   0.12 deg.
 Guess basis will be translated and rotated to current coordinates.
 JPrj=2 DoOrth=T DoCkMO=T.
 Generating alternative initial guess.
 ExpMin= 4.38D-02 ExpMax= 1.06D+05 ExpMxC= 3.62D+03 IAcc=2 IRadAn=         4 AccDes= 0.00D+00
 Harris functional with IExCor= 1009 and IRadAn=       4 diagonalized for initial guess.
 HarFok:  IExCor= 1009 AccDes= 0.00D+00 IRadAn=         4 IDoV= 1 UseB2=F ITyADJ=14
 ICtDFT=  3500011 ScaDFX=  1.000000  1.000000  1.000000  1.000000
 FoFCou: FMM=F IPFlag=           0 FMFlag=      100000 FMFlg1=           0
         NFxFlg=           0 DoJE=T BraDBF=F KetDBF=T FulRan=T
         wScrn=  0.000000 ICntrl=       500 IOpCl=  0 I1Cent=   200000004 NGrid=           0
         NMat0=    1 NMatS0=      1 NMatT0=    0 NMatD0=    1 NMtDS0=    0 NMtDT0=    0
 Petite list used in FoFCou.
 Harris En= -1913.17681111638    
 Leave Link  401 at Tue Apr  5 20:28:47 2022, MaxMem=  1879048192 cpu:              10.1 elap:               1.5
 (Enter /gpfs/software/gaussian16/sse4/tar/g16/l502.exe)
 Integral symmetry usage will be decided dynamically.
 Closed shell SCF:
 Using DIIS extrapolation, IDIIS=  1040.
 NGot=  1879048192 LenX=  1878715301 LenY=  1878551644
 Requested convergence on RMS density matrix=1.00D-08 within 128 cycles.
 Requested convergence on MAX density matrix=1.00D-06.
 Requested convergence on             energy=1.00D-06.
 No special actions if energy rises.
 Fock matrices will be formed incrementally for  20 cycles.

 Cycle   1  Pass 1  IDiag  1:
 FoFJK:  IHMeth= 1 ICntrl=       0 DoSepK=F KAlg= 0 I1Cent=           0 FoldK=F
 IRaf= 840000000 NMat=       1 IRICut=       1 DoRegI=T DoRafI=F ISym2E= 0 IDoP0=0 IntGTp=1.
 FoFCou: FMM=F IPFlag=           0 FMFlag=      100000 FMFlg1=           0
         NFxFlg=           0 DoJE=F BraDBF=F KetDBF=F FulRan=T
         wScrn=  0.000000 ICntrl=         0 IOpCl=  0 I1Cent=           0 NGrid=           0
         NMat0=    1 NMatS0=      1 NMatT0=    0 NMatD0=    1 NMtDS0=    0 NMtDT0=    0
 Symmetry not used in FoFCou.
 E= -1914.03028154622    
 DIIS: error= 8.90D-04 at cycle   1 NSaved=   1.
 NSaved= 1 IEnMin= 1 EnMin= -1914.03028154622     IErMin= 1 ErrMin= 8.90D-04
 ErrMax= 8.90D-04  0.00D+00 EMaxC= 1.00D-01 BMatC= 6.76D-04 BMatP= 6.76D-04
 IDIUse=3 WtCom= 9.91D-01 WtEn= 8.90D-03
 Coeff-Com:  0.100D+01
 Coeff-En:   0.100D+01
 Coeff:      0.100D+01
 Gap=     0.397 Goal=   None    Shift=    0.000
 RMSDP=4.56D-03 MaxDP=3.87D-01              OVMax= 8.36D-03

 Cycle   2  Pass 1  IDiag  1:
 RMSU=  4.01D-03    CP:  9.87D-01
 E= -1914.03143475193     Delta-E=       -0.001153205706 Rises=F Damp=F
 DIIS: error= 1.26D-04 at cycle   2 NSaved=   2.
 NSaved= 2 IEnMin= 2 EnMin= -1914.03143475193     IErMin= 2 ErrMin= 1.26D-04
 ErrMax= 1.26D-04  0.00D+00 EMaxC= 1.00D-01 BMatC= 1.49D-05 BMatP= 6.76D-04
 IDIUse=3 WtCom= 9.99D-01 WtEn= 1.26D-03
 Coeff-Com: -0.599D-01 0.106D+01
 Coeff-En:   0.000D+00 0.100D+01
 Coeff:     -0.598D-01 0.106D+01
 Gap=     0.128 Goal=   None    Shift=    0.000
 RMSDP=6.66D-04 MaxDP=4.42D-02 DE=-1.15D-03 OVMax= 2.41D-03

 Cycle   3  Pass 1  IDiag  1:
 RMSU=  6.52D-04    CP:  9.87D-01  1.03D+00
 E= -1914.03145552313     Delta-E=       -0.000020771198 Rises=F Damp=F
 DIIS: error= 1.79D-04 at cycle   3 NSaved=   3.
 NSaved= 3 IEnMin= 3 EnMin= -1914.03145552313     IErMin= 2 ErrMin= 1.26D-04
 ErrMax= 1.79D-04  0.00D+00 EMaxC= 1.00D-01 BMatC= 1.60D-05 BMatP= 1.49D-05
 IDIUse=3 WtCom= 9.98D-01 WtEn= 1.79D-03
 Coeff-Com: -0.461D-01 0.576D+00 0.470D+00
 Coeff-En:   0.000D+00 0.000D+00 0.100D+01
 Coeff:     -0.460D-01 0.575D+00 0.471D+00
 Gap=     0.129 Goal=   None    Shift=    0.000
 RMSDP=3.12D-04 MaxDP=3.33D-02 DE=-2.08D-05 OVMax= 1.33D-03

 Cycle   4  Pass 1  IDiag  1:
 RMSU=  2.63D-04    CP:  9.88D-01  1.04D+00  8.08D-01
 E= -1914.03147083703     Delta-E=       -0.000015313901 Rises=F Damp=F
 DIIS: error= 9.12D-05 at cycle   4 NSaved=   4.
 NSaved= 4 IEnMin= 4 EnMin= -1914.03147083703     IErMin= 4 ErrMin= 9.12D-05
 ErrMax= 9.12D-05  0.00D+00 EMaxC= 1.00D-01 BMatC= 2.40D-06 BMatP= 1.49D-05
 IDIUse=1 WtCom= 1.00D+00 WtEn= 0.00D+00
 Coeff-Com: -0.115D-01 0.779D-01 0.272D+00 0.662D+00
 Coeff:     -0.115D-01 0.779D-01 0.272D+00 0.662D+00
 Gap=     0.129 Goal=   None    Shift=    0.000
 RMSDP=9.36D-05 MaxDP=6.49D-03 DE=-1.53D-05 OVMax= 7.64D-04

 Cycle   5  Pass 1  IDiag  1:
 RMSU=  8.35D-05    CP:  9.87D-01  1.04D+00  8.53D-01  9.82D-01
 E= -1914.03147312504     Delta-E=       -0.000002288009 Rises=F Damp=F
 DIIS: error= 3.50D-05 at cycle   5 NSaved=   5.
 NSaved= 5 IEnMin= 5 EnMin= -1914.03147312504     IErMin= 5 ErrMin= 3.50D-05
 ErrMax= 3.50D-05  0.00D+00 EMaxC= 1.00D-01 BMatC= 7.43D-07 BMatP= 2.40D-06
 IDIUse=1 WtCom= 1.00D+00 WtEn= 0.00D+00
 Coeff-Com:  0.196D-02-0.742D-01 0.899D-01 0.448D+00 0.535D+00
 Coeff:      0.196D-02-0.742D-01 0.899D-01 0.448D+00 0.535D+00
 Gap=     0.129 Goal=   None    Shift=    0.000
 RMSDP=5.09D-05 MaxDP=3.32D-03 DE=-2.29D-06 OVMax= 3.24D-04

 Cycle   6  Pass 1  IDiag  1:
 RMSU=  2.03D-05    CP:  9.88D-01  1.04D+00  9.17D-01  9.89D-01  9.01D-01
 E= -1914.03147392492     Delta-E=       -0.000000799885 Rises=F Damp=F
 DIIS: error= 6.27D-06 at cycle   6 NSaved=   6.
 NSaved= 6 IEnMin= 6 EnMin= -1914.03147392492     IErMin= 6 ErrMin= 6.27D-06
 ErrMax= 6.27D-06  0.00D+00 EMaxC= 1.00D-01 BMatC= 3.31D-08 BMatP= 7.43D-07
 IDIUse=1 WtCom= 1.00D+00 WtEn= 0.00D+00
 Coeff-Com:  0.212D-02-0.418D-01 0.147D-01 0.133D+00 0.222D+00 0.670D+00
 Coeff:      0.212D-02-0.418D-01 0.147D-01 0.133D+00 0.222D+00 0.670D+00
 Gap=     0.129 Goal=   None    Shift=    0.000
 RMSDP=2.85D-05 MaxDP=1.61D-03 DE=-8.00D-07 OVMax= 1.47D-04

 Cycle   7  Pass 1  IDiag  1:
 RMSU=  1.50D-05    CP:  9.88D-01  1.04D+00  9.34D-01  1.00D+00  7.99D-01
                    CP:  9.62D-01
 E= -1914.03147397625     Delta-E=       -0.000000051323 Rises=F Damp=F
 DIIS: error= 4.74D-06 at cycle   7 NSaved=   7.
 NSaved= 7 IEnMin= 7 EnMin= -1914.03147397625     IErMin= 7 ErrMin= 4.74D-06
 ErrMax= 4.74D-06  0.00D+00 EMaxC= 1.00D-01 BMatC= 9.67D-09 BMatP= 3.31D-08
 IDIUse=1 WtCom= 1.00D+00 WtEn= 0.00D+00
 Coeff-Com:  0.683D-03-0.609D-02-0.977D-02-0.248D-01-0.119D-01 0.336D+00
 Coeff-Com:  0.716D+00
 Coeff:      0.683D-03-0.609D-02-0.977D-02-0.248D-01-0.119D-01 0.336D+00
 Coeff:      0.716D+00
 Gap=     0.129 Goal=   None    Shift=    0.000
 RMSDP=8.17D-06 MaxDP=8.70D-04 DE=-5.13D-08 OVMax= 6.26D-05

 Cycle   8  Pass 1  IDiag  1:
 RMSU=  5.46D-06    CP:  9.88D-01  1.04D+00  9.35D-01  1.01D+00  8.50D-01
                    CP:  9.76D-01  1.02D+00
 E= -1914.03147399191     Delta-E=       -0.000000015662 Rises=F Damp=F
 DIIS: error= 2.26D-06 at cycle   8 NSaved=   8.
 NSaved= 8 IEnMin= 8 EnMin= -1914.03147399191     IErMin= 8 ErrMin= 2.26D-06
 ErrMax= 2.26D-06  0.00D+00 EMaxC= 1.00D-01 BMatC= 2.04D-09 BMatP= 9.67D-09
 IDIUse=1 WtCom= 1.00D+00 WtEn= 0.00D+00
 Coeff-Com: -0.957D-04 0.620D-02-0.801D-02-0.435D-01-0.601D-01 0.369D-01
 Coeff-Com:  0.386D+00 0.683D+00
 Coeff:     -0.957D-04 0.620D-02-0.801D-02-0.435D-01-0.601D-01 0.369D-01
 Coeff:      0.386D+00 0.683D+00
 Gap=     0.129 Goal=   None    Shift=    0.000
 RMSDP=3.72D-06 MaxDP=3.46D-04 DE=-1.57D-08 OVMax= 4.71D-05

 Cycle   9  Pass 1  IDiag  1:
 RMSU=  2.21D-06    CP:  9.88D-01  1.04D+00  9.33D-01  1.00D+00  8.55D-01
                    CP:  1.03D+00  9.67D-01  9.82D-01
 E= -1914.03147399549     Delta-E=       -0.000000003577 Rises=F Damp=F
 DIIS: error= 1.21D-06 at cycle   9 NSaved=   9.
 NSaved= 9 IEnMin= 9 EnMin= -1914.03147399549     IErMin= 9 ErrMin= 1.21D-06
 ErrMax= 1.21D-06  0.00D+00 EMaxC= 1.00D-01 BMatC= 4.48D-10 BMatP= 2.04D-09
 IDIUse=1 WtCom= 1.00D+00 WtEn= 0.00D+00
 Coeff-Com: -0.148D-03 0.441D-02-0.336D-02-0.223D-01-0.339D-01-0.248D-01
 Coeff-Com:  0.114D+00 0.389D+00 0.577D+00
 Coeff:     -0.148D-03 0.441D-02-0.336D-02-0.223D-01-0.339D-01-0.248D-01
 Coeff:      0.114D+00 0.389D+00 0.577D+00
 Gap=     0.129 Goal=   None    Shift=    0.000
 RMSDP=1.19D-06 MaxDP=1.53D-04 DE=-3.58D-09 OVMax= 1.32D-05

 Cycle  10  Pass 1  IDiag  1:
 RMSU=  7.47D-07    CP:  9.88D-01  1.04D+00  9.33D-01  1.00D+00  8.49D-01
                    CP:  1.04D+00  9.80D-01  1.01D+00  1.14D+00
 E= -1914.03147399603     Delta-E=       -0.000000000546 Rises=F Damp=F
 DIIS: error= 3.85D-07 at cycle  10 NSaved=  10.
 NSaved=10 IEnMin=10 EnMin= -1914.03147399603     IErMin=10 ErrMin= 3.85D-07
 ErrMax= 3.85D-07  0.00D+00 EMaxC= 1.00D-01 BMatC= 8.31D-11 BMatP= 4.48D-10
 IDIUse=1 WtCom= 1.00D+00 WtEn= 0.00D+00
 Coeff-Com: -0.512D-04 0.733D-03 0.394D-03-0.289D-03-0.225D-02-0.201D-01
 Coeff-Com: -0.359D-01 0.570D-01 0.327D+00 0.674D+00
 Coeff:     -0.512D-04 0.733D-03 0.394D-03-0.289D-03-0.225D-02-0.201D-01
 Coeff:     -0.359D-01 0.570D-01 0.327D+00 0.674D+00
 Gap=     0.129 Goal=   None    Shift=    0.000
 RMSDP=5.70D-07 MaxDP=5.05D-05 DE=-5.46D-10 OVMax= 8.26D-06

 Cycle  11  Pass 1  IDiag  1:
 RMSU=  4.05D-07    CP:  9.88D-01  1.04D+00  9.33D-01  1.00D+00  8.47D-01
                    CP:  1.04D+00  9.81D-01  1.00D+00  1.10D+00  9.51D-01
 E= -1914.03147399626     Delta-E=       -0.000000000231 Rises=F Damp=F
 DIIS: error= 1.51D-07 at cycle  11 NSaved=  11.
 NSaved=11 IEnMin=11 EnMin= -1914.03147399626     IErMin=11 ErrMin= 1.51D-07
 ErrMax= 1.51D-07  0.00D+00 EMaxC= 1.00D-01 BMatC= 1.51D-11 BMatP= 8.31D-11
 IDIUse=1 WtCom= 1.00D+00 WtEn= 0.00D+00
 Coeff-Com:  0.404D-05-0.517D-03 0.799D-03 0.419D-02 0.544D-02-0.635D-02
 Coeff-Com: -0.445D-01-0.510D-01 0.292D-01 0.338D+00 0.724D+00
 Coeff:      0.404D-05-0.517D-03 0.799D-03 0.419D-02 0.544D-02-0.635D-02
 Coeff:     -0.445D-01-0.510D-01 0.292D-01 0.338D+00 0.724D+00
 Gap=     0.129 Goal=   None    Shift=    0.000
 RMSDP=3.78D-07 MaxDP=3.66D-05 DE=-2.31D-10 OVMax= 4.97D-06

 Cycle  12  Pass 1  IDiag  1:
 RMSU=  1.32D-07    CP:  9.88D-01  1.04D+00  9.33D-01  1.00D+00  8.47D-01
                    CP:  1.03D+00  9.73D-01  1.04D+00  1.16D+00  1.06D+00
                    CP:  9.41D-01
 E= -1914.03147399626     Delta-E=        0.000000000005 Rises=F Damp=F
 DIIS: error= 5.41D-08 at cycle  12 NSaved=  12.
 NSaved=12 IEnMin=11 EnMin= -1914.03147399626     IErMin=12 ErrMin= 5.41D-08
 ErrMax= 5.41D-08  0.00D+00 EMaxC= 1.00D-01 BMatC= 1.78D-12 BMatP= 1.51D-11
 IDIUse=1 WtCom= 1.00D+00 WtEn= 0.00D+00
 Coeff-Com:  0.104D-04-0.371D-03 0.319D-03 0.215D-02 0.304D-02 0.893D-04
 Coeff-Com: -0.160D-01-0.313D-01-0.363D-01 0.639D-01 0.326D+00 0.689D+00
 Coeff:      0.104D-04-0.371D-03 0.319D-03 0.215D-02 0.304D-02 0.893D-04
 Coeff:     -0.160D-01-0.313D-01-0.363D-01 0.639D-01 0.326D+00 0.689D+00
 Gap=     0.129 Goal=   None    Shift=    0.000
 RMSDP=1.27D-07 MaxDP=1.49D-05 DE= 5.46D-12 OVMax= 2.14D-06

 Cycle  13  Pass 1  IDiag  1:
 RMSU=  4.86D-08    CP:  9.88D-01  1.04D+00  9.33D-01  1.00D+00  8.47D-01
                    CP:  1.03D+00  9.69D-01  1.04D+00  1.18D+00  1.11D+00
                    CP:  9.02D-01  1.18D+00
 E= -1914.03147399623     Delta-E=        0.000000000025 Rises=F Damp=F
 DIIS: error= 3.04D-08 at cycle  13 NSaved=  13.
 NSaved=13 IEnMin=11 EnMin= -1914.03147399626     IErMin=13 ErrMin= 3.04D-08
 ErrMax= 3.04D-08  0.00D+00 EMaxC= 1.00D-01 BMatC= 2.62D-13 BMatP= 1.78D-12
 IDIUse=1 WtCom= 1.00D+00 WtEn= 0.00D+00
 Coeff-Com:  0.350D-05-0.553D-04-0.224D-04 0.124D-03 0.242D-03 0.102D-02
 Coeff-Com:  0.156D-02-0.292D-02-0.184D-01-0.362D-01-0.188D-02 0.249D+00
 Coeff-Com:  0.808D+00
 Coeff:      0.350D-05-0.553D-04-0.224D-04 0.124D-03 0.242D-03 0.102D-02
 Coeff:      0.156D-02-0.292D-02-0.184D-01-0.362D-01-0.188D-02 0.249D+00
 Coeff:      0.808D+00
 Gap=     0.129 Goal=   None    Shift=    0.000
 RMSDP=8.97D-08 MaxDP=9.84D-06 DE= 2.46D-11 OVMax= 1.31D-06

 Cycle  14  Pass 1  IDiag  1:
 RMSU=  3.03D-08    CP:  9.88D-01  1.04D+00  9.33D-01  1.00D+00  8.47D-01
                    CP:  1.03D+00  9.70D-01  1.04D+00  1.17D+00  1.12D+00
                    CP:  9.74D-01  1.36D+00  9.70D-01
 E= -1914.03147399634     Delta-E=       -0.000000000104 Rises=F Damp=F
 DIIS: error= 1.47D-08 at cycle  14 NSaved=  14.
 NSaved=14 IEnMin=14 EnMin= -1914.03147399634     IErMin=14 ErrMin= 1.47D-08
 ErrMax= 1.47D-08  0.00D+00 EMaxC= 1.00D-01 BMatC= 8.70D-14 BMatP= 2.62D-13
 IDIUse=1 WtCom= 1.00D+00 WtEn= 0.00D+00
 Coeff-Com: -0.677D-06 0.573D-04-0.882D-04-0.424D-03-0.557D-03 0.425D-03
 Coeff-Com:  0.427D-02 0.563D-02 0.217D-03-0.331D-01-0.705D-01-0.436D-01
 Coeff-Com:  0.410D+00 0.727D+00
 Coeff:     -0.677D-06 0.573D-04-0.882D-04-0.424D-03-0.557D-03 0.425D-03
 Coeff:      0.427D-02 0.563D-02 0.217D-03-0.331D-01-0.705D-01-0.436D-01
 Coeff:      0.410D+00 0.727D+00
 Gap=     0.129 Goal=   None    Shift=    0.000
 RMSDP=3.75D-08 MaxDP=2.36D-06 DE=-1.04D-10 OVMax= 6.97D-07

 Cycle  15  Pass 1  IDiag  1:
 RMSU=  1.20D-08    CP:  9.88D-01  1.04D+00  9.33D-01  1.00D+00  8.47D-01
                    CP:  1.03D+00  9.70D-01  1.04D+00  1.17D+00  1.12D+00
                    CP:  9.85D-01  1.43D+00  1.11D+00  1.12D+00
 E= -1914.03147399635     Delta-E=       -0.000000000017 Rises=F Damp=F
 DIIS: error= 5.69D-09 at cycle  15 NSaved=  15.
 NSaved=15 IEnMin=15 EnMin= -1914.03147399635     IErMin=15 ErrMin= 5.69D-09
 ErrMax= 5.69D-09  0.00D+00 EMaxC= 1.00D-01 BMatC= 1.25D-14 BMatP= 8.70D-14
 IDIUse=1 WtCom= 1.00D+00 WtEn= 0.00D+00
 Coeff-Com: -0.899D-06 0.325D-04-0.319D-04-0.187D-03-0.257D-03-0.141D-04
 Coeff-Com:  0.138D-02 0.274D-02 0.389D-02-0.726D-02-0.246D-01-0.670D-01
 Coeff-Com:  0.944D-02 0.281D+00 0.801D+00
 Coeff:     -0.899D-06 0.325D-04-0.319D-04-0.187D-03-0.257D-03-0.141D-04
 Coeff:      0.138D-02 0.274D-02 0.389D-02-0.726D-02-0.246D-01-0.670D-01
 Coeff:      0.944D-02 0.281D+00 0.801D+00
 Gap=     0.129 Goal=   None    Shift=    0.000
 RMSDP=1.55D-08 MaxDP=8.28D-07 DE=-1.73D-11 OVMax= 3.03D-07

 Cycle  16  Pass 1  IDiag  1:
 RMSU=  4.84D-09    CP:  9.88D-01  1.04D+00  9.33D-01  1.00D+00  8.47D-01
                    CP:  1.03D+00  9.70D-01  1.04D+00  1.18D+00  1.12D+00
                    CP:  9.80D-01  1.47D+00  1.15D+00  1.22D+00  1.25D+00
 E= -1914.03147399627     Delta-E=        0.000000000085 Rises=F Damp=F
 DIIS: error= 2.30D-09 at cycle  16 NSaved=  16.
 NSaved=16 IEnMin=15 EnMin= -1914.03147399635     IErMin=16 ErrMin= 2.30D-09
 ErrMax= 2.30D-09  0.00D+00 EMaxC= 1.00D-01 BMatC= 2.14D-15 BMatP= 1.25D-14
 IDIUse=1 WtCom= 1.00D+00 WtEn= 0.00D+00
 Large coefficients: NSaved= 16 BigCof=    0.00 CofMax=   10.00 Det=-9.33D-15
 Inversion failed.  Reducing to 15 matrices.
 Coeff-Com: -0.253D-05 0.602D-05 0.302D-04 0.322D-04-0.848D-04-0.421D-03
 Coeff-Com: -0.314D-03 0.132D-02 0.372D-02 0.719D-02-0.135D-01-0.785D-01
 Coeff-Com: -0.502D-01 0.265D+00 0.866D+00
 Coeff:     -0.253D-05 0.602D-05 0.302D-04 0.322D-04-0.848D-04-0.421D-03
 Coeff:     -0.314D-03 0.132D-02 0.372D-02 0.719D-02-0.135D-01-0.785D-01
 Coeff:     -0.502D-01 0.265D+00 0.866D+00
 Gap=     0.129 Goal=   None    Shift=    0.000
 RMSDP=7.44D-09 MaxDP=6.34D-07 DE= 8.50D-11 OVMax= 1.35D-07

 SCF Done:  E(RM062X) =  -1914.03147400     A.U. after   16 cycles
            NFock= 16  Conv=0.74D-08     -V/T= 2.0026
 KE= 1.909153767063D+03 PE=-7.086378474281D+03 EE= 1.990685406085D+03
 Leave Link  502 at Tue Apr  5 20:32:09 2022, MaxMem=  1879048192 cpu:            1408.3 elap:             201.7
 (Enter /gpfs/software/gaussian16/sse4/tar/g16/l701.exe)
 ... and contract with generalized density number  0.
 Compute integral first derivatives.
 Leave Link  701 at Tue Apr  5 20:32:09 2022, MaxMem=  1879048192 cpu:               1.5 elap:               0.2
 (Enter /gpfs/software/gaussian16/sse4/tar/g16/l702.exe)
 L702 exits ... SP integral derivatives will be done elsewhere.
 Leave Link  702 at Tue Apr  5 20:32:09 2022, MaxMem=  1879048192 cpu:               0.2 elap:               0.0
 (Enter /gpfs/software/gaussian16/sse4/tar/g16/l703.exe)
 Integral derivatives from FoFJK, PRISM(SPDF).
 Compute integral first derivatives, UseDBF=F ICtDFT=           0.
 Calling FoFJK, ICntrl=      2127 FMM=F ISym2X=0 I1Cent= 0 IOpClX= 0 NMat=1 NMatS=1 NMatT=0.
 FoFJK:  IHMeth= 1 ICntrl=    2127 DoSepK=F KAlg= 0 I1Cent=           0 FoldK=F
 IRaf=         0 NMat=       1 IRICut=       1 DoRegI=T DoRafI=F ISym2E= 0 IDoP0=0 IntGTp=1.
 FoFCou: FMM=F IPFlag=           0 FMFlag=      100000 FMFlg1=         800
         NFxFlg=           0 DoJE=F BraDBF=F KetDBF=F FulRan=T
         wScrn=  0.000000 ICntrl=      2127 IOpCl=  0 I1Cent=           0 NGrid=           0
         NMat0=    1 NMatS0=      1 NMatT0=    0 NMatD0=    1 NMtDS0=    0 NMtDT0=    0
 Symmetry not used in FoFCou.
 Leave Link  703 at Tue Apr  5 20:32:39 2022, MaxMem=  1879048192 cpu:             207.2 elap:              29.7
 (Enter /gpfs/software/gaussian16/sse4/tar/g16/l716.exe)
 Dipole        =-2.28268833D+00-1.69513814D-01 5.52730566D-02
 ***** Axes restored to original set *****
 -------------------------------------------------------------------
 Center     Atomic                   Forces (Hartrees/Bohr)
 Number     Number              X              Y              Z
 -------------------------------------------------------------------
      1        6           0.000052293   -0.000225893    0.000171549
      2        6          -0.000046286    0.000157891   -0.000029456
      3        6           0.000156425    0.000153483    0.000137717
      4        6          -0.000231593   -0.000184899   -0.000200365
      5        6           0.000146293    0.000170116   -0.000064557
      6        6          -0.000122238   -0.000066142    0.000218471
      7       17          -0.000000235    0.000038288   -0.000081767
      8        8          -0.000054898    0.000026830   -0.000030626
      9       17          -0.000020714   -0.000090201   -0.000074304
     10        6          -0.000368951   -0.000213613   -0.000704980
     11        6          -0.000052221    0.000642803    0.000919619
     12        6           0.001070788   -0.000679120   -0.000421600
     13        6           0.000091828   -0.000261827   -0.000426918
     14        6           0.000991641    0.000342994    0.001092240
     15        6          -0.001697646    0.000118027   -0.000575447
     16        1           0.000046409   -0.000023110   -0.000010606
     17       17           0.000008063    0.000119719    0.000030981
     18        1           0.000031042   -0.000025345    0.000050047
 -------------------------------------------------------------------
 Cartesian Forces:  Max     0.001697646 RMS     0.000429966
 Leave Link  716 at Tue Apr  5 20:32:39 2022, MaxMem=  1879048192 cpu:               0.2 elap:               0.0
 (Enter /gpfs/software/gaussian16/sse4/tar/g16/l103.exe)

 GradGradGradGradGradGradGradGradGradGradGradGradGradGradGradGradGradGrad
 Berny optimization.
 Using GEDIIS/GDIIS optimizer.
 FormGI is forming the generalized inverse of G from B-inverse, IUseBI=4.
 Internal  Forces:  Max     0.001258889 RMS     0.000236728
 Search for a local minimum.
 Step number   9 out of a maximum of   96
 All quantities printed in internal units (Hartrees-Bohrs-Radians)
 RMS Force = .23673D-03 SwitMx=.10000D-02 MixMth= 2
 Mixed Optimization -- En-DIIS/RFO-DIIS
 Swapping is turned off.
 Update second derivatives using D2CorX and points    4    5    6    7    8
                                                      9
 DE= -3.49D-05 DEPred=-2.64D-05 R= 1.32D+00
 TightC=F SS=  1.41D+00  RLast= 4.50D-02 DXNew= 1.4270D+00 1.3485D-01
 Trust test= 1.32D+00 RLast= 4.50D-02 DXMaxT set to 8.49D-01
 ITU=  1  1  1  0  0  0  1  1  0
     Eigenvalues ---    0.00657   0.00996   0.01154   0.01486   0.01589
     Eigenvalues ---    0.01749   0.01809   0.02035   0.02103   0.02141
     Eigenvalues ---    0.02148   0.02231   0.02481   0.02987   0.04461
     Eigenvalues ---    0.11735   0.15383   0.16122   0.22134   0.23451
     Eigenvalues ---    0.23822   0.24660   0.24981   0.24992   0.24997
     Eigenvalues ---    0.25056   0.25184   0.26941   0.31225   0.31620
     Eigenvalues ---    0.31942   0.32191   0.32389   0.33033   0.33675
     Eigenvalues ---    0.35125   0.35220   0.35954   0.40655   0.42441
     Eigenvalues ---    0.44084   0.46638   0.46916   0.52684   0.56313
     Eigenvalues ---    0.60846   0.69615   0.91896
 En-DIIS/RFO-DIIS/Sim-DIIS IScMMF=       -3 using points:     9    8    7
 RFO step:  Lambda=-5.84883003D-05.
 NNeg= 0 NGDIIS= 3 SimSw=  2.50D-01 Rises=F DC= -3.49D-05 SmlDif=  1.00D-05
 NRisDI= 0 DoIntr=F SqrtH=F CThrHd= 10.0 CDAdj=  3.0
 RMS Error=  0.6485250578D-02 NUsed= 3 OKEnD=T EnDIS=F
 InvSVX:  RCond= 1.21D-04 Info=           0 Equed=N FErr=  1.80D-14 BErr=  6.12D-17
 DidBck=F Rises=F RFO-DIIS coefs:    1.81402   -0.65418   -0.15984
 Iteration  1 RMS(Cart)=  0.00914410 RMS(Int)=  0.00006298
 Iteration  2 RMS(Cart)=  0.00007146 RMS(Int)=  0.00002841
 Iteration  3 RMS(Cart)=  0.00000000 RMS(Int)=  0.00002841
 ITry= 1 IFail=0 DXMaxC= 3.47D-02 DCOld= 1.00D+10 DXMaxT= 8.49D-01 DXLimC= 3.00D+00 Rises=F
 Variable       Old X    -DE/DX   Delta X   Delta X   Delta X     New X
                                 (Linear)    (Quad)   (Total)
    R1        2.75416   0.00014  -0.00118   0.00038  -0.00080   2.75337
    R2        2.73456  -0.00008   0.00034  -0.00004   0.00030   2.73487
    R3        2.33256   0.00005  -0.00010   0.00026   0.00016   2.33272
    R4        2.61123   0.00017  -0.00040   0.00058   0.00018   2.61140
    R5        3.28745  -0.00007  -0.00043   0.00011  -0.00032   3.28713
    R6        2.66332   0.00010   0.00052  -0.00049   0.00003   2.66335
    R7        3.31907   0.00001  -0.00080  -0.00025  -0.00105   3.31802
    R8        2.58420   0.00015   0.00032   0.00011   0.00042   2.58462
    R9        3.30802  -0.00012  -0.00016   0.00011  -0.00005   3.30797
   R10        2.66028  -0.00000  -0.00176   0.00034  -0.00142   2.65886
   R11        2.04922   0.00002   0.00014  -0.00003   0.00011   2.04933
   R12        2.76923   0.00007  -0.00055   0.00060   0.00005   2.76928
   R13        2.65110  -0.00029  -0.00187  -0.00242  -0.00429   2.64681
   R14        2.74411   0.00022   0.00138   0.00109   0.00247   2.74658
   R15        2.36820   0.00012   0.00180   0.00018   0.00197   2.37018
   R16        2.53219  -0.00031  -0.00011  -0.00059  -0.00070   2.53150
   R17        2.62233   0.00022   0.00034  -0.00039  -0.00005   2.62228
   R18        2.04110  -0.00005   0.00028   0.00020   0.00047   2.04157
   R19        2.37607  -0.00000   0.00159  -0.00002   0.00156   2.37763
    A1        1.94780   0.00006   0.00041   0.00028   0.00064   1.94845
    A2        2.16044  -0.00006   0.00023  -0.00005   0.00014   2.16058
    A3        2.17485  -0.00000  -0.00041  -0.00031  -0.00076   2.17409
    A4        2.16024   0.00005  -0.00043  -0.00001  -0.00046   2.15977
    A5        2.00541  -0.00017   0.00119  -0.00054   0.00065   2.00606
    A6        2.11735   0.00012  -0.00078   0.00055  -0.00021   2.11714
    A7        2.12635  -0.00015   0.00012  -0.00079  -0.00070   2.12565
    A8        2.06739   0.00006  -0.00005   0.00149   0.00144   2.06883
    A9        2.08725   0.00009  -0.00004  -0.00074  -0.00076   2.08649
   A10        2.16660  -0.00010   0.00052  -0.00023   0.00027   2.16686
   A11        2.03584  -0.00001  -0.00098   0.00024  -0.00073   2.03511
   A12        2.08075   0.00011   0.00046  -0.00001   0.00046   2.08121
   A13        2.13749   0.00008  -0.00098  -0.00047  -0.00148   2.13601
   A14        2.07950  -0.00002   0.00130  -0.00006   0.00125   2.08075
   A15        2.06599  -0.00007  -0.00022   0.00049   0.00027   2.06626
   A16        2.02709   0.00006   0.00113   0.00088   0.00194   2.02903
   A17        2.20121   0.00013  -0.00337  -0.00109  -0.00449   2.19673
   A18        2.05482  -0.00019   0.00223   0.00032   0.00253   2.05735
   A19        2.18264   0.00024   0.00472   0.00239   0.00712   2.18976
   A20        2.13512   0.00001  -0.00357  -0.00094  -0.00450   2.13062
   A21        1.96308  -0.00026  -0.00103  -0.00173  -0.00279   1.96029
   A22        2.19442   0.00058   0.00383   0.00478   0.00856   2.20298
   A23        2.08805  -0.00094  -0.00573  -0.00750  -0.01328   2.07477
   A24        2.05386   0.00035   0.00085   0.00157   0.00240   2.05626
   A25        2.03718  -0.00015  -0.00155  -0.00165  -0.00319   2.03399
   A26        2.19157  -0.00020   0.00069   0.00016   0.00086   2.19243
   A27        2.12858  -0.00101  -0.00320  -0.00514  -0.00838   2.12020
   A28        2.13450   0.00126   0.00470   0.00704   0.01168   2.14618
    D1       -0.02590  -0.00008   0.00870  -0.00560   0.00310  -0.02280
    D2        3.09526  -0.00008   0.00763  -0.00577   0.00185   3.09711
    D3        3.12976   0.00001   0.00015   0.00057   0.00072   3.13048
    D4       -0.03227   0.00001  -0.00092   0.00040  -0.00053  -0.03280
    D5        0.02127   0.00008  -0.00807   0.00421  -0.00385   0.01741
    D6       -3.12162   0.00007  -0.00790   0.00432  -0.00358  -3.12521
    D7       -3.13453  -0.00002   0.00057  -0.00201  -0.00144  -3.13597
    D8        0.00577  -0.00003   0.00075  -0.00191  -0.00117   0.00460
    D9       -0.00002   0.00002   0.00101   0.00039   0.00138   0.00136
   D10        3.07010  -0.00004   0.00131  -0.00022   0.00107   3.07116
   D11       -3.11991   0.00003   0.00212   0.00058   0.00270  -3.11722
   D12       -0.04979  -0.00003   0.00242  -0.00003   0.00238  -0.04741
   D13        0.03173   0.00005  -0.01164   0.00647  -0.00518   0.02655
   D14       -3.09819   0.00000   0.00145  -0.00484  -0.00342  -3.10161
   D15       -3.03759   0.00011  -0.01194   0.00699  -0.00495  -3.04255
   D16        0.11567   0.00006   0.00115  -0.00431  -0.00319   0.11248
   D17        0.00965  -0.00002  -0.00231   0.00246   0.00014   0.00979
   D18        3.12903  -0.00005   0.00229   0.00036   0.00264   3.13166
   D19       -3.13062  -0.00001  -0.00249   0.00235  -0.00014  -3.13075
   D20       -0.01124  -0.00003   0.00211   0.00025   0.00236  -0.00888
   D21       -0.03663  -0.00005   0.01239  -0.00790   0.00450  -0.03213
   D22        3.09431  -0.00001   0.00047   0.00241   0.00283   3.09715
   D23        3.12702  -0.00002   0.00780  -0.00581   0.00201   3.12903
   D24       -0.02522   0.00002  -0.00412   0.00450   0.00034  -0.02488
   D25       -2.48153   0.00000   0.00741   0.00446   0.01188  -2.46965
   D26        0.73925   0.00008   0.00555   0.00925   0.01480   0.75405
   D27        0.67190  -0.00005   0.02068  -0.00701   0.01367   0.68557
   D28       -2.39050   0.00003   0.01882  -0.00222   0.01659  -2.37391
   D29       -3.05605   0.00007   0.00609   0.00530   0.01144  -3.04461
   D30        0.01315   0.00001   0.00765   0.00093   0.00864   0.02179
   D31        3.09225   0.00001  -0.00228  -0.00129  -0.00353   3.08872
   D32       -0.01491  -0.00001  -0.00194  -0.00357  -0.00551  -0.02042
   D33        0.02079   0.00006  -0.00419   0.00278  -0.00139   0.01940
   D34       -3.08637   0.00004  -0.00385   0.00050  -0.00338  -3.08975
   D35       -0.07357  -0.00006  -0.00982  -0.00820  -0.01793  -0.09150
   D36        0.10374   0.00016   0.00900   0.01306   0.02204   0.12578
   D37        0.00762  -0.00004   0.00401   0.00139   0.00534   0.01296
   D38        3.11141  -0.00001   0.00359   0.00387   0.00744   3.11884
   D39       -0.07051  -0.00013  -0.00643  -0.00980  -0.01633  -0.08684
         Item               Value     Threshold  Converged?
 Maximum Force            0.001259     0.000450     NO 
 RMS     Force            0.000237     0.000300     YES
 Maximum Displacement     0.034691     0.001800     NO 
 RMS     Displacement     0.009139     0.001200     NO 
 Predicted change in Energy=-2.872251D-05
 Lowest energy point so far.  Saving SCF results.
 GradGradGradGradGradGradGradGradGradGradGradGradGradGradGradGradGradGrad

 Leave Link  103 at Tue Apr  5 20:32:39 2022, MaxMem=  1879048192 cpu:               0.2 elap:               0.1
 (Enter /gpfs/software/gaussian16/sse4/tar/g16/l202.exe)
                          Input orientation:                          
 ---------------------------------------------------------------------
 Center     Atomic      Atomic             Coordinates (Angstroms)
 Number     Number       Type             X           Y           Z
 ---------------------------------------------------------------------
      1          6           0       -4.004084   -0.757524   -0.362912
      2          6           0       -3.369704    0.451422    0.145924
      3          6           0       -2.003465    0.597842    0.292855
      4          6           0       -3.026651   -1.763430   -0.719638
      5          6           0       -1.675599   -1.606231   -0.576079
      6          6           0       -1.105302   -0.433496   -0.047750
      7         17           0       -1.378147    2.152253    0.817916
      8          8           0       -5.225028   -0.893373   -0.483902
      9         17           0       -4.464521    1.745487    0.536491
     10          6           0        0.350486   -0.392722    0.115141
     11          6           0        1.284052   -0.921768   -0.785044
     12          6           0        2.525318   -0.982047   -0.615489
     13          6           0        0.978370    0.133935    1.315494
     14          6           0        2.361824    0.071360    1.403305
     15          6           0        3.058065   -0.410849    0.472844
     16          1           0        0.316032    0.514550    2.079433
     17         17           0       -3.648486   -3.264263   -1.371613
     18          1           0       -1.015000   -2.417656   -0.861125
 ---------------------------------------------------------------------
                    Distance matrix (angstroms):
                    1          2          3          4          5
     1  C    0.000000
     2  C    1.457019   0.000000
     3  C    2.503902   1.381896   0.000000
     4  C    1.447230   2.402592   2.765439   0.000000
     5  C    2.487486   2.761379   2.391752   1.367721   0.000000
     6  C    2.933813   2.438874   1.409385   2.431407   1.407010
     7  Cl   4.093495   2.703830   1.755821   4.518208   4.019689
     8  O    1.234422   2.376422   3.633943   2.376012   3.621479
     9  Cl   2.699258   1.739475   2.726398   3.994725   4.499990
    10  C    4.395896   3.814884   2.560056   3.739084   2.460775
    11  C    5.307500   4.940626   3.778736   4.392588   3.044945
    12  C    6.538142   6.114398   4.881702   5.607653   4.247219
    13  C    5.332598   4.513805   3.186274   4.876674   3.694561
    14  C    6.658180   5.880125   4.534979   6.075278   4.799277
    15  C    7.119875   6.493581   5.164198   6.346279   4.993672
    16  H    5.123146   4.162582   2.928970   4.919097   3.939042
    17  Cl   2.725374   4.023301   4.515794   1.750500   2.697078
    18  H    3.455268   3.845826   3.376678   2.120087   1.084459
                    6          7          8          9         10
     6  C    0.000000
     7  Cl   2.740424   0.000000
     8  O    4.168196   5.076323   0.000000
     9  Cl   4.046438   3.125759   2.929702   0.000000
    10  C    1.465440   3.155782   5.629908   5.285241   0.000000
    11  C    2.547748   4.371085   6.516104   6.473546   1.400631
    12  C    3.715459   5.207257   7.751970   7.591071   2.368759
    13  C    2.553841   3.142350   6.540286   5.729661   1.453428
    14  C    3.792282   4.319743   7.877346   7.081883   2.433150
    15  C    4.195850   5.135031   8.352115   7.825800   2.731165
    16  H    2.728349   2.672778   6.265483   5.171998   2.163971
    17  Cl   4.029099   6.267944   2.982387   5.422579   5.142759
    18  H    2.146304   4.882122   4.493336   5.584289   2.630210
                   11         12         13         14         15
    11  C    0.000000
    12  C    1.254243   0.000000
    13  C    2.370698   2.714251   0.000000
    14  C    2.633774   2.282965   1.387649   0.000000
    15  C    2.233930   1.339610   2.309108   1.258187   0.000000
    16  H    3.347431   3.792539   1.080353   2.199734   3.310020
    17  Cl   5.491929   6.625413   6.338462   7.412852   7.518100
    18  H    2.743922   3.828207   3.901514   4.767157   4.732505
                   16         17         18
    16  H    0.000000
    17  Cl   6.473527   0.000000
    18  H    4.360775   2.812933   0.000000
 Stoichiometry    C12H2Cl3O(1-)
 Framework group  C1[X(C12H2Cl3O)]
 Deg. of freedom    48
 Full point group                 C1      NOp   1
 RotChk:  IX=0 Diff= 4.46D-03
 Largest Abelian subgroup         C1      NOp   1
 Largest concise Abelian subgroup C1      NOp   1
                         Standard orientation:                         
 ---------------------------------------------------------------------
 Center     Atomic      Atomic             Coordinates (Angstroms)
 Number     Number       Type             X           Y           Z
 ---------------------------------------------------------------------
      1          6           0        2.329431    0.274014    0.063750
      2          6           0        1.517311   -0.933947   -0.001001
      3          6           0        0.136248   -0.928827   -0.048705
      4          6           0        1.512303    1.468274    0.040931
      5          6           0        0.145645    1.462636   -0.012687
      6          6           0       -0.602561    0.271358   -0.039563
      7         17           0       -0.702335   -2.460419   -0.232848
      8          8           0        3.562664    0.270130    0.117783
      9         17           0        2.417775   -2.421435   -0.049120
     10          6           0       -2.063975    0.379921   -0.039536
     11          6           0       -2.807833    1.336093   -0.742512
     12          6           0       -4.049056    1.504112   -0.677240
     13          6           0       -2.900667   -0.464835    0.796398
     14          6           0       -4.270410   -0.243691    0.774695
     15          6           0       -4.780637    0.647227    0.047393
     16          1           0       -2.390894   -1.195219    1.407816
[truncated: 1,244,340 more chars]
