# Supplementary material for: Gas Phase Reactivity of Isomeric Hydroxylated Polychlorinated Biphenyls
Source: J Am Soc Mass Spectrom. 2024 Apr 19;35(5):1021–9. doi: 10.1021/jasms.4c00035 (PMC11066962; doi:10.1021/jasms.4c00035)
Supplement: Supplementary file 3 — js4c00035_si_003.zip [file js4c00035_si_003.zip › Claculated geometries/4-OH-CB79_b0.out]

 Entering Gaussian System, Link 0=/gpfs/software/gaussian16/sse4/tar/g16/g16
 Initial command:
 /gpfs/software/gaussian16/sse4/tar/g16/l1.exe "/tmp/Gau-9697.inp" -scrdir="/tmp/"
 Entering Link 1 = /gpfs/software/gaussian16/sse4/tar/g16/l1.exe PID=      9698.
  
 Copyright (c) 1988,1990,1992,1993,1995,1998,2003,2009,2016,
            Gaussian, Inc.  All Rights Reserved.
  
 This is part of the Gaussian(R) 16 program.  It is based on
 the Gaussian(R) 09 system (copyright 2009, Gaussian, Inc.),
 the Gaussian(R) 03 system (copyright 2003, Gaussian, Inc.),
 the Gaussian(R) 98 system (copyright 1998, Gaussian, Inc.),
 the Gaussian(R) 94 system (copyright 1995, Gaussian, Inc.),
 the Gaussian 92(TM) system (copyright 1992, Gaussian, Inc.),
 the Gaussian 90(TM) system (copyright 1990, Gaussian, Inc.),
 the Gaussian 88(TM) system (copyright 1988, Gaussian, Inc.),
 the Gaussian 86(TM) system (copyright 1986, Carnegie Mellon
 University), and the Gaussian 82(TM) system (copyright 1983,
 Carnegie Mellon University). Gaussian is a federally registered
 trademark of Gaussian, Inc.
  
 This software contains proprietary and confidential information,
 including trade secrets, belonging to Gaussian, Inc.
  
 This software is provided under written license and may be
 used, copied, transmitted, or stored only in accord with that
 written license.
  
 The following legend is applicable only to US Government
 contracts under FAR:
  
                    RESTRICTED RIGHTS LEGEND
  
 Use, reproduction and disclosure by the US Government is
 subject to restrictions as set forth in subparagraphs (a)
 and (c) of the Commercial Computer Software - Restricted
 Rights clause in FAR 52.227-19.
  
 Gaussian, Inc.
 340 Quinnipiac St., Bldg. 40, Wallingford CT 06492
  
  
 ---------------------------------------------------------------
 Warning -- This program may not be used in any manner that
 competes with the business of Gaussian, Inc. or will provide
 assistance to any competitor of Gaussian, Inc.  The licensee
 of this program is prohibited from giving any competitor of
 Gaussian, Inc. access to this program.  By using this program,
 the user acknowledges that Gaussian, Inc. is engaged in the
 business of creating and licensing software in the field of
 computational chemistry and represents and warrants to the
 licensee that it is not a competitor of Gaussian, Inc. and that
 it will not use this program in any manner prohibited above.
 ---------------------------------------------------------------
  

 Cite this work as:
 Gaussian 16, Revision A.03,
 M. J. Frisch, G. W. Trucks, H. B. Schlegel, G. E. Scuseria, 
 M. A. Robb, J. R. Cheeseman, G. Scalmani, V. Barone, 
 G. A. Petersson, H. Nakatsuji, X. Li, M. Caricato, A. V. Marenich, 
 J. Bloino, B. G. Janesko, R. Gomperts, B. Mennucci, H. P. Hratchian, 
 J. V. Ortiz, A. F. Izmaylov, J. L. Sonnenberg, D. Williams-Young, 
 F. Ding, F. Lipparini, F. Egidi, J. Goings, B. Peng, A. Petrone, 
 T. Henderson, D. Ranasinghe, V. G. Zakrzewski, J. Gao, N. Rega, 
 G. Zheng, W. Liang, M. Hada, M. Ehara, K. Toyota, R. Fukuda, 
 J. Hasegawa, M. Ishida, T. Nakajima, Y. Honda, O. Kitao, H. Nakai, 
 T. Vreven, K. Throssell, J. A. Montgomery, Jr., J. E. Peralta, 
 F. Ogliaro, M. J. Bearpark, J. J. Heyd, E. N. Brothers, K. N. Kudin, 
 V. N. Staroverov, T. A. Keith, R. Kobayashi, J. Normand, 
 K. Raghavachari, A. P. Rendell, J. C. Burant, S. S. Iyengar, 
 J. Tomasi, M. Cossi, J. M. Millam, M. Klene, C. Adamo, R. Cammi, 
 J. W. Ochterski, R. L. Martin, K. Morokuma, O. Farkas, 
 J. B. Foresman, and D. J. Fox, Gaussian, Inc., Wallingford CT, 2016.
 
 ******************************************
 Gaussian 16:  ES64L-G16RevA.03 25-Dec-2016
                 6-Jul-2022 
 ******************************************
 %Chk=checkpoint
 %Mem=5gb
 %NProc=5
 Will use up to    5 processors via shared memory.
 -------------------------------------------------
 #p M062X/6-311+G** opt int=ultrafine freq pop=nbo
 -------------------------------------------------
 1/18=20,19=15,26=4,38=1/1,3;
 2/9=110,12=2,17=6,18=5,40=1/2;
 3/5=4,6=6,7=111,11=2,25=1,30=1,71=1,74=-55,75=-5/1,2,3;
 4//1;
 5/5=2,38=5/2;
 6/7=2,8=2,9=2,10=2,28=1,40=1/1,7;
 7//1,2,3,16;
 1/18=20,19=15,26=4/3(2);
 2/9=110/2;
 99//99;
 2/9=110/2;
 3/5=4,6=6,7=111,11=2,25=1,30=1,71=1,74=-55,75=-5/1,2,3;
 4/5=5,16=3,69=1/1;
 5/5=2,38=5/2;
 7//1,2,3,16;
 1/18=20,19=15,26=4/3(-5);
 2/9=110/2;
 6/7=2,8=2,9=2,10=2,19=2,28=1,40=1/1,7;
 99/9=1/99;
 Leave Link    1 at Wed Jul  6 08:03:56 2022, MaxMem=   671088640 cpu:              59.8 elap:              15.0
 (Enter /gpfs/software/gaussian16/sse4/tar/g16/l101.exe)
 ---
 ...
 ---
 Symbolic Z-matrix:
 Charge = -1 Multiplicity = 1
 C                    -8.03917  -1.58223   6.75925 
 C                    -7.16907  -2.65101   7.3211 
 C                    -5.95288  -2.90031   6.80891 
 C                    -7.43287  -0.8574    5.61859 
 C                    -6.11526  -1.19136   5.13034 
 C                    -5.36     -2.17302   5.67433 
 H                    -5.37782  -3.69428   7.27154 
 H                    -5.79001  -0.58619   4.29294 
 Cl                   -8.31858   0.40537   4.86423 
 O                    -9.15313  -1.32466   7.19798 
 Cl                   -7.77107  -3.5632    8.65422 
 C                    -3.98594  -2.47978   5.12191 
 C                    -3.18795  -3.49946   5.67848 
 C                    -1.90777  -3.80395   5.18327 
 C                    -3.42543  -1.77904   4.0355 
 C                    -2.14852  -2.077     3.53557 
 C                    -1.38584  -3.09005   4.10762 
 Cl                    0.17541  -3.40425   3.4441 
 H                    -1.7598   -1.50667   2.69417 
 H                    -3.95406  -0.97452   3.53229 
 
 ITRead=  0  0  0  0  0  0  0  0  0  0  0  0  0  0  0  0  0  0  0  0
 MicOpt= -1 -1 -1 -1 -1 -1 -1 -1 -1 -1 -1 -1 -1 -1 -1 -1 -1 -1 -1 -1
 NAtoms=     20 NQM=       20 NQMF=       0 NMMI=      0 NMMIF=      0
                NMic=       0 NMicF=      0.
                    Isotopes and Nuclear Properties:
 (Nuclear quadrupole moments (NQMom) in fm**2, nuclear magnetic moments (NMagM)
  in nuclear magnetons)

  Atom         1           2           3           4           5           6           7           8           9          10
 IAtWgt=          12          12          12          12          12          12           1           1          35          16
 AtmWgt=  12.0000000  12.0000000  12.0000000  12.0000000  12.0000000  12.0000000   1.0078250   1.0078250  34.9688527  15.9949146
 NucSpn=           0           0           0           0           0           0           1           1           3           0
 AtZEff=  -0.0000000  -0.0000000  -0.0000000  -0.0000000  -0.0000000  -0.0000000  -0.0000000  -0.0000000  -0.0000000  -0.0000000
 NQMom=    0.0000000   0.0000000   0.0000000   0.0000000   0.0000000   0.0000000   0.0000000   0.0000000  -8.1650000   0.0000000
 NMagM=    0.0000000   0.0000000   0.0000000   0.0000000   0.0000000   0.0000000   2.7928460   2.7928460   0.8218740   0.0000000
 AtZNuc=   6.0000000   6.0000000   6.0000000   6.0000000   6.0000000   6.0000000   1.0000000   1.0000000  17.0000000   8.0000000

  Atom        11          12          13          14          15          16          17          18          19          20
 IAtWgt=          35          12          12          12          12          12          12          35           1           1
 AtmWgt=  34.9688527  12.0000000  12.0000000  12.0000000  12.0000000  12.0000000  12.0000000  34.9688527   1.0078250   1.0078250
 NucSpn=           3           0           0           0           0           0           0           3           1           1
 AtZEff=  -0.0000000  -0.0000000  -0.0000000  -0.0000000  -0.0000000  -0.0000000  -0.0000000  -0.0000000  -0.0000000  -0.0000000
 NQMom=   -8.1650000   0.0000000   0.0000000   0.0000000   0.0000000   0.0000000   0.0000000  -8.1650000   0.0000000   0.0000000
 NMagM=    0.8218740   0.0000000   0.0000000   0.0000000   0.0000000   0.0000000   0.0000000   0.8218740   2.7928460   2.7928460
 AtZNuc=  17.0000000   6.0000000   6.0000000   6.0000000   6.0000000   6.0000000   6.0000000  17.0000000   1.0000000   1.0000000
 Leave Link  101 at Wed Jul  6 08:04:57 2022, MaxMem=   671088640 cpu:               1.5 elap:              16.4
 (Enter /gpfs/software/gaussian16/sse4/tar/g16/l103.exe)

 GradGradGradGradGradGradGradGradGradGradGradGradGradGradGradGradGradGrad
 Berny optimization.
 Initialization pass.
                           ----------------------------
                           !    Initial Parameters    !
                           ! (Angstroms and Degrees)  !
 --------------------------                            --------------------------
 ! Name  Definition              Value          Derivative Info.                !
 --------------------------------------------------------------------------------
 ! R1    R(1,2)                  1.4883         estimate D2E/DX2                !
 ! R2    R(1,4)                  1.4812         estimate D2E/DX2                !
 ! R3    R(1,10)                 1.2246         estimate D2E/DX2                !
 ! R4    R(2,3)                  1.343          estimate D2E/DX2                !
 ! R5    R(2,11)                 1.7239         estimate D2E/DX2                !
 ! R6    R(3,6)                  1.4723         estimate D2E/DX2                !
 ! R7    R(3,7)                  1.084          estimate D2E/DX2                !
 ! R8    R(4,5)                  1.4443         estimate D2E/DX2                !
 ! R9    R(4,9)                  1.717          estimate D2E/DX2                !
 ! R10   R(5,6)                  1.3528         estimate D2E/DX2                !
 ! R11   R(5,8)                  1.0832         estimate D2E/DX2                !
 ! R12   R(6,12)                 1.5124         estimate D2E/DX2                !
 ! R13   R(12,13)                1.4094         estimate D2E/DX2                !
 ! R14   R(12,15)                1.4091         estimate D2E/DX2                !
 ! R15   R(13,14)                1.406          estimate D2E/DX2                !
 ! R16   R(14,17)                1.3925         estimate D2E/DX2                !
 ! R17   R(15,16)                1.4033         estimate D2E/DX2                !
 ! R18   R(15,20)                1.0862         estimate D2E/DX2                !
 ! R19   R(16,17)                1.3911         estimate D2E/DX2                !
 ! R20   R(16,19)                1.0883         estimate D2E/DX2                !
 ! R21   R(17,18)                1.7252         estimate D2E/DX2                !
 ! A1    A(2,1,4)              113.7543         estimate D2E/DX2                !
 ! A2    A(2,1,10)             123.2014         estimate D2E/DX2                !
 ! A3    A(4,1,10)             123.0442         estimate D2E/DX2                !
 ! A4    A(1,2,3)              121.2491         estimate D2E/DX2                !
 ! A5    A(1,2,11)             117.8902         estimate D2E/DX2                !
 ! A6    A(3,2,11)             120.8607         estimate D2E/DX2                !
 ! A7    A(2,3,6)              124.5318         estimate D2E/DX2                !
 ! A8    A(2,3,7)              116.9749         estimate D2E/DX2                !
 ! A9    A(6,3,7)              118.4933         estimate D2E/DX2                !
 ! A10   A(1,4,5)              121.3718         estimate D2E/DX2                !
 ! A11   A(1,4,9)              119.1478         estimate D2E/DX2                !
 ! A12   A(5,4,9)              119.4805         estimate D2E/DX2                !
 ! A13   A(4,5,6)              122.7641         estimate D2E/DX2                !
 ! A14   A(4,5,8)              113.96           estimate D2E/DX2                !
 ! A15   A(6,5,8)              123.2759         estimate D2E/DX2                !
 ! A16   A(3,6,5)              116.3289         estimate D2E/DX2                !
 ! A17   A(3,6,12)             123.1707         estimate D2E/DX2                !
 ! A18   A(5,6,12)             120.5005         estimate D2E/DX2                !
 ! A19   A(6,12,13)            121.1261         estimate D2E/DX2                !
 ! A20   A(6,12,15)            122.8305         estimate D2E/DX2                !
 ! A21   A(13,12,15)           116.0434         estimate D2E/DX2                !
 ! A22   A(12,13,14)           122.2175         estimate D2E/DX2                !
 ! A23   A(13,14,17)           120.1533         estimate D2E/DX2                !
 ! A24   A(12,15,16)           122.0762         estimate D2E/DX2                !
 ! A25   A(12,15,20)           122.135          estimate D2E/DX2                !
 ! A26   A(16,15,20)           115.7888         estimate D2E/DX2                !
 ! A27   A(15,16,17)           120.4645         estimate D2E/DX2                !
 ! A28   A(15,16,19)           119.2872         estimate D2E/DX2                !
 ! A29   A(17,16,19)           120.2482         estimate D2E/DX2                !
 ! A30   A(14,17,16)           119.0451         estimate D2E/DX2                !
 ! A31   A(14,17,18)           122.8811         estimate D2E/DX2                !
 ! A32   A(16,17,18)           118.0738         estimate D2E/DX2                !
 ! D1    D(4,1,2,3)              0.0027         estimate D2E/DX2                !
 ! D2    D(4,1,2,11)          -179.9964         estimate D2E/DX2                !
 ! D3    D(10,1,2,3)          -179.9978         estimate D2E/DX2                !
 ! D4    D(10,1,2,11)            0.003          estimate D2E/DX2                !
 ! D5    D(2,1,4,5)             -0.0046         estimate D2E/DX2                !
 ! D6    D(2,1,4,9)            179.9959         estimate D2E/DX2                !
 ! D7    D(10,1,4,5)           179.996          estimate D2E/DX2                !
 ! D8    D(10,1,4,9)            -0.0035         estimate D2E/DX2                !
 ! D9    D(1,2,3,6)              0.0007         estimate D2E/DX2                !
 ! D10   D(1,2,3,7)           -179.9989         estimate D2E/DX2                !
 ! D11   D(11,2,3,6)           179.9998         estimate D2E/DX2                !
 ! D12   D(11,2,3,7)             0.0002         estimate D2E/DX2                !
 ! D13   D(2,3,6,5)             -0.0024         estimate D2E/DX2                !
 ! D14   D(2,3,6,12)           179.9974         estimate D2E/DX2                !
 ! D15   D(7,3,6,5)            179.9972         estimate D2E/DX2                !
 ! D16   D(7,3,6,12)            -0.003          estimate D2E/DX2                !
 ! D17   D(1,4,5,6)              0.0031         estimate D2E/DX2                !
 ! D18   D(1,4,5,8)           -179.9973         estimate D2E/DX2                !
 ! D19   D(9,4,5,6)           -179.9974         estimate D2E/DX2                !
 ! D20   D(9,4,5,8)              0.0022         estimate D2E/DX2                !
 ! D21   D(4,5,6,3)              0.0005         estimate D2E/DX2                !
 ! D22   D(4,5,6,12)          -179.9994         estimate D2E/DX2                !
 ! D23   D(8,5,6,3)           -179.9991         estimate D2E/DX2                !
 ! D24   D(8,5,6,12)             0.001          estimate D2E/DX2                !
 ! D25   D(3,6,12,13)           -0.0019         estimate D2E/DX2                !
 ! D26   D(3,6,12,15)          179.9982         estimate D2E/DX2                !
 ! D27   D(5,6,12,13)          179.998          estimate D2E/DX2                !
 ! D28   D(5,6,12,15)           -0.0019         estimate D2E/DX2                !
 ! D29   D(6,12,13,14)         179.9994         estimate D2E/DX2                !
 ! D30   D(15,12,13,14)         -0.0007         estimate D2E/DX2                !
 ! D31   D(6,12,15,16)        -179.9998         estimate D2E/DX2                !
 ! D32   D(6,12,15,20)           0.0007         estimate D2E/DX2                !
 ! D33   D(13,12,15,16)          0.0003         estimate D2E/DX2                !
 ! D34   D(13,12,15,20)       -179.9992         estimate D2E/DX2                !
 ! D35   D(12,13,14,17)          0.0004         estimate D2E/DX2                !
 ! D36   D(13,14,17,16)          0.0003         estimate D2E/DX2                !
 ! D37   D(13,14,17,18)       -179.9998         estimate D2E/DX2                !
 ! D38   D(12,15,16,17)          0.0004         estimate D2E/DX2                !
 ! D39   D(12,15,16,19)        179.9996         estimate D2E/DX2                !
 ! D40   D(20,15,16,17)        179.9999         estimate D2E/DX2                !
 ! D41   D(20,15,16,19)         -0.0008         estimate D2E/DX2                !
 ! D42   D(15,16,17,14)         -0.0007         estimate D2E/DX2                !
 ! D43   D(15,16,17,18)        179.9995         estimate D2E/DX2                !
 ! D44   D(19,16,17,14)       -179.9999         estimate D2E/DX2                !
 ! D45   D(19,16,17,18)          0.0002         estimate D2E/DX2                !
 --------------------------------------------------------------------------------
 Trust Radius=3.00D-01 FncErr=1.00D-07 GrdErr=1.00D-06 EigMax=2.50D+02 EigMin=1.00D-04
 Number of steps in this run=    108 maximum allowed number of steps=    120.
 GradGradGradGradGradGradGradGradGradGradGradGradGradGradGradGradGradGrad

 Leave Link  103 at Wed Jul  6 08:04:57 2022, MaxMem=   671088640 cpu:               0.2 elap:               0.1
 (Enter /gpfs/software/gaussian16/sse4/tar/g16/l202.exe)
                          Input orientation:                          
 ---------------------------------------------------------------------
 Center     Atomic      Atomic             Coordinates (Angstroms)
 Number     Number       Type             X           Y           Z
 ---------------------------------------------------------------------
      1          6           0       -8.039170   -1.582230    6.759250
      2          6           0       -7.169070   -2.651010    7.321100
      3          6           0       -5.952880   -2.900310    6.808910
      4          6           0       -7.432870   -0.857400    5.618590
      5          6           0       -6.115260   -1.191360    5.130340
      6          6           0       -5.360000   -2.173020    5.674330
      7          1           0       -5.377820   -3.694280    7.271540
      8          1           0       -5.790010   -0.586190    4.292940
      9         17           0       -8.318580    0.405370    4.864230
     10          8           0       -9.153130   -1.324660    7.197980
     11         17           0       -7.771070   -3.563200    8.654220
     12          6           0       -3.985940   -2.479780    5.121910
     13          6           0       -3.187950   -3.499460    5.678480
     14          6           0       -1.907770   -3.803950    5.183270
     15          6           0       -3.425430   -1.779040    4.035500
     16          6           0       -2.148520   -2.077000    3.535570
     17          6           0       -1.385840   -3.090050    4.107620
     18         17           0        0.175410   -3.404250    3.444100
     19          1           0       -1.759800   -1.506670    2.694170
     20          1           0       -3.954060   -0.974520    3.532290
 ---------------------------------------------------------------------
                    Distance matrix (angstroms):
                    1          2          3          4          5
     1  C    0.000000
     2  C    1.488301   0.000000
     3  C    2.468280   1.342984   0.000000
     4  C    1.481244   2.487000   2.789393   0.000000
     5  C    2.550991   2.835582   2.400932   1.444304   0.000000
     6  C    2.950260   2.492601   1.472321   2.455759   1.352775
     7  H    3.435983   2.073510   1.084024   3.873417   3.375376
     8  H    3.483318   3.915998   3.422248   2.128354   1.083170
     9  Cl   2.760385   4.086446   4.506200   1.717012   2.734041
    10  O    1.224636   2.389740   3.588265   2.381617   3.677167
    11  Cl   2.754457   1.723863   2.674024   4.080537   4.559064
    12  C    4.462640   3.872735   2.625199   3.841892   2.488795
    13  C    5.327116   4.389463   3.046587   5.000341   3.767881
    14  C    6.709234   5.794900   4.452211   6.276814   4.952918
    15  C    5.361357   5.056712   3.916255   4.406265   2.962976
    16  C    6.733251   6.313925   5.085838   5.809540   4.366082
    17  C    7.319253   6.630608   5.309503   6.620750   5.197922
    18  Cl   9.043744   8.339058   7.009411   8.312688   6.878431
    19  H    7.480713   7.209591   6.037817   6.415412   5.000438
    20  H    5.241250   5.244234   4.294204   4.058138   2.696585
                    6          7          8          9         10
     6  C    0.000000
     7  H    2.205817   0.000000
     8  H    2.147365   4.324602   0.000000
     9  Cl   4.007188   5.590200   2.775469   0.000000
    10  O    4.174812   4.457968   4.505016   3.022560   0.000000
    11  Cl   4.077451   2.767062   5.639854   5.514829   3.006956
    12  C    1.512386   2.834299   2.743637   5.211742   5.687198
    13  C    2.545046   2.715019   4.144584   6.498774   6.528553
    14  C    3.849541   4.051438   5.120396   7.675848   7.918407
    15  C    2.565842   4.236971   2.660903   5.422302   6.558528
    16  C    3.859678   5.196291   4.007065   6.782119   7.940014
    17  C    4.369150   5.129463   5.069553   7.800853   8.543870
    18  Cl   6.093490   6.750687   6.651934   9.416891  10.268299
    19  H    4.720891   6.231214   4.432374   7.168169   8.659028
    20  H    2.828675   4.837993   2.024871   4.767305   6.371045
                   11         12         13         14         15
    11  Cl   0.000000
    12  C    5.289444   0.000000
    13  C    5.464804   1.409364   0.000000
    14  C    6.817899   2.464951   1.405990   0.000000
    15  C    6.587897   1.409076   2.390737   2.778656   0.000000
    16  C    7.747415   2.460654   2.774143   2.399006   1.403285
    17  C    7.852809   2.856875   2.425452   1.392511   2.425670
    18  Cl   9.503534   4.581105   4.039023   2.743011   3.994635
    19  H    8.711308   3.434613   3.862244   3.390429   2.155847
    20  H    6.892387   2.189456   3.401232   3.862475   1.086242
                   16         17         18         19         20
    16  C    0.000000
    17  C    1.391112   0.000000
    18  Cl   2.677799   1.725248   0.000000
    19  H    1.088271   2.155175   2.812160   0.000000
    20  H    2.115525   3.376718   4.792065   2.408403   0.000000
 Stoichiometry    C12H4Cl3O(1-)
 Framework group  C1[X(C12H4Cl3O)]
 Deg. of freedom    54
 Full point group                 C1      NOp   1
 Largest Abelian subgroup         C1      NOp   1
 Largest concise Abelian subgroup C1      NOp   1
                         Standard orientation:                         
 ---------------------------------------------------------------------
 Center     Atomic      Atomic             Coordinates (Angstroms)
 Number     Number       Type             X           Y           Z
 ---------------------------------------------------------------------
      1          6           0        3.167035    0.015832   -0.000059
      2          6           0        2.383092   -1.249266    0.000000
      3          6           0        1.040166   -1.236699    0.000039
      4          6           0        2.328893    1.237143   -0.000006
      5          6           0        0.886687    1.159322   -0.000004
      6          6           0        0.216947   -0.016028    0.000012
      7          1           0        0.539434   -2.198144    0.000099
      8          1           0        0.394119    2.124016   -0.000009
      9         17           0        3.092116    2.775200    0.000042
     10          8           0        4.391297    0.046099   -0.000134
     11         17           0        3.253467   -2.737268    0.000041
     12          6           0       -1.295282   -0.037804   -0.000000
     13          6           0       -2.006368   -1.254629   -0.000026
     14          6           0       -3.411572   -1.301648   -0.000027
     15          6           0       -2.076190    1.135089    0.000011
     16          6           0       -3.478942    1.096412    0.000003
     17          6           0       -4.150927   -0.121631   -0.000009
     18         17           0       -5.876002   -0.097201   -0.000004
     19          1           0       -4.037270    2.030545    0.000018
     20          1           0       -1.630751    2.125798    0.000018
 ---------------------------------------------------------------------
 Rotational constants (GHZ):           0.7318185           0.1615537           0.1323390
 Leave Link  202 at Wed Jul  6 08:04:57 2022, MaxMem=   671088640 cpu:               0.4 elap:               0.2
 (Enter /gpfs/software/gaussian16/sse4/tar/g16/l301.exe)
 Standard basis: 6-311+G(d,p) (5D, 7F)
 Ernie: Thresh=  0.10000D-02 Tol=  0.10000D-05 Strict=F.
 There are   416 symmetry adapted cartesian basis functions of A   symmetry.
 There are   400 symmetry adapted basis functions of A   symmetry.
   400 basis functions,   659 primitive gaussians,   416 cartesian basis functions
    68 alpha electrons       68 beta electrons
       nuclear repulsion energy      1212.7475750601 Hartrees.
 IExCor= 4336 DFT=T Ex+Corr=M062X ExCW=0 ScaHFX=  0.540000
 ScaDFX=  1.000000  1.000000  1.000000  1.000000 ScalE2=  1.000000  1.000000
 IRadAn=      5 IRanWt=     -1 IRanGd=            0 ICorTp=0 IEmpDi=  4
 NAtoms=   20 NActive=   20 NUniq=   20 SFac= 1.00D+00 NAtFMM=   60 NAOKFM=F Big=F
 Integral buffers will be    131072 words long.
 Raffenetti 2 integral format.
 Two-electron integral symmetry is turned on.
 Leave Link  301 at Wed Jul  6 08:04:57 2022, MaxMem=   671088640 cpu:               0.6 elap:               0.2
 (Enter /gpfs/software/gaussian16/sse4/tar/g16/l302.exe)
 NPDir=0 NMtPBC=     1 NCelOv=     1 NCel=       1 NClECP=     1 NCelD=      1
         NCelK=      1 NCelE2=     1 NClLst=     1 CellRange=     0.0.
 One-electron integrals computed using PRISM.
 One-electron integral symmetry used in STVInt
 NBasis=   400 RedAO= T EigKep=  1.11D-06  NBF=   400
 NBsUse=   396 1.00D-06 EigRej=  5.86D-07 NBFU=   396
 Precomputing XC quadrature grid using
 IXCGrd= 4 IRadAn=           5 IRanWt=          -1 IRanGd=           0 AccXCQ= 0.00D+00.
 Generated NRdTot=       0 NPtTot=           0 NUsed=           0 NTot=          32
 NSgBfM=   406   406   406   406   406 MxSgAt=    20 MxSgA2=    20.
 Leave Link  302 at Wed Jul  6 08:05:00 2022, MaxMem=   671088640 cpu:              10.2 elap:               2.8
 (Enter /gpfs/software/gaussian16/sse4/tar/g16/l303.exe)
 DipDrv:  MaxL=1.
 Leave Link  303 at Wed Jul  6 08:05:00 2022, MaxMem=   671088640 cpu:               0.8 elap:               0.2
 (Enter /gpfs/software/gaussian16/sse4/tar/g16/l401.exe)
 ExpMin= 4.38D-02 ExpMax= 1.06D+05 ExpMxC= 3.62D+03 IAcc=3 IRadAn=         5 AccDes= 0.00D+00
 Harris functional with IExCor= 1009 and IRadAn=       5 diagonalized for initial guess.
 HarFok:  IExCor= 1009 AccDes= 0.00D+00 IRadAn=         5 IDoV= 1 UseB2=F ITyADJ=14
 ICtDFT=  3500011 ScaDFX=  1.000000  1.000000  1.000000  1.000000
 FoFCou: FMM=F IPFlag=           0 FMFlag=      100000 FMFlg1=           0
         NFxFlg=           0 DoJE=T BraDBF=F KetDBF=T FulRan=T
         wScrn=  0.000000 ICntrl=       500 IOpCl=  0 I1Cent=   200000004 NGrid=           0
         NMat0=    1 NMatS0=      1 NMatT0=    0 NMatD0=    1 NMtDS0=    0 NMtDT0=    0
 Petite list used in FoFCou.
 Harris En= -1914.45861987045    
 JPrj=0 DoOrth=F DoCkMO=F.
 Leave Link  401 at Wed Jul  6 08:05:06 2022, MaxMem=   671088640 cpu:              26.6 elap:               5.6
 (Enter /gpfs/software/gaussian16/sse4/tar/g16/l502.exe)
 Integral symmetry usage will be decided dynamically.
 Closed shell SCF:
 Using DIIS extrapolation, IDIIS=  1040.
 NGot=   671088640 LenX=   670736251 LenY=   670562754
 Requested convergence on RMS density matrix=1.00D-08 within 128 cycles.
 Requested convergence on MAX density matrix=1.00D-06.
 Requested convergence on             energy=1.00D-06.
 No special actions if energy rises.
 Fock matrices will be formed incrementally for  20 cycles.

 Cycle   1  Pass 1  IDiag  1:
 FoFJK:  IHMeth= 1 ICntrl=       0 DoSepK=F KAlg= 0 I1Cent=           0 FoldK=F
 IRaf= 800000000 NMat=       1 IRICut=       1 DoRegI=T DoRafI=F ISym2E= 0 IDoP0=0 IntGTp=1.
 FoFCou: FMM=F IPFlag=           0 FMFlag=      100000 FMFlg1=           0
         NFxFlg=           0 DoJE=F BraDBF=F KetDBF=F FulRan=T
         wScrn=  0.000000 ICntrl=         0 IOpCl=  0 I1Cent=           0 NGrid=           0
         NMat0=    1 NMatS0=      1 NMatT0=    0 NMatD0=    1 NMtDS0=    0 NMtDT0=    0
 Symmetry not used in FoFCou.
 E= -1914.83046949171    
 DIIS: error= 3.61D-02 at cycle   1 NSaved=   1.
 NSaved= 1 IEnMin= 1 EnMin= -1914.83046949171     IErMin= 1 ErrMin= 3.61D-02
 ErrMax= 3.61D-02  0.00D+00 EMaxC= 1.00D-01 BMatC= 6.49D-01 BMatP= 6.49D-01
 IDIUse=3 WtCom= 6.39D-01 WtEn= 3.61D-01
 Coeff-Com:  0.100D+01
 Coeff-En:   0.100D+01
 Coeff:      0.100D+01
 Gap=     0.069 Goal=   None    Shift=    0.000
 GapD=    0.069 DampG=0.500 DampE=0.500 DampFc=0.2500 IDamp=-1.
 Damping current iteration by 2.50D-01
 RMSDP=1.62D+00 MaxDP=1.17D+02              OVMax= 9.72D-01

 Cycle   2  Pass 1  IDiag  1:
 RMSU=  3.91D-01    CP:  2.11D+00
 E= -1914.88444142538     Delta-E=       -0.053971933669 Rises=F Damp=T
 DIIS: error= 2.03D-02 at cycle   2 NSaved=   2.
 NSaved= 2 IEnMin= 2 EnMin= -1914.88444142538     IErMin= 2 ErrMin= 2.03D-02
 ErrMax= 2.03D-02  0.00D+00 EMaxC= 1.00D-01 BMatC= 2.01D-01 BMatP= 6.49D-01
 IDIUse=3 WtCom= 7.97D-01 WtEn= 2.03D-01
 Coeff-Com: -0.471D+00 0.147D+01
 Coeff-En:   0.368D+00 0.632D+00
 Coeff:     -0.300D+00 0.130D+01
 Gap=     0.019 Goal=   None    Shift=    0.000
 RMSDP=4.01D-01 MaxDP=2.76D+01 DE=-5.40D-02 OVMax= 7.11D-01

 Cycle   3  Pass 1  IDiag  1:
 RMSU=  2.50D-02    CP:  1.06D+00  8.93D-03
 E= -1914.98114168467     Delta-E=       -0.096700259290 Rises=F Damp=F
 DIIS: error= 3.70D-02 at cycle   3 NSaved=   3.
 NSaved= 3 IEnMin= 3 EnMin= -1914.98114168467     IErMin= 2 ErrMin= 2.03D-02
 ErrMax= 3.70D-02  0.00D+00 EMaxC= 1.00D-01 BMatC= 2.75D-01 BMatP= 2.01D-01
 IDIUse=2 WtCom= 0.00D+00 WtEn= 1.00D+00
 Coeff-En:   0.000D+00 0.397D+00 0.603D+00
 Coeff:      0.000D+00 0.397D+00 0.603D+00
 Gap=     0.442 Goal=   None    Shift=    0.000
 RMSDP=6.17D-02 MaxDP=1.08D+01 DE=-9.67D-02 OVMax= 9.85D-01

 Cycle   4  Pass 1  IDiag  1:
 RMSU=  6.12D-02    CP:  1.08D+00  5.21D-03  7.04D-01
 E= -1913.11700932133     Delta-E=        1.864132363341 Rises=F Damp=F
 DIIS: error= 1.27D-01 at cycle   4 NSaved=   4.
 NSaved= 4 IEnMin= 3 EnMin= -1914.98114168467     IErMin= 2 ErrMin= 2.03D-02
 ErrMax= 1.27D-01  0.00D+00 EMaxC= 1.00D-01 BMatC= 1.35D+00 BMatP= 2.01D-01
 IDIUse=2 WtCom= 0.00D+00 WtEn= 1.00D+00
 Coeff-En:   0.000D+00 0.000D+00 0.782D+00 0.218D+00
 Coeff:      0.000D+00 0.000D+00 0.782D+00 0.218D+00
 Gap=    -0.028 Goal=   None    Shift=    0.000
 RMSDP=3.15D-02 MaxDP=4.69D+00 DE= 1.86D+00 OVMax= 9.84D-01

 Cycle   5  Pass 1  IDiag  1:
 RMSU=  1.44D-02    CP:  9.94D-01  2.22D-04  6.64D-01  5.62D-01
 E= -1915.28323516473     Delta-E=       -2.166225843400 Rises=F Damp=F
 DIIS: error= 1.63D-02 at cycle   5 NSaved=   5.
 NSaved= 5 IEnMin= 5 EnMin= -1915.28323516473     IErMin= 5 ErrMin= 1.63D-02
 ErrMax= 1.63D-02  0.00D+00 EMaxC= 1.00D-01 BMatC= 4.17D-02 BMatP= 2.01D-01
 IDIUse=3 WtCom= 8.37D-01 WtEn= 1.63D-01
 Coeff-Com: -0.231D+00 0.423D+00 0.312D+00 0.459D-01 0.450D+00
 Coeff-En:   0.000D+00 0.000D+00 0.000D+00 0.000D+00 0.100D+01
 Coeff:     -0.194D+00 0.354D+00 0.261D+00 0.384D-01 0.540D+00
 Gap=     0.099 Goal=   None    Shift=    0.000
 RMSDP=1.14D-02 MaxDP=1.60D+00 DE=-2.17D+00 OVMax= 1.53D-01

 Cycle   6  Pass 1  IDiag  1:
 RMSU=  6.55D-03    CP:  1.00D+00 -3.97D-03  7.56D-01  4.56D-01  5.82D-01
 E= -1915.27592908989     Delta-E=        0.007306074841 Rises=F Damp=F
 DIIS: error= 2.48D-02 at cycle   6 NSaved=   6.
 NSaved= 6 IEnMin= 5 EnMin= -1915.28323516473     IErMin= 5 ErrMin= 1.63D-02
 ErrMax= 2.48D-02  0.00D+00 EMaxC= 1.00D-01 BMatC= 4.08D-02 BMatP= 4.17D-02
 IDIUse=3 WtCom= 8.37D-01 WtEn= 1.63D-01
 Coeff-Com: -0.180D+00 0.254D+00 0.877D-01 0.633D-02 0.430D+00 0.402D+00
 Coeff-En:   0.000D+00 0.000D+00 0.000D+00 0.000D+00 0.537D+00 0.463D+00
 Coeff:     -0.151D+00 0.213D+00 0.734D-01 0.530D-02 0.447D+00 0.412D+00
 Gap=     0.075 Goal=   None    Shift=    0.000
 RMSDP=6.93D-03 MaxDP=1.26D+00 DE= 7.31D-03 OVMax= 1.11D-01

 Cycle   7  Pass 1  IDiag  1:
 RMSU=  2.38D-03    CP:  1.01D+00 -1.79D-03  7.20D-01  5.56D-01  6.79D-01
                    CP:  8.15D-01
 E= -1915.32363015371     Delta-E=       -0.047701063824 Rises=F Damp=F
 DIIS: error= 3.39D-03 at cycle   7 NSaved=   7.
 NSaved= 7 IEnMin= 7 EnMin= -1915.32363015371     IErMin= 7 ErrMin= 3.39D-03
 ErrMax= 3.39D-03  0.00D+00 EMaxC= 1.00D-01 BMatC= 2.45D-03 BMatP= 4.08D-02
 IDIUse=3 WtCom= 9.66D-01 WtEn= 3.39D-02
 Coeff-Com: -0.731D-01 0.101D+00-0.445D-02 0.559D-02 0.156D+00 0.227D+00
 Coeff-Com:  0.588D+00
 Coeff-En:   0.000D+00 0.000D+00 0.000D+00 0.000D+00 0.000D+00 0.000D+00
 Coeff-En:   0.100D+01
 Coeff:     -0.706D-01 0.976D-01-0.430D-02 0.540D-02 0.150D+00 0.220D+00
 Coeff:      0.602D+00
 Gap=     0.077 Goal=   None    Shift=    0.000
 RMSDP=1.91D-03 MaxDP=3.60D-01 DE=-4.77D-02 OVMax= 2.30D-02

 Cycle   8  Pass 1  IDiag  1:
 RMSU=  1.01D-03    CP:  1.01D+00 -2.05D-03  7.25D-01  5.80D-01  6.89D-01
                    CP:  8.10D-01  9.22D-01
 E= -1915.32626670247     Delta-E=       -0.002636548757 Rises=F Damp=F
 DIIS: error= 1.83D-03 at cycle   8 NSaved=   8.
 NSaved= 8 IEnMin= 8 EnMin= -1915.32626670247     IErMin= 8 ErrMin= 1.83D-03
 ErrMax= 1.83D-03  0.00D+00 EMaxC= 1.00D-01 BMatC= 6.95D-04 BMatP= 2.45D-03
 IDIUse=3 WtCom= 9.82D-01 WtEn= 1.83D-02
 Coeff-Com: -0.776D-02 0.110D-01-0.360D-01 0.435D-02-0.412D-01 0.215D-01
 Coeff-Com:  0.341D+00 0.708D+00
 Coeff-En:   0.000D+00 0.000D+00 0.000D+00 0.000D+00 0.000D+00 0.000D+00
 Coeff-En:   0.000D+00 0.100D+01
 Coeff:     -0.762D-02 0.108D-01-0.353D-01 0.427D-02-0.405D-01 0.211D-01
 Coeff:      0.334D+00 0.713D+00
 Gap=     0.084 Goal=   None    Shift=    0.000
 RMSDP=9.57D-04 MaxDP=6.74D-02 DE=-2.64D-03 OVMax= 1.95D-02

 Cycle   9  Pass 1  IDiag  1:
 RMSU=  8.04D-04    CP:  1.01D+00 -1.53D-03  7.19D-01  5.83D-01  6.80D-01
                    CP:  8.48D-01  1.04D+00  1.02D+00
 E= -1915.32715348260     Delta-E=       -0.000886780125 Rises=F Damp=F
 DIIS: error= 7.49D-04 at cycle   9 NSaved=   9.
 NSaved= 9 IEnMin= 9 EnMin= -1915.32715348260     IErMin= 9 ErrMin= 7.49D-04
 ErrMax= 7.49D-04  0.00D+00 EMaxC= 1.00D-01 BMatC= 5.01D-05 BMatP= 6.95D-04
 IDIUse=3 WtCom= 9.93D-01 WtEn= 7.49D-03
 Coeff-Com:  0.202D-02-0.235D-02-0.859D-02 0.272D-02-0.235D-01-0.115D-01
 Coeff-Com:  0.482D-02 0.223D+00 0.813D+00
 Coeff-En:   0.000D+00 0.000D+00 0.000D+00 0.000D+00 0.000D+00 0.000D+00
 Coeff-En:   0.000D+00 0.000D+00 0.100D+01
 Coeff:      0.200D-02-0.233D-02-0.853D-02 0.270D-02-0.233D-01-0.115D-01
 Coeff:      0.478D-02 0.221D+00 0.815D+00
 Gap=     0.084 Goal=   None    Shift=    0.000
 RMSDP=3.95D-04 MaxDP=4.62D-02 DE=-8.87D-04 OVMax= 8.66D-03

 Cycle  10  Pass 1  IDiag  1:
 RMSU=  2.11D-04    CP:  1.01D+00 -1.57D-03  7.10D-01  5.83D-01  6.72D-01
                    CP:  8.30D-01  1.04D+00  1.10D+00  9.80D-01
 E= -1915.32726148346     Delta-E=       -0.000108000864 Rises=F Damp=F
 DIIS: error= 2.78D-04 at cycle  10 NSaved=  10.
 NSaved=10 IEnMin=10 EnMin= -1915.32726148346     IErMin=10 ErrMin= 2.78D-04
 ErrMax= 2.78D-04  0.00D+00 EMaxC= 1.00D-01 BMatC= 1.14D-05 BMatP= 5.01D-05
 IDIUse=3 WtCom= 9.97D-01 WtEn= 2.78D-03
 Coeff-Com:  0.143D-02-0.184D-02 0.298D-02 0.517D-03-0.798D-03-0.665D-02
 Coeff-Com: -0.706D-01-0.525D-01 0.377D+00 0.750D+00
 Coeff-En:   0.000D+00 0.000D+00 0.000D+00 0.000D+00 0.000D+00 0.000D+00
 Coeff-En:   0.000D+00 0.000D+00 0.000D+00 0.100D+01
 Coeff:      0.142D-02-0.183D-02 0.297D-02 0.516D-03-0.796D-03-0.664D-02
 Coeff:     -0.704D-01-0.523D-01 0.376D+00 0.751D+00
 Gap=     0.084 Goal=   None    Shift=    0.000
 RMSDP=1.63D-04 MaxDP=3.02D-02 DE=-1.08D-04 OVMax= 4.43D-03

 Cycle  11  Pass 1  IDiag  1:
 RMSU=  8.77D-05    CP:  1.01D+00 -1.56D-03  7.09D-01  5.82D-01  6.66D-01
                    CP:  8.37D-01  1.03D+00  1.10D+00  1.05D+00  1.20D+00
 E= -1915.32728492103     Delta-E=       -0.000023437568 Rises=F Damp=F
 DIIS: error= 6.49D-05 at cycle  11 NSaved=  11.
 NSaved=11 IEnMin=11 EnMin= -1915.32728492103     IErMin=11 ErrMin= 6.49D-05
 ErrMax= 6.49D-05  0.00D+00 EMaxC= 1.00D-01 BMatC= 1.25D-06 BMatP= 1.14D-05
 IDIUse=1 WtCom= 1.00D+00 WtEn= 0.00D+00
 Coeff-Com:  0.613D-03-0.832D-03 0.331D-02-0.760D-04 0.321D-02-0.126D-02
 Coeff-Com: -0.265D-01-0.469D-01 0.708D-02 0.220D+00 0.841D+00
 Coeff:      0.613D-03-0.832D-03 0.331D-02-0.760D-04 0.321D-02-0.126D-02
 Coeff:     -0.265D-01-0.469D-01 0.708D-02 0.220D+00 0.841D+00
 Gap=     0.084 Goal=   None    Shift=    0.000
 RMSDP=1.71D-04 MaxDP=2.04D-02 DE=-2.34D-05 OVMax= 1.58D-03

 Cycle  12  Pass 1  IDiag  1:
 RMSU=  6.61D-05    CP:  1.01D+00 -1.57D-03  7.09D-01  5.80D-01  6.65D-01
                    CP:  8.29D-01  1.02D+00  1.11D+00  1.04D+00  1.30D+00
                    CP:  7.29D-01
 E= -1915.32728771241     Delta-E=       -0.000002791384 Rises=F Damp=F
 DIIS: error= 3.84D-05 at cycle  12 NSaved=  12.
 NSaved=12 IEnMin=12 EnMin= -1915.32728771241     IErMin=12 ErrMin= 3.84D-05
 ErrMax= 3.84D-05  0.00D+00 EMaxC= 1.00D-01 BMatC= 4.32D-07 BMatP= 1.25D-06
 IDIUse=1 WtCom= 1.00D+00 WtEn= 0.00D+00
 Coeff-Com:  0.372D-03-0.554D-03 0.102D-02-0.940D-04 0.111D-02 0.428D-03
 Coeff-Com:  0.139D-02-0.234D-02-0.463D-01-0.519D-01 0.276D+00 0.821D+00
 Coeff:      0.372D-03-0.554D-03 0.102D-02-0.940D-04 0.111D-02 0.428D-03
 Coeff:      0.139D-02-0.234D-02-0.463D-01-0.519D-01 0.276D+00 0.821D+00
 Gap=     0.085 Goal=   None    Shift=    0.000
 RMSDP=5.29D-05 MaxDP=7.06D-03 DE=-2.79D-06 OVMax= 4.86D-04

 Cycle  13  Pass 1  IDiag  1:
 RMSU=  1.79D-05    CP:  1.01D+00 -1.58D-03  7.09D-01  5.79D-01  6.65D-01
                    CP:  8.27D-01  1.02D+00  1.11D+00  1.03D+00  1.35D+00
                    CP:  8.00D-01  1.22D+00
 E= -1915.32728824003     Delta-E=       -0.000000527612 Rises=F Damp=F
 DIIS: error= 2.73D-05 at cycle  13 NSaved=  13.
 NSaved=13 IEnMin=13 EnMin= -1915.32728824003     IErMin=13 ErrMin= 2.73D-05
 ErrMax= 2.73D-05  0.00D+00 EMaxC= 1.00D-01 BMatC= 1.36D-07 BMatP= 4.32D-07
 IDIUse=1 WtCom= 1.00D+00 WtEn= 0.00D+00
 Coeff-Com:  0.292D-03-0.410D-03 0.127D-03-0.490D-04-0.335D-04 0.426D-03
 Coeff-Com:  0.443D-02 0.780D-02-0.232D-01-0.671D-01-0.225D-01 0.404D+00
 Coeff-Com:  0.697D+00
 Coeff:      0.292D-03-0.410D-03 0.127D-03-0.490D-04-0.335D-04 0.426D-03
 Coeff:      0.443D-02 0.780D-02-0.232D-01-0.671D-01-0.225D-01 0.404D+00
 Coeff:      0.697D+00
 Gap=     0.085 Goal=   None    Shift=    0.000
 RMSDP=2.23D-05 MaxDP=4.85D-03 DE=-5.28D-07 OVMax= 1.25D-04

 Cycle  14  Pass 1  IDiag  1:
 RMSU=  5.97D-06    CP:  1.01D+00 -1.58D-03  7.08D-01  5.79D-01  6.64D-01
                    CP:  8.27D-01  1.02D+00  1.11D+00  1.03D+00  1.37D+00
                    CP:  8.30D-01  1.29D+00  8.30D-01
 E= -1915.32728837543     Delta-E=       -0.000000135406 Rises=F Damp=F
 DIIS: error= 1.12D-05 at cycle  14 NSaved=  14.
 NSaved=14 IEnMin=14 EnMin= -1915.32728837543     IErMin=14 ErrMin= 1.12D-05
 ErrMax= 1.12D-05  0.00D+00 EMaxC= 1.00D-01 BMatC= 2.14D-08 BMatP= 1.36D-07
 IDIUse=1 WtCom= 1.00D+00 WtEn= 0.00D+00
 Coeff-Com:  0.136D-03-0.182D-03-0.356D-04-0.182D-04-0.149D-03 0.180D-03
 Coeff-Com:  0.127D-02 0.382D-02-0.140D-02-0.145D-01-0.385D-01 0.267D-01
 Coeff-Com:  0.211D+00 0.812D+00
 Coeff:      0.136D-03-0.182D-03-0.356D-04-0.182D-04-0.149D-03 0.180D-03
 Coeff:      0.127D-02 0.382D-02-0.140D-02-0.145D-01-0.385D-01 0.267D-01
 Coeff:      0.211D+00 0.812D+00
 Gap=     0.085 Goal=   None    Shift=    0.000
 RMSDP=8.56D-06 MaxDP=1.17D-03 DE=-1.35D-07 OVMax= 5.17D-05

 Cycle  15  Pass 1  IDiag  1:
 RMSU=  2.15D-06    CP:  1.01D+00 -1.59D-03  7.08D-01  5.79D-01  6.64D-01
                    CP:  8.26D-01  1.02D+00  1.11D+00  1.03D+00  1.37D+00
                    CP:  8.28D-01  1.31D+00  9.22D-01  1.06D+00
 E= -1915.32728840070     Delta-E=       -0.000000025265 Rises=F Damp=F
 DIIS: error= 4.93D-06 at cycle  15 NSaved=  15.
 NSaved=15 IEnMin=15 EnMin= -1915.32728840070     IErMin=15 ErrMin= 4.93D-06
 ErrMax= 4.93D-06  0.00D+00 EMaxC= 1.00D-01 BMatC= 2.93D-09 BMatP= 2.14D-08
 IDIUse=1 WtCom= 1.00D+00 WtEn= 0.00D+00
 Coeff-Com:  0.185D-04-0.238D-04-0.268D-04-0.635D-05-0.279D-04 0.823D-04
 Coeff-Com:  0.105D-04 0.849D-03 0.245D-02 0.378D-02-0.110D-01-0.532D-01
 Coeff-Com: -0.221D-01 0.328D+00 0.751D+00
 Coeff:      0.185D-04-0.238D-04-0.268D-04-0.635D-05-0.279D-04 0.823D-04
 Coeff:      0.105D-04 0.849D-03 0.245D-02 0.378D-02-0.110D-01-0.532D-01
 Coeff:     -0.221D-01 0.328D+00 0.751D+00
 Gap=     0.085 Goal=   None    Shift=    0.000
 RMSDP=4.49D-06 MaxDP=7.77D-04 DE=-2.53D-08 OVMax= 4.95D-05

 Cycle  16  Pass 1  IDiag  1:
 RMSU=  8.05D-07    CP:  1.01D+00 -1.59D-03  7.09D-01  5.79D-01  6.64D-01
                    CP:  8.26D-01  1.02D+00  1.11D+00  1.03D+00  1.37D+00
                    CP:  8.26D-01  1.32D+00  9.16D-01  1.15D+00  9.20D-01
 E= -1915.32728840502     Delta-E=       -0.000000004327 Rises=F Damp=F
 DIIS: error= 1.13D-06 at cycle  16 NSaved=  16.
 NSaved=16 IEnMin=16 EnMin= -1915.32728840502     IErMin=16 ErrMin= 1.13D-06
 ErrMax= 1.13D-06  0.00D+00 EMaxC= 1.00D-01 BMatC= 1.87D-10 BMatP= 2.93D-09
 IDIUse=1 WtCom= 1.00D+00 WtEn= 0.00D+00
 Coeff-Com: -0.891D-05 0.113D-04 0.104D-06-0.192D-05 0.945D-05 0.691D-05
 Coeff-Com: -0.195D-03-0.152D-03 0.507D-03 0.265D-02 0.396D-02-0.138D-01
 Coeff-Com: -0.277D-01-0.471D-01 0.242D+00 0.840D+00
 Coeff:     -0.891D-05 0.113D-04 0.104D-06-0.192D-05 0.945D-05 0.691D-05
 Coeff:     -0.195D-03-0.152D-03 0.507D-03 0.265D-02 0.396D-02-0.138D-01
 Coeff:     -0.277D-01-0.471D-01 0.242D+00 0.840D+00
 Gap=     0.085 Goal=   None    Shift=    0.000
 RMSDP=9.05D-07 MaxDP=1.71D-04 DE=-4.33D-09 OVMax= 1.61D-05

 Cycle  17  Pass 1  IDiag  1:
 RMSU=  4.10D-07    CP:  1.01D+00 -1.59D-03  7.08D-01  5.79D-01  6.64D-01
                    CP:  8.26D-01  1.02D+00  1.11D+00  1.03D+00  1.37D+00
                    CP:  8.30D-01  1.32D+00  9.24D-01  1.16D+00  9.68D-01
                    CP:  1.17D+00
 E= -1915.32728840537     Delta-E=       -0.000000000348 Rises=F Damp=F
 DIIS: error= 3.94D-07 at cycle  17 NSaved=  17.
 NSaved=17 IEnMin=17 EnMin= -1915.32728840537     IErMin=17 ErrMin= 3.94D-07
 ErrMax= 3.94D-07  0.00D+00 EMaxC= 1.00D-01 BMatC= 3.72D-11 BMatP= 1.87D-10
 IDIUse=1 WtCom= 1.00D+00 WtEn= 0.00D+00
 Coeff-Com: -0.766D-05 0.104D-04 0.845D-06-0.378D-06 0.290D-05-0.294D-05
 Coeff-Com: -0.115D-03-0.136D-03-0.832D-04 0.600D-03 0.265D-02 0.327D-03
 Coeff-Com: -0.640D-02-0.603D-01 0.194D-01 0.314D+00 0.730D+00
 Coeff:     -0.766D-05 0.104D-04 0.845D-06-0.378D-06 0.290D-05-0.294D-05
 Coeff:     -0.115D-03-0.136D-03-0.832D-04 0.600D-03 0.265D-02 0.327D-03
 Coeff:     -0.640D-02-0.603D-01 0.194D-01 0.314D+00 0.730D+00
 Gap=     0.085 Goal=   None    Shift=    0.000
 RMSDP=2.28D-07 MaxDP=3.06D-05 DE=-3.48D-10 OVMax= 4.39D-06

 Cycle  18  Pass 1  IDiag  1:
 RMSU=  8.76D-08    CP:  1.01D+00 -1.59D-03  7.08D-01  5.79D-01  6.64D-01
                    CP:  8.26D-01  1.02D+00  1.11D+00  1.03D+00  1.37D+00
                    CP:  8.31D-01  1.32D+00  9.25D-01  1.16D+00  9.80D-01
                    CP:  1.29D+00  1.21D+00
 E= -1915.32728840547     Delta-E=       -0.000000000099 Rises=F Damp=F
 DIIS: error= 2.46D-07 at cycle  18 NSaved=  18.
 NSaved=18 IEnMin=18 EnMin= -1915.32728840547     IErMin=18 ErrMin= 2.46D-07
 ErrMax= 2.46D-07  0.00D+00 EMaxC= 1.00D-01 BMatC= 1.24D-11 BMatP= 3.72D-11
 IDIUse=1 WtCom= 1.00D+00 WtEn= 0.00D+00
 Coeff-Com: -0.208D-05 0.285D-05-0.614D-06 0.192D-06-0.119D-05 0.114D-05
 Coeff-Com: -0.397D-04-0.310D-04-0.111D-03-0.119D-03 0.648D-03 0.230D-02
 Coeff-Com:  0.310D-02-0.172D-01-0.233D-01-0.193D-02 0.326D+00 0.711D+00
 Coeff:     -0.208D-05 0.285D-05-0.614D-06 0.192D-06-0.119D-05 0.114D-05
 Coeff:     -0.397D-04-0.310D-04-0.111D-03-0.119D-03 0.648D-03 0.230D-02
 Coeff:      0.310D-02-0.172D-01-0.233D-01-0.193D-02 0.326D+00 0.711D+00
 Gap=     0.085 Goal=   None    Shift=    0.000
 RMSDP=3.41D-07 MaxDP=5.91D-05 DE=-9.91D-11 OVMax= 1.60D-06

 Cycle  19  Pass 1  IDiag  1:
 RMSU=  7.04D-08    CP:  1.01D+00 -1.59D-03  7.09D-01  5.79D-01  6.64D-01
                    CP:  8.26D-01  1.02D+00  1.11D+00  1.03D+00  1.37D+00
                    CP:  8.31D-01  1.32D+00  9.25D-01  1.16D+00  9.95D-01
                    CP:  1.28D+00  1.28D+00  1.29D+00
 E= -1915.32728840540     Delta-E=        0.000000000065 Rises=F Damp=F
 DIIS: error= 1.12D-07 at cycle  19 NSaved=  19.
 NSaved=19 IEnMin=18 EnMin= -1915.32728840547     IErMin=19 ErrMin= 1.12D-07
 ErrMax= 1.12D-07  0.00D+00 EMaxC= 1.00D-01 BMatC= 2.07D-12 BMatP= 1.24D-11
 IDIUse=1 WtCom= 1.00D+00 WtEn= 0.00D+00
 Coeff-Com: -0.270D-06 0.463D-06-0.486D-06 0.504D-07-0.474D-06 0.374D-05
 Coeff-Com: -0.158D-05 0.704D-05-0.232D-04-0.905D-04-0.173D-03 0.938D-04
 Coeff-Com:  0.211D-02 0.625D-02-0.653D-02-0.495D-01-0.771D-01 0.215D+00
 Coeff-Com:  0.910D+00
 Coeff:     -0.270D-06 0.463D-06-0.486D-06 0.504D-07-0.474D-06 0.374D-05
 Coeff:     -0.158D-05 0.704D-05-0.232D-04-0.905D-04-0.173D-03 0.938D-04
 Coeff:      0.211D-02 0.625D-02-0.653D-02-0.495D-01-0.771D-01 0.215D+00
 Coeff:      0.910D+00
 Gap=     0.085 Goal=   None    Shift=    0.000
 RMSDP=7.89D-08 MaxDP=7.26D-06 DE= 6.55D-11 OVMax= 9.77D-07

 Cycle  20  Pass 1  IDiag  1:
 RMSU=  2.19D-08    CP:  1.01D+00 -1.59D-03  7.09D-01  5.79D-01  6.64D-01
                    CP:  8.26D-01  1.02D+00  1.11D+00  1.03D+00  1.37D+00
                    CP:  8.32D-01  1.32D+00  9.26D-01  1.16D+00  9.90D-01
                    CP:  1.32D+00  1.33D+00  1.54D+00  1.14D+00
 E= -1915.32728840542     Delta-E=       -0.000000000012 Rises=F Damp=F
 DIIS: error= 3.72D-08 at cycle  20 NSaved=  20.
 NSaved=20 IEnMin=18 EnMin= -1915.32728840547     IErMin=20 ErrMin= 3.72D-08
 ErrMax= 3.72D-08  0.00D+00 EMaxC= 1.00D-01 BMatC= 2.56D-13 BMatP= 2.07D-12
 IDIUse=1 WtCom= 1.00D+00 WtEn= 0.00D+00
 Coeff-Com: -0.397D-07 0.568D-07-0.132D-06 0.272D-07 0.658D-07 0.194D-05
 Coeff-Com:  0.203D-05 0.365D-05 0.104D-04 0.168D-04-0.114D-03-0.614D-03
 Coeff-Com:  0.798D-04 0.423D-02 0.176D-02-0.107D-01-0.876D-01-0.400D-01
 Coeff-Com:  0.319D+00 0.814D+00
 Coeff:     -0.397D-07 0.568D-07-0.132D-06 0.272D-07 0.658D-07 0.194D-05
 Coeff:      0.203D-05 0.365D-05 0.104D-04 0.168D-04-0.114D-03-0.614D-03
 Coeff:      0.798D-04 0.423D-02 0.176D-02-0.107D-01-0.876D-01-0.400D-01
 Coeff:      0.319D+00 0.814D+00
 Gap=     0.085 Goal=   None    Shift=    0.000
 RMSDP=3.98D-08 MaxDP=6.67D-06 DE=-1.18D-11 OVMax= 4.87D-07

 Cycle  21  Pass 1  IDiag  1:
 Restarting incremental Fock formation.
 E= -1915.32728840536     Delta-E=        0.000000000054 Rises=F Damp=F
 DIIS: error= 1.97D-08 at cycle  21 NSaved=  20.
 NSaved=20 IEnMin=17 EnMin= -1915.32728840547     IErMin=20 ErrMin= 1.97D-08
 ErrMax= 1.97D-08  0.00D+00 EMaxC= 1.00D-01 BMatC= 4.48D-14 BMatP= 2.56D-13
 IDIUse=1 WtCom= 1.00D+00 WtEn= 0.00D+00
 Coeff-Com: -0.567D-07 0.831D-07-0.506D-08-0.214D-07 0.541D-06 0.713D-06
 Coeff-Com:  0.939D-06 0.897D-05 0.215D-04-0.198D-04-0.309D-03-0.205D-03
 Coeff-Com:  0.732D-03 0.158D-02 0.465D-02-0.258D-01-0.472D-01-0.174D-01
 Coeff-Com:  0.348D+00 0.736D+00
 Coeff:     -0.567D-07 0.831D-07-0.506D-08-0.214D-07 0.541D-06 0.713D-06
 Coeff:      0.939D-06 0.897D-05 0.215D-04-0.198D-04-0.309D-03-0.205D-03
 Coeff:      0.732D-03 0.158D-02 0.465D-02-0.258D-01-0.472D-01-0.174D-01
 Coeff:      0.348D+00 0.736D+00
 Gap=     0.085 Goal=   None    Shift=    0.000
 RMSDP=1.52D-08 MaxDP=1.50D-06 DE= 5.37D-11 OVMax= 2.80D-07

 Cycle  22  Pass 1  IDiag  1:
 RMSU=  1.23D-08    CP:  1.00D+00
 E= -1915.32728840540     Delta-E=       -0.000000000035 Rises=F Damp=F
 DIIS: error= 5.10D-09 at cycle  22 NSaved=  20.
 NSaved=20 IEnMin=16 EnMin= -1915.32728840547     IErMin=20 ErrMin= 5.10D-09
 ErrMax= 5.10D-09  0.00D+00 EMaxC= 1.00D-01 BMatC= 5.07D-15 BMatP= 4.48D-14
 IDIUse=1 WtCom= 1.00D+00 WtEn= 0.00D+00
 Coeff-Com: -0.724D-08 0.714D-08-0.247D-07-0.599D-08 0.888D-07-0.299D-06
 Coeff-Com:  0.127D-05 0.269D-05 0.107D-04-0.850D-05-0.438D-04-0.395D-03
 Coeff-Com:  0.192D-03 0.354D-02 0.346D-02-0.111D-01-0.588D-01-0.120D-01
 Coeff-Com:  0.228D+00 0.847D+00
 Coeff:     -0.724D-08 0.714D-08-0.247D-07-0.599D-08 0.888D-07-0.299D-06
 Coeff:      0.127D-05 0.269D-05 0.107D-04-0.850D-05-0.438D-04-0.395D-03
 Coeff:      0.192D-03 0.354D-02 0.346D-02-0.111D-01-0.588D-01-0.120D-01
 Coeff:      0.228D+00 0.847D+00
 Gap=     0.085 Goal=   None    Shift=    0.000
 RMSDP=7.97D-09 MaxDP=1.15D-06 DE=-3.50D-11 OVMax= 2.55D-07

 Cycle  23  Pass 1  IDiag  1:
 RMSU=  5.83D-09    CP:  1.00D+00  1.21D+00
 E= -1915.32728840543     Delta-E=       -0.000000000032 Rises=F Damp=F
 DIIS: error= 4.25D-09 at cycle  23 NSaved=  20.
 NSaved=20 IEnMin=15 EnMin= -1915.32728840547     IErMin=20 ErrMin= 4.25D-09
 ErrMax= 4.25D-09  0.00D+00 EMaxC= 1.00D-01 BMatC= 1.29D-15 BMatP= 5.07D-15
 IDIUse=1 WtCom= 1.00D+00 WtEn= 0.00D+00
 Large coefficients: NSaved= 20 BigCof=    0.00 CofMax=   10.00 Det=-3.25D-15
 Inversion failed.  Reducing to 19 matrices.
 Large coefficients: NSaved= 19 BigCof=    0.00 CofMax=   10.00 Det=-3.25D-15
 Inversion failed.  Reducing to 18 matrices.
 Large coefficients: NSaved= 18 BigCof=    0.00 CofMax=   10.00 Det=-3.34D-15
 Inversion failed.  Reducing to 17 matrices.
 Large coefficients: NSaved= 17 BigCof=    0.00 CofMax=   10.00 Det=-3.34D-15
 Inversion failed.  Reducing to 16 matrices.
 Large coefficients: NSaved= 16 BigCof=    0.00 CofMax=   10.00 Det=-3.39D-15
 Inversion failed.  Reducing to 15 matrices.
 Coeff-Com: -0.272D-06-0.243D-05 0.336D-05 0.294D-04 0.187D-04-0.192D-03
 Coeff-Com: -0.493D-04 0.939D-03 0.425D-02 0.145D-02-0.200D-01-0.450D-01
 Coeff-Com:  0.709D-02 0.382D+00 0.669D+00
 Coeff:     -0.272D-06-0.243D-05 0.336D-05 0.294D-04 0.187D-04-0.192D-03
 Coeff:     -0.493D-04 0.939D-03 0.425D-02 0.145D-02-0.200D-01-0.450D-01
 Coeff:      0.709D-02 0.382D+00 0.669D+00
 Gap=     0.085 Goal=   None    Shift=    0.000
 RMSDP=2.36D-09 MaxDP=1.87D-07 DE=-3.23D-11 OVMax= 1.61D-07

 SCF Done:  E(RM062X) =  -1915.32728841     A.U. after   23 cycles
            NFock= 23  Conv=0.24D-08     -V/T= 2.0029
 KE= 1.909783712741D+03 PE=-6.968749788511D+03 EE= 1.930891212305D+03
 Leave Link  502 at Wed Jul  6 08:15:43 2022, MaxMem=   671088640 cpu:            2971.6 elap:             636.8
 (Enter /gpfs/software/gaussian16/sse4/tar/g16/l601.exe)
 Copying SCF densities to generalized density rwf, IOpCl= 0 IROHF=0.

 **********************************************************************

            Population analysis using the SCF density.

 **********************************************************************

 Orbital symmetries:
       Occupied  (A) (A) (A) (A) (A) (A) (A) (A) (A) (A) (A) (A)
                 (A) (A) (A) (A) (A) (A) (A) (A) (A) (A) (A) (A)
                 (A) (A) (A) (A) (A) (A) (A) (A) (A) (A) (A) (A)
                 (A) (A) (A) (A) (A) (A) (A) (A) (A) (A) (A) (A)
                 (A) (A) (A) (A) (A) (A) (A) (A) (A) (A) (A) (A)
                 (A) (A) (A) (A) (A) (A) (A) (A)
       Virtual   (A) (A) (A) (A) (A) (A) (A) (A) (A) (A) (A) (A)
                 (A) (A) (A) (A) (A) (A) (A) (A) (A) (A) (A) (A)
                 (A) (A) (A) (A) (A) (A) (A) (A) (A) (A) (A) (A)
                 (A) (A) (A) (A) (A) (A) (A) (A) (A) (A) (A) (A)
                 (A) (A) (A) (A) (A) (A) (A) (A) (A) (A) (A) (A)
                 (A) (A) (A) (A) (A) (A) (A) (A) (A) (A) (A) (A)
                 (A) (A) (A) (A) (A) (A) (A) (A) (A) (A) (A) (A)
                 (A) (A) (A) (A) (A) (A) (A) (A) (A) (A) (A) (A)
                 (A) (A) (A) (A) (A) (A) (A) (A) (A) (A) (A) (A)
                 (A) (A) (A) (A) (A) (A) (A) (A) (A) (A) (A) (A)
                 (A) (A) (A) (A) (A) (A) (A) (A) (A) (A) (A) (A)
                 (A) (A) (A) (A) (A) (A) (A) (A) (A) (A) (A) (A)
                 (A) (A) (A) (A) (A) (A) (A) (A) (A) (A) (A) (A)
                 (A) (A) (A) (A) (A) (A) (A) (A) (A) (A) (A) (A)
                 (A) (A) (A) (A) (A) (A) (A) (A) (A) (A) (A) (A)
                 (A) (A) (A) (A) (A) (A) (A) (A) (A) (A) (A) (A)
                 (A) (A) (A) (A) (A) (A) (A) (A) (A) (A) (A) (A)
                 (A) (A) (A) (A) (A) (A) (A) (A) (A) (A) (A) (A)
                 (A) (A) (A) (A) (A) (A) (A) (A) (A) (A) (A) (A)
                 (A) (A) (A) (A) (A) (A) (A) (A) (A) (A) (A) (A)
                 (A) (A) (A) (A) (A) (A) (A) (A) (A) (A) (A) (A)
                 (A) (A) (A) (A) (A) (A) (A) (A) (A) (A) (A) (A)
                 (A) (A) (A) (A) (A) (A) (A) (A) (A) (A) (A) (A)
                 (A) (A) (A) (A) (A) (A) (A) (A) (A) (A) (A) (A)
                 (A) (A) (A) (A) (A) (A) (A) (A) (A) (A) (A) (A)
                 (A) (A) (A) (A) (A) (A) (A) (A) (A) (A) (A) (A)
                 (A) (A) (A) (A) (A) (A) (A) (A) (A) (A) (A) (A)
                 (A) (A) (A) (A)
 The electronic state is 1-A.
 Alpha  occ. eigenvalues -- -102.59404-102.55227-102.54681 -19.43409 -10.54107
 Alpha  occ. eigenvalues --  -10.50940 -10.50547 -10.50434 -10.48121 -10.47985
 Alpha  occ. eigenvalues --  -10.47323 -10.46677 -10.45868 -10.43531 -10.43342
 Alpha  occ. eigenvalues --  -10.43247  -9.73745  -9.69509  -9.68953  -7.46241
 Alpha  occ. eigenvalues --   -7.45589  -7.45587  -7.42014  -7.41454  -7.41369
 Alpha  occ. eigenvalues --   -7.41346  -7.40815  -7.40805  -0.99652  -0.91750
 Alpha  occ. eigenvalues --   -0.86734  -0.85454  -0.84386  -0.79914  -0.75299
 Alpha  occ. eigenvalues --   -0.74544  -0.69845  -0.66159  -0.60246  -0.58611
 Alpha  occ. eigenvalues --   -0.54373  -0.53643  -0.49004  -0.46170  -0.44397
 Alpha  occ. eigenvalues --   -0.42455  -0.40725  -0.39437  -0.39162  -0.38646
 Alpha  occ. eigenvalues --   -0.36598  -0.36248  -0.35098  -0.32905  -0.32670
 Alpha  occ. eigenvalues --   -0.31129  -0.30388  -0.30176  -0.27616  -0.26591
 Alpha  occ. eigenvalues --   -0.25578  -0.24688  -0.23190  -0.22945  -0.21235
 Alpha  occ. eigenvalues --   -0.17439  -0.17253  -0.09685
 Alpha virt. eigenvalues --   -0.01216   0.08580   0.08730   0.09228   0.10158
 Alpha virt. eigenvalues --    0.11784   0.12324   0.13026   0.13825   0.14095
 Alpha virt. eigenvalues --    0.14107   0.14471   0.15176   0.15542   0.16686
 Alpha virt. eigenvalues --    0.17118   0.17647   0.17857   0.18146   0.18150
 Alpha virt. eigenvalues --    0.18607   0.19228   0.19498   0.20318   0.20733
 Alpha virt. eigenvalues --    0.21143   0.21182   0.22043   0.22249   0.22836
 Alpha virt. eigenvalues --    0.23256   0.23501   0.23553   0.24139   0.25132
 Alpha virt. eigenvalues --    0.25819   0.26228   0.26740   0.27194   0.27603
 Alpha virt. eigenvalues --    0.28137   0.28231   0.28404   0.28804   0.29047
 Alpha virt. eigenvalues --    0.29469   0.30275   0.30473   0.30786   0.31157
 Alpha virt. eigenvalues --    0.31417   0.32185   0.32764   0.33540   0.33593
 Alpha virt. eigenvalues --    0.34485   0.35210   0.35401   0.35690   0.36318
 Alpha virt. eigenvalues --    0.36738   0.37532   0.37578   0.38494   0.39541
 Alpha virt. eigenvalues --    0.40992   0.42038   0.42733   0.43291   0.43815
 Alpha virt. eigenvalues --    0.43979   0.44441   0.45022   0.46648   0.47113
 Alpha virt. eigenvalues --    0.47257   0.48347   0.49124   0.49229   0.50363
 Alpha virt. eigenvalues --    0.52680   0.53064   0.54423   0.55170   0.56364
 Alpha virt. eigenvalues --    0.56433   0.58682   0.60205   0.60710   0.60776
 Alpha virt. eigenvalues --    0.61604   0.62347   0.63898   0.64329   0.64922
 Alpha virt. eigenvalues --    0.66513   0.67236   0.68361   0.68839   0.69032
 Alpha virt. eigenvalues --    0.70175   0.71254   0.71270   0.73019   0.73362
 Alpha virt. eigenvalues --    0.74692   0.74868   0.75190   0.76547   0.76896
 Alpha virt. eigenvalues --    0.77994   0.78191   0.79075   0.80660   0.81215
 Alpha virt. eigenvalues --    0.81834   0.82550   0.83191   0.83697   0.84972
 Alpha virt. eigenvalues --    0.86005   0.86788   0.87729   0.88920   0.90236
 Alpha virt. eigenvalues --    0.92253   0.95926   0.97491   0.97580   0.98539
 Alpha virt. eigenvalues --    1.00180   1.01409   1.01437   1.01897   1.02712
 Alpha virt. eigenvalues --    1.02729   1.03178   1.03441   1.04168   1.04187
 Alpha virt. eigenvalues --    1.05933   1.06105   1.06694   1.07287   1.07297
 Alpha virt. eigenvalues --    1.08181   1.10133   1.10287   1.11322   1.12599
 Alpha virt. eigenvalues --    1.12991   1.13947   1.14472   1.15524   1.15949
 Alpha virt. eigenvalues --    1.17514   1.17966   1.19807   1.21653   1.22083
 Alpha virt. eigenvalues --    1.24869   1.25310   1.27865   1.29434   1.31055
 Alpha virt. eigenvalues --    1.31468   1.31656   1.32164   1.35289   1.37178
 Alpha virt. eigenvalues --    1.40049   1.40944   1.41404   1.41910   1.43119
 Alpha virt. eigenvalues --    1.44472   1.45135   1.47348   1.48614   1.50077
 Alpha virt. eigenvalues --    1.53651   1.54476   1.60079   1.60593   1.62182
 Alpha virt. eigenvalues --    1.64724   1.66689   1.67427   1.69371   1.71563
 Alpha virt. eigenvalues --    1.75430   1.76569   1.78298   1.79815   1.81345
 Alpha virt. eigenvalues --    1.82876   1.84417   1.85050   1.88697   1.91324
 Alpha virt. eigenvalues --    1.92840   1.93770   1.94822   1.95151   1.97722
 Alpha virt. eigenvalues --    1.99896   2.00227   2.01166   2.03038   2.04342
 Alpha virt. eigenvalues --    2.05033   2.06935   2.07064   2.07440   2.12813
 Alpha virt. eigenvalues --    2.12847   2.14071   2.14723   2.17532   2.21368
 Alpha virt. eigenvalues --    2.22105   2.25591   2.30776   2.32887   2.37427
 Alpha virt. eigenvalues --    2.37678   2.38276   2.40902   2.41697   2.42294
 Alpha virt. eigenvalues --    2.43328   2.45879   2.47451   2.48777   2.49389
 Alpha virt. eigenvalues --    2.50221   2.52155   2.57343   2.60700   2.63396
 Alpha virt. eigenvalues --    2.65506   2.66681   2.69965   2.72238   2.73072
 Alpha virt. eigenvalues --    2.73767   2.77839   2.79162   2.79692   2.81897
 Alpha virt. eigenvalues --    2.82381   2.83175   2.87915   2.90077   2.90491
 Alpha virt. eigenvalues --    2.91004   2.95383   2.95580   2.98562   3.00801
 Alpha virt. eigenvalues --    3.01665   3.07860   3.08670   3.12695   3.12993
 Alpha virt. eigenvalues --    3.15875   3.17087   3.20161   3.20534   3.24439
 Alpha virt. eigenvalues --    3.24587   3.27412   3.32697   3.34706   3.37033
 Alpha virt. eigenvalues --    3.39607   3.42757   3.48741   3.53451   3.55806
 Alpha virt. eigenvalues --    3.58428   3.62012   3.70205   3.76184   3.76290
 Alpha virt. eigenvalues --    3.80661   3.86737   3.90866   3.96923   4.09962
 Alpha virt. eigenvalues --    4.11666   4.20147   4.28306   4.34611   4.63347
 Alpha virt. eigenvalues --    4.86884   4.92031   5.36330   5.52277   6.00627
 Alpha virt. eigenvalues --   10.06004  10.10099  10.12952  23.55241  23.78207
 Alpha virt. eigenvalues --   23.94156  23.99637  24.03780  24.03791  24.10767
 Alpha virt. eigenvalues --   24.15087  24.15914  24.25986  24.37590  24.38524
 Alpha virt. eigenvalues --   26.02152  26.06408  26.08655  26.29346  26.36326
 Alpha virt. eigenvalues --   26.46637  26.75813  26.86029  26.87341  50.32041
 Alpha virt. eigenvalues --  216.16117 216.20093 216.23472
          Condensed to atoms (all electrons):
               1          2          3          4          5          6
     1  C   35.966981  -6.071450  -7.100490  -6.192076  -7.628449  -0.801344
     2  C   -6.071450  17.576855   0.344622  -1.405276  -0.677118  -1.180602
     3  C   -7.100490   0.344622  16.321935  -0.338472  -1.950830  -0.259195
     4  C   -6.192076  -1.405276  -0.338472  19.662265  -0.680217  -1.881056
     5  C   -7.628449  -0.677118  -1.950830  -0.680217  20.691610  -0.332943
     6  C   -0.801344  -1.180602  -0.259195  -1.881056  -0.332943  11.330361
     7  H    0.073069  -0.059460   0.084355  -0.015829   0.020022   0.119953
     8  H    0.075688  -0.013758  -0.018365   0.000983   0.048175   0.055557
     9  Cl   0.062306   0.175398   0.085353  -1.663669   0.695705  -0.195603
    10  O   -0.127446  -0.003726   0.061443  -0.023093   0.046071  -0.035665
    11  Cl   0.100466  -1.433607   0.537719   0.199953   0.034976  -0.245272
    12  C   -1.612776  -0.983379   0.683732  -1.093968  -1.627471   3.477309
    13  C    0.334493  -0.734883   3.671087  -0.942317  -5.166470  -0.808547
    14  C    0.072513   0.893694  -1.641141  -0.037329   0.311541  -0.381158
    15  C    0.075023  -0.975470  -3.826635  -1.043628   5.301130  -0.902613
    16  C   -0.010546  -0.075340   0.463375   0.787812  -1.767555  -1.050692
    17  C    0.009229  -0.276207  -0.043103  -0.322539  -0.206610  -1.017858
    18  Cl  -0.000941  -0.006498  -0.026419  -0.007052  -0.051609  -0.074442
    19  H    0.000262  -0.000316  -0.002091  -0.000884   0.012804  -0.001687
    20  H   -0.008097   0.007458   0.018981  -0.003339   0.007819   0.072488
               7          8          9         10         11         12
     1  C    0.073069   0.075688   0.062306  -0.127446   0.100466  -1.612776
     2  C   -0.059460  -0.013758   0.175398  -0.003726  -1.433607  -0.983379
     3  C    0.084355  -0.018365   0.085353   0.061443   0.537719   0.683732
     4  C   -0.015829   0.000983  -1.663669  -0.023093   0.199953  -1.093968
     5  C    0.020022   0.048175   0.695705   0.046071   0.034976  -1.627471
     6  C    0.119953   0.055557  -0.195603  -0.035665  -0.245272   3.477309
     7  H    0.525099  -0.000155   0.000872  -0.000625  -0.042151   0.075078
     8  H   -0.000155   0.558337  -0.041796  -0.000552   0.000636   0.115775
     9  Cl   0.000872  -0.041796  17.770202   0.057649  -0.034196  -0.055105
    10  O   -0.000625  -0.000552   0.057649   8.293165   0.052417   0.017813
    11  Cl  -0.042151   0.000636  -0.034196   0.052417  17.684565  -0.014642
    12  C    0.075078   0.115775  -0.055105   0.017813  -0.014642  12.578675
    13  C   -0.025405   0.047365  -0.061261  -0.000628  -0.044352  -1.011962
    14  C    0.043081  -0.001757  -0.002260   0.000700   0.011969   1.069070
    15  C    0.043502  -0.029361  -0.026527   0.000858  -0.045127  -3.046307
    16  C   -0.004613   0.058014   0.007325   0.001003   0.000287   1.299926
    17  C   -0.007098  -0.001360  -0.004187  -0.000074  -0.003934  -3.912434
    18  Cl   0.000079   0.000114  -0.000052   0.000001  -0.000039  -0.504235
    19  H    0.000002   0.000080   0.000014  -0.000000  -0.000001  -0.023928
    20  H   -0.000066   0.000142   0.000187   0.000002   0.000047   0.129995
              13         14         15         16         17         18
     1  C    0.334493   0.072513   0.075023  -0.010546   0.009229  -0.000941
     2  C   -0.734883   0.893694  -0.975470  -0.075340  -0.276207  -0.006498
     3  C    3.671087  -1.641141  -3.826635   0.463375  -0.043103  -0.026419
     4  C   -0.942317  -0.037329  -1.043628   0.787812  -0.322539  -0.007052
     5  C   -5.166470   0.311541   5.301130  -1.767555  -0.206610  -0.051609
     6  C   -0.808547  -0.381158  -0.902613  -1.050692  -1.017858  -0.074442
     7  H   -0.025405   0.043081   0.043502  -0.004613  -0.007098   0.000079
     8  H    0.047365  -0.001757  -0.029361   0.058014  -0.001360   0.000114
     9  Cl  -0.061261  -0.002260  -0.026527   0.007325  -0.004187  -0.000052
    10  O   -0.000628   0.000700   0.000858   0.001003  -0.000074   0.000001
    11  Cl  -0.044352   0.011969  -0.045127   0.000287  -0.003934  -0.000039
    12  C   -1.011962   1.069070  -3.046307   1.299926  -3.912434  -0.504235
    13  C   21.562948  -7.075439  -5.277997   0.905234   1.156754   0.184876
    14  C   -7.075439  22.269688   0.923011  -8.592476  -1.906854  -0.389039
    15  C   -5.277997   0.923011  20.333128  -6.079389   0.611887   0.212200
    16  C    0.905234  -8.592476  -6.079389  22.585030  -2.548372   0.810838
    17  C    1.156754  -1.906854   0.611887  -2.548372  15.236009  -1.310218
    18  Cl   0.184876  -0.389039   0.212200   0.810838  -1.310218  17.823669
    19  H    0.004472   0.081880  -0.012932   0.100420   0.199423  -0.026684
    20  H   -0.049018   0.019299   0.292175  -0.096592  -0.064309   0.000328
              19         20
     1  C    0.000262  -0.008097
     2  C   -0.000316   0.007458
     3  C   -0.002091   0.018981
     4  C   -0.000884  -0.003339
     5  C    0.012804   0.007819
     6  C   -0.001687   0.072488
     7  H    0.000002  -0.000066
     8  H    0.000080   0.000142
     9  Cl   0.000014   0.000187
    10  O   -0.000000   0.000002
    11  Cl  -0.000001   0.000047
    12  C   -0.023928   0.129995
    13  C    0.004472  -0.049018
    14  C    0.081880   0.019299
    15  C   -0.012932   0.292175
    16  C    0.100420  -0.096592
    17  C    0.199423  -0.064309
    18  Cl  -0.026684   0.000328
    19  H    0.503630  -0.006725
    20  H   -0.006725   0.504827
 Mulliken charges:
               1
     1  C   -1.216415
     2  C    0.899064
     3  C   -1.065861
     4  C    0.999732
     5  C   -1.080581
     6  C    0.113010
     7  H    0.170289
     8  H    0.146238
     9  Cl   0.229644
    10  O   -0.339314
    11  Cl   0.240284
    12  C    0.438833
    13  C   -0.668948
    14  C    0.331006
    15  C   -0.526927
    16  C   -0.793689
    17  C    0.411854
    18  Cl   0.365125
    19  H    0.172259
    20  H    0.174399
 Sum of Mulliken charges =  -1.00000
 Mulliken charges with hydrogens summed into heavy atoms:
               1
     1  C   -1.216415
     2  C    0.899064
     3  C   -0.895573
     4  C    0.999732
     5  C   -0.934343
     6  C    0.113010
     9  Cl   0.229644
    10  O   -0.339314
    11  Cl   0.240284
    12  C    0.438833
    13  C   -0.668948
    14  C    0.331006
    15  C   -0.352528
    16  C   -0.621430
    17  C    0.411854
    18  Cl   0.365125
 Electronic spatial extent (au):  <R**2>=           7094.2930
 Charge=             -1.0000 electrons
 Dipole moment (field-independent basis, Debye):
    X=             -8.6313    Y=              1.3745    Z=              0.0002  Tot=              8.7400
 Quadrupole moment (field-independent basis, Debye-Ang):
   XX=           -198.6368   YY=           -124.9787   ZZ=           -120.0364
   XY=             -7.9383   XZ=              0.0010   YZ=             -0.0001
 Traceless Quadrupole moment (field-independent basis, Debye-Ang):
   XX=            -50.7528   YY=             22.9053   ZZ=             27.8476
   XY=             -7.9383   XZ=              0.0010   YZ=             -0.0001
 Octapole moment (field-independent basis, Debye-Ang**2):
  XXX=            -78.3663  YYY=             14.7372  ZZZ=             -0.0001  XYY=            -31.1161
  XXY=             19.2772  XXZ=              0.0063  XZZ=             11.0532  YZZ=              0.8310
  YYZ=              0.0002  XYZ=              0.0000
 Hexadecapole moment (field-independent basis, Debye-Ang**3):
 XXXX=          -9506.6778 YYYY=          -1859.1572 ZZZZ=           -144.0426 XXXY=           -117.7016
 XXXZ=              0.0265 YYYX=            -63.9407 YYYZ=             -0.0004 ZZZX=             -0.0011
 ZZZY=             -0.0002 XXYY=          -1675.2836 XXZZ=          -1338.9981 YYZZ=           -340.0596
 XXYZ=              0.0010 YYXZ=             -0.0007 ZZXY=             -5.3673
 N-N= 1.212747575060D+03 E-N=-6.968749788673D+03  KE= 1.909783712741D+03
 No NMR shielding tensors so no spin-rotation constants.
 Leave Link  601 at Wed Jul  6 08:15:45 2022, MaxMem=   671088640 cpu:               4.9 elap:               2.1
 (Enter /gpfs/software/gaussian16/sse4/tar/g16/l607.exe)
 ******************************Gaussian NBO Version 3.1******************************
             N A T U R A L   A T O M I C   O R B I T A L   A N D
          N A T U R A L   B O N D   O R B I T A L   A N A L Y S I S
 ******************************Gaussian NBO Version 3.1******************************
       /RESON  / : Allow strongly delocalized NBO set

 Analyzing the SCF density

 Job title: ...                                                             

 Storage needed:    481810 in NPA,    641630 in NBO ( 671086480 available)
 GSVD:  LWork=       46720 too small for GESVD, short by      177716 words or      177716 for optimal perf.
 Remove ICRem=  113 ICRemI=  114 L=0 PNAO number  113 atom    6 type  51 NPNAO=  400
   due to symmetric orthogonalization 2, value= 0.00D+00.
 GSVD:  LWork=       47670 too small for GESVD, short by      174875 words or      174875 for optimal perf.
 Remove ICRem=   47 ICRemI=   48 L=0 PNAO number   47 atom    3 type  51 NPNAO=  399
   due to symmetric orthogonalization 2, value= 0.00D+00.
 GSVD:  LWork=       48616 too small for GESVD, short by      172046 words or      172046 for optimal perf.
 Remove ICRem=   90 ICRemI=   91 L=0 PNAO number   90 atom    5 type  51 NPNAO=  398
   due to symmetric orthogonalization 2, value= 0.00D+00.
 GSVD:  LWork=       49558 too small for GESVD, short by      169229 words or      169229 for optimal perf.

 Computed number of electrons  135.99998452 does not match expected value of   136.


 NATURAL POPULATIONS:  Natural atomic orbital occupancies 
                                                          
   NAO  Atom  No  lang   Type(AO)    Occupancy      Energy
 ----------------------------------------------------------
     1    C    1  S      Cor( 1S)     1.99900     -10.34188
     2    C    1  S      Val( 2S)     0.80933       0.01455
     3    C    1  S      Ryd( 3S)     0.00426       1.16170
     4    C    1  S      Ryd( 4S)     0.00045       1.44453
     5    C    1  S      Ryd( 5S)     0.00002      22.46348
     6    C    1  px     Val( 2p)     0.85252       0.12738
     7    C    1  px     Ryd( 4p)     0.01815       1.23779
     8    C    1  px     Ryd( 3p)     0.00070       0.55643
     9    C    1  px     Ryd( 5p)     0.00008       3.04884
    10    C    1  py     Val( 2p)     1.03280       0.06685
    11    C    1  py     Ryd( 4p)     0.00597       1.44296
    12    C    1  py     Ryd( 3p)     0.00032       0.58996
    13    C    1  py     Ryd( 5p)     0.00019       2.82692
    14    C    1  pz     Val( 2p)     0.85896       0.03718
    15    C    1  pz     Ryd( 4p)     0.00126       0.83583
    16    C    1  pz     Ryd( 3p)     0.00069       0.42715
    17    C    1  pz     Ryd( 5p)     0.00012       2.81987
    18    C    1  dxy    Ryd( 3d)     0.00415       2.66756
    19    C    1  dxz    Ryd( 3d)     0.00465       1.83458
    20    C    1  dyz    Ryd( 3d)     0.00029       1.74395
    21    C    1  dx2y2  Ryd( 3d)     0.00102       2.69985
    22    C    1  dz2    Ryd( 3d)     0.00045       2.16699

    23    C    2  S      Cor( 1S)     1.99855     -10.33483
    24    C    2  S      Val( 2S)     0.95070      -0.10479
    25    C    2  S      Ryd( 3S)     0.00299       0.92471
    26    C    2  S      Ryd( 4S)     0.00017       1.08970
    27    C    2  S      Ryd( 5S)     0.00001      23.19921
    28    C    2  px     Val( 2p)     1.07093       0.01078
    29    C    2  px     Ryd( 4p)     0.00671       1.04230
    30    C    2  px     Ryd( 3p)     0.00034       0.89639
    31    C    2  px     Ryd( 5p)     0.00029       3.19586
    32    C    2  py     Val( 2p)     0.96166      -0.01267
    33    C    2  py     Ryd( 4p)     0.00669       1.08831
    34    C    2  py     Ryd( 3p)     0.00030       0.86654
    35    C    2  py     Ryd( 5p)     0.00028       2.99060
    36    C    2  pz     Val( 2p)     1.13934      -0.02846
    37    C    2  pz     Ryd( 4p)     0.00198       0.74183
    38    C    2  pz     Ryd( 3p)     0.00057       0.57412
    39    C    2  pz     Ryd( 5p)     0.00003       2.75618
    40    C    2  dxy    Ryd( 3d)     0.00136       2.39508
    41    C    2  dxz    Ryd( 3d)     0.00092       1.79244
    42    C    2  dyz    Ryd( 3d)     0.00105       1.66824
    43    C    2  dx2y2  Ryd( 3d)     0.00123       2.55708
    44    C    2  dz2    Ryd( 3d)     0.00090       2.16604

    45    C    3  S      Cor( 1S)     1.99881     -10.28005
    46    C    3  S      Val( 2S)     0.92258      -0.05390
    47    C    3  S      Ryd( 3S)     0.00138       0.97791
    48    C    3  S      Ryd( 4S)     0.00003      23.47449
    49    C    3  px     Val( 2p)     1.11585       0.03131
    50    C    3  px     Ryd( 4p)     0.00374       1.06082
    51    C    3  px     Ryd( 3p)     0.00052       0.70282
    52    C    3  px     Ryd( 5p)     0.00020       3.48421
    53    C    3  py     Val( 2p)     1.13135       0.05347
    54    C    3  py     Ryd( 4p)     0.00725       1.07161
    55    C    3  py     Ryd( 3p)     0.00051       0.57541
    56    C    3  py     Ryd( 5p)     0.00009       3.38331
    57    C    3  pz     Val( 2p)     1.00966       0.00054
    58    C    3  pz     Ryd( 4p)     0.00093       0.68064
    59    C    3  pz     Ryd( 3p)     0.00075       0.39163
    60    C    3  pz     Ryd( 5p)     0.00001       2.93344
    61    C    3  dxy    Ryd( 3d)     0.00053       2.62758
    62    C    3  dxz    Ryd( 3d)     0.00092       1.83530
    63    C    3  dyz    Ryd( 3d)     0.00031       1.75922
    64    C    3  dx2y2  Ryd( 3d)     0.00064       2.72573
    65    C    3  dz2    Ryd( 3d)     0.00055       2.16865

    66    C    4  S      Cor( 1S)     1.99888     -10.34202
    67    C    4  S      Val( 2S)     0.96998      -0.12839
    68    C    4  S      Ryd( 3S)     0.00202       0.93139
    69    C    4  S      Ryd( 4S)     0.00019       0.93820
    70    C    4  S      Ryd( 5S)     0.00001      23.44769
    71    C    4  px     Val( 2p)     1.04068       0.03004
    72    C    4  px     Ryd( 4p)     0.00595       0.97673
    73    C    4  px     Ryd( 3p)     0.00043       0.82403
    74    C    4  px     Ryd( 5p)     0.00023       3.26089
    75    C    4  py     Val( 2p)     0.94541      -0.01088
    76    C    4  py     Ryd( 4p)     0.00727       1.04526
    77    C    4  py     Ryd( 3p)     0.00042       0.83563
    78    C    4  py     Ryd( 5p)     0.00026       3.09043
    79    C    4  pz     Val( 2p)     1.22306      -0.02870
    80    C    4  pz     Ryd( 4p)     0.00263       0.70692
    81    C    4  pz     Ryd( 3p)     0.00078       0.55253
    82    C    4  pz     Ryd( 5p)     0.00003       2.82729
    83    C    4  dxy    Ryd( 3d)     0.00138       2.37274
    84    C    4  dxz    Ryd( 3d)     0.00060       1.75637
    85    C    4  dyz    Ryd( 3d)     0.00103       1.67270
    86    C    4  dx2y2  Ryd( 3d)     0.00121       2.42118
    87    C    4  dz2    Ryd( 3d)     0.00099       2.13227

    88    C    5  S      Cor( 1S)     1.99886     -10.27421
    89    C    5  S      Val( 2S)     0.91647      -0.04596
    90    C    5  S      Ryd( 3S)     0.00118       1.00566
    91    C    5  S      Ryd( 4S)     0.00003      23.39841
    92    C    5  px     Val( 2p)     1.09782       0.03896
    93    C    5  px     Ryd( 4p)     0.00362       1.05162
    94    C    5  px     Ryd( 3p)     0.00044       0.74186
    95    C    5  px     Ryd( 5p)     0.00014       3.45914
    96    C    5  py     Val( 2p)     1.16034       0.04891
    97    C    5  py     Ryd( 4p)     0.00665       1.04931
    98    C    5  py     Ryd( 3p)     0.00052       0.59792
    99    C    5  py     Ryd( 5p)     0.00014       3.50022
   100    C    5  pz     Val( 2p)     0.99849       0.00339
   101    C    5  pz     Ryd( 4p)     0.00090       0.65677
   102    C    5  pz     Ryd( 3p)     0.00097       0.41534
   103    C    5  pz     Ryd( 5p)     0.00001       2.93216
   104    C    5  dxy    Ryd( 3d)     0.00062       2.67902
   105    C    5  dxz    Ryd( 3d)     0.00083       1.78847
   106    C    5  dyz    Ryd( 3d)     0.00050       1.81901
   107    C    5  dx2y2  Ryd( 3d)     0.00057       2.70450
   108    C    5  dz2    Ryd( 3d)     0.00052       2.18119

   109    C    6  S      Cor( 1S)     1.99874     -10.28556
   110    C    6  S      Val( 2S)     0.83641      -0.01269
   111    C    6  S      Ryd( 3S)     0.00181       0.91799
   112    C    6  S      Ryd( 4S)     0.00002      23.44172
   113    C    6  px     Val( 2p)     1.04621       0.04543
   114    C    6  px     Ryd( 4p)     0.00643       1.24126
   115    C    6  px     Ryd( 3p)     0.00033       0.80870
   116    C    6  px     Ryd( 5p)     0.00008       3.55784
   117    C    6  py     Val( 2p)     1.09710       0.03355
   118    C    6  py     Ryd( 4p)     0.00541       1.29574
   119    C    6  py     Ryd( 3p)     0.00032       0.70051
   120    C    6  py     Ryd( 5p)     0.00015       3.52155
   121    C    6  pz     Val( 2p)     1.17169      -0.00115
   122    C    6  pz     Ryd( 4p)     0.00252       0.72856
   123    C    6  pz     Ryd( 3p)     0.00046       0.45250
   124    C    6  pz     Ryd( 5p)     0.00002       2.97148
   125    C    6  dxy    Ryd( 3d)     0.00044       2.75435
   126    C    6  dxz    Ryd( 3d)     0.00041       1.78931
   127    C    6  dyz    Ryd( 3d)     0.00055       1.81360
   128    C    6  dx2y2  Ryd( 3d)     0.00049       2.59832
   129    C    6  dz2    Ryd( 3d)     0.00068       2.21470

   130    H    7  S      Val( 1S)     0.78869       0.17203
   131    H    7  S      Ryd( 2S)     0.00146       1.27164
   132    H    7  S      Ryd( 3S)     0.00022       1.76753
   133    H    7  px     Ryd( 2p)     0.00016       2.31293
   134    H    7  py     Ryd( 2p)     0.00038       2.69044
   135    H    7  pz     Ryd( 2p)     0.00013       1.75770

   136    H    8  S      Val( 1S)     0.80028       0.16651
   137    H    8  S      Ryd( 2S)     0.00152       1.26804
   138    H    8  S      Ryd( 3S)     0.00023       1.82582
   139    H    8  px     Ryd( 2p)     0.00016       2.28202
   140    H    8  py     Ryd( 2p)     0.00040       2.70357
   141    H    8  pz     Ryd( 2p)     0.00013       1.75243

   142   Cl    9  S      Cor( 1S)     2.00000    -101.09594
   143   Cl    9  S      Cor( 2S)     1.99968     -10.79976
   144   Cl    9  S      Val( 3S)     1.81051      -0.95125
   145   Cl    9  S      Ryd( 4S)     0.00324       0.85030
   146   Cl    9  S      Ryd( 5S)     0.00009       1.18798
   147   Cl    9  S      Ryd( 6S)     0.00000      18.21580
   148   Cl    9  S      Ryd( 7S)     0.00000     207.66844
   149   Cl    9  px     Cor( 2p)     1.99998      -7.40284
   150   Cl    9  px     Val( 3p)     1.83672      -0.23760
   151   Cl    9  px     Ryd( 4p)     0.00321       0.55873
   152   Cl    9  px     Ryd( 5p)     0.00020       0.56825
   153   Cl    9  px     Ryd( 6p)     0.00002       3.64319
   154   Cl    9  px     Ryd( 7p)     0.00000      24.99680
   155   Cl    9  py     Cor( 2p)     1.99992      -7.40559
   156   Cl    9  py     Val( 3p)     1.40315      -0.18285
   157   Cl    9  py     Ryd( 4p)     0.00391       0.52182
   158   Cl    9  py     Ryd( 5p)     0.00013       0.52227
   159   Cl    9  py     Ryd( 6p)     0.00003       3.95712
   160   Cl    9  py     Ryd( 7p)     0.00000      25.01601
   161   Cl    9  pz     Cor( 2p)     1.99999      -7.40223
   162   Cl    9  pz     Val( 3p)     1.94178      -0.25428
   163   Cl    9  pz     Ryd( 5p)     0.00484       0.53817
   164   Cl    9  pz     Ryd( 4p)     0.00016       0.52541
   165   Cl    9  pz     Ryd( 6p)     0.00001       3.28633
   166   Cl    9  pz     Ryd( 7p)     0.00000      24.95007
   167   Cl    9  dxy    Ryd( 3d)     0.00324       1.39813
   168   Cl    9  dxz    Ryd( 3d)     0.00087       1.08469
   169   Cl    9  dyz    Ryd( 3d)     0.00250       1.13054
   170   Cl    9  dx2y2  Ryd( 3d)     0.00244       1.38066
   171   Cl    9  dz2    Ryd( 3d)     0.00147       1.19507

   172    O   10  S      Cor( 1S)     1.99978     -19.16688
   173    O   10  S      Val( 2S)     1.68532      -0.79743
   174    O   10  S      Ryd( 3S)     0.00220       1.44051
   175    O   10  S      Ryd( 4S)     0.00007       1.49848
   176    O   10  S      Ryd( 5S)     0.00000      49.99105
   177    O   10  px     Val( 2p)     1.57353      -0.18386
   178    O   10  px     Ryd( 3p)     0.00087       0.83799
   179    O   10  px     Ryd( 4p)     0.00020       1.17578
   180    O   10  px     Ryd( 5p)     0.00011       5.53069
   181    O   10  py     Val( 2p)     1.88327      -0.16975
   182    O   10  py     Ryd( 3p)     0.00323       0.85296
   183    O   10  py     Ryd( 4p)     0.00007       1.20383
   184    O   10  py     Ryd( 5p)     0.00001       5.37137
   185    O   10  pz     Val( 2p)     1.53693      -0.12583
   186    O   10  pz     Ryd( 3p)     0.00285       0.73883
   187    O   10  pz     Ryd( 4p)     0.00003       1.12040
   188    O   10  pz     Ryd( 5p)     0.00004       5.24002
   189    O   10  dxy    Ryd( 3d)     0.00149       3.46060
   190    O   10  dxz    Ryd( 3d)     0.00172       3.34269
   191    O   10  dyz    Ryd( 3d)     0.00001       3.09819
   192    O   10  dx2y2  Ryd( 3d)     0.00150       3.79601
   193    O   10  dz2    Ryd( 3d)     0.00044       3.33089

   194   Cl   11  S      Cor( 1S)     2.00000    -101.10627
   195   Cl   11  S      Cor( 2S)     1.99970     -10.81203
   196   Cl   11  S      Val( 3S)     1.81679      -0.95063
   197   Cl   11  S      Ryd( 4S)     0.00341       0.83325
   198   Cl   11  S      Ryd( 5S)     0.00007       1.18028
   199   Cl   11  S      Ryd( 6S)     0.00000      18.33231
   200   Cl   11  S      Ryd( 7S)     0.00000     207.55482
   201   Cl   11  px     Cor( 2p)     1.99998      -7.40887
   202   Cl   11  px     Val( 3p)     1.79655      -0.23718
   203   Cl   11  px     Ryd( 4p)     0.00310       0.55161
   204   Cl   11  px     Ryd( 5p)     0.00019       0.55932
   205   Cl   11  px     Ryd( 6p)     0.00002       3.59083
   206   Cl   11  px     Ryd( 7p)     0.00000      25.07785
   207   Cl   11  py     Cor( 2p)     1.99993      -7.41128
   208   Cl   11  py     Val( 3p)     1.43765      -0.19180
   209   Cl   11  py     Ryd( 5p)     0.00368       0.52306
   210   Cl   11  py     Ryd( 4p)     0.00012       0.51807
   211   Cl   11  py     Ryd( 6p)     0.00003       3.84635
   212   Cl   11  py     Ryd( 7p)     0.00000      25.09871
   213   Cl   11  pz     Cor( 2p)     1.99999      -7.40809
   214   Cl   11  pz     Val( 3p)     1.93855      -0.25935
   215   Cl   11  pz     Ryd( 5p)     0.00382       0.53624
   216   Cl   11  pz     Ryd( 4p)     0.00016       0.51658
   217   Cl   11  pz     Ryd( 6p)     0.00001       3.20945
   218   Cl   11  pz     Ryd( 7p)     0.00000      25.02298
   219   Cl   11  dxy    Ryd( 3d)     0.00362       1.41130
   220   Cl   11  dxz    Ryd( 3d)     0.00093       1.08341
   221   Cl   11  dyz    Ryd( 3d)     0.00185       1.12143
   222   Cl   11  dx2y2  Ryd( 3d)     0.00197       1.36895
   223   Cl   11  dz2    Ryd( 3d)     0.00142       1.19028

   224    C   12  S      Cor( 1S)     1.99892     -10.35514
   225    C   12  S      Val( 2S)     0.90558      -0.08455
   226    C   12  S      Ryd( 3S)     0.00199       0.81276
   227    C   12  S      Ryd( 4S)     0.00026       0.91336
   228    C   12  S      Ryd( 5S)     0.00002      23.41684
   229    C   12  px     Val( 2p)     1.09776      -0.01141
   230    C   12  px     Ryd( 4p)     0.00626       0.90375
   231    C   12  px     Ryd( 3p)     0.00070       0.79701
   232    C   12  px     Ryd( 5p)     0.00014       3.54669
   233    C   12  py     Val( 2p)     1.06828      -0.01228
   234    C   12  py     Ryd( 4p)     0.00635       1.14824
   235    C   12  py     Ryd( 3p)     0.00036       0.77145
   236    C   12  py     Ryd( 5p)     0.00018       3.55540
   237    C   12  pz     Val( 2p)     1.00701      -0.03254
   238    C   12  pz     Ryd( 4p)     0.00055       0.65835
   239    C   12  pz     Ryd( 3p)     0.00047       0.49107
   240    C   12  pz     Ryd( 5p)     0.00002       2.88918
   241    C   12  dxy    Ryd( 3d)     0.00071       2.68184
   242    C   12  dxz    Ryd( 3d)     0.00145       1.75523
   243    C   12  dyz    Ryd( 3d)     0.00060       1.76222
   244    C   12  dx2y2  Ryd( 3d)     0.00093       2.52732
   245    C   12  dz2    Ryd( 3d)     0.00038       2.16083

   246    C   13  S      Cor( 1S)     1.99830     -10.38489
   247    C   13  S      Val( 2S)     0.99732      -0.13830
   248    C   13  S      Ryd( 3S)     0.00474       0.75933
   249    C   13  S      Ryd( 4S)     0.00020       1.09320
   250    C   13  S      Ryd( 5S)     0.00001      23.12473
   251    C   13  px     Val( 2p)     1.03940       0.02532
   252    C   13  px     Ryd( 4p)     0.00324       0.92102
   253    C   13  px     Ryd( 3p)     0.00081       0.87013
   254    C   13  px     Ryd( 5p)     0.00007       3.29826
   255    C   13  py     Val( 2p)     0.84504       0.01323
   256    C   13  py     Ryd( 4p)     0.00697       0.63293
   257    C   13  py     Ryd( 3p)     0.00034       0.55714
   258    C   13  py     Ryd( 5p)     0.00008       3.12810
   259    C   13  pz     Val( 2p)     1.00549      -0.02868
   260    C   13  pz     Ryd( 4p)     0.00063       0.61634
   261    C   13  pz     Ryd( 3p)     0.00035       0.55869
   262    C   13  pz     Ryd( 5p)     0.00001       2.72994
   263    C   13  dxy    Ryd( 3d)     0.00100       2.27950
   264    C   13  dxz    Ryd( 3d)     0.00071       1.74110
   265    C   13  dyz    Ryd( 3d)     0.00072       1.66704
   266    C   13  dx2y2  Ryd( 3d)     0.00057       2.46447
   267    C   13  dz2    Ryd( 3d)     0.00038       2.02708

   268    C   14  S      Cor( 1S)     1.99809     -10.37753
   269    C   14  S      Val( 2S)     0.99933      -0.13260
   270    C   14  S      Ryd( 3S)     0.00497       0.77597
   271    C   14  S      Ryd( 4S)     0.00040       1.03499
   272    C   14  S      Ryd( 5S)     0.00001      23.28638
   273    C   14  px     Val( 2p)     1.08104       0.01481
   274    C   14  px     Ryd( 4p)     0.00450       0.79831
   275    C   14  px     Ryd( 3p)     0.00043       0.53828
   276    C   14  px     Ryd( 5p)     0.00008       3.22947
   277    C   14  py     Val( 2p)     0.94622      -0.00542
   278    C   14  py     Ryd( 4p)     0.00590       0.70960
   279    C   14  py     Ryd( 3p)     0.00028       0.38709
   280    C   14  py     Ryd( 5p)     0.00008       3.09666
   281    C   14  pz     Val( 2p)     0.95354      -0.02406
   282    C   14  pz     Ryd( 4p)     0.00078       0.65542
   283    C   14  pz     Ryd( 3p)     0.00029       0.44071
   284    C   14  pz     Ryd( 5p)     0.00002       2.75894
   285    C   14  dxy    Ryd( 3d)     0.00127       2.27021
   286    C   14  dxz    Ryd( 3d)     0.00080       1.74659
   287    C   14  dyz    Ryd( 3d)     0.00079       1.66043
   288    C   14  dx2y2  Ryd( 3d)     0.00057       2.43970
   289    C   14  dz2    Ryd( 3d)     0.00038       2.04691

   290    C   15  S      Cor( 1S)     1.99909     -10.32287
   291    C   15  S      Val( 2S)     0.94128      -0.09561
   292    C   15  S      Ryd( 4S)     0.00174       0.89172
   293    C   15  S      Ryd( 3S)     0.00017       0.61366
   294    C   15  S      Ryd( 5S)     0.00002      23.42540
   295    C   15  px     Val( 2p)     1.07430       0.01396
   296    C   15  px     Ryd( 4p)     0.00334       1.03096
   297    C   15  px     Ryd( 3p)     0.00058       0.69368
   298    C   15  px     Ryd( 5p)     0.00016       3.33403
   299    C   15  py     Val( 2p)     1.14493       0.00759
   300    C   15  py     Ryd( 4p)     0.00535       1.07889
   301    C   15  py     Ryd( 3p)     0.00047       0.40449
   302    C   15  py     Ryd( 5p)     0.00008       3.38292
   303    C   15  pz     Val( 2p)     1.03452      -0.03952
   304    C   15  pz     Ryd( 4p)     0.00121       0.64862
   305    C   15  pz     Ryd( 3p)     0.00055       0.40488
   306    C   15  pz     Ryd( 5p)     0.00001       2.83988
   307    C   15  dxy    Ryd( 3d)     0.00057       2.60300
   308    C   15  dxz    Ryd( 3d)     0.00049       1.76628
   309    C   15  dyz    Ryd( 3d)     0.00041       1.74722
   310    C   15  dx2y2  Ryd( 3d)     0.00055       2.66886
   311    C   15  dz2    Ryd( 3d)     0.00040       2.13229

   312    C   16  S      Cor( 1S)     1.99902     -10.32696
   313    C   16  S      Val( 2S)     0.94944      -0.10177
   314    C   16  S      Ryd( 3S)     0.00185       0.90104
   315    C   16  S      Ryd( 4S)     0.00036       1.00431
   316    C   16  S      Ryd( 5S)     0.00001      23.07998
   317    C   16  px     Val( 2p)     1.10122       0.00296
   318    C   16  px     Ryd( 4p)     0.00581       0.94962
   319    C   16  px     Ryd( 3p)     0.00040       0.45786
   320    C   16  px     Ryd( 5p)     0.00011       3.25184
   321    C   16  py     Val( 2p)     1.13731      -0.01034
   322    C   16  py     Ryd( 4p)     0.00485       1.06211
   323    C   16  py     Ryd( 3p)     0.00057       0.37466
   324    C   16  py     Ryd( 5p)     0.00008       3.30257
   325    C   16  pz     Val( 2p)     1.01031      -0.04452
   326    C   16  pz     Ryd( 4p)     0.00140       0.63750
   327    C   16  pz     Ryd( 3p)     0.00054       0.37316
   328    C   16  pz     Ryd( 5p)     0.00002       2.81703
   329    C   16  dxy    Ryd( 3d)     0.00065       2.59129
   330    C   16  dxz    Ryd( 3d)     0.00059       1.76034
   331    C   16  dyz    Ryd( 3d)     0.00045       1.73872
   332    C   16  dx2y2  Ryd( 3d)     0.00052       2.64553
   333    C   16  dz2    Ryd( 3d)     0.00039       2.12641

   334    C   17  S      Cor( 1S)     1.99847     -10.40871
   335    C   17  S      Val( 2S)     0.94306      -0.16345
   336    C   17  S      Ryd( 3S)     0.00170       0.63827
   337    C   17  S      Ryd( 4S)     0.00038       0.77270
   338    C   17  S      Ryd( 5S)     0.00001      23.50569
   339    C   17  px     Val( 2p)     0.95110      -0.10262
   340    C   17  px     Ryd( 4p)     0.00647       1.00852
   341    C   17  px     Ryd( 3p)     0.00027       0.88065
   342    C   17  px     Ryd( 5p)     0.00039       2.79495
   343    C   17  py     Val( 2p)     1.10986      -0.04839
   344    C   17  py     Ryd( 3p)     0.00702       0.85792
   345    C   17  py     Ryd( 4p)     0.00070       0.99453
   346    C   17  py     Ryd( 5p)     0.00009       2.85048
   347    C   17  pz     Val( 2p)     1.16054      -0.08854
   348    C   17  pz     Ryd( 3p)     0.00147       0.70602
   349    C   17  pz     Ryd( 4p)     0.00020       0.94255
   350    C   17  pz     Ryd( 5p)     0.00011       2.22916
   351    C   17  dxy    Ryd( 3d)     0.00112       2.53308
   352    C   17  dxz    Ryd( 3d)     0.00155       1.60535
   353    C   17  dyz    Ryd( 3d)     0.00073       1.74604
   354    C   17  dx2y2  Ryd( 3d)     0.00243       2.27757
   355    C   17  dz2    Ryd( 3d)     0.00090       2.05640

   356   Cl   18  S      Cor( 1S)     2.00000    -101.15856
   357   Cl   18  S      Cor( 2S)     1.99970     -10.83995
   358   Cl   18  S      Val( 3S)     1.81862      -0.99817
   359   Cl   18  S      Ryd( 4S)     0.00237       0.67509
   360   Cl   18  S      Ryd( 5S)     0.00028       1.31513
   361   Cl   18  S      Ryd( 6S)     0.00000      18.18592
   362   Cl   18  S      Ryd( 7S)     0.00000     207.55750
   363   Cl   18  px     Cor( 2p)     1.99991      -7.45465
   364   Cl   18  px     Val( 3p)     1.26913      -0.21368
   365   Cl   18  px     Ryd( 4p)     0.00425       0.48945
   366   Cl   18  px     Ryd( 5p)     0.00021       0.53536
   367   Cl   18  px     Ryd( 6p)     0.00003       3.64704
   368   Cl   18  px     Ryd( 7p)     0.00000      25.19798
   369   Cl   18  py     Cor( 2p)     1.99999      -7.45035
   370   Cl   18  py     Val( 3p)     1.96862      -0.30574
   371   Cl   18  py     Ryd( 4p)     0.00183       0.52080
   372   Cl   18  py     Ryd( 5p)     0.00020       0.60345
   373   Cl   18  py     Ryd( 6p)     0.00001       3.16527
   374   Cl   18  py     Ryd( 7p)     0.00000      25.08740
   375   Cl   18  pz     Cor( 2p)     1.99999      -7.45037
   376   Cl   18  pz     Val( 3p)     1.93962      -0.30292
   377   Cl   18  pz     Ryd( 4p)     0.00272       0.52009
   378   Cl   18  pz     Ryd( 5p)     0.00011       0.58545
   379   Cl   18  pz     Ryd( 6p)     0.00000       2.98695
   380   Cl   18  pz     Ryd( 7p)     0.00000      25.02921
   381   Cl   18  dxy    Ryd( 3d)     0.00116       1.27204
   382   Cl   18  dxz    Ryd( 3d)     0.00272       1.09159
   383   Cl   18  dyz    Ryd( 3d)     0.00004       1.01972
   384   Cl   18  dx2y2  Ryd( 3d)     0.00448       1.36322
   385   Cl   18  dz2    Ryd( 3d)     0.00142       1.13774

   386    H   19  S      Val( 1S)     0.76961       0.12916
   387    H   19  S      Ryd( 2S)     0.00056       1.06790
   388    H   19  S      Ryd( 3S)     0.00017       1.84329
   389    H   19  px     Ryd( 2p)     0.00020       2.26333
   390    H   19  py     Ryd( 2p)     0.00031       2.58369
   391    H   19  pz     Ryd( 2p)     0.00013       1.70603

   392    H   20  S      Val( 1S)     0.76887       0.14211
   393    H   20  S      Ryd( 2S)     0.00074       1.11819
   394    H   20  S      Ryd( 3S)     0.00017       1.88632
   395    H   20  px     Ryd( 2p)     0.00012       2.23355
   396    H   20  py     Ryd( 2p)     0.00039       2.68455
   397    H   20  pz     Ryd( 2p)     0.00014       1.71740

 WARNING:  1 low occupancy (<1.9990e) core orbital  found on  C    2
           1 low occupancy (<1.9990e) core orbital  found on  C    3
           1 low occupancy (<1.9990e) core orbital  found on  C    4
           1 low occupancy (<1.9990e) core orbital  found on  C    5
           1 low occupancy (<1.9990e) core orbital  found on  C    6
           1 low occupancy (<1.9990e) core orbital  found on  C   12
           1 low occupancy (<1.9990e) core orbital  found on  C   13
           1 low occupancy (<1.9990e) core orbital  found on  C   14
           1 low occupancy (<1.9990e) core orbital  found on  C   17

 WARNING:  Population inversion found on atom  C    1
           Population inversion found on atom  C    2
           Population inversion found on atom  C    3
           Population inversion found on atom  C    4
           Population inversion found on atom  C    5
           Population inversion found on atom  C    6
           Population inversion found on atom Cl    9
           Population inversion found on atom  O   10
           Population inversion found on atom Cl   11
           Population inversion found on atom  C   12
           Population inversion found on atom  C   13
           Population inversion found on atom  C   14
           Population inversion found on atom  C   15
           Population inversion found on atom  C   16
           Population inversion found on atom  C   17


 Summary of Natural Population Analysis:                  
                                                          
                                       Natural Population 
                Natural  -----------------------------------------------
    Atom  No    Charge         Core      Valence    Rydberg      Total
 -----------------------------------------------------------------------
      C    1    0.40463      1.99900     3.55360    0.04277     5.59537
      C    2   -0.14702      1.99855     4.12263    0.02585     6.14702
      C    3   -0.19660      1.99881     4.17944    0.01835     6.19660
      C    4   -0.20346      1.99888     4.17914    0.02544     6.20346
      C    5   -0.18963      1.99886     4.17312    0.01765     6.18963
      C    6   -0.17026      1.99874     4.15140    0.02012     6.17026
      H    7    0.20896      0.00000     0.78869    0.00235     0.79104
      H    8    0.19728      0.00000     0.80028    0.00244     0.80272
     Cl    9   -0.01808      9.99957     6.99215    0.02636    17.01808
      O   10   -0.69366      1.99978     6.67905    0.01483     8.69366
     Cl   11   -0.01355      9.99960     6.98954    0.02441    17.01355
      C   12   -0.09894      1.99892     4.07863    0.02138     6.09894
      C   13    0.09363      1.99830     3.88724    0.02082     5.90637
      C   14    0.00022      1.99809     3.98013    0.02155     5.99978
      C   15   -0.21021      1.99909     4.19503    0.01609     6.21021
      C   16   -0.21589      1.99902     4.19829    0.01859     6.21589
      C   17   -0.18858      1.99847     4.16456    0.02555     6.18858
     Cl   18   -0.01743      9.99960     6.99599    0.02183    17.01743
      H   19    0.22903      0.00000     0.76961    0.00136     0.77097
      H   20    0.22958      0.00000     0.76887    0.00155     0.77042
 =======================================================================
   * Total *   -0.99998     55.98327    79.64741    0.36930   135.99998

                                 Natural Population      
 --------------------------------------------------------
   Core                      55.98327 ( 99.9701% of  56)
   Valence                   79.64741 ( 99.5593% of  80)
   Natural Minimal Basis    135.63068 ( 99.7284% of 136)
   Natural Rydberg Basis      0.36930 (  0.2715% of 136)
 --------------------------------------------------------

    Atom  No          Natural Electron Configuration
 ----------------------------------------------------------------------------
      C    1      [core]2S( 0.81)2p( 2.74)3d( 0.01)4p( 0.03)
      C    2      [core]2S( 0.95)2p( 3.17)3d( 0.01)4p( 0.02)
      C    3      [core]2S( 0.92)2p( 3.26)4p( 0.01)
      C    4      [core]2S( 0.97)2p( 3.21)3d( 0.01)4p( 0.02)
      C    5      [core]2S( 0.92)2p( 3.26)4p( 0.01)
      C    6      [core]2S( 0.84)2p( 3.31)4p( 0.01)
      H    7            1S( 0.79)
      H    8            1S( 0.80)
     Cl    9      [core]3S( 1.81)3p( 5.18)3d( 0.01)4p( 0.01)5p( 0.01)
      O   10      [core]2S( 1.69)2p( 4.99)3p( 0.01)3d( 0.01)
     Cl   11      [core]3S( 1.82)3p( 5.17)3d( 0.01)5p( 0.01)
      C   12      [core]2S( 0.91)2p( 3.17)4p( 0.01)
      C   13      [core]2S( 1.00)2p( 2.89)4p( 0.01)
      C   14      [core]2S( 1.00)2p( 2.98)4p( 0.01)
      C   15      [core]2S( 0.94)2p( 3.25)4p( 0.01)
      C   16      [core]2S( 0.95)2p( 3.25)4p( 0.01)
      C   17      [core]2S( 0.94)2p( 3.22)3p( 0.01)3d( 0.01)4p( 0.01)
     Cl   18      [core]3S( 1.82)3p( 5.18)3d( 0.01)4p( 0.01)
      H   19            1S( 0.77)
      H   20            1S( 0.77)


 NATURAL BOND ORBITAL ANALYSIS:

                       Occupancies       Lewis Structure    Low   High
           Occ.    -------------------  -----------------   occ   occ
  Cycle   Thresh.   Lewis   Non-Lewis     CR  BD  3C  LP    (L)   (NL)   Dev
 =============================================================================
   1(1)    1.90   129.32304   6.67696     28  24   0  16     9      7    0.61
   2(2)    1.90   129.65870   6.34130     28  23   0  17     8      6    0.61
   3(3)    1.90   129.65870   6.34130     28  23   0  17     8      6    0.61
   4(1)    1.80   130.38259   5.61741     28  24   0  16     5      6    0.46
   5(2)    1.80   130.38259   5.61741     28  24   0  16     5      6    0.46
   6(1)    1.70   131.50358   4.49642     28  26   0  14     3      6    0.46
   7(2)    1.70   131.62468   4.37532     28  26   0  14     3      6    0.42
   8(3)    1.70   131.61763   4.38237     28  26   0  14     3      6    0.41
   9(4)    1.70   131.61763   4.38237     28  26   0  14     3      6    0.41
  10(5)    1.70   131.62468   4.37532     28  26   0  14     3      6    0.42
  11(6)    1.70   131.61763   4.38237     28  26   0  14     3      6    0.41
  12(7)    1.70   131.61763   4.38237     28  26   0  14     3      6    0.41
  13(8)    1.70   131.62468   4.37532     28  26   0  14     3      6    0.42
  14(9)    1.70   131.61763   4.38237     28  26   0  14     3      6    0.41
  15(1)    1.60   132.27811   3.72189     28  27   0  13     2      6    0.42
  16(2)    1.60   132.27106   3.72894     28  27   0  13     2      6    0.41
  17(3)    1.60   132.77093   3.22907     28  28   0  12     1      6    0.40
  18(4)    1.60   132.77798   3.22202     28  28   0  12     1      6    0.42
  19(5)    1.60   132.77093   3.22907     28  28   0  12     1      6    0.40
  20(6)    1.60   132.77798   3.22202     28  28   0  12     1      6    0.42
  21(7)    1.60   132.77093   3.22907     28  28   0  12     1      6    0.40
  22(8)    1.60   132.77798   3.22202     28  28   0  12     1      6    0.42
  23(9)    1.60   132.77093   3.22907     28  28   0  12     1      6    0.40
  24(1)    1.50   132.66410   3.33590     28  28   0  12     0      6    0.55
  25(2)    1.50   132.66410   3.33590     28  28   0  12     0      6    0.55
  26(1)    1.60   132.77798   3.22202     28  28   0  12     1      6    0.42
 -----------------------------------------------------------------------------

 Structure accepted: RESONANCE keyword permits strongly delocalized structure

 WARNING:  1 low occupancy (<1.9990e) core orbital  found on  C    1
           1 low occupancy (<1.9990e) core orbital  found on  C    2
           1 low occupancy (<1.9990e) core orbital  found on  C    3
           1 low occupancy (<1.9990e) core orbital  found on  C    4
           1 low occupancy (<1.9990e) core orbital  found on  C    5
           1 low occupancy (<1.9990e) core orbital  found on  C    6
           1 low occupancy (<1.9990e) core orbital  found on  C   12
           1 low occupancy (<1.9990e) core orbital  found on  C   13
           1 low occupancy (<1.9990e) core orbital  found on  C   14
           1 low occupancy (<1.9990e) core orbital  found on  C   17

 --------------------------------------------------------
   Core                     55.98328 ( 99.970% of  56)
   Valence Lewis            76.79470 ( 95.993% of  80)
  ==================       ============================
   Total Lewis             132.77798 ( 97.631% of 136)
  -----------------------------------------------------
   Valence non-Lewis         2.97190 (  2.185% of 136)
   Rydberg non-Lewis         0.25012 (  0.184% of 136)
  ==================       ============================
   Total non-Lewis           3.22202 (  2.369% of 136)
 --------------------------------------------------------


       (Occupancy)   Bond orbital/ Coefficients/ Hybrids
 ---------------------------------------------------------------------------------
     1. (1.97215) BD ( 1) C   1 - C   2  
                ( 47.76%)   0.6911* C   1 s( 33.78%)p 1.96( 66.19%)d 0.00(  0.03%)
                                           -0.0002  0.5810  0.0116  0.0042  0.0006
                                           -0.3787 -0.0284  0.0131 -0.0013 -0.7193
                                            0.0113  0.0025  0.0061  0.0000  0.0000
                                           -0.0000  0.0000  0.0144  0.0000 -0.0000
                                           -0.0077 -0.0058
                ( 52.24%)   0.7228* C   2 s( 34.70%)p 1.88( 65.27%)d 0.00(  0.03%)
                                            0.0001  0.5886  0.0226  0.0039  0.0001
                                            0.4706 -0.0118 -0.0021  0.0008  0.6562
                                            0.0182  0.0090  0.0086 -0.0000 -0.0000
                                           -0.0000 -0.0000  0.0107 -0.0000 -0.0000
                                           -0.0072 -0.0124
     2. (1.97549) BD ( 1) C   1 - C   4  
                ( 48.49%)   0.6964* C   1 s( 34.55%)p 1.89( 65.42%)d 0.00(  0.03%)
                                           -0.0002  0.5877  0.0102  0.0035  0.0003
                                           -0.4144 -0.0262  0.0135 -0.0006  0.6939
                                           -0.0119 -0.0021 -0.0065  0.0000  0.0000
                                           -0.0000  0.0000 -0.0151 -0.0000  0.0000
                                           -0.0057 -0.0062
                ( 51.51%)   0.7177* C   4 s( 36.45%)p 1.74( 63.52%)d 0.00(  0.04%)
                                            0.0001  0.6035 -0.0163  0.0036  0.0003
                                            0.4862 -0.0151  0.0020  0.0020 -0.6311
                                           -0.0117  0.0110 -0.0086 -0.0000  0.0000
                                            0.0000 -0.0000 -0.0124 -0.0000  0.0000
                                           -0.0047 -0.0138
     3. (1.99466) BD ( 1) C   1 - O  10  
                ( 35.87%)   0.5989* C   1 s( 31.34%)p 2.19( 68.52%)d 0.00(  0.14%)
                                            0.0000  0.5585 -0.0368 -0.0069 -0.0020
                                            0.8251 -0.0628 -0.0143  0.0024  0.0182
                                           -0.0020 -0.0003 -0.0000 -0.0001  0.0000
                                            0.0000 -0.0000  0.0013 -0.0000 -0.0000
                                            0.0313 -0.0201
                ( 64.13%)   0.8008* O  10 s( 42.35%)p 1.36( 57.53%)d 0.00(  0.12%)
                                            0.0000  0.6501  0.0294 -0.0016  0.0000
                                           -0.7580  0.0191 -0.0050 -0.0012 -0.0198
                                            0.0009 -0.0001  0.0000  0.0000 -0.0000
                                            0.0000  0.0000  0.0017 -0.0000 -0.0000
                                            0.0312 -0.0161
     4. (1.98538) BD ( 2) C   1 - O  10  
                ( 28.39%)   0.5328* C   1 s(  0.00%)p 1.00( 99.47%)d 0.01(  0.53%)
                                            0.0000 -0.0000  0.0000  0.0000  0.0000
                                            0.0001  0.0000  0.0000  0.0000  0.0000
                                            0.0000  0.0000 -0.0000  0.9962  0.0383
                                            0.0271  0.0122  0.0000  0.0728  0.0001
                                            0.0000 -0.0000
                ( 71.61%)   0.8462* O  10 s(  0.00%)p 1.00( 99.88%)d 0.00(  0.12%)
                                           -0.0000 -0.0000  0.0000  0.0000 -0.0000
                                            0.0001 -0.0000 -0.0000 -0.0000  0.0000
                                            0.0000 -0.0000 -0.0000  0.9994 -0.0062
                                            0.0026 -0.0050 -0.0000 -0.0344 -0.0011
                                           -0.0000  0.0000
     5. (1.97979) BD ( 1) C   2 - C   3  
                ( 50.23%)   0.7087* C   2 s( 41.32%)p 1.42( 58.64%)d 0.00(  0.04%)
                                            0.0000  0.6422 -0.0279  0.0005  0.0004
                                           -0.7646  0.0225 -0.0063 -0.0133 -0.0271
                                            0.0202  0.0028  0.0025  0.0000 -0.0000
                                           -0.0000  0.0000 -0.0016 -0.0000 -0.0000
                                            0.0128 -0.0143
                ( 49.77%)   0.7055* C   3 s( 38.37%)p 1.61( 61.59%)d 0.00(  0.04%)
                                            0.0001  0.6192  0.0176  0.0006  0.7836
                                           -0.0176 -0.0107  0.0049 -0.0038  0.0382
                                           -0.0019  0.0002 -0.0000 -0.0000  0.0000
                                           -0.0000  0.0008 -0.0000 -0.0000  0.0145
                                           -0.0149
     6. (1.85964) BD ( 2) C   2 - C   3  
                ( 54.13%)   0.7357* C   2 s(  0.00%)p 1.00( 99.96%)d 0.00(  0.04%)
                                           -0.0000 -0.0000  0.0000 -0.0000  0.0000
                                            0.0000 -0.0000 -0.0000 -0.0000  0.0000
                                            0.0000 -0.0000 -0.0000  0.9996  0.0068
                                           -0.0194 -0.0038 -0.0000 -0.0191 -0.0037
                                           -0.0000  0.0000
                ( 45.87%)   0.6773* C   3 s(  0.00%)p 1.00( 99.93%)d 0.00(  0.07%)
                                           -0.0000 -0.0000 -0.0000 -0.0000  0.0000
                                            0.0000  0.0000 -0.0000  0.0000  0.0000
                                            0.0000 -0.0000  0.9993  0.0082  0.0259
                                           -0.0015  0.0000  0.0261  0.0026  0.0000
                                           -0.0000
     7. (1.98768) BD ( 1) C   2 -Cl  11  
                ( 45.22%)   0.6725* C   2 s( 23.92%)p 3.17( 75.90%)d 0.01(  0.18%)
                                           -0.0002  0.4891  0.0001 -0.0047 -0.0009
                                            0.4376 -0.0082  0.0054 -0.0076 -0.7530
                                            0.0071 -0.0123  0.0110  0.0000 -0.0000
                                            0.0000 -0.0000 -0.0300  0.0000 -0.0000
                                           -0.0200 -0.0229
                ( 54.78%)   0.7401*Cl  11 s( 19.91%)p 4.00( 79.61%)d 0.02(  0.49%)
                                            0.0000  0.0002  0.4441  0.0432  0.0014
                                            0.0005 -0.0001 -0.0000 -0.4416  0.0282
                                           -0.0042 -0.0001  0.0001  0.0001  0.7735
                                           -0.0433  0.0049  0.0005 -0.0002 -0.0000
                                           -0.0000  0.0000 -0.0000 -0.0000  0.0000
                                           -0.0532  0.0000 -0.0000 -0.0293 -0.0344
     8. (1.95920) BD ( 1) C   3 - C   6  
                ( 49.21%)   0.7015* C   3 s( 34.33%)p 1.91( 65.63%)d 0.00(  0.03%)
                                           -0.0001  0.5859 -0.0050  0.0024 -0.4600
                                            0.0254  0.0064  0.0023  0.6660  0.0171
                                           -0.0133  0.0006 -0.0000 -0.0000  0.0000
                                           -0.0000 -0.0099 -0.0000 -0.0000 -0.0066
                                           -0.0143
                ( 50.79%)   0.7127* C   6 s( 32.11%)p 2.11( 67.86%)d 0.00(  0.03%)
                                            0.0002  0.5666 -0.0045  0.0003  0.4228
                                           -0.0026 -0.0065 -0.0035 -0.7069  0.0117
                                            0.0064 -0.0011  0.0000 -0.0000 -0.0000
                                            0.0000 -0.0106  0.0000 -0.0000 -0.0009
                                           -0.0144
     9. (1.97378) BD ( 1) C   3 - H   7  
                ( 60.49%)   0.7777* C   3 s( 27.19%)p 2.68( 72.77%)d 0.00(  0.04%)
                                            0.0002 -0.5214  0.0083  0.0027  0.4150
                                            0.0012 -0.0029 -0.0011  0.7452  0.0088
                                           -0.0002  0.0002 -0.0000  0.0000 -0.0000
                                           -0.0000 -0.0137  0.0000  0.0000  0.0112
                                            0.0094
                ( 39.51%)   0.6286* H   7 s( 99.96%)p 0.00(  0.04%)
                                           -0.9998 -0.0016 -0.0013 -0.0061 -0.0189
                                            0.0000
    10. (1.97844) BD ( 1) C   4 - C   5  
                ( 49.92%)   0.7066* C   4 s( 38.67%)p 1.58( 61.30%)d 0.00(  0.03%)
                                           -0.0000  0.6217  0.0166  0.0005  0.0003
                                           -0.7822  0.0182  0.0095 -0.0108 -0.0083
                                           -0.0203  0.0051 -0.0029  0.0000  0.0000
                                            0.0000 -0.0000  0.0016 -0.0000  0.0000
                                            0.0106 -0.0134
                ( 50.08%)   0.7077* C   5 s( 33.54%)p 1.98( 66.43%)d 0.00(  0.03%)
                                            0.0001  0.5790  0.0102  0.0003  0.8126
                                           -0.0079 -0.0115 -0.0012  0.0488 -0.0378
                                            0.0032 -0.0004  0.0000  0.0000  0.0000
                                            0.0000 -0.0013  0.0000 -0.0000  0.0123
                                           -0.0127
    11. (1.99052) BD ( 1) C   4 -Cl   9  
                ( 44.98%)   0.6707* C   4 s( 24.73%)p 3.04( 75.07%)d 0.01(  0.19%)
                                           -0.0001  0.4973  0.0060 -0.0044 -0.0009
                                            0.3874 -0.0134 -0.0044 -0.0065  0.7744
                                           -0.0186 -0.0135 -0.0106  0.0000 -0.0000
                                           -0.0000 -0.0000  0.0290  0.0000  0.0000
                                           -0.0228 -0.0242
                ( 55.02%)   0.7418*Cl   9 s( 20.62%)p 3.83( 78.89%)d 0.02(  0.49%)
                                            0.0000  0.0001  0.4520  0.0433  0.0014
                                            0.0005 -0.0000 -0.0000 -0.3847  0.0253
                                           -0.0042 -0.0002  0.0001 -0.0001 -0.7987
                                            0.0468 -0.0063 -0.0007  0.0002 -0.0000
                                           -0.0000  0.0000 -0.0000  0.0000  0.0000
                                            0.0490  0.0000  0.0000 -0.0363 -0.0350
    12. (1.96333) BD ( 1) C   5 - C   6  
                ( 49.38%)   0.7027* C   5 s( 38.49%)p 1.60( 61.47%)d 0.00(  0.04%)
                                            0.0001  0.6204  0.0045  0.0026 -0.4017
                                            0.0285  0.0048 -0.0004 -0.6725 -0.0035
                                            0.0141 -0.0042  0.0000 -0.0000 -0.0000
                                            0.0000  0.0108  0.0000 -0.0000 -0.0084
                                           -0.0161
                ( 50.62%)   0.7115* C   6 s( 35.47%)p 1.82( 64.49%)d 0.00(  0.05%)
                                            0.0004  0.5955  0.0025  0.0003  0.3820
                                           -0.0187 -0.0028 -0.0019  0.7058 -0.0185
                                           -0.0063  0.0057 -0.0000  0.0000 -0.0000
                                            0.0000  0.0108  0.0000 -0.0000 -0.0056
                                           -0.0179
    13. (1.74087) BD ( 2) C   5 - C   6  
                ( 43.38%)   0.6587* C   5 s(  0.00%)p 1.00( 99.94%)d 0.00(  0.06%)
                                            0.0000 -0.0000 -0.0000 -0.0000 -0.0000
                                            0.0000 -0.0000  0.0000  0.0000  0.0000
                                            0.0000 -0.0000  0.9995  0.0039  0.0200
                                           -0.0003 -0.0000 -0.0082 -0.0234  0.0000
                                            0.0000
                ( 56.62%)   0.7524* C   6 s(  0.00%)p 1.00( 99.97%)d 0.00(  0.03%)
                                            0.0000  0.0000  0.0000 -0.0000 -0.0000
                                           -0.0000 -0.0000 -0.0000  0.0000  0.0000
                                            0.0000  0.0000  0.9996  0.0136  0.0187
                                           -0.0018  0.0000  0.0077  0.0149  0.0000
                                           -0.0000
    14. (1.97694) BD ( 1) C   5 - H   8  
                ( 60.01%)   0.7747* C   5 s( 27.89%)p 2.58( 72.08%)d 0.00(  0.04%)
                                           -0.0003  0.5280 -0.0093 -0.0027 -0.4201
                                           -0.0080  0.0032  0.0008  0.7377  0.0068
                                           -0.0009  0.0007 -0.0000  0.0000 -0.0000
                                           -0.0000 -0.0154  0.0000  0.0000 -0.0082
                                           -0.0089
                ( 39.99%)   0.6324* H   8 s( 99.96%)p 0.00(  0.04%)
                                            0.9998  0.0017  0.0013  0.0048 -0.0190
                                            0.0000
    15. (1.97247) BD ( 1) C   6 - C  12  
                ( 48.11%)   0.6936* C   6 s( 32.31%)p 2.09( 67.66%)d 0.00(  0.03%)
                                            0.0000  0.5684  0.0089 -0.0006 -0.8216
                                           -0.0194  0.0052 -0.0011 -0.0355  0.0030
                                           -0.0003 -0.0005 -0.0000  0.0000 -0.0000
                                           -0.0000 -0.0021  0.0000 -0.0000  0.0114
                                           -0.0120
                ( 51.89%)   0.7203* C  12 s( 32.24%)p 2.10( 67.74%)d 0.00(  0.02%)
                                           -0.0000  0.5677 -0.0081 -0.0054  0.0009
                                            0.8222  0.0154 -0.0099 -0.0003  0.0322
                                            0.0025  0.0000 -0.0001  0.0000 -0.0000
                                            0.0000  0.0000 -0.0013  0.0000  0.0000
                                            0.0094 -0.0083
    16. (1.97561) BD ( 1) C  12 - C  13  
                ( 50.98%)   0.7140* C  12 s( 30.14%)p 2.32( 69.80%)d 0.00(  0.05%)
                                           -0.0001  0.5490  0.0030  0.0023 -0.0010
                                           -0.3489 -0.0214  0.0005 -0.0012 -0.7588
                                            0.0086  0.0017 -0.0001 -0.0000  0.0000
                                            0.0000 -0.0000  0.0141  0.0000  0.0000
                                           -0.0138 -0.0120
                ( 49.02%)   0.7001* C  13 s( 52.41%)p 0.91( 47.55%)d 0.00(  0.04%)
                                           -0.0000  0.7239  0.0010  0.0007  0.0011
                                            0.5239 -0.0074 -0.0045  0.0013  0.4481
                                           -0.0102 -0.0063  0.0042  0.0000  0.0000
                                           -0.0000  0.0000  0.0121  0.0000  0.0000
                                           -0.0109 -0.0110
    17. (1.62445) BD ( 2) C  12 - C  13  
                ( 50.05%)   0.7074* C  12 s(  0.00%)p 1.00( 99.92%)d 0.00(  0.08%)
                                            0.0000 -0.0000  0.0000 -0.0000 -0.0000
                                           -0.0000 -0.0000 -0.0000 -0.0000 -0.0000
                                           -0.0000 -0.0000 -0.0000  0.9995 -0.0065
                                            0.0142 -0.0030  0.0000 -0.0239 -0.0147
                                           -0.0000 -0.0000
                ( 49.95%)   0.7068* C  13 s(  0.00%)p 1.00( 99.91%)d 0.00(  0.09%)
                                           -0.0000 -0.0000 -0.0000 -0.0000 -0.0000
                                           -0.0000  0.0000 -0.0000  0.0000 -0.0000
                                           -0.0000 -0.0000  0.0000  0.9995 -0.0008
                                            0.0129 -0.0015 -0.0000 -0.0071  0.0288
                                            0.0000  0.0000
    18. (1.95367) BD ( 1) C  12 - C  15  
                ( 51.08%)   0.7147* C  12 s( 37.58%)p 1.66( 62.39%)d 0.00(  0.03%)
                                           -0.0008  0.6130  0.0008  0.0044 -0.0000
                                           -0.4486 -0.0101  0.0005 -0.0014  0.6499
                                           -0.0097 -0.0031  0.0050  0.0000 -0.0000
                                           -0.0000  0.0000 -0.0138 -0.0000  0.0000
                                           -0.0031 -0.0115
                ( 48.92%)   0.6994* C  15 s( 36.08%)p 1.77( 63.89%)d 0.00(  0.03%)
                                            0.0002  0.6006  0.0062  0.0042  0.0013
                                            0.4565 -0.0213 -0.0065 -0.0003 -0.6556
                                           -0.0069  0.0107 -0.0020 -0.0000 -0.0000
                                            0.0000  0.0000 -0.0118 -0.0000  0.0000
                                           -0.0074 -0.0121
    19. (1.98990) BD ( 1) C  13 - C  14  
                ( 49.56%)   0.7040* C  13 s( 47.54%)p 1.10( 52.43%)d 0.00(  0.04%)
                                           -0.0002  0.6894 -0.0101 -0.0005 -0.0010
                                           -0.5487  0.0082  0.0050 -0.0022 -0.4717
                                            0.0222 -0.0084  0.0032 -0.0000  0.0000
                                           -0.0000  0.0000  0.0090  0.0000 -0.0000
                                            0.0153 -0.0073
                ( 50.44%)   0.7102* C  14 s( 48.98%)p 1.04( 50.98%)d 0.00(  0.04%)
                                           -0.0003  0.6998 -0.0060 -0.0039 -0.0006
                                            0.5717 -0.0179 -0.0110  0.0002 -0.4265
                                            0.0233 -0.0032  0.0035 -0.0000  0.0000
                                           -0.0000  0.0000 -0.0068 -0.0000 -0.0000
                                            0.0179 -0.0068
    20. (1.88940) BD ( 2) C  13 - C  14  
                ( 46.31%)   0.6805* C  13 s(  0.45%)p99.99( 99.46%)d 0.19(  0.09%)
                                            0.0004  0.0006 -0.0670 -0.0020  0.0008
                                           -0.6457  0.0290  0.0206 -0.0010  0.7567
                                            0.0619  0.0088  0.0006  0.0000  0.0000
                                            0.0000  0.0000 -0.0257 -0.0000  0.0000
                                            0.0020 -0.0140
                ( 53.69%)   0.7327* C  14 s(  0.47%)p99.99( 99.43%)d 0.22(  0.10%)
                                           -0.0004 -0.0147 -0.0671 -0.0027  0.0001
                                            0.6054  0.0011 -0.0053  0.0046  0.7907
                                            0.0506  0.0070  0.0001  0.0000  0.0000
                                            0.0000 -0.0000  0.0280  0.0000  0.0000
                                           -0.0027 -0.0150
    21. (1.97934) BD ( 1) C  14 - C  17  
                ( 48.29%)   0.6949* C  14 s( 50.94%)p 0.96( 49.02%)d 0.00(  0.04%)
                                            0.0002 -0.7136  0.0098 -0.0053 -0.0006
                                            0.5486 -0.0301 -0.0027  0.0011 -0.4337
                                            0.0130  0.0110 -0.0024 -0.0000  0.0000
                                            0.0000 -0.0000  0.0145  0.0000 -0.0000
                                            0.0099  0.0096
                ( 51.71%)   0.7191* C  17 s( 36.31%)p 1.75( 63.65%)d 0.00(  0.04%)
                                            0.0001 -0.6025 -0.0002 -0.0061  0.0006
                                           -0.3093 -0.0240 -0.0109 -0.0027  0.7347
                                           -0.0159  0.0024  0.0015  0.0000 -0.0000
                                            0.0000  0.0000  0.0109  0.0000 -0.0000
                                            0.0136  0.0113
    22. (1.69749) BD ( 2) C  14 - C  17  
                ( 41.92%)   0.6475* C  14 s(  0.00%)p 1.00( 99.90%)d 0.00(  0.10%)
                                           -0.0000  0.0000 -0.0000 -0.0000 -0.0000
                                            0.0000 -0.0000  0.0000  0.0000 -0.0000
                                           -0.0000 -0.0000 -0.0000  0.9994 -0.0065
                                            0.0137 -0.0023  0.0000  0.0022  0.0317
                                            0.0000  0.0000
                ( 58.08%)   0.7621* C  17 s(  0.00%)p 1.00( 99.98%)d 0.00(  0.02%)
                                           -0.0000  0.0000  0.0000  0.0000  0.0000
                                            0.0000  0.0000  0.0000  0.0000 -0.0000
                                           -0.0000  0.0000 -0.0000  0.9997  0.0088
                                           -0.0128  0.0082 -0.0000  0.0091 -0.0109
                                           -0.0000 -0.0000
    23. (1.97367) BD ( 1) C  15 - C  16  
                ( 49.60%)   0.7042* C  15 s( 35.28%)p 1.83( 64.69%)d 0.00(  0.03%)
                                            0.0001  0.5936  0.0182 -0.0020  0.0004
                                           -0.8029  0.0200  0.0140 -0.0012 -0.0154
                                           -0.0369  0.0055 -0.0002 -0.0000 -0.0000
                                           -0.0000  0.0000  0.0033  0.0000  0.0000
                                            0.0129 -0.0120
                ( 50.40%)   0.7100* C  16 s( 36.07%)p 1.77( 63.90%)d 0.00(  0.03%)
                                           -0.0002  0.6004 -0.0130 -0.0041  0.0006
                                            0.7972 -0.0137 -0.0136  0.0018  0.0383
                                           -0.0397  0.0049 -0.0006  0.0000 -0.0000
                                           -0.0000 -0.0000 -0.0029  0.0000  0.0000
                                            0.0133 -0.0122
    24. (1.71288) BD ( 2) C  15 - C  16  
                ( 50.88%)   0.7133* C  15 s(  0.00%)p 1.00( 99.96%)d 0.00(  0.04%)
                                            0.0000  0.0000  0.0000  0.0000  0.0000
                                           -0.0000  0.0000 -0.0000 -0.0000 -0.0000
                                           -0.0000 -0.0000  0.0000  0.9995  0.0130
                                            0.0207 -0.0008  0.0000 -0.0175 -0.0108
                                           -0.0000 -0.0000
                ( 49.12%)   0.7009* C  16 s(  0.00%)p 1.00( 99.96%)d 0.00(  0.04%)
                                           -0.0000 -0.0000 -0.0000 -0.0000 -0.0000
                                            0.0000  0.0000 -0.0000 -0.0000 -0.0000
                                           -0.0000 -0.0000 -0.0000  0.9994  0.0227
                                            0.0174  0.0007 -0.0000  0.0181 -0.0098
                                           -0.0000  0.0000
    25. (1.96652) BD ( 1) C  15 - H  20  
                ( 61.27%)   0.7827* C  15 s( 28.61%)p 2.49( 71.35%)d 0.00(  0.04%)
                                           -0.0006  0.5346 -0.0181 -0.0020 -0.0015
                                            0.3801  0.0030 -0.0043 -0.0029  0.7543
                                            0.0074  0.0054  0.0009  0.0000  0.0000
                                            0.0000  0.0000  0.0128  0.0000  0.0000
                                           -0.0104 -0.0093
                ( 38.73%)   0.6224* H  20 s( 99.96%)p 0.00(  0.04%)
                                            0.9998  0.0011  0.0007 -0.0067 -0.0198
                                           -0.0000
    26. (1.96546) BD ( 1) C  16 - C  17  
                ( 48.94%)   0.6996* C  16 s( 35.27%)p 1.83( 64.69%)d 0.00(  0.03%)
                                            0.0001  0.5937 -0.0162  0.0041  0.0005
                                           -0.4136  0.0385  0.0005  0.0008 -0.6886
                                            0.0013  0.0131 -0.0008 -0.0000 -0.0000
                                            0.0000 -0.0000  0.0117  0.0000  0.0000
                                           -0.0094 -0.0112
                ( 51.06%)   0.7145* C  17 s( 41.89%)p 1.39( 58.08%)d 0.00(  0.03%)
                                           -0.0006  0.6472  0.0019  0.0049  0.0005
                                            0.3477  0.0141  0.0104  0.0032  0.6776
                                           -0.0168  0.0081  0.0048  0.0000 -0.0000
                                            0.0000  0.0000  0.0104  0.0000  0.0000
                                           -0.0071 -0.0132
    27. (1.96957) BD ( 1) C  16 - H  19  
                ( 61.28%)   0.7828* C  16 s( 28.64%)p 2.49( 71.33%)d 0.00(  0.04%)
                                           -0.0005  0.5348  0.0206  0.0002 -0.0011
                                           -0.4371 -0.0126  0.0003  0.0002  0.7225
                                            0.0065  0.0023 -0.0006  0.0000  0.0000
                                            0.0000 -0.0000 -0.0145 -0.0000  0.0000
                                           -0.0074 -0.0093
                ( 38.72%)   0.6223* H  19 s( 99.96%)p 0.00(  0.04%)
                                            0.9998  0.0009  0.0009  0.0121 -0.0171
                                           -0.0000
    28. (1.99119) BD ( 1) C  17 -Cl  18  
                ( 45.80%)   0.6768* C  17 s( 21.66%)p 3.61( 78.16%)d 0.01(  0.18%)
                                           -0.0001  0.4652  0.0028 -0.0132 -0.0002
                                           -0.8838  0.0043 -0.0000  0.0175  0.0093
                                            0.0046  0.0000 -0.0006  0.0000 -0.0000
                                            0.0000 -0.0000 -0.0005 -0.0000  0.0000
                                            0.0363 -0.0223
                ( 54.20%)   0.7362*Cl  18 s( 19.72%)p 4.05( 79.78%)d 0.03(  0.50%)
                                            0.0000  0.0001  0.4421  0.0408  0.0039
                                            0.0000 -0.0000  0.0001  0.8914 -0.0520
                                            0.0116 -0.0003 -0.0001 -0.0000 -0.0183
                                            0.0013  0.0004 -0.0003  0.0001 -0.0000
                                           -0.0000  0.0000 -0.0000 -0.0000  0.0000
                                           -0.0019 -0.0000 -0.0000  0.0616 -0.0348
    29. (1.99900) CR ( 1) C   1           s(100.00%)p 0.00(  0.00%)
                                            1.0000  0.0002  0.0000  0.0000  0.0000
                                           -0.0001 -0.0000  0.0000 -0.0000  0.0000
                                           -0.0000  0.0000 -0.0000 -0.0000 -0.0000
                                           -0.0000 -0.0000 -0.0000 -0.0000  0.0000
                                           -0.0000 -0.0000
    30. (1.99855) CR ( 1) C   2           s(100.00%)p 0.00(  0.00%)
                                            1.0000  0.0000 -0.0000 -0.0000 -0.0000
                                            0.0001 -0.0000  0.0000 -0.0000 -0.0002
                                           -0.0000 -0.0000  0.0000  0.0000  0.0000
                                           -0.0000 -0.0000 -0.0000 -0.0000 -0.0000
                                           -0.0000 -0.0000
    31. (1.99881) CR ( 1) C   3           s(100.00%)p 0.00(  0.00%)
                                            1.0000  0.0001 -0.0000 -0.0000 -0.0002
                                            0.0000  0.0000  0.0000 -0.0001 -0.0000
                                           -0.0000 -0.0000  0.0000 -0.0000  0.0000
                                            0.0000  0.0000  0.0000 -0.0000 -0.0000
                                           -0.0000
    32. (1.99889) CR ( 1) C   4           s(100.00%)p 0.00(  0.00%)
                                            1.0000  0.0000  0.0000 -0.0000 -0.0000
                                            0.0000 -0.0000 -0.0000 -0.0000  0.0001
                                           -0.0000 -0.0000 -0.0000  0.0000 -0.0000
                                           -0.0000 -0.0000  0.0000  0.0000  0.0000
                                           -0.0000 -0.0000
    33. (1.99886) CR ( 1) C   5           s(100.00%)p 0.00(  0.00%)
                                            1.0000  0.0001 -0.0000 -0.0000 -0.0001
                                           -0.0000  0.0000  0.0000  0.0003  0.0000
                                           -0.0000  0.0000 -0.0000  0.0000 -0.0000
                                           -0.0000 -0.0000  0.0000  0.0000 -0.0000
                                           -0.0000
    34. (1.99875) CR ( 1) C   6           s(100.00%)p 0.00(  0.00%)
                                            1.0000 -0.0004 -0.0000 -0.0000 -0.0002
                                            0.0000  0.0000  0.0000 -0.0001  0.0000
                                            0.0000 -0.0000 -0.0000 -0.0000 -0.0000
                                            0.0000 -0.0000 -0.0000  0.0000  0.0000
                                            0.0000
    35. (2.00000) CR ( 1)Cl   9           s(100.00%)
                                            1.0000 -0.0000  0.0000 -0.0000 -0.0000
                                           -0.0000  0.0000  0.0000  0.0000 -0.0000
                                            0.0000  0.0000  0.0000  0.0000  0.0000
                                           -0.0000  0.0000  0.0000  0.0000  0.0000
                                            0.0000  0.0000 -0.0000 -0.0000 -0.0000
                                           -0.0000 -0.0000 -0.0000  0.0000  0.0000
    36. (1.99967) CR ( 2)Cl   9           s(100.00%)p 0.00(  0.00%)
                                           -0.0000  1.0000  0.0002 -0.0000 -0.0000
                                           -0.0000  0.0000  0.0000  0.0001 -0.0000
                                            0.0000  0.0000  0.0000  0.0000  0.0003
                                           -0.0000  0.0000  0.0000  0.0000  0.0000
                                            0.0000 -0.0000 -0.0000 -0.0000  0.0000
                                           -0.0000 -0.0000 -0.0000  0.0000  0.0000
    37. (1.99998) CR ( 3)Cl   9           s(  0.00%)p 1.00(100.00%)
                                            0.0000  0.0000 -0.0000  0.0000 -0.0000
                                            0.0000 -0.0000  1.0000  0.0000  0.0000
                                           -0.0000 -0.0000  0.0000 -0.0000 -0.0001
                                            0.0000  0.0000 -0.0000 -0.0000 -0.0000
                                           -0.0000 -0.0000  0.0000 -0.0000  0.0000
                                            0.0000  0.0000  0.0000 -0.0000 -0.0000
    38. (1.99992) CR ( 4)Cl   9           s(  0.00%)p 1.00(100.00%)
                                           -0.0000 -0.0000  0.0001 -0.0000 -0.0000
                                           -0.0000  0.0000  0.0000  0.0001 -0.0000
                                            0.0000  0.0000  0.0000 -1.0000  0.0001
                                           -0.0000  0.0000  0.0000  0.0000  0.0000
                                            0.0000 -0.0000  0.0000 -0.0000 -0.0000
                                           -0.0000 -0.0000 -0.0000  0.0000  0.0000
    39. (1.99999) CR ( 5)Cl   9           s(  0.00%)p 1.00(100.00%)
                                            0.0000  0.0000 -0.0000  0.0000  0.0000
                                            0.0000 -0.0000 -0.0000 -0.0000  0.0000
                                           -0.0000 -0.0000 -0.0000 -0.0000 -0.0000
                                            0.0000 -0.0000 -0.0000 -0.0000  1.0000
                                           -0.0000 -0.0000  0.0000 -0.0000  0.0000
                                            0.0000  0.0000  0.0000 -0.0000 -0.0000
    40. (1.99978) CR ( 1) O  10           s(100.00%)p 0.00(  0.00%)
                                            1.0000  0.0003 -0.0000  0.0000 -0.0000
                                            0.0003 -0.0000  0.0000  0.0000  0.0000
                                           -0.0000  0.0000  0.0000 -0.0000  0.0000
                                           -0.0000 -0.0000 -0.0000  0.0000  0.0000
                                           -0.0000  0.0000
    41. (2.00000) CR ( 1)Cl  11           s(100.00%)
                                            1.0000 -0.0000  0.0000 -0.0000 -0.0000
                                           -0.0000  0.0000  0.0000  0.0000 -0.0000
                                            0.0000  0.0000  0.0000 -0.0000 -0.0000
                                            0.0000 -0.0000 -0.0000 -0.0000  0.0000
                                            0.0000 -0.0000 -0.0000 -0.0000 -0.0000
                                            0.0000 -0.0000  0.0000  0.0000  0.0000
    42. (1.99970) CR ( 2)Cl  11           s(100.00%)p 0.00(  0.00%)
                                           -0.0000  1.0000  0.0002 -0.0000 -0.0000
                                           -0.0000  0.0000  0.0000  0.0001 -0.0000
                                            0.0000  0.0000  0.0000 -0.0000 -0.0003
                                            0.0000 -0.0000 -0.0000 -0.0000  0.0000
                                            0.0000 -0.0000 -0.0000 -0.0000  0.0000
                                            0.0000 -0.0000  0.0000  0.0000  0.0000
    43. (1.99998) CR ( 3)Cl  11           s(  0.00%)p 1.00(100.00%)
                                            0.0000  0.0000 -0.0000  0.0000  0.0000
                                            0.0000 -0.0000  1.0000  0.0000  0.0000
                                           -0.0000 -0.0000 -0.0000  0.0000  0.0001
                                           -0.0000 -0.0000  0.0000  0.0000 -0.0000
                                           -0.0000 -0.0000  0.0000  0.0000 -0.0000
                                           -0.0000  0.0000 -0.0000 -0.0000 -0.0000
    44. (1.99993) CR ( 4)Cl  11           s(  0.00%)p 1.00(100.00%)
                                           -0.0000 -0.0000  0.0001 -0.0000 -0.0000
                                           -0.0000  0.0000  0.0000  0.0001 -0.0000
                                            0.0000  0.0000  0.0000  1.0000 -0.0001
                                            0.0000 -0.0000 -0.0000 -0.0000  0.0000
                                            0.0000 -0.0000 -0.0000 -0.0000  0.0000
                                            0.0000 -0.0000  0.0000  0.0000  0.0000
    45. (1.99999) CR ( 5)Cl  11           s(  0.00%)p 1.00(100.00%)
                                            0.0000  0.0000 -0.0000  0.0000  0.0000
                                            0.0000 -0.0000 -0.0000 -0.0000  0.0000
                                           -0.0000 -0.0000 -0.0000  0.0000  0.0000
                                           -0.0000  0.0000  0.0000  0.0000  1.0000
                                           -0.0000 -0.0000  0.0000  0.0000  0.0000
                                           -0.0000  0.0000 -0.0000 -0.0000 -0.0000
    46. (1.99892) CR ( 1) C  12           s(100.00%)p 0.00(  0.00%)
                                            1.0000  0.0006  0.0000  0.0000 -0.0000
                                           -0.0004 -0.0000  0.0000 -0.0000  0.0004
                                           -0.0000 -0.0000  0.0000 -0.0000 -0.0000
                                           -0.0000  0.0000 -0.0000  0.0000  0.0000
                                           -0.0000 -0.0000
    47. (1.99832) CR ( 1) C  13           s(100.00%)p 0.00(  0.00%)
                                            1.0000  0.0002  0.0000  0.0000 -0.0000
                                            0.0001 -0.0000 -0.0000 -0.0000 -0.0004
                                           -0.0000 -0.0000  0.0000  0.0000 -0.0000
                                            0.0000 -0.0000  0.0000 -0.0000  0.0000
                                            0.0000  0.0000
    48. (1.99807) CR ( 1) C  14           s(100.00%)p 0.00(  0.00%)
                                            1.0000  0.0004 -0.0000 -0.0000 -0.0000
                                            0.0003 -0.0000 -0.0000  0.0000  0.0002
                                            0.0000 -0.0000  0.0000  0.0000  0.0000
                                            0.0000 -0.0000  0.0000  0.0000  0.0000
                                            0.0000 -0.0000
    49. (1.99909) CR ( 1) C  15           s(100.00%)p 0.00(  0.00%)
                                            1.0000  0.0001 -0.0000 -0.0000 -0.0000
                                            0.0002  0.0000 -0.0000 -0.0000  0.0006
                                            0.0000  0.0000  0.0000 -0.0000 -0.0000
                                           -0.0000  0.0000  0.0000  0.0000  0.0000
                                           -0.0000 -0.0000
    50. (1.99902) CR ( 1) C  16           s(100.00%)p 0.00(  0.00%)
                                            1.0000  0.0003  0.0000 -0.0000 -0.0000
                                            0.0000 -0.0000 -0.0000  0.0000  0.0004
                                           -0.0000  0.0000 -0.0000  0.0000  0.0000
                                            0.0000  0.0000 -0.0000 -0.0000  0.0000
                                            0.0000 -0.0000
    51. (1.99846) CR ( 1) C  17           s(100.00%)p 0.00(  0.00%)
                                            1.0000  0.0005  0.0000  0.0000  0.0000
                                            0.0001  0.0000  0.0000  0.0000  0.0003
                                           -0.0000  0.0000  0.0000  0.0000  0.0000
                                           -0.0000  0.0000  0.0000  0.0000  0.0000
                                           -0.0000 -0.0000
    52. (2.00000) CR ( 1)Cl  18           s(100.00%)
                                            1.0000 -0.0000  0.0000 -0.0000 -0.0000
                                           -0.0000  0.0000 -0.0000 -0.0000  0.0000
                                           -0.0000 -0.0000 -0.0000  0.0000  0.0000
                                            0.0000 -0.0000  0.0000 -0.0000  0.0000
                                            0.0000  0.0000  0.0000  0.0000 -0.0000
                                            0.0000  0.0000  0.0000 -0.0000  0.0000
    53. (1.99970) CR ( 2)Cl  18           s(100.00%)p 0.00(  0.00%)
                                           -0.0000  1.0000  0.0002 -0.0000 -0.0000
                                           -0.0000  0.0000 -0.0000 -0.0002  0.0000
                                           -0.0000 -0.0000 -0.0000  0.0000  0.0000
                                            0.0000 -0.0000  0.0000 -0.0000  0.0000
                                            0.0000 -0.0000  0.0000  0.0000  0.0000
                                            0.0000  0.0000  0.0000 -0.0000  0.0000
    54. (1.99991) CR ( 3)Cl  18           s(  0.00%)p 1.00(100.00%)
                                           -0.0000 -0.0000  0.0001 -0.0000 -0.0000
                                           -0.0000  0.0000  1.0000 -0.0001  0.0000
                                           -0.0000 -0.0000 -0.0000  0.0000  0.0000
                                            0.0000 -0.0000  0.0000 -0.0000  0.0000
                                            0.0000 -0.0000  0.0000  0.0000  0.0000
                                            0.0000  0.0000  0.0000 -0.0000  0.0000
    55. (1.99999) CR ( 4)Cl  18           s(  0.00%)p 1.00(100.00%)
                                            0.0000  0.0000 -0.0000  0.0000  0.0000
                                            0.0000 -0.0000  0.0000  0.0000 -0.0000
                                            0.0000 -0.0000  0.0000  1.0000  0.0001
                                            0.0000 -0.0000  0.0000  0.0000 -0.0000
                                            0.0000  0.0000 -0.0000  0.0000  0.0000
                                            0.0000  0.0000 -0.0000  0.0000 -0.0000
    56. (1.99999) CR ( 5)Cl  18           s(  0.00%)p 1.00(100.00%)
                                            0.0000  0.0000 -0.0000  0.0000  0.0000
                                            0.0000 -0.0000  0.0000  0.0000 -0.0000
                                            0.0000 -0.0000  0.0000 -0.0000  0.0000
                                            0.0000 -0.0000 -0.0000  0.0000  1.0000
                                           -0.0000 -0.0000  0.0000 -0.0000  0.0000
                                            0.0000 -0.0000 -0.0000  0.0000 -0.0000
    57. (1.22447) LP ( 1) C   4           s(  0.00%)p 1.00(100.00%)d 0.00(  0.00%)
                                           -0.0000 -0.0000 -0.0000  0.0000  0.0000
                                            0.0000  0.0000  0.0000  0.0000 -0.0000
                                           -0.0000 -0.0000 -0.0000  0.9994  0.0255
                                            0.0215 -0.0028 -0.0000 -0.0035  0.0036
                                            0.0000  0.0000
    58. (1.99253) LP ( 1)Cl   9           s( 79.40%)p 0.26( 20.59%)d 0.00(  0.01%)
                                           -0.0000 -0.0003  0.8910 -0.0115 -0.0004
                                           -0.0001  0.0000  0.0001  0.2307 -0.0093
                                           -0.0006  0.0002  0.0003  0.0002  0.3903
                                           -0.0127 -0.0017  0.0000  0.0004  0.0000
                                            0.0000 -0.0000 -0.0000 -0.0000  0.0000
                                           -0.0089 -0.0000 -0.0000  0.0053  0.0060
    59. (1.96592) LP ( 2)Cl   9           s(  0.13%)p99.99( 99.85%)d 0.14(  0.02%)
                                           -0.0000 -0.0001  0.0344 -0.0116  0.0014
                                            0.0003 -0.0000  0.0001 -0.8928 -0.0111
                                            0.0017  0.0012 -0.0002  0.0000  0.4486
                                            0.0041 -0.0018  0.0014  0.0003  0.0000
                                            0.0000  0.0000 -0.0000  0.0000  0.0000
                                            0.0051 -0.0000 -0.0000  0.0124 -0.0020
    60. (1.94305) LP ( 3)Cl   9           s(  0.00%)p 1.00( 99.98%)d 0.00(  0.02%)
                                           -0.0000 -0.0000  0.0000 -0.0000 -0.0000
                                            0.0000 -0.0000  0.0000  0.0000  0.0000
                                           -0.0000 -0.0000  0.0000  0.0000 -0.0000
                                           -0.0000  0.0000 -0.0000  0.0000  0.0000
                                            0.9997  0.0213 -0.0006  0.0001 -0.0004
                                            0.0000 -0.0079 -0.0118 -0.0000 -0.0000
    61. (1.98017) LP ( 1) O  10           s( 57.73%)p 0.73( 42.25%)d 0.00(  0.02%)
                                           -0.0004  0.7597 -0.0157  0.0010 -0.0000
                                            0.6498 -0.0061  0.0007  0.0062  0.0130
                                           -0.0004  0.0001  0.0001 -0.0000  0.0000
                                           -0.0000 -0.0000 -0.0005  0.0000  0.0000
                                           -0.0106  0.0072
    62. (1.88511) LP ( 2) O  10           s(  0.00%)p 1.00( 99.93%)d 0.00(  0.07%)
                                           -0.0000  0.0030  0.0005  0.0000  0.0000
                                           -0.0235 -0.0004  0.0002 -0.0001  0.9993
                                            0.0098 -0.0050 -0.0011 -0.0000 -0.0000
                                           -0.0000  0.0000 -0.0271  0.0000  0.0000
                                            0.0014  0.0001
    63. (1.99284) LP ( 1)Cl  11           s( 80.15%)p 0.25( 19.83%)d 0.00(  0.01%)
                                           -0.0000 -0.0003  0.8952 -0.0114 -0.0003
                                           -0.0001  0.0000  0.0001  0.2467 -0.0100
                                           -0.0009  0.0002  0.0003 -0.0002 -0.3705
                                            0.0112  0.0022 -0.0000 -0.0004  0.0000
                                            0.0000 -0.0000 -0.0000 -0.0000  0.0000
                                            0.0089 -0.0000  0.0000  0.0038  0.0058
    64. (1.96839) LP ( 2)Cl  11           s(  0.09%)p99.99( 99.89%)d 0.20(  0.02%)
                                           -0.0000 -0.0001  0.0275 -0.0118  0.0010
                                            0.0003 -0.0000  0.0001 -0.8614 -0.0106
                                            0.0013  0.0010 -0.0002 -0.0000 -0.5067
                                           -0.0048  0.0019 -0.0014 -0.0003 -0.0000
                                            0.0000  0.0000 -0.0000 -0.0000  0.0000
                                           -0.0035 -0.0000  0.0000  0.0126 -0.0020
    65. (1.93982) LP ( 3)Cl  11           s(  0.00%)p 1.00( 99.98%)d 0.00(  0.02%)
                                           -0.0000 -0.0000  0.0000 -0.0000  0.0000
                                            0.0000 -0.0000  0.0000  0.0000  0.0000
                                           -0.0000  0.0000 -0.0000 -0.0000  0.0000
                                            0.0000 -0.0000 -0.0000 -0.0000  0.0000
                                            0.9997  0.0202 -0.0001 -0.0001 -0.0004
                                           -0.0000 -0.0093  0.0127 -0.0000 -0.0000
    66. (1.99247) LP ( 1)Cl  18           s( 80.08%)p 0.25( 19.91%)d 0.00(  0.01%)
                                           -0.0000 -0.0003  0.8948 -0.0113 -0.0005
                                           -0.0000  0.0000 -0.0002 -0.4425  0.0161
                                            0.0009 -0.0005 -0.0005  0.0000 -0.0545
                                           -0.0007  0.0004  0.0001 -0.0000  0.0000
                                            0.0000 -0.0000  0.0000 -0.0000  0.0000
                                           -0.0007  0.0000  0.0000 -0.0108  0.0054
    67. (1.96967) LP ( 2)Cl  18           s(  0.33%)p99.99( 99.65%)d 0.06(  0.02%)
                                           -0.0000 -0.0000  0.0571 -0.0030  0.0006
                                            0.0000 -0.0000 -0.0000 -0.0074  0.0016
                                            0.0001 -0.0001 -0.0001 -0.0001  0.9981
                                            0.0132 -0.0045  0.0001  0.0002 -0.0000
                                            0.0000  0.0000 -0.0000  0.0000  0.0000
                                            0.0144  0.0000 -0.0000 -0.0015 -0.0002
    68. (1.94079) LP ( 3)Cl  18           s(  0.00%)p 1.00( 99.97%)d 0.00(  0.03%)
                                           -0.0000 -0.0000  0.0000  0.0000 -0.0000
                                           -0.0000  0.0000 -0.0000  0.0000  0.0000
                                           -0.0000  0.0000 -0.0000 -0.0000 -0.0000
                                           -0.0000  0.0000  0.0000  0.0000  0.0000
                                            0.9997  0.0182 -0.0012  0.0001 -0.0003
                                           -0.0000  0.0165  0.0005  0.0000 -0.0000
    69. (0.01561) RY*( 1) C   1           s( 12.28%)p 7.13( 87.60%)d 0.01(  0.11%)
                                            0.0000  0.0657  0.3437  0.0031 -0.0190
                                            0.0410  0.9341 -0.0126 -0.0396 -0.0004
                                            0.0066  0.0005  0.0002 -0.0000 -0.0000
                                            0.0000  0.0000 -0.0085  0.0000  0.0000
                                            0.0305  0.0111
    70. (0.00807) RY*( 2) C   1           s(  0.05%)p99.99( 66.05%)d99.99( 33.90%)
                                            0.0000  0.0010  0.0216  0.0080  0.0005
                                            0.0012 -0.0078 -0.0023 -0.0012  0.0260
                                            0.8103  0.0442  0.0346 -0.0000  0.0000
                                           -0.0000  0.0000  0.5817  0.0000 -0.0000
                                           -0.0254  0.0008
    71. (0.00707) RY*( 3) C   1           s(  0.00%)p 1.00(  9.54%)d 9.48( 90.46%)
                                           -0.0000 -0.0000  0.0000  0.0000  0.0000
                                           -0.0000 -0.0000  0.0000 -0.0000  0.0000
                                           -0.0000  0.0000 -0.0000 -0.0824  0.2821
                                            0.0339  0.0888  0.0000  0.9508 -0.0250
                                            0.0000 -0.0001
    72. (0.00256) RY*( 4) C   1           s(  0.38%)p99.99( 40.62%)d99.99( 59.00%)
                                           -0.0000 -0.0010  0.0563  0.0242  0.0070
                                            0.0021 -0.0328 -0.0010  0.0013 -0.0073
                                            0.5647 -0.2922  0.0286 -0.0000  0.0000
                                           -0.0000  0.0000 -0.7669  0.0000  0.0000
                                            0.0424  0.0054
    73. (0.00128) RY*( 5) C   1           s( 87.39%)p 0.13( 11.40%)d 0.01(  1.21%)
                                           -0.0000 -0.0133  0.8985 -0.2565  0.0260
                                            0.0279 -0.3250  0.0660  0.0130  0.0017
                                           -0.0480  0.0015 -0.0284  0.0000 -0.0001
                                            0.0000 -0.0000  0.0303  0.0000 -0.0000
                                           -0.0930  0.0499
    74. (0.00070) RY*( 6) C   1           s( 41.96%)p 0.63( 26.59%)d 0.75( 31.45%)
                                           -0.0000  0.0036  0.0783  0.6425 -0.0260
                                            0.0381 -0.0190  0.4813 -0.1776  0.0014
                                           -0.0110  0.0210 -0.0167  0.0000 -0.0006
                                            0.0003 -0.0001 -0.0195  0.0002 -0.0001
                                           -0.5354  0.1655
    75. (0.00058) RY*( 7) C   1           s(  0.00%)p 1.00( 88.15%)d 0.13( 11.85%)
                                           -0.0000  0.0000  0.0001  0.0004 -0.0000
                                            0.0000  0.0000  0.0003 -0.0001  0.0000
                                           -0.0000  0.0000 -0.0000 -0.0032  0.7856
                                           -0.4712  0.2055  0.0000 -0.2290  0.2571
                                           -0.0004  0.0001
    76. (0.00028) RY*( 8) C   1           s(  0.00%)p 1.00( 10.33%)d 8.68( 89.67%)
                                           -0.0000  0.0000 -0.0000  0.0000  0.0000
                                           -0.0000 -0.0000 -0.0001  0.0000  0.0000
                                           -0.0000 -0.0000  0.0001 -0.0073 -0.0993
                                            0.2990 -0.0633  0.0001  0.0490  0.9457
                                            0.0000 -0.0000
    77. (0.00015) RY*( 9) C   1           s( 13.21%)p 4.68( 61.84%)d 1.89( 24.94%)
                                            0.0000  0.0108  0.0770  0.3036  0.1841
                                           -0.0030 -0.0432 -0.5851 -0.0254 -0.0029
                                            0.0492  0.3264 -0.4057 -0.0000  0.0000
                                            0.0000  0.0000 -0.0786  0.0000  0.0000
                                            0.0301  0.4923
    78. (0.00013) RY*(10) C   1           s(  1.49%)p49.89( 74.31%)d16.25( 24.20%)
                                            0.0000  0.0097  0.0168  0.0688  0.0989
                                            0.0004 -0.0184 -0.2627 -0.1456  0.0058
                                           -0.1016 -0.4595  0.6565  0.0000  0.0000
                                           -0.0000  0.0000  0.1331  0.0001 -0.0001
                                           -0.0018  0.4736
    79. (0.00010) RY*(11) C   1           s( 18.65%)p 2.67( 49.89%)d 1.69( 31.46%)
    80. (0.00007) RY*(12) C   1           s(  1.10%)p85.24( 93.58%)d 4.85(  5.33%)
    81. (0.00004) RY*(13) C   1           s( 25.80%)p 0.33(  8.59%)d 2.54( 65.62%)
    82. (0.00000) RY*(14) C   1           s(  3.47%)p22.24( 77.20%)d 5.57( 19.33%)
    83. (0.00000) RY*(15) C   1           s(  0.00%)p 1.00( 92.65%)d 0.08(  7.35%)
    84. (0.00000) RY*(16) C   1           s(  0.00%)p 1.00( 99.86%)d 0.00(  0.14%)
    85. (0.00000) RY*(17) C   1           s( 94.55%)p 0.02(  2.19%)d 0.03(  3.26%)
    86. (0.00721) RY*( 1) C   2           s(  1.55%)p61.13( 94.67%)d 2.44(  3.78%)
                                            0.0000 -0.0094  0.1209 -0.0220  0.0170
                                           -0.0213 -0.7820  0.0262  0.0223 -0.0135
                                            0.5757  0.0423  0.0137  0.0000  0.0000
                                           -0.0000 -0.0000  0.1899  0.0000 -0.0000
                                           -0.0097  0.0403
    87. (0.00555) RY*( 2) C   2           s(  0.51%)p99.99( 94.42%)d10.04(  5.07%)
                                           -0.0000  0.0227  0.0640 -0.0068 -0.0198
                                           -0.0242 -0.5578 -0.1006  0.0631  0.0031
                                           -0.7850 -0.0460 -0.0038  0.0000  0.0001
                                           -0.0000 -0.0000  0.0529  0.0000 -0.0000
                                           -0.2177 -0.0231
    88. (0.00225) RY*( 3) C   2           s(  0.00%)p 1.00( 63.15%)d 0.58( 36.85%)
                                            0.0000  0.0000  0.0001  0.0000 -0.0000
                                           -0.0000  0.0001  0.0000 -0.0000 -0.0000
                                            0.0000  0.0000 -0.0000  0.0045  0.7882
                                            0.1006  0.0084 -0.0000  0.4849 -0.3652
                                            0.0000  0.0000
    89. (0.00150) RY*( 4) C   2           s( 92.52%)p 0.05(  5.07%)d 0.03(  2.41%)
                                            0.0000  0.0049  0.9610 -0.0405  0.0001
                                           -0.0290  0.1661  0.1170  0.0055 -0.0147
                                           -0.0101 -0.0207 -0.0885 -0.0000  0.0000
                                           -0.0000  0.0000  0.0882 -0.0001  0.0001
                                           -0.1238 -0.0311
    90. (0.00120) RY*( 5) C   2           s(  0.00%)p 1.00( 39.28%)d 1.55( 60.72%)
                                            0.0000  0.0000  0.0001 -0.0000  0.0000
                                           -0.0000  0.0000  0.0000 -0.0000 -0.0000
                                           -0.0000 -0.0000 -0.0000  0.0111 -0.5296
                                            0.3149 -0.1144  0.0000  0.2387 -0.7418
                                            0.0000  0.0000
    91. (0.00060) RY*( 6) C   2           s(  6.79%)p 2.12( 14.41%)d11.60( 78.79%)
                                            0.0000 -0.0057 -0.1234  0.2294  0.0072
                                           -0.0023  0.1918 -0.2793  0.0430 -0.0079
                                            0.1312 -0.0650  0.0774  0.0000  0.0000
                                           -0.0000 -0.0000  0.5017  0.0000 -0.0000
                                           -0.7322 -0.0070
    92. (0.00033) RY*( 7) C   2           s(  7.27%)p 5.06( 36.78%)d 7.70( 55.95%)
                                           -0.0000 -0.0148 -0.0639  0.2599  0.0287
                                           -0.0133 -0.0931  0.3293 -0.2177  0.0275
                                            0.1073 -0.2446 -0.3621 -0.0000 -0.0000
                                           -0.0000  0.0000 -0.5483  0.0000 -0.0000
                                           -0.4410 -0.2536
    93. (0.00033) RY*( 8) C   2           s(  0.00%)p 1.00( 10.37%)d 8.64( 89.63%)
                                            0.0000  0.0000 -0.0000 -0.0000 -0.0000
                                           -0.0000 -0.0000  0.0000 -0.0000  0.0000
                                           -0.0000  0.0000 -0.0000  0.0173 -0.2909
                                           -0.0975 -0.0963  0.0000  0.8332  0.4496
                                            0.0000 -0.0001
    94. (0.00021) RY*( 9) C   2           s( 23.30%)p 1.79( 41.68%)d 1.50( 35.02%)
                                           -0.0000  0.0162 -0.0790  0.4752 -0.0264
                                            0.0114  0.0077  0.5584 -0.1928 -0.0150
                                           -0.1359 -0.0877 -0.2031 -0.0000 -0.0000
                                           -0.0000  0.0000  0.5060 -0.0000 -0.0000
                                            0.2466  0.1827
    95. (0.00010) RY*(10) C   2           s( 17.85%)p 4.04( 72.10%)d 0.56( 10.05%)
                                           -0.0000  0.0049  0.0966  0.4030 -0.0821
                                            0.0039 -0.0241 -0.4979  0.2243 -0.0010
                                            0.0520 -0.6209 -0.1842  0.0000 -0.0000
                                            0.0000 -0.0000 -0.0573  0.0000  0.0000
                                            0.3115  0.0146
    96. (0.00006) RY*(11) C   2           s(  6.98%)p 6.60( 46.10%)d 6.72( 46.91%)
    97. (0.00003) RY*(12) C   2           s(  5.17%)p16.95( 87.59%)d 1.40(  7.24%)
    98. (0.00003) RY*(13) C   2           s( 22.82%)p 1.80( 41.03%)d 1.58( 36.15%)
    99. (0.00000) RY*(14) C   2           s( 23.55%)p 2.71( 63.73%)d 0.54( 12.72%)
   100. (0.00000) RY*(15) C   2           s(  0.00%)p 1.00( 88.48%)d 0.13( 11.52%)
   101. (0.00000) RY*(16) C   2           s(  0.00%)p 1.00( 98.76%)d 0.01(  1.24%)
   102. (0.00001) RY*(17) C   2           s( 91.76%)p 0.03(  2.58%)d 0.06(  5.66%)
   103. (0.00611) RY*( 1) C   3           s(  0.45%)p99.99( 96.75%)d 6.19(  2.80%)
                                           -0.0000  0.0274  0.0576 -0.0213  0.0284
                                            0.0784  0.0606 -0.0177  0.0184 -0.9776
                                           -0.0204 -0.0105 -0.0000  0.0000 -0.0000
                                            0.0000  0.1494 -0.0000 -0.0000 -0.0740
                                           -0.0143
   104. (0.00299) RY*( 2) C   3           s(  4.51%)p20.92( 94.32%)d 0.26(  1.17%)
                                           -0.0000 -0.0062  0.2116 -0.0172  0.0139
                                            0.9409 -0.1988 -0.0391 -0.0198  0.0656
                                           -0.0990  0.0475 -0.0000  0.0000  0.0000
                                           -0.0000 -0.0290  0.0000  0.0000  0.1014
                                            0.0232
   105. (0.00102) RY*( 3) C   3           s( 76.76%)p 0.27( 20.62%)d 0.03(  2.62%)
                                            0.0000 -0.0045  0.8761 -0.0033 -0.0239
                                           -0.2649 -0.2427  0.0874 -0.0003  0.0118
                                           -0.2149  0.1501  0.0000  0.0000 -0.0000
                                           -0.0000 -0.0876 -0.0001  0.0001 -0.1308
                                            0.0378
   106. (0.00092) RY*( 4) C   3           s(  0.00%)p 1.00(  5.16%)d18.40( 94.84%)
                                           -0.0000 -0.0000  0.0002 -0.0000 -0.0000
                                           -0.0000  0.0000  0.0000 -0.0000  0.0000
                                           -0.0001  0.0000 -0.0232 -0.1843  0.1304
                                           -0.0053  0.0000  0.8595 -0.4580  0.0000
                                            0.0000
   107. (0.00085) RY*( 5) C   3           s(  0.00%)p 1.00( 93.58%)d 0.07(  6.42%)
                                           -0.0000  0.0000  0.0000  0.0000 -0.0000
                                           -0.0000  0.0000  0.0000  0.0000  0.0000
                                            0.0000  0.0000 -0.0041  0.9354 -0.2284
                                            0.0929  0.0000  0.1156 -0.2254  0.0000
                                            0.0000
   108. (0.00042) RY*( 6) C   3           s(  8.82%)p 8.26( 72.87%)d 2.08( 18.31%)
                                            0.0000  0.0129  0.2931  0.0461 -0.0104
                                            0.0159  0.2798 -0.2155  0.0060  0.0106
                                            0.7457  0.2177 -0.0000 -0.0000  0.0000
                                           -0.0000  0.1085 -0.0000 -0.0000  0.3026
                                            0.2825
   109. (0.00023) RY*( 7) C   3           s(  2.70%)p32.40( 87.53%)d 3.62(  9.77%)
                                           -0.0000 -0.0042  0.1609  0.0332  0.0087
                                            0.1510  0.5929  0.6578 -0.0080  0.0227
                                            0.1007 -0.2398  0.0000  0.0000 -0.0000
                                           -0.0000 -0.2484 -0.0000  0.0000 -0.1802
                                           -0.0591
   110. (0.00022) RY*( 8) C   3           s(  0.00%)p 1.00( 72.42%)d 0.38( 27.58%)
                                            0.0000  0.0000  0.0000  0.0000 -0.0000
                                            0.0000  0.0000 -0.0000  0.0000  0.0000
                                            0.0000  0.0000  0.0132 -0.1352 -0.8362
                                           -0.0801  0.0001  0.3198  0.4166 -0.0000
                                            0.0000
   111. (0.00010) RY*( 9) C   3           s(  7.95%)p 5.02( 39.92%)d 6.56( 52.13%)
   112. (0.00010) RY*(10) C   3           s(  0.22%)p89.48( 19.95%)d99.99( 79.83%)
   113. (0.00006) RY*(11) C   3           s(  2.27%)p20.40( 46.39%)d22.57( 51.33%)
   114. (0.00004) RY*(12) C   3           s(  8.69%)p 6.40( 55.63%)d 4.10( 35.67%)
   115. (0.00000) RY*(13) C   3           s( 87.31%)p 0.12( 10.56%)d 0.02(  2.14%)
   116. (0.00001) RY*(14) C   3           s(  0.00%)p 1.00( 29.23%)d 2.42( 70.77%)
   117. (0.00001) RY*(15) C   3           s(  0.41%)p99.99( 55.47%)d99.99( 44.11%)
   118. (0.00000) RY*(16) C   3           s(  0.00%)p 1.00( 99.69%)d 0.00(  0.31%)
   119. (0.00711) RY*( 1) C   4           s(  0.44%)p99.99( 97.01%)d 5.81(  2.55%)
                                           -0.0000  0.0235  0.0587  0.0066 -0.0187
                                            0.0105  0.5159  0.0389 -0.0099 -0.0017
                                            0.8334 -0.0873 -0.0009  0.0000 -0.0000
                                           -0.0000 -0.0000  0.1405 -0.0000 -0.0000
                                           -0.0647 -0.0397
   120. (0.00520) RY*( 2) C   4           s(  0.08%)p99.99( 93.28%)d85.44(  6.64%)
                                           -0.0000 -0.0109  0.0157  0.0193  0.0064
                                            0.0263  0.8075 -0.1319 -0.0774 -0.0051
                                           -0.5033  0.0552  0.0137 -0.0000 -0.0000
                                           -0.0000  0.0000  0.1691  0.0000 -0.0000
                                            0.1945  0.0016
   121. (0.00196) RY*( 3) C   4           s(  0.00%)p 1.00( 85.71%)d 0.17( 14.29%)
                                           -0.0000 -0.0000  0.0001 -0.0000  0.0000
                                            0.0000 -0.0001  0.0000  0.0000 -0.0000
                                           -0.0000  0.0000 -0.0000  0.0222 -0.9237
                                            0.0454 -0.0350  0.0000 -0.3115 -0.2143
                                           -0.0000 -0.0000
   122. (0.00145) RY*( 4) C   4           s( 90.80%)p 0.04(  3.77%)d 0.06(  5.43%)
                                           -0.0000 -0.0076  0.9518  0.0437  0.0091
                                            0.0176 -0.0934  0.1264  0.0054 -0.0172
                                           -0.0343  0.0411 -0.0974  0.0000 -0.0001
                                           -0.0003 -0.0001  0.1935  0.0003  0.0006
                                            0.1292 -0.0124
   123. (0.00141) RY*( 5) C   4           s(  0.00%)p 1.00( 25.34%)d 2.95( 74.66%)
                                           -0.0000 -0.0000  0.0007  0.0000  0.0000
                                            0.0000 -0.0001  0.0001  0.0000 -0.0000
                                           -0.0000  0.0000 -0.0001 -0.0144  0.3175
                                            0.3776  0.0993  0.0002 -0.3576 -0.7866
                                            0.0001 -0.0001
   124. (0.00060) RY*( 6) C   4           s(  9.31%)p 1.63( 15.16%)d 8.11( 75.53%)
                                            0.0000 -0.0078  0.1585  0.2606  0.0066
                                           -0.0030  0.2182  0.2424  0.0670 -0.0007
                                           -0.1578 -0.1096 -0.0610 -0.0000  0.0000
                                            0.0000 -0.0000 -0.4231  0.0000  0.0000
                                           -0.7591 -0.0058
   125. (0.00032) RY*( 7) C   4           s(  7.82%)p 6.03( 47.20%)d 5.75( 44.98%)
                                           -0.0000 -0.0106  0.0205  0.2788 -0.0008
                                           -0.0136 -0.1416 -0.4211 -0.3048 -0.0286
                                           -0.0450 -0.1927  0.3762 -0.0000 -0.0000
                                            0.0000  0.0000  0.5107  0.0001 -0.0000
                                           -0.3780 -0.2147
   126. (0.00027) RY*( 8) C   4           s(  0.00%)p 1.00(  4.72%)d20.18( 95.28%)
                                           -0.0000  0.0000  0.0000  0.0001 -0.0000
                                            0.0000  0.0000 -0.0001 -0.0000  0.0000
                                            0.0000 -0.0001  0.0000 -0.0072  0.1905
                                           -0.1030  0.0166 -0.0000 -0.8771  0.4284
                                            0.0000  0.0001
   127. (0.00021) RY*( 9) C   4           s( 35.81%)p 0.66( 23.65%)d 1.13( 40.54%)
                                           -0.0000  0.0201  0.1075  0.5873 -0.0336
                                            0.0085  0.0020 -0.4427 -0.0554  0.0200
                                            0.1103 -0.1238  0.0972  0.0000 -0.0000
                                            0.0000 -0.0000 -0.4718  0.0001 -0.0001
                                            0.3258  0.2769
   128. (0.00010) RY*(10) C   4           s( 14.32%)p 5.20( 74.47%)d 0.78( 11.21%)
   129. (0.00006) RY*(11) C   4           s(  5.02%)p 5.84( 29.31%)d13.08( 65.67%)
   130. (0.00003) RY*(12) C   4           s( 22.17%)p 2.26( 50.17%)d 1.25( 27.66%)
   131. (0.00003) RY*(13) C   4           s(  2.22%)p39.79( 88.37%)d 4.24(  9.41%)
   132. (0.00000) RY*(14) C   4           s( 95.05%)p 0.02(  1.56%)d 0.04(  3.39%)
   133. (0.00000) RY*(15) C   4           s(  0.00%)p 1.00( 84.80%)d 0.18( 15.20%)
   134. (0.00000) RY*(16) C   4           s(  0.00%)p 1.00( 99.43%)d 0.01(  0.57%)
   135. (0.00001) RY*(17) C   4           s( 17.10%)p 4.45( 76.17%)d 0.39(  6.73%)
   136. (0.00567) RY*( 1) C   5           s(  1.66%)p57.57( 95.65%)d 1.62(  2.69%)
                                           -0.0000  0.0187  0.1252 -0.0245  0.0327
                                            0.0593  0.0454 -0.0031 -0.0058  0.9741
                                           -0.0286  0.0108  0.0000  0.0000  0.0000
                                           -0.0000 -0.1499  0.0000  0.0000 -0.0662
                                           -0.0077
   137. (0.00297) RY*( 2) C   5           s(  7.63%)p11.62( 88.67%)d 0.48(  3.70%)
                                            0.0000 -0.0106  0.2757 -0.0137  0.0040
                                            0.9237 -0.1569 -0.0404  0.0285 -0.0567
                                            0.0365 -0.0439 -0.0000  0.0000 -0.0000
                                            0.0000  0.0976 -0.0000  0.0000  0.1657
                                            0.0031
   138. (0.00183) RY*( 3) C   5           s(  0.00%)p 1.00( 31.41%)d 2.18( 68.59%)
                                            0.0000 -0.0000  0.0000  0.0000 -0.0000
                                           -0.0000  0.0000 -0.0000 -0.0000 -0.0000
                                           -0.0000  0.0000  0.0093  0.5001  0.2519
                                           -0.0198  0.0000  0.6930  0.4535  0.0000
                                           -0.0000
   139. (0.00091) RY*( 4) C   5           s( 71.20%)p 0.33( 23.62%)d 0.07(  5.18%)
                                            0.0000 -0.0050  0.8435 -0.0215 -0.0134
                                           -0.2882 -0.1799  0.0678  0.0068 -0.0595
                                            0.3069 -0.1350  0.0000 -0.0000 -0.0000
                                            0.0000  0.1511  0.0000 -0.0000 -0.1670
                                            0.0322
   140. (0.00054) RY*( 5) C   5           s(  0.00%)p 1.00( 89.77%)d 0.11( 10.23%)
                                           -0.0000  0.0000  0.0000  0.0000 -0.0000
                                           -0.0000  0.0001 -0.0000 -0.0000 -0.0000
                                           -0.0001 -0.0000  0.0033  0.7758 -0.5373
                                            0.0846  0.0000 -0.3095 -0.0804  0.0001
                                            0.0000
   141. (0.00042) RY*( 6) C   5           s( 11.11%)p 6.96( 77.33%)d 1.04( 11.56%)
                                            0.0000  0.0114  0.3235  0.0796 -0.0058
                                           -0.0607  0.4615 -0.1046 -0.0029 -0.0466
                                           -0.6916 -0.2552 -0.0000 -0.0001  0.0001
                                           -0.0000  0.0666 -0.0000  0.0000  0.2445
                                            0.2267
   142. (0.00023) RY*( 7) C   5           s(  0.00%)p 1.00( 65.09%)d 0.54( 34.91%)
                                           -0.0000  0.0000 -0.0000  0.0000 -0.0000
                                           -0.0000 -0.0001 -0.0000 -0.0000  0.0000
                                            0.0000 -0.0001 -0.0172  0.2903  0.7443
                                            0.1109 -0.0000 -0.5724  0.1464  0.0000
                                            0.0000
   143. (0.00021) RY*( 8) C   5           s(  1.76%)p48.72( 85.53%)d 7.24( 12.71%)
                                           -0.0000 -0.0025  0.1307 -0.0216  0.0101
                                            0.1535  0.4679  0.6072  0.0032 -0.0834
                                           -0.0493  0.4844 -0.0000  0.0000  0.0001
                                           -0.0000 -0.0355 -0.0001 -0.0000 -0.3523
                                           -0.0415
   144. (0.00011) RY*( 9) C   5           s(  2.14%)p 9.25( 19.78%)d36.52( 78.08%)
                                           -0.0000  0.0008 -0.0403  0.1406  0.0101
                                            0.1443 -0.1508 -0.1670 -0.0043 -0.1017
                                           -0.2033 -0.2731  0.0000  0.0000 -0.0000
                                            0.0000 -0.3561  0.0000 -0.0000 -0.7660
                                            0.2591
   145. (0.00008) RY*(10) C   5           s( 11.67%)p 5.69( 66.35%)d 1.88( 21.98%)
   146. (0.00006) RY*(11) C   5           s(  2.11%)p36.26( 76.46%)d10.16( 21.43%)
   147. (0.00004) RY*(12) C   5           s(  2.04%)p 6.54( 13.33%)d41.50( 84.63%)
   148. (0.00002) RY*(13) C   5           s(  0.00%)p 1.00( 18.03%)d 4.55( 81.97%)
   149. (0.00001) RY*(14) C   5           s(  9.15%)p 3.77( 34.50%)d 6.16( 56.35%)
   150. (0.00000) RY*(15) C   5           s(  0.00%)p 1.00( 95.76%)d 0.04(  4.24%)
   151. (0.00000) RY*(16) C   5           s( 79.63%)p 0.24( 18.81%)d 0.02(  1.57%)
   152. (0.00621) RY*( 1) C   6           s(  0.78%)p99.99( 96.13%)d 3.94(  3.08%)
                                            0.0000 -0.0245  0.0837 -0.0148  0.0081
                                           -0.9343 -0.0469 -0.0170 -0.0153 -0.2889
                                            0.0430  0.0198 -0.0000  0.0000 -0.0000
                                           -0.0000 -0.0132  0.0000  0.0000  0.1735
                                           -0.0238
   153. (0.00498) RY*( 2) C   6           s(  0.23%)p99.99( 97.41%)d10.45(  2.36%)
                                            0.0000  0.0045  0.0471  0.0048 -0.0067
                                            0.2890  0.0044  0.0212 -0.0149 -0.9385
                                            0.0820  0.0493  0.0000 -0.0000  0.0000
                                           -0.0000 -0.1406 -0.0000  0.0000 -0.0608
                                            0.0129
   154. (0.00223) RY*( 3) C   6           s(  0.00%)p 1.00( 99.80%)d 0.00(  0.20%)
                                            0.0000  0.0000  0.0000 -0.0000  0.0000
                                            0.0000 -0.0000  0.0000 -0.0000 -0.0000
                                            0.0000  0.0000 -0.0092  0.9759 -0.1961
                                            0.0839 -0.0000  0.0286 -0.0344 -0.0000
                                            0.0000
   155. (0.00184) RY*( 4) C   6           s( 92.84%)p 0.05(  4.98%)d 0.02(  2.19%)
                                           -0.0000  0.0009  0.9635  0.0022  0.0068
                                            0.0730 -0.1760  0.0402 -0.0038  0.0539
                                           -0.0917  0.0217  0.0000 -0.0000  0.0000
                                           -0.0000  0.0722  0.0000  0.0000  0.0175
                                            0.1279
   156. (0.00056) RY*( 5) C   6           s(  0.00%)p 1.00(  0.32%)d99.99( 99.68%)
                                            0.0000  0.0000 -0.0000  0.0000  0.0000
                                           -0.0000  0.0000  0.0000 -0.0000 -0.0000
                                           -0.0000  0.0000 -0.0172  0.0245  0.0207
                                            0.0428  0.0000  0.3138  0.9478 -0.0000
                                           -0.0000
   157. (0.00040) RY*( 6) C   6           s(  0.00%)p 1.00(  3.66%)d26.32( 96.34%)
                                            0.0000 -0.0000 -0.0000  0.0000  0.0000
                                            0.0000  0.0000 -0.0000 -0.0000 -0.0000
                                           -0.0000 -0.0000 -0.0062  0.0016  0.1902
                                           -0.0195  0.0000  0.9308 -0.3116  0.0000
                                            0.0000
   158. (0.00021) RY*( 7) C   6           s(  1.53%)p55.84( 85.57%)d 8.42( 12.90%)
                                           -0.0000 -0.0012  0.1012  0.0713 -0.0009
                                           -0.0225  0.0644 -0.0649  0.0117  0.1479
                                            0.8055  0.4195 -0.0000 -0.0000  0.0000
                                           -0.0000 -0.3128  0.0000  0.0000 -0.1764
                                            0.0035
   159. (0.00021) RY*( 8) C   6           s(  3.39%)p20.88( 70.79%)d 7.61( 25.82%)
                                           -0.0000  0.0052  0.1076  0.1494  0.0131
                                            0.0540  0.8026  0.2368 -0.0012 -0.0059
                                            0.0653  0.0170  0.0000  0.0000 -0.0000
                                           -0.0000  0.0958 -0.0000 -0.0000  0.4864
                                            0.1111
   160. (0.00013) RY*( 9) C   6           s(  1.08%)p44.20( 47.56%)d47.75( 51.37%)
                                            0.0000 -0.0006  0.0309  0.0990 -0.0047
                                           -0.1288  0.3876 -0.1647 -0.0153 -0.0482
                                           -0.2943  0.4387  0.0000 -0.0000 -0.0000
                                           -0.0000  0.3228  0.0000 -0.0000 -0.6367
                                            0.0637
   161. (0.00010) RY*(10) C   6           s(  2.74%)p22.04( 60.28%)d13.52( 36.99%)
                                           -0.0000  0.0085  0.0712  0.1490  0.0023
                                           -0.0818  0.2662 -0.3704  0.0078  0.0237
                                            0.0274 -0.6218 -0.0000 -0.0000  0.0000
                                           -0.0000 -0.3839 -0.0000  0.0000 -0.3004
                                            0.3636
   162. (0.00005) RY*(11) C   6           s(  4.29%)p 2.80( 12.02%)d19.49( 83.68%)
   163. (0.00004) RY*(12) C   6           s(  3.77%)p19.86( 74.82%)d 5.68( 21.42%)
   164. (0.00003) RY*(13) C   6           s(  0.04%)p99.99( 41.69%)d99.99( 58.27%)
   165. (0.00002) RY*(14) C   6           s(  0.00%)p 1.00( 96.47%)d 0.04(  3.53%)
   166. (0.00000) RY*(15) C   6           s(  0.00%)p 1.00( 99.79%)d 0.00(  0.21%)
   167. (0.00000) RY*(16) C   6           s( 89.43%)p 0.10(  8.75%)d 0.02(  1.82%)
   168. (0.00151) RY*( 1) H   7           s( 96.64%)p 0.03(  3.36%)
                                           -0.0031  0.9830 -0.0036  0.1819  0.0235
                                            0.0000
   169. (0.00025) RY*( 2) H   7           s( 89.22%)p 0.12( 10.78%)
                                            0.0053  0.0309  0.9440 -0.1079 -0.3101
                                            0.0000
   170. (0.00013) RY*( 3) H   7           s(  0.00%)p 1.00(100.00%)
                                            0.0000 -0.0000 -0.0000  0.0000  0.0000
                                            1.0000
   171. (0.00011) RY*( 4) H   7           s(  2.63%)p37.05( 97.37%)
                                           -0.0059  0.1377  0.0854 -0.8146  0.5569
                                            0.0000
   172. (0.00004) RY*( 5) H   7           s( 11.56%)p 7.65( 88.44%)
   173. (0.00156) RY*( 1) H   8           s( 97.20%)p 0.03(  2.80%)
                                           -0.0029  0.9859 -0.0015  0.1657 -0.0234
                                           -0.0000
   174. (0.00026) RY*( 2) H   8           s( 88.10%)p 0.14( 11.90%)
                                            0.0053  0.0118  0.9385 -0.0130  0.3447
                                           -0.0000
   175. (0.00012) RY*( 3) H   8           s(  4.57%)p20.90( 95.43%)
                                           -0.0059  0.1296  0.1698 -0.8402 -0.4984
                                           -0.0000
   176. (0.00013) RY*( 4) H   8           s(  0.00%)p 1.00(100.00%)
                                            0.0000  0.0000 -0.0000 -0.0000  0.0000
                                            1.0000
   177. (0.00005) RY*( 5) H   8           s( 10.17%)p 8.83( 89.83%)
   178. (0.00689) RY*( 1)Cl   9           s(  0.00%)p 1.00( 57.87%)d 0.73( 42.13%)
                                           -0.0000 -0.0000  0.0000 -0.0000 -0.0000
                                           -0.0000 -0.0000  0.0000 -0.0000  0.0000
                                           -0.0000  0.0000  0.0000 -0.0000 -0.0000
                                           -0.0000  0.0000 -0.0000 -0.0000  0.0000
                                           -0.0068  0.7538  0.0921  0.0443  0.0037
                                           -0.0000  0.3224  0.5634  0.0000  0.0000
   179. (0.00347) RY*( 2)Cl   9           s(  0.01%)p 1.00( 78.51%)d 0.27( 21.49%)
                                            0.0000 -0.0000  0.0047  0.0069 -0.0026
                                           -0.0023  0.0002 -0.0000 -0.0074  0.7378
                                           -0.0071 -0.0406  0.0058  0.0000 -0.0061
                                           -0.4863 -0.0407  0.0280 -0.0003  0.0000
                                           -0.0000 -0.0000  0.0000 -0.0000 -0.0000
                                            0.1882 -0.0000 -0.0000  0.4236  0.0049
   180. (0.00145) RY*( 3)Cl   9           s( 39.83%)p 1.10( 43.88%)d 0.41( 16.29%)
                                            0.0000  0.0000 -0.0187  0.6307 -0.0013
                                           -0.0138  0.0019  0.0000  0.0313  0.2554
                                            0.2510 -0.0566 -0.0018 -0.0000  0.0765
                                            0.5244 -0.1441 -0.0662 -0.0194 -0.0000
                                            0.0000  0.0000 -0.0000 -0.0000 -0.0000
                                            0.3942  0.0000  0.0000 -0.0361 -0.0786
   181. (0.00046) RY*( 4)Cl   9           s( 30.95%)p 1.79( 55.38%)d 0.44( 13.66%)
                                            0.0000 -0.0000  0.0078  0.5346 -0.1515
                                           -0.0272  0.0005 -0.0000 -0.0160 -0.4380
                                            0.2495 -0.0726  0.0200  0.0000 -0.0286
                                           -0.5034 -0.1687 -0.1029  0.0236  0.0000
                                           -0.0000 -0.0000  0.0000 -0.0000  0.0000
                                           -0.0637  0.0000 -0.0000  0.1868  0.3125
   182. (0.00015) RY*( 5)Cl   9           s(  0.00%)p 1.00( 80.60%)d 0.24( 19.40%)
                                            0.0000  0.0000 -0.0000 -0.0000 -0.0001
                                            0.0000 -0.0000 -0.0000  0.0000  0.0000
                                           -0.0000  0.0000 -0.0000  0.0000  0.0000
                                            0.0000  0.0000  0.0000  0.0000 -0.0000
                                            0.0156 -0.4459  0.7783 -0.0335 -0.0046
                                            0.0001  0.0635  0.4358 -0.0000  0.0000
   183. (0.00013) RY*( 6)Cl   9           s( 49.30%)p 0.30( 14.82%)d 0.73( 35.88%)
                                           -0.0000 -0.0000  0.0082  0.1179  0.6904
                                           -0.0482  0.0024 -0.0000 -0.0083  0.0509
                                            0.2211 -0.1244 -0.0083  0.0000 -0.0179
                                            0.1176  0.1357 -0.2189 -0.0259  0.0000
                                            0.0000 -0.0000  0.0001 -0.0000  0.0000
                                           -0.5120 -0.0001  0.0000  0.2958 -0.0957
   184. (0.00008) RY*( 7)Cl   9           s(  9.56%)p 4.78( 45.68%)d 4.68( 44.76%)
   185. (0.00006) RY*( 8)Cl   9           s( 18.84%)p 3.75( 70.61%)d 0.56( 10.56%)
   186. (0.00003) RY*( 9)Cl   9           s(  0.00%)p 1.00( 31.65%)d 2.16( 68.35%)
   187. (0.00001) RY*(10)Cl   9           s(  9.61%)p 5.90( 56.68%)d 3.51( 33.70%)
   188. (0.00002) RY*(11)Cl   9           s(  0.00%)p 1.00( 30.27%)d 2.30( 69.73%)
   189. (0.00001) RY*(12)Cl   9           s( 27.56%)p 0.96( 26.51%)d 1.67( 45.93%)
   190. (0.00000) RY*(13)Cl   9           s(  0.08%)p99.99( 99.73%)d 2.41(  0.19%)
   191. (0.00000) RY*(14)Cl   9           s(  2.64%)p36.55( 96.49%)d 0.33(  0.86%)
   192. (0.00000) RY*(15)Cl   9           s(  0.00%)p 1.00( 99.69%)d 0.00(  0.31%)
   193. (0.00000) RY*(16)Cl   9           s(  0.00%)p 1.00( 99.94%)d 0.00(  0.06%)
   194. (0.00000) RY*(17)Cl   9           s( 98.98%)p 0.01(  0.67%)d 0.00(  0.35%)
   195. (0.00000) RY*(18)Cl   9           s(100.00%)p 0.00(  0.00%)d 0.00(  0.00%)
   196. (0.00000) RY*(19)Cl   9           s(  8.53%)p10.57( 90.14%)d 0.16(  1.33%)
   197. (0.00000) RY*(20)Cl   9           s(  0.01%)p99.99( 99.66%)d29.41(  0.33%)
   198. (0.00001) RY*(21)Cl   9           s(  3.96%)p 5.53( 21.90%)d18.71( 74.14%)
   199. (0.00315) RY*( 1) O  10           s(  0.01%)p 1.00( 97.15%)d 0.03(  2.85%)
                                           -0.0000  0.0000  0.0074  0.0001  0.0002
                                            0.0005 -0.0456 -0.0019 -0.0036 -0.0050
                                            0.9843  0.0084  0.0222 -0.0000 -0.0002
                                            0.0000 -0.0000  0.1685 -0.0000 -0.0000
                                           -0.0086 -0.0007
   200. (0.00305) RY*( 2) O  10           s(  0.00%)p 1.00( 98.98%)d 0.01(  1.02%)
                                           -0.0000  0.0000 -0.0000  0.0000 -0.0000
                                            0.0000  0.0001 -0.0000  0.0000 -0.0000
                                            0.0002 -0.0000  0.0000  0.0098  0.9942
                                            0.0088  0.0339  0.0000  0.1008 -0.0030
                                            0.0000 -0.0000
   201. (0.00085) RY*( 3) O  10           s( 74.49%)p 0.34( 25.31%)d 0.00(  0.20%)
                                            0.0000 -0.0040  0.8512  0.1430 -0.0003
                                            0.0226 -0.4134 -0.2806 -0.0462  0.0001
                                           -0.0259 -0.0115  0.0025 -0.0000  0.0001
                                            0.0000  0.0000 -0.0000 -0.0000 -0.0000
                                            0.0447  0.0023
   202. (0.00025) RY*( 4) O  10           s( 23.85%)p 3.08( 73.35%)d 0.12(  2.79%)
                                            0.0000 -0.0050  0.4879  0.0198  0.0029
                                            0.0230  0.6881  0.4781 -0.1735  0.0001
                                            0.0288 -0.0037 -0.0033 -0.0000 -0.0000
                                           -0.0000  0.0000 -0.0096  0.0000 -0.0000
                                           -0.1641 -0.0305
   203. (0.00010) RY*( 5) O  10           s( 15.37%)p 5.01( 77.04%)d 0.49(  7.59%)
   204. (0.00005) RY*( 6) O  10           s( 63.88%)p 0.31( 19.80%)d 0.26( 16.32%)
   205. (0.00003) RY*( 7) O  10           s(  0.37%)p99.99( 97.74%)d 5.20(  1.90%)
   206. (0.00002) RY*( 8) O  10           s( 20.15%)p 3.64( 73.39%)d 0.32(  6.46%)
   207. (0.00002) RY*( 9) O  10           s(  0.00%)p 1.00( 88.87%)d 0.13( 11.13%)
   208. (0.00001) RY*(10) O  10           s(  0.00%)p 1.00(  5.64%)d16.72( 94.35%)
   209. (0.00000) RY*(11) O  10           s(  0.06%)p99.99( 97.85%)d36.41(  2.09%)
   210. (0.00000) RY*(12) O  10           s(  0.00%)p 1.00( 99.83%)d 0.00(  0.17%)
   211. (0.00000) RY*(13) O  10           s( 99.68%)p 0.00(  0.29%)d 0.00(  0.03%)
   212. (0.00000) RY*(14) O  10           s(  0.00%)p 1.00( 12.13%)d 7.24( 87.87%)
   213. (0.00000) RY*(15) O  10           s(  0.00%)p 1.00(  0.31%)d99.99( 99.69%)
   214. (0.00000) RY*(16) O  10           s(  1.48%)p21.18( 31.32%)d45.43( 67.20%)
   215. (0.00000) RY*(17) O  10           s(  0.58%)p 2.46(  1.41%)d99.99( 98.01%)
   216. (0.00528) RY*( 1)Cl  11           s(  0.00%)p 1.00( 57.89%)d 0.73( 42.11%)
                                            0.0000  0.0000  0.0000 -0.0000  0.0000
                                            0.0000 -0.0000 -0.0000 -0.0000  0.0000
                                           -0.0000  0.0000  0.0000  0.0000  0.0000
                                            0.0000  0.0000 -0.0000  0.0000 -0.0000
                                           -0.0049  0.7521  0.1063  0.0433  0.0050
                                            0.0000  0.3713 -0.5322  0.0000  0.0000
   217. (0.00333) RY*( 2)Cl  11           s(  0.09%)p99.99( 77.76%)d99.99( 22.15%)
                                           -0.0000  0.0000  0.0055  0.0274 -0.0121
                                           -0.0015  0.0002  0.0000 -0.0094  0.6704
                                           -0.0231 -0.0315  0.0084 -0.0000  0.0083
                                            0.5696  0.0365 -0.0261 -0.0016  0.0000
                                           -0.0000 -0.0001  0.0000  0.0000 -0.0000
                                           -0.1000 -0.0000  0.0000  0.4596  0.0166
   218. (0.00164) RY*( 3)Cl  11           s( 43.56%)p 0.93( 40.71%)d 0.36( 15.73%)
                                            0.0000 -0.0000 -0.0180  0.6596 -0.0033
                                           -0.0119  0.0018 -0.0000  0.0350  0.2959
                                            0.2242 -0.0522 -0.0020  0.0000 -0.0726
                                           -0.4798  0.1639  0.0519  0.0178  0.0000
                                            0.0000  0.0000 -0.0000 -0.0000 -0.0000
                                           -0.3857  0.0000  0.0000  0.0426 -0.0821
   219. (0.00047) RY*( 4)Cl  11           s( 31.25%)p 1.72( 53.79%)d 0.48( 14.96%)
                                           -0.0000  0.0000  0.0078  0.5433 -0.1284
                                           -0.0277  0.0007  0.0000 -0.0186 -0.4953
                                            0.2084 -0.0921  0.0195 -0.0000  0.0268
                                            0.4596  0.1226  0.1120 -0.0209 -0.0000
                                            0.0000 -0.0000  0.0000 -0.0000  0.0000
                                            0.1123  0.0000  0.0000  0.1283  0.3472
   220. (0.00017) RY*( 5)Cl  11           s(  0.00%)p 1.00( 76.09%)d 0.31( 23.91%)
                                           -0.0000 -0.0000 -0.0000 -0.0000 -0.0000
                                            0.0000 -0.0000  0.0000  0.0000 -0.0000
                                            0.0001  0.0000 -0.0000 -0.0000 -0.0000
                                           -0.0000 -0.0000  0.0000 -0.0000  0.0000
                                            0.0175 -0.5015  0.7122 -0.0416 -0.0069
                                           -0.0001  0.1501 -0.4654  0.0000  0.0000
   221. (0.00012) RY*( 6)Cl  11           s( 36.89%)p 0.22(  8.02%)d 1.49( 55.09%)
                                           -0.0000  0.0000  0.0082  0.1420  0.5881
                                           -0.0527  0.0031  0.0000 -0.0094  0.0527
                                            0.1458 -0.0632 -0.0153 -0.0000  0.0177
                                           -0.1497  0.0040  0.1670  0.0351 -0.0000
                                           -0.0000 -0.0000  0.0000 -0.0000 -0.0000
                                            0.6559 -0.0001 -0.0000  0.2776 -0.2089
   222. (0.00007) RY*( 7)Cl  11           s( 17.61%)p 3.89( 68.49%)d 0.79( 13.90%)
   223. (0.00006) RY*( 8)Cl  11           s( 16.58%)p 3.22( 53.47%)d 1.81( 29.95%)
   224. (0.00004) RY*( 9)Cl  11           s(  0.00%)p 1.00( 37.03%)d 1.70( 62.97%)
   225. (0.00001) RY*(10)Cl  11           s(  3.97%)p16.31( 64.68%)d 7.90( 31.35%)
   226. (0.00002) RY*(11)Cl  11           s(  0.00%)p 1.00( 29.27%)d 2.42( 70.73%)
   227. (0.00001) RY*(12)Cl  11           s( 37.58%)p 0.72( 27.08%)d 0.94( 35.34%)
   228. (0.00000) RY*(13)Cl  11           s(100.00%)p 0.00(  0.00%)d 0.00(  0.00%)
   229. (0.00000) RY*(14)Cl  11           s(  3.49%)p27.40( 95.53%)d 0.28(  0.98%)
   230. (0.00000) RY*(15)Cl  11           s(  0.00%)p 1.00( 99.79%)d 0.00(  0.21%)
   231. (0.00000) RY*(16)Cl  11           s(  0.00%)p 1.00( 99.95%)d 0.00(  0.05%)
   232. (0.00000) RY*(17)Cl  11           s(  0.17%)p99.99( 99.64%)d 1.04(  0.18%)
   233. (0.00000) RY*(18)Cl  11           s( 99.48%)p 0.00(  0.21%)d 0.00(  0.31%)
   234. (0.00001) RY*(19)Cl  11           s(  4.93%)p18.83( 92.87%)d 0.45(  2.20%)
   235. (0.00000) RY*(20)Cl  11           s(  0.02%)p99.99( 99.75%)d 9.78(  0.23%)
   236. (0.00001) RY*(21)Cl  11           s(  4.22%)p 4.42( 18.66%)d18.25( 77.12%)
   237. (0.00757) RY*( 1) C  12           s(  0.18%)p99.99( 95.98%)d21.91(  3.85%)
                                            0.0000  0.0075  0.0346  0.0186  0.0126
                                           -0.0202  0.6697  0.1140  0.0576 -0.0008
                                            0.7014 -0.0228 -0.0461  0.0000 -0.0000
                                            0.0000  0.0000 -0.0780  0.0000 -0.0000
                                            0.1800  0.0010
   238. (0.00512) RY*( 2) C  12           s(  0.67%)p99.99( 97.17%)d 3.20(  2.16%)
                                            0.0000  0.0072  0.0812 -0.0051  0.0089
                                           -0.0149  0.6910  0.0680  0.0537 -0.0144
                                           -0.6875  0.0884  0.0763 -0.0000 -0.0000
                                            0.0000  0.0000  0.1011  0.0000  0.0000
                                            0.1046 -0.0205
   239. (0.00275) RY*( 3) C  12           s( 63.98%)p 0.28( 17.96%)d 0.28( 18.06%)
                                            0.0000  0.0028  0.7978 -0.0571  0.0062
                                            0.0078 -0.1909  0.3077 -0.0851  0.0050
                                            0.0197  0.1631 -0.1191 -0.0000  0.0000
                                            0.0000 -0.0000  0.1716  0.0000 -0.0000
                                            0.3834 -0.0649
   240. (0.00159) RY*( 4) C  12           s(  0.00%)p 1.00( 18.37%)d 4.44( 81.63%)
                                            0.0000  0.0000 -0.0000 -0.0000 -0.0000
                                           -0.0000 -0.0000  0.0000  0.0000  0.0000
                                           -0.0000  0.0000 -0.0000  0.0227  0.3247
                                            0.2746  0.0486  0.0000  0.8701  0.2435
                                           -0.0000  0.0000
   241. (0.00064) RY*( 5) C  12           s(  0.00%)p 1.00(  1.82%)d54.00( 98.18%)
                                            0.0000 -0.0000  0.0000  0.0000  0.0000
                                            0.0000 -0.0000  0.0000  0.0000 -0.0000
                                           -0.0000  0.0000  0.0000  0.0087 -0.1274
                                           -0.0314 -0.0300 -0.0000 -0.2120  0.9679
                                            0.0000  0.0000
   242. (0.00048) RY*( 6) C  12           s(  0.00%)p 1.00( 94.12%)d 0.06(  5.88%)
                                           -0.0000 -0.0000  0.0001  0.0001 -0.0000
                                            0.0000  0.0000 -0.0001 -0.0001 -0.0000
                                           -0.0000 -0.0002  0.0000  0.0064  0.8974
                                           -0.3675  0.0273 -0.0001 -0.2360  0.0552
                                            0.0000  0.0000
   243. (0.00046) RY*( 7) C  12           s( 16.47%)p 4.26( 70.16%)d 0.81( 13.37%)
                                           -0.0000 -0.0026  0.3873  0.1197 -0.0181
                                           -0.0007  0.0756 -0.4527 -0.3116 -0.0111
                                           -0.0475 -0.5831  0.2268 -0.0000 -0.0003
                                            0.0001 -0.0000 -0.3639  0.0001 -0.0000
                                            0.0310  0.0189
   244. (0.00024) RY*( 8) C  12           s( 70.44%)p 0.32( 22.66%)d 0.10(  6.90%)
                                           -0.0000  0.0025  0.0651  0.8348  0.0571
                                            0.0125 -0.0204  0.3452  0.1859  0.0029
                                           -0.0236 -0.2634 -0.0484 -0.0000 -0.0000
                                            0.0000 -0.0000  0.1315  0.0000 -0.0000
                                           -0.2010  0.1066
   245. (0.00016) RY*( 9) C  12           s( 15.42%)p 3.09( 47.68%)d 2.39( 36.90%)
                                           -0.0000 -0.0068  0.2922  0.2312 -0.1236
                                            0.0047  0.1249 -0.4194 -0.1113  0.0091
                                            0.0968  0.4997 -0.1174 -0.0000 -0.0000
                                            0.0000 -0.0000  0.0898 -0.0000  0.0000
                                           -0.5373 -0.2687
   246. (0.00008) RY*(10) C  12           s(  4.39%)p16.67( 73.23%)d 5.09( 22.37%)
   247. (0.00008) RY*(11) C  12           s(  2.78%)p11.53( 32.10%)d23.39( 65.12%)
   248. (0.00004) RY*(12) C  12           s( 17.65%)p 2.08( 36.79%)d 2.58( 45.56%)
   249. (0.00002) RY*(13) C  12           s(  0.00%)p 1.00( 86.10%)d 0.16( 13.90%)
   250. (0.00002) RY*(14) C  12           s(  4.25%)p11.34( 48.19%)d11.20( 47.57%)
   251. (0.00000) RY*(15) C  12           s(  0.00%)p 1.00( 99.67%)d 0.00(  0.33%)
   252. (0.00001) RY*(16) C  12           s( 17.47%)p 3.30( 57.71%)d 1.42( 24.82%)
   253. (0.00000) RY*(17) C  12           s( 86.34%)p 0.01(  0.45%)d 0.15( 13.21%)
   254. (0.00404) RY*( 1) C  13           s(  2.29%)p41.63( 95.43%)d 0.99(  2.28%)
                                           -0.0000  0.0100  0.1082  0.1053 -0.0030
                                           -0.0587  0.1578 -0.1194  0.0809  0.0307
                                           -0.9474  0.0747 -0.0330  0.0000 -0.0000
                                           -0.0000 -0.0000 -0.0720 -0.0000  0.0000
                                           -0.1240 -0.0470
   255. (0.00275) RY*( 2) C  13           s(  1.40%)p69.04( 96.70%)d 1.35(  1.90%)
                                           -0.0000  0.0006 -0.0420  0.1104 -0.0071
                                           -0.0285 -0.9310  0.2312  0.0754  0.0166
                                           -0.1812  0.0798  0.0304  0.0000 -0.0000
                                            0.0000  0.0000  0.0544  0.0000 -0.0000
                                            0.1222 -0.0327
   256. (0.00091) RY*( 3) C  13           s(  0.00%)p 1.00( 43.45%)d 1.30( 56.55%)
                                            0.0000  0.0000  0.0001 -0.0000  0.0000
                                           -0.0000 -0.0000 -0.0000 -0.0000  0.0000
                                            0.0000  0.0000 -0.0000 -0.0112 -0.6524
                                            0.0903 -0.0249 -0.0000  0.5849  0.4726
                                           -0.0000  0.0000
   257. (0.00078) RY*( 4) C  13           s( 97.05%)p 0.02(  2.30%)d 0.01(  0.65%)
                                           -0.0000  0.0049  0.9782 -0.1161  0.0159
                                           -0.0453 -0.0727  0.0320 -0.0091  0.0416
                                            0.0969  0.0098 -0.0577  0.0000  0.0001
                                            0.0000  0.0000  0.0256 -0.0001 -0.0001
                                           -0.0569 -0.0508
   258. (0.00050) RY*( 5) C  13           s(  0.00%)p 1.00( 53.87%)d 0.86( 46.13%)
                                           -0.0000 -0.0000  0.0000 -0.0000 -0.0000
                                           -0.0000 -0.0000  0.0000 -0.0000  0.0000
                                           -0.0000 -0.0000 -0.0000  0.0020  0.6991
                                           -0.2198  0.0402 -0.0000  0.6461  0.2096
                                            0.0000  0.0000
   259. (0.00025) RY*( 6) C  13           s(  1.29%)p63.54( 81.76%)d13.17( 16.95%)
                                            0.0000  0.0026  0.0104  0.0932  0.0638
                                            0.0237  0.1837  0.8014  0.1849 -0.0158
                                           -0.0362 -0.3078 -0.1029  0.0000 -0.0001
                                           -0.0007 -0.0001 -0.4041 -0.0002  0.0002
                                            0.0344 -0.0712
   260. (0.00022) RY*( 7) C  13           s(  0.00%)p 1.00( 90.17%)d 0.11(  9.83%)
                                            0.0000  0.0000 -0.0000  0.0001  0.0001
                                            0.0000  0.0001  0.0006  0.0001 -0.0000
                                           -0.0000 -0.0002 -0.0001 -0.0033  0.1468
                                            0.9170  0.1982 -0.0004  0.2149 -0.2283
                                           -0.0000 -0.0001
   261. (0.00016) RY*( 8) C  13           s( 54.21%)p 0.37( 20.03%)d 0.48( 25.76%)
                                           -0.0000 -0.0072  0.0158  0.7357 -0.0240
                                           -0.0043 -0.0283 -0.1206 -0.0320 -0.0038
                                            0.1368 -0.2152 -0.3448  0.0000  0.0000
                                           -0.0000 -0.0000  0.1647  0.0000  0.0000
                                           -0.3587 -0.3191
   262. (0.00011) RY*( 9) C  13           s( 10.45%)p 2.50( 26.10%)d 6.07( 63.45%)
                                            0.0000 -0.0007  0.0652  0.3166  0.0081
                                            0.0171  0.1821  0.0728 -0.1617  0.0027
                                           -0.0036  0.4197 -0.1412 -0.0000  0.0000
                                            0.0000 -0.0000  0.0545  0.0000 -0.0000
                                            0.7551 -0.2478
   263. (0.00009) RY*(10) C  13           s( 11.23%)p 3.67( 41.23%)d 4.23( 47.54%)
   264. (0.00004) RY*(11) C  13           s(  7.62%)p 8.24( 62.78%)d 3.89( 29.61%)
   265. (0.00003) RY*(12) C  13           s(  0.00%)p 1.00( 13.25%)d 6.55( 86.75%)
   266. (0.00002) RY*(13) C  13           s(  8.10%)p 8.34( 67.53%)d 3.01( 24.37%)
   267. (0.00000) RY*(14) C  13           s(  0.00%)p 1.00( 99.35%)d 0.01(  0.65%)
   268. (0.00001) RY*(15) C  13           s(  0.59%)p99.99( 92.57%)d11.51(  6.84%)
   269. (0.00000) RY*(16) C  13           s( 94.97%)p 0.05(  4.73%)d 0.00(  0.30%)
   270. (0.00001) RY*(17) C  13           s( 10.40%)p 0.90(  9.40%)d 7.71( 80.20%)
   271. (0.00391) RY*( 1) C  14           s(  5.08%)p18.35( 93.28%)d 0.32(  1.64%)
                                            0.0000  0.0136  0.2207  0.0442  0.0021
                                           -0.0002 -0.9252  0.1326  0.0063  0.0354
                                           -0.2403 -0.0061 -0.0147  0.0000  0.0000
                                           -0.0000 -0.0000  0.0212  0.0000  0.0000
                                           -0.1256 -0.0132
   272. (0.00313) RY*( 2) C  14           s(  1.43%)p68.68( 98.06%)d 0.36(  0.51%)
                                            0.0000  0.0045  0.0895  0.0766 -0.0195
                                            0.0569  0.2581 -0.1056 -0.1233  0.0211
                                           -0.9378  0.0655 -0.0174 -0.0000 -0.0000
                                            0.0000 -0.0000  0.0356 -0.0000  0.0000
                                           -0.0237 -0.0572
   273. (0.00142) RY*( 3) C  14           s(  0.00%)p 1.00( 51.80%)d 0.93( 48.20%)
                                           -0.0000  0.0000  0.0000  0.0000  0.0000
                                            0.0000  0.0000  0.0000 -0.0000  0.0000
                                           -0.0000  0.0000  0.0000  0.0172  0.6830
                                           -0.2221  0.0435 -0.0000  0.6022 -0.3455
                                           -0.0000 -0.0000
   274. (0.00090) RY*( 4) C  14           s( 81.57%)p 0.18( 14.35%)d 0.05(  4.09%)
                                            0.0000  0.0083  0.7474 -0.5067 -0.0150
                                            0.0332  0.1812  0.2350 -0.0051  0.0379
                                            0.0655  0.2186  0.0275  0.0000 -0.0000
                                            0.0000  0.0000 -0.1592 -0.0000  0.0000
                                           -0.1126  0.0535
   275. (0.00045) RY*( 5) C  14           s(  0.00%)p 1.00( 47.38%)d 1.11( 52.62%)
                                            0.0000  0.0000  0.0000  0.0000 -0.0000
                                            0.0000 -0.0000  0.0000 -0.0000  0.0000
                                            0.0000  0.0000  0.0000 -0.0021 -0.6851
                                            0.0243 -0.0612 -0.0000  0.7126 -0.1358
                                            0.0000  0.0000
   276. (0.00022) RY*( 6) C  14           s(  0.00%)p 1.00( 78.39%)d 0.28( 21.61%)
                                           -0.0000  0.0000 -0.0000 -0.0000  0.0000
                                           -0.0000 -0.0000 -0.0000  0.0000 -0.0000
                                           -0.0000 -0.0000 -0.0000  0.0036  0.0723
                                            0.8715  0.1379  0.0000 -0.0366 -0.4635
                                           -0.0000 -0.0000
   277. (0.00022) RY*( 7) C  14           s( 50.35%)p 0.70( 35.47%)d 0.28( 14.18%)
                                            0.0000 -0.0071  0.5199  0.4790 -0.0616
                                            0.0153  0.0034 -0.5229 -0.0440  0.0340
                                            0.1311 -0.2133 -0.1232  0.0000  0.0000
                                           -0.0000  0.0000 -0.2834 -0.0000  0.0000
                                            0.2420 -0.0543
   278. (0.00016) RY*( 8) C  14           s( 13.52%)p 3.67( 49.55%)d 2.73( 36.93%)
                                           -0.0000 -0.0048 -0.0435  0.3606 -0.0570
                                            0.0181  0.1180  0.4587  0.2389 -0.0086
                                            0.0030  0.0740 -0.4564 -0.0000 -0.0000
                                            0.0000 -0.0000 -0.4036 -0.0000  0.0000
                                           -0.3163 -0.3261
   279. (0.00007) RY*( 9) C  14           s( 39.10%)p 1.04( 40.72%)d 0.52( 20.18%)
   280. (0.00003) RY*(10) C  14           s(  4.51%)p 8.17( 36.89%)d12.98( 58.60%)
   281. (0.00003) RY*(11) C  14           s(  4.11%)p22.53( 92.68%)d 0.78(  3.20%)
   282. (0.00003) RY*(12) C  14           s(  0.38%)p55.18( 20.88%)d99.99( 78.74%)
   283. (0.00000) RY*(13) C  14           s(  1.20%)p78.59( 94.66%)d 3.43(  4.14%)
   284. (0.00000) RY*(14) C  14           s( 97.95%)p 0.01(  1.43%)d 0.01(  0.61%)
   285. (0.00001) RY*(15) C  14           s(  0.00%)p 1.00( 23.07%)d 3.33( 76.93%)
   286. (0.00000) RY*(16) C  14           s(  0.00%)p 1.00( 99.47%)d 0.01(  0.53%)
   287. (0.00001) RY*(17) C  14           s(  0.40%)p56.62( 22.60%)d99.99( 77.00%)
   288. (0.00495) RY*( 1) C  15           s(  0.78%)p99.99( 94.96%)d 5.46(  4.26%)
                                           -0.0000  0.0184  0.0860  0.0038 -0.0072
                                           -0.0148  0.4321 -0.0161  0.0323 -0.0181
                                            0.8692 -0.0682  0.0297 -0.0000  0.0000
                                           -0.0000 -0.0000  0.1699  0.0000  0.0000
                                           -0.1145 -0.0241
   289. (0.00219) RY*( 2) C  15           s(  2.26%)p42.75( 96.49%)d 0.56(  1.25%)
                                           -0.0000  0.0083  0.0872  0.1185 -0.0293
                                           -0.0287 -0.8659  0.1295  0.1437  0.0111
                                            0.4181  0.0066 -0.0438  0.0000 -0.0000
                                            0.0000 -0.0000  0.0537  0.0000 -0.0000
                                            0.0797 -0.0575
   290. (0.00124) RY*( 3) C  15           s( 73.10%)p 0.30( 22.19%)d 0.06(  4.70%)
                                            0.0000 -0.0135  0.8522 -0.0597 -0.0312
                                            0.0199  0.0428  0.2357 -0.0275  0.0147
                                           -0.1119  0.3816  0.0711 -0.0000  0.0001
                                            0.0000  0.0000  0.0624 -0.0000  0.0000
                                           -0.2013 -0.0513
   291. (0.00106) RY*( 4) C  15           s(  0.00%)p 1.00( 88.83%)d 0.13( 11.17%)
                                           -0.0000  0.0000 -0.0001  0.0000  0.0000
                                           -0.0000 -0.0000 -0.0000  0.0000 -0.0000
                                            0.0000 -0.0000 -0.0000 -0.0148  0.9285
                                            0.1413  0.0771 -0.0000 -0.1678  0.2891
                                            0.0000  0.0000
   292. (0.00059) RY*( 5) C  15           s(  0.00%)p 1.00( 21.01%)d 3.76( 78.99%)
                                            0.0000  0.0000 -0.0000 -0.0000  0.0000
                                           -0.0000 -0.0000 -0.0000  0.0000 -0.0000
                                           -0.0000  0.0000 -0.0000  0.0126  0.3110
                                           -0.3307  0.0618 -0.0000  0.7989 -0.3895
                                           -0.0000 -0.0000
   293. (0.00029) RY*( 6) C  15           s(  5.10%)p15.74( 80.32%)d 2.86( 14.58%)
                                            0.0000  0.0008  0.1940  0.0027 -0.1157
                                           -0.0138 -0.0500 -0.8275  0.2720  0.0115
                                            0.0601  0.1476  0.1275 -0.0000  0.0000
                                           -0.0000 -0.0000 -0.3785 -0.0000 -0.0000
                                            0.0079 -0.0495
   294. (0.00020) RY*( 7) C  15           s(  0.00%)p 1.00( 76.52%)d 0.31( 23.48%)
                                           -0.0000 -0.0000  0.0000  0.0000 -0.0000
                                            0.0000  0.0000 -0.0000  0.0000  0.0000
                                            0.0000  0.0000  0.0000 -0.0071 -0.0951
                                            0.8690  0.0302 -0.0000  0.4635  0.1414
                                            0.0000 -0.0000
   295. (0.00021) RY*( 8) C  15           s( 16.09%)p 4.97( 79.98%)d 0.24(  3.93%)
                                            0.0000  0.0097  0.3990 -0.0386 -0.0092
                                            0.0086 -0.0765 -0.1449 -0.3850  0.0057
                                           -0.0314 -0.7727  0.1628 -0.0000  0.0000
                                           -0.0000  0.0000 -0.0097  0.0000 -0.0000
                                            0.1415  0.1385
   296. (0.00011) RY*( 9) C  15           s(  6.63%)p 9.87( 65.36%)d 4.23( 28.01%)
                                            0.0000  0.0067  0.1973  0.0600  0.1539
                                            0.0112  0.0799 -0.1052  0.5451 -0.0002
                                           -0.1139 -0.1822 -0.5411 -0.0000  0.0000
                                            0.0000 -0.0000  0.3493  0.0000 -0.0000
                                            0.1556  0.3659
   297. (0.00012) RY*(10) C  15           s( 91.36%)p 0.03(  2.48%)d 0.07(  6.16%)
                                            0.0000 -0.0055  0.0736  0.9526 -0.0269
                                            0.0065  0.1340  0.0391 -0.0129  0.0051
                                           -0.0606 -0.0369  0.0039  0.0000  0.0000
                                           -0.0000  0.0000 -0.0519  0.0000  0.0000
                                            0.1144 -0.2141
   298. (0.00007) RY*(11) C  15           s(  4.03%)p 1.82(  7.32%)d21.99( 88.65%)
   299. (0.00003) RY*(12) C  15           s(  7.60%)p10.97( 83.45%)d 1.18(  8.94%)
   300. (0.00003) RY*(13) C  15           s(  0.00%)p 1.00( 15.31%)d 5.53( 84.69%)
   301. (0.00002) RY*(14) C  15           s(  2.36%)p11.55( 27.29%)d29.78( 70.35%)
   302. (0.00000) RY*(15) C  15           s( 87.24%)p 0.14( 12.43%)d 0.00(  0.33%)
   303. (0.00000) RY*(16) C  15           s(  0.00%)p 1.00( 98.38%)d 0.02(  1.62%)
   304. (0.00001) RY*(17) C  15           s(  3.47%)p 8.00( 27.79%)d19.79( 68.74%)
   305. (0.00515) RY*( 1) C  16           s(  0.32%)p99.99( 97.04%)d 8.13(  2.64%)
                                           -0.0000  0.0178  0.0351  0.0412  0.0025
                                            0.0044 -0.7964  0.0106 -0.0021 -0.0342
                                            0.5732 -0.0759  0.0225 -0.0000  0.0000
                                           -0.0000  0.0000 -0.1511 -0.0000  0.0000
                                           -0.0538 -0.0257
   306. (0.00284) RY*( 2) C  16           s(  0.67%)p99.99( 97.53%)d 2.66(  1.80%)
                                           -0.0000 -0.0100  0.0688  0.0380  0.0216
                                           -0.0377 -0.5854  0.0387  0.1309 -0.0181
                                           -0.7771  0.0903  0.0141 -0.0000 -0.0000
                                            0.0000  0.0000  0.1236 -0.0000 -0.0000
                                           -0.0212  0.0474
   307. (0.00136) RY*( 3) C  16           s(  0.00%)p 1.00( 63.81%)d 0.57( 36.19%)
                                            0.0000 -0.0000 -0.0001 -0.0000 -0.0000
                                           -0.0000 -0.0000 -0.0000  0.0000  0.0000
                                           -0.0000  0.0000 -0.0000 -0.0234  0.7921
                                            0.0527  0.0860 -0.0000  0.4564  0.3919
                                           -0.0000  0.0000
   308. (0.00133) RY*( 4) C  16           s( 75.52%)p 0.30( 22.84%)d 0.02(  1.64%)
                                            0.0000  0.0129  0.8679 -0.0146  0.0395
                                            0.0110  0.0588  0.0418 -0.0188 -0.0218
                                           -0.0046 -0.4710 -0.0205 -0.0000  0.0001
                                           -0.0000  0.0000  0.0899  0.0000  0.0000
                                            0.0271  0.0869
   309. (0.00050) RY*( 5) C  16           s( 51.90%)p 0.50( 25.72%)d 0.43( 22.38%)
                                           -0.0000 -0.0013 -0.0206  0.7199  0.0172
                                           -0.0090 -0.0153 -0.4965 -0.0431  0.0043
                                            0.0288 -0.0343 -0.0804  0.0000  0.0000
                                           -0.0000 -0.0000  0.1935  0.0000 -0.0000
                                            0.4311  0.0232
   310. (0.00049) RY*( 6) C  16           s(  0.00%)p 1.00( 30.64%)d 2.26( 69.36%)
                                           -0.0000 -0.0000 -0.0000 -0.0000  0.0000
                                           -0.0000 -0.0000 -0.0000  0.0000 -0.0000
                                            0.0000 -0.0000  0.0000 -0.0001 -0.5509
                                           -0.0155 -0.0521 -0.0000  0.8132  0.1798
                                            0.0000  0.0000
   311. (0.00029) RY*( 7) C  16           s(  0.00%)p 1.00( 88.97%)d 0.12( 11.03%)
                                            0.0000  0.0000 -0.0000 -0.0000  0.0000
                                           -0.0000 -0.0000 -0.0000  0.0000 -0.0000
                                            0.0000 -0.0000 -0.0000 -0.0078 -0.1342
                                            0.9334  0.0206 -0.0000 -0.1385  0.3019
                                            0.0000  0.0000
   312. (0.00023) RY*( 8) C  16           s( 21.00%)p 2.44( 51.30%)d 1.32( 27.70%)
                                            0.0000  0.0010  0.1613  0.4195 -0.0895
                                            0.0205  0.0175  0.5188 -0.3024  0.0087
                                            0.1032  0.3754  0.0021 -0.0000 -0.0000
                                            0.0000 -0.0000  0.4237  0.0000  0.0000
                                           -0.2805 -0.1371
   313. (0.00016) RY*( 9) C  16           s( 16.93%)p 4.27( 72.37%)d 0.63( 10.69%)
                                           -0.0000 -0.0048  0.3360 -0.2360 -0.0264
                                           -0.0019 -0.0387 -0.2639 -0.4066 -0.0117
                                           -0.0073  0.6107 -0.3377 -0.0000 -0.0000
                                            0.0000 -0.0000 -0.2565 -0.0000 -0.0000
                                            0.1597  0.1250
   314. (0.00010) RY*(10) C  16           s( 10.17%)p 7.07( 71.88%)d 1.76( 17.95%)
                                           -0.0000 -0.0097  0.2452 -0.1561 -0.1309
                                            0.0013  0.0175 -0.2830  0.2573 -0.0010
                                            0.0786  0.3458  0.6682  0.0000  0.0000
                                            0.0000  0.0000  0.1587 -0.0000  0.0000
                                            0.0744 -0.3857
   315. (0.00004) RY*(11) C  16           s( 19.49%)p 1.21( 23.58%)d 2.92( 56.93%)
   316. (0.00005) RY*(12) C  16           s(  4.41%)p 5.32( 23.48%)d16.35( 72.12%)
   317. (0.00001) RY*(13) C  16           s(  6.22%)p14.73( 91.66%)d 0.34(  2.12%)
   318. (0.00001) RY*(14) C  16           s(  2.82%)p 5.27( 14.83%)d29.25( 82.36%)
   319. (0.00001) RY*(15) C  16           s(  0.00%)p 1.00( 16.64%)d 5.01( 83.36%)
   320. (0.00000) RY*(16) C  16           s(  0.00%)p 1.00( 99.98%)d 0.00(  0.02%)
   321. (0.00000) RY*(17) C  16           s( 90.56%)p 0.09(  7.86%)d 0.02(  1.58%)
   322. (0.00748) RY*( 1) C  17           s(  3.79%)p22.73( 86.18%)d 2.65( 10.03%)
                                           -0.0000 -0.0077  0.1896  0.0429  0.0071
                                           -0.0183  0.3796  0.0202  0.0132 -0.0189
                                           -0.8381  0.0896  0.0773 -0.0000 -0.0000
                                            0.0000  0.0000  0.1949  0.0000  0.0000
                                           -0.2398  0.0693
   323. (0.00644) RY*( 2) C  17           s(  2.56%)p34.71( 89.01%)d 3.29(  8.43%)
                                           -0.0000 -0.0193  0.1530  0.0398  0.0169
                                           -0.0155  0.8144  0.0190  0.0487  0.0201
                                            0.4675  0.0450 -0.0538  0.0000  0.0000
                                            0.0000 -0.0000 -0.0917 -0.0000  0.0000
                                           -0.2616  0.0860
   324. (0.00280) RY*( 3) C  17           s( 40.39%)p 0.80( 32.18%)d 0.68( 27.43%)
                                            0.0000  0.0133  0.6281  0.0949 -0.0138
                                           -0.0173 -0.4036 -0.0182 -0.0069 -0.0013
                                            0.1805  0.3539 -0.0195 -0.0000 -0.0000
                                            0.0000  0.0000  0.1260  0.0000  0.0000
                                           -0.4863  0.1481
   325. (0.00259) RY*( 4) C  17           s(  0.00%)p 1.00( 42.23%)d 1.37( 57.77%)
                                            0.0000 -0.0000 -0.0000 -0.0000  0.0000
                                            0.0000  0.0000 -0.0000  0.0000  0.0000
                                            0.0000 -0.0000 -0.0000 -0.0029 -0.6477
                                           -0.0205  0.0487 -0.0000  0.7536 -0.0994
                                            0.0000 -0.0000
   326. (0.00082) RY*( 5) C  17           s(  0.00%)p 1.00(  2.68%)d36.28( 97.32%)
                                           -0.0000  0.0000  0.0000 -0.0000 -0.0000
                                            0.0000 -0.0000 -0.0000  0.0000  0.0000
                                            0.0000 -0.0000  0.0000  0.0118 -0.1595
                                           -0.0346 -0.0069  0.0000 -0.0074  0.9865
                                            0.0000  0.0000
   327. (0.00071) RY*( 6) C  17           s(  1.91%)p 7.88( 15.09%)d43.36( 83.00%)
                                           -0.0000 -0.0063 -0.0717  0.1097  0.0440
                                            0.0125  0.1011 -0.0872  0.0911 -0.0122
                                            0.1647  0.3119  0.0034 -0.0000 -0.0000
                                            0.0000 -0.0000  0.8449  0.0000 -0.0000
                                            0.3374 -0.0474
   328. (0.00037) RY*( 7) C  17           s( 70.43%)p 0.24( 16.80%)d 0.18( 12.77%)
                                           -0.0000  0.0027 -0.5918  0.5950  0.0038
                                           -0.0247 -0.0608  0.0952  0.0030  0.0016
                                           -0.0126  0.3929  0.0090 -0.0000  0.0000
                                            0.0000  0.0000 -0.1170  0.0000  0.0000
                                           -0.3329  0.0561
   329. (0.00030) RY*( 8) C  17           s(  0.00%)p 1.00( 60.17%)d 0.66( 39.83%)
                                            0.0000 -0.0000  0.0000 -0.0000  0.0000
                                            0.0000  0.0000  0.0000  0.0000 -0.0000
                                           -0.0000  0.0000 -0.0000 -0.0121  0.7195
                                            0.0674  0.2815 -0.0000  0.6185  0.1255
                                            0.0000  0.0000
   330. (0.00020) RY*( 9) C  17           s( 10.73%)p 5.54( 59.46%)d 2.78( 29.81%)
                                           -0.0000  0.0003 -0.0105  0.3037 -0.1222
                                           -0.0184 -0.0525  0.2220 -0.2879  0.0033
                                            0.0770 -0.6693 -0.0739 -0.0000  0.0000
                                           -0.0000  0.0000  0.3797  0.0000  0.0000
                                           -0.3317 -0.2097
   331. (0.00006) RY*(10) C  17           s( 39.17%)p 0.49( 19.19%)d 1.06( 41.64%)
   332. (0.00005) RY*(11) C  17           s( 16.59%)p 4.01( 66.53%)d 1.02( 16.88%)
   333. (0.00004) RY*(12) C  17           s(  7.89%)p 9.98( 78.79%)d 1.69( 13.31%)
   334. (0.00001) RY*(13) C  17           s(  0.12%)p99.99( 99.78%)d 0.87(  0.10%)
   335. (0.00000) RY*(14) C  17           s( 88.78%)p 0.01(  1.09%)d 0.11( 10.13%)
   336. (0.00000) RY*(15) C  17           s(  0.00%)p 1.00( 99.88%)d 0.00(  0.12%)
   337. (0.00000) RY*(16) C  17           s(  0.00%)p 1.00( 95.07%)d 0.05(  4.93%)
   338. (0.00001) RY*(17) C  17           s( 17.77%)p 2.03( 36.02%)d 2.60( 46.21%)
   339. (0.00435) RY*( 1)Cl  18           s(  0.00%)p 1.00( 49.75%)d 1.01( 50.25%)
                                           -0.0000 -0.0000 -0.0000 -0.0000  0.0000
                                           -0.0000 -0.0000 -0.0000 -0.0000 -0.0000
                                            0.0000 -0.0000  0.0000  0.0000  0.0000
                                            0.0000  0.0000  0.0000  0.0000  0.0000
                                            0.0007 -0.6900 -0.1432 -0.0295 -0.0088
                                           -0.0000  0.7088 -0.0046  0.0000 -0.0000
   340. (0.00228) RY*( 2)Cl  18           s(  0.18%)p99.99( 67.16%)d99.99( 32.67%)
                                           -0.0000  0.0000 -0.0011  0.0420  0.0036
                                            0.0008  0.0002  0.0000 -0.0069 -0.0526
                                            0.0114  0.0038 -0.0007 -0.0000  0.0021
                                           -0.8043 -0.1426  0.0344 -0.0136  0.0000
                                            0.0000 -0.0000 -0.0000  0.0000 -0.0000
                                            0.5679  0.0000 -0.0000  0.0637 -0.0091
   341. (0.00168) RY*( 3)Cl  18           s( 15.67%)p 4.78( 74.85%)d 0.61(  9.48%)
                                           -0.0000 -0.0000 -0.0121 -0.1158  0.3783
                                            0.0040  0.0001 -0.0000 -0.0603 -0.8400
                                           -0.0842  0.0455  0.0279  0.0000  0.0030
                                           -0.0058  0.1687  0.0293 -0.0051  0.0000
                                            0.0000  0.0000  0.0000  0.0000 -0.0000
                                           -0.0631 -0.0000  0.0000  0.1824 -0.2400
   342. (0.00019) RY*( 4)Cl  18           s( 69.28%)p 0.26( 17.87%)d 0.19( 12.85%)
                                           -0.0000  0.0000 -0.0125  0.8275 -0.0887
                                           -0.0024  0.0031  0.0000 -0.0546 -0.0554
                                            0.2126  0.0777 -0.0290  0.0000  0.0080
                                           -0.0822  0.3361 -0.0279  0.0038  0.0000
                                            0.0000 -0.0000  0.0000 -0.0000  0.0000
                                           -0.1347 -0.0000 -0.0000  0.3123  0.1133
   343. (0.00013) RY*( 5)Cl  18           s( 27.97%)p 1.70( 47.60%)d 0.87( 24.43%)
                                            0.0000  0.0000  0.0127 -0.0163  0.5275
                                           -0.0321 -0.0004  0.0000  0.0458  0.2082
                                           -0.2077  0.3595 -0.0254 -0.0000  0.0035
                                           -0.1650  0.4768  0.0523 -0.0148 -0.0000
                                           -0.0000 -0.0000  0.0000 -0.0000  0.0000
                                           -0.0492  0.0000 -0.0000 -0.3925  0.2964
   344. (0.00004) RY*( 6)Cl  18           s( 19.63%)p 2.31( 45.43%)d 1.78( 34.94%)
   345. (0.00004) RY*( 7)Cl  18           s(  0.00%)p 1.00( 21.74%)d 3.60( 78.26%)
   346. (0.00002) RY*( 8)Cl  18           s( 13.27%)p 5.66( 75.08%)d 0.88( 11.64%)
   347. (0.00002) RY*( 9)Cl  18           s(  0.00%)p 1.00( 83.18%)d 0.20( 16.82%)
   348. (0.00000) RY*(10)Cl  18           s(100.00%)p 0.00(  0.00%)d 0.00(  0.00%)
   349. (0.00000) RY*(11)Cl  18           s(  1.40%)p69.21( 96.97%)d 1.16(  1.63%)
   350. (0.00000) RY*(12)Cl  18           s(  0.05%)p99.99( 99.89%)d 1.31(  0.06%)
   351. (0.00001) RY*(13)Cl  18           s(  0.00%)p 1.00( 45.56%)d 1.19( 54.44%)
   352. (0.00001) RY*(14)Cl  18           s( 27.87%)p 2.54( 70.91%)d 0.04(  1.22%)
   353. (0.00000) RY*(15)Cl  18           s(  0.00%)p 1.00( 99.85%)d 0.00(  0.15%)
   354. (0.00000) RY*(16)Cl  18           s(  0.00%)p 1.00( 99.94%)d 0.00(  0.06%)
   355. (0.00000) RY*(17)Cl  18           s(  0.68%)p49.76( 33.83%)d96.33( 65.49%)
   356. (0.00000) RY*(18)Cl  18           s(  0.06%)p99.99( 99.75%)d 2.97(  0.19%)
   357. (0.00000) RY*(19)Cl  18           s( 99.47%)p 0.00(  0.24%)d 0.00(  0.29%)
   358. (0.00001) RY*(20)Cl  18           s( 21.26%)p 1.95( 41.56%)d 1.75( 37.19%)
   359. (0.00000) RY*(21)Cl  18           s(  3.09%)p 9.55( 29.52%)d21.80( 67.39%)
   360. (0.00057) RY*( 1) H  19           s( 98.42%)p 0.02(  1.58%)
                                           -0.0034  0.9920 -0.0133  0.1005 -0.0756
                                           -0.0000
   361. (0.00019) RY*( 2) H  19           s( 86.69%)p 0.15( 13.31%)
                                            0.0061  0.0470  0.9299 -0.0713  0.3578
                                            0.0000
   362. (0.00013) RY*( 3) H  19           s(  0.00%)p 1.00(100.00%)
                                           -0.0000 -0.0000 -0.0000  0.0000 -0.0000
                                            1.0000
   363. (0.00010) RY*( 4) H  19           s(  2.31%)p42.36( 97.69%)
   364. (0.00002) RY*( 5) H  19           s( 12.63%)p 6.92( 87.37%)
   365. (0.00077) RY*( 1) H  20           s( 95.87%)p 0.04(  4.13%)
                                           -0.0013  0.9791 -0.0017 -0.1960  0.0535
                                           -0.0000
   366. (0.00019) RY*( 2) H  20           s( 84.96%)p 0.18( 15.04%)
                                            0.0075  0.0031  0.9217  0.1092  0.3721
                                           -0.0000
   367. (0.00014) RY*( 3) H  20           s(  0.00%)p 1.00(100.00%)
                                           -0.0000  0.0000  0.0000 -0.0000 -0.0000
                                            1.0000
   368. (0.00008) RY*( 4) H  20           s(  6.92%)p13.46( 93.08%)
   369. (0.00004) RY*( 5) H  20           s( 12.29%)p 7.13( 87.71%)
   370. (0.08041) BD*( 1) C   1 - C   2  
                ( 52.24%)   0.7228* C   1 s( 33.78%)p 1.96( 66.19%)d 0.00(  0.03%)
                                           -0.0002  0.5810  0.0116  0.0042  0.0006
                                           -0.3787 -0.0284  0.0131 -0.0013 -0.7193
                                            0.0113  0.0025  0.0061  0.0000  0.0000
                                           -0.0000  0.0000  0.0144  0.0000 -0.0000
                                           -0.0077 -0.0058
                ( 47.76%)  -0.6911* C   2 s( 34.70%)p 1.88( 65.27%)d 0.00(  0.03%)
                                            0.0001  0.5886  0.0226  0.0039  0.0001
                                            0.4706 -0.0118 -0.0021  0.0008  0.6562
                                            0.0182  0.0090  0.0086 -0.0000 -0.0000
                                           -0.0000 -0.0000  0.0107 -0.0000 -0.0000
                                           -0.0072 -0.0124
   371. (0.07408) BD*( 1) C   1 - C   4  
                ( 51.51%)   0.7177* C   1 s( 34.55%)p 1.89( 65.42%)d 0.00(  0.03%)
                                           -0.0002  0.5877  0.0102  0.0035  0.0003
                                           -0.4144 -0.0262  0.0135 -0.0006  0.6939
                                           -0.0119 -0.0021 -0.0065  0.0000  0.0000
                                           -0.0000  0.0000 -0.0151 -0.0000  0.0000
                                           -0.0057 -0.0062
                ( 48.49%)  -0.6964* C   4 s( 36.45%)p 1.74( 63.52%)d 0.00(  0.04%)
                                            0.0001  0.6035 -0.0163  0.0036  0.0003
                                            0.4862 -0.0151  0.0020  0.0020 -0.6311
                                           -0.0117  0.0110 -0.0086 -0.0000  0.0000
                                            0.0000 -0.0000 -0.0124 -0.0000  0.0000
                                           -0.0047 -0.0138
   372. (0.00963) BD*( 1) C   1 - O  10  
                ( 64.13%)   0.8008* C   1 s( 31.34%)p 2.19( 68.52%)d 0.00(  0.14%)
                                            0.0000  0.5585 -0.0368 -0.0069 -0.0020
                                            0.8251 -0.0628 -0.0143  0.0024  0.0182
                                           -0.0020 -0.0003 -0.0000 -0.0001  0.0000
                                            0.0000 -0.0000  0.0013 -0.0000 -0.0000
                                            0.0313 -0.0201
                ( 35.87%)  -0.5989* O  10 s( 42.35%)p 1.36( 57.53%)d 0.00(  0.12%)
                                            0.0000  0.6501  0.0294 -0.0016  0.0000
                                           -0.7580  0.0191 -0.0050 -0.0012 -0.0198
                                            0.0009 -0.0001  0.0000  0.0000 -0.0000
                                            0.0000  0.0000  0.0017 -0.0000 -0.0000
                                            0.0312 -0.0161
   373. (0.41116) BD*( 2) C   1 - O  10  
                ( 71.61%)   0.8462* C   1 s(  0.00%)p 1.00( 99.47%)d 0.01(  0.53%)
                                            0.0000 -0.0000  0.0000  0.0000  0.0000
                                            0.0001  0.0000  0.0000  0.0000  0.0000
                                            0.0000  0.0000 -0.0000  0.9962  0.0383
                                            0.0271  0.0122  0.0000  0.0728  0.0001
                                            0.0000 -0.0000
                ( 28.39%)  -0.5328* O  10 s(  0.00%)p 1.00( 99.88%)d 0.00(  0.12%)
                                           -0.0000 -0.0000  0.0000  0.0000 -0.0000
                                            0.0001 -0.0000 -0.0000 -0.0000  0.0000
                                            0.0000 -0.0000 -0.0000  0.9994 -0.0062
                                            0.0026 -0.0050 -0.0000 -0.0344 -0.0011
                                           -0.0000  0.0000
   374. (0.02258) BD*( 1) C   2 - C   3  
                ( 49.77%)   0.7055* C   2 s( 41.32%)p 1.42( 58.64%)d 0.00(  0.04%)
                                           -0.0000 -0.6422  0.0279 -0.0005 -0.0004
                                            0.7646 -0.0225  0.0063  0.0133  0.0271
                                           -0.0202 -0.0028 -0.0025 -0.0000  0.0000
                                            0.0000 -0.0000  0.0016  0.0000  0.0000
                                           -0.0128  0.0143
                ( 50.23%)  -0.7087* C   3 s( 38.37%)p 1.61( 61.59%)d 0.00(  0.04%)
                                           -0.0001 -0.6192 -0.0176 -0.0006 -0.7836
                                            0.0176  0.0107 -0.0049  0.0038 -0.0382
                                            0.0019 -0.0002  0.0000  0.0000 -0.0000
                                            0.0000 -0.0008  0.0000  0.0000 -0.0145
                                            0.0149
   375. (0.29106) BD*( 2) C   2 - C   3  
                ( 45.87%)   0.6773* C   2 s(  0.00%)p 1.00( 99.96%)d 0.00(  0.04%)
                                            0.0000  0.0000 -0.0000  0.0000 -0.0000
                                           -0.0000  0.0000  0.0000  0.0000 -0.0000
                                           -0.0000  0.0000  0.0000 -0.9996 -0.0068
                                            0.0194  0.0038  0.0000  0.0191  0.0037
                                            0.0000 -0.0000
                ( 54.13%)  -0.7357* C   3 s(  0.00%)p 1.00( 99.93%)d 0.00(  0.07%)
                                            0.0000  0.0000  0.0000  0.0000 -0.0000
                                           -0.0000 -0.0000  0.0000 -0.0000 -0.0000
                                           -0.0000  0.0000 -0.9993 -0.0082 -0.0259
                                            0.0015 -0.0000 -0.0261 -0.0026 -0.0000
                                            0.0000
   376. (0.02848) BD*( 1) C   2 -Cl  11  
                ( 54.78%)   0.7401* C   2 s( 23.92%)p 3.17( 75.90%)d 0.01(  0.18%)
                                           -0.0002  0.4891  0.0001 -0.0047 -0.0009
                                            0.4376 -0.0082  0.0054 -0.0076 -0.7530
                                            0.0071 -0.0123  0.0110  0.0000 -0.0000
                                            0.0000 -0.0000 -0.0300  0.0000 -0.0000
                                           -0.0200 -0.0229
                ( 45.22%)  -0.6725*Cl  11 s( 19.91%)p 4.00( 79.61%)d 0.02(  0.49%)
                                            0.0000  0.0002  0.4441  0.0432  0.0014
                                            0.0005 -0.0001 -0.0000 -0.4416  0.0282
                                           -0.0042 -0.0001  0.0001  0.0001  0.7735
                                           -0.0433  0.0049  0.0005 -0.0002 -0.0000
                                           -0.0000  0.0000 -0.0000 -0.0000  0.0000
                                           -0.0532  0.0000 -0.0000 -0.0293 -0.0344
   377. (0.02666) BD*( 1) C   3 - C   6  
                ( 50.79%)   0.7127* C   3 s( 34.33%)p 1.91( 65.63%)d 0.00(  0.03%)
                                           -0.0001  0.5859 -0.0050  0.0024 -0.4600
                                            0.0254  0.0064  0.0023  0.6660  0.0171
                                           -0.0133  0.0006 -0.0000 -0.0000  0.0000
                                           -0.0000 -0.0099 -0.0000 -0.0000 -0.0066
                                           -0.0143
                ( 49.21%)  -0.7015* C   6 s( 32.11%)p 2.11( 67.86%)d 0.00(  0.03%)
                                            0.0002  0.5666 -0.0045  0.0003  0.4228
                                           -0.0026 -0.0065 -0.0035 -0.7069  0.0117
                                            0.0064 -0.0011  0.0000 -0.0000 -0.0000
                                            0.0000 -0.0106  0.0000 -0.0000 -0.0009
                                           -0.0144
   378. (0.01506) BD*( 1) C   3 - H   7  
                ( 39.51%)   0.6286* C   3 s( 27.19%)p 2.68( 72.77%)d 0.00(  0.04%)
                                           -0.0002  0.5214 -0.0083 -0.0027 -0.4150
                                           -0.0012  0.0029  0.0011 -0.7452 -0.0088
                                            0.0002 -0.0002  0.0000 -0.0000  0.0000
                                            0.0000  0.0137 -0.0000 -0.0000 -0.0112
                                           -0.0094
                ( 60.49%)  -0.7777* H   7 s( 99.96%)p 0.00(  0.04%)
                                            0.9998  0.0016  0.0013  0.0061  0.0189
                                           -0.0000
   379. (0.02752) BD*( 1) C   4 - C   5  
                ( 50.08%)   0.7077* C   4 s( 38.67%)p 1.58( 61.30%)d 0.00(  0.03%)
                                           -0.0000  0.6217  0.0166  0.0005  0.0003
                                           -0.7822  0.0182  0.0095 -0.0108 -0.0083
                                           -0.0203  0.0051 -0.0029  0.0000  0.0000
                                            0.0000 -0.0000  0.0016 -0.0000  0.0000
                                            0.0106 -0.0134
                ( 49.92%)  -0.7066* C   5 s( 33.54%)p 1.98( 66.43%)d 0.00(  0.03%)
                                            0.0001  0.5790  0.0102  0.0003  0.8126
                                           -0.0079 -0.0115 -0.0012  0.0488 -0.0378
                                            0.0032 -0.0004  0.0000  0.0000  0.0000
                                            0.0000 -0.0013  0.0000 -0.0000  0.0123
                                           -0.0127
   380. (0.02017) BD*( 1) C   4 -Cl   9  
                ( 55.02%)   0.7418* C   4 s( 24.73%)p 3.04( 75.07%)d 0.01(  0.19%)
                                           -0.0001  0.4973  0.0060 -0.0044 -0.0009
                                            0.3874 -0.0134 -0.0044 -0.0065  0.7744
                                           -0.0186 -0.0135 -0.0106  0.0000 -0.0000
                                           -0.0000 -0.0000  0.0290  0.0000  0.0000
                                           -0.0228 -0.0242
                ( 44.98%)  -0.6707*Cl   9 s( 20.62%)p 3.83( 78.89%)d 0.02(  0.49%)
                                            0.0000  0.0001  0.4520  0.0433  0.0014
                                            0.0005 -0.0000 -0.0000 -0.3847  0.0253
                                           -0.0042 -0.0002  0.0001 -0.0001 -0.7987
                                            0.0468 -0.0063 -0.0007  0.0002 -0.0000
                                           -0.0000  0.0000 -0.0000  0.0000  0.0000
                                            0.0490  0.0000  0.0000 -0.0363 -0.0350
   381. (0.02261) BD*( 1) C   5 - C   6  
                ( 50.62%)   0.7115* C   5 s( 38.49%)p 1.60( 61.47%)d 0.00(  0.04%)
                                            0.0001  0.6204  0.0045  0.0026 -0.4017
                                            0.0285  0.0048 -0.0004 -0.6725 -0.0035
                                            0.0141 -0.0042  0.0000 -0.0000 -0.0000
                                            0.0000  0.0108  0.0000 -0.0000 -0.0084
                                           -0.0161
                ( 49.38%)  -0.7027* C   6 s( 35.47%)p 1.82( 64.49%)d 0.00(  0.05%)
                                            0.0004  0.5955  0.0025  0.0003  0.3820
                                           -0.0187 -0.0028 -0.0019  0.7058 -0.0185
                                           -0.0063  0.0057 -0.0000  0.0000 -0.0000
                                            0.0000  0.0108  0.0000 -0.0000 -0.0056
                                           -0.0179
   382. (0.43066) BD*( 2) C   5 - C   6  
                ( 56.62%)   0.7524* C   5 s(  0.00%)p 1.00( 99.94%)d 0.00(  0.06%)
                                            0.0000 -0.0000 -0.0000 -0.0000 -0.0000
                                            0.0000 -0.0000  0.0000  0.0000  0.0000
                                            0.0000 -0.0000  0.9995  0.0039  0.0200
                                           -0.0003 -0.0000 -0.0082 -0.0234  0.0000
                                            0.0000
                ( 43.38%)  -0.6587* C   6 s(  0.00%)p 1.00( 99.97%)d 0.00(  0.03%)
                                            0.0000  0.0000  0.0000 -0.0000 -0.0000
                                           -0.0000 -0.0000 -0.0000  0.0000  0.0000
                                            0.0000  0.0000  0.9996  0.0136  0.0187
                                           -0.0018  0.0000  0.0077  0.0149  0.0000
                                           -0.0000
   383. (0.01674) BD*( 1) C   5 - H   8  
                ( 39.99%)   0.6324* C   5 s( 27.89%)p 2.58( 72.08%)d 0.00(  0.04%)
                                            0.0003 -0.5280  0.0093  0.0027  0.4201
                                            0.0080 -0.0032 -0.0008 -0.7377 -0.0068
                                            0.0009 -0.0007  0.0000 -0.0000  0.0000
                                            0.0000  0.0154 -0.0000 -0.0000  0.0082
                                            0.0089
                ( 60.01%)  -0.7747* H   8 s( 99.96%)p 0.00(  0.04%)
                                           -0.9998 -0.0017 -0.0013 -0.0048  0.0190
                                           -0.0000
   384. (0.03846) BD*( 1) C   6 - C  12  
                ( 51.89%)   0.7203* C   6 s( 32.31%)p 2.09( 67.66%)d 0.00(  0.03%)
                                            0.0000  0.5684  0.0089 -0.0006 -0.8216
                                           -0.0194  0.0052 -0.0011 -0.0355  0.0030
                                           -0.0003 -0.0005 -0.0000  0.0000 -0.0000
                                           -0.0000 -0.0021  0.0000 -0.0000  0.0114
                                           -0.0120
                ( 48.11%)  -0.6936* C  12 s( 32.24%)p 2.10( 67.74%)d 0.00(  0.02%)
                                           -0.0000  0.5677 -0.0081 -0.0054  0.0009
                                            0.8222  0.0154 -0.0099 -0.0003  0.0322
                                            0.0025  0.0000 -0.0001  0.0000 -0.0000
                                            0.0000  0.0000 -0.0013  0.0000  0.0000
                                            0.0094 -0.0083
   385. (0.02780) BD*( 1) C  12 - C  13  
                ( 49.02%)   0.7001* C  12 s( 30.14%)p 2.32( 69.80%)d 0.00(  0.05%)
                                            0.0001 -0.5490 -0.0030 -0.0023  0.0010
                                            0.3489  0.0214 -0.0005  0.0012  0.7588
                                           -0.0086 -0.0017  0.0001  0.0000 -0.0000
                                           -0.0000  0.0000 -0.0141 -0.0000 -0.0000
                                            0.0138  0.0120
                ( 50.98%)  -0.7140* C  13 s( 52.41%)p 0.91( 47.55%)d 0.00(  0.04%)
                                            0.0000 -0.7239 -0.0010 -0.0007 -0.0011
                                           -0.5239  0.0074  0.0045 -0.0013 -0.4481
                                            0.0102  0.0063 -0.0042 -0.0000 -0.0000
                                            0.0000 -0.0000 -0.0121 -0.0000 -0.0000
                                            0.0109  0.0110
   386. (0.38916) BD*( 2) C  12 - C  13  
                ( 49.95%)   0.7068* C  12 s(  0.00%)p 1.00( 99.92%)d 0.00(  0.08%)
                                           -0.0000  0.0000 -0.0000  0.0000  0.0000
                                            0.0000  0.0000  0.0000  0.0000  0.0000
                                            0.0000  0.0000  0.0000 -0.9995  0.0065
                                           -0.0142  0.0030 -0.0000  0.0239  0.0147
                                            0.0000  0.0000
                ( 50.05%)  -0.7074* C  13 s(  0.00%)p 1.00( 99.91%)d 0.00(  0.09%)
                                            0.0000  0.0000  0.0000  0.0000  0.0000
                                            0.0000 -0.0000  0.0000 -0.0000  0.0000
                                            0.0000  0.0000 -0.0000 -0.9995  0.0008
                                           -0.0129  0.0015  0.0000  0.0071 -0.0288
                                           -0.0000 -0.0000
   387. (0.02560) BD*( 1) C  12 - C  15  
                ( 48.92%)   0.6994* C  12 s( 37.58%)p 1.66( 62.39%)d 0.00(  0.03%)
                                            0.0008 -0.6130 -0.0008 -0.0044  0.0000
                                            0.4486  0.0101 -0.0005  0.0014 -0.6499
                                            0.0097  0.0031 -0.0050 -0.0000  0.0000
                                            0.0000 -0.0000  0.0138  0.0000 -0.0000
                                            0.0031  0.0115
                ( 51.08%)  -0.7147* C  15 s( 36.08%)p 1.77( 63.89%)d 0.00(  0.03%)
                                           -0.0002 -0.6006 -0.0062 -0.0042 -0.0013
                                           -0.4565  0.0213  0.0065  0.0003  0.6556
                                            0.0069 -0.0107  0.0020  0.0000  0.0000
                                           -0.0000 -0.0000  0.0118  0.0000 -0.0000
                                            0.0074  0.0121
   388. (0.01781) BD*( 1) C  13 - C  14  
                ( 50.44%)   0.7102* C  13 s( 47.54%)p 1.10( 52.43%)d 0.00(  0.04%)
                                           -0.0002  0.6894 -0.0101 -0.0005 -0.0010
                                           -0.5487  0.0082  0.0050 -0.0022 -0.4717
                                            0.0222 -0.0084  0.0032 -0.0000  0.0000
                                           -0.0000  0.0000  0.0090  0.0000 -0.0000
                                            0.0153 -0.0073
                ( 49.56%)  -0.7040* C  14 s( 48.98%)p 1.04( 50.98%)d 0.00(  0.04%)
                                           -0.0003  0.6998 -0.0060 -0.0039 -0.0006
                                            0.5717 -0.0179 -0.0110  0.0002 -0.4265
                                            0.0233 -0.0032  0.0035 -0.0000  0.0000
                                           -0.0000  0.0000 -0.0068 -0.0000 -0.0000
                                            0.0179 -0.0068
   389. (0.07266) BD*( 2) C  13 - C  14  
                ( 53.69%)   0.7327* C  13 s(  0.45%)p99.99( 99.46%)d 0.19(  0.09%)
                                            0.0004  0.0006 -0.0670 -0.0020  0.0008
                                           -0.6457  0.0290  0.0206 -0.0010  0.7567
                                            0.0619  0.0088  0.0006  0.0000  0.0000
                                            0.0000  0.0000 -0.0257 -0.0000  0.0000
                                            0.0020 -0.0140
                ( 46.31%)  -0.6805* C  14 s(  0.47%)p99.99( 99.43%)d 0.22(  0.10%)
                                           -0.0004 -0.0147 -0.0671 -0.0027  0.0001
                                            0.6054  0.0011 -0.0053  0.0046  0.7907
                                            0.0506  0.0070  0.0001  0.0000  0.0000
                                            0.0000 -0.0000  0.0280  0.0000  0.0000
                                           -0.0027 -0.0150
   390. (0.04027) BD*( 1) C  14 - C  17  
                ( 51.71%)   0.7191* C  14 s( 50.94%)p 0.96( 49.02%)d 0.00(  0.04%)
                                            0.0002 -0.7136  0.0098 -0.0053 -0.0006
                                            0.5486 -0.0301 -0.0027  0.0011 -0.4337
                                            0.0130  0.0110 -0.0024 -0.0000  0.0000
                                            0.0000 -0.0000  0.0145  0.0000 -0.0000
                                            0.0099  0.0096
                ( 48.29%)  -0.6949* C  17 s( 36.31%)p 1.75( 63.65%)d 0.00(  0.04%)
                                            0.0001 -0.6025 -0.0002 -0.0061  0.0006
                                           -0.3093 -0.0240 -0.0109 -0.0027  0.7347
                                           -0.0159  0.0024  0.0015  0.0000 -0.0000
                                            0.0000  0.0000  0.0109  0.0000 -0.0000
                                            0.0136  0.0113
   391. (0.41750) BD*( 2) C  14 - C  17  
                ( 58.08%)   0.7621* C  14 s(  0.00%)p 1.00( 99.90%)d 0.00(  0.10%)
                                           -0.0000  0.0000 -0.0000 -0.0000 -0.0000
                                            0.0000 -0.0000  0.0000  0.0000 -0.0000
                                           -0.0000 -0.0000 -0.0000  0.9994 -0.0065
                                            0.0137 -0.0023  0.0000  0.0022  0.0317
                                            0.0000  0.0000
                ( 41.92%)  -0.6475* C  17 s(  0.00%)p 1.00( 99.98%)d 0.00(  0.02%)
                                           -0.0000  0.0000  0.0000  0.0000  0.0000
                                            0.0000  0.0000  0.0000  0.0000 -0.0000
                                           -0.0000  0.0000 -0.0000  0.9997  0.0088
                                           -0.0128  0.0082 -0.0000  0.0091 -0.0109
                                           -0.0000 -0.0000
   392. (0.01491) BD*( 1) C  15 - C  16  
                ( 50.40%)   0.7100* C  15 s( 35.28%)p 1.83( 64.69%)d 0.00(  0.03%)
                                            0.0001  0.5936  0.0182 -0.0020  0.0004
                                           -0.8029  0.0200  0.0140 -0.0012 -0.0154
                                           -0.0369  0.0055 -0.0002 -0.0000 -0.0000
                                           -0.0000  0.0000  0.0033  0.0000  0.0000
                                            0.0129 -0.0120
                ( 49.60%)  -0.7042* C  16 s( 36.07%)p 1.77( 63.90%)d 0.00(  0.03%)
                                           -0.0002  0.6004 -0.0130 -0.0041  0.0006
                                            0.7972 -0.0137 -0.0136  0.0018  0.0383
                                           -0.0397  0.0049 -0.0006  0.0000 -0.0000
                                           -0.0000 -0.0000 -0.0029  0.0000  0.0000
                                            0.0133 -0.0122
   393. (0.33357) BD*( 2) C  15 - C  16  
                ( 49.12%)   0.7009* C  15 s(  0.00%)p 1.00( 99.96%)d 0.00(  0.04%)
                                           -0.0000 -0.0000 -0.0000 -0.0000 -0.0000
                                            0.0000 -0.0000  0.0000  0.0000  0.0000
                                            0.0000  0.0000 -0.0000 -0.9995 -0.0130
                                           -0.0207  0.0008 -0.0000  0.0175  0.0108
                                            0.0000  0.0000
                ( 50.88%)  -0.7133* C  16 s(  0.00%)p 1.00( 99.96%)d 0.00(  0.04%)
                                            0.0000  0.0000  0.0000  0.0000  0.0000
                                           -0.0000 -0.0000  0.0000  0.0000  0.0000
                                            0.0000  0.0000  0.0000 -0.9994 -0.0227
                                           -0.0174 -0.0007  0.0000 -0.0181  0.0098
                                            0.0000 -0.0000
   394. (0.01223) BD*( 1) C  15 - H  20  
                ( 38.73%)   0.6224* C  15 s( 28.61%)p 2.49( 71.35%)d 0.00(  0.04%)
                                            0.0006 -0.5346  0.0181  0.0020  0.0015
                                           -0.3801 -0.0030  0.0043  0.0029 -0.7543
                                           -0.0074 -0.0054 -0.0009 -0.0000 -0.0000
                                           -0.0000 -0.0000 -0.0128 -0.0000 -0.0000
                                            0.0104  0.0093
                ( 61.27%)  -0.7827* H  20 s( 99.96%)p 0.00(  0.04%)
                                           -0.9998 -0.0011 -0.0007  0.0067  0.0198
                                            0.0000
   395. (0.03438) BD*( 1) C  16 - C  17  
                ( 51.06%)   0.7145* C  16 s( 35.27%)p 1.83( 64.69%)d 0.00(  0.03%)
                                            0.0001  0.5937 -0.0162  0.0041  0.0005
                                           -0.4136  0.0385  0.0005  0.0008 -0.6886
                                            0.0013  0.0131 -0.0008 -0.0000 -0.0000
                                            0.0000 -0.0000  0.0117  0.0000  0.0000
                                           -0.0094 -0.0112
                ( 48.94%)  -0.6996* C  17 s( 41.89%)p 1.39( 58.08%)d 0.00(  0.03%)
                                           -0.0006  0.6472  0.0019  0.0049  0.0005
                                            0.3477  0.0141  0.0104  0.0032  0.6776
                                           -0.0168  0.0081  0.0048  0.0000 -0.0000
                                            0.0000  0.0000  0.0104  0.0000  0.0000
                                           -0.0071 -0.0132
   396. (0.01183) BD*( 1) C  16 - H  19  
                ( 38.72%)   0.6223* C  16 s( 28.64%)p 2.49( 71.33%)d 0.00(  0.04%)
                                            0.0005 -0.5348 -0.0206 -0.0002  0.0011
                                            0.4371  0.0126 -0.0003 -0.0002 -0.7225
                                           -0.0065 -0.0023  0.0006 -0.0000 -0.0000
                                           -0.0000  0.0000  0.0145  0.0000 -0.0000
                                            0.0074  0.0093
                ( 61.28%)  -0.7828* H  19 s( 99.96%)p 0.00(  0.04%)
                                           -0.9998 -0.0009 -0.0009 -0.0121  0.0171
                                            0.0000
   397. (0.05890) BD*( 1) C  17 -Cl  18  
                ( 54.20%)   0.7362* C  17 s( 21.66%)p 3.61( 78.16%)d 0.01(  0.18%)
                                           -0.0001  0.4652  0.0028 -0.0132 -0.0002
                                           -0.8838  0.0043 -0.0000  0.0175  0.0093
                                            0.0046  0.0000 -0.0006  0.0000 -0.0000
                                            0.0000 -0.0000 -0.0005 -0.0000  0.0000
                                            0.0363 -0.0223
                ( 45.80%)  -0.6768*Cl  18 s( 19.72%)p 4.05( 79.78%)d 0.03(  0.50%)
                                            0.0000  0.0001  0.4421  0.0408  0.0039
                                            0.0000 -0.0000  0.0001  0.8914 -0.0520
                                            0.0116 -0.0003 -0.0001 -0.0000 -0.0183
                                            0.0013  0.0004 -0.0003  0.0001 -0.0000
                                           -0.0000  0.0000 -0.0000 -0.0000  0.0000
                                           -0.0019 -0.0000 -0.0000  0.0616 -0.0348


 NHO Directionality and "Bond Bending" (deviations from line of nuclear centers)

         [Thresholds for printing:  angular deviation  >  1.0 degree]
                                    hybrid p-character > 25.0%
                                    orbital occupancy  >  0.10e

                                Line of Centers        Hybrid 1              Hybrid 2
                                ---------------  -------------------   ------------------
                NBO               Theta   Phi    Theta   Phi    Dev    Theta   Phi    Dev
 ========================================================================================
     1. BD (   1) C   1 - C   2    90.0  238.2    90.0  240.5   2.3     90.0   56.5   1.7
     2. BD (   1) C   1 - C   4    90.0  124.5    90.0  122.4   2.0     90.0  306.6   2.1
     4. BD (   2) C   1 - O  10    90.0    1.4     0.0    0.0  90.0      0.0    0.0  90.0
     5. BD (   1) C   2 - C   3    90.0  179.5     --     --    --      90.0    2.5   3.0
     6. BD (   2) C   2 - C   3    90.0  179.5     0.0    0.0  90.0      0.0    0.0  90.0
     8. BD (   1) C   3 - C   6    90.0  124.0    90.0  122.4   1.6     90.0  300.7   3.3
     9. BD (   1) C   3 - H   7    90.0  242.5    90.0  241.3   1.2      --     --    --
    10. BD (   1) C   4 - C   5    90.0  183.1    90.0  182.0   1.1     90.0    1.0   2.1
    12. BD (   1) C   5 - C   6    90.0  240.3     --     --    --      90.0   62.4   2.1
    13. BD (   2) C   5 - C   6    90.0  240.3     0.0    0.0  90.0      0.0    0.0  90.0
    14. BD (   1) C   5 - H   8    90.0  117.0    90.0  119.7   2.6      --     --    --
    15. BD (   1) C   6 - C  12    90.0  180.8    90.0  182.3   1.4     90.0    2.4   1.6
    16. BD (   1) C  12 - C  13    90.0  239.7    90.0  243.6   3.9     90.0   40.3  19.4
    17. BD (   2) C  12 - C  13    90.0  239.7     0.0    0.0  90.0      0.0    0.0  90.0
    18. BD (   1) C  12 - C  15    90.0  123.7    90.0  125.6   1.9      --     --    --
    19. BD (   1) C  13 - C  14    90.0  181.9    90.0  220.2  38.3     90.0  323.4  38.5
    20. BD (   2) C  13 - C  14    90.0  181.9    90.0  305.8 123.9     90.0  234.5 127.4
    21. BD (   1) C  14 - C  17    90.0  122.1    90.0  141.4  19.4     90.0  295.6   6.4
    22. BD (   2) C  14 - C  17    90.0  122.1     0.0    0.0  90.0      0.0    0.0  90.0
    23. BD (   1) C  15 - C  16    90.0  181.6    90.0  183.5   1.9     90.0    0.2   1.4
    24. BD (   2) C  15 - C  16    90.0  181.6     0.0    0.0  90.0      0.0    0.0  90.0
    25. BD (   1) C  15 - H  20    90.0   65.8    90.0   63.9   1.9      --     --    --
    57. LP (   1) C   4             --     --      0.0    0.0   --       --     --    --
    59. LP (   2)Cl   9             --     --     90.0  153.3   --       --     --    --
    60. LP (   3)Cl   9             --     --      0.0    0.0   --       --     --    --
    61. LP (   1) O  10             --     --     90.0    1.1   --       --     --    --
    62. LP (   2) O  10             --     --     90.0   91.4   --       --     --    --
    64. LP (   2)Cl  11             --     --     90.0  210.4   --       --     --    --
    65. LP (   3)Cl  11             --     --      0.0    0.0   --       --     --    --
    67. LP (   2)Cl  18             --     --     90.0   90.3   --       --     --    --
    68. LP (   3)Cl  18             --     --      0.0    0.0   --       --     --    --
   373. BD*(   2) C   1 - O  10    90.0    1.4     0.0    0.0  90.0      0.0    0.0  90.0
   375. BD*(   2) C   2 - C   3    90.0  179.5     0.0    0.0  90.0      0.0    0.0  90.0
   382. BD*(   2) C   5 - C   6    90.0  240.3     0.0    0.0  90.0      0.0    0.0  90.0
   386. BD*(   2) C  12 - C  13    90.0  239.7     0.0    0.0  90.0      0.0    0.0  90.0
   391. BD*(   2) C  14 - C  17    90.0  122.1     0.0    0.0  90.0      0.0    0.0  90.0
   393. BD*(   2) C  15 - C  16    90.0  181.6     0.0    0.0  90.0      0.0    0.0  90.0


 Second Order Perturbation Theory Analysis of Fock Matrix in NBO Basis

     Threshold for printing:   0.50 kcal/mol
                                                                              E(2)  E(j)-E(i) F(i,j)
         Donor NBO (i)                     Acceptor NBO (j)                 kcal/mol   a.u.    a.u. 
 ===================================================================================================

 within unit  1
   1. BD (   1) C   1 - C   2        /103. RY*(   1) C   3                    2.18    1.70    0.055
   1. BD (   1) C   1 - C   2        /119. RY*(   1) C   4                    0.65    1.76    0.030
   1. BD (   1) C   1 - C   2        /120. RY*(   2) C   4                    0.54    1.68    0.027
   1. BD (   1) C   1 - C   2        /199. RY*(   1) O  10                    0.89    1.49    0.033
   1. BD (   1) C   1 - C   2        /217. RY*(   2)Cl  11                    0.69    1.30    0.027
   1. BD (   1) C   1 - C   2        /371. BD*(   1) C   1 - C   4            1.13    1.24    0.034
   1. BD (   1) C   1 - C   2        /372. BD*(   1) C   1 - O  10            1.71    1.43    0.044
   1. BD (   1) C   1 - C   2        /374. BD*(   1) C   2 - C   3            3.79    1.42    0.066
   1. BD (   1) C   1 - C   2        /378. BD*(   1) C   3 - H   7            3.44    1.22    0.058
   1. BD (   1) C   1 - C   2        /380. BD*(   1) C   4 -Cl   9            4.10    0.97    0.056
   2. BD (   1) C   1 - C   4        / 86. RY*(   1) C   2                    1.07    1.77    0.039
   2. BD (   1) C   1 - C   4        /136. RY*(   1) C   5                    1.71    1.70    0.048
   2. BD (   1) C   1 - C   4        /179. RY*(   2)Cl   9                    0.66    1.31    0.026
   2. BD (   1) C   1 - C   4        /199. RY*(   1) O  10                    0.89    1.50    0.033
   2. BD (   1) C   1 - C   4        /370. BD*(   1) C   1 - C   2            1.16    1.24    0.034
   2. BD (   1) C   1 - C   4        /372. BD*(   1) C   1 - O  10            2.03    1.44    0.048
   2. BD (   1) C   1 - C   4        /376. BD*(   1) C   2 -Cl  11            4.10    0.96    0.056
   2. BD (   1) C   1 - C   4        /379. BD*(   1) C   4 - C   5            2.15    1.29    0.047
   2. BD (   1) C   1 - C   4        /383. BD*(   1) C   5 - H   8            2.12    1.23    0.046
   3. BD (   1) C   1 - O  10        / 69. RY*(   1) C   1                    1.56    2.16    0.052
   3. BD (   1) C   1 - O  10        / 86. RY*(   1) C   2                    0.55    2.17    0.031
   3. BD (   1) C   1 - O  10        /119. RY*(   1) C   4                    0.53    2.16    0.030
   3. BD (   1) C   1 - O  10        /370. BD*(   1) C   1 - C   2            1.72    1.64    0.048
   3. BD (   1) C   1 - O  10        /371. BD*(   1) C   1 - C   4            1.99    1.65    0.052
   3. BD (   1) C   1 - O  10        /374. BD*(   1) C   2 - C   3            0.77    1.82    0.033
   3. BD (   1) C   1 - O  10        /379. BD*(   1) C   4 - C   5            1.00    1.69    0.037
   4. BD (   2) C   1 - O  10        / 57. LP (   1) C   4                    5.87    0.25    0.055
   4. BD (   2) C   1 - O  10        /373. BD*(   2) C   1 - O  10            1.02    0.48    0.022
   4. BD (   2) C   1 - O  10        /375. BD*(   2) C   2 - C   3            4.31    0.47    0.043
   4. BD (   2) C   1 - O  10        /396. BD*(   1) C  16 - H  19            0.58    5.53    0.051
   5. BD (   1) C   2 - C   3        / 70. RY*(   2) C   1                    0.54    2.36    0.032
   5. BD (   1) C   2 - C   3        / 72. RY*(   4) C   1                    1.10    2.96    0.051
   5. BD (   1) C   2 - C   3        /152. RY*(   1) C   6                    1.86    2.01    0.055
   5. BD (   1) C   2 - C   3        /370. BD*(   1) C   1 - C   2            2.75    1.35    0.055
   5. BD (   1) C   2 - C   3        /372. BD*(   1) C   1 - O  10            2.05    1.55    0.050
   5. BD (   1) C   2 - C   3        /377. BD*(   1) C   3 - C   6            4.36    1.37    0.069
   5. BD (   1) C   2 - C   3        /378. BD*(   1) C   3 - H   7            2.06    1.34    0.047
   5. BD (   1) C   2 - C   3        /384. BD*(   1) C   6 - C  12            2.65    1.29    0.053
   6. BD (   2) C   2 - C   3        / 71. RY*(   3) C   1                    0.57    1.93    0.031
   6. BD (   2) C   2 - C   3        / 75. RY*(   7) C   1                    0.63    1.06    0.024
   6. BD (   2) C   2 - C   3        /154. RY*(   3) C   6                    0.77    0.99    0.026
   6. BD (   2) C   2 - C   3        /216. RY*(   1)Cl  11                    2.74    0.96    0.047
   6. BD (   2) C   2 - C   3        /373. BD*(   2) C   1 - O  10           20.82    0.41    0.089
   6. BD (   2) C   2 - C   3        /382. BD*(   2) C   5 - C   6           11.05    0.40    0.064
   7. BD (   1) C   2 -Cl  11        / 69. RY*(   1) C   1                    0.80    1.85    0.034
   7. BD (   1) C   2 -Cl  11        /103. RY*(   1) C   3                    1.06    1.78    0.039
   7. BD (   1) C   2 -Cl  11        /371. BD*(   1) C   1 - C   4            1.63    1.33    0.042
   7. BD (   1) C   2 -Cl  11        /374. BD*(   1) C   2 - C   3            0.95    1.50    0.034
   7. BD (   1) C   2 -Cl  11        /377. BD*(   1) C   3 - C   6            3.75    1.34    0.063
   8. BD (   1) C   3 - C   6        / 87. RY*(   2) C   2                    1.82    1.70    0.050
   8. BD (   1) C   3 - C   6        /137. RY*(   2) C   5                    0.87    1.70    0.035
   8. BD (   1) C   3 - C   6        /237. RY*(   1) C  12                    0.57    1.70    0.028
   8. BD (   1) C   3 - C   6        /238. RY*(   2) C  12                    1.14    1.73    0.040
   8. BD (   1) C   3 - C   6        /374. BD*(   1) C   2 - C   3            4.82    1.40    0.074
   8. BD (   1) C   3 - C   6        /376. BD*(   1) C   2 -Cl  11            5.93    0.94    0.067
   8. BD (   1) C   3 - C   6        /378. BD*(   1) C   3 - H   7            0.79    1.21    0.028
   8. BD (   1) C   3 - C   6        /381. BD*(   1) C   5 - C   6            4.84    1.40    0.074
   8. BD (   1) C   3 - C   6        /383. BD*(   1) C   5 - H   8            4.40    1.21    0.066
   8. BD (   1) C   3 - C   6        /384. BD*(   1) C   6 - C  12            2.19    1.17    0.045
   8. BD (   1) C   3 - C   6        /387. BD*(   1) C  12 - C  15            2.25    1.29    0.048
   9. BD (   1) C   3 - H   7        / 86. RY*(   1) C   2                    1.44    1.63    0.043
   9. BD (   1) C   3 - H   7        /152. RY*(   1) C   6                    0.93    1.76    0.036
   9. BD (   1) C   3 - H   7        /370. BD*(   1) C   1 - C   2            6.04    1.10    0.074
   9. BD (   1) C   3 - H   7        /374. BD*(   1) C   2 - C   3            1.94    1.28    0.045
   9. BD (   1) C   3 - H   7        /376. BD*(   1) C   2 -Cl  11            0.69    0.82    0.021
   9. BD (   1) C   3 - H   7        /381. BD*(   1) C   5 - C   6            3.33    1.27    0.058
  10. BD (   1) C   4 - C   5        / 70. RY*(   2) C   1                    0.60    2.27    0.033
  10. BD (   1) C   4 - C   5        / 72. RY*(   4) C   1                    0.97    2.87    0.047
  10. BD (   1) C   4 - C   5        /153. RY*(   2) C   6                    1.55    2.10    0.051
  10. BD (   1) C   4 - C   5        /371. BD*(   1) C   1 - C   4            1.50    1.27    0.040
  10. BD (   1) C   4 - C   5        /372. BD*(   1) C   1 - O  10            2.35    1.46    0.052
  10. BD (   1) C   4 - C   5        /381. BD*(   1) C   5 - C   6            5.33    1.43    0.078
  10. BD (   1) C   4 - C   5        /383. BD*(   1) C   5 - H   8            0.98    1.25    0.031
  10. BD (   1) C   4 - C   5        /384. BD*(   1) C   6 - C  12            4.54    1.21    0.066
  11. BD (   1) C   4 -Cl   9        / 69. RY*(   1) C   1                    0.78    1.85    0.034
  11. BD (   1) C   4 -Cl   9        /119. RY*(   1) C   4                    0.59    1.85    0.030
  11. BD (   1) C   4 -Cl   9        /136. RY*(   1) C   5                    0.96    1.78    0.037
  11. BD (   1) C   4 -Cl   9        /370. BD*(   1) C   1 - C   2            1.70    1.32    0.043
  11. BD (   1) C   4 -Cl   9        /381. BD*(   1) C   5 - C   6            2.12    1.50    0.050
  12. BD (   1) C   5 - C   6        /104. RY*(   2) C   3                    0.69    1.80    0.032
  12. BD (   1) C   5 - C   6        /119. RY*(   1) C   4                    0.83    1.83    0.035
  12. BD (   1) C   5 - C   6        /120. RY*(   2) C   4                    1.06    1.76    0.039
  12. BD (   1) C   5 - C   6        /237. RY*(   1) C  12                    1.79    1.79    0.051
  12. BD (   1) C   5 - C   6        /238. RY*(   2) C  12                    0.56    1.82    0.029
  12. BD (   1) C   5 - C   6        /377. BD*(   1) C   3 - C   6            4.14    1.33    0.066
  12. BD (   1) C   5 - C   6        /378. BD*(   1) C   3 - H   7            2.02    1.30    0.046
  12. BD (   1) C   5 - C   6        /379. BD*(   1) C   4 - C   5            4.67    1.36    0.071
  12. BD (   1) C   5 - C   6        /380. BD*(   1) C   4 -Cl   9            3.52    1.05    0.054
  12. BD (   1) C   5 - C   6        /383. BD*(   1) C   5 - H   8            1.90    1.30    0.045
  12. BD (   1) C   5 - C   6        /384. BD*(   1) C   6 - C  12            3.66    1.26    0.061
  12. BD (   1) C   5 - C   6        /385. BD*(   1) C  12 - C  13            2.27    1.34    0.049
  13. BD (   2) C   5 - C   6        / 57. LP (   1) C   4                   35.93    0.16    0.093
  13. BD (   2) C   5 - C   6        /107. RY*(   5) C   3                    1.62    0.97    0.038
  13. BD (   2) C   5 - C   6        /121. RY*(   3) C   4                    1.39    1.04    0.036
  13. BD (   2) C   5 - C   6        /242. RY*(   6) C  12                    0.89    1.01    0.029
  13. BD (   2) C   5 - C   6        /375. BD*(   2) C   2 - C   3           23.74    0.37    0.085
  13. BD (   2) C   5 - C   6        /382. BD*(   2) C   5 - C   6            1.46    0.37    0.022
  13. BD (   2) C   5 - C   6        /386. BD*(   2) C  12 - C  13           21.47    0.33    0.078
  14. BD (   1) C   5 - H   8        /119. RY*(   1) C   4                    1.15    1.63    0.039
  14. BD (   1) C   5 - H   8        /152. RY*(   1) C   6                    1.73    1.77    0.050
  14. BD (   1) C   5 - H   8        /369. RY*(   5) H  20                    1.35    1.68    0.043
  14. BD (   1) C   5 - H   8        /371. BD*(   1) C   1 - C   4            4.17    1.11    0.062
  14. BD (   1) C   5 - H   8        /377. BD*(   1) C   3 - C   6            5.29    1.12    0.069
  14. BD (   1) C   5 - H   8        /379. BD*(   1) C   4 - C   5            0.70    1.16    0.025
  14. BD (   1) C   5 - H   8        /381. BD*(   1) C   5 - C   6            2.03    1.28    0.045
  14. BD (   1) C   5 - H   8        /395. BD*(   1) C  16 - C  17            0.74    4.03    0.049
  15. BD (   1) C   6 - C  12        /104. RY*(   2) C   3                    0.61    1.72    0.029
  15. BD (   1) C   6 - C  12        /137. RY*(   2) C   5                    0.72    1.71    0.031
  15. BD (   1) C   6 - C  12        /254. RY*(   1) C  13                    0.67    1.25    0.026
  15. BD (   1) C   6 - C  12        /288. RY*(   1) C  15                    0.85    1.85    0.036
  15. BD (   1) C   6 - C  12        /368. RY*(   4) H  20                    0.96    1.27    0.031
  15. BD (   1) C   6 - C  12        /374. BD*(   1) C   2 - C   3            1.26    1.41    0.038
  15. BD (   1) C   6 - C  12        /377. BD*(   1) C   3 - C   6            2.36    1.25    0.048
  15. BD (   1) C   6 - C  12        /379. BD*(   1) C   4 - C   5            3.02    1.28    0.056
  15. BD (   1) C   6 - C  12        /381. BD*(   1) C   5 - C   6            4.49    1.40    0.071
  15. BD (   1) C   6 - C  12        /385. BD*(   1) C  12 - C  13            1.49    1.26    0.039
  15. BD (   1) C   6 - C  12        /387. BD*(   1) C  12 - C  15            2.61    1.30    0.052
  15. BD (   1) C   6 - C  12        /388. BD*(   1) C  13 - C  14            2.65    1.16    0.050
  15. BD (   1) C   6 - C  12        /392. BD*(   1) C  15 - C  16            2.31    1.30    0.049
  16. BD (   1) C  12 - C  13        /153. RY*(   2) C   6                    1.91    2.17    0.058
  16. BD (   1) C  12 - C  13        /272. RY*(   2) C  14                    2.56    1.53    0.056
  16. BD (   1) C  12 - C  13        /289. RY*(   2) C  15                    0.52    1.98    0.029
  16. BD (   1) C  12 - C  13        /369. RY*(   5) H  20                    0.89    1.91    0.037
  16. BD (   1) C  12 - C  13        /381. BD*(   1) C   5 - C   6            2.16    1.51    0.051
  16. BD (   1) C  12 - C  13        /384. BD*(   1) C   6 - C  12            2.85    1.28    0.054
  16. BD (   1) C  12 - C  13        /387. BD*(   1) C  12 - C  15            1.31    1.40    0.038
  16. BD (   1) C  12 - C  13        /388. BD*(   1) C  13 - C  14            0.70    1.26    0.027
  16. BD (   1) C  12 - C  13        /389. BD*(   2) C  13 - C  14            4.07    0.92    0.055
  16. BD (   1) C  12 - C  13        /390. BD*(   1) C  14 - C  17            0.51    1.37    0.024
  16. BD (   1) C  12 - C  13        /394. BD*(   1) C  15 - H  20            2.54    1.36    0.053
  17. BD (   2) C  12 - C  13        /154. RY*(   3) C   6                    1.14    0.98    0.033
  17. BD (   2) C  12 - C  13        /258. RY*(   5) C  13                    0.54    1.38    0.027
  17. BD (   2) C  12 - C  13        /275. RY*(   5) C  14                    1.58    1.41    0.047
  17. BD (   2) C  12 - C  13        /291. RY*(   4) C  15                    2.11    0.88    0.043
  17. BD (   2) C  12 - C  13        /367. RY*(   3) H  20                    1.46    0.34    0.022
  17. BD (   2) C  12 - C  13        /382. BD*(   2) C   5 - C   6           11.55    0.39    0.061
  17. BD (   2) C  12 - C  13        /391. BD*(   2) C  14 - C  17           35.96    0.33    0.099
  17. BD (   2) C  12 - C  13        /393. BD*(   2) C  15 - C  16           27.12    0.34    0.087
  18. BD (   1) C  12 - C  15        /153. RY*(   2) C   6                    1.39    2.17    0.050
  18. BD (   1) C  12 - C  15        /239. RY*(   3) C  12                    0.58    1.82    0.029
  18. BD (   1) C  12 - C  15        /290. RY*(   3) C  15                    0.51    1.58    0.026
  18. BD (   1) C  12 - C  15        /293. RY*(   6) C  15                    1.39    2.53    0.054
  18. BD (   1) C  12 - C  15        /295. RY*(   8) C  15                    1.02    1.78    0.039
  18. BD (   1) C  12 - C  15        /298. RY*(  11) C  15                    2.91    4.16    0.099
  18. BD (   1) C  12 - C  15        /299. RY*(  12) C  15                    1.67    5.53    0.087
  18. BD (   1) C  12 - C  15        /301. RY*(  14) C  15                    3.83    3.82    0.109
  18. BD (   1) C  12 - C  15        /302. RY*(  15) C  15                    0.66   21.40    0.107
  18. BD (   1) C  12 - C  15        /304. RY*(  17) C  15                    0.81    2.87    0.043
  18. BD (   1) C  12 - C  15        /306. RY*(   2) C  16                    2.53    1.85    0.062
  18. BD (   1) C  12 - C  15        /307. RY*(   3) C  16                    6.99    2.15    0.111
  18. BD (   1) C  12 - C  15        /309. RY*(   5) C  16                    0.67    2.02    0.033
  18. BD (   1) C  12 - C  15        /310. RY*(   6) C  16                    2.84    2.43    0.075
  18. BD (   1) C  12 - C  15        /311. RY*(   7) C  16                    2.46    1.41    0.053
  18. BD (   1) C  12 - C  15        /316. RY*(  12) C  16                    0.59    2.75    0.036
  18. BD (   1) C  12 - C  15        /366. RY*(   2) H  20                    6.81    3.17    0.133
  18. BD (   1) C  12 - C  15        /368. RY*(   4) H  20                   35.77    1.37    0.200
  18. BD (   1) C  12 - C  15        /369. RY*(   5) H  20                   41.84    1.90    0.255
  18. BD (   1) C  12 - C  15        /377. BD*(   1) C   3 - C   6            2.15    1.34    0.048
  18. BD (   1) C  12 - C  15        /384. BD*(   1) C   6 - C  12            2.95    1.27    0.055
  18. BD (   1) C  12 - C  15        /385. BD*(   1) C  12 - C  13            5.59    1.35    0.078
  18. BD (   1) C  12 - C  15        /388. BD*(   1) C  13 - C  14            2.47    1.25    0.050
  18. BD (   1) C  12 - C  15        /389. BD*(   2) C  13 - C  14            5.12    0.92    0.062
  18. BD (   1) C  12 - C  15        /392. BD*(   1) C  15 - C  16            3.29    1.40    0.061
  18. BD (   1) C  12 - C  15        /395. BD*(   1) C  16 - C  17            0.96    4.25    0.057
  18. BD (   1) C  12 - C  15        /396. BD*(   1) C  16 - H  19           20.08    5.95    0.311
  19. BD (   1) C  13 - C  14        /238. RY*(   2) C  12                    1.70    1.81    0.050
  19. BD (   1) C  13 - C  14        /322. RY*(   1) C  17                    1.23    1.77    0.042
  19. BD (   1) C  13 - C  14        /323. RY*(   2) C  17                    0.85    1.73    0.034
  19. BD (   1) C  13 - C  14        /384. BD*(   1) C   6 - C  12            0.97    1.25    0.031
  19. BD (   1) C  13 - C  14        /397. BD*(   1) C  17 -Cl  18            0.79    2.78    0.042
  20. BD (   2) C  13 - C  14        /237. RY*(   1) C  12                    1.11    1.37    0.036
  20. BD (   2) C  13 - C  14        /239. RY*(   3) C  12                    0.89    1.39    0.032
  20. BD (   2) C  13 - C  14        /322. RY*(   1) C  17                    1.17    1.36    0.036
  20. BD (   2) C  13 - C  14        /323. RY*(   2) C  17                    1.04    1.31    0.034
  20. BD (   2) C  13 - C  14        /324. RY*(   3) C  17                    0.73    1.33    0.029
  20. BD (   2) C  13 - C  14        /384. BD*(   1) C   6 - C  12            7.19    0.84    0.071
  20. BD (   2) C  13 - C  14        /385. BD*(   1) C  12 - C  13            4.64    0.92    0.059
  20. BD (   2) C  13 - C  14        /387. BD*(   1) C  12 - C  15            3.47    0.96    0.053
  20. BD (   2) C  13 - C  14        /390. BD*(   1) C  14 - C  17            6.61    0.93    0.071
  20. BD (   2) C  13 - C  14        /394. BD*(   1) C  15 - H  20            0.55    0.92    0.021
  20. BD (   2) C  13 - C  14        /395. BD*(   1) C  16 - C  17            1.00    3.81    0.056
  20. BD (   2) C  13 - C  14        /397. BD*(   1) C  17 -Cl  18            3.96    2.36    0.087
  21. BD (   1) C  14 - C  17        /254. RY*(   1) C  13                    1.42    1.39    0.040
  21. BD (   1) C  14 - C  17        /255. RY*(   2) C  13                    1.05    1.79    0.039
  21. BD (   1) C  14 - C  17        /305. RY*(   1) C  16                    1.18    1.82    0.042
  21. BD (   1) C  14 - C  17        /306. RY*(   2) C  16                    0.55    1.89    0.029
  21. BD (   1) C  14 - C  17        /385. BD*(   1) C  12 - C  13            1.03    1.39    0.034
  21. BD (   1) C  14 - C  17        /388. BD*(   1) C  13 - C  14            1.07    1.29    0.033
  21. BD (   1) C  14 - C  17        /389. BD*(   2) C  13 - C  14            4.57    0.96    0.060
  21. BD (   1) C  14 - C  17        /395. BD*(   1) C  16 - C  17            0.79    4.29    0.052
  22. BD (   2) C  14 - C  17        /258. RY*(   5) C  13                    1.25    1.41    0.041
  22. BD (   2) C  14 - C  17        /307. RY*(   3) C  16                    1.65    1.68    0.051
  22. BD (   2) C  14 - C  17        /339. RY*(   1)Cl  18                    2.67    1.01    0.050
  22. BD (   2) C  14 - C  17        /386. BD*(   2) C  12 - C  13           21.04    0.38    0.082
  22. BD (   2) C  14 - C  17        /393. BD*(   2) C  15 - C  16           30.46    0.37    0.096
  23. BD (   1) C  15 - C  16        /237. RY*(   1) C  12                    1.79    1.80    0.051
  23. BD (   1) C  15 - C  16        /246. RY*(  10) C  12                    0.89    4.44    0.057
  23. BD (   1) C  15 - C  16        /295. RY*(   8) C  15                    0.89    1.78    0.036
  23. BD (   1) C  15 - C  16        /297. RY*(  10) C  15                    0.54    1.47    0.025
  23. BD (   1) C  15 - C  16        /298. RY*(  11) C  15                    3.94    4.16    0.115
  23. BD (   1) C  15 - C  16        /299. RY*(  12) C  15                    1.68    5.52    0.087
  23. BD (   1) C  15 - C  16        /301. RY*(  14) C  15                    3.58    3.82    0.105
  23. BD (   1) C  15 - C  16        /304. RY*(  17) C  15                    1.16    2.87    0.052
  23. BD (   1) C  15 - C  16        /307. RY*(   3) C  16                    5.25    2.14    0.095
  23. BD (   1) C  15 - C  16        /310. RY*(   6) C  16                    5.44    2.43    0.103
  23. BD (   1) C  15 - C  16        /311. RY*(   7) C  16                    2.98    1.40    0.058
  23. BD (   1) C  15 - C  16        /322. RY*(   1) C  17                    1.38    1.79    0.045
  23. BD (   1) C  15 - C  16        /366. RY*(   2) H  20                    7.31    3.17    0.137
  23. BD (   1) C  15 - C  16        /368. RY*(   4) H  20                    1.64    1.36    0.043
  23. BD (   1) C  15 - C  16        /369. RY*(   5) H  20                   78.01    1.90    0.346
  23. BD (   1) C  15 - C  16        /384. BD*(   1) C   6 - C  12            3.04    1.27    0.056
  23. BD (   1) C  15 - C  16        /387. BD*(   1) C  12 - C  15            3.05    1.39    0.058
  23. BD (   1) C  15 - C  16        /395. BD*(   1) C  16 - C  17           29.04    4.24    0.314
  23. BD (   1) C  15 - C  16        /396. BD*(   1) C  16 - H  19           14.44    5.95    0.263
  23. BD (   1) C  15 - C  16        /397. BD*(   1) C  17 -Cl  18            1.83    2.79    0.064
  24. BD (   2) C  15 - C  16        /241. RY*(   5) C  12                    0.51    1.98    0.031
  24. BD (   2) C  15 - C  16        /291. RY*(   4) C  15                    0.60    0.89    0.022
  24. BD (   2) C  15 - C  16        /325. RY*(   4) C  17                    0.61    1.45    0.029
  24. BD (   2) C  15 - C  16        /326. RY*(   5) C  17                    0.53    1.94    0.031
  24. BD (   2) C  15 - C  16        /367. RY*(   3) H  20                    8.56    0.35    0.053
  24. BD (   2) C  15 - C  16        /386. BD*(   2) C  12 - C  13           25.18    0.37    0.088
  24. BD (   2) C  15 - C  16        /391. BD*(   2) C  14 - C  17           23.93    0.35    0.084
  24. BD (   2) C  15 - C  16        /397. BD*(   1) C  17 -Cl  18            2.74    2.32    0.076
  25. BD (   1) C  15 - H  20        / 94. RY*(   9) C   2                    0.51    2.34    0.031
  25. BD (   1) C  15 - H  20        /238. RY*(   2) C  12                    1.29    1.62    0.041
  25. BD (   1) C  15 - H  20        /239. RY*(   3) C  12                    0.97    1.61    0.036
  25. BD (   1) C  15 - H  20        /241. RY*(   5) C  12                    0.63    2.25    0.034
  25. BD (   1) C  15 - H  20        /244. RY*(   8) C  12                    2.16    1.85    0.057
  25. BD (   1) C  15 - H  20        /246. RY*(  10) C  12                    1.24    4.23    0.065
  25. BD (   1) C  15 - H  20        /288. RY*(   1) C  15                    1.96    1.74    0.053
  25. BD (   1) C  15 - H  20        /290. RY*(   3) C  15                    2.57    1.38    0.054
  25. BD (   1) C  15 - H  20        /293. RY*(   6) C  15                    3.33    2.32    0.079
  25. BD (   1) C  15 - H  20        /295. RY*(   8) C  15                    2.23    1.58    0.053
  25. BD (   1) C  15 - H  20        /296. RY*(   9) C  15                    0.60    4.22    0.045
  25. BD (   1) C  15 - H  20        /298. RY*(  11) C  15                   10.55    3.96    0.184
  25. BD (   1) C  15 - H  20        /299. RY*(  12) C  15                    5.29    5.32    0.151
  25. BD (   1) C  15 - H  20        /301. RY*(  14) C  15                   13.34    3.62    0.198
  25. BD (   1) C  15 - H  20        /302. RY*(  15) C  15                    0.89   21.20    0.124
  25. BD (   1) C  15 - H  20        /304. RY*(  17) C  15                    3.49    2.66    0.087
  25. BD (   1) C  15 - H  20        /305. RY*(   1) C  16                    1.21    1.57    0.039
  25. BD (   1) C  15 - H  20        /307. RY*(   3) C  16                   18.19    1.94    0.169
  25. BD (   1) C  15 - H  20        /309. RY*(   5) C  16                    0.88    1.81    0.036
  25. BD (   1) C  15 - H  20        /310. RY*(   6) C  16                   11.08    2.23    0.141
  25. BD (   1) C  15 - H  20        /311. RY*(   7) C  16                    8.27    1.20    0.090
  25. BD (   1) C  15 - H  20        /316. RY*(  12) C  16                    0.78    2.55    0.040
  25. BD (   1) C  15 - H  20        /323. RY*(   2) C  17                    0.52    1.54    0.025
  25. BD (   1) C  15 - H  20        /366. RY*(   2) H  20                   22.40    2.97    0.232
  25. BD (   1) C  15 - H  20        /368. RY*(   4) H  20                   36.27    1.16    0.185
  25. BD (   1) C  15 - H  20        /369. RY*(   5) H  20                  138.69    1.70    0.436
  25. BD (   1) C  15 - H  20        /385. BD*(   1) C  12 - C  13            5.72    1.14    0.072
  25. BD (   1) C  15 - H  20        /387. BD*(   1) C  12 - C  15            0.76    1.19    0.027
  25. BD (   1) C  15 - H  20        /389. BD*(   2) C  13 - C  14            0.93    0.71    0.023
  25. BD (   1) C  15 - H  20        /392. BD*(   1) C  15 - C  16            0.61    1.19    0.024
  25. BD (   1) C  15 - H  20        /394. BD*(   1) C  15 - H  20            0.93    1.14    0.029
  25. BD (   1) C  15 - H  20        /395. BD*(   1) C  16 - C  17           25.10    4.04    0.284
  25. BD (   1) C  15 - H  20        /396. BD*(   1) C  16 - H  19           67.79    5.74    0.560
  26. BD (   1) C  16 - C  17        /271. RY*(   1) C  14                    1.71    1.49    0.045
  26. BD (   1) C  16 - C  17        /288. RY*(   1) C  15                    2.17    1.98    0.059
  26. BD (   1) C  16 - C  17        /289. RY*(   2) C  15                    1.05    2.01    0.041
  26. BD (   1) C  16 - C  17        /340. RY*(   2)Cl  18                    0.54    1.46    0.025
  26. BD (   1) C  16 - C  17        /388. BD*(   1) C  13 - C  14            1.55    1.29    0.040
  26. BD (   1) C  16 - C  17        /389. BD*(   2) C  13 - C  14            3.48    0.95    0.052
  26. BD (   1) C  16 - C  17        /390. BD*(   1) C  14 - C  17            6.42    1.40    0.085
  26. BD (   1) C  16 - C  17        /392. BD*(   1) C  15 - C  16            3.23    1.43    0.061
  26. BD (   1) C  16 - C  17        /394. BD*(   1) C  15 - H  20            0.79    1.38    0.030
  27. BD (   1) C  16 - H  19        /288. RY*(   1) C  15                    1.11    1.77    0.040
  27. BD (   1) C  16 - H  19        /323. RY*(   2) C  17                    1.43    1.57    0.043
  27. BD (   1) C  16 - H  19        /369. RY*(   5) H  20                    0.68    1.72    0.031
  27. BD (   1) C  16 - H  19        /387. BD*(   1) C  12 - C  15            4.24    1.21    0.064
  27. BD (   1) C  16 - H  19        /390. BD*(   1) C  14 - C  17            5.87    1.19    0.075
  27. BD (   1) C  16 - H  19        /392. BD*(   1) C  15 - C  16            0.87    1.22    0.029
  27. BD (   1) C  16 - H  19        /395. BD*(   1) C  16 - C  17            1.36    4.07    0.066
  28. BD (   1) C  17 -Cl  18        /305. RY*(   1) C  16                    0.92    1.82    0.036
  28. BD (   1) C  17 -Cl  18        /388. BD*(   1) C  13 - C  14            1.64    1.29    0.041
  28. BD (   1) C  17 -Cl  18        /392. BD*(   1) C  15 - C  16            2.52    1.44    0.054
  29. CR (   1) C   1                / 87. RY*(   2) C   2                    1.55   11.44    0.119
  29. CR (   1) C   1                /120. RY*(   2) C   4                    1.49   11.42    0.117
  29. CR (   1) C   1                /374. BD*(   1) C   2 - C   3            0.71   11.15    0.080
  29. CR (   1) C   1                /376. BD*(   1) C   2 -Cl  11            0.71   10.69    0.078
  29. CR (   1) C   1                /379. BD*(   1) C   4 - C   5            0.72   11.02    0.080
  29. CR (   1) C   1                /380. BD*(   1) C   4 -Cl   9            0.77   10.71    0.081
  30. CR (   1) C   2                / 70. RY*(   2) C   1                    1.14   11.97    0.104
  30. CR (   1) C   2                /104. RY*(   2) C   3                    1.48   11.45    0.116
  30. CR (   1) C   2                /105. RY*(   3) C   3                    0.84   11.38    0.087
  30. CR (   1) C   2                /372. BD*(   1) C   1 - O  10            0.60   11.16    0.073
  30. CR (   1) C   2                /374. BD*(   1) C   2 - C   3            2.03   11.14    0.135
  30. CR (   1) C   2                /376. BD*(   1) C   2 -Cl  11            2.44   10.68    0.145
  30. CR (   1) C   2                /377. BD*(   1) C   3 - C   6            1.06   10.98    0.097
  31. CR (   1) C   3                / 86. RY*(   1) C   2                    2.09   11.44    0.138
  31. CR (   1) C   3                / 87. RY*(   2) C   2                    1.40   11.38    0.113
  31. CR (   1) C   3                /153. RY*(   2) C   6                    1.46   11.75    0.117
  31. CR (   1) C   3                /370. BD*(   1) C   1 - C   2            0.97   10.91    0.094
  31. CR (   1) C   3                /374. BD*(   1) C   2 - C   3            1.10   11.09    0.099
  31. CR (   1) C   3                /376. BD*(   1) C   2 -Cl  11            1.19   10.63    0.101
  31. CR (   1) C   3                /381. BD*(   1) C   5 - C   6            0.54   11.08    0.070
  31. CR (   1) C   3                /384. BD*(   1) C   6 - C  12            0.75   10.85    0.081
  32. CR (   1) C   4                / 70. RY*(   2) C   1                    1.21   11.98    0.108
  32. CR (   1) C   4                /137. RY*(   2) C   5                    0.90   11.45    0.090
  32. CR (   1) C   4                /139. RY*(   4) C   5                    0.55   11.41    0.071
  32. CR (   1) C   4                /372. BD*(   1) C   1 - O  10            0.63   11.17    0.075
  32. CR (   1) C   4                /379. BD*(   1) C   4 - C   5            0.72   11.02    0.080
  32. CR (   1) C   4                /380. BD*(   1) C   4 -Cl   9            1.83   10.71    0.126
  32. CR (   1) C   4                /381. BD*(   1) C   5 - C   6            0.74   11.14    0.081
  33. CR (   1) C   5                /119. RY*(   1) C   4                    0.60   11.42    0.074
  33. CR (   1) C   5                /120. RY*(   2) C   4                    1.61   11.35    0.121
  33. CR (   1) C   5                /152. RY*(   1) C   6                    1.57   11.57    0.120
  33. CR (   1) C   5                /153. RY*(   2) C   6                    1.28   11.74    0.109
  33. CR (   1) C   5                /371. BD*(   1) C   1 - C   4            0.66   10.91    0.077
  33. CR (   1) C   5                /377. BD*(   1) C   3 - C   6            0.84   10.92    0.086
  33. CR (   1) C   5                /380. BD*(   1) C   4 -Cl   9            0.85   10.64    0.085
  33. CR (   1) C   5                /381. BD*(   1) C   5 - C   6            0.85   11.07    0.087
  33. CR (   1) C   5                /384. BD*(   1) C   6 - C  12            1.01   10.85    0.095
  34. CR (   1) C   6                /103. RY*(   1) C   3                    0.68   11.37    0.079
  34. CR (   1) C   6                /136. RY*(   1) C   5                    1.31   11.37    0.109
  34. CR (   1) C   6                /137. RY*(   2) C   5                    0.73   11.39    0.081
  34. CR (   1) C   6                /237. RY*(   1) C  12                    0.57   11.39    0.072
  34. CR (   1) C   6                /238. RY*(   2) C  12                    0.60   11.42    0.074
  34. CR (   1) C   6                /374. BD*(   1) C   2 - C   3            0.57   11.09    0.071
  34. CR (   1) C   6                /379. BD*(   1) C   4 - C   5            0.85   10.96    0.087
  34. CR (   1) C   6                /381. BD*(   1) C   5 - C   6            1.67   11.08    0.122
  34. CR (   1) C   6                /383. BD*(   1) C   5 - H   8            0.64   10.90    0.075
  34. CR (   1) C   6                /387. BD*(   1) C  12 - C  15            0.69   10.98    0.078
  36. CR (   2)Cl   9                /119. RY*(   1) C   4                    2.46   11.95    0.153
  36. CR (   2)Cl   9                /371. BD*(   1) C   1 - C   4            0.53   11.44    0.071
  36. CR (   2)Cl   9                /379. BD*(   1) C   4 - C   5            0.82   11.48    0.087
  40. CR (   1) O  10                / 69. RY*(   1) C   1                    6.26   20.32    0.320
  40. CR (   1) O  10                /370. BD*(   1) C   1 - C   2            0.70   19.79    0.107
  40. CR (   1) O  10                /371. BD*(   1) C   1 - C   4            0.70   19.81    0.107
  42. CR (   2)Cl  11                / 86. RY*(   1) C   2                    1.82   11.97    0.132
  42. CR (   2)Cl  11                /374. BD*(   1) C   2 - C   3            0.94   11.62    0.094
  46. CR (   1) C  12                /152. RY*(   1) C   6                    0.96   11.65    0.095
  46. CR (   1) C  12                /254. RY*(   1) C  13                    0.72   11.00    0.080
  46. CR (   1) C  12                /255. RY*(   2) C  13                    0.72   11.41    0.081
  46. CR (   1) C  12                /289. RY*(   2) C  15                    1.33   11.63    0.111
  46. CR (   1) C  12                /377. BD*(   1) C   3 - C   6            0.56   11.00    0.071
  46. CR (   1) C  12                /388. BD*(   1) C  13 - C  14            2.15   10.91    0.137
  46. CR (   1) C  12                /389. BD*(   2) C  13 - C  14            1.02   10.57    0.095
  46. CR (   1) C  12                /392. BD*(   1) C  15 - C  16            0.72   11.06    0.080
  47. CR (   1) C  13                /237. RY*(   1) C  12                    1.91   11.49    0.132
  47. CR (   1) C  13                /271. RY*(   1) C  14                    1.01   11.14    0.095
  47. CR (   1) C  13                /274. RY*(   4) C  14                    0.55   11.34    0.071
  47. CR (   1) C  13                /384. BD*(   1) C   6 - C  12            0.98   10.96    0.094
  47. CR (   1) C  13                /389. BD*(   2) C  13 - C  14            7.31   10.60    0.253
  47. CR (   1) C  13                /390. BD*(   1) C  14 - C  17            0.90   11.05    0.090
  48. CR (   1) C  14                /255. RY*(   2) C  13                    1.71   11.43    0.125
  48. CR (   1) C  14                /257. RY*(   4) C  13                    0.52   11.22    0.068
  48. CR (   1) C  14                /322. RY*(   1) C  17                    2.51   11.47    0.152
  48. CR (   1) C  14                /328. RY*(   7) C  17                    0.53   11.49    0.070
  48. CR (   1) C  14                /385. BD*(   1) C  12 - C  13            1.03   11.03    0.096
  48. CR (   1) C  14                /389. BD*(   2) C  13 - C  14            8.63   10.60    0.275
  48. CR (   1) C  14                /395. BD*(   1) C  16 - C  17            0.58   13.93    0.081
  48. CR (   1) C  14                /397. BD*(   1) C  17 -Cl  18            1.38   12.48    0.119
  49. CR (   1) C  15                / 69. RY*(   1) C   1                    0.56   11.48    0.072
  49. CR (   1) C  15                / 94. RY*(   9) C   2                    1.44   12.17    0.118
  49. CR (   1) C  15                /227. RY*(  12)Cl  11                    0.80   11.62    0.086
  49. CR (   1) C  15                /235. RY*(  20)Cl  11                    1.71   35.41    0.220
  49. CR (   1) C  15                /236. RY*(  21)Cl  11                    0.99   11.41    0.095
  49. CR (   1) C  15                /238. RY*(   2) C  12                    3.07   11.46    0.168
  49. CR (   1) C  15                /239. RY*(   3) C  12                    1.92   11.44    0.132
  49. CR (   1) C  15                /241. RY*(   5) C  12                    2.01   12.08    0.139
  49. CR (   1) C  15                /244. RY*(   8) C  12                    4.49   11.68    0.205
  49. CR (   1) C  15                /245. RY*(   9) C  12                    0.92   12.14    0.094
  49. CR (   1) C  15                /246. RY*(  10) C  12                    2.77   14.06    0.176
  49. CR (   1) C  15                /250. RY*(  14) C  12                    0.66   13.68    0.085
  49. CR (   1) C  15                /288. RY*(   1) C  15                    4.22   11.57    0.197
  49. CR (   1) C  15                /290. RY*(   3) C  15                    5.56   11.21    0.223
  49. CR (   1) C  15                /293. RY*(   6) C  15                    6.12   12.15    0.243
  49. CR (   1) C  15                /295. RY*(   8) C  15                    4.63   11.41    0.205
  49. CR (   1) C  15                /296. RY*(   9) C  15                    1.23   14.05    0.117
  49. CR (   1) C  15                /297. RY*(  10) C  15                    0.53   11.10    0.069
  49. CR (   1) C  15                /298. RY*(  11) C  15                   45.50   13.79    0.707
  49. CR (   1) C  15                /299. RY*(  12) C  15                   22.85   15.15    0.525
  49. CR (   1) C  15                /301. RY*(  14) C  15                   54.61   13.45    0.765
  49. CR (   1) C  15                /302. RY*(  15) C  15                    4.23   31.03    0.324
  49. CR (   1) C  15                /304. RY*(  17) C  15                   12.66   12.49    0.355
  49. CR (   1) C  15                /305. RY*(   1) C  16                    0.78   11.40    0.084
  49. CR (   1) C  15                /306. RY*(   2) C  16                    1.08   11.47    0.100
  49. CR (   1) C  15                /307. RY*(   3) C  16                   50.32   11.77    0.687
  49. CR (   1) C  15                /308. RY*(   4) C  16                    1.16   11.09    0.101
  49. CR (   1) C  15                /309. RY*(   5) C  16                    1.37   11.64    0.113
  49. CR (   1) C  15                /310. RY*(   6) C  16                   36.24   12.06    0.590
  49. CR (   1) C  15                /311. RY*(   7) C  16                   15.53   11.03    0.370
  49. CR (   1) C  15                /316. RY*(  12) C  16                    1.08   12.38    0.103
  49. CR (   1) C  15                /317. RY*(  13) C  16                    0.77   13.23    0.090
  49. CR (   1) C  15                /320. RY*(  16) C  16                    1.03   13.23    0.104
  49. CR (   1) C  15                /323. RY*(   2) C  17                    0.85   11.37    0.088
  49. CR (   1) C  15                /332. RY*(  11) C  17                    2.17   13.63    0.153
  49. CR (   1) C  15                /364. RY*(   5) H  19                    0.68   12.83    0.084
  49. CR (   1) C  15                /365. RY*(   1) H  20                    3.79   11.36    0.185
  49. CR (   1) C  15                /366. RY*(   2) H  20                   90.08   12.80    0.959
  49. CR (   1) C  15                /368. RY*(   4) H  20                   84.82   10.99    0.862
  49. CR (   1) C  15                /369. RY*(   5) H  20                  451.25   11.53    2.036
  49. CR (   1) C  15                /384. BD*(   1) C   6 - C  12            0.73   10.89    0.081
  49. CR (   1) C  15                /385. BD*(   1) C  12 - C  13            1.23   10.97    0.104
  49. CR (   1) C  15                /394. BD*(   1) C  15 - H  20            1.86   10.97    0.128
  49. CR (   1) C  15                /395. BD*(   1) C  16 - C  17          100.91   13.87    1.065
  49. CR (   1) C  15                /396. BD*(   1) C  16 - H  19          362.60   15.57    2.127
  50. CR (   1) C  16                /289. RY*(   2) C  15                    1.29   11.60    0.109
  50. CR (   1) C  16                /322. RY*(   1) C  17                    0.96   11.42    0.094
  50. CR (   1) C  16                /323. RY*(   2) C  17                    1.79   11.38    0.127
  50. CR (   1) C  16                /387. BD*(   1) C  12 - C  15            0.85   11.02    0.087
  50. CR (   1) C  16                /390. BD*(   1) C  14 - C  17            1.49   10.99    0.115
  50. CR (   1) C  16                /397. BD*(   1) C  17 -Cl  18            0.77   12.43    0.088
  51. CR (   1) C  17                /272. RY*(   2) C  14                    1.43   11.23    0.113
  51. CR (   1) C  17                /306. RY*(   2) C  16                    1.92   11.56    0.133
  51. CR (   1) C  17                /388. BD*(   1) C  13 - C  14            2.03   10.96    0.134
  51. CR (   1) C  17                /389. BD*(   2) C  13 - C  14            0.86   10.63    0.087
  51. CR (   1) C  17                /392. BD*(   1) C  15 - C  16            0.67   11.11    0.077
  51. CR (   1) C  17                /396. BD*(   1) C  16 - H  19            1.45   15.66    0.135
  51. CR (   1) C  17                /397. BD*(   1) C  17 -Cl  18            1.75   12.51    0.134
  53. CR (   2)Cl  18                /323. RY*(   2) C  17                    1.52   11.89    0.120
  53. CR (   2)Cl  18                /324. RY*(   3) C  17                    1.15   11.90    0.105
  53. CR (   2)Cl  18                /390. BD*(   1) C  14 - C  17            0.65   11.51    0.078
  53. CR (   2)Cl  18                /395. BD*(   1) C  16 - C  17            0.51   14.39    0.077
  57. LP (   1) C   4                / 71. RY*(   3) C   1                    1.06    1.75    0.049
  57. LP (   1) C   4                / 76. RY*(   8) C   1                    0.63    1.65    0.037
  57. LP (   1) C   4                /121. RY*(   3) C   4                    0.98    0.88    0.034
  57. LP (   1) C   4                /140. RY*(   5) C   5                    2.75    0.89    0.056
  57. LP (   1) C   4                /142. RY*(   7) C   5                    1.04    0.85    0.034
  57. LP (   1) C   4                /178. RY*(   1)Cl   9                    5.46    0.78    0.074
  57. LP (   1) C   4                /182. RY*(   5)Cl   9                    0.53    0.55    0.019
  57. LP (   1) C   4                /373. BD*(   2) C   1 - O  10           80.59    0.23    0.134
  57. LP (   1) C   4                /382. BD*(   2) C   5 - C   6           88.46    0.22    0.137
  58. LP (   1)Cl   9                /119. RY*(   1) C   4                    3.58    2.03    0.076
  58. LP (   1)Cl   9                /122. RY*(   4) C   4                    0.59    1.88    0.030
  58. LP (   1)Cl   9                /371. BD*(   1) C   1 - C   4            1.06    1.52    0.036
  58. LP (   1)Cl   9                /379. BD*(   1) C   4 - C   5            2.22    1.56    0.053
  59. LP (   2)Cl   9                /120. RY*(   2) C   4                    1.00    1.33    0.033
  59. LP (   2)Cl   9                /371. BD*(   1) C   1 - C   4            6.98    0.89    0.071
  59. LP (   2)Cl   9                /379. BD*(   1) C   4 - C   5            5.18    0.93    0.062
  60. LP (   3)Cl   9                / 57. LP (   1) C   4                   22.68    0.22    0.099
  60. LP (   3)Cl   9                /123. RY*(   5) C   4                    1.11    1.61    0.038
  60. LP (   3)Cl   9                /373. BD*(   2) C   1 - O  10            0.52    0.45    0.015
  61. LP (   1) O  10                / 69. RY*(   1) C   1                   16.64    1.77    0.154
  61. LP (   1) O  10                / 82. RY*(  14) C   1                    0.88    3.61    0.051
  61. LP (   1) O  10                /370. BD*(   1) C   1 - C   2            1.90    1.25    0.044
  61. LP (   1) O  10                /371. BD*(   1) C   1 - C   4            1.87    1.26    0.044
  62. LP (   2) O  10                / 70. RY*(   2) C   1                    2.36    1.81    0.060
  62. LP (   2) O  10                / 72. RY*(   4) C   1                    2.16    2.40    0.066
  62. LP (   2) O  10                /370. BD*(   1) C   1 - C   2           24.71    0.80    0.126
  62. LP (   2) O  10                /371. BD*(   1) C   1 - C   4           23.45    0.81    0.124
  62. LP (   2) O  10                /379. BD*(   1) C   4 - C   5            0.61    0.85    0.021
  63. LP (   1)Cl  11                / 86. RY*(   1) C   2                    2.83    2.04    0.068
  63. LP (   1)Cl  11                / 89. RY*(   4) C   2                    0.51    1.87    0.028
  63. LP (   1)Cl  11                /370. BD*(   1) C   1 - C   2            0.96    1.51    0.035
  63. LP (   1)Cl  11                /374. BD*(   1) C   2 - C   3            2.38    1.69    0.057
  64. LP (   2)Cl  11                / 87. RY*(   2) C   2                    1.04    1.36    0.034
  64. LP (   2)Cl  11                /370. BD*(   1) C   1 - C   2            6.45    0.89    0.068
  64. LP (   2)Cl  11                /374. BD*(   1) C   2 - C   3            4.35    1.07    0.061
  65. LP (   3)Cl  11                / 88. RY*(   3) C   2                    0.58    1.37    0.026
  65. LP (   3)Cl  11                / 90. RY*(   5) C   2                    0.89    1.46    0.033
  65. LP (   3)Cl  11                /375. BD*(   2) C   2 - C   3           15.59    0.45    0.079
  66. LP (   1)Cl  18                /323. RY*(   2) C  17                    2.49    1.98    0.063
  66. LP (   1)Cl  18                /324. RY*(   3) C  17                    1.11    1.99    0.042
  66. LP (   1)Cl  18                /390. BD*(   1) C  14 - C  17            1.52    1.59    0.044
  66. LP (   1)Cl  18                /395. BD*(   1) C  16 - C  17            0.65    4.48    0.049
  67. LP (   2)Cl  18                /322. RY*(   1) C  17                    1.10    1.40    0.035
  67. LP (   2)Cl  18                /390. BD*(   1) C  14 - C  17            6.15    0.97    0.069
  67. LP (   2)Cl  18                /392. BD*(   1) C  15 - C  16            0.67    1.01    0.023
  67. LP (   2)Cl  18                /395. BD*(   1) C  16 - C  17            1.25    3.86    0.062
  68. LP (   3)Cl  18                /325. RY*(   4) C  17                    1.04    1.54    0.036
  68. LP (   3)Cl  18                /329. RY*(   8) C  17                    0.59    1.35    0.026
  68. LP (   3)Cl  18                /391. BD*(   2) C  14 - C  17           13.93    0.43    0.076
 373. BD*(   2) C   1 - O  10        / 71. RY*(   3) C   1                    2.99    1.52    0.131
 373. BD*(   2) C   1 - O  10        / 75. RY*(   7) C   1                    2.83    0.65    0.084
 373. BD*(   2) C   1 - O  10        / 83. RY*(  15) C   1                    2.50    0.36    0.059
 373. BD*(   2) C   1 - O  10        /200. RY*(   2) O  10                    5.02    0.54    0.102
 373. BD*(   2) C   1 - O  10        /207. RY*(   9) O  10                    1.18    1.04    0.069
 373. BD*(   2) C   1 - O  10        /212. RY*(  14) O  10                    0.52    2.97    0.077
 375. BD*(   2) C   2 - C   3        / 88. RY*(   3) C   2                    1.71    0.93    0.093
 375. BD*(   2) C   2 - C   3        /106. RY*(   4) C   3                    0.73    1.59    0.080
 375. BD*(   2) C   2 - C   3        /107. RY*(   5) C   3                    2.16    0.60    0.084
 375. BD*(   2) C   2 - C   3        /216. RY*(   1)Cl  11                    0.93    0.56    0.053
 375. BD*(   2) C   2 - C   3        /373. BD*(   2) C   1 - O  10          284.18    0.01    0.090
 382. BD*(   2) C   5 - C   6        /121. RY*(   3) C   4                    0.59    0.66    0.038
 382. BD*(   2) C   5 - C   6        /138. RY*(   3) C   5                    1.97    1.22    0.094
 382. BD*(   2) C   5 - C   6        /140. RY*(   5) C   5                    1.67    0.67    0.064
 382. BD*(   2) C   5 - C   6        /154. RY*(   3) C   6                    2.50    0.59    0.074
 382. BD*(   2) C   5 - C   6        /156. RY*(   5) C   6                    0.62    1.63    0.061
 386. BD*(   2) C  12 - C  13        /240. RY*(   4) C  12                    0.91    1.35    0.071
 386. BD*(   2) C  12 - C  13        /242. RY*(   6) C  12                    1.14    0.67    0.056
 386. BD*(   2) C  12 - C  13        /256. RY*(   3) C  13                    1.86    1.13    0.093
 386. BD*(   2) C  12 - C  13        /275. RY*(   5) C  14                    0.59    1.06    0.050
 386. BD*(   2) C  12 - C  13        /291. RY*(   4) C  15                    1.00    0.53    0.046
 386. BD*(   2) C  12 - C  13        /382. BD*(   2) C   5 - C   6           59.68    0.04    0.069
 391. BD*(   2) C  14 - C  17        /258. RY*(   5) C  13                    0.65    1.05    0.051
 391. BD*(   2) C  14 - C  17        /273. RY*(   3) C  14                    2.36    1.09    0.099
 391. BD*(   2) C  14 - C  17        /325. RY*(   4) C  17                    1.50    1.11    0.080
 391. BD*(   2) C  14 - C  17        /339. RY*(   1)Cl  18                    1.06    0.65    0.051
 391. BD*(   2) C  14 - C  17        /386. BD*(   2) C  12 - C  13          249.35    0.02    0.103
 391. BD*(   2) C  14 - C  17        /393. BD*(   2) C  15 - C  16          353.11    0.01    0.092
 393. BD*(   2) C  15 - C  16        /291. RY*(   4) C  15                    1.61    0.54    0.064
 393. BD*(   2) C  15 - C  16        /292. RY*(   5) C  15                    0.78    1.43    0.073
 393. BD*(   2) C  15 - C  16        /307. RY*(   3) C  16                    0.88    1.31    0.074
 393. BD*(   2) C  15 - C  16        /310. RY*(   6) C  16                    1.72    1.60    0.114
 393. BD*(   2) C  15 - C  16        /382. BD*(   2) C   5 - C   6            1.07    0.05    0.011
 393. BD*(   2) C  15 - C  16        /386. BD*(   2) C  12 - C  13          385.83    0.01    0.093
 393. BD*(   2) C  15 - C  16        /396. BD*(   1) C  16 - H  19            0.68    5.11    0.127


 Natural Bond Orbitals (Summary):

                                                            Principal Delocalizations
           NBO                        Occupancy    Energy   (geminal,vicinal,remote)
 ====================================================================================
 Molecular unit  1  (C12H4OCl3)
     1. BD (   1) C   1 - C   2          1.97215    -0.60757  380(v),374(g),378(v),103(v)
                                                    372(g),371(g),199(v),217(v)
                                                    119(v),120(v)
     2. BD (   1) C   1 - C   4          1.97549    -0.60980  376(v),379(g),383(v),372(g)
                                                    136(v),370(g),86(v),199(v)
                                                    179(v)
     3. BD (   1) C   1 - O  10          1.99466    -1.00920  371(g),370(g),69(g),379(v)
                                                    374(v),86(v),119(v)
     4. BD (   2) C   1 - O  10          1.98538    -0.28144  57(v),375(v),373(g),396(r)
     5. BD (   1) C   2 - C   3          1.97979    -0.72179  377(g),370(g),384(v),378(g)
                                                    372(v),152(v),72(v),70(v)
     6. BD (   2) C   2 - C   3          1.85964    -0.21398  373(v),382(v),216(v),154(v)
                                                    75(v),71(v)
     7. BD (   1) C   2 -Cl  11          1.98768    -0.69161  377(v),371(v),103(v),374(g)
                                                    69(v)
     8. BD (   1) C   3 - C   6          1.95920    -0.59561  376(v),381(g),374(g),383(v)
                                                    387(v),384(g),87(v),238(v)
                                                    137(v),378(g),237(v)
     9. BD (   1) C   3 - H   7          1.97378    -0.47035  370(v),381(v),374(g),86(v)
                                                    152(v),376(v)
    10. BD (   1) C   4 - C   5          1.97844    -0.63437  381(g),384(v),372(v),153(v)
                                                    371(g),383(g),72(v),70(v)
    11. BD (   1) C   4 -Cl   9          1.99052    -0.69723  381(v),370(v),136(v),69(v)
                                                    119(g)
    12. BD (   1) C   5 - C   6          1.96333    -0.68424  379(g),377(g),384(g),380(v)
                                                    385(v),378(v),383(g),237(v)
                                                    120(v),119(v),104(v),238(v)
    13. BD (   2) C   5 - C   6          1.74087    -0.18593  57(v),375(v),386(v),107(v)
                                                    382(g),121(v),242(v)
    14. BD (   1) C   5 - H   8          1.97694    -0.47650  377(v),371(v),381(g),152(v)
                                                    369(r),119(v),395(r),379(g)
    15. BD (   1) C   6 - C  12          1.97247    -0.60381  381(g),379(v),388(v),387(g)
                                                    377(g),392(v),385(g),374(v)
                                                    368(r),288(v),137(v),254(v)
                                                    104(v),399(r)
    16. BD (   1) C  12 - C  13          1.97561    -0.70605  389(g),384(g),272(v),394(v)
                                                    381(v),153(v),387(g),369(r)
                                                    388(g),289(v),390(v)
    17. BD (   2) C  12 - C  13          1.62445    -0.20553  391(v),393(v),382(v),291(v)
                                                    275(v),367(r),154(v),258(g)
    18. BD (   1) C  12 - C  15          1.95367    -0.69826  369(v),368(v),396(v),307(v)
                                                    366(v),385(g),389(v),301(g)
                                                    392(g),298(g),384(g),310(v)
                                                    306(v),311(v),388(v),377(v)
                                                    299(g),293(g),153(v),295(g)
                                                    395(v),304(g),309(v),302(g)
                                                    316(v),239(g),290(g)
    19. BD (   1) C  13 - C  14          1.98990    -0.67725  238(v),322(v),384(v),323(v)
                                                    397(v)
    20. BD (   2) C  13 - C  14          1.88940    -0.26448  384(v),390(g),385(g),397(v)
                                                    387(v),322(v),237(v),323(v)
                                                    395(v),239(v),324(v),394(r)
    21. BD (   1) C  14 - C  17          1.97934    -0.74141  389(g),254(v),305(v),388(g)
                                                    255(v),385(v),395(g),306(v)
    22. BD (   2) C  14 - C  17          1.69749    -0.23584  393(v),386(v),339(v),307(v)
                                                    258(v)
    23. BD (   1) C  15 - C  16          1.97367    -0.69475  369(v),395(g),396(g),366(v)
                                                    310(g),307(g),298(g),301(g)
                                                    387(g),384(v),311(g),397(v)
                                                    237(v),299(g),368(v),322(v)
                                                    304(g),246(v),295(g),297(g)
    24. BD (   2) C  15 - C  16          1.71288    -0.21932  386(v),391(v),367(v),397(v)
                                                    325(v),291(g),326(v),241(v)
    25. BD (   1) C  15 - H  20          1.96652    -0.49227  369(g),396(v),368(g),395(v)
                                                    366(g),307(v),301(g),310(v)
                                                    298(g),311(v),385(v),299(g)
                                                    304(g),293(g),290(g),295(g)
                                                    244(v),288(g),238(v),246(v)
                                                    305(v),239(v),389(r),394(g)
                                                    302(g),309(v),316(v),387(g)
                                                    241(v),392(g),296(g),323(r)
                                                    94(r)
    26. BD (   1) C  16 - C  17          1.96546    -0.73240  390(g),389(v),392(g),288(v)
                                                    271(v),388(v),289(v),394(v)
                                                    340(v)
    27. BD (   1) C  16 - H  19          1.96957    -0.51956  390(v),387(v),323(v),395(g)
                                                    288(v),392(g),369(r)
    28. BD (   1) C  17 -Cl  18          1.99119    -0.74018  392(v),388(v),305(v)
    29. CR (   1) C   1                  1.99900   -10.34213  87(v),120(v),380(v),379(v)
                                                    376(v),374(v)
    30. CR (   1) C   2                  1.99855   -10.33438  376(g),374(g),104(v),70(v)
                                                    377(v),105(v),372(v)
    31. CR (   1) C   3                  1.99881   -10.28020  86(v),153(v),87(v),376(v)
                                                    374(g),370(v),384(v),381(v)
    32. CR (   1) C   4                  1.99889   -10.34208  380(g),70(v),137(v),381(v)
                                                    379(g),372(v),139(v)
    33. CR (   1) C   5                  1.99886   -10.27435  120(v),152(v),153(v),384(v)
                                                    381(g),380(v),377(v),371(v)
                                                    119(v)
    34. CR (   1) C   6                  1.99875   -10.28468  381(g),136(v),379(v),137(v)
                                                    387(v),103(v),383(v),238(v)
                                                    374(v),237(v)
    35. CR (   1)Cl   9                  2.00000  -101.09592   
    36. CR (   2)Cl   9                  1.99967   -10.80057  119(v),379(v),371(v)
    37. CR (   3)Cl   9                  1.99998    -7.40286   
    38. CR (   4)Cl   9                  1.99992    -7.40541   
    39. CR (   5)Cl   9                  1.99999    -7.40221   
    40. CR (   1) O  10                  1.99978   -19.16824  69(v),370(v),371(v)
    41. CR (   1)Cl  11                  2.00000  -101.10627   
    42. CR (   2)Cl  11                  1.99970   -10.81274  86(v),374(v)
    43. CR (   3)Cl  11                  1.99998    -7.40888   
    44. CR (   4)Cl  11                  1.99993    -7.41117   
    45. CR (   5)Cl  11                  1.99999    -7.40808   
    46. CR (   1) C  12                  1.99892   -10.35601  388(v),289(v),389(v),152(v)
                                                    392(v),255(v),254(v),377(v)
                                                    381(v)
    47. CR (   1) C  13                  1.99832   -10.38522  389(g),237(v),271(v),384(v)
                                                    390(v),274(v)
    48. CR (   1) C  14                  1.99807   -10.37795  389(g),322(v),255(v),397(v)
                                                    385(v),395(v),328(v),257(v)
    49. CR (   1) C  15                  1.99909   -10.32318  369(v),396(v),395(v),366(v)
                                                    368(v),301(g),307(v),298(g)
                                                    310(v),299(g),311(v),304(g)
                                                    293(g),290(g),295(g),244(v)
                                                    302(g),288(g),365(v),238(v)
                                                    246(v),332(r),241(v),239(v)
                                                    394(g),235(r),94(r),309(v)
                                                    385(v),296(g),308(v),306(v)
                                                    316(v),320(v),236(r),245(v)
                                                    323(r),227(r),305(v),317(v)
                                                    384(v),364(r),250(v),69(r)
                                                    297(g)
    50. CR (   1) C  16                  1.99902   -10.32743  323(v),390(v),289(v),322(v)
                                                    387(v),397(v)
    51. CR (   1) C  17                  1.99846   -10.40785  388(v),306(v),397(g),396(v)
                                                    272(v),389(v),392(v)
    52. CR (   1)Cl  18                  2.00000  -101.15834   
    53. CR (   2)Cl  18                  1.99970   -10.84074  323(v),324(v),390(v),395(v)
    54. CR (   3)Cl  18                  1.99991    -7.45458   
    55. CR (   4)Cl  18                  1.99999    -7.44961   
    56. CR (   5)Cl  18                  1.99999    -7.45016   
    57. LP (   1) C   4                  1.22447    -0.03047  382(v),373(v),178(v),140(v)
                                                    71(v),142(v),121(g),76(v)
                                                    182(v)
    58. LP (   1)Cl   9                  1.99253    -0.87896  119(v),379(v),371(v),122(v)
                                                    399(r)
    59. LP (   2)Cl   9                  1.96592    -0.25537  371(v),379(v),399(r),120(v)
                                                    398(r)
    60. LP (   3)Cl   9                  1.94305    -0.25470  57(v),399(r),123(v),373(r)
    61. LP (   1) O  10                  1.98017    -0.61898  69(v),370(v),371(v),82(v)
    62. LP (   2) O  10                  1.88511    -0.17096  370(v),371(v),70(v),72(v)
                                                    379(r)
    63. LP (   1)Cl  11                  1.99284    -0.88189  86(v),374(v),370(v),89(v)
    64. LP (   2)Cl  11                  1.96839    -0.26004  370(v),374(v),87(v)
    65. LP (   3)Cl  11                  1.93982    -0.25970  375(v),90(v),88(v)
    66. LP (   1)Cl  18                  1.99247    -0.92714  323(v),390(v),324(v),395(v)
    67. LP (   2)Cl  18                  1.96967    -0.30839  390(v),395(v),322(v),392(r)
    68. LP (   3)Cl  18                  1.94079    -0.30269  391(v),325(v),329(v)
    69. RY*(   1) C   1                  0.01561     1.15433   
    70. RY*(   2) C   1                  0.00807     1.63629   
    71. RY*(   3) C   1                  0.00707     1.71455   
    72. RY*(   4) C   1                  0.00256     2.23345   
    73. RY*(   5) C   1                  0.00128     1.15025   
    74. RY*(   6) C   1                  0.00070     1.62455   
    75. RY*(   7) C   1                  0.00058     0.84616   
    76. RY*(   8) C   1                  0.00028     1.62054   
    77. RY*(   9) C   1                  0.00015     1.92533   
    78. RY*(  10) C   1                  0.00013     2.44099   
    79. RY*(  11) C   1                  0.00010     2.24391   
    80. RY*(  12) C   1                  0.00007     1.29319   
    81. RY*(  13) C   1                  0.00004     2.43288   
    82. RY*(  14) C   1                  0.00000     2.99141   
    83. RY*(  15) C   1                  0.00000     0.55681   
    84. RY*(  16) C   1                  0.00000     2.91858   
    85. RY*(  17) C   1                  0.00000    21.16606   
    86. RY*(   1) C   2                  0.00721     1.16121   
    87. RY*(   2) C   2                  0.00555     1.10016   
    88. RY*(   3) C   2                  0.00225     1.11471   
    89. RY*(   4) C   2                  0.00150     0.99127   
    90. RY*(   5) C   2                  0.00120     1.20017   
    91. RY*(   6) C   2                  0.00060     2.07590   
    92. RY*(   7) C   2                  0.00033     2.16777   
    93. RY*(   8) C   2                  0.00033     1.69947   
    94. RY*(   9) C   2                  0.00021     1.84277   
    95. RY*(  10) C   2                  0.00010     1.40860   
    96. RY*(  11) C   2                  0.00006     4.31238   
    97. RY*(  12) C   2                  0.00003     2.78176   
    98. RY*(  13) C   2                  0.00003     1.96849   
    99. RY*(  14) C   2                  0.00000     1.37602   
   100. RY*(  15) C   2                  0.00000     0.75179   
   101. RY*(  16) C   2                  0.00000     2.76643   
   102. RY*(  17) C   2                  0.00001    21.24180   
   103. RY*(   1) C   3                  0.00611     1.08774   
   104. RY*(   2) C   3                  0.00299     1.11793   
   105. RY*(   3) C   3                  0.00102     1.04965   
   106. RY*(   4) C   3                  0.00092     1.78135   
   107. RY*(   5) C   3                  0.00085     0.78204   
   108. RY*(   6) C   3                  0.00042     1.48833   
   109. RY*(   7) C   3                  0.00023     2.45229   
   110. RY*(   8) C   3                  0.00022     0.75080   
   111. RY*(   9) C   3                  0.00010     4.46314   
   112. RY*(  10) C   3                  0.00010     2.29122   
   113. RY*(  11) C   3                  0.00006     2.03527   
   114. RY*(  12) C   3                  0.00004     2.95299   
   115. RY*(  13) C   3                  0.00000    20.36122   
   116. RY*(  14) C   3                  0.00001     1.33069   
   117. RY*(  15) C   3                  0.00001     2.94605   
   118. RY*(  16) C   3                  0.00000     2.95632   
   119. RY*(   1) C   4                  0.00711     1.14980   
   120. RY*(   2) C   4                  0.00520     1.07328   
   121. RY*(   3) C   4                  0.00196     0.84952   
   122. RY*(   4) C   4                  0.00145     0.99711   
   123. RY*(   5) C   4                  0.00141     1.35037   
   124. RY*(   6) C   4                  0.00060     1.93241   
   125. RY*(   7) C   4                  0.00032     2.07863   
   126. RY*(   8) C   4                  0.00027     1.73628   
   127. RY*(   9) C   4                  0.00021     1.62486   
   128. RY*(  10) C   4                  0.00010     1.20814   
   129. RY*(  11) C   4                  0.00006     3.71628   
   130. RY*(  12) C   4                  0.00003     2.02218   
   131. RY*(  13) C   4                  0.00003     2.82899   
   132. RY*(  14) C   4                  0.00000    22.26950   
   133. RY*(  15) C   4                  0.00000     0.76829   
   134. RY*(  16) C   4                  0.00000     2.81346   
   135. RY*(  17) C   4                  0.00001     1.38523   
   136. RY*(   1) C   5                  0.00567     1.08568   
   137. RY*(   2) C   5                  0.00297     1.10529   
   138. RY*(   3) C   5                  0.00183     1.40957   
   139. RY*(   4) C   5                  0.00091     1.06689   
   140. RY*(   5) C   5                  0.00054     0.85490   
   141. RY*(   6) C   5                  0.00042     1.42359   
   142. RY*(   7) C   5                  0.00023     0.82049   
   143. RY*(   8) C   5                  0.00021     2.83627   
   144. RY*(   9) C   5                  0.00011     2.96417   
   145. RY*(  10) C   5                  0.00008     4.59319   
   146. RY*(  11) C   5                  0.00006     1.61769   
   147. RY*(  12) C   5                  0.00004     2.30237   
   148. RY*(  13) C   5                  0.00002     1.63364   
   149. RY*(  14) C   5                  0.00001     4.08349   
   150. RY*(  15) C   5                  0.00000     2.89414   
   151. RY*(  16) C   5                  0.00000    19.28783   
   152. RY*(   1) C   6                  0.00621     1.29289   
   153. RY*(   2) C   6                  0.00498     1.46871   
   154. RY*(   3) C   6                  0.00223     0.77577   
   155. RY*(   4) C   6                  0.00184     0.92865   
   156. RY*(   5) C   6                  0.00056     1.81970   
   157. RY*(   6) C   6                  0.00040     1.72987   
   158. RY*(   7) C   6                  0.00021     1.84683   
   159. RY*(   8) C   6                  0.00021     2.33920   
   160. RY*(   9) C   6                  0.00013     2.33204   
   161. RY*(  10) C   6                  0.00010     3.23646   
   162. RY*(  11) C   6                  0.00005     2.39284   
   163. RY*(  12) C   6                  0.00004     3.73473   
   164. RY*(  13) C   6                  0.00003     2.49826   
   165. RY*(  14) C   6                  0.00002     0.43941   
   166. RY*(  15) C   6                  0.00000     2.99155   
   167. RY*(  16) C   6                  0.00000    20.98335   
   168. RY*(   1) H   7                  0.00151     1.28371   
   169. RY*(   2) H   7                  0.00025     1.99702   
   170. RY*(   3) H   7                  0.00013     1.75773   
   171. RY*(   4) H   7                  0.00011     2.17017   
   172. RY*(   5) H   7                  0.00004     2.58970   
   173. RY*(   1) H   8                  0.00156     1.27396   
   174. RY*(   2) H   8                  0.00026     2.02355   
   175. RY*(   3) H   8                  0.00012     2.14934   
   176. RY*(   4) H   8                  0.00013     1.75238   
   177. RY*(   5) H   8                  0.00005     2.63502   
   178. RY*(   1)Cl   9                  0.00689     0.75334   
   179. RY*(   2)Cl   9                  0.00347     0.70119   
   180. RY*(   3)Cl   9                  0.00145     0.76661   
   181. RY*(   4)Cl   9                  0.00046     0.71524   
   182. RY*(   5)Cl   9                  0.00015     0.52153   
   183. RY*(   6)Cl   9                  0.00013     1.60088   
   184. RY*(   7)Cl   9                  0.00008     0.99080   
   185. RY*(   8)Cl   9                  0.00006     1.15068   
   186. RY*(   9)Cl   9                  0.00003     0.97456   
   187. RY*(  10)Cl   9                  0.00001     1.12141   
   188. RY*(  11)Cl   9                  0.00002     0.94043   
   189. RY*(  12)Cl   9                  0.00001     1.10249   
   190. RY*(  13)Cl   9                  0.00000    24.65854   
   191. RY*(  14)Cl   9                  0.00000     3.56720   
   192. RY*(  15)Cl   9                  0.00000     3.33196   
   193. RY*(  16)Cl   9                  0.00000    24.99376   
   194. RY*(  17)Cl   9                  0.00000    18.07330   
   195. RY*(  18)Cl   9                  0.00000   207.64608   
   196. RY*(  19)Cl   9                  0.00000     3.68777   
   197. RY*(  20)Cl   9                  0.00000    24.80701   
   198. RY*(  21)Cl   9                  0.00001     1.07216   
   199. RY*(   1) O  10                  0.00315     0.88563   
   200. RY*(   2) O  10                  0.00305     0.73513   
   201. RY*(   3) O  10                  0.00085     0.98250   
   202. RY*(   4) O  10                  0.00025     1.03781   
   203. RY*(   5) O  10                  0.00010     1.38323   
   204. RY*(   6) O  10                  0.00005     2.51550   
   205. RY*(   7) O  10                  0.00003     1.91260   
   206. RY*(   8) O  10                  0.00002     4.71851   
   207. RY*(   9) O  10                  0.00002     1.24130   
   208. RY*(  10) O  10                  0.00001     3.46332   
   209. RY*(  11) O  10                  0.00000     4.67310   
   210. RY*(  12) O  10                  0.00000     5.30018   
   211. RY*(  13) O  10                  0.00000    49.81820   
   212. RY*(  14) O  10                  0.00000     3.17130   
   213. RY*(  15) O  10                  0.00000     3.09187   
   214. RY*(  16) O  10                  0.00000     3.81804   
   215. RY*(  17) O  10                  0.00000     3.27598   
   216. RY*(   1)Cl  11                  0.00528     0.74887   
   217. RY*(   2)Cl  11                  0.00333     0.69646   
   218. RY*(   3)Cl  11                  0.00164     0.76140   
   219. RY*(   4)Cl  11                  0.00047     0.72521   
   220. RY*(   5)Cl  11                  0.00017     0.54941   
   221. RY*(   6)Cl  11                  0.00012     1.51197   
   222. RY*(   7)Cl  11                  0.00007     0.65425   
   223. RY*(   8)Cl  11                  0.00006     1.38056   
   224. RY*(   9)Cl  11                  0.00004     0.93415   
   225. RY*(  10)Cl  11                  0.00001     0.86227   
   226. RY*(  11)Cl  11                  0.00002     0.94030   
   227. RY*(  12)Cl  11                  0.00001     1.29206   
   228. RY*(  13)Cl  11                  0.00000   207.53644   
   229. RY*(  14)Cl  11                  0.00000     3.49055   
   230. RY*(  15)Cl  11                  0.00000     3.24197   
   231. RY*(  16)Cl  11                  0.00000    25.08131   
   232. RY*(  17)Cl  11                  0.00000    24.69843   
   233. RY*(  18)Cl  11                  0.00000    18.31176   
   234. RY*(  19)Cl  11                  0.00001     3.58662   
   235. RY*(  20)Cl  11                  0.00000    25.08637   
   236. RY*(  21)Cl  11                  0.00001     1.09124   
   237. RY*(   1) C  12                  0.00757     1.10332   
   238. RY*(   2) C  12                  0.00512     1.13218   
   239. RY*(   3) C  12                  0.00275     1.12133   
   240. RY*(   4) C  12                  0.00159     1.49607   
   241. RY*(   5) C  12                  0.00064     1.75962   
   242. RY*(   6) C  12                  0.00048     0.81921   
   243. RY*(   7) C  12                  0.00046     1.41342   
   244. RY*(   8) C  12                  0.00024     1.35957   
   245. RY*(   9) C  12                  0.00016     1.81200   
   246. RY*(  10) C  12                  0.00008     3.74159   
   247. RY*(  11) C  12                  0.00008     2.62883   
   248. RY*(  12) C  12                  0.00004     1.97192   
   249. RY*(  13) C  12                  0.00002     0.57249   
   250. RY*(  14) C  12                  0.00002     3.35983   
   251. RY*(  15) C  12                  0.00000     2.92686   
   252. RY*(  16) C  12                  0.00001     3.56212   
   253. RY*(  17) C  12                  0.00000    20.16256   
   254. RY*(   1) C  13                  0.00404     0.64587   
   255. RY*(   2) C  13                  0.00275     1.05041   
   256. RY*(   3) C  13                  0.00091     1.27727   
   257. RY*(   4) C  13                  0.00078     0.84018   
   258. RY*(   5) C  13                  0.00050     1.17526   
   259. RY*(   6) C  13                  0.00025     1.05963   
   260. RY*(   7) C  13                  0.00022     0.52343   
   261. RY*(   8) C  13                  0.00016     1.90636   
   262. RY*(   9) C  13                  0.00011     1.77513   
   263. RY*(  10) C  13                  0.00009     1.99135   
   264. RY*(  11) C  13                  0.00004     2.13159   
   265. RY*(  12) C  13                  0.00003     1.44022   
   266. RY*(  13) C  13                  0.00002     3.08144   
   267. RY*(  14) C  13                  0.00000     2.89679   
   268. RY*(  15) C  13                  0.00001     2.78354   
   269. RY*(  16) C  13                  0.00000    22.09290   
   270. RY*(  17) C  13                  0.00001     1.80109   
   271. RY*(   1) C  14                  0.00391     0.75783   
   272. RY*(   2) C  14                  0.00313     0.82027   
   273. RY*(   3) C  14                  0.00142     1.21570   
   274. RY*(   4) C  14                  0.00090     0.95486   
   275. RY*(   5) C  14                  0.00045     1.20633   
   276. RY*(   6) C  14                  0.00022     0.63877   
   277. RY*(   7) C  14                  0.00022     1.16075   
   278. RY*(   8) C  14                  0.00016     2.41440   
   279. RY*(   9) C  14                  0.00007     1.75339   
   280. RY*(  10) C  14                  0.00003     2.61634   
   281. RY*(  11) C  14                  0.00003     0.71826   
   282. RY*(  12) C  14                  0.00003     2.16500   
   283. RY*(  13) C  14                  0.00000     2.86150   
   284. RY*(  14) C  14                  0.00000    22.51564   
   285. RY*(  15) C  14                  0.00001     1.33457   
   286. RY*(  16) C  14                  0.00000     2.86548   
   287. RY*(  17) C  14                  0.00001     1.86131   
   288. RY*(   1) C  15                  0.00495     1.24742   
   289. RY*(   2) C  15                  0.00219     1.27585   
   290. RY*(   3) C  15                  0.00124     0.88424   
   291. RY*(   4) C  15                  0.00106     0.67385   
   292. RY*(   5) C  15                  0.00059     1.56652   
   293. RY*(   6) C  15                  0.00029     1.83000   
   294. RY*(   7) C  15                  0.00020     0.76006   
   295. RY*(   8) C  15                  0.00021     1.08623   
   296. RY*(   9) C  15                  0.00011     3.72320   
   297. RY*(  10) C  15                  0.00012     0.77604   
   298. RY*(  11) C  15                  0.00007     3.46669   
   299. RY*(  12) C  15                  0.00003     4.82766   
   300. RY*(  13) C  15                  0.00003     1.60308   
   301. RY*(  14) C  15                  0.00002     3.12488   
   302. RY*(  15) C  15                  0.00000    20.70328   
   303. RY*(  16) C  15                  0.00000     2.90436   
   304. RY*(  17) C  15                  0.00001     2.17150   
   305. RY*(   1) C  16                  0.00515     1.07955   
   306. RY*(   2) C  16                  0.00284     1.15177   
   307. RY*(   3) C  16                  0.00136     1.44749   
   308. RY*(   4) C  16                  0.00133     0.76737   
   309. RY*(   5) C  16                  0.00050     1.31676   
   310. RY*(   6) C  16                  0.00049     1.73505   
   311. RY*(   7) C  16                  0.00029     0.70798   
   312. RY*(   8) C  16                  0.00023     1.87197   
   313. RY*(   9) C  16                  0.00016     1.68827   
   314. RY*(  10) C  16                  0.00010     2.80859   
   315. RY*(  11) C  16                  0.00004     3.39831   
   316. RY*(  12) C  16                  0.00005     2.05611   
   317. RY*(  13) C  16                  0.00001     2.90288   
   318. RY*(  14) C  16                  0.00001     2.44697   
   319. RY*(  15) C  16                  0.00001     1.47463   
   320. RY*(  16) C  16                  0.00000     2.90266   
   321. RY*(  17) C  16                  0.00000    20.39242   
   322. RY*(   1) C  17                  0.00748     1.09375   
   323. RY*(   2) C  17                  0.00644     1.04924   
   324. RY*(   3) C  17                  0.00280     1.06196   
   325. RY*(   4) C  17                  0.00259     1.23511   
   326. RY*(   5) C  17                  0.00082     1.71766   
   327. RY*(   6) C  17                  0.00071     2.18971   
   328. RY*(   7) C  17                  0.00037     1.11578   
   329. RY*(   8) C  17                  0.00030     1.04563   
   330. RY*(   9) C  17                  0.00020     2.12733   
   331. RY*(  10) C  17                  0.00006     1.43723   
   332. RY*(  11) C  17                  0.00005     3.30239   
   333. RY*(  12) C  17                  0.00004     1.42766   
   334. RY*(  13) C  17                  0.00001     2.77002   
   335. RY*(  14) C  17                  0.00000    20.70970   
   336. RY*(  15) C  17                  0.00000     0.90561   
   337. RY*(  16) C  17                  0.00000     2.34099   
   338. RY*(  17) C  17                  0.00001     2.90351   
   339. RY*(   1)Cl  18                  0.00435     0.77266   
   340. RY*(   2)Cl  18                  0.00228     0.73163   
   341. RY*(   3)Cl  18                  0.00168     0.67273   
   342. RY*(   4)Cl  18                  0.00019     0.64745   
   343. RY*(   5)Cl  18                  0.00013     1.72212   
   344. RY*(   6)Cl  18                  0.00004     1.66721   
   345. RY*(   7)Cl  18                  0.00004     0.90151   
   346. RY*(   8)Cl  18                  0.00002     0.59405   
   347. RY*(   9)Cl  18                  0.00002     0.57651   
   348. RY*(  10)Cl  18                  0.00000   207.55540   
   349. RY*(  11)Cl  18                  0.00000     2.82110   
   350. RY*(  12)Cl  18                  0.00000    24.79991   
   351. RY*(  13)Cl  18                  0.00001     0.89788   
   352. RY*(  14)Cl  18                  0.00001     2.85948   
   353. RY*(  15)Cl  18                  0.00000     2.79204   
   354. RY*(  16)Cl  18                  0.00000    25.29330   
   355. RY*(  17)Cl  18                  0.00000     1.11810   
   356. RY*(  18)Cl  18                  0.00000    25.22547   
   357. RY*(  19)Cl  18                  0.00000    18.22621   
   358. RY*(  20)Cl  18                  0.00001     1.18442   
   359. RY*(  21)Cl  18                  0.00000     0.91212   
   360. RY*(   1) H  19                  0.00057     1.07119   
   361. RY*(   2) H  19                  0.00019     2.12146   
   362. RY*(   3) H  19                  0.00013     1.70637   
   363. RY*(   4) H  19                  0.00010     2.08589   
   364. RY*(   5) H  19                  0.00002     2.50388   
   365. RY*(   1) H  20                  0.00077     1.03756   
   366. RY*(   2) H  20                  0.00019     2.47430   
   367. RY*(   3) H  20                  0.00014     0.13132   
   368. RY*(   4) H  20                  0.00008     0.66847   
   369. RY*(   5) H  20                  0.00004     1.20307   
   370. BD*(   1) C   1 - C   2          0.08041     0.62612   
   371. BD*(   1) C   1 - C   4          0.07408     0.63718   
   372. BD*(   1) C   1 - O  10          0.00963     0.82629   
   373. BD*(   2) C   1 - O  10          0.41116     0.19922  375(v),57(v),200(g),71(g)
                                                    75(g),83(g),207(g),212(g)
   374. BD*(   1) C   2 - C   3          0.02258     0.80849   
   375. BD*(   2) C   2 - C   3          0.29106     0.18666  382(v),373(v),107(g),88(g)
                                                    216(v),106(g)
   376. BD*(   1) C   2 -Cl  11          0.02848     0.34891   
   377. BD*(   1) C   3 - C   6          0.02666     0.64511   
   378. BD*(   1) C   3 - H   7          0.01506     0.61515   
   379. BD*(   1) C   4 - C   5          0.02752     0.67866   
   380. BD*(   1) C   4 -Cl   9          0.02017     0.36321   
   381. BD*(   1) C   5 - C   6          0.02261     0.79956   
   382. BD*(   2) C   5 - C   6          0.43066     0.18876  375(v),386(v),57(v),154(g)
                                                    138(g),140(g),156(g),393(r)
                                                    121(v)
   383. BD*(   1) C   5 - H   8          0.01674     0.61566   
   384. BD*(   1) C   6 - C  12          0.03846     0.57181   
   385. BD*(   1) C  12 - C  13          0.02780     0.65167   
   386. BD*(   2) C  12 - C  13          0.38916     0.14757  393(v),391(v),382(v),367(r)
                                                    256(g),242(g),291(v),240(g)
                                                    275(v)
   387. BD*(   1) C  12 - C  15          0.02560     0.69344   
   388. BD*(   1) C  13 - C  14          0.01781     0.55353   
   389. BD*(   2) C  13 - C  14          0.07266     0.21735   
   390. BD*(   1) C  14 - C  17          0.04027     0.66633   
   391. BD*(   2) C  14 - C  17          0.41750     0.12610  393(v),386(v),273(g),325(g)
                                                    399(r),339(v),398(r),258(v)
   392. BD*(   1) C  15 - C  16          0.01491     0.69973   
   393. BD*(   2) C  15 - C  16          0.33357     0.13739  386(v),391(v),310(g),291(g)
                                                    307(g),292(g),396(g)
   394. BD*(   1) C  15 - H  20          0.01223     0.65171   
   395. BD*(   1) C  16 - C  17          0.03438     3.54932   
   396. BD*(   1) C  16 - H  19          0.01183     5.25120   
   397. BD*(   1) C  17 -Cl  18          0.05890     2.09985   
       -------------------------------
              Total Lewis  132.77798  ( 97.6309%)
        Valence non-Lewis    2.97190  (  2.1852%)
        Rydberg non-Lewis    0.25012  (  0.1839%)
       -------------------------------
            Total unit  1  136.00000  (100.0000%)
           Charge unit  1   -1.00000
 Leave Link  607 at Wed Jul  6 08:16:04 2022, MaxMem=   671088640 cpu:              79.5 elap:              19.2
 (Enter /gpfs/software/gaussian16/sse4/tar/g16/l701.exe)
 ... and contract with generalized density number  0.
 Compute integral first derivatives.
 Leave Link  701 at Wed Jul  6 08:16:05 2022, MaxMem=   671088640 cpu:               3.3 elap:               0.8
 (Enter /gpfs/software/gaussian16/sse4/tar/g16/l702.exe)
 L702 exits ... SP integral derivatives will be done elsewhere.
 Leave Link  702 at Wed Jul  6 08:16:05 2022, MaxMem=   671088640 cpu:               0.3 elap:               0.1
 (Enter /gpfs/software/gaussian16/sse4/tar/g16/l703.exe)
 Integral derivatives from FoFJK, PRISM(SPDF).
 Compute integral first derivatives, UseDBF=F ICtDFT=           0.
 Calling FoFJK, ICntrl=      2127 FMM=F ISym2X=0 I1Cent= 0 IOpClX= 0 NMat=1 NMatS=1 NMatT=0.
 FoFJK:  IHMeth= 1 ICntrl=    2127 DoSepK=F KAlg= 0 I1Cent=           0 FoldK=F
 IRaf=         0 NMat=       1 IRICut=       1 DoRegI=T DoRafI=F ISym2E= 0 IDoP0=0 IntGTp=1.
 FoFCou: FMM=F IPFlag=           0 FMFlag=      100000 FMFlg1=         800
         NFxFlg=           0 DoJE=F BraDBF=F KetDBF=F FulRan=T
         wScrn=  0.000000 ICntrl=      2127 IOpCl=  0 I1Cent=           0 NGrid=           0
         NMat0=    1 NMatS0=      1 NMatT0=    0 NMatD0=    1 NMtDS0=    0 NMtDT0=    0
 Symmetry not used in FoFCou.
 Leave Link  703 at Wed Jul  6 08:17:04 2022, MaxMem=   671088640 cpu:             275.6 elap:              58.9
 (Enter /gpfs/software/gaussian16/sse4/tar/g16/l716.exe)
 Dipole        =-3.39580712D+00 5.40755452D-01 9.27631313D-05
 ***** Axes restored to original set *****
 -------------------------------------------------------------------
 Center     Atomic                   Forces (Hartrees/Bohr)
 Number     Number              X              Y              Z
 -------------------------------------------------------------------
      1        6           0.011062211    0.007077640   -0.014403842
      2        6          -0.012894047    0.028979573   -0.022027520
      3        6           0.040935803    0.001180922   -0.027217131
      4        6           0.048704523   -0.041548095    0.012401564
      5        6          -0.068429143    0.041876928   -0.000222012
      6        6           0.022781144   -0.036934276    0.024044880
      7        1           0.004667978   -0.001708160   -0.001181237
      8        1           0.002792578   -0.000952992   -0.000779540
      9       17          -0.007218362    0.007288517   -0.003015021
     10        8          -0.012581185    0.001161017    0.006775745
     11       17          -0.004188223   -0.003427817    0.006232754
     12        6          -0.056630204   -0.009157739    0.045496241
     13        6           0.161147268   -0.012065091   -0.089720084
     14        6          -0.151729316    0.049197457    0.045025594
     15        6           0.029124827   -0.006744623   -0.011454956
     16        6          -0.026571161    0.007256183    0.009300604
     17        6           0.004329522   -0.020223650    0.018338001
     18       17           0.017475781   -0.004422915   -0.006482447
     19        1           0.001061571   -0.003443684    0.002916852
     20        1          -0.003841564   -0.003389193    0.005971556
 -------------------------------------------------------------------
 Cartesian Forces:  Max     0.161147268 RMS     0.038284190
 Leave Link  716 at Wed Jul  6 08:17:04 2022, MaxMem=   671088640 cpu:               0.3 elap:               0.2
 (Enter /gpfs/software/gaussian16/sse4/tar/g16/l103.exe)

 GradGradGradGradGradGradGradGradGradGradGradGradGradGradGradGradGradGrad
 Berny optimization.
 FormGI is forming the generalized inverse of G from B-inverse, IUseBI=4.
 GSVD:  received Info=                   1 from GESDD.
 Internal  Forces:  Max     0.158441497 RMS     0.020202130
 Search for a local minimum.
 Step number   1 out of a maximum of  108
 All quantities printed in internal units (Hartrees-Bohrs-Radians)
 RMS Force = .20202D-01 SwitMx=.10000D-02 MixMth= 1
 Mixed Optimization -- RFO/linear search
 Second derivative matrix not updated -- first step.
 ITU=  0
     Eigenvalues ---    0.00602   0.00967   0.01112   0.01259   0.01420
     Eigenvalues ---    0.01430   0.01652   0.01870   0.01976   0.02006
     Eigenvalues ---    0.02021   0.02052   0.02123   0.02162   0.02200
     Eigenvalues ---    0.02220   0.02328   0.16000   0.16000   0.16000
     Eigenvalues ---    0.16000   0.22442   0.23417   0.23467   0.24462
     Eigenvalues ---    0.25000   0.25000   0.25000   0.25000   0.25000
     Eigenvalues ---    0.25000   0.25000   0.25000   0.31112   0.32925
     Eigenvalues ---    0.33015   0.33165   0.33524   0.33918   0.35013
     Eigenvalues ---    0.35098   0.35251   0.35512   0.35614   0.38126
     Eigenvalues ---    0.41540   0.41807   0.44288   0.44891   0.45996
     Eigenvalues ---    0.46762   0.52564   0.55088   0.93358
 RFO step:  Lambda=-8.36146021D-02 EMin= 6.02108757D-03
 Linear search not attempted -- first point.
 Maximum step size (   0.300) exceeded in Quadratic search.
    -- Step size scaled by   0.705
 Iteration  1 RMS(Cart)=  0.06043895 RMS(Int)=  0.00208755
 Iteration  2 RMS(Cart)=  0.00328823 RMS(Int)=  0.00020323
 Iteration  3 RMS(Cart)=  0.00000529 RMS(Int)=  0.00020320
 Iteration  4 RMS(Cart)=  0.00000000 RMS(Int)=  0.00020320
 ITry= 1 IFail=0 DXMaxC= 2.01D-01 DCOld= 1.00D+10 DXMaxT= 3.00D-01 DXLimC= 3.00D+00 Rises=F
 Variable       Old X    -DE/DX   Delta X   Delta X   Delta X     New X
                                 (Linear)    (Quad)   (Total)
    R1        2.81248  -0.01180   0.00000  -0.02040  -0.02043   2.79205
    R2        2.79915  -0.02385   0.00000  -0.04108  -0.04109   2.75805
    R3        2.31423   0.01412   0.00000   0.00979   0.00979   2.32401
    R4        2.53787   0.01723   0.00000   0.01948   0.01946   2.55733
    R5        3.25763   0.00809   0.00000   0.01375   0.01375   3.27138
    R6        2.78228  -0.04329   0.00000  -0.06793  -0.06792   2.71436
    R7        2.04851   0.00322   0.00000   0.00518   0.00518   2.05369
    R8        2.72934  -0.04393   0.00000  -0.06637  -0.06634   2.66300
    R9        3.24468   0.01041   0.00000   0.01736   0.01736   3.26205
   R10        2.55637   0.03704   0.00000   0.04202   0.04206   2.59843
   R11        2.04689   0.00091   0.00000   0.00146   0.00146   2.04835
   R12        2.85799  -0.02976   0.00000  -0.05317  -0.05317   2.80482
   R13        2.66331  -0.01236   0.00000  -0.01894  -0.01848   2.64483
   R14        2.66277  -0.00081   0.00000   0.00130   0.00138   2.66415
   R15        2.65694  -0.15844   0.00000  -0.21521  -0.21485   2.44208
   R16        2.63146  -0.02090   0.00000  -0.02884  -0.02891   2.60255
   R17        2.65182  -0.01358   0.00000  -0.01356  -0.01391   2.63792
   R18        2.05270  -0.00341   0.00000  -0.00551  -0.00551   2.04719
   R19        2.62882   0.00773   0.00000   0.01194   0.01149   2.64031
   R20        2.05653  -0.00368   0.00000  -0.00599  -0.00599   2.05055
   R21        3.26025   0.01911   0.00000   0.03258   0.03258   3.29282
    A1        1.98539  -0.00830   0.00000  -0.02042  -0.02047   1.96492
    A2        2.15027   0.00125   0.00000   0.00409   0.00411   2.15438
    A3        2.14753   0.00705   0.00000   0.01634   0.01636   2.16389
    A4        2.11620   0.01198   0.00000   0.02649   0.02643   2.14263
    A5        2.05757  -0.00862   0.00000  -0.01879  -0.01877   2.03881
    A6        2.10942  -0.00336   0.00000  -0.00769  -0.00767   2.10175
    A7        2.17349  -0.01391   0.00000  -0.02778  -0.02779   2.14570
    A8        2.04160   0.01101   0.00000   0.02564   0.02565   2.06724
    A9        2.06810   0.00290   0.00000   0.00214   0.00215   2.07025
   A10        2.11834   0.01136   0.00000   0.02075   0.02076   2.13910
   A11        2.07952  -0.00964   0.00000  -0.01875  -0.01876   2.06077
   A12        2.08533  -0.00172   0.00000  -0.00200  -0.00201   2.08332
   A13        2.14264  -0.00213   0.00000  -0.00486  -0.00480   2.13784
   A14        1.98898   0.00405   0.00000   0.01107   0.01104   2.00001
   A15        2.15157  -0.00192   0.00000  -0.00621  -0.00623   2.14534
   A16        2.03032   0.00100   0.00000   0.00583   0.00588   2.03620
   A17        2.14973  -0.01749   0.00000  -0.03882  -0.03885   2.11089
   A18        2.10313   0.01649   0.00000   0.03300   0.03297   2.13610
   A19        2.11405   0.01660   0.00000   0.03431   0.03405   2.14810
   A20        2.14380   0.01480   0.00000   0.03051   0.03025   2.17405
   A21        2.02534  -0.03140   0.00000  -0.06481  -0.06430   1.96104
   A22        2.13310   0.04357   0.00000   0.07857   0.07959   2.21269
   A23        2.09707   0.01978   0.00000   0.02808   0.02834   2.12541
   A24        2.13063  -0.00640   0.00000  -0.00164  -0.00195   2.12868
   A25        2.13166  -0.00408   0.00000  -0.02024  -0.02009   2.11157
   A26        2.02090   0.01048   0.00000   0.02189   0.02204   2.04294
   A27        2.10250  -0.00340   0.00000   0.00526   0.00440   2.10690
   A28        2.08196   0.00460   0.00000   0.00577   0.00620   2.08816
   A29        2.09873  -0.00120   0.00000  -0.01103  -0.01060   2.08813
   A30        2.07773  -0.02215   0.00000  -0.04545  -0.04607   2.03166
   A31        2.14468   0.00896   0.00000   0.01825   0.01856   2.16324
   A32        2.06078   0.01319   0.00000   0.02720   0.02751   2.08829
    D1        0.00005  -0.00000   0.00000  -0.00000  -0.00000   0.00005
    D2       -3.14153  -0.00000   0.00000  -0.00001  -0.00001  -3.14154
    D3       -3.14155  -0.00000   0.00000  -0.00000  -0.00000  -3.14156
    D4        0.00005  -0.00000   0.00000  -0.00000  -0.00000   0.00005
    D5       -0.00008   0.00000   0.00000   0.00001   0.00001  -0.00007
    D6        3.14152   0.00000   0.00000   0.00001   0.00001   3.14153
    D7        3.14152   0.00000   0.00000   0.00001   0.00001   3.14153
    D8       -0.00006   0.00000   0.00000   0.00001   0.00001  -0.00006
    D9        0.00001  -0.00000   0.00000  -0.00000  -0.00000   0.00001
   D10       -3.14157  -0.00000   0.00000  -0.00000  -0.00000  -3.14158
   D11        3.14159  -0.00000   0.00000  -0.00000  -0.00000   3.14159
   D12        0.00000   0.00000   0.00000  -0.00000  -0.00000   0.00000
   D13       -0.00004   0.00000   0.00000   0.00001   0.00001  -0.00004
   D14        3.14155   0.00000   0.00000   0.00001   0.00001   3.14155
   D15        3.14154   0.00000   0.00000   0.00000   0.00000   3.14155
   D16       -0.00005   0.00000   0.00000   0.00000   0.00000  -0.00005
   D17        0.00005  -0.00000   0.00000  -0.00000  -0.00001   0.00005
   D18       -3.14155  -0.00000   0.00000  -0.00000  -0.00000  -3.14155
   D19       -3.14155  -0.00000   0.00000  -0.00001  -0.00001  -3.14155
   D20        0.00004  -0.00000   0.00000  -0.00000  -0.00000   0.00003
   D21        0.00001   0.00000   0.00000   0.00000   0.00000   0.00001
   D22       -3.14158   0.00000   0.00000   0.00000   0.00000  -3.14158
   D23       -3.14158  -0.00000   0.00000  -0.00000  -0.00000  -3.14158
   D24        0.00002  -0.00000   0.00000  -0.00000  -0.00000   0.00002
   D25       -0.00003   0.00000   0.00000   0.00000   0.00000  -0.00003
   D26        3.14156   0.00000   0.00000   0.00000   0.00000   3.14156
   D27        3.14156   0.00000   0.00000   0.00000   0.00000   3.14156
   D28       -0.00003   0.00000   0.00000   0.00000  -0.00000  -0.00003
   D29        3.14158  -0.00000   0.00000   0.00000   0.00000   3.14158
   D30       -0.00001   0.00000   0.00000   0.00000   0.00000  -0.00001
   D31       -3.14159  -0.00000   0.00000   0.00000   0.00000  -3.14159
   D32        0.00001  -0.00000   0.00000  -0.00000  -0.00000   0.00001
   D33        0.00000  -0.00000   0.00000  -0.00000  -0.00000   0.00000
   D34       -3.14158  -0.00000   0.00000  -0.00000  -0.00000  -3.14158
   D35        0.00001   0.00000   0.00000  -0.00000  -0.00000   0.00001
   D36        0.00001  -0.00000   0.00000  -0.00000  -0.00000   0.00000
   D37       -3.14159  -0.00000   0.00000  -0.00000  -0.00000  -3.14159
   D38        0.00001  -0.00000   0.00000  -0.00000  -0.00000   0.00001
   D39        3.14159   0.00000   0.00000   0.00000   0.00000   3.14159
   D40        3.14159  -0.00000   0.00000  -0.00000  -0.00000   3.14159
   D41       -0.00001   0.00000   0.00000   0.00000   0.00000  -0.00001
   D42       -0.00001   0.00000   0.00000   0.00000   0.00000  -0.00001
   D43        3.14158   0.00000   0.00000   0.00000   0.00000   3.14158
   D44       -3.14159   0.00000   0.00000   0.00000   0.00000  -3.14159
   D45        0.00000  -0.00000   0.00000  -0.00000  -0.00000   0.00000
         Item               Value     Threshold  Converged?
 Maximum Force            0.158441     0.000450     NO 
 RMS     Force            0.020202     0.000300     NO 
 Maximum Displacement     0.201072     0.001800     NO 
 RMS     Displacement     0.062483     0.001200     NO 
 Predicted change in Energy=-4.194945D-02
 Lowest energy point so far.  Saving SCF results.
 GradGradGradGradGradGradGradGradGradGradGradGradGradGradGradGradGradGrad

 Leave Link  103 at Wed Jul  6 08:17:13 2022, MaxMem=   671088640 cpu:              23.9 elap:               9.5
 (Enter /gpfs/software/gaussian16/sse4/tar/g16/l202.exe)
                          Input orientation:                          
 ---------------------------------------------------------------------
 Center     Atomic      Atomic             Coordinates (Angstroms)
 Number     Number       Type             X           Y           Z
 ---------------------------------------------------------------------
      1          6           0       -8.022339   -1.596491    6.763428
      2          6           0       -7.120130   -2.644645    7.283396
      3          6           0       -5.896704   -2.884933    6.757223
      4          6           0       -7.445388   -0.868248    5.637849
      5          6           0       -6.164816   -1.155828    5.124753
      6          6           0       -5.364632   -2.144384    5.647416
      7          1           0       -5.290804   -3.673806    7.194970
      8          1           0       -5.864537   -0.535902    4.287821
      9         17           0       -8.381988    0.391195    4.919274
     10          8           0       -9.136142   -1.367571    7.231919
     11         17           0       -7.697103   -3.577797    8.622488
     12          6           0       -4.016141   -2.445410    5.105247
     13          6           0       -3.189843   -3.447894    5.625917
     14          6           0       -2.008789   -3.769727    5.211716
     15          6           0       -3.420465   -1.768583    4.021444
     16          6           0       -2.146381   -2.097164    3.555231
     17          6           0       -1.409120   -3.121313    4.154992
     18         17           0        0.178676   -3.508293    3.550503
     19          1           0       -1.723979   -1.551290    2.717947
     20          1           0       -3.939135   -0.964925    3.512808
 ---------------------------------------------------------------------
                    Distance matrix (angstroms):
                    1          2          3          4          5
     1  C    0.000000
     2  C    1.477490   0.000000
     3  C    2.485649   1.353281   0.000000
     4  C    1.459499   2.443195   2.778208   0.000000
     5  C    2.515916   2.790867   2.393041   1.409197   0.000000
     6  C    2.934123   2.451217   1.436379   2.440934   1.375031
     7  H    3.458721   2.100816   1.086765   3.864973   3.374894
     8  H    3.451027   3.872567   3.408361   2.105260   1.083942
     9  Cl   2.735168   4.049405   4.504188   1.726200   2.711339
    10  O    1.229815   2.387021   3.608557   2.376769   3.648803
    11  Cl   2.736322   1.731138   2.683414   4.038946   4.521945
    12  C    4.418128   3.797207   2.541402   3.811934   2.506033
    13  C    5.298552   4.340462   2.987286   4.976383   3.788825
    14  C    6.579784   5.628808   4.276369   6.177117   4.910457
    15  C    5.359602   5.009525   3.855189   4.429828   3.020632
    16  C    6.713426   6.239962   4.993821   5.824690   4.415578
    17  C    7.270742   6.529147   5.192869   6.611482   5.236431
    18  Cl   9.013020   8.243358   6.897962   8.333859   6.946384
    19  H    7.485807   7.152426   5.958690   6.459636   5.066570
    20  H    5.257182   5.211288   4.247910   4.101093   2.754717
                    6          7          8          9         10
     6  C    0.000000
     7  H    2.177041   0.000000
     8  H    2.164628   4.315915   0.000000
     9  Cl   4.007965   5.590925   2.756049   0.000000
    10  O    4.163937   4.484051   4.479150   3.001722   0.000000
    11  Cl   4.043037   2.799518   5.603638   5.471358   2.981545
    12  C    1.484248   2.738734   2.780462   5.209754   5.647909
    13  C    2.535609   2.631920   4.174228   6.495870   6.501189
    14  C    3.754099   3.835899   5.116443   7.616854   7.787858
    15  C    2.562186   4.147205   2.750262   5.485203   6.567870
    16  C    3.838829   5.061709   4.098647   6.850938   7.931399
    17  C    4.339101   4.961268   5.152934   7.844917   8.499997
    18  Cl   6.081576   6.574553   6.774892   9.506025  10.242136
    19  H    4.710404   6.105002   4.543097   7.276550   8.680429
    20  H    2.824839   4.766903   2.119405   4.853468   6.403342
                   11         12         13         14         15
    11  Cl   0.000000
    12  C    5.215627   0.000000
    13  C    5.414029   1.399586   0.000000
    14  C    6.635293   2.407200   1.292295   0.000000
    15  C    6.537009   1.409806   2.334011   2.722895   0.000000
    16  C    7.660279   2.453533   2.683472   2.358037   1.395927
    17  C    7.726941   2.855939   2.332648   1.377210   2.427596
    18  Cl   9.367911   4.598200   3.957008   2.759163   4.025195
    19  H    8.639939   3.428215   3.768574   3.349845   2.150439
    20  H    6.859902   2.175690   3.345415   3.805186   1.083325
                   16         17         18         19         20
    16  C    0.000000
    17  C    1.397193   0.000000
    18  Cl   2.719779   1.742486   0.000000
    19  H    1.085102   2.151559   2.853613   0.000000
    20  H    2.120786   3.385762   4.840094   2.425395   0.000000
 Stoichiometry    C12H4Cl3O(1-)
 Framework group  C1[X(C12H4Cl3O)]
 Deg. of freedom    54
 Full point group                 C1      NOp   1
 RotChk:  IX=3 Diff= 2.31D-02
 Largest Abelian subgroup         C1      NOp   1
 Largest concise Abelian subgroup C1      NOp   1
                         Standard orientation:                         
 ---------------------------------------------------------------------
 Center     Atomic      Atomic             Coordinates (Angstroms)
 Number     Number       Type             X           Y           Z
 ---------------------------------------------------------------------
      1          6           0        3.146846   -0.032222   -0.000054
      2          6           0        2.302157   -1.244442    0.000001
      3          6           0        0.949790   -1.194717    0.000036
      4          6           0        2.361598    1.198030   -0.000005
      5          6           0        0.952401    1.198323   -0.000002
      6          6           0        0.213580    0.038645    0.000013
      7          1           0        0.397397   -2.130622    0.000090
      8          1           0        0.501514    2.184037   -0.000007
      9         17           0        3.208405    2.702253    0.000036
     10          8           0        4.376277   -0.062961   -0.000124
     11         17           0        3.123288   -2.768443    0.000038
     12          6           0       -1.270666    0.041527    0.000001
     13          6           0       -2.036789   -1.129753   -0.000024
     14          6           0       -3.326550   -1.210654   -0.000026
     15          6           0       -2.068226    1.204047    0.000014
     16          6           0       -3.462836    1.143442    0.000006
     17          6           0       -4.123685   -0.087585   -0.000009
     18         17           0       -5.865635   -0.130825   -0.000006
     19          1           0       -4.039953    2.062345    0.000021
     20          1           0       -1.617885    2.189332    0.000023
 ---------------------------------------------------------------------
 Rotational constants (GHZ):           0.7446453           0.1628757           0.1336439
 Leave Link  202 at Wed Jul  6 08:17:14 2022, MaxMem=   671088640 cpu:               0.3 elap:               0.1
 (Enter /gpfs/software/gaussian16/sse4/tar/g16/l301.exe)
 Standard basis: 6-311+G(d,p) (5D, 7F)
 Ernie: Thresh=  0.10000D-02 Tol=  0.10000D-05 Strict=F.
 There are   416 symmetry adapted cartesian basis functions of A   symmetry.
 There are   400 symmetry adapted basis functions of A   symmetry.
   400 basis functions,   659 primitive gaussians,   416 cartesian basis functions
    68 alpha electrons       68 beta electrons
       nuclear repulsion energy      1219.6201421165 Hartrees.
 IExCor= 4336 DFT=T Ex+Corr=M062X ExCW=0 ScaHFX=  0.540000
 ScaDFX=  1.000000  1.000000  1.000000  1.000000 ScalE2=  1.000000  1.000000
 IRadAn=      5 IRanWt=     -1 IRanGd=            0 ICorTp=0 IEmpDi=  4
 NAtoms=   20 NActive=   20 NUniq=   20 SFac= 1.00D+00 NAtFMM=   60 NAOKFM=F Big=F
 Integral buffers will be    131072 words long.
 Raffenetti 2 integral format.
 Two-electron integral symmetry is turned on.
 Leave Link  301 at Wed Jul  6 08:17:14 2022, MaxMem=   671088640 cpu:               0.4 elap:               0.2
 (Enter /gpfs/software/gaussian16/sse4/tar/g16/l302.exe)
 NPDir=0 NMtPBC=     1 NCelOv=     1 NCel=       1 NClECP=     1 NCelD=      1
         NCelK=      1 NCelE2=     1 NClLst=     1 CellRange=     0.0.
 One-electron integrals computed using PRISM.
 One-electron integral symmetry used in STVInt
 NBasis=   400 RedAO= T EigKep=  1.12D-06  NBF=   400
 NBsUse=   395 1.00D-06 EigRej=  9.35D-07 NBFU=   395
 Precomputing XC quadrature grid using
 IXCGrd= 4 IRadAn=           5 IRanWt=          -1 IRanGd=           0 AccXCQ= 0.00D+00.
 Generated NRdTot=       0 NPtTot=           0 NUsed=           0 NTot=          32
 NSgBfM=   408   408   408   408   408 MxSgAt=    20 MxSgA2=    20.
 Leave Link  302 at Wed Jul  6 08:17:16 2022, MaxMem=   671088640 cpu:               7.4 elap:               2.6
 (Enter /gpfs/software/gaussian16/sse4/tar/g16/l303.exe)
 DipDrv:  MaxL=1.
 Leave Link  303 at Wed Jul  6 08:17:47 2022, MaxMem=   671088640 cpu:               1.3 elap:              15.5
 (Enter /gpfs/software/gaussian16/sse4/tar/g16/l401.exe)
 Initial guess from the checkpoint file:  "checkpoint.chk"
 B after Tr=     0.000000   -0.000000   -0.000000
         Rot=    0.999973    0.000000    0.000000    0.007291 Ang=   0.84 deg.
 Guess basis will be translated and rotated to current coordinates.
 JPrj=2 DoOrth=T DoCkMO=T.
 Generating alternative initial guess.
 ExpMin= 4.38D-02 ExpMax= 1.06D+05 ExpMxC= 3.62D+03 IAcc=2 IRadAn=         4 AccDes= 0.00D+00
 Harris functional with IExCor= 1009 and IRadAn=       4 diagonalized for initial guess.
 HarFok:  IExCor= 1009 AccDes= 0.00D+00 IRadAn=         4 IDoV= 1 UseB2=F ITyADJ=14
 ICtDFT=  3500011 ScaDFX=  1.000000  1.000000  1.000000  1.000000
 FoFCou: FMM=F IPFlag=           0 FMFlag=      100000 FMFlg1=           0
         NFxFlg=           0 DoJE=T BraDBF=F KetDBF=T FulRan=T
         wScrn=  0.000000 ICntrl=       500 IOpCl=  0 I1Cent=   200000004 NGrid=           0
         NMat0=    1 NMatS0=      1 NMatT0=    0 NMatD0=    1 NMtDS0=    0 NMtDT0=    0
 Petite list used in FoFCou.
 Harris En= -1914.52131839891    
 Leave Link  401 at Wed Jul  6 08:18:07 2022, MaxMem=   671088640 cpu:              69.9 elap:              19.9
 (Enter /gpfs/software/gaussian16/sse4/tar/g16/l502.exe)
 Integral symmetry usage will be decided dynamically.
 Closed shell SCF:
 Using DIIS extrapolation, IDIIS=  1040.
 NGot=   671088640 LenX=   670736251 LenY=   670562754
 Requested convergence on RMS density matrix=1.00D-08 within 128 cycles.
 Requested convergence on MAX density matrix=1.00D-06.
 Requested convergence on             energy=1.00D-06.
 No special actions if energy rises.
 Fock matrices will be formed incrementally for  20 cycles.

 Cycle   1  Pass 1  IDiag  1:
 FoFJK:  IHMeth= 1 ICntrl=       0 DoSepK=F KAlg= 0 I1Cent=           0 FoldK=F
 IRaf= 800000000 NMat=       1 IRICut=       1 DoRegI=T DoRafI=F ISym2E= 0 IDoP0=0 IntGTp=1.
 FoFCou: FMM=F IPFlag=           0 FMFlag=      100000 FMFlg1=           0
         NFxFlg=           0 DoJE=F BraDBF=F KetDBF=F FulRan=T
         wScrn=  0.000000 ICntrl=         0 IOpCl=  0 I1Cent=           0 NGrid=           0
         NMat0=    1 NMatS0=      1 NMatT0=    0 NMatD0=    1 NMtDS0=    0 NMtDT0=    0
 Symmetry not used in FoFCou.
 E= -1915.32790857100    
 DIIS: error= 5.15D-03 at cycle   1 NSaved=   1.
 NSaved= 1 IEnMin= 1 EnMin= -1915.32790857100     IErMin= 1 ErrMin= 5.15D-03
 ErrMax= 5.15D-03  0.00D+00 EMaxC= 1.00D-01 BMatC= 2.74D-02 BMatP= 2.74D-02
 IDIUse=3 WtCom= 9.48D-01 WtEn= 5.15D-02
 Coeff-Com:  0.100D+01
 Coeff-En:   0.100D+01
 Coeff:      0.100D+01
 Gap=     0.383 Goal=   None    Shift=    0.000
 GapD=    0.383 DampG=1.000 DampE=1.000 DampFc=1.0000 IDamp=-1.
 RMSDP=1.48D-02 MaxDP=2.13D+00              OVMax= 7.34D-02

 Cycle   2  Pass 1  IDiag  1:
 RMSU=  1.25D-02    CP:  1.08D+00
 E= -1915.36942150417     Delta-E=       -0.041512933170 Rises=F Damp=F
 DIIS: error= 3.75D-03 at cycle   2 NSaved=   2.
 NSaved= 2 IEnMin= 2 EnMin= -1915.36942150417     IErMin= 2 ErrMin= 3.75D-03
 ErrMax= 3.75D-03  0.00D+00 EMaxC= 1.00D-01 BMatC= 1.86D-03 BMatP= 2.74D-02
 IDIUse=3 WtCom= 9.63D-01 WtEn= 3.75D-02
 Coeff-Com:  0.460D-01 0.954D+00
 Coeff-En:   0.000D+00 0.100D+01
 Coeff:      0.442D-01 0.956D+00
 Gap=     0.131 Goal=   None    Shift=    0.000
 RMSDP=4.37D-03 MaxDP=8.01D-01 DE=-4.15D-02 OVMax= 2.56D-02

 Cycle   3  Pass 1  IDiag  1:
 RMSU=  2.98D-03    CP:  1.10D+00  1.21D+00
 E= -1915.36975847495     Delta-E=       -0.000336970782 Rises=F Damp=F
 DIIS: error= 5.47D-03 at cycle   3 NSaved=   3.
 NSaved= 3 IEnMin= 3 EnMin= -1915.36975847495     IErMin= 2 ErrMin= 3.75D-03
 ErrMax= 5.47D-03  0.00D+00 EMaxC= 1.00D-01 BMatC= 1.99D-03 BMatP= 1.86D-03
 IDIUse=3 WtCom= 9.45D-01 WtEn= 5.47D-02
 Coeff-Com: -0.398D-01 0.523D+00 0.517D+00
 Coeff-En:   0.000D+00 0.458D+00 0.542D+00
 Coeff:     -0.376D-01 0.519D+00 0.518D+00
 Gap=     0.119 Goal=   None    Shift=    0.000
 RMSDP=1.57D-03 MaxDP=1.22D-01 DE=-3.37D-04 OVMax= 1.85D-02

 Cycle   4  Pass 1  IDiag  1:
 RMSU=  1.42D-03    CP:  1.10D+00  1.23D+00  9.54D-01
 E= -1915.37195367922     Delta-E=       -0.002195204270 Rises=F Damp=F
 DIIS: error= 5.51D-04 at cycle   4 NSaved=   4.
 NSaved= 4 IEnMin= 4 EnMin= -1915.37195367922     IErMin= 4 ErrMin= 5.51D-04
 ErrMax= 5.51D-04  0.00D+00 EMaxC= 1.00D-01 BMatC= 6.90D-05 BMatP= 1.86D-03
 IDIUse=3 WtCom= 9.94D-01 WtEn= 5.51D-03
 Coeff-Com: -0.161D-01 0.121D+00 0.203D+00 0.692D+00
 Coeff-En:   0.000D+00 0.000D+00 0.000D+00 0.100D+01
 Coeff:     -0.160D-01 0.120D+00 0.202D+00 0.694D+00
 Gap=     0.120 Goal=   None    Shift=    0.000
 RMSDP=4.57D-04 MaxDP=4.74D-02 DE=-2.20D-03 OVMax= 3.33D-03

 Cycle   5  Pass 1  IDiag  1:
 RMSU=  2.37D-04    CP:  1.10D+00  1.24D+00  1.05D+00  9.69D-01
 E= -1915.37202797774     Delta-E=       -0.000074298518 Rises=F Damp=F
 DIIS: error= 4.13D-04 at cycle   5 NSaved=   5.
 NSaved= 5 IEnMin= 5 EnMin= -1915.37202797774     IErMin= 5 ErrMin= 4.13D-04
 ErrMax= 4.13D-04  0.00D+00 EMaxC= 1.00D-01 BMatC= 1.61D-05 BMatP= 6.90D-05
 IDIUse=3 WtCom= 9.96D-01 WtEn= 4.13D-03
 Coeff-Com: -0.243D-02-0.136D-01 0.320D-01 0.367D+00 0.617D+00
 Coeff-En:   0.000D+00 0.000D+00 0.000D+00 0.721D-02 0.993D+00
 Coeff:     -0.242D-02-0.135D-01 0.319D-01 0.365D+00 0.619D+00
 Gap=     0.121 Goal=   None    Shift=    0.000
 RMSDP=1.56D-04 MaxDP=1.14D-02 DE=-7.43D-05 OVMax= 2.16D-03

 Cycle   6  Pass 1  IDiag  1:
 RMSU=  1.22D-04    CP:  1.09D+00  1.24D+00  1.07D+00  1.02D+00  1.02D+00
 E= -1915.37204238584     Delta-E=       -0.000014408102 Rises=F Damp=F
 DIIS: error= 2.07D-04 at cycle   6 NSaved=   6.
 NSaved= 6 IEnMin= 6 EnMin= -1915.37204238584     IErMin= 6 ErrMin= 2.07D-04
 ErrMax= 2.07D-04  0.00D+00 EMaxC= 1.00D-01 BMatC= 4.97D-06 BMatP= 1.61D-05
 IDIUse=3 WtCom= 9.98D-01 WtEn= 2.07D-03
 Coeff-Com:  0.709D-03-0.269D-01-0.102D-01 0.142D+00 0.409D+00 0.485D+00
 Coeff-En:   0.000D+00 0.000D+00 0.000D+00 0.000D+00 0.132D+00 0.868D+00
 Coeff:      0.707D-03-0.269D-01-0.102D-01 0.141D+00 0.409D+00 0.486D+00
 Gap=     0.121 Goal=   None    Shift=    0.000
 RMSDP=9.47D-05 MaxDP=1.01D-02 DE=-1.44D-05 OVMax= 1.12D-03

 Cycle   7  Pass 1  IDiag  1:
 RMSU=  4.27D-05    CP:  1.09D+00  1.24D+00  1.08D+00  1.06D+00  1.00D+00
                    CP:  1.09D+00
 E= -1915.37204781379     Delta-E=       -0.000005427950 Rises=F Damp=F
 DIIS: error= 8.83D-05 at cycle   7 NSaved=   7.
 NSaved= 7 IEnMin= 7 EnMin= -1915.37204781379     IErMin= 7 ErrMin= 8.83D-05
 ErrMax= 8.83D-05  0.00D+00 EMaxC= 1.00D-01 BMatC= 4.96D-07 BMatP= 4.97D-06
 IDIUse=1 WtCom= 1.00D+00 WtEn= 0.00D+00
 Coeff-Com:  0.811D-03-0.125D-01-0.129D-01 0.124D-01 0.105D+00 0.262D+00
 Coeff-Com:  0.645D+00
 Coeff:      0.811D-03-0.125D-01-0.129D-01 0.124D-01 0.105D+00 0.262D+00
 Coeff:      0.645D+00
 Gap=     0.120 Goal=   None    Shift=    0.000
 RMSDP=3.48D-05 MaxDP=3.95D-03 DE=-5.43D-06 OVMax= 4.28D-04

 Cycle   8  Pass 1  IDiag  1:
 RMSU=  1.78D-05    CP:  1.10D+00  1.25D+00  1.09D+00  1.07D+00  1.03D+00
                    CP:  1.15D+00  1.09D+00
 E= -1915.37204858911     Delta-E=       -0.000000775320 Rises=F Damp=F
 DIIS: error= 2.26D-05 at cycle   8 NSaved=   8.
 NSaved= 8 IEnMin= 8 EnMin= -1915.37204858911     IErMin= 8 ErrMin= 2.26D-05
 ErrMax= 2.26D-05  0.00D+00 EMaxC= 1.00D-01 BMatC= 6.43D-08 BMatP= 4.96D-07
 IDIUse=1 WtCom= 1.00D+00 WtEn= 0.00D+00
 Coeff-Com:  0.293D-03-0.772D-03-0.473D-02-0.214D-01-0.340D-01 0.135D-01
 Coeff-Com:  0.266D+00 0.781D+00
 Coeff:      0.293D-03-0.772D-03-0.473D-02-0.214D-01-0.340D-01 0.135D-01
 Coeff:      0.266D+00 0.781D+00
 Gap=     0.120 Goal=   None    Shift=    0.000
 RMSDP=2.25D-05 MaxDP=3.20D-03 DE=-7.75D-07 OVMax= 3.16D-04

 Cycle   9  Pass 1  IDiag  1:
 RMSU=  9.84D-06    CP:  1.09D+00  1.25D+00  1.09D+00  1.08D+00  1.06D+00
                    CP:  1.24D+00  1.15D+00  9.56D-01
 E= -1915.37204874013     Delta-E=       -0.000000151018 Rises=F Damp=F
 DIIS: error= 9.42D-06 at cycle   9 NSaved=   9.
 NSaved= 9 IEnMin= 9 EnMin= -1915.37204874013     IErMin= 9 ErrMin= 9.42D-06
 ErrMax= 9.42D-06  0.00D+00 EMaxC= 1.00D-01 BMatC= 1.84D-08 BMatP= 6.43D-08
 IDIUse=1 WtCom= 1.00D+00 WtEn= 0.00D+00
 Coeff-Com: -0.811D-05 0.221D-02 0.101D-03-0.138D-01-0.404D-01-0.487D-01
 Coeff-Com:  0.504D-02 0.409D+00 0.687D+00
 Coeff:     -0.811D-05 0.221D-02 0.101D-03-0.138D-01-0.404D-01-0.487D-01
 Coeff:      0.504D-02 0.409D+00 0.687D+00
 Gap=     0.120 Goal=   None    Shift=    0.000
 RMSDP=5.53D-06 MaxDP=5.18D-04 DE=-1.51D-07 OVMax= 1.25D-04

 Cycle  10  Pass 1  IDiag  1:
 RMSU=  2.93D-06    CP:  1.09D+00  1.25D+00  1.09D+00  1.07D+00  1.07D+00
                    CP:  1.26D+00  1.16D+00  1.11D+00  9.18D-01
 E= -1915.37204877249     Delta-E=       -0.000000032360 Rises=F Damp=F
 DIIS: error= 2.90D-06 at cycle  10 NSaved=  10.
 NSaved=10 IEnMin=10 EnMin= -1915.37204877249     IErMin=10 ErrMin= 2.90D-06
 ErrMax= 2.90D-06  0.00D+00 EMaxC= 1.00D-01 BMatC= 1.64D-09 BMatP= 1.84D-08
 IDIUse=1 WtCom= 1.00D+00 WtEn= 0.00D+00
 Coeff-Com: -0.470D-04 0.979D-03 0.790D-03-0.187D-02-0.984D-02-0.198D-01
 Coeff-Com: -0.348D-01 0.321D-01 0.261D+00 0.771D+00
 Coeff:     -0.470D-04 0.979D-03 0.790D-03-0.187D-02-0.984D-02-0.198D-01
 Coeff:     -0.348D-01 0.321D-01 0.261D+00 0.771D+00
 Gap=     0.120 Goal=   None    Shift=    0.000
 RMSDP=2.96D-06 MaxDP=2.40D-04 DE=-3.24D-08 OVMax= 4.24D-05

 Cycle  11  Pass 1  IDiag  1:
 RMSU=  1.55D-06    CP:  1.09D+00  1.25D+00  1.09D+00  1.07D+00  1.06D+00
                    CP:  1.26D+00  1.16D+00  1.09D+00  9.67D-01  1.17D+00
 E= -1915.37204877543     Delta-E=       -0.000000002941 Rises=F Damp=F
 DIIS: error= 1.13D-06 at cycle  11 NSaved=  11.
 NSaved=11 IEnMin=11 EnMin= -1915.37204877543     IErMin=11 ErrMin= 1.13D-06
 ErrMax= 1.13D-06  0.00D+00 EMaxC= 1.00D-01 BMatC= 3.17D-10 BMatP= 1.64D-09
 IDIUse=1 WtCom= 1.00D+00 WtEn= 0.00D+00
 Coeff-Com: -0.219D-04 0.221D-03 0.359D-03 0.638D-03-0.376D-03-0.421D-02
 Coeff-Com: -0.156D-01-0.276D-01 0.438D-01 0.360D+00 0.643D+00
 Coeff:     -0.219D-04 0.221D-03 0.359D-03 0.638D-03-0.376D-03-0.421D-02
 Coeff:     -0.156D-01-0.276D-01 0.438D-01 0.360D+00 0.643D+00
 Gap=     0.120 Goal=   None    Shift=    0.000
 RMSDP=8.37D-07 MaxDP=1.04D-04 DE=-2.94D-09 OVMax= 1.44D-05

 Cycle  12  Pass 1  IDiag  1:
 RMSU=  3.55D-07    CP:  1.09D+00  1.25D+00  1.09D+00  1.07D+00  1.06D+00
                    CP:  1.26D+00  1.15D+00  1.10D+00  9.94D-01  1.26D+00
                    CP:  8.80D-01
 E= -1915.37204877580     Delta-E=       -0.000000000379 Rises=F Damp=F
 DIIS: error= 3.15D-07 at cycle  12 NSaved=  12.
 NSaved=12 IEnMin=12 EnMin= -1915.37204877580     IErMin=12 ErrMin= 3.15D-07
 ErrMax= 3.15D-07  0.00D+00 EMaxC= 1.00D-01 BMatC= 5.09D-11 BMatP= 3.17D-10
 IDIUse=1 WtCom= 1.00D+00 WtEn= 0.00D+00
 Coeff-Com:  0.425D-06-0.113D-03-0.373D-05 0.750D-03 0.203D-02 0.198D-02
 Coeff-Com: -0.817D-03-0.219D-01-0.350D-01 0.167D-01 0.298D+00 0.738D+00
 Coeff:      0.425D-06-0.113D-03-0.373D-05 0.750D-03 0.203D-02 0.198D-02
 Coeff:     -0.817D-03-0.219D-01-0.350D-01 0.167D-01 0.298D+00 0.738D+00
 Gap=     0.120 Goal=   None    Shift=    0.000
 RMSDP=5.88D-07 MaxDP=5.21D-05 DE=-3.79D-10 OVMax= 4.16D-06

 Cycle  13  Pass 1  IDiag  1:
 RMSU=  2.62D-07    CP:  1.09D+00  1.25D+00  1.09D+00  1.07D+00  1.06D+00
                    CP:  1.26D+00  1.15D+00  1.09D+00  9.98D-01  1.24D+00
                    CP:  9.44D-01  1.08D+00
 E= -1915.37204877588     Delta-E=       -0.000000000078 Rises=F Damp=F
 DIIS: error= 1.15D-07 at cycle  13 NSaved=  13.
 NSaved=13 IEnMin=13 EnMin= -1915.37204877588     IErMin=13 ErrMin= 1.15D-07
 ErrMax= 1.15D-07  0.00D+00 EMaxC= 1.00D-01 BMatC= 4.65D-12 BMatP= 5.09D-11
 IDIUse=1 WtCom= 1.00D+00 WtEn= 0.00D+00
 Coeff-Com:  0.163D-05-0.636D-04-0.295D-04 0.285D-03 0.898D-03 0.103D-02
 Coeff-Com:  0.746D-03-0.625D-02-0.173D-01-0.206D-01 0.793D-01 0.321D+00
 Coeff-Com:  0.641D+00
 Coeff:      0.163D-05-0.636D-04-0.295D-04 0.285D-03 0.898D-03 0.103D-02
 Coeff:      0.746D-03-0.625D-02-0.173D-01-0.206D-01 0.793D-01 0.321D+00
 Coeff:      0.641D+00
 Gap=     0.120 Goal=   None    Shift=    0.000
 RMSDP=1.04D-07 MaxDP=1.12D-05 DE=-7.78D-11 OVMax= 9.96D-07

 Cycle  14  Pass 1  IDiag  1:
 RMSU=  4.60D-08    CP:  1.09D+00  1.25D+00  1.09D+00  1.07D+00  1.06D+00
                    CP:  1.26D+00  1.15D+00  1.09D+00  9.96D-01  1.24D+00
                    CP:  9.57D-01  1.18D+00  9.68D-01
 E= -1915.37204877587     Delta-E=        0.000000000012 Rises=F Damp=F
 DIIS: error= 4.49D-08 at cycle  14 NSaved=  14.
 NSaved=14 IEnMin=13 EnMin= -1915.37204877588     IErMin=14 ErrMin= 4.49D-08
 ErrMax= 4.49D-08  0.00D+00 EMaxC= 1.00D-01 BMatC= 6.57D-13 BMatP= 4.65D-12
 IDIUse=1 WtCom= 1.00D+00 WtEn= 0.00D+00
 Coeff-Com:  0.532D-06-0.631D-05-0.117D-04-0.849D-05 0.202D-04 0.245D-04
 Coeff-Com:  0.356D-03 0.133D-02-0.127D-02-0.122D-01-0.199D-01 0.154D-02
 Coeff-Com:  0.275D+00 0.755D+00
 Coeff:      0.532D-06-0.631D-05-0.117D-04-0.849D-05 0.202D-04 0.245D-04
 Coeff:      0.356D-03 0.133D-02-0.127D-02-0.122D-01-0.199D-01 0.154D-02
 Coeff:      0.275D+00 0.755D+00
 Gap=     0.120 Goal=   None    Shift=    0.000
 RMSDP=6.90D-08 MaxDP=5.91D-06 DE= 1.18D-11 OVMax= 4.49D-07

 Cycle  15  Pass 1  IDiag  1:
 RMSU=  1.86D-08    CP:  1.09D+00  1.25D+00  1.09D+00  1.07D+00  1.06D+00
                    CP:  1.26D+00  1.15D+00  1.09D+00  9.95D-01  1.23D+00
                    CP:  9.61D-01  1.22D+00  1.04D+00  1.14D+00
 E= -1915.37204877581     Delta-E=        0.000000000057 Rises=F Damp=F
 DIIS: error= 1.92D-08 at cycle  15 NSaved=  15.
 NSaved=15 IEnMin=13 EnMin= -1915.37204877588     IErMin=15 ErrMin= 1.92D-08
 ErrMax= 1.92D-08  0.00D+00 EMaxC= 1.00D-01 BMatC= 5.09D-14 BMatP= 6.57D-13
 IDIUse=1 WtCom= 1.00D+00 WtEn= 0.00D+00
 Coeff-Com:  0.849D-07 0.246D-05-0.171D-05-0.232D-04-0.592D-04-0.812D-04
 Coeff-Com:  0.845D-04 0.869D-03 0.954D-03-0.243D-02-0.127D-01-0.296D-01
 Coeff-Com:  0.471D-01 0.265D+00 0.731D+00
 Coeff:      0.849D-07 0.246D-05-0.171D-05-0.232D-04-0.592D-04-0.812D-04
 Coeff:      0.845D-04 0.869D-03 0.954D-03-0.243D-02-0.127D-01-0.296D-01
 Coeff:      0.471D-01 0.265D+00 0.731D+00
 Gap=     0.120 Goal=   None    Shift=    0.000
 RMSDP=4.11D-08 MaxDP=6.73D-06 DE= 5.68D-11 OVMax= 1.22D-07

 Cycle  16  Pass 1  IDiag  1:
 RMSU=  8.22D-09    CP:  1.09D+00  1.25D+00  1.09D+00  1.07D+00  1.06D+00
                    CP:  1.26D+00  1.15D+00  1.09D+00  9.95D-01  1.23D+00
                    CP:  9.58D-01  1.22D+00  1.08D+00  1.20D+00  1.13D+00
 E= -1915.37204877585     Delta-E=       -0.000000000038 Rises=F Damp=F
 DIIS: error= 1.01D-08 at cycle  16 NSaved=  16.
 NSaved=16 IEnMin=13 EnMin= -1915.37204877588     IErMin=16 ErrMin= 1.01D-08
 ErrMax= 1.01D-08  0.00D+00 EMaxC= 1.00D-01 BMatC= 1.62D-14 BMatP= 5.09D-14
 IDIUse=1 WtCom= 1.00D+00 WtEn= 0.00D+00
 Coeff-Com: -0.426D-07 0.264D-05 0.113D-05-0.123D-04-0.387D-04-0.546D-04
 Coeff-Com:  0.684D-05 0.292D-03 0.837D-03 0.883D-03-0.376D-02-0.187D-01
 Coeff-Com: -0.192D-01 0.203D-01 0.403D+00 0.616D+00
 Coeff:     -0.426D-07 0.264D-05 0.113D-05-0.123D-04-0.387D-04-0.546D-04
 Coeff:      0.684D-05 0.292D-03 0.837D-03 0.883D-03-0.376D-02-0.187D-01
 Coeff:     -0.192D-01 0.203D-01 0.403D+00 0.616D+00
 Gap=     0.120 Goal=   None    Shift=    0.000
 RMSDP=7.45D-09 MaxDP=6.31D-07 DE=-3.77D-11 OVMax= 4.46D-08

 SCF Done:  E(RM062X) =  -1915.37204878     A.U. after   16 cycles
            NFock= 16  Conv=0.75D-08     -V/T= 2.0027
 KE= 1.910262985934D+03 PE=-6.983032678387D+03 EE= 1.937777501561D+03
 Leave Link  502 at Wed Jul  6 08:24:54 2022, MaxMem=   671088640 cpu:            1939.1 elap:             407.2
 (Enter /gpfs/software/gaussian16/sse4/tar/g16/l701.exe)
 ... and contract with generalized density number  0.
 Compute integral first derivatives.
 Leave Link  701 at Wed Jul  6 08:24:56 2022, MaxMem=   671088640 cpu:               4.1 elap:               2.1
 (Enter /gpfs/software/gaussian16/sse4/tar/g16/l702.exe)
 L702 exits ... SP integral derivatives will be done elsewhere.
 Leave Link  702 at Wed Jul  6 08:24:56 2022, MaxMem=   671088640 cpu:               0.2 elap:               0.1
 (Enter /gpfs/software/gaussian16/sse4/tar/g16/l703.exe)
 Integral derivatives from FoFJK, PRISM(SPDF).
 Compute integral first derivatives, UseDBF=F ICtDFT=           0.
 Calling FoFJK, ICntrl=      2127 FMM=F ISym2X=0 I1Cent= 0 IOpClX= 0 NMat=1 NMatS=1 NMatT=0.
 FoFJK:  IHMeth= 1 ICntrl=    2127 DoSepK=F KAlg= 0 I1Cent=           0 FoldK=F
 IRaf=         0 NMat=       1 IRICut=       1 DoRegI=T DoRafI=F ISym2E= 0 IDoP0=0 IntGTp=1.
 FoFCou: FMM=F IPFlag=           0 FMFlag=      100000 FMFlg1=         800
         NFxFlg=           0 DoJE=F BraDBF=F KetDBF=F FulRan=T
         wScrn=  0.000000 ICntrl=      2127 IOpCl=  0 I1Cent=           0 NGrid=           0
         NMat0=    1 NMatS0=      1 NMatT0=    0 NMatD0=    1 NMtDS0=    0 NMtDT0=    0
 Symmetry not used in FoFCou.
 Leave Link  703 at Wed Jul  6 08:25:54 2022, MaxMem=   671088640 cpu:             279.0 elap:              58.4
 (Enter /gpfs/software/gaussian16/sse4/tar/g16/l716.exe)
 Dipole        =-3.28358572D+00 6.59551320D-01 8.65260878D-05
 ***** Axes restored to original set *****
 -------------------------------------------------------------------
 Center     Atomic                   Forces (Hartrees/Bohr)
 Number     Number              X              Y              Z
 -------------------------------------------------------------------
      1        6           0.004979056    0.000172961   -0.003342394
      2        6          -0.009477679    0.018351689   -0.013116492
      3        6           0.021637655   -0.000633922   -0.013074663
      4        6           0.031386040   -0.023670870    0.004756382
      5        6          -0.038746565    0.024652541   -0.001106751
      6        6           0.016350704   -0.019956976    0.010427459
      7        1           0.001184847   -0.000208433   -0.000533539
      8        1           0.003689778   -0.001498787   -0.000780211
      9       17          -0.005521641    0.005845247   -0.002587601
     10        8          -0.006601201    0.000709941    0.003449326
     11       17          -0.002424179   -0.003344524    0.005026159
     12        6          -0.043670290   -0.001362826    0.029142382
     13        6           0.075257086   -0.004158337   -0.043439580
     14        6          -0.069333377    0.020231377    0.022920151
     15        6           0.015313501   -0.004964421   -0.004543723
     16        6          -0.007990186    0.000639007    0.004404708
     17        6           0.008609884   -0.006371377    0.001177911
     18       17           0.007743167   -0.001806618   -0.003031790
     19        1           0.001003221   -0.001550623    0.000980146
     20        1          -0.003389823   -0.001075050    0.003272121
 -------------------------------------------------------------------
 Cartesian Forces:  Max     0.075257086 RMS     0.019391701
 Leave Link  716 at Wed Jul  6 08:26:48 2022, MaxMem=   671088640 cpu:               0.3 elap:               1.2
 (Enter /gpfs/software/gaussian16/sse4/tar/g16/l103.exe)

 GradGradGradGradGradGradGradGradGradGradGradGradGradGradGradGradGradGrad
 Berny optimization.
 Using GEDIIS/GDIIS optimizer.
 FormGI is forming the generalized inverse of G from B-inverse, IUseBI=4.
 GSVD:  received Info=                   1 from GESDD.
 Internal  Forces:  Max     0.066832736 RMS     0.009565206
 Search for a local minimum.
 Step number   2 out of a maximum of  108
 All quantities printed in internal units (Hartrees-Bohrs-Radians)
 RMS Force = .95652D-02 SwitMx=.10000D-02 MixMth= 1
 Mixed Optimization -- RFO/linear search
 Update second derivatives using D2CorX and points    1    2
 DE= -4.48D-02 DEPred=-4.19D-02 R= 1.07D+00
 TightC=F SS=  1.41D+00  RLast= 3.00D-01 DXNew= 5.0454D-01 8.9994D-01
 Trust test= 1.07D+00 RLast= 3.00D-01 DXMaxT set to 5.05D-01
 ITU=  1  0
 Use linear search instead of GDIIS.
     Eigenvalues ---    0.00602   0.00967   0.01117   0.01263   0.01401
     Eigenvalues ---    0.01441   0.01656   0.01873   0.01976   0.02006
     Eigenvalues ---    0.02026   0.02050   0.02122   0.02160   0.02200
     Eigenvalues ---    0.02217   0.02332   0.15826   0.16000   0.16000
     Eigenvalues ---    0.16038   0.21580   0.22513   0.23476   0.23546
     Eigenvalues ---    0.24907   0.25000   0.25000   0.25000   0.25000
     Eigenvalues ---    0.25000   0.25000   0.25349   0.30597   0.32795
     Eigenvalues ---    0.33017   0.33119   0.33529   0.33788   0.35012
     Eigenvalues ---    0.35232   0.35382   0.35539   0.35613   0.37315
     Eigenvalues ---    0.41054   0.41848   0.44136   0.45364   0.46417
     Eigenvalues ---    0.49905   0.52259   0.54903   0.93270
 RFO step:  Lambda=-3.51364163D-03 EMin= 6.02108757D-03
 Quartic linear search produced a step of  0.60928.
 Iteration  1 RMS(Cart)=  0.02113376 RMS(Int)=  0.00064905
 Iteration  2 RMS(Cart)=  0.00078825 RMS(Int)=  0.00029233
 Iteration  3 RMS(Cart)=  0.00000037 RMS(Int)=  0.00029233
 ITry= 1 IFail=0 DXMaxC= 8.76D-02 DCOld= 1.00D+10 DXMaxT= 5.05D-01 DXLimC= 3.00D+00 Rises=F
 Variable       Old X    -DE/DX   Delta X   Delta X   Delta X     New X
                                 (Linear)    (Quad)   (Total)
    R1        2.79205  -0.00860  -0.01245  -0.01523  -0.02770   2.76435
    R2        2.75805  -0.00803  -0.02504   0.01301  -0.01201   2.74605
    R3        2.32401   0.00742   0.00596   0.00321   0.00917   2.33319
    R4        2.55733   0.01019   0.01185   0.00846   0.02028   2.57761
    R5        3.27138   0.00650   0.00838   0.01338   0.02175   3.29313
    R6        2.71436  -0.01963  -0.04138  -0.00008  -0.04149   2.67288
    R7        2.05369   0.00060   0.00316  -0.00386  -0.00071   2.05298
    R8        2.66300  -0.02420  -0.04042  -0.01903  -0.05942   2.60358
    R9        3.26205   0.00834   0.01058   0.01683   0.02741   3.28946
   R10        2.59843   0.01943   0.02563   0.01132   0.03696   2.63540
   R11        2.04835   0.00077   0.00089   0.00159   0.00248   2.05084
   R12        2.80482  -0.01884  -0.03240  -0.02570  -0.05810   2.74673
   R13        2.64483  -0.00320  -0.01126   0.00768  -0.00290   2.64194
   R14        2.66415   0.00304   0.00084   0.01132   0.01231   2.67646
   R15        2.44208  -0.06683  -0.13090   0.00789  -0.12252   2.31956
   R16        2.60255  -0.00285  -0.01762   0.02180   0.00406   2.60661
   R17        2.63792   0.00076  -0.00847   0.02294   0.01400   2.65192
   R18        2.04719  -0.00071  -0.00336   0.00376   0.00041   2.04760
   R19        2.64031   0.00159   0.00700  -0.00565   0.00068   2.64100
   R20        2.05055  -0.00115  -0.00365   0.00239  -0.00126   2.04928
   R21        3.29282   0.00851   0.01985  -0.00125   0.01859   3.31141
    A1        1.96492  -0.00461  -0.01247  -0.00356  -0.01603   1.94889
    A2        2.15438   0.00124   0.00251   0.00390   0.00640   2.16079
    A3        2.16389   0.00338   0.00997  -0.00034   0.00963   2.17351
    A4        2.14263   0.00587   0.01610   0.00025   0.01630   2.15893
    A5        2.03881  -0.00343  -0.01143   0.00481  -0.00660   2.03220
    A6        2.10175  -0.00244  -0.00467  -0.00506  -0.00970   2.09205
    A7        2.14570  -0.00714  -0.01693  -0.00183  -0.01882   2.12687
    A8        2.06724   0.00477   0.01563  -0.00863   0.00703   2.07427
    A9        2.07025   0.00236   0.00131   0.01046   0.01180   2.08204
   A10        2.13910   0.00733   0.01265   0.01189   0.02460   2.16370
   A11        2.06077  -0.00587  -0.01143  -0.00775  -0.01920   2.04156
   A12        2.08332  -0.00146  -0.00122  -0.00415  -0.00540   2.07792
   A13        2.13784  -0.00265  -0.00293  -0.01119  -0.01407   2.12377
   A14        2.00001   0.00541   0.00672   0.03002   0.03672   2.03673
   A15        2.14534  -0.00276  -0.00380  -0.01883  -0.02265   2.12268
   A16        2.03620   0.00119   0.00358   0.00444   0.00802   2.04421
   A17        2.11089  -0.00616  -0.02367   0.01478  -0.00888   2.10201
   A18        2.13610   0.00497   0.02009  -0.01923   0.00086   2.13697
   A19        2.14810   0.01374   0.02075   0.03769   0.05802   2.20612
   A20        2.17405   0.00840   0.01843   0.00934   0.02735   2.20140
   A21        1.96104  -0.02214  -0.03918  -0.04703  -0.08538   1.87566
   A22        2.21269   0.02627   0.04849   0.03447   0.08436   2.29705
   A23        2.12541   0.00931   0.01727   0.00310   0.02067   2.14608
   A24        2.12868   0.00127  -0.00119   0.02542   0.02388   2.15256
   A25        2.11157  -0.00553  -0.01224  -0.02248  -0.03455   2.07702
   A26        2.04294   0.00426   0.01343  -0.00294   0.01067   2.05361
   A27        2.10690   0.00021   0.00268   0.00943   0.01088   2.11778
   A28        2.08816   0.00169   0.00378  -0.00236   0.00203   2.09019
   A29        2.08813  -0.00190  -0.00646  -0.00707  -0.01291   2.07522
   A30        2.03166  -0.01492  -0.02807  -0.02539  -0.05442   1.97724
   A31        2.16324   0.00765   0.01131   0.02041   0.03220   2.19544
   A32        2.08829   0.00727   0.01676   0.00498   0.02222   2.11051
    D1        0.00005  -0.00000  -0.00000  -0.00001  -0.00001   0.00003
    D2       -3.14154  -0.00000  -0.00000  -0.00001  -0.00002  -3.14155
    D3       -3.14156  -0.00000  -0.00000  -0.00001  -0.00001  -3.14156
    D4        0.00005  -0.00000  -0.00000  -0.00001  -0.00001   0.00004
    D5       -0.00007   0.00000   0.00000   0.00001   0.00002  -0.00005
    D6        3.14153   0.00000   0.00000   0.00000   0.00001   3.14154
    D7        3.14153   0.00000   0.00000   0.00001   0.00001   3.14154
    D8       -0.00006   0.00000   0.00000  -0.00000   0.00000  -0.00005
    D9        0.00001  -0.00000  -0.00000  -0.00000  -0.00000   0.00000
   D10       -3.14158  -0.00000  -0.00000  -0.00000  -0.00000  -3.14158
   D11        3.14159  -0.00000  -0.00000   0.00000   0.00000   3.14159
   D12        0.00000  -0.00000  -0.00000   0.00000   0.00000   0.00000
   D13       -0.00004   0.00000   0.00000   0.00001   0.00001  -0.00003
   D14        3.14155   0.00000   0.00000   0.00001   0.00001   3.14157
   D15        3.14155   0.00000   0.00000   0.00001   0.00001   3.14156
   D16       -0.00005   0.00000   0.00000   0.00001   0.00001  -0.00003
   D17        0.00005  -0.00000  -0.00000  -0.00001  -0.00001   0.00004
   D18       -3.14155  -0.00000  -0.00000  -0.00001  -0.00002  -3.14156
   D19       -3.14155  -0.00000  -0.00000   0.00000  -0.00000  -3.14156
   D20        0.00003  -0.00000  -0.00000  -0.00000  -0.00001   0.00003
   D21        0.00001   0.00000   0.00000  -0.00000  -0.00000   0.00001
   D22       -3.14158   0.00000   0.00000  -0.00001  -0.00001  -3.14159
   D23       -3.14158  -0.00000  -0.00000   0.00000   0.00000  -3.14158
   D24        0.00002  -0.00000  -0.00000  -0.00000  -0.00000   0.00001
   D25       -0.00003   0.00000   0.00000   0.00001   0.00001  -0.00002
   D26        3.14156   0.00000   0.00000   0.00001   0.00001   3.14157
   D27        3.14156   0.00000   0.00000   0.00002   0.00002   3.14157
   D28       -0.00003   0.00000  -0.00000   0.00002   0.00002  -0.00002
   D29        3.14158   0.00000   0.00000   0.00000   0.00000   3.14159
   D30       -0.00001   0.00000   0.00000   0.00000   0.00000  -0.00001
   D31       -3.14159  -0.00000   0.00000  -0.00000  -0.00000  -3.14159
   D32        0.00001  -0.00000  -0.00000  -0.00000  -0.00000   0.00001
   D33        0.00000  -0.00000  -0.00000  -0.00000  -0.00000   0.00000
   D34       -3.14158  -0.00000  -0.00000  -0.00000  -0.00000  -3.14158
   D35        0.00001  -0.00000  -0.00000  -0.00000  -0.00000   0.00000
   D36        0.00000  -0.00000  -0.00000   0.00000   0.00000   0.00000
   D37       -3.14159  -0.00000  -0.00000   0.00000  -0.00000  -3.14159
   D38        0.00001  -0.00000  -0.00000   0.00000  -0.00000   0.00000
   D39        3.14159   0.00000   0.00000   0.00000   0.00000   3.14159
   D40        3.14159  -0.00000  -0.00000   0.00000   0.00000   3.14159
   D41       -0.00001   0.00000   0.00000   0.00000   0.00000  -0.00001
   D42       -0.00001   0.00000   0.00000  -0.00000   0.00000  -0.00001
   D43        3.14158   0.00000   0.00000   0.00000   0.00000   3.14159
   D44       -3.14159   0.00000   0.00000  -0.00000  -0.00000  -3.14159
   D45        0.00000  -0.00000  -0.00000   0.00000  -0.00000   0.00000
         Item               Value     Threshold  Converged?
 Maximum Force            0.066833     0.000450     NO 
 RMS     Force            0.009565     0.000300     NO 
 Maximum Displacement     0.087635     0.001800     NO 
 RMS     Displacement     0.021408     0.001200     NO 
 Predicted change in Energy=-1.391265D-02
 Lowest energy point so far.  Saving SCF results.
 GradGradGradGradGradGradGradGradGradGradGradGradGradGradGradGradGradGrad

 Leave Link  103 at Wed Jul  6 08:26:58 2022, MaxMem=   671088640 cpu:              19.9 elap:              10.2
 (Enter /gpfs/software/gaussian16/sse4/tar/g16/l202.exe)
                          Input orientation:                          
 ---------------------------------------------------------------------
 Center     Atomic      Atomic             Coordinates (Angstroms)
 Number     Number       Type             X           Y           Z
 ---------------------------------------------------------------------
      1          6           0       -8.017601   -1.598996    6.763011
      2          6           0       -7.115333   -2.633448    7.268681
      3          6           0       -5.880809   -2.882832    6.744961
      4          6           0       -7.434807   -0.879612    5.642980
      5          6           0       -6.185703   -1.143181    5.124830
      6          6           0       -5.370624   -2.144715    5.651575
      7          1           0       -5.275282   -3.671469    7.182720
      8          1           0       -5.867044   -0.532690    4.286059
      9         17           0       -8.394912    0.386563    4.932308
     10          8           0       -9.135363   -1.371569    7.235549
     11         17           0       -7.692485   -3.575033    8.616693
     12          6           0       -4.050514   -2.436670    5.117955
     13          6           0       -3.167280   -3.417174    5.579542
     14          6           0       -2.044230   -3.743319    5.206653
     15          6           0       -3.423914   -1.777060    4.032483
     16          6           0       -2.142994   -2.108158    3.564548
     17          6           0       -1.395011   -3.130242    4.155330
     18         17           0        0.203510   -3.534593    3.562139
     19          1           0       -1.718337   -1.564307    2.727953
     20          1           0       -3.951026   -0.974505    3.530369
 ---------------------------------------------------------------------
                    Distance matrix (angstroms):
                    1          2          3          4          5
     1  C    0.000000
     2  C    1.462833   0.000000
     3  C    2.492878   1.364010   0.000000
     4  C    1.453145   2.412656   2.764447   0.000000
     5  C    2.499450   2.771498   2.396700   1.377755   0.000000
     6  C    2.922257   2.428560   1.414425   2.421036   1.394592
     7  H    3.462891   2.114395   1.086390   3.850820   3.384674
     8  H    3.449231   3.855832   3.401405   2.102253   1.085255
     9  Cl   2.726954   4.026962   4.505038   1.740705   2.694027
    10  O    1.234669   2.382007   3.621700   2.381216   3.634252
    11  Cl   2.728838   1.742648   2.695309   4.021773   4.514133
    12  C    4.375578   3.749328   2.489214   3.762116   2.496436
    13  C    5.313378   4.365151   3.001161   4.965384   3.806401
    14  C    6.534641   5.585684   4.222105   6.119602   4.890728
    15  C    5.346910   4.983267   3.823167   4.414338   3.036858
    16  C    6.708235   6.222595   4.968542   5.816570   4.439500
    17  C    7.280344   6.531604   5.185536   6.614951   5.276275
    18  Cl   9.032097   8.253240   6.897397   8.350012   6.998778
    19  H    7.480884   7.133641   5.933046   6.453233   5.087212
    20  H    5.232303   5.171065   4.207063   4.075397   2.750371
                    6          7          8          9         10
     6  C    0.000000
     7  H    2.164365   0.000000
     8  H    2.170182   4.311932   0.000000
     9  Cl   4.008869   5.591428   2.766365   0.000000
    10  O    4.156921   4.493613   4.481642   2.990688   0.000000
    11  Cl   4.028495   2.812196   5.598434   5.455487   2.974006
[truncated: 1,915,208 more chars]
