# Supplementary material for: Gas Phase Reactivity of Isomeric Hydroxylated Polychlorinated Biphenyls
Source: J Am Soc Mass Spectrom. 2024 Apr 19;35(5):1021–9. doi: 10.1021/jasms.4c00035 (PMC11066962; doi:10.1021/jasms.4c00035)
Supplement: Supplementary file 3 — js4c00035_si_003.zip [file js4c00035_si_003.zip › Claculated geometries/4-OH-CB35__5_3_a.out]

 Entering Gaussian System, Link 0=/gpfs/software/gaussian16/sse4/tar/g16/g16
 Initial command:
 /gpfs/software/gaussian16/sse4/tar/g16/l1.exe "/tmp/Gau-255026.inp" -scrdir="/tmp/"
 Entering Link 1 = /gpfs/software/gaussian16/sse4/tar/g16/l1.exe PID=    255182.
  
 Copyright (c) 1988,1990,1992,1993,1995,1998,2003,2009,2016,
            Gaussian, Inc.  All Rights Reserved.
  
 This is part of the Gaussian(R) 16 program.  It is based on
 the Gaussian(R) 09 system (copyright 2009, Gaussian, Inc.),
 the Gaussian(R) 03 system (copyright 2003, Gaussian, Inc.),
 the Gaussian(R) 98 system (copyright 1998, Gaussian, Inc.),
 the Gaussian(R) 94 system (copyright 1995, Gaussian, Inc.),
 the Gaussian 92(TM) system (copyright 1992, Gaussian, Inc.),
 the Gaussian 90(TM) system (copyright 1990, Gaussian, Inc.),
 the Gaussian 88(TM) system (copyright 1988, Gaussian, Inc.),
 the Gaussian 86(TM) system (copyright 1986, Carnegie Mellon
 University), and the Gaussian 82(TM) system (copyright 1983,
 Carnegie Mellon University). Gaussian is a federally registered
 trademark of Gaussian, Inc.
  
 This software contains proprietary and confidential information,
 including trade secrets, belonging to Gaussian, Inc.
  
 This software is provided under written license and may be
 used, copied, transmitted, or stored only in accord with that
 written license.
  
 The following legend is applicable only to US Government
 contracts under FAR:
  
                    RESTRICTED RIGHTS LEGEND
  
 Use, reproduction and disclosure by the US Government is
 subject to restrictions as set forth in subparagraphs (a)
 and (c) of the Commercial Computer Software - Restricted
 Rights clause in FAR 52.227-19.
  
 Gaussian, Inc.
 340 Quinnipiac St., Bldg. 40, Wallingford CT 06492
  
  
 ---------------------------------------------------------------
 Warning -- This program may not be used in any manner that
 competes with the business of Gaussian, Inc. or will provide
 assistance to any competitor of Gaussian, Inc.  The licensee
 of this program is prohibited from giving any competitor of
 Gaussian, Inc. access to this program.  By using this program,
 the user acknowledges that Gaussian, Inc. is engaged in the
 business of creating and licensing software in the field of
 computational chemistry and represents and warrants to the
 licensee that it is not a competitor of Gaussian, Inc. and that
 it will not use this program in any manner prohibited above.
 ---------------------------------------------------------------
  

 Cite this work as:
 Gaussian 16, Revision A.03,
 M. J. Frisch, G. W. Trucks, H. B. Schlegel, G. E. Scuseria, 
 M. A. Robb, J. R. Cheeseman, G. Scalmani, V. Barone, 
 G. A. Petersson, H. Nakatsuji, X. Li, M. Caricato, A. V. Marenich, 
 J. Bloino, B. G. Janesko, R. Gomperts, B. Mennucci, H. P. Hratchian, 
 J. V. Ortiz, A. F. Izmaylov, J. L. Sonnenberg, D. Williams-Young, 
 F. Ding, F. Lipparini, F. Egidi, J. Goings, B. Peng, A. Petrone, 
 T. Henderson, D. Ranasinghe, V. G. Zakrzewski, J. Gao, N. Rega, 
 G. Zheng, W. Liang, M. Hada, M. Ehara, K. Toyota, R. Fukuda, 
 J. Hasegawa, M. Ishida, T. Nakajima, Y. Honda, O. Kitao, H. Nakai, 
 T. Vreven, K. Throssell, J. A. Montgomery, Jr., J. E. Peralta, 
 F. Ogliaro, M. J. Bearpark, J. J. Heyd, E. N. Brothers, K. N. Kudin, 
 V. N. Staroverov, T. A. Keith, R. Kobayashi, J. Normand, 
 K. Raghavachari, A. P. Rendell, J. C. Burant, S. S. Iyengar, 
 J. Tomasi, M. Cossi, J. M. Millam, M. Klene, C. Adamo, R. Cammi, 
 J. W. Ochterski, R. L. Martin, K. Morokuma, O. Farkas, 
 J. B. Foresman, and D. J. Fox, Gaussian, Inc., Wallingford CT, 2016.
 
 ******************************************
 Gaussian 16:  ES64L-G16RevA.03 25-Dec-2016
                 6-Jul-2022 
 ******************************************
 %Chk=checkpoint
 %Mem=5gb
 %NProc=5
 Will use up to    5 processors via shared memory.
 -------------------------------------------------
 #p M062X/6-311+G** opt int=ultrafine freq pop=nbo
 -------------------------------------------------
 1/18=20,19=15,26=4,38=1/1,3;
 2/9=110,12=2,17=6,18=5,40=1/2;
 3/5=4,6=6,7=111,11=2,25=1,30=1,71=1,74=-55,75=-5/1,2,3;
 4//1;
 5/5=2,38=5/2;
 6/7=2,8=2,9=2,10=2,28=1,40=1/1,7;
 7//1,2,3,16;
 1/18=20,19=15,26=4/3(2);
 2/9=110/2;
 99//99;
 2/9=110/2;
 3/5=4,6=6,7=111,11=2,25=1,30=1,71=1,74=-55,75=-5/1,2,3;
 4/5=5,16=3,69=1/1;
 5/5=2,38=5/2;
 7//1,2,3,16;
 1/18=20,19=15,26=4/3(-5);
 2/9=110/2;
 6/7=2,8=2,9=2,10=2,19=2,28=1,40=1/1,7;
 99/9=1/99;
 Leave Link    1 at Wed Jul  6 06:09:55 2022, MaxMem=   671088640 cpu:             242.7 elap:              60.8
 (Enter /gpfs/software/gaussian16/sse4/tar/g16/l101.exe)
 ---
 ...
 ---
 Symbolic Z-matrix:
 Charge = -1 Multiplicity = 1
 C                    -8.20327  -1.55143   6.19373 
 C                    -7.33832  -0.68401   5.33901 
 C                    -6.15232  -1.17714   5.1845 
 C                    -7.51487  -2.80017   6.7107 
 C                    -6.12686  -3.13622   6.35898 
 C                    -5.39187  -2.31492   5.57063 
 H                    -5.74511  -4.07526   6.74299 
 Cl                   -8.41068  -3.87892   7.70236 
 O                    -9.36505  -1.25269   6.43157 
 H                    -7.72043   0.22211   4.8966 
 C                    -4.00984  -2.56513   5.10775 
 C                    -3.18376  -3.5311    5.70681 
 C                    -1.89086  -3.76934   5.23267 
 C                    -3.47737  -1.82626   4.03416 
 C                    -2.18142  -2.06208   3.55975 
 C                    -1.39735  -3.04043   4.15888 
 Cl                    0.18523  -3.36421   3.5784 
 H                    -1.7989   -1.48382   2.72276 
 H                    -4.06885  -1.05834   3.53829 
 H                    -3.51582  -4.11981   6.55683 
 
 ITRead=  0  0  0  0  0  0  0  0  0  0  0  0  0  0  0  0  0  0  0  0
 MicOpt= -1 -1 -1 -1 -1 -1 -1 -1 -1 -1 -1 -1 -1 -1 -1 -1 -1 -1 -1 -1
 NAtoms=     20 NQM=       20 NQMF=       0 NMMI=      0 NMMIF=      0
                NMic=       0 NMicF=      0.
                    Isotopes and Nuclear Properties:
 (Nuclear quadrupole moments (NQMom) in fm**2, nuclear magnetic moments (NMagM)
  in nuclear magnetons)

  Atom         1           2           3           4           5           6           7           8           9          10
 IAtWgt=          12          12          12          12          12          12           1          35          16           1
 AtmWgt=  12.0000000  12.0000000  12.0000000  12.0000000  12.0000000  12.0000000   1.0078250  34.9688527  15.9949146   1.0078250
 NucSpn=           0           0           0           0           0           0           1           3           0           1
 AtZEff=  -0.0000000  -0.0000000  -0.0000000  -0.0000000  -0.0000000  -0.0000000  -0.0000000  -0.0000000  -0.0000000  -0.0000000
 NQMom=    0.0000000   0.0000000   0.0000000   0.0000000   0.0000000   0.0000000   0.0000000  -8.1650000   0.0000000   0.0000000
 NMagM=    0.0000000   0.0000000   0.0000000   0.0000000   0.0000000   0.0000000   2.7928460   0.8218740   0.0000000   2.7928460
 AtZNuc=   6.0000000   6.0000000   6.0000000   6.0000000   6.0000000   6.0000000   1.0000000  17.0000000   8.0000000   1.0000000

  Atom        11          12          13          14          15          16          17          18          19          20
 IAtWgt=          12          12          12          12          12          12          35           1           1           1
 AtmWgt=  12.0000000  12.0000000  12.0000000  12.0000000  12.0000000  12.0000000  34.9688527   1.0078250   1.0078250   1.0078250
 NucSpn=           0           0           0           0           0           0           3           1           1           1
 AtZEff=  -0.0000000  -0.0000000  -0.0000000  -0.0000000  -0.0000000  -0.0000000  -0.0000000  -0.0000000  -0.0000000  -0.0000000
 NQMom=    0.0000000   0.0000000   0.0000000   0.0000000   0.0000000   0.0000000  -8.1650000   0.0000000   0.0000000   0.0000000
 NMagM=    0.0000000   0.0000000   0.0000000   0.0000000   0.0000000   0.0000000   0.8218740   2.7928460   2.7928460   2.7928460
 AtZNuc=   6.0000000   6.0000000   6.0000000   6.0000000   6.0000000   6.0000000  17.0000000   1.0000000   1.0000000   1.0000000
 Leave Link  101 at Wed Jul  6 06:11:38 2022, MaxMem=   671088640 cpu:               0.8 elap:               0.2
 (Enter /gpfs/software/gaussian16/sse4/tar/g16/l103.exe)

 GradGradGradGradGradGradGradGradGradGradGradGradGradGradGradGradGradGrad
 Berny optimization.
 Initialization pass.
                           ----------------------------
                           !    Initial Parameters    !
                           ! (Angstroms and Degrees)  !
 --------------------------                            --------------------------
 ! Name  Definition              Value          Derivative Info.                !
 --------------------------------------------------------------------------------
 ! R1    R(1,2)                  1.4937         estimate D2E/DX2                !
 ! R2    R(1,4)                  1.5167         estimate D2E/DX2                !
 ! R3    R(1,9)                  1.2229         estimate D2E/DX2                !
 ! R4    R(2,3)                  1.2937         estimate D2E/DX2                !
 ! R5    R(2,10)                 1.0783         estimate D2E/DX2                !
 ! R6    R(3,6)                  1.4219         estimate D2E/DX2                !
 ! R7    R(4,5)                  1.4708         estimate D2E/DX2                !
 ! R8    R(4,8)                  1.7174         estimate D2E/DX2                !
 ! R9    R(5,6)                  1.3551         estimate D2E/DX2                !
 ! R10   R(5,7)                  1.084          estimate D2E/DX2                !
 ! R11   R(6,11)                 1.4788         estimate D2E/DX2                !
 ! R12   R(11,12)                1.4051         estimate D2E/DX2                !
 ! R13   R(11,14)                1.4079         estimate D2E/DX2                !
 ! R14   R(12,13)                1.3976         estimate D2E/DX2                !
 ! R15   R(12,20)                1.086          estimate D2E/DX2                !
 ! R16   R(13,16)                1.3885         estimate D2E/DX2                !
 ! R17   R(14,15)                1.4001         estimate D2E/DX2                !
 ! R18   R(14,19)                1.0888         estimate D2E/DX2                !
 ! R19   R(15,16)                1.3896         estimate D2E/DX2                !
 ! R20   R(15,18)                1.0869         estimate D2E/DX2                !
 ! R21   R(16,17)                1.7165         estimate D2E/DX2                !
 ! A1    A(2,1,4)              114.2255         estimate D2E/DX2                !
 ! A2    A(2,1,9)              121.3017         estimate D2E/DX2                !
 ! A3    A(4,1,9)              124.4721         estimate D2E/DX2                !
 ! A4    A(1,2,3)              112.2004         estimate D2E/DX2                !
 ! A5    A(1,2,10)             121.1684         estimate D2E/DX2                !
 ! A6    A(3,2,10)             126.5955         estimate D2E/DX2                !
 ! A7    A(2,3,6)              139.7159         estimate D2E/DX2                !
 ! A8    A(1,4,5)              122.339          estimate D2E/DX2                !
 ! A9    A(1,4,8)              118.5028         estimate D2E/DX2                !
 ! A10   A(5,4,8)              119.1311         estimate D2E/DX2                !
 ! A11   A(4,5,6)              120.8314         estimate D2E/DX2                !
 ! A12   A(4,5,7)              116.4601         estimate D2E/DX2                !
 ! A13   A(6,5,7)              122.6928         estimate D2E/DX2                !
 ! A14   A(3,6,5)              110.6634         estimate D2E/DX2                !
 ! A15   A(3,6,11)             123.3797         estimate D2E/DX2                !
 ! A16   A(5,6,11)             125.9057         estimate D2E/DX2                !
 ! A17   A(6,11,12)            122.1609         estimate D2E/DX2                !
 ! A18   A(6,11,14)            120.2224         estimate D2E/DX2                !
 ! A19   A(12,11,14)           117.6167         estimate D2E/DX2                !
 ! A20   A(11,12,13)           121.0931         estimate D2E/DX2                !
 ! A21   A(11,12,20)           121.7766         estimate D2E/DX2                !
 ! A22   A(13,12,20)           117.1297         estimate D2E/DX2                !
 ! A23   A(12,13,16)           120.1122         estimate D2E/DX2                !
 ! A24   A(11,14,15)           121.3383         estimate D2E/DX2                !
 ! A25   A(11,14,19)           120.7969         estimate D2E/DX2                !
 ! A26   A(15,14,19)           117.8611         estimate D2E/DX2                !
 ! A27   A(14,15,16)           119.6558         estimate D2E/DX2                !
 ! A28   A(14,15,18)           119.8092         estimate D2E/DX2                !
 ! A29   A(16,15,18)           120.5339         estimate D2E/DX2                !
 ! A30   A(13,16,15)           120.1657         estimate D2E/DX2                !
 ! A31   A(13,16,17)           119.3543         estimate D2E/DX2                !
 ! A32   A(15,16,17)           120.4797         estimate D2E/DX2                !
 ! D1    D(4,1,2,3)              0.8289         estimate D2E/DX2                !
 ! D2    D(4,1,2,10)           178.7922         estimate D2E/DX2                !
 ! D3    D(9,1,2,3)           -178.8859         estimate D2E/DX2                !
 ! D4    D(9,1,2,10)            -0.9226         estimate D2E/DX2                !
 ! D5    D(2,1,4,5)             -1.7606         estimate D2E/DX2                !
 ! D6    D(2,1,4,8)           -179.8482         estimate D2E/DX2                !
 ! D7    D(9,1,4,5)            177.9438         estimate D2E/DX2                !
 ! D8    D(9,1,4,8)             -0.1438         estimate D2E/DX2                !
 ! D9    D(1,2,3,6)              0.5899         estimate D2E/DX2                !
 ! D10   D(10,2,3,6)          -177.2394         estimate D2E/DX2                !
 ! D11   D(2,3,6,5)             -1.003          estimate D2E/DX2                !
 ! D12   D(2,3,6,11)           176.5299         estimate D2E/DX2                !
 ! D13   D(1,4,5,6)              1.4278         estimate D2E/DX2                !
 ! D14   D(1,4,5,7)           -177.1658         estimate D2E/DX2                !
 ! D15   D(8,4,5,6)            179.5038         estimate D2E/DX2                !
 ! D16   D(8,4,5,7)              0.9102         estimate D2E/DX2                !
 ! D17   D(4,5,6,3)             -0.1461         estimate D2E/DX2                !
 ! D18   D(4,5,6,11)          -177.6026         estimate D2E/DX2                !
 ! D19   D(7,5,6,3)            178.3577         estimate D2E/DX2                !
 ! D20   D(7,5,6,11)             0.9013         estimate D2E/DX2                !
 ! D21   D(3,6,11,12)          166.5063         estimate D2E/DX2                !
 ! D22   D(3,6,11,14)          -13.4721         estimate D2E/DX2                !
 ! D23   D(5,6,11,12)          -16.344          estimate D2E/DX2                !
 ! D24   D(5,6,11,14)          163.6776         estimate D2E/DX2                !
 ! D25   D(6,11,12,13)         178.6001         estimate D2E/DX2                !
 ! D26   D(6,11,12,20)          -1.7052         estimate D2E/DX2                !
 ! D27   D(14,11,12,13)         -1.4209         estimate D2E/DX2                !
 ! D28   D(14,11,12,20)        178.2738         estimate D2E/DX2                !
 ! D29   D(6,11,14,15)        -178.7196         estimate D2E/DX2                !
 ! D30   D(6,11,14,19)           0.5628         estimate D2E/DX2                !
 ! D31   D(12,11,14,15)          1.301          estimate D2E/DX2                !
 ! D32   D(12,11,14,19)       -179.4166         estimate D2E/DX2                !
 ! D33   D(11,12,13,16)          0.4763         estimate D2E/DX2                !
 ! D34   D(20,12,13,16)       -179.2321         estimate D2E/DX2                !
 ! D35   D(12,13,16,15)          0.6448         estimate D2E/DX2                !
 ! D36   D(12,13,16,17)       -179.1504         estimate D2E/DX2                !
 ! D37   D(11,14,15,16)         -0.2313         estimate D2E/DX2                !
 ! D38   D(11,14,15,18)        179.3811         estimate D2E/DX2                !
 ! D39   D(19,14,15,16)       -179.5341         estimate D2E/DX2                !
 ! D40   D(19,14,15,18)          0.0783         estimate D2E/DX2                !
 ! D41   D(14,15,16,13)         -0.7632         estimate D2E/DX2                !
 ! D42   D(14,15,16,17)        179.0296         estimate D2E/DX2                !
 ! D43   D(18,15,16,13)        179.6272         estimate D2E/DX2                !
 ! D44   D(18,15,16,17)         -0.5799         estimate D2E/DX2                !
 --------------------------------------------------------------------------------
 Trust Radius=3.00D-01 FncErr=1.00D-07 GrdErr=1.00D-06 EigMax=2.50D+02 EigMin=1.00D-04
 Number of steps in this run=    107 maximum allowed number of steps=    120.
 GradGradGradGradGradGradGradGradGradGradGradGradGradGradGradGradGradGrad

 Leave Link  103 at Wed Jul  6 06:12:54 2022, MaxMem=   671088640 cpu:               0.1 elap:               0.0
 (Enter /gpfs/software/gaussian16/sse4/tar/g16/l202.exe)
                          Input orientation:                          
 ---------------------------------------------------------------------
 Center     Atomic      Atomic             Coordinates (Angstroms)
 Number     Number       Type             X           Y           Z
 ---------------------------------------------------------------------
      1          6           0       -8.203270   -1.551430    6.193730
      2          6           0       -7.338320   -0.684010    5.339010
      3          6           0       -6.152320   -1.177140    5.184500
      4          6           0       -7.514870   -2.800170    6.710700
      5          6           0       -6.126860   -3.136220    6.358980
      6          6           0       -5.391870   -2.314920    5.570630
      7          1           0       -5.745110   -4.075260    6.742990
      8         17           0       -8.410680   -3.878920    7.702360
      9          8           0       -9.365050   -1.252690    6.431570
     10          1           0       -7.720430    0.222110    4.896600
     11          6           0       -4.009840   -2.565130    5.107750
     12          6           0       -3.183760   -3.531100    5.706810
     13          6           0       -1.890860   -3.769340    5.232670
     14          6           0       -3.477370   -1.826260    4.034160
     15          6           0       -2.181420   -2.062080    3.559750
     16          6           0       -1.397350   -3.040430    4.158880
     17         17           0        0.185230   -3.364210    3.578400
     18          1           0       -1.798900   -1.483820    2.722760
     19          1           0       -4.068850   -1.058340    3.538290
     20          1           0       -3.515820   -4.119810    6.556830
 ---------------------------------------------------------------------
                    Distance matrix (angstroms):
                    1          2          3          4          5
     1  C    0.000000
     2  C    1.493687   0.000000
     3  C    2.316254   1.293695   0.000000
     4  C    1.516741   2.528010   2.611524   0.000000
     5  C    2.617316   2.919128   2.284304   1.470785   0.000000
     6  C    2.979117   2.549938   1.421944   2.458120   1.355079
     7  H    3.565663   4.001257   3.315692   2.181501   1.083971
     8  Cl   2.781401   4.116167   4.328906   1.717430   2.751746
     9  O    1.222925   2.371649   3.447104   2.428121   3.746843
    10  H    2.249694   1.078327   2.121263   3.530919   3.994546
    11  C    4.448797   3.830258   2.553943   3.861338   2.524578
    12  C    5.417718   5.049908   3.824432   4.505615   3.040246
    13  C    6.759385   6.261421   4.988172   5.895197   4.428669
    14  C    5.203211   4.232529   2.983286   4.941030   3.760396
    15  C    6.592518   5.626585   4.380751   6.238506   4.955397
    16  C    7.257981   6.499273   5.208981   6.632764   5.217076
    17  Cl   8.971792   8.178449   6.894010   8.331926   6.901165
    18  H    7.284790   6.178158   5.010637   7.092867   5.889292
    19  H    4.938414   3.751286   2.658001   4.997320   4.063162
    20  H    5.357295   5.281980   4.182550   4.213968   2.797164
                    6          7          8          9         10
     6  C    0.000000
     7  H    2.144296   0.000000
     8  Cl   4.012927   2.839754   0.000000
     9  O    4.201870   4.600853   3.069660   0.000000
    10  H    3.508993   5.077247   5.016690   2.689971   0.000000
    11  C    1.478807   2.822351   5.274982   5.670386   4.645618
    12  C    2.524557   2.816078   5.605702   6.627577   5.943433
    13  C    3.806130   4.150891   6.972763   7.977118   7.073083
    14  C    2.502966   4.187888   6.481254   6.382894   4.789904
    15  C    3.796651   5.185152   7.698429   7.778625   6.138837
    16  C    4.298324   5.162510   7.902285   8.476165   7.153303
    17  Cl   6.014485   6.759375   9.547861  10.188569   8.780592
    18  H    4.659455   6.200837   8.616760   8.429432   6.534546
    19  H    2.731260   4.709751   6.644294   6.038094   4.101048
    20  H    2.783843   2.237493   5.032884   6.515333   6.267964
                   11         12         13         14         15
    11  C    0.000000
    12  C    1.405126   0.000000
    13  C    2.440451   1.397554   0.000000
    14  C    1.407853   2.406334   2.780108   0.000000
    15  C    2.447955   2.787933   2.407867   1.400058   0.000000
    16  C    2.819817   2.414147   1.388484   2.411690   1.389565
    17  Cl   4.536083   3.988493   2.685310   3.998455   2.701282
    18  H    3.427195   3.874758   3.395837   2.157382   1.086857
    19  H    2.176489   3.405937   3.868344   1.088778   2.137837
    20  H    2.181953   1.085991   2.125259   3.409650   3.872643
                   16         17         18         19         20
    16  C    0.000000
    17  Cl   1.716494   0.000000
    18  H    2.155625   2.864395   0.000000
    19  H    3.383892   4.838992   2.449244   0.000000
    20  H    3.376854   4.810379   4.959471   4.334746   0.000000
 Stoichiometry    C12H5Cl2O(1-)
 Framework group  C1[X(C12H5Cl2O)]
 Deg. of freedom    54
 Full point group                 C1      NOp   1
 Largest Abelian subgroup         C1      NOp   1
 Largest concise Abelian subgroup C1      NOp   1
                         Standard orientation:                         
 ---------------------------------------------------------------------
 Center     Atomic      Atomic             Coordinates (Angstroms)
 Number     Number       Type             X           Y           Z
 ---------------------------------------------------------------------
      1          6           0       -3.462573    0.963262    0.029665
      2          6           0       -2.417812    2.024786    0.142547
      3          6           0       -1.221431    1.532951    0.162979
      4          6           0       -2.912127   -0.449319   -0.016481
      5          6           0       -1.469071   -0.732557    0.007440
      6          6           0       -0.565451    0.272855    0.101557
      7          1           0       -1.179753   -1.773745   -0.077512
      8         17           0       -4.018532   -1.756093   -0.149814
      9          8           0       -4.651383    1.244996   -0.024208
     10          1           0       -2.683833    3.069549    0.164738
     11          6           0        0.905472    0.121282    0.084877
     12          6           0        1.532262   -1.117332    0.302474
     13          6           0        2.923479   -1.240758    0.253101
     14          6           0        1.730190    1.237038   -0.153827
     15          6           0        3.124151    1.115363   -0.201047
     16          6           0        3.712834   -0.127909   -0.004528
     17         17           0        5.418301   -0.305817   -0.082518
     18          1           0        3.736641    1.991531   -0.397117
     19          1           0        1.299619    2.223244   -0.319486
     20          1           0        0.962781   -2.016044    0.520158
 ---------------------------------------------------------------------
 Rotational constants (GHZ):           1.5224993           0.1811254           0.1623894
 Leave Link  202 at Wed Jul  6 06:14:24 2022, MaxMem=   671088640 cpu:               0.1 elap:              44.5
 (Enter /gpfs/software/gaussian16/sse4/tar/g16/l301.exe)
 Standard basis: 6-311+G(d,p) (5D, 7F)
 Ernie: Thresh=  0.10000D-02 Tol=  0.10000D-05 Strict=F.
 There are   391 symmetry adapted cartesian basis functions of A   symmetry.
 There are   376 symmetry adapted basis functions of A   symmetry.
   376 basis functions,   614 primitive gaussians,   391 cartesian basis functions
    60 alpha electrons       60 beta electrons
       nuclear repulsion energy       997.3012242408 Hartrees.
 IExCor= 4336 DFT=T Ex+Corr=M062X ExCW=0 ScaHFX=  0.540000
 ScaDFX=  1.000000  1.000000  1.000000  1.000000 ScalE2=  1.000000  1.000000
 IRadAn=      5 IRanWt=     -1 IRanGd=            0 ICorTp=0 IEmpDi=  4
 NAtoms=   20 NActive=   20 NUniq=   20 SFac= 1.00D+00 NAtFMM=   60 NAOKFM=F Big=F
 Integral buffers will be    131072 words long.
 Raffenetti 2 integral format.
 Two-electron integral symmetry is turned on.
 Leave Link  301 at Wed Jul  6 06:15:08 2022, MaxMem=   671088640 cpu:               0.4 elap:               0.1
 (Enter /gpfs/software/gaussian16/sse4/tar/g16/l302.exe)
 NPDir=0 NMtPBC=     1 NCelOv=     1 NCel=       1 NClECP=     1 NCelD=      1
         NCelK=      1 NCelE2=     1 NClLst=     1 CellRange=     0.0.
 One-electron integrals computed using PRISM.
 One-electron integral symmetry used in STVInt
 NBasis=   376 RedAO= T EigKep=  1.04D-06  NBF=   376
 NBsUse=   374 1.00D-06 EigRej=  4.18D-07 NBFU=   374
 Precomputing XC quadrature grid using
 IXCGrd= 4 IRadAn=           5 IRanWt=          -1 IRanGd=           0 AccXCQ= 0.00D+00.
 Generated NRdTot=       0 NPtTot=           0 NUsed=           0 NTot=          32
 NSgBfM=   383   383   383   383   383 MxSgAt=    20 MxSgA2=    20.
 Leave Link  302 at Wed Jul  6 06:15:54 2022, MaxMem=   671088640 cpu:               1.7 elap:              14.9
 (Enter /gpfs/software/gaussian16/sse4/tar/g16/l303.exe)
 DipDrv:  MaxL=1.
 Leave Link  303 at Wed Jul  6 06:16:24 2022, MaxMem=   671088640 cpu:               0.2 elap:               0.1
 (Enter /gpfs/software/gaussian16/sse4/tar/g16/l401.exe)
 ExpMin= 4.38D-02 ExpMax= 1.06D+05 ExpMxC= 3.62D+03 IAcc=3 IRadAn=         5 AccDes= 0.00D+00
 Harris functional with IExCor= 1009 and IRadAn=       5 diagonalized for initial guess.
 HarFok:  IExCor= 1009 AccDes= 0.00D+00 IRadAn=         5 IDoV= 1 UseB2=F ITyADJ=14
 ICtDFT=  3500011 ScaDFX=  1.000000  1.000000  1.000000  1.000000
 FoFCou: FMM=F IPFlag=           0 FMFlag=      100000 FMFlg1=           0
         NFxFlg=           0 DoJE=T BraDBF=F KetDBF=T FulRan=T
         wScrn=  0.000000 ICntrl=       500 IOpCl=  0 I1Cent=   200000004 NGrid=           0
         NMat0=    1 NMatS0=      1 NMatT0=    0 NMatD0=    1 NMtDS0=    0 NMtDT0=    0
 Petite list used in FoFCou.
 Harris En= -1455.08727396545    
 JPrj=0 DoOrth=F DoCkMO=F.
 Leave Link  401 at Wed Jul  6 06:17:43 2022, MaxMem=   671088640 cpu:              21.0 elap:               4.3
 (Enter /gpfs/software/gaussian16/sse4/tar/g16/l502.exe)
 Integral symmetry usage will be decided dynamically.
 Closed shell SCF:
 Using DIIS extrapolation, IDIIS=  1040.
 NGot=   671088640 LenX=   670776934 LenY=   670623612
 Requested convergence on RMS density matrix=1.00D-08 within 128 cycles.
 Requested convergence on MAX density matrix=1.00D-06.
 Requested convergence on             energy=1.00D-06.
 No special actions if energy rises.
 Fock matrices will be formed incrementally for  20 cycles.

 Cycle   1  Pass 1  IDiag  1:
 FoFJK:  IHMeth= 1 ICntrl=       0 DoSepK=F KAlg= 0 I1Cent=           0 FoldK=F
 IRaf= 830000000 NMat=       1 IRICut=       1 DoRegI=T DoRafI=F ISym2E= 0 IDoP0=0 IntGTp=1.
 FoFCou: FMM=F IPFlag=           0 FMFlag=      100000 FMFlg1=           0
         NFxFlg=           0 DoJE=F BraDBF=F KetDBF=F FulRan=T
         wScrn=  0.000000 ICntrl=         0 IOpCl=  0 I1Cent=           0 NGrid=           0
         NMat0=    1 NMatS0=      1 NMatT0=    0 NMatD0=    1 NMtDS0=    0 NMtDT0=    0
 Symmetry not used in FoFCou.
 E= -1454.77374676484    
 DIIS: error= 3.79D-02 at cycle   1 NSaved=   1.
 NSaved= 1 IEnMin= 1 EnMin= -1454.77374676484     IErMin= 1 ErrMin= 3.79D-02
 ErrMax= 3.79D-02  0.00D+00 EMaxC= 1.00D-01 BMatC= 8.10D-01 BMatP= 8.10D-01
 IDIUse=3 WtCom= 6.21D-01 WtEn= 3.79D-01
 Coeff-Com:  0.100D+01
 Coeff-En:   0.100D+01
 Coeff:      0.100D+01
 Gap=    -0.257 Goal=   None    Shift=    0.000
 GapD=   -0.257 DampG=0.250 DampE=0.500 DampFc=0.2500 IDamp=-1.
 Damping current iteration by 2.50D-01
 RMSDP=2.63D+00 MaxDP=2.44D+02              OVMax= 9.84D-01

 Cycle   2  Pass 1  IDiag  1:
 RMSU=  5.78D-01    CP:  3.00D+00
 E= -1454.85603727805     Delta-E=       -0.082290513216 Rises=F Damp=T
 DIIS: error= 2.12D-02 at cycle   2 NSaved=   2.
 NSaved= 2 IEnMin= 2 EnMin= -1454.85603727805     IErMin= 2 ErrMin= 2.12D-02
 ErrMax= 2.12D-02  0.00D+00 EMaxC= 1.00D-01 BMatC= 1.90D-01 BMatP= 8.10D-01
 IDIUse=3 WtCom= 7.88D-01 WtEn= 2.12D-01
 Coeff-Com: -0.236D+00 0.124D+01
 Coeff-En:   0.425D+00 0.575D+00
 Coeff:     -0.955D-01 0.110D+01
 Gap=    -0.089 Goal=   None    Shift=    0.000
 RMSDP=6.60D-01 MaxDP=6.05D+01 DE=-8.23D-02 OVMax= 8.70D-01

 Cycle   3  Pass 1  IDiag  1:
 RMSU=  4.85D-02    CP:  9.95D-01  2.27D-03
 E= -1455.08995866466     Delta-E=       -0.233921386607 Rises=F Damp=F
 DIIS: error= 2.79D-02 at cycle   3 NSaved=   3.
 NSaved= 3 IEnMin= 3 EnMin= -1455.08995866466     IErMin= 2 ErrMin= 2.12D-02
 ErrMax= 2.79D-02  0.00D+00 EMaxC= 1.00D-01 BMatC= 3.38D-01 BMatP= 1.90D-01
 IDIUse=2 WtCom= 0.00D+00 WtEn= 1.00D+00
 Coeff-En:   0.000D+00 0.336D+00 0.664D+00
 Coeff:      0.000D+00 0.336D+00 0.664D+00
 Gap=     0.111 Goal=   None    Shift=    0.000
 RMSDP=1.24D-01 MaxDP=7.00D+00 DE=-2.34D-01 OVMax= 7.03D-01

 Cycle   4  Pass 1  IDiag  1:
 RMSU=  1.13D-01    CP:  1.27D+00  6.84D-02  1.12D+00
 E= -1454.27580639124     Delta-E=        0.814152273418 Rises=F Damp=F
 DIIS: error= 5.28D-02 at cycle   4 NSaved=   4.
 NSaved= 4 IEnMin= 3 EnMin= -1455.08995866466     IErMin= 2 ErrMin= 2.12D-02
 ErrMax= 5.28D-02  0.00D+00 EMaxC= 1.00D-01 BMatC= 8.66D-01 BMatP= 1.90D-01
 IDIUse=2 WtCom= 0.00D+00 WtEn= 1.00D+00
 Coeff-En:   0.000D+00 0.000D+00 0.657D+00 0.343D+00
 Coeff:      0.000D+00 0.000D+00 0.657D+00 0.343D+00
 Gap=     0.134 Goal=   None    Shift=    0.000
 RMSDP=1.02D-01 MaxDP=8.12D+00 DE= 8.14D-01 OVMax= 9.77D-01

 Cycle   5  Pass 1  IDiag  1:
 RMSU=  3.32D-02    CP:  9.57D-01  8.21D-03  4.43D-01  3.28D-01
 E= -1455.13901374771     Delta-E=       -0.863207356469 Rises=F Damp=F
 DIIS: error= 5.23D-02 at cycle   5 NSaved=   5.
 NSaved= 5 IEnMin= 5 EnMin= -1455.13901374771     IErMin= 2 ErrMin= 2.12D-02
 ErrMax= 5.23D-02  0.00D+00 EMaxC= 1.00D-01 BMatC= 3.82D-01 BMatP= 1.90D-01
 IDIUse=2 WtCom= 0.00D+00 WtEn= 1.00D+00
 EnCoef did     1 forward-backward iterations
 Coeff-En:   0.000D+00 0.000D+00 0.489D+00 0.223D+00 0.288D+00
 Coeff:      0.000D+00 0.000D+00 0.489D+00 0.223D+00 0.288D+00
 Gap=    -0.022 Goal=   None    Shift=    0.000
 RMSDP=4.00D-02 MaxDP=3.63D+00 DE=-8.63D-01 OVMax= 9.03D-01

 Cycle   6  Pass 1  IDiag  1:
 RMSU=  2.60D-02    CP:  9.16D-01 -5.87D-04  3.72D-01  1.49D-01  3.61D-01
 E= -1454.95342215232     Delta-E=        0.185591595387 Rises=F Damp=F
 DIIS: error= 5.00D-02 at cycle   6 NSaved=   6.
 NSaved= 6 IEnMin= 5 EnMin= -1455.13901374771     IErMin= 2 ErrMin= 2.12D-02
 ErrMax= 5.00D-02  0.00D+00 EMaxC= 1.00D-01 BMatC= 3.37D-01 BMatP= 1.90D-01
 IDIUse=2 WtCom= 0.00D+00 WtEn= 1.00D+00
 EnCoef did     3 forward-backward iterations
 Coeff-En:   0.000D+00 0.000D+00 0.274D+00 0.000D+00 0.386D+00 0.340D+00
 Coeff:      0.000D+00 0.000D+00 0.274D+00 0.000D+00 0.386D+00 0.340D+00
 Gap=    -0.023 Goal=   None    Shift=    0.000
 RMSDP=2.27D-02 MaxDP=1.66D+00 DE= 1.86D-01 OVMax= 9.63D-01

 Cycle   7  Pass 1  IDiag  1:
 RMSU=  1.53D-02    CP:  9.42D-01  4.72D-03  3.72D-01  6.16D-02  6.04D-01
                    CP:  6.13D-01
 E= -1455.57399080232     Delta-E=       -0.620568649993 Rises=F Damp=F
 DIIS: error= 1.68D-02 at cycle   7 NSaved=   7.
 NSaved= 7 IEnMin= 7 EnMin= -1455.57399080232     IErMin= 7 ErrMin= 1.68D-02
 ErrMax= 1.68D-02  0.00D+00 EMaxC= 1.00D-01 BMatC= 5.05D-02 BMatP= 1.90D-01
 IDIUse=3 WtCom= 8.32D-01 WtEn= 1.68D-01
 Coeff-Com: -0.388D-01 0.129D+00 0.734D-01 0.134D-01-0.153D-01 0.212D+00
 Coeff-Com:  0.627D+00
 Coeff-En:   0.000D+00 0.000D+00 0.000D+00 0.000D+00 0.000D+00 0.202D+00
 Coeff-En:   0.798D+00
 Coeff:     -0.323D-01 0.107D+00 0.610D-01 0.111D-01-0.127D-01 0.210D+00
 Coeff:      0.655D+00
 Gap=     0.065 Goal=   None    Shift=    0.000
 RMSDP=1.28D-02 MaxDP=9.36D-01 DE=-6.21D-01 OVMax= 7.51D-02

 Cycle   8  Pass 1  IDiag  1:
 RMSU=  8.55D-03    CP:  9.29D-01 -1.52D-03  2.68D-01  6.18D-02  4.58D-01
                    CP:  7.07D-01  7.00D-01
 E= -1455.60478322018     Delta-E=       -0.030792417862 Rises=F Damp=F
 DIIS: error= 1.44D-02 at cycle   8 NSaved=   8.
 NSaved= 8 IEnMin= 8 EnMin= -1455.60478322018     IErMin= 8 ErrMin= 1.44D-02
 ErrMax= 1.44D-02  0.00D+00 EMaxC= 1.00D-01 BMatC= 3.37D-02 BMatP= 5.05D-02
 IDIUse=3 WtCom= 8.56D-01 WtEn= 1.44D-01
 Coeff-Com: -0.552D-01 0.123D+00 0.120D-01 0.343D-01-0.145D+00 0.130D+00
 Coeff-Com:  0.292D+00 0.610D+00
 Coeff-En:   0.000D+00 0.000D+00 0.000D+00 0.000D+00 0.000D+00 0.149D+00
 Coeff-En:   0.000D+00 0.851D+00
 Coeff:     -0.472D-01 0.105D+00 0.103D-01 0.294D-01-0.124D+00 0.133D+00
 Coeff:      0.250D+00 0.645D+00
 Gap=     0.052 Goal=   None    Shift=    0.000
 RMSDP=5.77D-03 MaxDP=3.83D-01 DE=-3.08D-02 OVMax= 4.98D-02

 Cycle   9  Pass 1  IDiag  1:
 RMSU=  3.53D-03    CP:  9.42D-01  9.91D-04  2.83D-01  9.43D-02  5.01D-01
                    CP:  7.01D-01  7.23D-01  1.05D+00
 E= -1455.62962469062     Delta-E=       -0.024841470440 Rises=F Damp=F
 DIIS: error= 9.88D-03 at cycle   9 NSaved=   9.
 NSaved= 9 IEnMin= 9 EnMin= -1455.62962469062     IErMin= 9 ErrMin= 9.88D-03
 ErrMax= 9.88D-03  0.00D+00 EMaxC= 1.00D-01 BMatC= 1.41D-02 BMatP= 3.37D-02
 IDIUse=3 WtCom= 9.01D-01 WtEn= 9.88D-02
 Coeff-Com: -0.758D-01 0.118D+00 0.132D-01-0.454D-02-0.311D-01 0.772D-01
 Coeff-Com: -0.487D+00 0.280D+00 0.111D+01
 Coeff-En:   0.000D+00 0.000D+00 0.000D+00 0.000D+00 0.000D+00 0.866D-01
 Coeff-En:   0.000D+00 0.000D+00 0.913D+00
 Coeff:     -0.683D-01 0.106D+00 0.119D-01-0.409D-02-0.280D-01 0.781D-01
 Coeff:     -0.438D+00 0.252D+00 0.109D+01
 Gap=     0.048 Goal=   None    Shift=    0.000
 RMSDP=6.96D-03 MaxDP=5.70D-01 DE=-2.48D-02 OVMax= 4.41D-02

 Cycle  10  Pass 1  IDiag  1:
 RMSU=  4.32D-03    CP:  9.56D-01  1.96D-03  2.49D-01  1.03D-01  4.53D-01
                    CP:  6.80D-01  6.56D-01  1.55D+00  1.26D+00
 E= -1455.64658621986     Delta-E=       -0.016961529245 Rises=F Damp=F
 DIIS: error= 3.56D-03 at cycle  10 NSaved=  10.
 NSaved=10 IEnMin=10 EnMin= -1455.64658621986     IErMin=10 ErrMin= 3.56D-03
 ErrMax= 3.56D-03  0.00D+00 EMaxC= 1.00D-01 BMatC= 3.59D-03 BMatP= 1.41D-02
 IDIUse=3 WtCom= 9.64D-01 WtEn= 3.56D-02
 Coeff-Com: -0.371D-01 0.555D-01 0.143D-01-0.105D-01 0.161D-01 0.350D-01
 Coeff-Com: -0.307D+00-0.146D+00 0.464D+00 0.916D+00
 Coeff-En:   0.000D+00 0.000D+00 0.000D+00 0.000D+00 0.000D+00 0.528D-02
 Coeff-En:   0.000D+00 0.000D+00 0.000D+00 0.995D+00
 Coeff:     -0.358D-01 0.535D-01 0.138D-01-0.102D-01 0.156D-01 0.339D-01
 Coeff:     -0.296D+00-0.141D+00 0.447D+00 0.919D+00
 Gap=     0.045 Goal=   None    Shift=    0.000
 RMSDP=5.87D-03 MaxDP=6.22D-01 DE=-1.70D-02 OVMax= 5.84D-02

 Cycle  11  Pass 1  IDiag  1:
 RMSU=  2.20D-03    CP:  9.79D-01  4.12D-03  2.55D-01  1.29D-01  4.73D-01
                    CP:  6.82D-01  5.90D-01  1.78D+00  1.74D+00  1.51D+00
 E= -1455.65270379132     Delta-E=       -0.006117571456 Rises=F Damp=F
 DIIS: error= 2.01D-03 at cycle  11 NSaved=  11.
 NSaved=11 IEnMin=11 EnMin= -1455.65270379132     IErMin=11 ErrMin= 2.01D-03
 ErrMax= 2.01D-03  0.00D+00 EMaxC= 1.00D-01 BMatC= 3.39D-04 BMatP= 3.59D-03
 IDIUse=3 WtCom= 9.80D-01 WtEn= 2.01D-02
 Coeff-Com:  0.669D-03 0.170D-02 0.462D-02-0.996D-03 0.405D-02 0.145D-02
 Coeff-Com:  0.252D-01-0.146D+00-0.149D+00 0.471D+00 0.788D+00
 Coeff-En:   0.000D+00 0.000D+00 0.000D+00 0.000D+00 0.000D+00 0.000D+00
 Coeff-En:   0.000D+00 0.000D+00 0.000D+00 0.000D+00 0.100D+01
 Coeff:      0.656D-03 0.167D-02 0.453D-02-0.976D-03 0.397D-02 0.142D-02
 Coeff:      0.247D-01-0.143D+00-0.146D+00 0.462D+00 0.792D+00
 Gap=     0.047 Goal=   None    Shift=    0.000
 RMSDP=3.33D-03 MaxDP=2.72D-01 DE=-6.12D-03 OVMax= 6.38D-02

 Cycle  12  Pass 1  IDiag  1:
 RMSU=  1.24D-03    CP:  9.87D-01  4.56D-03  2.75D-01  1.31D-01  4.86D-01
                    CP:  6.80D-01  6.02D-01  1.85D+00  1.91D+00  2.02D+00
                    CP:  1.59D+00
 E= -1455.65330668725     Delta-E=       -0.000602895932 Rises=F Damp=F
 DIIS: error= 1.73D-03 at cycle  12 NSaved=  12.
 NSaved=12 IEnMin=12 EnMin= -1455.65330668725     IErMin=12 ErrMin= 1.73D-03
 ErrMax= 1.73D-03  0.00D+00 EMaxC= 1.00D-01 BMatC= 3.81D-04 BMatP= 3.39D-04
 IDIUse=3 WtCom= 9.80D-01 WtEn= 2.01D-02
 Coeff-Com: -0.384D-03 0.179D-02 0.223D-02-0.525D-03-0.567D-02-0.191D-02
 Coeff-Com:  0.251D-01 0.634D-02 0.546D-02 0.734D-01 0.209D+00 0.686D+00
 Coeff-En:   0.000D+00 0.000D+00 0.000D+00 0.000D+00 0.000D+00 0.000D+00
 Coeff-En:   0.000D+00 0.000D+00 0.000D+00 0.000D+00 0.191D+00 0.809D+00
 Coeff:     -0.377D-03 0.176D-02 0.218D-02-0.515D-03-0.556D-02-0.187D-02
 Coeff:      0.246D-01 0.621D-02 0.535D-02 0.719D-01 0.208D+00 0.688D+00
 Gap=     0.053 Goal=   None    Shift=    0.000
 RMSDP=1.63D-03 MaxDP=1.40D-01 DE=-6.03D-04 OVMax= 1.93D-02

 Cycle  13  Pass 1  IDiag  1:
 RMSU=  6.44D-04    CP:  9.81D-01  4.04D-03  2.81D-01  1.25D-01  4.86D-01
                    CP:  6.85D-01  6.10D-01  1.76D+00  1.81D+00  1.94D+00
                    CP:  1.66D+00  1.31D+00
 E= -1455.65373015396     Delta-E=       -0.000423466709 Rises=F Damp=F
 DIIS: error= 1.12D-03 at cycle  13 NSaved=  13.
 NSaved=13 IEnMin=13 EnMin= -1455.65373015396     IErMin=13 ErrMin= 1.12D-03
 ErrMax= 1.12D-03  0.00D+00 EMaxC= 1.00D-01 BMatC= 1.93D-04 BMatP= 3.39D-04
 IDIUse=3 WtCom= 9.89D-01 WtEn= 1.12D-02
 Coeff-Com: -0.164D-02 0.275D-02 0.135D-02-0.132D-02-0.365D-02-0.585D-03
 Coeff-Com:  0.811D-02 0.176D-01 0.487D-01 0.396D-01 0.445D-01 0.217D+00
 Coeff-Com:  0.628D+00
 Coeff-En:   0.000D+00 0.000D+00 0.000D+00 0.000D+00 0.000D+00 0.000D+00
 Coeff-En:   0.000D+00 0.000D+00 0.000D+00 0.000D+00 0.000D+00 0.000D+00
 Coeff-En:   0.100D+01
 Coeff:     -0.163D-02 0.272D-02 0.134D-02-0.131D-02-0.361D-02-0.579D-03
 Coeff:      0.802D-02 0.174D-01 0.481D-01 0.391D-01 0.440D-01 0.214D+00
 Coeff:      0.632D+00
 Gap=     0.055 Goal=   None    Shift=    0.000
 RMSDP=8.45D-04 MaxDP=7.41D-02 DE=-4.23D-04 OVMax= 1.17D-02

 Cycle  14  Pass 1  IDiag  1:
 RMSU=  1.53D-04    CP:  9.78D-01  3.77D-03  2.85D-01  1.22D-01  4.86D-01
                    CP:  6.82D-01  6.12D-01  1.71D+00  1.77D+00  1.90D+00
                    CP:  1.68D+00  1.48D+00  1.49D+00
 E= -1455.65392639379     Delta-E=       -0.000196239824 Rises=F Damp=F
 DIIS: error= 8.75D-04 at cycle  14 NSaved=  14.
 NSaved=14 IEnMin=14 EnMin= -1455.65392639379     IErMin=14 ErrMin= 8.75D-04
 ErrMax= 8.75D-04  0.00D+00 EMaxC= 1.00D-01 BMatC= 1.15D-04 BMatP= 1.93D-04
 IDIUse=3 WtCom= 9.91D-01 WtEn= 8.75D-03
 Coeff-Com: -0.183D-02 0.285D-02 0.169D-03-0.124D-02-0.544D-04-0.485D-03
 Coeff-Com: -0.126D-02 0.140D-02 0.361D-01 0.427D-01-0.298D-01-0.420D+00
 Coeff-Com:  0.943D-01 0.128D+01
 Coeff-En:   0.000D+00 0.000D+00 0.000D+00 0.000D+00 0.000D+00 0.000D+00
 Coeff-En:   0.000D+00 0.000D+00 0.000D+00 0.000D+00 0.000D+00 0.000D+00
 Coeff-En:   0.000D+00 0.100D+01
 Coeff:     -0.181D-02 0.282D-02 0.167D-03-0.123D-02-0.540D-04-0.480D-03
 Coeff:     -0.124D-02 0.138D-02 0.358D-01 0.423D-01-0.295D-01-0.416D+00
 Coeff:      0.934D-01 0.127D+01
 Gap=     0.058 Goal=   None    Shift=    0.000
 RMSDP=1.43D-03 MaxDP=1.28D-01 DE=-1.96D-04 OVMax= 2.23D-02

 Cycle  15  Pass 1  IDiag  1:
 RMSU=  1.31D-04    CP:  9.73D-01  3.33D-03  2.92D-01  1.16D-01  4.85D-01
                    CP:  6.79D-01  6.16D-01  1.63D+00  1.68D+00  1.85D+00
                    CP:  1.72D+00  1.76D+00  2.36D+00  2.45D+00
 E= -1455.65414222452     Delta-E=       -0.000215830734 Rises=F Damp=F
 DIIS: error= 5.69D-04 at cycle  15 NSaved=  15.
 NSaved=15 IEnMin=15 EnMin= -1455.65414222452     IErMin=15 ErrMin= 5.69D-04
 ErrMax= 5.69D-04  0.00D+00 EMaxC= 1.00D-01 BMatC= 4.38D-05 BMatP= 1.15D-04
 IDIUse=3 WtCom= 9.94D-01 WtEn= 5.69D-03
 Coeff-Com: -0.378D-03 0.671D-03-0.109D-02-0.211D-03 0.787D-03-0.871D-03
 Coeff-Com:  0.359D-02-0.951D-02-0.283D-02 0.351D-01 0.217D-01-0.336D+00
 Coeff-Com: -0.381D+00 0.563D+00 0.111D+01
 Coeff-En:   0.000D+00 0.000D+00 0.000D+00 0.000D+00 0.000D+00 0.000D+00
 Coeff-En:   0.000D+00 0.000D+00 0.000D+00 0.000D+00 0.000D+00 0.000D+00
 Coeff-En:   0.000D+00 0.000D+00 0.100D+01
 Coeff:     -0.376D-03 0.667D-03-0.108D-02-0.210D-03 0.783D-03-0.866D-03
 Coeff:      0.357D-02-0.945D-02-0.281D-02 0.349D-01 0.216D-01-0.335D+00
 Coeff:     -0.379D+00 0.560D+00 0.111D+01
 Gap=     0.061 Goal=   None    Shift=    0.000
 RMSDP=1.26D-03 MaxDP=1.20D-01 DE=-2.16D-04 OVMax= 1.70D-02

 Cycle  16  Pass 1  IDiag  1:
 RMSU=  1.66D-04    CP:  9.69D-01  3.08D-03  2.99D-01  1.11D-01  4.84D-01
                    CP:  6.73D-01  6.27D-01  1.55D+00  1.61D+00  1.82D+00
                    CP:  1.74D+00  2.00D+00  3.00D+00  3.00D+00  1.57D+00
 E= -1455.65424749236     Delta-E=       -0.000105267837 Rises=F Damp=F
 DIIS: error= 2.11D-04 at cycle  16 NSaved=  16.
 NSaved=16 IEnMin=16 EnMin= -1455.65424749236     IErMin=16 ErrMin= 2.11D-04
 ErrMax= 2.11D-04  0.00D+00 EMaxC= 1.00D-01 BMatC= 6.89D-06 BMatP= 4.38D-05
 IDIUse=3 WtCom= 9.98D-01 WtEn= 2.11D-03
 Coeff-Com: -0.172D-05 0.271D-03-0.446D-03 0.568D-04 0.172D-04-0.373D-03
 Coeff-Com:  0.402D-02-0.392D-02-0.970D-02 0.137D-01 0.533D-01 0.447D-01
 Coeff-Com: -0.162D+00-0.321D+00 0.448D+00 0.933D+00
 Coeff-En:   0.000D+00 0.000D+00 0.000D+00 0.000D+00 0.000D+00 0.000D+00
 Coeff-En:   0.000D+00 0.000D+00 0.000D+00 0.000D+00 0.000D+00 0.000D+00
 Coeff-En:   0.000D+00 0.000D+00 0.000D+00 0.100D+01
 Coeff:     -0.171D-05 0.271D-03-0.445D-03 0.567D-04 0.171D-04-0.372D-03
 Coeff:      0.402D-02-0.392D-02-0.968D-02 0.136D-01 0.532D-01 0.446D-01
 Coeff:     -0.162D+00-0.320D+00 0.448D+00 0.933D+00
 Gap=     0.062 Goal=   None    Shift=    0.000
 RMSDP=4.05D-04 MaxDP=4.26D-02 DE=-1.05D-04 OVMax= 6.93D-03

 Cycle  17  Pass 1  IDiag  1:
 RMSU=  8.31D-05    CP:  9.68D-01  3.02D-03  3.00D-01  1.09D-01  4.83D-01
                    CP:  6.71D-01  6.31D-01  1.52D+00  1.57D+00  1.81D+00
                    CP:  1.73D+00  2.06D+00  3.00D+00  3.00D+00  1.80D+00
                    CP:  1.64D+00
 E= -1455.65426790350     Delta-E=       -0.000020411146 Rises=F Damp=F
 DIIS: error= 4.67D-05 at cycle  17 NSaved=  17.
 NSaved=17 IEnMin=17 EnMin= -1455.65426790350     IErMin=17 ErrMin= 4.67D-05
 ErrMax= 4.67D-05  0.00D+00 EMaxC= 1.00D-01 BMatC= 7.60D-07 BMatP= 6.89D-06
 IDIUse=1 WtCom= 1.00D+00 WtEn= 0.00D+00
 Coeff-Com:  0.474D-04 0.116D-03-0.168D-04-0.123D-03-0.683D-03 0.154D-03
 Coeff-Com: -0.261D-03 0.203D-02 0.990D-03-0.646D-02 0.188D-01 0.758D-01
 Coeff-Com:  0.548D-01-0.289D+00-0.652D-01 0.492D+00 0.717D+00
 Coeff:      0.474D-04 0.116D-03-0.168D-04-0.123D-03-0.683D-03 0.154D-03
 Coeff:     -0.261D-03 0.203D-02 0.990D-03-0.646D-02 0.188D-01 0.758D-01
 Coeff:      0.548D-01-0.289D+00-0.652D-01 0.492D+00 0.717D+00
 Gap=     0.062 Goal=   None    Shift=    0.000
 RMSDP=1.48D-04 MaxDP=1.46D-02 DE=-2.04D-05 OVMax= 3.28D-03

 Cycle  18  Pass 1  IDiag  1:
 RMSU=  2.89D-05    CP:  9.68D-01  3.00D-03  3.00D-01  1.09D-01  4.82D-01
                    CP:  6.70D-01  6.34D-01  1.52D+00  1.56D+00  1.81D+00
                    CP:  1.72D+00  2.07D+00  3.00D+00  3.00D+00  1.96D+00
                    CP:  1.96D+00  1.22D+00
 E= -1455.65427180531     Delta-E=       -0.000003901804 Rises=F Damp=F
 DIIS: error= 6.13D-05 at cycle  18 NSaved=  18.
 NSaved=18 IEnMin=18 EnMin= -1455.65427180531     IErMin=17 ErrMin= 4.67D-05
 ErrMax= 6.13D-05  0.00D+00 EMaxC= 1.00D-01 BMatC= 9.24D-07 BMatP= 7.60D-07
 IDIUse=1 WtCom= 1.00D+00 WtEn= 0.00D+00
 Coeff-Com:  0.106D-04 0.108D-03 0.123D-03-0.982D-04-0.753D-03 0.874D-04
 Coeff-Com: -0.195D-02 0.214D-02 0.544D-02-0.936D-02-0.194D-02-0.843D-02
 Coeff-Com:  0.604D-01-0.703D-01-0.257D-02 0.143D+00-0.726D-03 0.885D+00
 Coeff:      0.106D-04 0.108D-03 0.123D-03-0.982D-04-0.753D-03 0.874D-04
 Coeff:     -0.195D-02 0.214D-02 0.544D-02-0.936D-02-0.194D-02-0.843D-02
 Coeff:      0.604D-01-0.703D-01-0.257D-02 0.143D+00-0.726D-03 0.885D+00
 Gap=     0.062 Goal=   None    Shift=    0.000
 RMSDP=4.68D-05 MaxDP=2.94D-03 DE=-3.90D-06 OVMax= 1.35D-03

 Cycle  19  Pass 1  IDiag  1:
 RMSU=  2.23D-05    CP:  9.68D-01  3.01D-03  3.00D-01  1.08D-01  4.82D-01
                    CP:  6.71D-01  6.34D-01  1.52D+00  1.57D+00  1.80D+00
                    CP:  1.73D+00  2.08D+00  3.00D+00  3.00D+00  2.03D+00
                    CP:  1.97D+00  1.17D+00  1.22D+00
 E= -1455.65427378057     Delta-E=       -0.000001975265 Rises=F Damp=F
 DIIS: error= 4.91D-05 at cycle  19 NSaved=  19.
 NSaved=19 IEnMin=19 EnMin= -1455.65427378057     IErMin=17 ErrMin= 4.67D-05
 ErrMax= 4.91D-05  0.00D+00 EMaxC= 1.00D-01 BMatC= 5.59D-07 BMatP= 7.60D-07
 IDIUse=1 WtCom= 1.00D+00 WtEn= 0.00D+00
 Coeff-Com:  0.259D-04 0.499D-04 0.125D-03-0.573D-04-0.568D-03 0.705D-04
 Coeff-Com: -0.146D-02 0.250D-03 0.460D-02-0.271D-02-0.993D-03-0.413D-01
 Coeff-Com:  0.230D-01 0.223D-01 0.104D+00-0.271D-01-0.743D+00-0.101D+00
 Coeff-Com:  0.176D+01
 Coeff:      0.259D-04 0.499D-04 0.125D-03-0.573D-04-0.568D-03 0.705D-04
 Coeff:     -0.146D-02 0.250D-03 0.460D-02-0.271D-02-0.993D-03-0.413D-01
 Coeff:      0.230D-01 0.223D-01 0.104D+00-0.271D-01-0.743D+00-0.101D+00
 Coeff:      0.176D+01
 Gap=     0.062 Goal=   None    Shift=    0.000
 RMSDP=1.03D-04 MaxDP=5.80D-03 DE=-1.98D-06 OVMax= 3.23D-03

 Cycle  20  Pass 1  IDiag  1:
 RMSU=  1.66D-05    CP:  9.68D-01  3.03D-03  3.00D-01  1.08D-01  4.81D-01
                    CP:  6.73D-01  6.35D-01  1.52D+00  1.56D+00  1.80D+00
                    CP:  1.74D+00  2.08D+00  3.00D+00  3.00D+00  2.22D+00
                    CP:  1.99D+00  1.02D+00  2.09D+00  2.74D+00
 E= -1455.65427692269     Delta-E=       -0.000003142119 Rises=F Damp=F
 DIIS: error= 3.52D-05 at cycle  20 NSaved=  20.
 NSaved=20 IEnMin=20 EnMin= -1455.65427692269     IErMin=20 ErrMin= 3.52D-05
 ErrMax= 3.52D-05  0.00D+00 EMaxC= 1.00D-01 BMatC= 2.56D-07 BMatP= 5.59D-07
 IDIUse=1 WtCom= 1.00D+00 WtEn= 0.00D+00
 Coeff-Com:  0.199D-04 0.478D-04 0.230D-04-0.561D-04-0.181D-03 0.173D-04
 Coeff-Com: -0.563D-04-0.107D-02 0.982D-03 0.402D-02 0.818D-02-0.161D-01
 Coeff-Com: -0.141D-01-0.142D-01 0.999D-01 0.810D-02-0.634D+00-0.104D+01
 Coeff-Com:  0.137D+01 0.123D+01
 Coeff:      0.199D-04 0.478D-04 0.230D-04-0.561D-04-0.181D-03 0.173D-04
 Coeff:     -0.563D-04-0.107D-02 0.982D-03 0.402D-02 0.818D-02-0.161D-01
 Coeff:     -0.141D-01-0.142D-01 0.999D-01 0.810D-02-0.634D+00-0.104D+01
 Coeff:      0.137D+01 0.123D+01
 Gap=     0.062 Goal=   None    Shift=    0.000
 RMSDP=1.49D-04 MaxDP=1.02D-02 DE=-3.14D-06 OVMax= 4.65D-03

 Cycle  21  Pass 1  IDiag  1:
 Restarting incremental Fock formation.
 E= -1455.65427963282     Delta-E=       -0.000002710132 Rises=F Damp=F
 DIIS: error= 1.95D-05 at cycle  21 NSaved=  20.
 NSaved=20 IEnMin=20 EnMin= -1455.65427963282     IErMin=20 ErrMin= 1.95D-05
 ErrMax= 1.95D-05  0.00D+00 EMaxC= 1.00D-01 BMatC= 5.98D-08 BMatP= 2.56D-07
 IDIUse=1 WtCom= 1.00D+00 WtEn= 0.00D+00
 Coeff-Com: -0.275D-04 0.603D-04 0.395D-04-0.705D-04-0.174D-04-0.505D-04
 Coeff-Com:  0.280D-03 0.669D-03 0.601D-03 0.374D-02 0.798D-02 0.597D-02
 Coeff-Com: -0.340D-01-0.180D-01 0.379D-01 0.574D-01-0.941D-01-0.269D+00
 Coeff-Com:  0.208D+00 0.109D+01
 Coeff:     -0.275D-04 0.603D-04 0.395D-04-0.705D-04-0.174D-04-0.505D-04
 Coeff:      0.280D-03 0.669D-03 0.601D-03 0.374D-02 0.798D-02 0.597D-02
 Coeff:     -0.340D-01-0.180D-01 0.379D-01 0.574D-01-0.941D-01-0.269D+00
 Coeff:      0.208D+00 0.109D+01
 Gap=     0.062 Goal=   None    Shift=    0.000
 RMSDP=6.65D-05 MaxDP=5.59D-03 DE=-2.71D-06 OVMax= 1.99D-03

 Cycle  22  Pass 1  IDiag  1:
 RMSU=  6.58D-05    CP:  1.00D+00
 E= -1455.65428025945     Delta-E=       -0.000000626632 Rises=F Damp=F
 DIIS: error= 1.43D-05 at cycle  22 NSaved=  20.
 NSaved=20 IEnMin=20 EnMin= -1455.65428025945     IErMin=20 ErrMin= 1.43D-05
 ErrMax= 1.43D-05  0.00D+00 EMaxC= 1.00D-01 BMatC= 3.33D-08 BMatP= 5.98D-08
 IDIUse=1 WtCom= 1.00D+00 WtEn= 0.00D+00
 Coeff-Com: -0.129D-04 0.136D-04-0.269D-05-0.882D-05 0.156D-03 0.305D-03
 Coeff-Com: -0.248D-04-0.424D-03 0.720D-03 0.454D-02 0.502D-02-0.141D-01
 Coeff-Com: -0.275D-01 0.116D-01 0.173D+00 0.274D+00-0.533D+00-0.289D+00
 Coeff-Com:  0.555D+00 0.840D+00
 Coeff:     -0.129D-04 0.136D-04-0.269D-05-0.882D-05 0.156D-03 0.305D-03
 Coeff:     -0.248D-04-0.424D-03 0.720D-03 0.454D-02 0.502D-02-0.141D-01
 Coeff:     -0.275D-01 0.116D-01 0.173D+00 0.274D+00-0.533D+00-0.289D+00
 Coeff:      0.555D+00 0.840D+00
 Gap=     0.062 Goal=   None    Shift=    0.000
 RMSDP=5.20D-05 MaxDP=4.13D-03 DE=-6.27D-07 OVMax= 1.42D-03

 Cycle  23  Pass 1  IDiag  1:
 RMSU=  8.78D-06    CP:  1.00D+00  1.77D+00
 E= -1455.65428051871     Delta-E=       -0.000000259252 Rises=F Damp=F
 DIIS: error= 9.96D-06 at cycle  23 NSaved=  20.
 NSaved=20 IEnMin=20 EnMin= -1455.65428051871     IErMin=20 ErrMin= 9.96D-06
 ErrMax= 9.96D-06  0.00D+00 EMaxC= 1.00D-01 BMatC= 1.43D-08 BMatP= 3.33D-08
 IDIUse=1 WtCom= 1.00D+00 WtEn= 0.00D+00
 Coeff-Com:  0.561D-05-0.129D-04-0.713D-05 0.261D-04-0.473D-04 0.139D-03
 Coeff-Com:  0.150D-03-0.765D-03-0.455D-02-0.136D-02 0.114D-01 0.173D-02
 Coeff-Com: -0.186D-01 0.169D-01 0.193D+00-0.932D-01-0.239D+00-0.255D+00
 Coeff-Com:  0.228D+00 0.116D+01
 Coeff:      0.561D-05-0.129D-04-0.713D-05 0.261D-04-0.473D-04 0.139D-03
 Coeff:      0.150D-03-0.765D-03-0.455D-02-0.136D-02 0.114D-01 0.173D-02
 Coeff:     -0.186D-01 0.169D-01 0.193D+00-0.932D-01-0.239D+00-0.255D+00
 Coeff:      0.228D+00 0.116D+01
 Gap=     0.062 Goal=   None    Shift=    0.000
 RMSDP=4.10D-05 MaxDP=3.54D-03 DE=-2.59D-07 OVMax= 1.06D-03

 Cycle  24  Pass 1  IDiag  1:
 RMSU=  5.75D-06    CP:  1.00D+00  2.35D+00  1.77D+00
 E= -1455.65428060389     Delta-E=       -0.000000085187 Rises=F Damp=F
 DIIS: error= 1.51D-06 at cycle  24 NSaved=  20.
 NSaved=20 IEnMin=20 EnMin= -1455.65428060389     IErMin=20 ErrMin= 1.51D-06
 ErrMax= 1.51D-06  0.00D+00 EMaxC= 1.00D-01 BMatC= 6.96D-10 BMatP= 1.43D-08
 IDIUse=1 WtCom= 1.00D+00 WtEn= 0.00D+00
 Coeff-Com: -0.870D-07-0.851D-05-0.410D-04-0.667D-04 0.165D-03 0.135D-03
 Coeff-Com: -0.463D-03-0.304D-02-0.108D-02 0.732D-02 0.366D-02-0.896D-02
 Coeff-Com: -0.154D-01 0.278D-01 0.365D-01-0.445D-01-0.128D+00-0.678D-01
 Coeff-Com:  0.297D+00 0.896D+00
 Coeff:     -0.870D-07-0.851D-05-0.410D-04-0.667D-04 0.165D-03 0.135D-03
 Coeff:     -0.463D-03-0.304D-02-0.108D-02 0.732D-02 0.366D-02-0.896D-02
 Coeff:     -0.154D-01 0.278D-01 0.365D-01-0.445D-01-0.128D+00-0.678D-01
 Coeff:      0.297D+00 0.896D+00
 Gap=     0.062 Goal=   None    Shift=    0.000
 RMSDP=1.03D-05 MaxDP=8.81D-04 DE=-8.52D-08 OVMax= 2.52D-04

 Cycle  25  Pass 1  IDiag  1:
 RMSU=  1.24D-06    CP:  1.00D+00  2.50D+00  1.94D+00  1.35D+00
 E= -1455.65428060643     Delta-E=       -0.000000002542 Rises=F Damp=F
 DIIS: error= 1.42D-06 at cycle  25 NSaved=  20.
 NSaved=20 IEnMin=20 EnMin= -1455.65428060643     IErMin=20 ErrMin= 1.42D-06
 ErrMax= 1.42D-06  0.00D+00 EMaxC= 1.00D-01 BMatC= 3.65D-10 BMatP= 6.96D-10
 IDIUse=1 WtCom= 1.00D+00 WtEn= 0.00D+00
 Coeff-Com: -0.448D-05-0.131D-04-0.134D-04 0.574D-04 0.154D-04-0.992D-04
 Coeff-Com: -0.697D-03-0.117D-03 0.193D-02 0.128D-02-0.671D-03-0.489D-02
 Coeff-Com: -0.158D-01 0.176D-01 0.106D-01 0.756D-02-0.346D-01-0.515D-01
 Coeff-Com:  0.319D+00 0.750D+00
 Coeff:     -0.448D-05-0.131D-04-0.134D-04 0.574D-04 0.154D-04-0.992D-04
 Coeff:     -0.697D-03-0.117D-03 0.193D-02 0.128D-02-0.671D-03-0.489D-02
 Coeff:     -0.158D-01 0.176D-01 0.106D-01 0.756D-02-0.346D-01-0.515D-01
 Coeff:      0.319D+00 0.750D+00
 Gap=     0.062 Goal=   None    Shift=    0.000
 RMSDP=3.21D-06 MaxDP=3.34D-04 DE=-2.54D-09 OVMax= 4.34D-05

 Cycle  26  Pass 1  IDiag  1:
 RMSU=  1.22D-06    CP:  1.00D+00  2.47D+00  1.75D+00  1.23D+00  1.24D+00
 E= -1455.65428060714     Delta-E=       -0.000000000706 Rises=F Damp=F
 DIIS: error= 5.53D-07 at cycle  26 NSaved=  20.
 NSaved=20 IEnMin=20 EnMin= -1455.65428060714     IErMin=20 ErrMin= 5.53D-07
 ErrMax= 5.53D-07  0.00D+00 EMaxC= 1.00D-01 BMatC= 5.53D-11 BMatP= 3.65D-10
 IDIUse=1 WtCom= 1.00D+00 WtEn= 0.00D+00
 Coeff-Com:  0.315D-05-0.202D-06-0.150D-04-0.311D-04-0.656D-05 0.110D-04
 Coeff-Com: -0.118D-03-0.582D-04 0.465D-03 0.128D-02 0.213D-02-0.837D-02
 Coeff-Com: -0.290D-02 0.573D-02 0.218D-01 0.324D-02-0.565D-01-0.268D-01
 Coeff-Com:  0.306D+00 0.754D+00
 Coeff:      0.315D-05-0.202D-06-0.150D-04-0.311D-04-0.656D-05 0.110D-04
 Coeff:     -0.118D-03-0.582D-04 0.465D-03 0.128D-02 0.213D-02-0.837D-02
 Coeff:     -0.290D-02 0.573D-02 0.218D-01 0.324D-02-0.565D-01-0.268D-01
 Coeff:      0.306D+00 0.754D+00
 Gap=     0.062 Goal=   None    Shift=    0.000
 RMSDP=7.33D-07 MaxDP=8.62D-05 DE=-7.06D-10 OVMax= 7.08D-06

 Cycle  27  Pass 1  IDiag  1:
 RMSU=  3.30D-07    CP:  1.00D+00  2.47D+00  1.72D+00  1.19D+00  1.32D+00
                    CP:  1.36D+00
 E= -1455.65428060720     Delta-E=       -0.000000000056 Rises=F Damp=F
 DIIS: error= 1.92D-07 at cycle  27 NSaved=  20.
 NSaved=20 IEnMin=20 EnMin= -1455.65428060720     IErMin=20 ErrMin= 1.92D-07
 ErrMax= 1.92D-07  0.00D+00 EMaxC= 1.00D-01 BMatC= 6.09D-12 BMatP= 5.53D-11
 IDIUse=1 WtCom= 1.00D+00 WtEn= 0.00D+00
 Coeff-Com:  0.670D-06-0.559D-05-0.793D-05 0.424D-05 0.132D-03 0.681D-04
 Coeff-Com: -0.383D-03-0.906D-04 0.226D-03 0.834D-03 0.243D-03-0.185D-02
 Coeff-Com:  0.176D-03 0.530D-03 0.321D-02 0.321D-02-0.397D-01-0.915D-01
 Coeff-Com: -0.378D-01 0.116D+01
 Coeff:      0.670D-06-0.559D-05-0.793D-05 0.424D-05 0.132D-03 0.681D-04
 Coeff:     -0.383D-03-0.906D-04 0.226D-03 0.834D-03 0.243D-03-0.185D-02
 Coeff:      0.176D-03 0.530D-03 0.321D-02 0.321D-02-0.397D-01-0.915D-01
 Coeff:     -0.378D-01 0.116D+01
 Gap=     0.062 Goal=   None    Shift=    0.000
 RMSDP=3.90D-07 MaxDP=4.36D-05 DE=-5.59D-11 OVMax= 4.68D-06

 Cycle  28  Pass 1  IDiag  1:
 RMSU=  8.75D-08    CP:  1.00D+00  2.47D+00  1.70D+00  1.16D+00  1.37D+00
                    CP:  1.51D+00  1.22D+00
 E= -1455.65428060727     Delta-E=       -0.000000000074 Rises=F Damp=F
 DIIS: error= 7.64D-08 at cycle  28 NSaved=  20.
 NSaved=20 IEnMin=20 EnMin= -1455.65428060727     IErMin=20 ErrMin= 7.64D-08
 ErrMax= 7.64D-08  0.00D+00 EMaxC= 1.00D-01 BMatC= 1.04D-12 BMatP= 6.09D-12
 IDIUse=1 WtCom= 1.00D+00 WtEn= 0.00D+00
 Coeff-Com: -0.526D-06 0.216D-05 0.407D-05 0.773D-04 0.662D-04-0.194D-03
 Coeff-Com: -0.126D-03 0.104D-04 0.352D-03 0.986D-03-0.615D-03-0.499D-03
 Coeff-Com: -0.276D-02 0.775D-03 0.999D-02-0.120D-01-0.779D-01-0.131D+00
 Coeff-Com:  0.471D+00 0.742D+00
 Coeff:     -0.526D-06 0.216D-05 0.407D-05 0.773D-04 0.662D-04-0.194D-03
 Coeff:     -0.126D-03 0.104D-04 0.352D-03 0.986D-03-0.615D-03-0.499D-03
 Coeff:     -0.276D-02 0.775D-03 0.999D-02-0.120D-01-0.779D-01-0.131D+00
 Coeff:      0.471D+00 0.742D+00
 Gap=     0.062 Goal=   None    Shift=    0.000
 RMSDP=2.25D-07 MaxDP=2.34D-05 DE=-7.37D-11 OVMax= 3.45D-06

 Cycle  29  Pass 1  IDiag  1:
 RMSU=  4.31D-08    CP:  1.00D+00  2.47D+00  1.69D+00  1.15D+00  1.37D+00
                    CP:  1.59D+00  1.34D+00  1.32D+00
 E= -1455.65428060728     Delta-E=       -0.000000000005 Rises=F Damp=F
 DIIS: error= 9.15D-09 at cycle  29 NSaved=  20.
 NSaved=20 IEnMin=20 EnMin= -1455.65428060728     IErMin=20 ErrMin= 9.15D-09
 ErrMax= 9.15D-09  0.00D+00 EMaxC= 1.00D-01 BMatC= 4.51D-14 BMatP= 1.04D-12
 IDIUse=1 WtCom= 1.00D+00 WtEn= 0.00D+00
 Coeff-Com:  0.853D-06-0.877D-06 0.474D-05 0.919D-05-0.996D-05-0.287D-04
 Coeff-Com: -0.179D-04 0.757D-04 0.128D-03 0.128D-03-0.103D-03-0.111D-02
 Coeff-Com: -0.786D-03 0.270D-02 0.527D-02-0.258D-02-0.352D-01-0.829D-01
 Coeff-Com:  0.222D+00 0.892D+00
 Coeff:      0.853D-06-0.877D-06 0.474D-05 0.919D-05-0.996D-05-0.287D-04
 Coeff:     -0.179D-04 0.757D-04 0.128D-03 0.128D-03-0.103D-03-0.111D-02
 Coeff:     -0.786D-03 0.270D-02 0.527D-02-0.258D-02-0.352D-01-0.829D-01
 Coeff:      0.222D+00 0.892D+00
 Gap=     0.062 Goal=   None    Shift=    0.000
 RMSDP=4.71D-08 MaxDP=4.78D-06 DE=-5.46D-12 OVMax= 7.06D-07

 Cycle  30  Pass 1  IDiag  1:
 RMSU=  1.43D-08    CP:  1.00D+00  2.47D+00  1.69D+00  1.15D+00  1.37D+00
                    CP:  1.61D+00  1.40D+00  1.42D+00  1.27D+00
 E= -1455.65428060732     Delta-E=       -0.000000000041 Rises=F Damp=F
 DIIS: error= 4.84D-09 at cycle  30 NSaved=  20.
 NSaved=20 IEnMin=20 EnMin= -1455.65428060732     IErMin=20 ErrMin= 4.84D-09
 ErrMax= 4.84D-09  0.00D+00 EMaxC= 1.00D-01 BMatC= 6.14D-15 BMatP= 4.51D-14
 IDIUse=1 WtCom= 1.00D+00 WtEn= 0.00D+00
 Coeff-Com: -0.133D-05-0.171D-04-0.107D-04 0.393D-04 0.311D-04-0.297D-04
 Coeff-Com: -0.114D-03-0.132D-03 0.319D-03 0.671D-04-0.939D-04-0.602D-03
 Coeff-Com: -0.418D-03 0.423D-02 0.123D-01 0.706D-02-0.911D-01-0.531D-01
 Coeff-Com:  0.192D+00 0.930D+00
 Coeff:     -0.133D-05-0.171D-04-0.107D-04 0.393D-04 0.311D-04-0.297D-04
 Coeff:     -0.114D-03-0.132D-03 0.319D-03 0.671D-04-0.939D-04-0.602D-03
 Coeff:     -0.418D-03 0.423D-02 0.123D-01 0.706D-02-0.911D-01-0.531D-01
 Coeff:      0.192D+00 0.930D+00
 Gap=     0.062 Goal=   None    Shift=    0.000
 RMSDP=2.34D-08 MaxDP=2.13D-06 DE=-4.14D-11 OVMax= 2.95D-07

 Cycle  31  Pass 1  IDiag  1:
 RMSU=  5.92D-09    CP:  1.00D+00  2.47D+00  1.69D+00  1.15D+00  1.37D+00
                    CP:  1.61D+00  1.40D+00  1.50D+00  1.40D+00  1.23D+00
 E= -1455.65428060730     Delta-E=        0.000000000013 Rises=F Damp=F
 DIIS: error= 1.56D-09 at cycle  31 NSaved=  20.
 NSaved=20 IEnMin=19 EnMin= -1455.65428060732     IErMin=20 ErrMin= 1.56D-09
 ErrMax= 1.56D-09  0.00D+00 EMaxC= 1.00D-01 BMatC= 1.06D-15 BMatP= 6.14D-15
 IDIUse=1 WtCom= 1.00D+00 WtEn= 0.00D+00
 Large coefficients: NSaved= 20 BigCof=    0.00 CofMax=   10.00 Det=-3.46D-15
 Inversion failed.  Reducing to 19 matrices.
 Large coefficients: NSaved= 19 BigCof=    0.00 CofMax=   10.00 Det=-4.68D-15
 Inversion failed.  Reducing to 18 matrices.
 Large coefficients: NSaved= 18 BigCof=    0.00 CofMax=   10.00 Det=-4.84D-15
 Inversion failed.  Reducing to 17 matrices.
 Large coefficients: NSaved= 17 BigCof=    0.00 CofMax=   10.00 Det=-4.86D-15
 Inversion failed.  Reducing to 16 matrices.
 Large coefficients: NSaved= 16 BigCof=    0.00 CofMax=   10.00 Det=-4.90D-15
 Inversion failed.  Reducing to 15 matrices.
 Coeff-Com:  0.573D-05 0.990D-05-0.432D-04-0.130D-04 0.164D-03 0.496D-04
 Coeff-Com: -0.214D-03-0.253D-03 0.197D-02 0.449D-02-0.726D-02-0.353D-01
 Coeff-Com: -0.595D-01 0.222D+00 0.874D+00
 Coeff:      0.573D-05 0.990D-05-0.432D-04-0.130D-04 0.164D-03 0.496D-04
 Coeff:     -0.214D-03-0.253D-03 0.197D-02 0.449D-02-0.726D-02-0.353D-01
 Coeff:     -0.595D-01 0.222D+00 0.874D+00
 Gap=     0.062 Goal=   None    Shift=    0.000
 RMSDP=8.26D-09 MaxDP=4.89D-07 DE= 1.27D-11 OVMax= 1.80D-07

 SCF Done:  E(RM062X) =  -1455.65428061     A.U. after   31 cycles
            NFock= 31  Conv=0.83D-08     -V/T= 2.0028
 KE= 1.451582919702D+03 PE=-5.443242825904D+03 EE= 1.538704401354D+03
 Leave Link  502 at Wed Jul  6 06:30:16 2022, MaxMem=   671088640 cpu:            3283.5 elap:             694.3
 (Enter /gpfs/software/gaussian16/sse4/tar/g16/l601.exe)
 Copying SCF densities to generalized density rwf, IOpCl= 0 IROHF=0.

 **********************************************************************

            Population analysis using the SCF density.

 **********************************************************************

 Orbital symmetries:
       Occupied  (A) (A) (A) (A) (A) (A) (A) (A) (A) (A) (A) (A)
                 (A) (A) (A) (A) (A) (A) (A) (A) (A) (A) (A) (A)
                 (A) (A) (A) (A) (A) (A) (A) (A) (A) (A) (A) (A)
                 (A) (A) (A) (A) (A) (A) (A) (A) (A) (A) (A) (A)
                 (A) (A) (A) (A) (A) (A) (A) (A) (A) (A) (A) (A)
       Virtual   (A) (A) (A) (A) (A) (A) (A) (A) (A) (A) (A) (A)
                 (A) (A) (A) (A) (A) (A) (A) (A) (A) (A) (A) (A)
                 (A) (A) (A) (A) (A) (A) (A) (A) (A) (A) (A) (A)
                 (A) (A) (A) (A) (A) (A) (A) (A) (A) (A) (A) (A)
                 (A) (A) (A) (A) (A) (A) (A) (A) (A) (A) (A) (A)
                 (A) (A) (A) (A) (A) (A) (A) (A) (A) (A) (A) (A)
                 (A) (A) (A) (A) (A) (A) (A) (A) (A) (A) (A) (A)
                 (A) (A) (A) (A) (A) (A) (A) (A) (A) (A) (A) (A)
                 (A) (A) (A) (A) (A) (A) (A) (A) (A) (A) (A) (A)
                 (A) (A) (A) (A) (A) (A) (A) (A) (A) (A) (A) (A)
                 (A) (A) (A) (A) (A) (A) (A) (A) (A) (A) (A) (A)
                 (A) (A) (A) (A) (A) (A) (A) (A) (A) (A) (A) (A)
                 (A) (A) (A) (A) (A) (A) (A) (A) (A) (A) (A) (A)
                 (A) (A) (A) (A) (A) (A) (A) (A) (A) (A) (A) (A)
                 (A) (A) (A) (A) (A) (A) (A) (A) (A) (A) (A) (A)
                 (A) (A) (A) (A) (A) (A) (A) (A) (A) (A) (A) (A)
                 (A) (A) (A) (A) (A) (A) (A) (A) (A) (A) (A) (A)
                 (A) (A) (A) (A) (A) (A) (A) (A) (A) (A) (A) (A)
                 (A) (A) (A) (A) (A) (A) (A) (A) (A) (A) (A) (A)
                 (A) (A) (A) (A) (A) (A) (A) (A) (A) (A) (A) (A)
                 (A) (A) (A) (A) (A) (A) (A) (A) (A) (A) (A) (A)
                 (A) (A) (A) (A) (A) (A) (A) (A) (A) (A) (A) (A)
                 (A) (A) (A) (A) (A) (A) (A) (A) (A) (A) (A) (A)
                 (A) (A) (A) (A) (A) (A) (A) (A) (A) (A) (A) (A)
                 (A) (A) (A) (A) (A) (A) (A) (A) (A) (A) (A) (A)
                 (A) (A) (A) (A) (A) (A) (A) (A) (A) (A) (A) (A)
                 (A) (A)
 The electronic state is 1-A.
 Alpha  occ. eigenvalues -- -102.57936-102.54308 -19.50016 -10.54051 -10.51205
 Alpha  occ. eigenvalues --  -10.50837 -10.47437 -10.47330 -10.47153 -10.46293
 Alpha  occ. eigenvalues --  -10.44761 -10.43215 -10.43027 -10.41490 -10.37319
 Alpha  occ. eigenvalues --   -9.72188  -9.68690  -7.44697  -7.44043  -7.44024
 Alpha  occ. eigenvalues --   -7.41159  -7.40562  -7.40531  -1.05399  -0.89152
 Alpha  occ. eigenvalues --   -0.86523  -0.85488  -0.81435  -0.77052  -0.71439
 Alpha  occ. eigenvalues --   -0.70360  -0.66664  -0.60361  -0.57051  -0.55502
 Alpha  occ. eigenvalues --   -0.52956  -0.48023  -0.46720  -0.45058  -0.42995
 Alpha  occ. eigenvalues --   -0.40933  -0.40021  -0.39439  -0.38616  -0.37272
 Alpha  occ. eigenvalues --   -0.35553  -0.34446  -0.33006  -0.32265  -0.31787
 Alpha  occ. eigenvalues --   -0.29630  -0.27952  -0.27236  -0.24506  -0.23363
 Alpha  occ. eigenvalues --   -0.22772  -0.18312  -0.16724  -0.12654  -0.08594
 Alpha virt. eigenvalues --   -0.02411   0.09776   0.09865   0.10731   0.11346
 Alpha virt. eigenvalues --    0.11413   0.12766   0.13309   0.14102   0.14568
 Alpha virt. eigenvalues --    0.15031   0.15285   0.16096   0.16377   0.16889
 Alpha virt. eigenvalues --    0.17156   0.17764   0.18113   0.18294   0.18752
 Alpha virt. eigenvalues --    0.19142   0.19808   0.20185   0.20793   0.21371
 Alpha virt. eigenvalues --    0.21847   0.22250   0.22727   0.22954   0.24195
 Alpha virt. eigenvalues --    0.24403   0.24570   0.25456   0.25850   0.26121
 Alpha virt. eigenvalues --    0.26683   0.27553   0.27825   0.28465   0.28633
 Alpha virt. eigenvalues --    0.29094   0.29219   0.29967   0.30058   0.30111
 Alpha virt. eigenvalues --    0.30737   0.31167   0.32075   0.32314   0.32461
 Alpha virt. eigenvalues --    0.33016   0.33602   0.34064   0.34490   0.34953
 Alpha virt. eigenvalues --    0.35229   0.35748   0.36420   0.36601   0.37004
 Alpha virt. eigenvalues --    0.37335   0.38469   0.38637   0.38928   0.40162
 Alpha virt. eigenvalues --    0.40965   0.41664   0.42482   0.43069   0.44175
 Alpha virt. eigenvalues --    0.44483   0.45106   0.45552   0.46468   0.47352
 Alpha virt. eigenvalues --    0.48026   0.48278   0.49634   0.51271   0.53002
 Alpha virt. eigenvalues --    0.55972   0.57576   0.58413   0.58943   0.59379
 Alpha virt. eigenvalues --    0.60348   0.60604   0.61987   0.65048   0.65602
 Alpha virt. eigenvalues --    0.66034   0.66925   0.68238   0.68886   0.69894
 Alpha virt. eigenvalues --    0.70162   0.71479   0.71789   0.73069   0.73184
 Alpha virt. eigenvalues --    0.73475   0.74279   0.75196   0.76131   0.77241
 Alpha virt. eigenvalues --    0.78813   0.79917   0.80108   0.80435   0.81162
 Alpha virt. eigenvalues --    0.81571   0.82441   0.83897   0.84271   0.85464
 Alpha virt. eigenvalues --    0.86352   0.86820   0.88360   0.88683   0.89908
 Alpha virt. eigenvalues --    0.91350   0.91929   0.94015   0.98352   0.98523
 Alpha virt. eigenvalues --    0.99718   1.00688   1.01062   1.01875   1.02694
 Alpha virt. eigenvalues --    1.03575   1.03833   1.03967   1.04999   1.05519
 Alpha virt. eigenvalues --    1.06155   1.06384   1.07183   1.07629   1.08746
 Alpha virt. eigenvalues --    1.09724   1.10220   1.11077   1.11600   1.13051
 Alpha virt. eigenvalues --    1.13951   1.15092   1.16135   1.16975   1.19200
 Alpha virt. eigenvalues --    1.20838   1.22010   1.24134   1.24722   1.26853
 Alpha virt. eigenvalues --    1.28418   1.29275   1.30477   1.33875   1.34627
 Alpha virt. eigenvalues --    1.36113   1.37322   1.37460   1.38466   1.40133
 Alpha virt. eigenvalues --    1.42646   1.43188   1.44040   1.45006   1.47606
 Alpha virt. eigenvalues --    1.50176   1.51613   1.58128   1.60425   1.62733
 Alpha virt. eigenvalues --    1.66896   1.67790   1.69049   1.69718   1.70522
 Alpha virt. eigenvalues --    1.73100   1.73927   1.75678   1.77611   1.80780
 Alpha virt. eigenvalues --    1.81972   1.82964   1.84514   1.85424   1.88327
 Alpha virt. eigenvalues --    1.88984   1.90285   1.91559   1.91645   1.94672
 Alpha virt. eigenvalues --    1.95312   1.98913   2.00216   2.03719   2.04772
 Alpha virt. eigenvalues --    2.06193   2.07532   2.07945   2.09543   2.09902
 Alpha virt. eigenvalues --    2.12409   2.14289   2.16249   2.16591   2.17447
 Alpha virt. eigenvalues --    2.19572   2.20199   2.24743   2.25144   2.27204
 Alpha virt. eigenvalues --    2.31921   2.37935   2.39727   2.40634   2.42486
 Alpha virt. eigenvalues --    2.43583   2.45086   2.46201   2.48344   2.51270
 Alpha virt. eigenvalues --    2.53412   2.55813   2.58501   2.59956   2.62042
 Alpha virt. eigenvalues --    2.65570   2.66714   2.69423   2.73088   2.75585
 Alpha virt. eigenvalues --    2.78572   2.78742   2.81363   2.82791   2.84556
 Alpha virt. eigenvalues --    2.84712   2.86506   2.88780   2.89761   2.91498
 Alpha virt. eigenvalues --    2.92604   2.95388   2.98043   2.99443   3.01525
 Alpha virt. eigenvalues --    3.01790   3.03098   3.06513   3.09569   3.10851
 Alpha virt. eigenvalues --    3.11778   3.14891   3.16670   3.19657   3.21050
 Alpha virt. eigenvalues --    3.25790   3.27403   3.30978   3.31964   3.36168
 Alpha virt. eigenvalues --    3.39304   3.42405   3.48729   3.52576   3.53638
 Alpha virt. eigenvalues --    3.56595   3.61936   3.69268   3.70224   3.73727
 Alpha virt. eigenvalues --    3.78237   3.83522   3.88070   3.92692   3.98934
 Alpha virt. eigenvalues --    4.05920   4.25046   4.25958   4.28099   4.33060
 Alpha virt. eigenvalues --    4.65276   4.72615   4.97301   5.29310   5.44312
 Alpha virt. eigenvalues --    5.94118  10.08341  10.11426  23.64345  23.79946
 Alpha virt. eigenvalues --   23.87888  24.02008  24.02271  24.11028  24.14775
 Alpha virt. eigenvalues --   24.22967  24.28143  24.33642  24.34596  24.56074
 Alpha virt. eigenvalues --   26.04532  26.07279  26.35412  26.36651  26.80931
 Alpha virt. eigenvalues --   26.81889  50.24089 216.18461 216.21605
          Condensed to atoms (all electrons):
               1          2          3          4          5          6
     1  C   15.786940  -5.253603   4.459871  -3.838146  -3.593232  -1.551257
     2  C   -5.253603  28.334295 -14.224558   1.901488  -2.396479   0.899047
     3  C    4.459871 -14.224558  26.123146  -6.516700  -0.232920  -2.339553
     4  C   -3.838146   1.901488  -6.516700  20.865756  -6.355252  -0.988289
     5  C   -3.593232  -2.396479  -0.232920  -6.355252  23.465071  -2.405818
     6  C   -1.551257   0.899047  -2.339553  -0.988289  -2.405818  12.316231
     7  H    0.043424  -0.011099  -0.087860   0.145434   0.118450   0.037854
     8  Cl  -0.123381   0.449037  -0.114223  -1.332947   0.449578  -0.145005
     9  O    0.284801  -0.001361  -0.171737  -0.000982  -0.040256  -0.024069
    10  H    0.049045   0.250693   0.111893  -0.042288   0.017635  -0.033551
    11  C    0.537072  -2.842849  -0.930715   1.465180  -2.110745   1.638097
    12  C    0.218054  -1.324786  -3.421925  -0.770910   5.963568  -1.245994
    13  C   -0.047239   0.519692   0.582334  -0.310102  -1.087225   0.154440
    14  C   -0.104968   0.982400   3.742528   0.784291  -5.319730   0.280928
    15  C    0.020203  -0.535795  -1.027162  -0.216551   0.720315  -0.420380
    16  C    0.001233  -0.194714  -0.072134   0.053769  -0.003858  -0.683404
    17  Cl  -0.000557  -0.006675  -0.037118   0.001819  -0.008039  -0.032248
    18  H   -0.000084   0.003771   0.017458   0.000051  -0.007469  -0.019336
    19  H    0.000589  -0.035250  -0.018311   0.001066   0.032931   0.054731
    20  H   -0.005473   0.018482  -0.022604   0.005268  -0.053708   0.003120
               7          8          9         10         11         12
     1  C    0.043424  -0.123381   0.284801   0.049045   0.537072   0.218054
     2  C   -0.011099   0.449037  -0.001361   0.250693  -2.842849  -1.324786
     3  C   -0.087860  -0.114223  -0.171737   0.111893  -0.930715  -3.421925
     4  C    0.145434  -1.332947  -0.000982  -0.042288   1.465180  -0.770910
     5  C    0.118450   0.449578  -0.040256   0.017635  -2.110745   5.963568
     6  C    0.037854  -0.145005  -0.024069  -0.033551   1.638097  -1.245994
     7  H    0.484086  -0.019893  -0.000399   0.000046   0.114860  -0.022489
     8  Cl  -0.019893  17.563567   0.056240   0.000578  -0.087705   0.021028
     9  O   -0.000399   0.056240   8.231981  -0.010992  -0.008659  -0.005029
    10  H    0.000046   0.000578  -0.010992   0.492333  -0.002291   0.001029
    11  C    0.114860  -0.087705  -0.008659  -0.002291  12.940241  -3.276754
    12  C   -0.022489   0.021028  -0.005029   0.001029  -3.276754  23.669288
    13  C    0.001752   0.012727   0.000083  -0.000641   0.620655  -7.071969
    14  C    0.013345  -0.030259   0.005657  -0.006766  -2.156040  -4.559340
    15  C   -0.005621  -0.002063   0.000417  -0.003636   2.569188  -2.571159
    16  C   -0.002151   0.000933  -0.000042  -0.000244  -3.344057   1.837295
    17  Cl  -0.000077   0.000053   0.000000  -0.000004  -0.251973  -0.207649
    18  H   -0.000000  -0.000000  -0.000000  -0.000001  -0.026790  -0.042108
    19  H   -0.000022   0.000013  -0.000005   0.000091   0.108438   0.001111
    20  H   -0.003305   0.000770   0.000008  -0.000007  -0.037034   0.049178
              13         14         15         16         17         18
     1  C   -0.047239  -0.104968   0.020203   0.001233  -0.000557  -0.000084
     2  C    0.519692   0.982400  -0.535795  -0.194714  -0.006675   0.003771
     3  C    0.582334   3.742528  -1.027162  -0.072134  -0.037118   0.017458
     4  C   -0.310102   0.784291  -0.216551   0.053769   0.001819   0.000051
     5  C   -1.087225  -5.319730   0.720315  -0.003858  -0.008039  -0.007469
     6  C    0.154440   0.280928  -0.420380  -0.683404  -0.032248  -0.019336
     7  H    0.001752   0.013345  -0.005621  -0.002151  -0.000077  -0.000000
     8  Cl   0.012727  -0.030259  -0.002063   0.000933   0.000053  -0.000000
     9  O    0.000083   0.005657   0.000417  -0.000042   0.000000  -0.000000
    10  H   -0.000641  -0.006766  -0.003636  -0.000244  -0.000004  -0.000001
    11  C    0.620655  -2.156040   2.569188  -3.344057  -0.251973  -0.026790
    12  C   -7.071969  -4.559340  -2.571159   1.837295  -0.207649  -0.042108
    13  C   19.642431  -1.807719  -5.634902   0.179559  -0.371280   0.116554
    14  C   -1.807719  23.620203  -9.486581   0.442025  -0.013491  -0.012168
    15  C   -5.634902  -9.486581  28.932427  -6.345979   1.152329   0.021906
    16  C    0.179559   0.442025  -6.345979  15.132660  -1.543579   0.286535
    17  Cl  -0.371280  -0.013491   1.152329  -1.543579  17.968928  -0.014631
    18  H    0.116554  -0.012168   0.021906   0.286535  -0.014631   0.540107
    19  H   -0.007948   0.249367  -0.013403  -0.050098   0.000261  -0.007486
    20  H    0.378428  -0.056311   0.007271  -0.036892   0.006869   0.000179
              19         20
     1  C    0.000589  -0.005473
     2  C   -0.035250   0.018482
     3  C   -0.018311  -0.022604
     4  C    0.001066   0.005268
     5  C    0.032931  -0.053708
     6  C    0.054731   0.003120
     7  H   -0.000022  -0.003305
     8  Cl   0.000013   0.000770
     9  O   -0.000005   0.000008
    10  H    0.000091  -0.000007
    11  C    0.108438  -0.037034
    12  C    0.001111   0.049178
    13  C   -0.007948   0.378428
    14  C    0.249367  -0.056311
    15  C   -0.013403   0.007271
    16  C   -0.050098  -0.036892
    17  Cl   0.000261   0.006869
    18  H   -0.007486   0.000179
    19  H    0.533367  -0.000112
    20  H   -0.000112   0.604865
 Mulliken charges:
               1
     1  C   -0.883291
     2  C   -0.531734
     3  C    0.180289
     4  C    1.148046
     5  C   -1.152816
     6  C    0.504456
     7  H    0.193665
     8  Cl   0.300953
     9  O   -0.315656
    10  H    0.177076
    11  C    1.081883
    12  C   -1.240440
    13  C    0.130371
    14  C   -0.567370
    15  C   -1.160824
    16  C    0.343142
    17  Cl   0.357061
    18  H    0.143513
    19  H    0.150669
    20  H    0.141008
 Sum of Mulliken charges =  -1.00000
 Mulliken charges with hydrogens summed into heavy atoms:
               1
     1  C   -0.883291
     2  C   -0.354658
     3  C    0.180289
     4  C    1.148046
     5  C   -0.959151
     6  C    0.504456
     8  Cl   0.300953
     9  O   -0.315656
    11  C    1.081883
    12  C   -1.099432
    13  C    0.130371
    14  C   -0.416701
    15  C   -1.017311
    16  C    0.343142
    17  Cl   0.357061
 Electronic spatial extent (au):  <R**2>=           5879.4188
 Charge=             -1.0000 electrons
 Dipole moment (field-independent basis, Debye):
    X=             -2.3407    Y=              3.1953    Z=             -0.4026  Tot=              3.9814
 Quadrupole moment (field-independent basis, Debye-Ang):
   XX=           -195.9998   YY=           -108.3028   ZZ=           -108.1282
   XY=             16.2173   XZ=             -2.7299   YZ=              0.8755
 Traceless Quadrupole moment (field-independent basis, Debye-Ang):
   XX=            -58.5229   YY=             29.1741   ZZ=             29.3487
   XY=             16.2173   XZ=             -2.7299   YZ=              0.8755
 Octapole moment (field-independent basis, Debye-Ang**2):
  XXX=             -5.6931  YYY=             24.5617  ZZZ=             -3.8919  XYY=            -25.5481
  XXY=             17.6949  XXZ=             -3.8252  XZZ=            -12.3658  YZZ=             -1.1420
  YYZ=             -3.1931  XYZ=              1.9667
 Hexadecapole moment (field-independent basis, Debye-Ang**3):
 XXXX=          -8976.0840 YYYY=           -984.8334 ZZZZ=           -148.6911 XXXY=            378.0859
 XXXZ=            -36.7901 YYYX=             75.9824 YYYZ=              7.7293 ZZZX=             -2.6813
 ZZZY=              5.1148 XXYY=          -1458.4526 XXZZ=          -1213.6673 YYZZ=           -205.5412
 XXYZ=             14.5618 YYXZ=            -13.9665 ZZXY=             13.3099
 N-N= 9.973012242408D+02 E-N=-5.443242825745D+03  KE= 1.451582919702D+03
 No NMR shielding tensors so no spin-rotation constants.
 Leave Link  601 at Wed Jul  6 06:30:17 2022, MaxMem=   671088640 cpu:               2.6 elap:               0.7
 (Enter /gpfs/software/gaussian16/sse4/tar/g16/l607.exe)
 ******************************Gaussian NBO Version 3.1******************************
             N A T U R A L   A T O M I C   O R B I T A L   A N D
          N A T U R A L   B O N D   O R B I T A L   A N A L Y S I S
 ******************************Gaussian NBO Version 3.1******************************
       /RESON  / : Allow strongly delocalized NBO set

 Analyzing the SCF density

 Job title: ...                                                             

 Storage needed:    425842 in NPA,    567062 in NBO ( 671086480 available)
 GSVD:  LWork=       49792 too small for GESVD, short by      131468 words or      131468 for optimal perf.


 NATURAL POPULATIONS:  Natural atomic orbital occupancies 
                                                          
   NAO  Atom  No  lang   Type(AO)    Occupancy      Energy
 ----------------------------------------------------------
     1    C    1  S      Cor( 1S)     1.99915     -10.41157
     2    C    1  S      Val( 2S)     0.83076      -0.05882
     3    C    1  S      Ryd( 3S)     0.00562       1.00708
     4    C    1  S      Ryd( 4S)     0.00020       2.82248
     5    C    1  S      Ryd( 5S)     0.00002      21.00417
     6    C    1  px     Val( 2p)     0.81790       0.08128
     7    C    1  px     Ryd( 4p)     0.01807       1.18050
     8    C    1  px     Ryd( 3p)     0.00064       0.50340
     9    C    1  px     Ryd( 5p)     0.00007       3.02091
    10    C    1  py     Val( 2p)     0.99207       0.02253
    11    C    1  py     Ryd( 4p)     0.00533       1.35396
    12    C    1  py     Ryd( 3p)     0.00060       0.49589
    13    C    1  py     Ryd( 5p)     0.00011       2.81904
    14    C    1  pz     Val( 2p)     0.87037      -0.01792
    15    C    1  pz     Ryd( 4p)     0.00079       0.80654
    16    C    1  pz     Ryd( 3p)     0.00058       0.39281
    17    C    1  pz     Ryd( 5p)     0.00005       2.72652
    18    C    1  dxy    Ryd( 3d)     0.00337       2.59489
    19    C    1  dxz    Ryd( 3d)     0.00445       1.77841
    20    C    1  dyz    Ryd( 3d)     0.00068       1.69484
    21    C    1  dx2y2  Ryd( 3d)     0.00194       2.58265
    22    C    1  dz2    Ryd( 3d)     0.00050       2.08968

    23    C    2  S      Cor( 1S)     1.99886     -10.31891
    24    C    2  S      Val( 2S)     0.99534      -0.11367
    25    C    2  S      Ryd( 3S)     0.00413       0.99117
    26    C    2  S      Ryd( 4S)     0.00005       2.39452
    27    C    2  S      Ryd( 5S)     0.00002      21.40664
    28    C    2  px     Val( 2p)     1.09512      -0.01635
    29    C    2  px     Ryd( 4p)     0.00642       0.94373
    30    C    2  px     Ryd( 3p)     0.00026       0.61427
    31    C    2  px     Ryd( 5p)     0.00013       2.99205
    32    C    2  py     Val( 2p)     1.20213      -0.02558
    33    C    2  py     Ryd( 4p)     0.00440       1.18467
    34    C    2  py     Ryd( 3p)     0.00031       0.68900
    35    C    2  py     Ryd( 5p)     0.00014       2.89266
    36    C    2  pz     Val( 2p)     1.11142      -0.05132
    37    C    2  pz     Ryd( 4p)     0.00309       0.67206
    38    C    2  pz     Ryd( 3p)     0.00046       0.44474
    39    C    2  pz     Ryd( 5p)     0.00004       2.73617
    40    C    2  dxy    Ryd( 3d)     0.00064       2.70589
    41    C    2  dxz    Ryd( 3d)     0.00082       1.79732
    42    C    2  dyz    Ryd( 3d)     0.00065       1.75704
    43    C    2  dx2y2  Ryd( 3d)     0.00088       2.59798
    44    C    2  dz2    Ryd( 3d)     0.00049       2.23451

    45    C    3  S      Cor( 1S)     1.99877     -10.36312
    46    C    3  S      Val( 2S)     0.95863      -0.11341
    47    C    3  S      Ryd( 3S)     0.00118       1.13923
    48    C    3  S      Ryd( 4S)     0.00005       2.13281
    49    C    3  S      Ryd( 5S)     0.00002      21.62875
    50    C    3  px     Val( 2p)     0.87910       0.05087
    51    C    3  px     Ryd( 4p)     0.00515       1.11001
    52    C    3  px     Ryd( 3p)     0.00017       0.74074
    53    C    3  px     Ryd( 5p)     0.00023       3.37246
    54    C    3  py     Val( 2p)     0.85353       0.04964
    55    C    3  py     Ryd( 4p)     0.00560       0.81183
    56    C    3  py     Ryd( 3p)     0.00020       0.56200
    57    C    3  py     Ryd( 5p)     0.00009       3.23579
    58    C    3  pz     Val( 2p)     0.96393      -0.02638
    59    C    3  pz     Ryd( 4p)     0.00081       0.68265
    60    C    3  pz     Ryd( 3p)     0.00043       0.46744
    61    C    3  pz     Ryd( 5p)     0.00005       2.81518
    62    C    3  dxy    Ryd( 3d)     0.00051       2.42747
    63    C    3  dxz    Ryd( 3d)     0.00122       1.77278
    64    C    3  dyz    Ryd( 3d)     0.00070       1.71077
    65    C    3  dx2y2  Ryd( 3d)     0.00067       2.53680
    66    C    3  dz2    Ryd( 3d)     0.00043       2.07987

    67    C    4  S      Cor( 1S)     1.99897     -10.39825
    68    C    4  S      Val( 2S)     0.99933      -0.19437
    69    C    4  S      Ryd( 3S)     0.00387       0.50544
    70    C    4  S      Ryd( 4S)     0.00104       0.94859
    71    C    4  S      Ryd( 5S)     0.00001      23.55618
    72    C    4  px     Val( 2p)     0.99833      -0.02450
    73    C    4  px     Ryd( 4p)     0.00641       0.96011
    74    C    4  px     Ryd( 3p)     0.00023       0.92033
    75    C    4  px     Ryd( 5p)     0.00025       3.02706
    76    C    4  py     Val( 2p)     0.97986      -0.04119
    77    C    4  py     Ryd( 4p)     0.00682       0.98869
    78    C    4  py     Ryd( 3p)     0.00020       0.83308
    79    C    4  py     Ryd( 5p)     0.00021       3.01090
    80    C    4  pz     Val( 2p)     1.19099      -0.06851
    81    C    4  pz     Ryd( 4p)     0.00173       0.70670
    82    C    4  pz     Ryd( 3p)     0.00034       0.56122
    83    C    4  pz     Ryd( 5p)     0.00002       2.74231
    84    C    4  dxy    Ryd( 3d)     0.00160       2.24878
    85    C    4  dxz    Ryd( 3d)     0.00094       1.67751
    86    C    4  dyz    Ryd( 3d)     0.00085       1.65136
    87    C    4  dx2y2  Ryd( 3d)     0.00110       2.35429
    88    C    4  dz2    Ryd( 3d)     0.00098       2.06677

    89    C    5  S      Cor( 1S)     1.99894     -10.31917
    90    C    5  S      Val( 2S)     0.94336      -0.08753
    91    C    5  S      Ryd( 3S)     0.00186       1.05614
    92    C    5  S      Ryd( 4S)     0.00005       4.50887
    93    C    5  S      Ryd( 5S)     0.00002      19.52891
    94    C    5  px     Val( 2p)     1.06693       0.01374
    95    C    5  px     Ryd( 4p)     0.00395       0.98929
    96    C    5  px     Ryd( 3p)     0.00014       0.63791
    97    C    5  px     Ryd( 5p)     0.00015       3.33406
    98    C    5  py     Val( 2p)     1.16629       0.01035
    99    C    5  py     Ryd( 4p)     0.00535       1.10354
   100    C    5  py     Ryd( 3p)     0.00031       0.47541
   101    C    5  py     Ryd( 5p)     0.00012       3.43062
   102    C    5  pz     Val( 2p)     0.98571      -0.02818
   103    C    5  pz     Ryd( 4p)     0.00090       0.70039
   104    C    5  pz     Ryd( 3p)     0.00039       0.42975
   105    C    5  pz     Ryd( 5p)     0.00001       2.85147
   106    C    5  dxy    Ryd( 3d)     0.00060       2.65104
   107    C    5  dxz    Ryd( 3d)     0.00074       1.77939
   108    C    5  dyz    Ryd( 3d)     0.00060       1.78473
   109    C    5  dx2y2  Ryd( 3d)     0.00066       2.59319
   110    C    5  dz2    Ryd( 3d)     0.00042       2.13649

   111    C    6  S      Cor( 1S)     1.99878     -10.31645
   112    C    6  S      Val( 2S)     0.87088      -0.03445
   113    C    6  S      Ryd( 4S)     0.00161       1.00736
   114    C    6  S      Ryd( 3S)     0.00005       0.75140
   115    C    6  S      Ryd( 5S)     0.00003      23.18273
   116    C    6  px     Val( 2p)     1.12536       0.00451
   117    C    6  px     Ryd( 4p)     0.00511       1.35587
   118    C    6  px     Ryd( 3p)     0.00082       0.55359
   119    C    6  px     Ryd( 5p)     0.00011       3.54329
   120    C    6  py     Val( 2p)     1.08251      -0.00696
   121    C    6  py     Ryd( 4p)     0.00674       1.27488
   122    C    6  py     Ryd( 3p)     0.00150       0.66809
   123    C    6  py     Ryd( 5p)     0.00013       3.42465
   124    C    6  pz     Val( 2p)     1.10199      -0.02911
   125    C    6  pz     Ryd( 4p)     0.00202       0.71691
   126    C    6  pz     Ryd( 3p)     0.00185       0.32805
   127    C    6  pz     Ryd( 5p)     0.00001       2.95445
   128    C    6  dxy    Ryd( 3d)     0.00078       2.81054
   129    C    6  dxz    Ryd( 3d)     0.00112       1.84080
   130    C    6  dyz    Ryd( 3d)     0.00048       1.79402
   131    C    6  dx2y2  Ryd( 3d)     0.00072       2.57653
   132    C    6  dz2    Ryd( 3d)     0.00042       2.21930

   133    H    7  S      Val( 1S)     0.75792       0.15920
   134    H    7  S      Ryd( 3S)     0.00092       1.68447
   135    H    7  S      Ryd( 2S)     0.00017       1.22230
   136    H    7  px     Ryd( 2p)     0.00012       2.16006
   137    H    7  py     Ryd( 2p)     0.00040       2.77144
   138    H    7  pz     Ryd( 2p)     0.00011       1.74948

   139   Cl    8  S      Cor( 1S)     2.00000    -101.12195
   140   Cl    8  S      Cor( 2S)     1.99967     -10.83544
   141   Cl    8  S      Val( 3S)     1.81066      -0.98484
   142   Cl    8  S      Ryd( 5S)     0.00248       1.05073
   143   Cl    8  S      Ryd( 4S)     0.00008       0.85493
   144   Cl    8  S      Ryd( 6S)     0.00000      18.02974
   145   Cl    8  S      Ryd( 7S)     0.00000     207.84091
   146   Cl    8  px     Cor( 2p)     1.99996      -7.43635
   147   Cl    8  px     Val( 3p)     1.67977      -0.24822
   148   Cl    8  px     Ryd( 5p)     0.00323       0.52729
   149   Cl    8  px     Ryd( 4p)     0.00014       0.44326
   150   Cl    8  px     Ryd( 6p)     0.00002       4.17781
   151   Cl    8  px     Ryd( 7p)     0.00000      24.60933
   152   Cl    8  py     Cor( 2p)     1.99994      -7.43730
   153   Cl    8  py     Val( 3p)     1.54669      -0.23226
   154   Cl    8  py     Ryd( 5p)     0.00369       0.51411
   155   Cl    8  py     Ryd( 4p)     0.00012       0.42282
   156   Cl    8  py     Ryd( 6p)     0.00002       4.23934
   157   Cl    8  py     Ryd( 7p)     0.00000      24.60674
   158   Cl    8  pz     Cor( 2p)     1.99999      -7.43485
   159   Cl    8  pz     Val( 3p)     1.92292      -0.28212
   160   Cl    8  pz     Ryd( 5p)     0.00475       0.51802
   161   Cl    8  pz     Ryd( 4p)     0.00012       0.42195
   162   Cl    8  pz     Ryd( 6p)     0.00002       3.67219
   163   Cl    8  pz     Ryd( 7p)     0.00000      24.59838
   164   Cl    8  dxy    Ryd( 3d)     0.00446       1.38573
   165   Cl    8  dxz    Ryd( 3d)     0.00155       1.07275
   166   Cl    8  dyz    Ryd( 3d)     0.00179       1.08729
   167   Cl    8  dx2y2  Ryd( 3d)     0.00130       1.30570
   168   Cl    8  dz2    Ryd( 3d)     0.00149       1.15826

   169    O    9  S      Cor( 1S)     1.99977     -19.23057
   170    O    9  S      Val( 2S)     1.68688      -0.86211
   171    O    9  S      Ryd( 3S)     0.00177       1.45665
   172    O    9  S      Ryd( 4S)     0.00011       1.46955
   173    O    9  S      Ryd( 5S)     0.00000      49.86525
   174    O    9  px     Val( 2p)     1.57670      -0.24273
   175    O    9  px     Ryd( 3p)     0.00102       0.82582
   176    O    9  px     Ryd( 4p)     0.00018       1.05895
   177    O    9  px     Ryd( 5p)     0.00011       5.48091
   178    O    9  py     Val( 2p)     1.78938      -0.21967
   179    O    9  py     Ryd( 3p)     0.00398       0.81693
   180    O    9  py     Ryd( 4p)     0.00007       1.09666
   181    O    9  py     Ryd( 5p)     0.00002       5.32311
   182    O    9  pz     Val( 2p)     1.55041      -0.18686
   183    O    9  pz     Ryd( 3p)     0.00306       0.71079
   184    O    9  pz     Ryd( 4p)     0.00003       1.02311
   185    O    9  pz     Ryd( 5p)     0.00003       5.20328
   186    O    9  dxy    Ryd( 3d)     0.00156       3.46183
   187    O    9  dxz    Ryd( 3d)     0.00169       3.27389
   188    O    9  dyz    Ryd( 3d)     0.00009       3.05024
   189    O    9  dx2y2  Ryd( 3d)     0.00151       3.65730
   190    O    9  dz2    Ryd( 3d)     0.00045       3.26516

   191    H   10  S      Val( 1S)     0.74123       0.14274
   192    H   10  S      Ryd( 2S)     0.00286       0.44054
   193    H   10  S      Ryd( 3S)     0.00036       2.45718
   194    H   10  px     Ryd( 2p)     0.00010       2.13487
   195    H   10  py     Ryd( 2p)     0.00039       2.77947
   196    H   10  pz     Ryd( 2p)     0.00011       1.73164

   197    C   11  S      Cor( 1S)     1.99902     -10.29317
   198    C   11  S      Val( 2S)     0.88158      -0.01866
   199    C   11  S      Ryd( 4S)     0.00156       1.09021
   200    C   11  S      Ryd( 3S)     0.00007       0.70019
   201    C   11  S      Ryd( 5S)     0.00003      23.29966
   202    C   11  px     Val( 2p)     1.02692       0.05926
   203    C   11  px     Ryd( 4p)     0.00520       1.26914
   204    C   11  px     Ryd( 3p)     0.00190       0.70172
   205    C   11  px     Ryd( 5p)     0.00011       3.53258
   206    C   11  py     Val( 2p)     1.11897       0.03088
   207    C   11  py     Ryd( 4p)     0.00608       1.27758
   208    C   11  py     Ryd( 3p)     0.00148       0.65957
   209    C   11  py     Ryd( 5p)     0.00013       3.46884
   210    C   11  pz     Val( 2p)     1.03259       0.00491
   211    C   11  pz     Ryd( 4p)     0.00124       0.72855
   212    C   11  pz     Ryd( 3p)     0.00048       0.38584
   213    C   11  pz     Ryd( 5p)     0.00003       2.96607
   214    C   11  dxy    Ryd( 3d)     0.00053       2.72777
   215    C   11  dxz    Ryd( 3d)     0.00059       1.86474
   216    C   11  dyz    Ryd( 3d)     0.00062       1.89260
   217    C   11  dx2y2  Ryd( 3d)     0.00057       2.63325
   218    C   11  dz2    Ryd( 3d)     0.00040       2.17829

   219    C   12  S      Cor( 1S)     1.99910     -10.26366
   220    C   12  S      Val( 2S)     0.95135      -0.04426
   221    C   12  S      Ryd( 4S)     0.00163       1.00821
   222    C   12  S      Ryd( 3S)     0.00005       0.84939
   223    C   12  S      Ryd( 5S)     0.00002      23.12151
   224    C   12  px     Val( 2p)     1.14147       0.05125
   225    C   12  px     Ryd( 4p)     0.00691       1.15745
   226    C   12  px     Ryd( 3p)     0.00013       0.66400
   227    C   12  px     Ryd( 5p)     0.00009       3.32183
   228    C   12  py     Val( 2p)     1.11516       0.07384
   229    C   12  py     Ryd( 4p)     0.00662       1.05442
   230    C   12  py     Ryd( 3p)     0.00014       0.55077
   231    C   12  py     Ryd( 5p)     0.00012       3.21830
   232    C   12  pz     Val( 2p)     1.03244       0.01793
   233    C   12  pz     Ryd( 4p)     0.00133       0.77259
   234    C   12  pz     Ryd( 3p)     0.00039       0.40044
   235    C   12  pz     Ryd( 5p)     0.00001       2.90698
   236    C   12  dxy    Ryd( 3d)     0.00137       2.61421
   237    C   12  dxz    Ryd( 3d)     0.00058       1.86315
   238    C   12  dyz    Ryd( 3d)     0.00044       1.90569
   239    C   12  dx2y2  Ryd( 3d)     0.00055       2.68857
   240    C   12  dz2    Ryd( 3d)     0.00040       2.15429

   241    C   13  S      Cor( 1S)     1.99889     -10.22415
   242    C   13  S      Val( 2S)     1.12052      -0.06296
   243    C   13  S      Ryd( 3S)     0.02031       0.55019
   244    C   13  S      Ryd( 4S)     0.00077       1.05842
   245    C   13  S      Ryd( 5S)     0.00001      23.04220
   246    C   13  px     Val( 2p)     1.01957       0.14880
   247    C   13  px     Ryd( 4p)     0.00929       1.05052
   248    C   13  px     Ryd( 3p)     0.00016       0.64240
   249    C   13  px     Ryd( 5p)     0.00009       3.21831
   250    C   13  py     Val( 2p)     1.30432       0.06304
   251    C   13  py     Ryd( 4p)     0.00851       0.89880
   252    C   13  py     Ryd( 3p)     0.00015       0.57781
   253    C   13  py     Ryd( 5p)     0.00005       3.16314
   254    C   13  pz     Val( 2p)     0.78005       0.09226
   255    C   13  pz     Ryd( 4p)     0.00125       0.82162
   256    C   13  pz     Ryd( 3p)     0.00033       0.52479
   257    C   13  pz     Ryd( 5p)     0.00003       2.78976
   258    C   13  dxy    Ryd( 3d)     0.00114       2.44537
   259    C   13  dxz    Ryd( 3d)     0.00056       1.89400
   260    C   13  dyz    Ryd( 3d)     0.00125       1.83159
   261    C   13  dx2y2  Ryd( 3d)     0.00102       2.53785
   262    C   13  dz2    Ryd( 3d)     0.00064       2.12613

   263    C   14  S      Cor( 1S)     1.99913     -10.28106
   264    C   14  S      Val( 2S)     0.93689      -0.05248
   265    C   14  S      Ryd( 4S)     0.00166       1.06316
   266    C   14  S      Ryd( 3S)     0.00006       0.80229
   267    C   14  S      Ryd( 5S)     0.00001      23.17304
   268    C   14  px     Val( 2p)     1.07899       0.05295
   269    C   14  px     Ryd( 4p)     0.00365       1.11644
   270    C   14  px     Ryd( 3p)     0.00032       0.67037
   271    C   14  px     Ryd( 5p)     0.00013       3.37232
   272    C   14  py     Val( 2p)     1.13531       0.04829
   273    C   14  py     Ryd( 4p)     0.00506       1.11523
   274    C   14  py     Ryd( 3p)     0.00038       0.43642
   275    C   14  py     Ryd( 5p)     0.00009       3.40006
   276    C   14  pz     Val( 2p)     1.05947      -0.00317
   277    C   14  pz     Ryd( 4p)     0.00174       0.71678
   278    C   14  pz     Ryd( 3p)     0.00064       0.42132
   279    C   14  pz     Ryd( 5p)     0.00002       2.91321
   280    C   14  dxy    Ryd( 3d)     0.00058       2.64932
   281    C   14  dxz    Ryd( 3d)     0.00055       1.85216
   282    C   14  dyz    Ryd( 3d)     0.00034       1.85571
   283    C   14  dx2y2  Ryd( 3d)     0.00056       2.67140
   284    C   14  dz2    Ryd( 3d)     0.00040       2.15704

   285    C   15  S      Cor( 1S)     1.99902     -10.27505
   286    C   15  S      Val( 2S)     0.94541      -0.04940
   287    C   15  S      Ryd( 3S)     0.00182       1.02101
   288    C   15  S      Ryd( 4S)     0.00015       2.29262
   289    C   15  S      Ryd( 5S)     0.00001      21.81493
   290    C   15  px     Val( 2p)     1.10515       0.05173
   291    C   15  px     Ryd( 4p)     0.00586       0.99701
   292    C   15  px     Ryd( 3p)     0.00041       0.50311
   293    C   15  px     Ryd( 5p)     0.00011       3.30946
   294    C   15  py     Val( 2p)     1.14430       0.03671
   295    C   15  py     Ryd( 4p)     0.00604       1.04625
   296    C   15  py     Ryd( 3p)     0.00036       0.44938
   297    C   15  py     Ryd( 5p)     0.00011       3.31105
   298    C   15  pz     Val( 2p)     1.02558       0.00238
   299    C   15  pz     Ryd( 4p)     0.00184       0.67231
   300    C   15  pz     Ryd( 3p)     0.00063       0.39948
   301    C   15  pz     Ryd( 5p)     0.00001       2.91599
   302    C   15  dxy    Ryd( 3d)     0.00076       2.60912
   303    C   15  dxz    Ryd( 3d)     0.00048       1.83860
   304    C   15  dyz    Ryd( 3d)     0.00044       1.85877
   305    C   15  dx2y2  Ryd( 3d)     0.00054       2.69402
   306    C   15  dz2    Ryd( 3d)     0.00036       2.14608

   307    C   16  S      Cor( 1S)     1.99853     -10.32696
   308    C   16  S      Val( 2S)     0.94166      -0.09235
   309    C   16  S      Ryd( 3S)     0.00387       0.59515
   310    C   16  S      Ryd( 4S)     0.00057       0.95220
   311    C   16  S      Ryd( 5S)     0.00002      23.37443
   312    C   16  px     Val( 2p)     0.94717      -0.03186
   313    C   16  px     Ryd( 3p)     0.00764       1.07719
   314    C   16  px     Ryd( 4p)     0.00038       1.17513
   315    C   16  px     Ryd( 5p)     0.00029       2.74194
   316    C   16  py     Val( 2p)     1.13537       0.02492
   317    C   16  py     Ryd( 3p)     0.00881       0.92585
   318    C   16  py     Ryd( 4p)     0.00022       1.37105
   319    C   16  py     Ryd( 5p)     0.00013       2.71241
   320    C   16  pz     Val( 2p)     1.08638      -0.01607
   321    C   16  pz     Ryd( 3p)     0.00144       0.77070
   322    C   16  pz     Ryd( 4p)     0.00023       1.19519
   323    C   16  pz     Ryd( 5p)     0.00016       2.12838
   324    C   16  dxy    Ryd( 3d)     0.00106       2.55841
   325    C   16  dxz    Ryd( 3d)     0.00144       1.70628
   326    C   16  dyz    Ryd( 3d)     0.00056       1.88506
   327    C   16  dx2y2  Ryd( 3d)     0.00268       2.34795
   328    C   16  dz2    Ryd( 3d)     0.00081       2.09083

   329   Cl   17  S      Cor( 1S)     2.00000    -101.09786
   330   Cl   17  S      Cor( 2S)     1.99968     -10.79303
   331   Cl   17  S      Val( 3S)     1.81174      -0.94826
   332   Cl   17  S      Ryd( 5S)     0.00191       0.93132
   333   Cl   17  S      Ryd( 4S)     0.00010       0.91945
   334   Cl   17  S      Ryd( 6S)     0.00000      18.36162
   335   Cl   17  S      Ryd( 7S)     0.00000     207.63521
   336   Cl   17  px     Cor( 2p)     1.99991      -7.40348
   337   Cl   17  px     Val( 3p)     1.31612      -0.17195
   338   Cl   17  px     Ryd( 5p)     0.00480       0.50340
   339   Cl   17  px     Ryd( 4p)     0.00033       0.43095
   340   Cl   17  px     Ryd( 6p)     0.00003       4.02856
   341   Cl   17  px     Ryd( 7p)     0.00000      25.08949
   342   Cl   17  py     Cor( 2p)     1.99999      -7.39959
   343   Cl   17  py     Val( 3p)     1.96311      -0.25438
   344   Cl   17  py     Ryd( 5p)     0.00276       0.53942
   345   Cl   17  py     Ryd( 4p)     0.00008       0.51792
   346   Cl   17  py     Ryd( 6p)     0.00002       3.46860
   347   Cl   17  py     Ryd( 7p)     0.00000      25.09046
   348   Cl   17  pz     Cor( 2p)     1.99999      -7.39983
   349   Cl   17  pz     Val( 3p)     1.92706      -0.25384
   350   Cl   17  pz     Ryd( 5p)     0.00319       0.52587
   351   Cl   17  pz     Ryd( 4p)     0.00009       0.45789
   352   Cl   17  pz     Ryd( 6p)     0.00001       3.26270
   353   Cl   17  pz     Ryd( 7p)     0.00000      25.05874
   354   Cl   17  dxy    Ryd( 3d)     0.00140       1.33331
   355   Cl   17  dxz    Ryd( 3d)     0.00247       1.15156
   356   Cl   17  dyz    Ryd( 3d)     0.00010       1.07441
   357   Cl   17  dx2y2  Ryd( 3d)     0.00419       1.41215
   358   Cl   17  dz2    Ryd( 3d)     0.00134       1.18566

   359    H   18  S      Val( 1S)     0.79944       0.16634
   360    H   18  S      Ryd( 2S)     0.00115       1.16466
   361    H   18  S      Ryd( 3S)     0.00019       1.80877
   362    H   18  px     Ryd( 2p)     0.00021       2.35499
   363    H   18  py     Ryd( 2p)     0.00027       2.55876
   364    H   18  pz     Ryd( 2p)     0.00014       1.78881

   365    H   19  S      Val( 1S)     0.79536       0.16493
   366    H   19  S      Ryd( 2S)     0.00078       1.35463
   367    H   19  S      Ryd( 3S)     0.00015       1.61989
   368    H   19  px     Ryd( 2p)     0.00011       2.24864
   369    H   19  py     Ryd( 2p)     0.00034       2.69930
   370    H   19  pz     Ryd( 2p)     0.00019       1.78159

   371    H   20  S      Val( 1S)     0.81073       0.18710
   372    H   20  S      Ryd( 2S)     0.00209       0.60041
   373    H   20  S      Ryd( 3S)     0.00022       2.52977
   374    H   20  px     Ryd( 2p)     0.00016       2.34618
   375    H   20  py     Ryd( 2p)     0.00035       2.61638
   376    H   20  pz     Ryd( 2p)     0.00012       1.82356

 WARNING:  1 low occupancy (<1.9990e) core orbital  found on  C    2
           1 low occupancy (<1.9990e) core orbital  found on  C    3
           1 low occupancy (<1.9990e) core orbital  found on  C    4
           1 low occupancy (<1.9990e) core orbital  found on  C    5
           1 low occupancy (<1.9990e) core orbital  found on  C    6
           1 low occupancy (<1.9990e) core orbital  found on  C   13
           1 low occupancy (<1.9990e) core orbital  found on  C   16

 WARNING:  Population inversion found on atom  C    1
           Population inversion found on atom  C    2
           Population inversion found on atom  C    3
           Population inversion found on atom  C    4
           Population inversion found on atom  C    5
           Population inversion found on atom  C    6
           Population inversion found on atom  H    7
           Population inversion found on atom Cl    8
           Population inversion found on atom  O    9
           Population inversion found on atom  C   11
           Population inversion found on atom  C   12
           Population inversion found on atom  C   13
           Population inversion found on atom  C   14
           Population inversion found on atom  C   15
           Population inversion found on atom Cl   17


 Summary of Natural Population Analysis:                  
                                                          
                                       Natural Population 
                Natural  -----------------------------------------------
    Atom  No    Charge         Core      Valence    Rydberg      Total
 -----------------------------------------------------------------------
      C    1    0.44673      1.99915     3.51110    0.04302     5.55327
      C    2   -0.42580      1.99886     4.40401    0.02293     6.42580
      C    3    0.32852      1.99877     3.65520    0.01751     5.67148
      C    4   -0.19408      1.99897     4.16851    0.02660     6.19408
      C    5   -0.17749      1.99894     4.16229    0.01626     6.17749
      C    6   -0.20302      1.99878     4.18074    0.02349     6.20302
      H    7    0.24037      0.00000     0.75792    0.00171     0.75963
     Cl    8    0.01515      9.99956     6.96003    0.02527    16.98485
      O    9   -0.61882      1.99977     6.60337    0.01568     8.61882
      H   10    0.25496      0.00000     0.74123    0.00381     0.74504
      C   11   -0.08010      1.99902     4.06006    0.02101     6.08010
      C   12   -0.26029      1.99910     4.24042    0.02078     6.26029
      C   13   -0.26891      1.99889     4.22446    0.04556     6.26891
      C   14   -0.22599      1.99913     4.21065    0.01621     6.22599
      C   15   -0.23940      1.99902     4.22044    0.01994     6.23940
      C   16   -0.13941      1.99853     4.11059    0.03030     6.13941
     Cl   17   -0.04041      9.99957     7.01802    0.02282    17.04041
      H   18    0.19860      0.00000     0.79944    0.00196     0.80140
      H   19    0.20307      0.00000     0.79536    0.00157     0.79693
      H   20    0.18632      0.00000     0.81073    0.00295     0.81368
 =======================================================================
   * Total *   -1.00000     45.98606    73.63456    0.37938   120.00000

                                 Natural Population      
 --------------------------------------------------------
   Core                      45.98606 ( 99.9697% of  46)
   Valence                   73.63456 ( 99.5062% of  74)
   Natural Minimal Basis    119.62062 ( 99.6839% of 120)
   Natural Rydberg Basis      0.37938 (  0.3161% of 120)
 --------------------------------------------------------

    Atom  No          Natural Electron Configuration
 ----------------------------------------------------------------------------
      C    1      [core]2S( 0.83)2p( 2.68)3S( 0.01)3d( 0.01)4p( 0.02)
      C    2      [core]2S( 1.00)2p( 3.41)4p( 0.01)
      C    3      [core]2S( 0.96)2p( 2.70)4p( 0.01)
      C    4      [core]2S( 1.00)2p( 3.17)3d( 0.01)4p( 0.01)
      C    5      [core]2S( 0.94)2p( 3.22)4p( 0.01)
      C    6      [core]2S( 0.87)2p( 3.31)4p( 0.01)
      H    7            1S( 0.76)
     Cl    8      [core]3S( 1.81)3p( 5.15)3d( 0.01)5p( 0.01)
      O    9      [core]2S( 1.69)2p( 4.92)3p( 0.01)3d( 0.01)
      H   10            1S( 0.74)
      C   11      [core]2S( 0.88)2p( 3.18)4p( 0.01)
      C   12      [core]2S( 0.95)2p( 3.29)4p( 0.01)
      C   13      [core]2S( 1.12)2p( 3.10)3S( 0.02)4p( 0.02)
      C   14      [core]2S( 0.94)2p( 3.27)4p( 0.01)
      C   15      [core]2S( 0.95)2p( 3.28)4p( 0.01)
      C   16      [core]2S( 0.94)2p( 3.17)3p( 0.02)3d( 0.01)
     Cl   17      [core]3S( 1.81)3p( 5.21)3d( 0.01)5p( 0.01)
      H   18            1S( 0.80)
      H   19            1S( 0.80)
      H   20            1S( 0.81)


 NATURAL BOND ORBITAL ANALYSIS:

                       Occupancies       Lewis Structure    Low   High
           Occ.    -------------------  -----------------   occ   occ
  Cycle   Thresh.   Lewis   Non-Lewis     CR  BD  3C  LP    (L)   (NL)   Dev
 =============================================================================
   1(1)    1.90   112.18810   7.81190     23  22   0  15     8     10    1.01
   2(2)    1.90   112.18810   7.81190     23  22   0  15     8     10    1.01
   3(1)    1.80   114.01861   5.98139     23  24   0  13     6      7    0.46
   4(2)    1.80   114.01861   5.98139     23  24   0  13     6      7    0.46
   5(1)    1.70   115.24204   4.75796     23  26   0  11     3      7    0.46
   6(2)    1.70   114.97624   5.02376     23  26   0  11     4      8    0.41
   7(3)    1.70   115.05538   4.94462     23  26   0  11     3      8    0.46
   8(4)    1.70   114.97624   5.02376     23  26   0  11     4      8    0.41
   9(5)    1.70   115.05538   4.94462     23  26   0  11     3      8    0.46
  10(6)    1.70   114.97624   5.02376     23  26   0  11     4      8    0.41
  11(7)    1.70   115.05538   4.94462     23  26   0  11     3      8    0.46
  12(8)    1.70   114.97624   5.02376     23  26   0  11     4      8    0.41
  13(9)    1.70   115.05538   4.94462     23  26   0  11     3      8    0.46
  14(1)    1.60   116.01166   3.98834     23  27   0  10     2      7    0.46
  15(2)    1.60   116.08144   3.91856     23  27   0  10     2      7    0.46
  16(3)    1.60   116.03399   3.96601     23  27   0  10     2      7    0.46
  17(4)    1.60   116.03399   3.96601     23  27   0  10     2      7    0.46
  18(5)    1.60   116.08144   3.91856     23  27   0  10     2      7    0.46
  19(1)    1.50   115.87684   4.12316     23  27   0  10     0      7    0.59
  20(2)    1.50   115.87684   4.12316     23  27   0  10     0      7    0.59
  21(1)    1.60   116.08144   3.91856     23  27   0  10     2      7    0.46
 -----------------------------------------------------------------------------

 Structure accepted: RESONANCE keyword permits strongly delocalized structure

 WARNING:  1 low occupancy (<1.9990e) core orbital  found on  C    2
           1 low occupancy (<1.9990e) core orbital  found on  C    3
           1 low occupancy (<1.9990e) core orbital  found on  C    4
           1 low occupancy (<1.9990e) core orbital  found on  C    5
           1 low occupancy (<1.9990e) core orbital  found on  C    6
           1 low occupancy (<1.9990e) core orbital  found on  C   13
           1 low occupancy (<1.9990e) core orbital  found on  C   16

 --------------------------------------------------------
   Core                     45.98601 ( 99.970% of  46)
   Valence Lewis            70.09543 ( 94.724% of  74)
  ==================       ============================
   Total Lewis             116.08144 ( 96.735% of 120)
  -----------------------------------------------------
   Valence non-Lewis         3.66011 (  3.050% of 120)
   Rydberg non-Lewis         0.25845 (  0.215% of 120)
  ==================       ============================
   Total non-Lewis           3.91856 (  3.265% of 120)
 --------------------------------------------------------


       (Occupancy)   Bond orbital/ Coefficients/ Hybrids
 ---------------------------------------------------------------------------------
     1. (1.89010) BD ( 1) C   1 - C   2  
                ( 47.97%)   0.6926* C   1 s( 32.09%)p 2.11( 67.87%)d 0.00(  0.03%)
                                            0.0004  0.5662  0.0190 -0.0004  0.0007
                                            0.5273  0.0237 -0.0152  0.0028  0.5911
                                           -0.0160  0.0022 -0.0031  0.2242  0.0048
                                            0.0023  0.0012  0.0153  0.0044  0.0001
                                           -0.0021 -0.0084
                ( 52.03%)   0.7213* C   2 s( 31.73%)p 2.15( 68.23%)d 0.00(  0.04%)
                                           -0.0006  0.5632  0.0100  0.0004  0.0013
                                           -0.6057  0.0228  0.0008 -0.0002 -0.5591
                                           -0.0206  0.0110 -0.0012  0.0410  0.0076
                                            0.0033  0.0004  0.0125  0.0017  0.0003
                                           -0.0091 -0.0127
     2. (1.97757) BD ( 1) C   1 - C   4  
                ( 48.59%)   0.6971* C   1 s( 35.69%)p 1.80( 64.28%)d 0.00(  0.03%)
                                           -0.0002  0.5973  0.0097  0.0029  0.0002
                                            0.2466  0.0248 -0.0105  0.0013 -0.7557
                                            0.0016  0.0119  0.0057 -0.0998 -0.0007
                                           -0.0014 -0.0000 -0.0110 -0.0009  0.0009
                                           -0.0121 -0.0068
                ( 51.41%)   0.7170* C   4 s( 35.73%)p 1.80( 64.23%)d 0.00(  0.04%)
                                            0.0000  0.5973  0.0237  0.0043  0.0002
                                           -0.3206  0.0148 -0.0028  0.0002  0.7342
                                            0.0056 -0.0059  0.0076  0.0078  0.0004
                                           -0.0005  0.0003 -0.0099  0.0003  0.0007
                                           -0.0100 -0.0136
     3. (1.99486) BD ( 1) C   1 - O   9  
                ( 34.61%)   0.5883* C   1 s( 28.35%)p 2.52( 71.47%)d 0.01(  0.18%)
                                            0.0000 -0.5305  0.0460  0.0012  0.0019
                                            0.8057 -0.0615 -0.0107  0.0013 -0.1296
                                            0.0188  0.0042  0.0003 -0.2106 -0.0090
                                           -0.0078 -0.0020  0.0105  0.0149 -0.0041
                                           -0.0314  0.0212
                ( 65.39%)   0.8086* O   9 s( 40.75%)p 1.45( 59.13%)d 0.00(  0.12%)
                                           -0.0000 -0.6378  0.0263  0.0023  0.0000
                                           -0.6764  0.0187 -0.0039 -0.0016  0.2360
                                           -0.0034  0.0012  0.0001 -0.2789  0.0024
                                           -0.0008  0.0010  0.0152 -0.0103  0.0032
                                           -0.0254  0.0151
     4. (1.96486) BD ( 2) C   1 - O   9  
                ( 29.81%)   0.5460* C   1 s(  3.59%)p26.72( 95.92%)d 0.14(  0.49%)
                                            0.0005 -0.1894  0.0068  0.0004 -0.0002
                                            0.0815 -0.0247 -0.0031 -0.0006 -0.2487
                                           -0.0085 -0.0056 -0.0004  0.9428  0.0223
                                            0.0257  0.0073  0.0188 -0.0639  0.0196
                                            0.0072 -0.0012
                ( 70.19%)   0.8378* O   9 s(  1.96%)p50.05( 97.92%)d 0.06(  0.12%)
                                            0.0000 -0.1397  0.0071  0.0003 -0.0000
                                           -0.3257  0.0064  0.0004 -0.0006 -0.2473
                                            0.0015  0.0012  0.0014  0.9010 -0.0073
                                            0.0023 -0.0045 -0.0052  0.0307 -0.0070
                                           -0.0134  0.0068
     5. (1.98403) BD ( 1) C   2 - C   3  
                ( 51.69%)   0.7190* C   2 s( 37.09%)p 1.69( 62.86%)d 0.00(  0.05%)
                                           -0.0001  0.6080 -0.0352  0.0016 -0.0004
                                            0.7614 -0.0368 -0.0015  0.0044 -0.2099
                                           -0.0314  0.0098 -0.0038  0.0476 -0.0030
                                            0.0005 -0.0001 -0.0125  0.0020  0.0000
                                            0.0133 -0.0134
                ( 48.31%)   0.6950* C   3 s( 50.28%)p 0.99( 49.68%)d 0.00(  0.05%)
                                           -0.0001  0.7088 -0.0181 -0.0016  0.0000
                                           -0.5860  0.0113 -0.0050 -0.0102  0.3887
                                           -0.0290 -0.0031  0.0038  0.0338 -0.0024
                                            0.0003 -0.0010 -0.0079  0.0027 -0.0007
                                            0.0148 -0.0129
     6. (1.75802) BD ( 2) C   2 - C   3  
                ( 59.57%)   0.7718* C   2 s(  0.21%)p99.99( 99.68%)d 0.52(  0.11%)
                                            0.0000 -0.0455  0.0030  0.0000 -0.0003
                                           -0.0139  0.0026 -0.0009 -0.0006  0.0427
                                            0.0019 -0.0017 -0.0005  0.9973  0.0111
                                            0.0129  0.0005  0.0009  0.0247 -0.0217
                                            0.0004  0.0007
                ( 40.43%)   0.6359* C   3 s(  0.42%)p99.99( 99.29%)d 0.69(  0.29%)
                                            0.0001  0.0637  0.0124  0.0021 -0.0012
                                            0.3574  0.0180  0.0039 -0.0023  0.3507
                                            0.0297 -0.0011 -0.0032  0.8605  0.0020
                                           -0.0225 -0.0013 -0.0040 -0.0499  0.0184
                                            0.0015  0.0079
     7. (1.95996) BD ( 1) C   2 - H  10  
                ( 62.89%)   0.7930* C   2 s( 31.00%)p 2.22( 68.97%)d 0.00(  0.03%)
                                           -0.0002  0.5564  0.0211 -0.0012 -0.0011
                                           -0.2216  0.0028  0.0014  0.0016  0.8002
                                            0.0039 -0.0053 -0.0039 -0.0120 -0.0024
                                           -0.0008 -0.0003 -0.0020  0.0011  0.0019
                                           -0.0129 -0.0111
                ( 37.11%)   0.6092* H  10 s( 99.96%)p 0.00(  0.04%)
                                            0.9998 -0.0010  0.0029  0.0045 -0.0192
                                           -0.0004
     8. (1.97522) BD ( 1) C   3 - C   6  
                ( 48.81%)   0.6986* C   3 s( 47.74%)p 1.09( 52.22%)d 0.00(  0.03%)
                                           -0.0001  0.6909  0.0118  0.0009  0.0007
                                            0.4702  0.0009  0.0042  0.0022 -0.5482
                                            0.0048 -0.0103 -0.0027 -0.0233 -0.0020
                                           -0.0010 -0.0005 -0.0074  0.0028  0.0028
                                           -0.0116 -0.0105
                ( 51.19%)   0.7155* C   6 s( 28.89%)p 2.46( 71.07%)d 0.00(  0.05%)
                                           -0.0001  0.5374  0.0038  0.0004 -0.0010
                                           -0.3063 -0.0242 -0.0037  0.0004  0.7849
                                           -0.0118  0.0078 -0.0016  0.0035 -0.0050
                                            0.0004  0.0006 -0.0140  0.0016  0.0000
                                           -0.0099 -0.0129
     9. (1.53709) BD ( 2) C   3 - C   6  
                ( 41.19%)   0.6418* C   3 s(  1.56%)p62.87( 98.23%)d 0.13(  0.21%)
                                           -0.0006 -0.1238 -0.0168 -0.0032  0.0018
                                           -0.5486 -0.0349 -0.0046  0.0033 -0.6487
                                           -0.0405  0.0014  0.0036  0.5065 -0.0288
                                            0.0151 -0.0068  0.0082  0.0212 -0.0367
                                           -0.0035 -0.0134
                ( 58.81%)   0.7669* C   6 s(  0.45%)p99.99( 99.49%)d 0.13(  0.06%)
                                            0.0005  0.0659  0.0128 -0.0008  0.0001
                                           -0.1567  0.0034  0.0042  0.0017 -0.1107
                                           -0.0168 -0.0146  0.0008  0.9785 -0.0055
                                           -0.0079 -0.0012 -0.0029 -0.0194  0.0107
                                            0.0096 -0.0023
    10. (1.98064) BD ( 1) C   4 - C   5  
                ( 50.25%)   0.7089* C   4 s( 38.98%)p 1.56( 60.99%)d 0.00(  0.03%)
                                           -0.0001  0.6243 -0.0017  0.0080  0.0001
                                            0.7582 -0.0059 -0.0051  0.0104 -0.1777
                                            0.0240 -0.0029  0.0011  0.0512  0.0019
                                           -0.0001  0.0003 -0.0041  0.0008  0.0010
                                            0.0105 -0.0131
                ( 49.75%)   0.7053* C   5 s( 33.00%)p 2.03( 66.97%)d 0.00(  0.03%)
                                            0.0000  0.5742  0.0160 -0.0020 -0.0011
                                           -0.8042  0.0165  0.0071  0.0028  0.1454
                                            0.0325 -0.0049 -0.0002  0.0183  0.0023
                                            0.0011  0.0002 -0.0089 -0.0014  0.0004
                                            0.0105 -0.0112
    11. (1.75679) BD ( 2) C   4 - C   5  
                ( 57.74%)   0.7599* C   4 s(  0.01%)p99.99( 99.97%)d 0.98(  0.01%)
                                            0.0001 -0.0096  0.0064 -0.0004  0.0000
                                           -0.0669 -0.0028 -0.0011 -0.0006 -0.0322
                                           -0.0027 -0.0006 -0.0002  0.9970  0.0114
                                            0.0121 -0.0013 -0.0011  0.0105 -0.0042
                                           -0.0009  0.0005
                ( 42.26%)   0.6501* C   5 s(  0.11%)p99.99( 99.83%)d 0.53(  0.06%)
                                           -0.0005  0.0335 -0.0023 -0.0007 -0.0001
                                            0.0437  0.0000  0.0006  0.0009 -0.0168
                                            0.0015 -0.0007  0.0010  0.9979  0.0073
                                            0.0157 -0.0024  0.0031 -0.0186  0.0153
                                            0.0031  0.0014
    12. (1.98979) BD ( 1) C   4 -Cl   8  
                ( 45.68%)   0.6759* C   4 s( 25.23%)p 2.96( 74.57%)d 0.01(  0.19%)
                                            0.0001 -0.5013  0.0312  0.0091  0.0006
                                            0.5626 -0.0181 -0.0028 -0.0094  0.6523
                                           -0.0175 -0.0104 -0.0076  0.0537 -0.0016
                                           -0.0012 -0.0007 -0.0361 -0.0031 -0.0049
                                            0.0063  0.0238
                ( 54.32%)   0.7370*Cl   8 s( 20.22%)p 3.92( 79.27%)d 0.03(  0.51%)
                                           -0.0000 -0.0001 -0.4478 -0.0407 -0.0008
                                           -0.0003  0.0000 -0.0001 -0.5646  0.0345
                                            0.0053 -0.0009  0.0001 -0.0001 -0.6822
                                            0.0393  0.0051 -0.0011  0.0000 -0.0000
                                           -0.0759  0.0051  0.0004  0.0000  0.0000
                                           -0.0609 -0.0070 -0.0085  0.0101  0.0348
    13. (1.94746) BD ( 1) C   5 - C   6  
                ( 48.46%)   0.6961* C   5 s( 37.57%)p 1.66( 62.39%)d 0.00(  0.04%)
                                            0.0002  0.6128  0.0092 -0.0004  0.0020
                                            0.5409 -0.0204 -0.0041  0.0042  0.5739
                                            0.0142 -0.0074  0.0056 -0.0346  0.0015
                                           -0.0008  0.0004  0.0146 -0.0007  0.0001
                                           -0.0043 -0.0146
                ( 51.54%)   0.7179* C   6 s( 35.50%)p 1.82( 64.46%)d 0.00(  0.04%)
                                           -0.0004  0.5958  0.0069  0.0001  0.0000
                                           -0.4977 -0.0016  0.0028 -0.0012 -0.6011
                                            0.0204  0.0025 -0.0047 -0.1875  0.0013
                                            0.0011 -0.0008  0.0136  0.0043  0.0018
                                            0.0033 -0.0121
    14. (1.96502) BD ( 1) C   5 - H   7  
                ( 61.94%)   0.7870* C   5 s( 29.28%)p 2.41( 70.69%)d 0.00(  0.03%)
                                            0.0006 -0.5408  0.0172 -0.0021  0.0008
                                           -0.2390 -0.0000  0.0006  0.0015  0.8049
                                            0.0088  0.0035  0.0005  0.0421  0.0001
                                            0.0015  0.0005  0.0097 -0.0003 -0.0026
                                            0.0120  0.0084
                ( 38.06%)   0.6169* H   7 s( 99.96%)p 0.00(  0.04%)
                                           -0.9998 -0.0028 -0.0003  0.0045 -0.0200
                                           -0.0022
    15. (1.95968) BD ( 1) C   6 - C  11  
                ( 52.32%)   0.7233* C   6 s( 35.14%)p 1.84( 64.84%)d 0.00(  0.01%)
                                            0.0001  0.5927 -0.0098  0.0001  0.0009
                                            0.7957  0.0190 -0.0006  0.0002 -0.0951
                                            0.0007 -0.0002 -0.0003  0.0767  0.0012
                                           -0.0012  0.0001  0.0001 -0.0023  0.0007
                                            0.0077 -0.0090
                ( 47.68%)   0.6905* C  11 s( 30.47%)p 2.28( 69.51%)d 0.00(  0.03%)
                                            0.0001  0.5520  0.0009  0.0012  0.0003
                                           -0.8280 -0.0128  0.0035 -0.0021  0.0879
                                            0.0043 -0.0023 -0.0001  0.0395 -0.0018
                                            0.0011 -0.0003 -0.0039 -0.0017 -0.0005
                                            0.0124 -0.0092
    16. (1.97101) BD ( 1) C  11 - C  12  
                ( 52.48%)   0.7244* C  11 s( 35.33%)p 1.83( 64.64%)d 0.00(  0.03%)
                                           -0.0001  0.5944  0.0007 -0.0001  0.0001
                                            0.3266  0.0060 -0.0002  0.0019 -0.7203
                                            0.0082  0.0031 -0.0033  0.1439 -0.0048
                                           -0.0011  0.0007 -0.0094  0.0013 -0.0045
                                           -0.0070 -0.0103
                ( 47.52%)   0.6894* C  12 s( 35.16%)p 1.84( 64.81%)d 0.00(  0.03%)
                                           -0.0000  0.5929  0.0042  0.0026  0.0004
                                           -0.3886  0.0270  0.0002 -0.0004  0.6976
                                           -0.0003 -0.0075  0.0047 -0.0980 -0.0019
                                            0.0023 -0.0008 -0.0120  0.0025 -0.0049
                                           -0.0086 -0.0100
    17. (1.64907) BD ( 2) C  11 - C  12  
                ( 50.09%)   0.7077* C  11 s(  0.11%)p99.99( 99.87%)d 0.19(  0.02%)
                                            0.0000 -0.0330  0.0026 -0.0004 -0.0000
                                            0.0448 -0.0018 -0.0053 -0.0003  0.1890
                                            0.0084  0.0041 -0.0008  0.9802  0.0039
                                            0.0020 -0.0045  0.0015  0.0095 -0.0097
                                            0.0017  0.0040
                ( 49.91%)   0.7065* C  12 s(  0.01%)p99.99( 99.94%)d 4.64(  0.05%)
                                            0.0004 -0.0100 -0.0006 -0.0013  0.0001
                                            0.0600  0.0024 -0.0011 -0.0010  0.1797
                                            0.0002  0.0023  0.0006  0.9815  0.0031
                                            0.0078 -0.0005  0.0005  0.0022  0.0199
                                           -0.0046 -0.0071
    18. (1.97026) BD ( 1) C  11 - C  14  
                ( 51.21%)   0.7156* C  11 s( 34.06%)p 1.94( 65.91%)d 0.00(  0.03%)
                                           -0.0001  0.5836  0.0062 -0.0004 -0.0003
                                            0.4530  0.0041  0.0035  0.0013  0.6612
                                           -0.0110 -0.0015  0.0021 -0.1284  0.0039
                                            0.0009 -0.0007  0.0121 -0.0021 -0.0040
                                           -0.0043 -0.0104
                ( 48.79%)   0.6985* C  14 s( 35.94%)p 1.78( 64.03%)d 0.00(  0.03%)
                                            0.0001  0.5994 -0.0066  0.0021  0.0017
                                           -0.4904  0.0215  0.0054 -0.0001 -0.6145
                                           -0.0057  0.0100 -0.0032  0.1468  0.0005
                                           -0.0030  0.0005  0.0123 -0.0039 -0.0055
                                           -0.0050 -0.0112
    19. (1.96013) BD ( 1) C  12 - C  13  
                ( 53.96%)   0.7346* C  12 s( 37.03%)p 1.70( 62.94%)d 0.00(  0.03%)
                                            0.0003  0.6082  0.0192 -0.0021 -0.0006
                                            0.7869 -0.0097 -0.0066  0.0013 -0.0822
                                            0.0495 -0.0047  0.0010 -0.0269 -0.0088
                                            0.0012 -0.0005  0.0001 -0.0016 -0.0007
                                            0.0150 -0.0106
                ( 46.04%)   0.6785* C  13 s( 36.06%)p 1.77( 63.87%)d 0.00(  0.06%)
                                           -0.0011  0.5952 -0.0796  0.0047 -0.0005
                                           -0.7951  0.0385  0.0058 -0.0017  0.0515
                                            0.0354 -0.0039 -0.0023  0.0329 -0.0097
                                            0.0005  0.0004 -0.0152  0.0014  0.0001
                                            0.0168 -0.0116
    20. (1.98082) BD ( 1) C  12 - H  20  
                ( 59.88%)   0.7738* C  12 s( 27.74%)p 2.60( 72.22%)d 0.00(  0.05%)
                                            0.0004 -0.5262  0.0223  0.0002 -0.0002
                                            0.4730  0.0226 -0.0019  0.0000  0.6872
                                           -0.0044 -0.0016 -0.0038 -0.1602  0.0012
                                            0.0000  0.0010 -0.0166  0.0038  0.0064
                                            0.0065  0.0099
                ( 40.12%)   0.6334* H  20 s( 99.96%)p 0.00(  0.04%)
                                           -0.9998  0.0031 -0.0014 -0.0079 -0.0174
                                            0.0048
    21. (1.97536) BD ( 1) C  13 - C  16  
                ( 45.07%)   0.6713* C  13 s( 35.61%)p 1.81( 64.33%)d 0.00(  0.06%)
                                           -0.0004  0.5932 -0.0646 -0.0090  0.0006
                                            0.4821 -0.0514 -0.0032  0.0022  0.6254
                                           -0.0120 -0.0081 -0.0004 -0.1302  0.0040
                                            0.0018 -0.0003  0.0152 -0.0025 -0.0064
                                           -0.0147 -0.0092
                ( 54.93%)   0.7412* C  16 s( 39.17%)p 1.55( 60.80%)d 0.00(  0.03%)
                                            0.0001  0.6259 -0.0020 -0.0037  0.0003
                                           -0.4000 -0.0240  0.0104 -0.0024 -0.6470
                                            0.0252  0.0066  0.0001  0.1673 -0.0029
                                           -0.0019  0.0003  0.0112 -0.0029 -0.0051
                                           -0.0034 -0.0112
    22. (1.97184) BD ( 1) C  14 - C  15  
                ( 50.04%)   0.7074* C  14 s( 36.01%)p 1.78( 63.96%)d 0.00(  0.03%)
                                            0.0000  0.5998 -0.0172 -0.0030 -0.0003
                                            0.7962 -0.0210 -0.0095  0.0013 -0.0563
                                           -0.0350  0.0072  0.0004 -0.0244  0.0073
                                           -0.0004  0.0002 -0.0046 -0.0007 -0.0004
                                            0.0130 -0.0115
                ( 49.96%)   0.7068* C  15 s( 36.07%)p 1.77( 63.89%)d 0.00(  0.04%)
                                           -0.0002  0.6004 -0.0138 -0.0018  0.0008
                                           -0.7926  0.0152  0.0113 -0.0022  0.0881
                                           -0.0423  0.0057 -0.0004  0.0276  0.0074
                                           -0.0018  0.0001  0.0003 -0.0019 -0.0010
                                            0.0148 -0.0121
    23. (1.71114) BD ( 2) C  14 - C  15  
                ( 51.16%)   0.7152* C  14 s(  0.01%)p 1.00( 99.96%)d 0.00(  0.03%)
                                           -0.0000 -0.0094  0.0022  0.0007  0.0003
                                            0.0503 -0.0011  0.0024  0.0008  0.1849
                                            0.0047  0.0032 -0.0004  0.9809  0.0157
                                            0.0198 -0.0014  0.0018  0.0154 -0.0088
                                            0.0030  0.0015
                ( 48.84%)   0.6989* C  15 s(  0.01%)p 1.00( 99.95%)d 0.00(  0.04%)
                                           -0.0001  0.0080  0.0004 -0.0013 -0.0005
                                            0.0589  0.0016  0.0012 -0.0000  0.1667
                                            0.0035  0.0029 -0.0004  0.9837  0.0184
                                            0.0143 -0.0018 -0.0040 -0.0182 -0.0069
                                            0.0005  0.0039
    24. (1.97757) BD ( 1) C  14 - H  19  
                ( 60.15%)   0.7756* C  14 s( 28.01%)p 2.57( 71.96%)d 0.00(  0.04%)
                                           -0.0004  0.5289  0.0181  0.0011 -0.0012
                                           -0.3478 -0.0077  0.0025  0.0019  0.7641
                                            0.0036  0.0002 -0.0000 -0.1212  0.0003
                                           -0.0004 -0.0004 -0.0127  0.0022 -0.0044
                                           -0.0108 -0.0088
                ( 39.85%)   0.6313* H  19 s( 99.96%)p 0.00(  0.04%)
                                            0.9998  0.0016  0.0006  0.0068 -0.0181
                                            0.0035
    25. (1.98009) BD ( 1) C  15 - C  16  
                ( 49.93%)   0.7066* C  15 s( 36.08%)p 1.77( 63.88%)d 0.00(  0.03%)
                                           -0.0000  0.6006 -0.0126 -0.0027 -0.0004
                                            0.3803 -0.0403  0.0013 -0.0003 -0.6959
                                            0.0006  0.0117 -0.0019  0.0903  0.0023
                                           -0.0024  0.0004 -0.0103  0.0013 -0.0040
                                           -0.0095 -0.0104
                ( 50.07%)   0.7076* C  16 s( 38.01%)p 1.63( 61.96%)d 0.00(  0.03%)
                                           -0.0000  0.6164  0.0101 -0.0076  0.0001
                                           -0.2684 -0.0165  0.0111 -0.0017  0.7257
                                           -0.0182 -0.0086  0.0043 -0.1414  0.0039
                                            0.0008 -0.0008 -0.0097  0.0016 -0.0050
                                           -0.0097 -0.0106
    26. (1.98041) BD ( 1) C  15 - H  18  
                ( 60.22%)   0.7760* C  15 s( 27.80%)p 2.60( 72.16%)d 0.00(  0.04%)
                                           -0.0004  0.5269  0.0183  0.0049 -0.0004
                                            0.4701  0.0092 -0.0027 -0.0005  0.6914
                                            0.0099  0.0032  0.0001 -0.1496 -0.0025
                                           -0.0004 -0.0000  0.0157 -0.0033 -0.0048
                                           -0.0059 -0.0076
                ( 39.78%)   0.6307* H  18 s( 99.96%)p 0.00(  0.04%)
                                            0.9998  0.0029  0.0010 -0.0124 -0.0149
                                            0.0036
    27. (1.99041) BD ( 1) C  16 -Cl  17  
                ( 44.41%)   0.6664* C  16 s( 22.68%)p 3.40( 77.13%)d 0.01(  0.19%)
                                           -0.0001  0.4759 -0.0112  0.0148 -0.0008
                                            0.8734 -0.0043  0.0055 -0.0152 -0.0862
                                            0.0075  0.0016  0.0028 -0.0280 -0.0003
                                           -0.0004  0.0007 -0.0065 -0.0034  0.0006
                                            0.0375 -0.0213
                ( 55.59%)   0.7456*Cl  17 s( 21.08%)p 3.72( 78.45%)d 0.02(  0.47%)
                                            0.0000  0.0001  0.4577  0.0367  0.0010
                                            0.0001 -0.0000 -0.0001 -0.8774  0.0526
                                            0.0069  0.0005  0.0008  0.0000  0.0979
                                           -0.0085 -0.0000 -0.0004 -0.0001  0.0000
                                            0.0474 -0.0022 -0.0004 -0.0000 -0.0001
                                           -0.0152 -0.0055  0.0014  0.0579 -0.0325
    28. (1.99915) CR ( 1) C   1           s(100.00%)p 0.00(  0.00%)
                                            1.0000 -0.0000 -0.0000  0.0000 -0.0000
                                           -0.0002  0.0000  0.0000 -0.0000 -0.0003
                                            0.0000  0.0000  0.0000 -0.0006 -0.0000
                                           -0.0000 -0.0000 -0.0000  0.0000 -0.0000
                                           -0.0000  0.0000
    29. (1.99886) CR ( 1) C   2           s(100.00%)p 0.00(  0.00%)
                                            1.0000  0.0005  0.0000  0.0000  0.0000
                                           -0.0003  0.0000  0.0000  0.0000 -0.0002
                                           -0.0000  0.0000 -0.0000 -0.0000  0.0000
                                            0.0000  0.0000  0.0000  0.0000  0.0000
                                           -0.0000 -0.0000
    30. (1.99875) CR ( 1) C   3           s(100.00%)p 0.00(  0.00%)
                                            1.0000  0.0000 -0.0000 -0.0000  0.0000
                                           -0.0003 -0.0000 -0.0000  0.0000 -0.0005
                                           -0.0000 -0.0000  0.0000  0.0002 -0.0000
                                            0.0000 -0.0000  0.0000  0.0000 -0.0000
                                           -0.0000 -0.0000
    31. (1.99897) CR ( 1) C   4           s(100.00%)p 0.00(  0.00%)
                                            1.0000  0.0001 -0.0000 -0.0000 -0.0000
                                            0.0000  0.0000  0.0000  0.0000 -0.0001
                                            0.0000  0.0000  0.0000 -0.0001 -0.0000
                                           -0.0000  0.0000  0.0000 -0.0000  0.0000
                                            0.0000 -0.0000
    32. (1.99895) CR ( 1) C   5           s(100.00%)p 0.00(  0.00%)
                                            1.0000  0.0002 -0.0000  0.0000 -0.0000
                                            0.0001  0.0000  0.0000 -0.0000 -0.0006
                                           -0.0000 -0.0000 -0.0000  0.0005  0.0000
                                            0.0000 -0.0000 -0.0000 -0.0000  0.0000
                                           -0.0000 -0.0000
    33. (1.99878) CR ( 1) C   6           s(100.00%)p 0.00(  0.00%)
                                            1.0000  0.0002 -0.0000  0.0000 -0.0000
                                           -0.0003 -0.0000 -0.0000 -0.0000 -0.0001
                                            0.0000  0.0000 -0.0000 -0.0006  0.0000
                                            0.0000  0.0000  0.0000  0.0000 -0.0000
                                           -0.0000 -0.0000
    34. (2.00000) CR ( 1)Cl   8           s(100.00%)
                                            1.0000 -0.0000  0.0000 -0.0000 -0.0000
                                           -0.0000  0.0000 -0.0000 -0.0000  0.0000
                                            0.0000 -0.0000 -0.0000 -0.0000 -0.0000
                                            0.0000  0.0000 -0.0000 -0.0000 -0.0000
                                           -0.0000 -0.0000 -0.0000  0.0000  0.0000
                                           -0.0000 -0.0000 -0.0000  0.0000  0.0000
    35. (1.99967) CR ( 2)Cl   8           s(100.00%)p 0.00(  0.00%)
                                           -0.0000  1.0000  0.0002 -0.0000 -0.0000
                                           -0.0000  0.0000 -0.0000 -0.0001  0.0000
                                            0.0000 -0.0000 -0.0000 -0.0000 -0.0002
                                            0.0000 -0.0000 -0.0000 -0.0000 -0.0000
                                           -0.0000  0.0000 -0.0000  0.0000  0.0000
                                           -0.0000 -0.0000 -0.0000  0.0000  0.0000
    36. (1.99996) CR ( 3)Cl   8           s(  0.00%)p 1.00(100.00%)
                                           -0.0000 -0.0000  0.0001 -0.0000  0.0000
                                           -0.0000  0.0000  1.0000 -0.0000  0.0000
                                            0.0000 -0.0000 -0.0000 -0.0000 -0.0001
                                            0.0000 -0.0000 -0.0000 -0.0000 -0.0000
                                           -0.0000  0.0000 -0.0000  0.0000  0.0000
                                           -0.0000 -0.0000 -0.0000  0.0000  0.0000
    37. (1.99994) CR ( 4)Cl   8           s(  0.00%)p 1.00(100.00%)
                                           -0.0000 -0.0000  0.0001 -0.0000 -0.0000
                                           -0.0000  0.0000 -0.0000 -0.0001  0.0000
                                            0.0000 -0.0000 -0.0000  1.0000 -0.0001
                                            0.0000  0.0000 -0.0000 -0.0000 -0.0000
                                           -0.0000  0.0000  0.0000  0.0000  0.0000
                                           -0.0000 -0.0000 -0.0000  0.0000  0.0000
    38. (1.99999) CR ( 5)Cl   8           s(  0.00%)p 1.00(100.00%)
                                           -0.0000 -0.0000  0.0000 -0.0000 -0.0000
                                           -0.0000  0.0000 -0.0000 -0.0000  0.0000
                                            0.0000 -0.0000 -0.0000 -0.0000 -0.0000
                                            0.0000  0.0000 -0.0000 -0.0000  1.0000
                                           -0.0001 -0.0000 -0.0000  0.0000  0.0000
                                           -0.0000 -0.0000 -0.0000  0.0000  0.0000
    39. (1.99977) CR ( 1) O   9           s(100.00%)p 0.00(  0.00%)
                                            1.0000  0.0003  0.0000  0.0000  0.0000
                                           -0.0003  0.0000 -0.0000 -0.0000  0.0001
                                            0.0000  0.0000  0.0000 -0.0000  0.0000
                                           -0.0000 -0.0000  0.0000 -0.0000  0.0000
                                           -0.0000  0.0000
    40. (1.99902) CR ( 1) C  11           s(100.00%)p 0.00(  0.00%)
                                            1.0000  0.0001  0.0000 -0.0000 -0.0000
                                            0.0001  0.0000  0.0000  0.0000 -0.0000
                                           -0.0000  0.0000 -0.0000 -0.0000 -0.0000
                                           -0.0000  0.0000  0.0000 -0.0000 -0.0000
                                           -0.0000 -0.0000
    41. (1.99910) CR ( 1) C  12           s(100.00%)p 0.00(  0.00%)
                                            1.0000  0.0001 -0.0000  0.0000  0.0000
                                           -0.0004 -0.0000  0.0000  0.0000 -0.0003
                                           -0.0000  0.0000  0.0000 -0.0003  0.0000
                                           -0.0000 -0.0000  0.0000 -0.0000 -0.0000
                                           -0.0000  0.0000
    42. (1.99885) CR ( 1) C  13           s(100.00%)p 0.00(  0.00%)
                                            1.0000 -0.0003 -0.0003 -0.0000 -0.0000
                                           -0.0014 -0.0000 -0.0000 -0.0000  0.0019
                                            0.0001 -0.0000 -0.0000 -0.0002 -0.0000
                                            0.0000 -0.0000 -0.0000  0.0000 -0.0000
                                           -0.0000 -0.0000
    43. (1.99913) CR ( 1) C  14           s(100.00%)p 0.00(  0.00%)
                                            1.0000  0.0001  0.0000  0.0000 -0.0000
                                           -0.0001 -0.0000  0.0000  0.0000  0.0003
                                            0.0000 -0.0000  0.0000 -0.0000  0.0000
                                            0.0000 -0.0000 -0.0000  0.0000 -0.0000
                                           -0.0000 -0.0000
    44. (1.99902) CR ( 1) C  15           s(100.00%)p 0.00(  0.00%)
                                            1.0000  0.0003  0.0000  0.0000 -0.0000
                                           -0.0000  0.0000  0.0000 -0.0000  0.0003
                                           -0.0000  0.0000 -0.0000  0.0001  0.0000
                                            0.0000 -0.0000  0.0000 -0.0000 -0.0000
                                            0.0000 -0.0000
    45. (1.99853) CR ( 1) C  16           s(100.00%)p 0.00(  0.00%)
                                            1.0000 -0.0000 -0.0000  0.0000 -0.0000
                                            0.0001  0.0000 -0.0000 -0.0000  0.0001
                                           -0.0000 -0.0000  0.0000 -0.0000  0.0000
                                            0.0000 -0.0000 -0.0000  0.0000  0.0000
                                            0.0000 -0.0000
    46. (2.00000) CR ( 1)Cl  17           s(100.00%)
                                            1.0000 -0.0000  0.0000 -0.0000 -0.0000
                                           -0.0000  0.0000  0.0000  0.0000 -0.0000
                                           -0.0000 -0.0000 -0.0000 -0.0000 -0.0000
                                            0.0000 -0.0000  0.0000 -0.0000 -0.0000
                                           -0.0000 -0.0000  0.0000  0.0000  0.0000
                                            0.0000  0.0000 -0.0000 -0.0000  0.0000
    47. (1.99968) CR ( 2)Cl  17           s(100.00%)p 0.00(  0.00%)
                                           -0.0000  1.0000  0.0002 -0.0000 -0.0000
                                           -0.0000  0.0000  0.0000  0.0003 -0.0000
                                            0.0000  0.0000  0.0000 -0.0000 -0.0000
                                            0.0000 -0.0000 -0.0000 -0.0000 -0.0000
                                           -0.0000  0.0000  0.0000  0.0000  0.0000
                                            0.0000  0.0000 -0.0000 -0.0000  0.0000
    48. (1.99991) CR ( 3)Cl  17           s(  0.00%)p 1.00(100.00%)
                                           -0.0000 -0.0000  0.0001 -0.0000 -0.0000
                                           -0.0000  0.0000 -1.0000  0.0002 -0.0000
                                            0.0000  0.0000  0.0000 -0.0000 -0.0000
                                            0.0000 -0.0000 -0.0000 -0.0000 -0.0000
                                           -0.0000  0.0000  0.0000  0.0000  0.0000
                                            0.0000  0.0000 -0.0000 -0.0000  0.0000
    49. (1.99999) CR ( 4)Cl  17           s(  0.00%)p 1.00(100.00%)
                                           -0.0000 -0.0000  0.0000 -0.0000  0.0000
                                            0.0000 -0.0000  0.0000  0.0000 -0.0000
                                           -0.0000  0.0000  0.0000  1.0000  0.0001
                                            0.0000  0.0000  0.0000  0.0000 -0.0000
                                           -0.0000 -0.0000 -0.0000 -0.0000 -0.0000
                                           -0.0000  0.0000 -0.0000 -0.0000  0.0000
    50. (1.99999) CR ( 5)Cl  17           s(  0.00%)p 1.00(100.00%)
                                           -0.0000 -0.0000  0.0000 -0.0000 -0.0000
                                           -0.0000  0.0000  0.0000  0.0000 -0.0000
                                           -0.0000  0.0000  0.0000 -0.0000 -0.0000
                                           -0.0000 -0.0000 -0.0000  0.0000  1.0000
                                           -0.0001 -0.0000 -0.0000  0.0000  0.0000
                                            0.0000  0.0000 -0.0000 -0.0000  0.0000
    51. (1.99236) LP ( 1)Cl   8           s( 79.76%)p 0.25( 20.23%)d 0.00(  0.01%)
                                           -0.0000 -0.0003  0.8930 -0.0108 -0.0002
                                           -0.0001  0.0000 -0.0001 -0.3131  0.0114
                                           -0.0014 -0.0002 -0.0004 -0.0002 -0.3220
                                            0.0109 -0.0019 -0.0000 -0.0004 -0.0000
                                           -0.0172  0.0017 -0.0002  0.0000 -0.0000
                                           -0.0106 -0.0010 -0.0010  0.0009  0.0059
    52. (1.96293) LP ( 2)Cl   8           s(  0.10%)p99.99( 99.88%)d 0.20(  0.02%)
                                           -0.0000 -0.0001  0.0313 -0.0069  0.0016
                                            0.0003 -0.0000 -0.0001  0.7569  0.0097
                                            0.0013 -0.0010  0.0001  0.0000 -0.6511
                                           -0.0070 -0.0016 -0.0004 -0.0003 -0.0000
                                            0.0428  0.0011 -0.0000 -0.0000 -0.0000
                                            0.0002  0.0013 -0.0003  0.0143 -0.0012
    53. (1.92919) LP ( 3)Cl   8           s(  0.04%)p99.99( 99.93%)d 0.63(  0.03%)
                                           -0.0000 -0.0000  0.0203 -0.0007  0.0001
                                            0.0001 -0.0000 -0.0000  0.0815  0.0008
                                            0.0000 -0.0001 -0.0001 -0.0000  0.0301
                                            0.0022  0.0004 -0.0001 -0.0001 -0.0001
                                           -0.9957 -0.0206 -0.0005  0.0001  0.0005
                                            0.0012 -0.0109 -0.0115  0.0008 -0.0023
    54. (1.97801) LP ( 1) O   9           s( 56.97%)p 0.75( 43.01%)d 0.00(  0.02%)
                                           -0.0005  0.7546  0.0153  0.0014  0.0000
                                           -0.6128  0.0064 -0.0005 -0.0064  0.2296
                                            0.0017  0.0002  0.0013 -0.0417  0.0003
                                           -0.0001 -0.0003  0.0070 -0.0016 -0.0002
                                           -0.0088  0.0069
    55. (1.82415) LP ( 2) O   9           s(  0.39%)p99.99( 99.52%)d 0.20(  0.08%)
                                           -0.0000  0.0627 -0.0030  0.0003  0.0000
                                           -0.2419 -0.0023  0.0015  0.0002 -0.9106
                                           -0.0109  0.0039  0.0016 -0.3276 -0.0037
                                           -0.0002  0.0008 -0.0238 -0.0098  0.0011
                                           -0.0119 -0.0002
    56. (1.67438) LP ( 1) C  13           s( 29.76%)p 2.36( 70.16%)d 0.00(  0.08%)
                                            0.0021  0.5399  0.0781  0.0008  0.0000
                                            0.3513  0.0333  0.0037  0.0016 -0.7513
                                           -0.0438  0.0010 -0.0007  0.1032  0.0093
                                           -0.0005  0.0004  0.0176 -0.0040  0.0048
                                            0.0151  0.0138
    57. (0.76982) LP*( 2) C  13           s(  0.00%)p 1.00( 99.80%)d 0.00(  0.20%)
                                            0.0000  0.0026  0.0039  0.0005 -0.0002
                                            0.0527 -0.0006  0.0005 -0.0007  0.1622
                                           -0.0056  0.0041 -0.0004  0.9840 -0.0217
                                            0.0119 -0.0037 -0.0012 -0.0197  0.0377
                                           -0.0077 -0.0103
    58. (1.08236) LP ( 1) C  16           s(  0.00%)p 1.00(100.00%)d 0.00(  0.00%)
                                           -0.0000  0.0045  0.0028 -0.0004 -0.0001
                                           -0.0546 -0.0016 -0.0000 -0.0004 -0.2142
                                           -0.0057 -0.0021 -0.0014 -0.9750 -0.0166
                                           -0.0114 -0.0080 -0.0000  0.0009 -0.0018
                                           -0.0018  0.0011
    59. (1.99120) LP ( 1)Cl  17           s( 78.72%)p 0.27( 21.27%)d 0.00(  0.01%)
                                           -0.0000 -0.0003  0.8872 -0.0102 -0.0000
                                           -0.0001  0.0000  0.0002  0.4486 -0.0148
                                            0.0029  0.0006  0.0007 -0.0000 -0.1055
                                            0.0026 -0.0011 -0.0002 -0.0001 -0.0000
                                           -0.0025  0.0007  0.0000  0.0000 -0.0000
                                            0.0033  0.0006 -0.0002 -0.0099  0.0060
    60. (1.97236) LP ( 2)Cl  17           s(  0.27%)p99.99( 99.71%)d 0.05(  0.01%)
                                            0.0000 -0.0000  0.0513 -0.0086  0.0014
                                            0.0005 -0.0000  0.0000  0.1283 -0.0002
                                           -0.0003  0.0012  0.0001 -0.0001  0.9811
                                            0.0134  0.0009  0.0000  0.0004  0.0000
                                           -0.1338 -0.0013 -0.0001 -0.0001 -0.0001
                                           -0.0103  0.0015 -0.0006 -0.0060 -0.0016
    61. (1.92928) LP ( 3)Cl  17           s(  0.02%)p99.99( 99.96%)d 1.57(  0.03%)
                                           -0.0000 -0.0000  0.0129 -0.0002 -0.0001
                                            0.0000 -0.0000  0.0000 -0.0610 -0.0014
                                           -0.0001  0.0001  0.0001 -0.0000 -0.1276
                                           -0.0025 -0.0001 -0.0000  0.0001 -0.0001
                                           -0.9896 -0.0182 -0.0002  0.0001  0.0002
                                            0.0018  0.0154 -0.0040  0.0018 -0.0007
    62. (0.01588) RY*( 1) C   1           s( 13.60%)p 6.31( 85.85%)d 0.04(  0.55%)
                                            0.0000  0.0662  0.3619  0.0199 -0.0170
                                           -0.0498 -0.9069  0.0244  0.0165  0.0110
                                            0.1743  0.0105 -0.0116  0.0023 -0.0423
                                           -0.0089 -0.0033 -0.0227  0.0634 -0.0222
                                            0.0009  0.0213
    63. (0.00733) RY*( 2) C   1           s(  0.21%)p99.99( 43.75%)d99.99( 56.04%)
                                           -0.0000 -0.0040  0.0154  0.0408  0.0128
                                           -0.0068  0.1687  0.0049  0.0035  0.0103
                                            0.6158  0.1587  0.0142  0.0527 -0.0195
                                           -0.0155 -0.0280 -0.5412  0.3294 -0.1083
                                           -0.3790  0.0606
    64. (0.00660) RY*( 3) C   1           s(  5.63%)p 2.39( 13.45%)d14.37( 80.92%)
                                           -0.0000 -0.0112  0.2351 -0.0218  0.0206
                                           -0.0199  0.0917 -0.0245  0.0184 -0.0220
                                           -0.3292 -0.0432  0.0172  0.0516 -0.0352
                                           -0.0887 -0.0437  0.2274  0.8418 -0.2018
                                           -0.0093  0.0898
    65. (0.00275) RY*( 4) C   1           s(  6.20%)p 8.59( 53.27%)d 6.54( 40.53%)
                                           -0.0000 -0.0090  0.2412 -0.0608  0.0037
                                           -0.0085 -0.0213  0.0661 -0.0082  0.0079
                                           -0.6515  0.3178 -0.0042 -0.0030 -0.0337
                                            0.0326  0.0029 -0.5406 -0.1604  0.0006
                                           -0.2947  0.0234
    66. (0.00181) RY*( 5) C   1           s( 63.00%)p 0.29( 18.44%)d 0.29( 18.56%)
                                           -0.0000 -0.0063  0.7936 -0.0126  0.0030
                                           -0.0415  0.3183 -0.1744  0.0702  0.0057
                                            0.1759 -0.0096 -0.0145 -0.0179  0.1156
                                           -0.0130  0.0293  0.2764 -0.2633  0.0437
                                           -0.1815  0.0706
    67. (0.00054) RY*( 6) C   1           s( 32.98%)p 1.29( 42.60%)d 0.74( 24.42%)
                                           -0.0000  0.0037 -0.2315  0.5251  0.0218
                                           -0.0199 -0.1244 -0.5602  0.1457  0.0058
                                           -0.1173 -0.0165  0.2430 -0.0023  0.0150
                                           -0.0307  0.0273  0.1652 -0.0440 -0.0364
                                           -0.4605  0.0407
    68. (0.00044) RY*( 7) C   1           s(  0.23%)p90.57( 21.05%)d99.99( 78.72%)
                                           -0.0000  0.0012  0.0331  0.0270 -0.0223
                                           -0.0053  0.0268 -0.0612  0.0178  0.0017
                                            0.0079  0.0218 -0.0138  0.0022 -0.4114
                                            0.1583 -0.1029  0.0081  0.1793  0.8629
                                           -0.0277  0.0979
    69. (0.00032) RY*( 8) C   1           s(  0.31%)p99.99( 78.01%)d69.61( 21.68%)
                                           -0.0000 -0.0008  0.0400 -0.0350 -0.0170
                                           -0.0032  0.0550 -0.0869  0.0183 -0.0010
                                            0.0341  0.0160 -0.0276  0.0119 -0.8111
                                            0.2804 -0.1744  0.0689 -0.1405 -0.4369
                                            0.0272 -0.0255
    70. (0.00011) RY*( 9) C   1           s(  6.39%)p 6.33( 40.43%)d 8.33( 53.19%)
                                           -0.0000 -0.0029  0.0228  0.2059 -0.1447
                                           -0.0016 -0.0032  0.2908 -0.4859 -0.0015
                                           -0.0234 -0.1330 -0.2451 -0.0003 -0.0375
                                           -0.0044 -0.0623  0.1726  0.0257  0.0403
                                           -0.4081 -0.5772
    71. (0.00006) RY*(10) C   1           s( 15.26%)p 1.63( 24.95%)d 3.92( 59.79%)
    72. (0.00006) RY*(11) C   1           s( 13.53%)p 6.14( 83.08%)d 0.25(  3.40%)
    73. (0.00004) RY*(12) C   1           s(  1.60%)p60.85( 97.21%)d 0.75(  1.19%)
    74. (0.00002) RY*(13) C   1           s(  1.95%)p42.38( 82.50%)d 7.99( 15.56%)
    75. (0.00000) RY*(14) C   1           s( 49.43%)p 0.56( 27.84%)d 0.46( 22.73%)
    76. (0.00000) RY*(15) C   1           s( 87.07%)p 0.10(  8.78%)d 0.05(  4.14%)
    77. (0.00000) RY*(16) C   1           s(  0.03%)p99.99( 99.38%)d22.95(  0.59%)
    78. (0.00000) RY*(17) C   1           s(  2.85%)p27.99( 79.89%)d 6.04( 17.25%)
    79. (0.00578) RY*( 1) C   2           s( 10.57%)p 7.97( 84.28%)d 0.49(  5.14%)
                                            0.0000  0.0005  0.3251  0.0042 -0.0050
                                            0.0435  0.7634  0.0292 -0.0717  0.0060
                                           -0.2875 -0.0148  0.0036 -0.0054  0.4102
                                            0.0143  0.0257  0.1310 -0.0924 -0.0299
                                            0.1576 -0.0016
    80. (0.00369) RY*( 2) C   2           s( 12.82%)p 6.47( 82.96%)d 0.33(  4.22%)
                                            0.0000  0.0267  0.3557  0.0265 -0.0156
                                            0.0366  0.3319 -0.0789 -0.0529 -0.0264
                                            0.8007 -0.0500  0.0933  0.0011 -0.2353
                                           -0.0260 -0.0129 -0.1225  0.0764  0.0249
                                           -0.1394 -0.0355
    81. (0.00239) RY*( 3) C   2           s( 14.33%)p 5.67( 81.32%)d 0.30(  4.34%)
                                           -0.0000  0.0043  0.3767  0.0351 -0.0128
                                            0.0041 -0.4802  0.0459 -0.0206 -0.0099
                                            0.2709 -0.0020 -0.0066 -0.0045  0.7072
                                            0.0628  0.0500  0.1077 -0.1697 -0.0134
                                           -0.0234 -0.0480
    82. (0.00113) RY*( 4) C   2           s( 54.52%)p 0.79( 43.27%)d 0.04(  2.21%)
                                           -0.0000 -0.0087  0.7363  0.0085  0.0540
                                            0.0156 -0.2147  0.2351  0.0707 -0.0103
                                           -0.3590 -0.0820  0.0861  0.0042 -0.4266
                                           -0.0048 -0.0312  0.0945  0.0127  0.0132
                                           -0.1099 -0.0268
    83. (0.00038) RY*( 5) C   2           s(  6.22%)p 8.49( 52.80%)d 6.59( 40.98%)
                                            0.0000  0.0026  0.1719  0.1751 -0.0445
                                           -0.0083 -0.1313 -0.4654 -0.3062  0.0021
                                            0.0332  0.1159 -0.3473 -0.0002 -0.1699
                                           -0.1894 -0.0206  0.2212  0.0450 -0.0930
                                            0.5915  0.0205
    84. (0.00036) RY*( 6) C   2           s(  1.15%)p32.84( 37.70%)d53.27( 61.16%)
                                            0.0000  0.0013 -0.0583  0.0871  0.0222
                                           -0.0009  0.0282 -0.0914 -0.0043  0.0013
                                            0.0482 -0.0433  0.0044  0.0129 -0.1986
                                            0.5232 -0.2242  0.0801 -0.7684 -0.0675
                                            0.0566 -0.0834
    85. (0.00022) RY*( 7) C   2           s(  2.83%)p17.57( 49.75%)d16.74( 47.42%)
                                           -0.0000 -0.0047  0.1610 -0.0317  0.0370
                                           -0.0020 -0.0289 -0.4136 -0.0964 -0.0011
                                           -0.1620  0.0641 -0.1245 -0.0053  0.0915
                                            0.4998 -0.1108 -0.4490  0.2605  0.4101
                                           -0.1036  0.1608
    86. (0.00017) RY*( 8) C   2           s(  9.45%)p 3.19( 30.17%)d 6.39( 60.38%)
                                            0.0000  0.0036 -0.1183  0.2816  0.0339
                                            0.0009  0.0059  0.2598  0.0780  0.0022
                                            0.1206 -0.2674  0.1144 -0.0040 -0.0107
                                            0.3520 -0.0701  0.4612  0.3397  0.4257
                                            0.2916 -0.0978
    87. (0.00006) RY*( 9) C   2           s(  1.69%)p40.90( 69.03%)d17.35( 29.28%)
    88. (0.00005) RY*(10) C   2           s(  8.85%)p 9.88( 87.47%)d 0.42(  3.68%)
    89. (0.00003) RY*(11) C   2           s(  4.52%)p 7.40( 33.41%)d13.74( 62.08%)
    90. (0.00002) RY*(12) C   2           s(  0.41%)p99.99( 97.74%)d 4.52(  1.85%)
    91. (0.00000) RY*(13) C   2           s(  0.01%)p 1.00( 99.43%)d 0.01(  0.56%)
    92. (0.00001) RY*(14) C   2           s( 74.78%)p 0.16( 11.93%)d 0.18( 13.28%)
    93. (0.00000) RY*(15) C   2           s(  0.01%)p 1.00( 22.02%)d 3.54( 77.97%)
    94. (0.00001) RY*(16) C   2           s( 97.30%)p 0.02(  2.28%)d 0.00(  0.42%)
    95. (0.00001) RY*(17) C   2           s(  0.52%)p28.48( 14.68%)d99.99( 84.80%)
    96. (0.00779) RY*( 1) C   3           s(  0.11%)p99.99( 88.45%)d99.99( 11.44%)
                                            0.0000 -0.0017  0.0170  0.0278 -0.0004
                                           -0.0657  0.5615  0.0518  0.0218 -0.0526
                                            0.7158 -0.0106  0.0341 -0.0071  0.1667
                                           -0.1273  0.0350  0.1529 -0.2008  0.2212
                                            0.0299 -0.0300
    97. (0.00289) RY*( 2) C   3           s(  0.24%)p99.99( 60.12%)d99.99( 39.64%)
                                            0.0000  0.0060  0.0007  0.0434 -0.0217
                                           -0.0293 -0.6457 -0.0133  0.0100 -0.0214
                                            0.1343  0.0610 -0.0718 -0.0133  0.2945
                                           -0.2570  0.0529 -0.0258 -0.4273  0.4431
                                            0.1203  0.0487
    98. (0.00185) RY*( 3) C   3           s(  0.73%)p99.99( 78.55%)d28.40( 20.72%)
                                            0.0000 -0.0178  0.0722 -0.0409  0.0102
                                           -0.0054  0.4800  0.0935 -0.1242 -0.0301
                                           -0.6502 -0.0164  0.0101 -0.0039  0.2251
                                           -0.2318  0.0499 -0.0461 -0.2669  0.3566
                                           -0.0244  0.0776
    99. (0.00060) RY*( 4) C   3           s( 61.28%)p 0.35( 21.33%)d 0.28( 17.39%)
                                            0.0000  0.0036  0.7802 -0.0588  0.0246
                                           -0.0238 -0.0033  0.1249 -0.1139 -0.0068
                                            0.0404  0.0436 -0.1107 -0.0134 -0.3637
                                            0.1777 -0.0659 -0.0310 -0.2780 -0.0358
                                            0.2477  0.1816
   100. (0.00043) RY*( 5) C   3           s( 21.12%)p 1.86( 39.27%)d 1.88( 39.61%)
                                            0.0000  0.0020  0.4427 -0.1220 -0.0181
                                           -0.0099 -0.0119 -0.2184  0.1255  0.0002
                                            0.0359 -0.1002 -0.0809  0.0205  0.4393
                                           -0.3301  0.0936 -0.0645  0.5846 -0.0216
                                            0.1590  0.1565
   101. (0.00032) RY*( 6) C   3           s(  8.21%)p 2.76( 22.65%)d 8.42( 69.14%)
                                           -0.0000  0.0077  0.2772 -0.0719 -0.0045
                                           -0.0237 -0.0565  0.1350  0.4032  0.0133
                                            0.0088  0.0509 -0.1254  0.0003  0.1114
                                            0.1046  0.0057  0.0600 -0.0687  0.0340
                                           -0.8257  0.0131
   102. (0.00014) RY*( 7) C   3           s(  0.17%)p99.99( 81.47%)d99.99( 18.36%)
                                            0.0000  0.0036  0.0299  0.0053  0.0278
                                            0.0034 -0.0242  0.2083 -0.2025 -0.0015
                                           -0.0244 -0.0453  0.0038  0.0080  0.6797
                                            0.5132  0.0399  0.1112 -0.1717 -0.3595
                                            0.1076  0.0304
   103. (0.00008) RY*( 8) C   3           s(  3.15%)p23.28( 73.38%)d 7.45( 23.47%)
   104. (0.00008) RY*( 9) C   3           s(  1.80%)p10.44( 18.84%)d43.97( 79.35%)
   105. (0.00006) RY*(10) C   3           s(  8.50%)p 7.31( 62.12%)d 3.46( 29.38%)
   106. (0.00005) RY*(11) C   3           s(  7.49%)p 9.89( 74.02%)d 2.47( 18.49%)
   107. (0.00003) RY*(12) C   3           s( 16.75%)p 2.79( 46.68%)d 2.18( 36.58%)
   108. (0.00002) RY*(13) C   3           s( 81.52%)p 0.17( 13.59%)d 0.06(  4.89%)
   109. (0.00002) RY*(14) C   3           s(  4.38%)p11.72( 51.31%)d10.12( 44.31%)
   110. (0.00000) RY*(15) C   3           s(  0.12%)p99.99( 99.45%)d 3.67(  0.43%)
   111. (0.00000) RY*(16) C   3           s( 81.50%)p 0.08(  6.78%)d 0.14( 11.73%)
   112. (0.00000) RY*(17) C   3           s(  2.94%)p21.29( 62.58%)d11.73( 34.48%)
   113. (0.00637) RY*( 1) C   4           s(  0.38%)p99.99( 97.32%)d 6.10(  2.30%)
                                           -0.0000 -0.0271  0.0513 -0.0084  0.0185
                                            0.0020  0.5875  0.0168  0.0016  0.0023
                                            0.7881 -0.0247 -0.0114  0.0022  0.0770
                                            0.0032  0.0003 -0.1453  0.0016 -0.0102
                                            0.0161  0.0397
   114. (0.00596) RY*( 2) C   4           s(  0.72%)p99.99( 93.79%)d 7.56(  5.48%)
                                           -0.0000 -0.0050  0.0593  0.0609  0.0013
                                           -0.0222 -0.7730  0.0591  0.0687  0.0072
                                            0.5722 -0.0487 -0.0209 -0.0023  0.0385
                                            0.0042  0.0017  0.0591 -0.0064  0.0074
                                            0.2263  0.0007
   115. (0.00284) RY*( 3) C   4           s( 82.66%)p 0.11(  9.16%)d 0.10(  8.18%)
                                            0.0000  0.0087  0.9017 -0.1158 -0.0097
                                           -0.0077 -0.0512  0.0427 -0.0761 -0.0403
                                           -0.0769  0.0750 -0.0130 -0.0099  0.2598
                                            0.0168  0.0090 -0.1855 -0.1180  0.0784
                                           -0.1601  0.0419
   116. (0.00188) RY*( 4) C   4           s(  4.09%)p 8.12( 33.26%)d15.30( 62.64%)
                                            0.0000  0.0025  0.1577 -0.1268 -0.0002
                                           -0.0011 -0.0110  0.0300 -0.0122 -0.0065
                                            0.0313  0.0039 -0.0174 -0.0010 -0.5617
                                            0.1121  0.0452 -0.1014  0.6300  0.4569
                                           -0.0067  0.1020
   117. (0.00115) RY*( 5) C   4           s( 64.54%)p 0.22( 14.48%)d 0.33( 20.98%)
                                           -0.0000 -0.0065 -0.0004  0.8033 -0.0027
                                           -0.0038 -0.0450 -0.2954 -0.0271 -0.0092
                                            0.0452  0.0207  0.2050 -0.0021  0.0765
                                            0.0615  0.0222 -0.0455  0.0441  0.2388
                                           -0.3846  0.0288
   118. (0.00087) RY*( 6) C   4           s(  3.28%)p17.51( 57.48%)d11.95( 39.24%)
                                            0.0000  0.0010  0.1680  0.0677 -0.0039
                                           -0.0025 -0.0490 -0.0386 -0.0136 -0.0129
                                            0.0869 -0.0048  0.0800  0.0098 -0.7075
                                           -0.2249 -0.0728 -0.0702 -0.2731 -0.4851
                                           -0.2768 -0.0294
   119. (0.00046) RY*( 7) C   4           s( 15.22%)p 0.86( 13.06%)d 4.71( 71.73%)
                                           -0.0000  0.0078  0.1664  0.3523 -0.0167
                                           -0.0182  0.1301 -0.0145 -0.0825 -0.0170
                                           -0.1523 -0.1114  0.2157  0.0005 -0.1536
                                           -0.0074 -0.0152 -0.2378 -0.1128 -0.0267
                                            0.8008  0.0774
   120. (0.00032) RY*( 8) C   4           s(  0.28%)p52.35( 14.76%)d99.99( 84.95%)
                                           -0.0000  0.0054  0.0164  0.0499  0.0054
                                           -0.0067 -0.0541 -0.0689 -0.0225 -0.0107
                                           -0.0409 -0.0759  0.1048 -0.0113  0.2631
                                           -0.2068  0.0936 -0.2394  0.6576 -0.5944
                                           -0.0225  0.0776
   121. (0.00019) RY*( 9) C   4           s( 14.01%)p 1.96( 27.39%)d 4.18( 58.60%)
                                           -0.0000 -0.0145  0.2278  0.2962 -0.0160
                                            0.0139  0.1472  0.3292  0.0129  0.0160
                                            0.0137  0.2645 -0.1347  0.0025 -0.0248
                                           -0.2277  0.0502  0.6672  0.2100 -0.0807
                                            0.1272 -0.2721
   122. (0.00009) RY*(10) C   4           s(  9.26%)p 6.91( 63.97%)d 2.89( 26.78%)
   123. (0.00006) RY*(11) C   4           s(  2.51%)p33.99( 85.45%)d 4.78( 12.03%)
   124. (0.00005) RY*(12) C   4           s(  5.12%)p 5.19( 26.60%)d13.33( 68.28%)
   125. (0.00002) RY*(13) C   4           s(  1.27%)p66.57( 84.51%)d11.20( 14.22%)
   126. (0.00000) RY*(14) C   4           s( 94.31%)p 0.01(  0.92%)d 0.05(  4.77%)
   127. (0.00001) RY*(15) C   4           s(  1.30%)p72.07( 93.92%)d 3.66(  4.77%)
   128. (0.00001) RY*(16) C   4           s(  1.03%)p83.34( 86.21%)d12.33( 12.75%)
   129. (0.00000) RY*(17) C   4           s(  0.04%)p99.99( 97.95%)d46.10(  2.00%)
   130. (0.00490) RY*( 1) C   5           s(  1.13%)p84.90( 95.71%)d 2.80(  3.16%)
                                            0.0000 -0.0185  0.1039 -0.0055  0.0106
                                            0.0296  0.4246 -0.0118 -0.0197 -0.0187
                                            0.8750  0.0081  0.0203 -0.0042  0.0940
                                            0.0147 -0.0027  0.1184 -0.0493 -0.0275
                                            0.1192  0.0132
   131. (0.00305) RY*( 2) C   5           s(  1.93%)p49.03( 94.77%)d 1.71(  3.30%)
                                            0.0000 -0.0123  0.1350  0.0307  0.0040
                                           -0.0096 -0.8852  0.0870  0.0499 -0.0213
                                            0.3868 -0.0358  0.0270 -0.0012 -0.0346
                                            0.0256  0.0055  0.0379 -0.0535 -0.0298
                                            0.1666 -0.0017
   132. (0.00164) RY*( 3) C   5           s( 43.39%)p 0.48( 20.79%)d 0.83( 35.82%)
                                            0.0000 -0.0047  0.6560  0.0594 -0.0076
                                            0.0051  0.0374 -0.0457 -0.0054 -0.0107
                                            0.0136 -0.1886 -0.0197  0.0139 -0.3408
                                           -0.2274  0.0075 -0.0192  0.5066  0.2341
                                           -0.2153  0.0089
   133. (0.00111) RY*( 4) C   5           s( 38.45%)p 0.72( 27.80%)d 0.88( 33.74%)
                                            0.0000 -0.0045  0.6194  0.0250 -0.0142
                                            0.0027  0.0533  0.0794  0.0481 -0.0126
                                           -0.1740 -0.2513  0.0324 -0.0109  0.3594
                                            0.2063  0.0097  0.1403 -0.5076 -0.2042
                                           -0.1253 -0.0515
   134. (0.00066) RY*( 5) C   5           s(  0.22%)p99.99( 77.63%)d99.99( 22.15%)
                                            0.0000  0.0003  0.0292  0.0355 -0.0091
                                            0.0003 -0.0679  0.0268 -0.0383 -0.0006
                                           -0.0364  0.0643 -0.0443  0.0037  0.8455
                                           -0.2046  0.0738 -0.0333  0.4450  0.1190
                                            0.0889  0.0167
   135. (0.00028) RY*( 6) C   5           s(  1.33%)p49.46( 65.71%)d24.81( 32.96%)
                                            0.0000 -0.0004 -0.0543  0.1015  0.0059
                                            0.0014  0.0650  0.1372  0.1226 -0.0029
                                           -0.0947 -0.2822  0.1123  0.0003 -0.0452
                                           -0.7117 -0.0960  0.1909 -0.2951  0.2054
                                            0.4048  0.0027
   136. (0.00019) RY*( 7) C   5           s(  4.36%)p 8.93( 38.96%)d13.00( 56.68%)
                                            0.0000  0.0032 -0.0358  0.2027  0.0354
                                           -0.0014  0.0526 -0.1162 -0.2457 -0.0067
                                           -0.1355 -0.3703  0.1346  0.0014 -0.0755
                                            0.3648  0.0218  0.3753  0.3242 -0.2087
                                            0.5256 -0.0323
   137. (0.00015) RY*( 8) C   5           s(  3.06%)p26.25( 80.45%)d 5.38( 16.49%)
                                            0.0000  0.0008  0.1175 -0.0395  0.1237
                                            0.0083  0.0831 -0.0095  0.6997 -0.0038
                                           -0.0538  0.1430  0.4963 -0.0012 -0.0144
                                            0.1664  0.1011 -0.2563  0.1111 -0.0244
                                            0.2799  0.0891
   138. (0.00011) RY*( 9) C   5           s( 15.90%)p 3.73( 59.36%)d 1.56( 24.73%)
                                            0.0000  0.0099  0.3352 -0.2135 -0.0312
                                            0.0060  0.0257 -0.0090 -0.2915 -0.0076
                                           -0.1378  0.6934 -0.0120 -0.0057 -0.0749
                                            0.0242 -0.0411  0.1713 -0.1002  0.1933
                                            0.4130  0.0041
   139. (0.00010) RY*(10) C   5           s(  8.23%)p 6.94( 57.14%)d 4.20( 34.63%)
                                           -0.0000 -0.0071  0.0604  0.2173 -0.1773
                                            0.0121  0.0741  0.1712  0.3143  0.0008
                                           -0.0157  0.0174 -0.6472 -0.0003 -0.0509
                                            0.1176 -0.0432 -0.2122  0.0346 -0.0003
                                            0.2983 -0.4594
   140. (0.00003) RY*(11) C   5           s( 14.65%)p 5.14( 75.24%)d 0.69( 10.12%)
   141. (0.00003) RY*(12) C   5           s(  6.26%)p 3.92( 24.52%)d11.06( 69.22%)
   142. (0.00004) RY*(13) C   5           s(  1.67%)p14.50( 24.23%)d44.36( 74.10%)
   143. (0.00001) RY*(14) C   5           s(  6.54%)p 4.21( 27.52%)d10.08( 65.93%)
   144. (0.00000) RY*(15) C   5           s(  0.08%)p99.99( 98.92%)d12.49(  1.00%)
   145. (0.00001) RY*(16) C   5           s( 65.71%)p 0.30( 19.73%)d 0.22( 14.56%)
   146. (0.00000) RY*(17) C   5           s( 87.12%)p 0.13( 11.64%)d 0.01(  1.24%)
   147. (0.00700) RY*( 1) C   6           s(  2.90%)p32.13( 93.22%)d 1.34(  3.88%)
                                            0.0000  0.0056  0.1698 -0.0107 -0.0046
                                           -0.0078  0.2306  0.0177  0.0257 -0.0072
                                           -0.8737 -0.1056  0.0372 -0.0252  0.2583
                                           -0.1857  0.0123  0.0579 -0.0639  0.0175
                                            0.1761  0.0085
   148. (0.00463) RY*( 2) C   6           s(  0.17%)p99.99( 95.77%)d24.05(  4.06%)
                                            0.0000  0.0002  0.0297 -0.0265 -0.0100
                                           -0.0203  0.9160  0.1411  0.0482  0.0251
                                            0.2903 -0.0199 -0.0491 -0.0025 -0.0175
                                           -0.0892 -0.0018 -0.1073  0.0330  0.0348
                                            0.1634 -0.0082
   149. (0.00296) RY*( 3) C   6           s(  4.24%)p20.86( 88.38%)d 1.74(  7.38%)
                                            0.0000  0.0005  0.2050  0.0178 -0.0024
                                            0.0066 -0.2193  0.1410  0.0229  0.0032
                                            0.2704 -0.4844  0.0307 -0.0107  0.2952
                                           -0.6474  0.0148 -0.2285 -0.0429  0.1320
                                            0.0455  0.0152
   150. (0.00202) RY*( 4) C   6           s( 19.33%)p 3.46( 66.89%)d 0.71( 13.78%)
                                            0.0000 -0.0014  0.4396  0.0055  0.0002
                                            0.0094 -0.0870  0.2012 -0.0241 -0.0048
                                           -0.1091  0.0380  0.0676 -0.0159 -0.7678
                                           -0.1019 -0.0467 -0.1049  0.0546  0.2974
                                            0.1831  0.0426
   151. (0.00118) RY*( 5) C   6           s( 17.15%)p 2.31( 39.63%)d 2.52( 43.22%)
                                            0.0000  0.0010  0.4140  0.0091 -0.0053
                                            0.0029  0.0205 -0.1868 -0.0432  0.0021
                                            0.0796 -0.3880 -0.0023 -0.0148 -0.0024
                                            0.4493  0.0099 -0.1528 -0.5695 -0.2655
                                            0.1091 -0.0466
   152. (0.00103) RY*( 6) C   6           s( 36.71%)p 0.93( 34.12%)d 0.79( 29.18%)
                                           -0.0000 -0.0026  0.6054  0.0043  0.0234
                                            0.0103 -0.0910  0.2162 -0.0981  0.0027
                                            0.1198  0.3449 -0.0304  0.0143  0.3475
                                            0.1385  0.0444  0.0026  0.4279 -0.2906
                                            0.1557  0.0009
   153. (0.00063) RY*( 7) C   6           s(  5.23%)p16.88( 88.35%)d 1.23(  6.42%)
                                           -0.0000 -0.0018  0.1733 -0.1314  0.0708
                                            0.0001  0.0313 -0.8004 -0.1370 -0.0003
                                            0.0959  0.3476 -0.0439  0.0011  0.0221
                                           -0.3005 -0.0166 -0.0154 -0.0851  0.1197
                                            0.1900  0.0793
   154. (0.00050) RY*( 8) C   6           s(  0.29%)p99.99( 52.09%)d99.99( 47.61%)
                                            0.0000 -0.0012 -0.0132  0.0182  0.0493
                                            0.0010 -0.0665  0.3901  0.0416 -0.0006
                                            0.0548  0.5596  0.0522 -0.0072  0.1820
                                           -0.0971  0.0326 -0.0625 -0.6589  0.1830
                                            0.0414  0.0543
   155. (0.00023) RY*( 9) C   6           s( 10.54%)p 1.97( 20.77%)d 6.52( 68.69%)
                                            0.0000  0.0003  0.2812  0.1422  0.0779
                                            0.0064  0.0755 -0.0178 -0.0738  0.0115
                                            0.0616 -0.1238 -0.3292 -0.0013  0.1797
                                            0.1842 -0.0488  0.4588 -0.0148  0.5958
                                           -0.3316  0.1064
   156. (0.00014) RY*(10) C   6           s( 10.18%)p 2.67( 27.18%)d 6.16( 62.64%)
                                           -0.0000  0.0039  0.2324  0.1499  0.1589
                                            0.0033  0.1153 -0.0502  0.3260 -0.0044
                                           -0.0337  0.0966 -0.0140  0.0028 -0.1917
                                           -0.3156 -0.0515  0.1510 -0.1090 -0.4544
                                           -0.6086  0.1220
   157. (0.00011) RY*(11) C   6           s(  3.48%)p15.84( 55.08%)d11.92( 41.44%)
                                            0.0000 -0.0052 -0.1075  0.1411 -0.0571
                                            0.0002 -0.0429  0.1349 -0.4107  0.0114
                                            0.0319 -0.0350 -0.5096 -0.0002 -0.1574
                                           -0.2500 -0.1129  0.4198 -0.1475 -0.3357
                                            0.2830 -0.1537
   158. (0.00007) RY*(12) C   6           s( 11.65%)p 2.62( 30.57%)d 4.96( 57.78%)
   159. (0.00005) RY*(13) C   6           s( 18.20%)p 1.67( 30.47%)d 2.82( 51.33%)
   160. (0.00002) RY*(14) C   6           s( 11.63%)p 4.52( 52.52%)d 3.08( 35.85%)
   161. (0.00002) RY*(15) C   6           s( 62.90%)p 0.35( 21.81%)d 0.24( 15.29%)
   162. (0.00000) RY*(16) C   6           s(  0.54%)p99.99( 98.69%)d 1.44(  0.77%)
   163. (0.00001) RY*(17) C   6           s( 84.89%)p 0.05(  4.59%)d 0.12( 10.53%)
   164. (0.00094) RY*( 1) H   7           s( 98.70%)p 0.01(  1.30%)
                                           -0.0032  0.9935 -0.0004 -0.1110 -0.0041
                                           -0.0251
   165. (0.00019) RY*( 2) H   7           s( 85.92%)p 0.16( 14.08%)
                                            0.0066  0.0074  0.9269  0.1174 -0.3004
                                           -0.1916
   166. (0.00009) RY*( 3) H   7           s(  1.21%)p81.77( 98.79%)
   167. (0.00010) RY*( 4) H   7           s(  0.97%)p99.99( 99.03%)
                                            0.0040  0.0230  0.0959  0.0022 -0.3066
                                            0.9467
   168. (0.00005) RY*( 5) H   7           s( 13.23%)p 6.56( 86.77%)
   169. (0.00675) RY*( 1)Cl   8           s(  0.04%)p99.99( 59.38%)d99.99( 40.58%)
                                           -0.0000 -0.0000 -0.0003  0.0183  0.0054
                                           -0.0009  0.0001  0.0000 -0.0014  0.0285
                                            0.0027 -0.0035  0.0013 -0.0000 -0.0004
                                           -0.1368 -0.0146  0.0014  0.0002  0.0000
                                           -0.0058  0.7545 -0.0510  0.0460  0.0043
                                            0.0578 -0.4289 -0.4557 -0.0501 -0.0915
   170. (0.00342) RY*( 2)Cl   8           s(  0.42%)p99.99( 77.48%)d52.73( 22.11%)
                                           -0.0000 -0.0000 -0.0045  0.0605 -0.0227
                                           -0.0013  0.0000  0.0000 -0.0101  0.5908
                                           -0.0566 -0.0273  0.0069  0.0000 -0.0076
                                           -0.6390  0.0465  0.0330 -0.0018  0.0000
                                           -0.0017 -0.0993  0.0089 -0.0053 -0.0002
                                            0.0035  0.0310  0.0829 -0.4616  0.0135
   171. (0.00098) RY*( 3)Cl   8           s( 18.74%)p 3.19( 59.70%)d 1.15( 21.56%)
                                            0.0000 -0.0000 -0.0187  0.4312 -0.0328
                                           -0.0069  0.0014  0.0000 -0.0533 -0.4917
                                            0.1966  0.0517  0.0113  0.0000 -0.0654
                                           -0.5279 -0.1456  0.0347  0.0189  0.0000
                                           -0.0075 -0.0656  0.0284  0.0021  0.0012
                                            0.4232  0.0616  0.0376  0.1486 -0.0958
   172. (0.00036) RY*( 4)Cl   8           s( 50.62%)p 0.71( 36.07%)d 0.26( 13.31%)
                                            0.0000  0.0000  0.0034  0.7108 -0.0060
                                           -0.0310  0.0014 -0.0000  0.0088  0.3929
                                            0.2568  0.1237 -0.0198 -0.0000  0.0080
                                            0.3083 -0.0980  0.1373 -0.0157 -0.0000
                                            0.0012  0.0224  0.0127  0.0128 -0.0026
                                           -0.0149 -0.0345 -0.0492  0.1239  0.3374
   173. (0.00015) RY*( 5)Cl   8           s(  4.70%)p16.33( 76.82%)d 3.93( 18.47%)
                                           -0.0000  0.0000  0.0006  0.0120  0.2165
                                           -0.0058  0.0004  0.0000  0.0021  0.0102
                                           -0.1123  0.0092  0.0055 -0.0000  0.0054
                                           -0.0528 -0.2022  0.0319  0.0049  0.0000
                                           -0.0142  0.3718  0.7562  0.0206 -0.0032
                                           -0.1500  0.2032  0.3384  0.0801  0.0052
   174. (0.00012) RY*( 6)Cl   8           s( 48.20%)p 0.41( 19.61%)d 0.67( 32.19%)
                                           -0.0000  0.0000  0.0045  0.0591  0.6912
                                           -0.0264  0.0014 -0.0000  0.0037 -0.0129
                                            0.0052  0.0914  0.0234 -0.0000  0.0128
                                           -0.2061 -0.2174  0.1223  0.0228 -0.0000
                                            0.0053 -0.1412 -0.2482  0.0018  0.0031
                                           -0.4759 -0.0285 -0.1511  0.2115 -0.1645
   175. (0.00009) RY*( 7)Cl   8           s( 16.44%)p 4.12( 67.68%)d 0.97( 15.88%)
   176. (0.00005) RY*( 8)Cl   8           s( 12.90%)p 3.86( 49.78%)d 2.89( 37.32%)
   177. (0.00002) RY*( 9)Cl   8           s(  0.76%)p43.66( 33.03%)d87.54( 66.22%)
   178. (0.00001) RY*(10)Cl   8           s( 12.17%)p 4.49( 54.67%)d 2.73( 33.16%)
   179. (0.00002) RY*(11)Cl   8           s(  0.34%)p78.85( 26.46%)d99.99( 73.21%)
   180. (0.00000) RY*(12)Cl   8           s(  0.00%)p 1.00( 99.89%)d 0.00(  0.10%)
   181. (0.00000) RY*(13)Cl   8           s( 99.72%)p 0.00(  0.10%)d 0.00(  0.18%)
   182. (0.00000) RY*(14)Cl   8           s( 19.13%)p 2.14( 40.94%)d 2.09( 39.93%)
   183. (0.00000) RY*(15)Cl   8           s(  0.03%)p99.99( 99.64%)d 9.27(  0.32%)
   184. (0.00000) RY*(16)Cl   8           s(  0.00%)p 1.00( 99.89%)d 0.00(  0.11%)
   185. (0.00000) RY*(17)Cl   8           s(  3.99%)p23.99( 95.59%)d 0.11(  0.43%)
   186. (0.00000) RY*(18)Cl   8           s(  0.03%)p99.99( 99.86%)d 3.99(  0.11%)
   187. (0.00000) RY*(19)Cl   8           s(100.00%)p 0.00(  0.00%)d 0.00(  0.00%)
   188. (0.00000) RY*(20)Cl   8           s(  4.83%)p19.35( 93.49%)d 0.35(  1.68%)
   189. (0.00001) RY*(21)Cl   8           s(  6.82%)p 1.55( 10.60%)d12.11( 82.58%)
   190. (0.00437) RY*( 1) O   9           s(  0.21%)p99.99( 98.12%)d 7.86(  1.66%)
                                            0.0000 -0.0005  0.0390 -0.0244  0.0002
                                            0.0010  0.1608  0.0155 -0.0123 -0.0088
                                            0.8311 -0.0044  0.0192 -0.0001  0.5131
                                           -0.0102  0.0188 -0.1077 -0.0560  0.0057
                                           -0.0433  0.0017
   191. (0.00287) RY*( 2) O   9           s(  0.21%)p99.99( 98.46%)d 6.51(  1.34%)
                                            0.0000 -0.0002  0.0416 -0.0179  0.0025
                                            0.0039  0.1066 -0.0292  0.0234  0.0014
                                            0.4984  0.0110  0.0038 -0.0114 -0.8498
                                           -0.0094 -0.0316 -0.0610  0.0830 -0.0169
                                           -0.0466  0.0176
   192. (0.00072) RY*( 3) O   9           s( 48.16%)p 1.06( 50.82%)d 0.02(  1.02%)
                                           -0.0000  0.0014  0.6544 -0.2310 -0.0029
                                            0.0119 -0.5522 -0.3984 -0.0199 -0.0061
                                            0.0695  0.1958 -0.0161  0.0011  0.0227
                                           -0.0006 -0.0006  0.0716  0.0018  0.0006
                                           -0.0704 -0.0096
   193. (0.00013) RY*( 4) O   9           s( 44.63%)p 1.22( 54.46%)d 0.02(  0.92%)
                                           -0.0000  0.0073  0.5599 -0.3643 -0.0099
                                            0.0273  0.6396  0.1952 -0.2559 -0.0083
                                           -0.1696 -0.0354 -0.0242 -0.0002  0.0033
                                            0.0080 -0.0187 -0.0283  0.0067 -0.0125
                                            0.0584  0.0689
   194. (0.00007) RY*( 5) O   9           s(  7.46%)p 8.85( 66.02%)d 3.55( 26.52%)
   195. (0.00004) RY*( 6) O   9           s( 81.12%)p 0.20( 15.86%)d 0.04(  3.02%)
   196. (0.00003) RY*( 7) O   9           s( 11.17%)p 6.13( 68.54%)d 1.81( 20.28%)
   197. (0.00002) RY*( 8) O   9           s(  0.03%)p99.99( 89.65%)d99.99( 10.33%)
   198. (0.00000) RY*( 9) O   9           s(  0.75%)p99.99( 98.49%)d 1.01(  0.76%)
   199. (0.00000) RY*(10) O   9           s( 99.38%)p 0.00(  0.48%)d 0.00(  0.13%)
   200. (0.00000) RY*(11) O   9           s(  2.31%)p42.05( 97.08%)d 0.26(  0.61%)
   201. (0.00000) RY*(12) O   9           s(  0.01%)p99.99( 99.90%)d 7.10(  0.09%)
   202. (0.00000) RY*(13) O   9           s(  3.05%)p 8.58( 26.18%)d23.21( 70.77%)
   203. (0.00000) RY*(14) O   9           s(  0.00%)p 1.00(  8.33%)d11.00( 91.67%)
   204. (0.00001) RY*(15) O   9           s(  0.12%)p11.23(  1.39%)d99.99( 98.49%)
   205. (0.00000) RY*(16) O   9           s(  0.74%)p32.47( 23.90%)d99.99( 75.36%)
   206. (0.00000) RY*(17) O   9           s(  0.57%)p 4.77(  2.73%)d99.99( 96.70%)
   207. (0.00289) RY*( 1) H  10           s( 99.12%)p 0.01(  0.88%)
                                            0.0026  0.9956  0.0025 -0.0675  0.0643
                                           -0.0083
   208. (0.00040) RY*( 2) H  10           s( 90.64%)p 0.10(  9.36%)
                                            0.0030 -0.0274  0.9516 -0.1153  0.2745
                                            0.0706
   209. (0.00010) RY*( 3) H  10           s(  0.40%)p99.99( 99.60%)
                                            0.0005 -0.0061  0.0627  0.1137  0.0838
                                           -0.9880
   210. (0.00006) RY*( 4) H  10           s(  0.36%)p99.99( 99.64%)
   211. (0.00004) RY*( 5) H  10           s(  9.52%)p 9.50( 90.48%)
   212. (0.00665) RY*( 1) C  11           s(  8.16%)p10.98( 89.60%)d 0.27(  2.24%)
                                            0.0000 -0.0008  0.2855  0.0005 -0.0087
                                            0.0114 -0.4822 -0.3067 -0.0162  0.0047
                                            0.7481  0.0070 -0.0135 -0.0122  0.0946
                                           -0.0076  0.0082  0.0438  0.0383  0.0022
                                            0.1377 -0.0080
   213. (0.00575) RY*( 2) C  11           s(  3.29%)p28.53( 93.82%)d 0.88(  2.89%)
                                            0.0000 -0.0011  0.1796 -0.0239  0.0083
                                            0.0090 -0.7474 -0.0919 -0.0273 -0.0080
                                           -0.6003  0.0952  0.0253  0.0039  0.0028
                                            0.0077 -0.0059 -0.1278 -0.0190  0.0271
                                            0.1053 -0.0201
   214. (0.00293) RY*( 3) C  11           s( 13.38%)p 6.17( 82.51%)d 0.31(  4.11%)
                                           -0.0000  0.0016  0.3575  0.0754 -0.0177
                                           -0.0102  0.3450 -0.5455 -0.0015  0.0018
                                           -0.1465  0.5818 -0.0002 -0.0059  0.1758
                                           -0.1319  0.0079 -0.1319  0.0992 -0.0672
                                           -0.0952  0.0160
   215. (0.00143) RY*( 4) C  11           s(  5.72%)p13.29( 76.03%)d 3.19( 18.25%)
                                           -0.0000 -0.0023  0.2381  0.0229 -0.0045
                                            0.0004  0.0967 -0.2010 -0.0118  0.0035
                                            0.0013  0.0145  0.0153  0.0058 -0.7515
                                            0.3791 -0.0381  0.0411 -0.3156  0.2707
                                           -0.0057 -0.0891
   216. (0.00097) RY*( 5) C  11           s(  2.03%)p18.49( 37.47%)d29.85( 60.51%)
                                            0.0000  0.0018  0.1386  0.0313  0.0087
                                           -0.0017  0.0680 -0.2692 -0.0362 -0.0034
                                           -0.1054 -0.4185  0.0626 -0.0041 -0.2298
                                           -0.2306  0.0119  0.0938 -0.1153 -0.6917
                                            0.1225  0.2992
   217. (0.00071) RY*( 6) C  11           s( 25.79%)p 2.31( 59.68%)d 0.56( 14.53%)
                                            0.0000 -0.0004  0.5037 -0.0565  0.0300
                                           -0.0031  0.2019 -0.0692  0.0299 -0.0107
                                           -0.1588 -0.5186  0.1679  0.0060  0.4457
                                            0.1702 -0.0170  0.1593 -0.0821  0.3201
                                            0.0890 -0.0531
   218. (0.00050) RY*( 7) C  11           s( 21.85%)p 2.12( 46.35%)d 1.46( 31.80%)
                                            0.0000 -0.0049  0.4202 -0.2048 -0.0001
                                            0.0035  0.0821  0.5308  0.2954  0.0022
                                            0.0889  0.2422 -0.0242  0.0011 -0.0119
                                           -0.1428 -0.0033 -0.2700 -0.3401 -0.1563
                                            0.3218  0.0381
   219. (0.00042) RY*( 8) C  11           s( 11.66%)p 1.42( 16.55%)d 6.15( 71.79%)
                                           -0.0000 -0.0011  0.3340  0.0138  0.0701
                                           -0.0014  0.0367  0.2444  0.0747 -0.0009
                                           -0.0221 -0.0208 -0.0317 -0.0079 -0.2550
                                            0.1772 -0.0190  0.0457  0.8379 -0.0889
                                            0.0543  0.0542
   220. (0.00017) RY*( 9) C  11           s(  7.30%)p 9.74( 71.15%)d 2.95( 21.55%)
                                           -0.0000  0.0004  0.1974  0.0787  0.1668
                                           -0.0023 -0.0234  0.0584 -0.0474  0.0041
                                           -0.0002 -0.1710 -0.2575  0.0061 -0.2194
                                           -0.7479  0.0469 -0.0061  0.0304  0.3710
                                           -0.2774  0.0002
   221. (0.00012) RY*(10) C  11           s(  9.87%)p 2.69( 26.60%)d 6.43( 63.52%)
                                           -0.0000  0.0027  0.2306  0.0273  0.2117
                                           -0.0081 -0.1187  0.2647 -0.2468 -0.0013
                                            0.0737  0.1177  0.2427 -0.0006  0.0766
                                            0.1915 -0.0113  0.0586 -0.1582 -0.1565
                                           -0.6972  0.3103
   222. (0.00009) RY*(11) C  11           s(  2.26%)p40.63( 91.82%)d 2.62(  5.92%)
   223. (0.00006) RY*(12) C  11           s(  5.59%)p10.39( 58.08%)d 6.50( 36.33%)
   224. (0.00006) RY*(13) C  11           s( 25.36%)p 0.41( 10.31%)d 2.54( 64.33%)
   225. (0.00002) RY*(14) C  11           s( 73.75%)p 0.08(  6.02%)d 0.27( 20.23%)
   226. (0.00003) RY*(15) C  11           s(  6.15%)p 4.65( 28.61%)d10.60( 65.24%)
   227. (0.00000) RY*(16) C  11           s(  0.08%)p99.99( 99.69%)d 2.86(  0.23%)
   228. (0.00000) RY*(17) C  11           s( 77.79%)p 0.07(  5.77%)d 0.21( 16.43%)
   229. (0.00712) RY*( 1) C  12           s(  1.24%)p69.61( 86.30%)d10.05( 12.46%)
                                           -0.0000 -0.0012  0.1081  0.0034  0.0264
                                           -0.0044 -0.9229  0.0539  0.0186  0.0377
                                           -0.0528  0.0085 -0.0369 -0.0040  0.0479
                                            0.0065  0.0004  0.3333 -0.0674 -0.0514
                                           -0.0684 -0.0406
   230. (0.00438) RY*( 2) C  12           s(  0.22%)p99.99( 99.42%)d 1.60(  0.36%)
                                           -0.0000  0.0323 -0.0183  0.0061 -0.0288
                                            0.0389  0.0619  0.0034 -0.1073 -0.0093
                                           -0.9747  0.0117  0.0021 -0.0009  0.1625
                                           -0.0240  0.0040 -0.0073 -0.0065 -0.0130
                                           -0.0423 -0.0392
   231. (0.00159) RY*( 3) C  12           s(  0.27%)p99.99( 77.09%)d83.60( 22.64%)
                                           -0.0000  0.0013 -0.0070  0.0512 -0.0056
                                            0.0010  0.0422  0.0597  0.0109 -0.0006
                                            0.1208  0.0635  0.0159  0.0010  0.7890
                                            0.3489  0.0488  0.0584  0.3446 -0.3016
                                            0.0900  0.0717
   232. (0.00065) RY*( 4) C  12           s( 60.45%)p 0.16(  9.93%)d 0.49( 29.61%)
                                            0.0000 -0.0037  0.7736  0.0772 -0.0114
                                           -0.0188  0.2594 -0.1524 -0.0196 -0.0110
                                           -0.0043  0.0847  0.0084  0.0031 -0.0066
                                            0.0020 -0.0247  0.4961 -0.1185 -0.0054
                                            0.1759 -0.0706
   233. (0.00038) RY*( 5) C  12           s(  0.44%)p43.58( 19.04%)d99.99( 80.53%)
                                            0.0000 -0.0006  0.0317  0.0580  0.0007
                                           -0.0001 -0.0180  0.0553  0.0408 -0.0003
                                           -0.0669 -0.0792 -0.0184  0.0047 -0.3403
                                           -0.2277 -0.0807  0.1427  0.8677 -0.1466
                                            0.1012 -0.0156
   234. (0.00018) RY*( 6) C  12           s( 40.10%)p 0.15(  6.02%)d 1.34( 53.88%)
                                            0.0000  0.0001  0.6127 -0.1505 -0.0541
                                           -0.0147 -0.1735  0.1424  0.0141 -0.0190
                                           -0.0147 -0.0730 -0.0330  0.0056  0.0027
                                            0.0487 -0.0044 -0.7123  0.1041 -0.0490
                                           -0.1339  0.0189
   235. (0.00013) RY*( 7) C  12           s(  3.88%)p16.92( 65.72%)d 7.82( 30.39%)
                                            0.0000  0.0030  0.0166 -0.1048  0.1661
                                           -0.0059 -0.0865  0.1420 -0.3503  0.0025
                                           -0.0054 -0.0520  0.6962  0.0017 -0.0058
                                           -0.0247 -0.1371 -0.0399 -0.0151  0.1194
                                            0.4115  0.3443
   236. (0.00008) RY*( 8) C  12           s(  1.14%)p25.45( 28.93%)d61.52( 69.93%)
   237. (0.00005) RY*( 9) C  12           s(  9.21%)p 9.39( 86.47%)d 0.47(  4.33%)
   238. (0.00005) RY*(10) C  12           s( 12.01%)p 5.43( 65.21%)d 1.90( 22.77%)
   239. (0.00003) RY*(11) C  12           s(  5.48%)p14.03( 76.81%)d 3.24( 17.72%)
   240. (0.00001) RY*(12) C  12           s( 67.63%)p 0.38( 25.90%)d 0.10(  6.48%)
   241. (0.00001) RY*(13) C  12           s( 11.81%)p 7.35( 86.87%)d 0.11(  1.32%)
   242. (0.00000) RY*(14) C  12           s(  1.74%)p55.53( 96.88%)d 0.79(  1.38%)
   243. (0.00001) RY*(15) C  12           s(  0.11%)p99.99( 21.73%)d99.99( 78.16%)
   244. (0.00000) RY*(16) C  12           s( 84.05%)p 0.17( 14.40%)d 0.02(  1.55%)
   245. (0.00001) RY*(17) C  12           s(  0.28%)p99.99( 33.38%)d99.99( 66.33%)
   246. (0.00709) RY*( 1) C  13           s( 22.20%)p 3.43( 76.26%)d 0.07(  1.54%)
                                            0.0000  0.0101  0.4688 -0.0464 -0.0029
                                           -0.0372  0.5546 -0.0235  0.0085  0.0962
                                           -0.6565  0.0152 -0.0216 -0.0167  0.1081
                                            0.0044  0.0087 -0.0994  0.0147 -0.0167
                                           -0.0683 -0.0200
   247. (0.00315) RY*( 2) C  13           s(  3.31%)p29.05( 96.12%)d 0.17(  0.57%)
                                           -0.0000 -0.0066 -0.0922  0.1557  0.0178
                                            0.0684  0.7815 -0.0538 -0.0839  0.0180
                                            0.5475 -0.0635 -0.0159 -0.0066 -0.1769
                                            0.0131  0.0037  0.0577  0.0045  0.0039
                                           -0.0399  0.0268
   248. (0.00092) RY*( 3) C  13           s( 76.92%)p 0.23( 17.79%)d 0.07(  5.29%)
                                            0.0000  0.0375  0.7381  0.4723 -0.0044
                                           -0.0439 -0.2229 -0.1445  0.1218  0.0598
                                            0.2920  0.0372  0.0033 -0.0094 -0.0095
                                            0.0117 -0.0026  0.2225 -0.0431 -0.0235
                                           -0.0282  0.0133
   249. (0.00061) RY*( 4) C  13           s( 80.33%)p 0.19( 15.14%)d 0.06(  4.53%)
                                           -0.0000 -0.0168 -0.4039  0.7999 -0.0013
                                            0.0105  0.0004 -0.0999  0.0461 -0.0306
                                           -0.3503  0.0041 -0.0194  0.0018 -0.1027
                                           -0.0579 -0.0356  0.0162  0.0809  0.0412
                                           -0.1652  0.0975
   250. (0.00056) RY*( 5) C  13           s(  3.49%)p25.34( 88.53%)d 2.28(  7.97%)
                                           -0.0000 -0.0053 -0.1184  0.1446  0.0010
                                            0.0068  0.0757 -0.0091  0.0096 -0.0018
                                            0.1232  0.0788  0.0220  0.0229  0.8846
                                            0.2383  0.1330 -0.0527 -0.1690 -0.1879
                                            0.0078  0.1142
   251. (0.00030) RY*( 6) C  13           s(  0.01%)p 1.00( 47.78%)d 1.09( 52.21%)
                                           -0.0000  0.0005  0.0095 -0.0022  0.0002
                                            0.0005 -0.0100  0.0777  0.0079  0.0002
                                           -0.0087  0.0913  0.0250  0.0043 -0.0500
                                            0.6684  0.1152  0.1154  0.7097  0.0076
                                            0.0342 -0.0627
   252. (0.00018) RY*( 7) C  13           s(  0.04%)p99.99( 45.73%)d99.99( 54.23%)
                                            0.0000  0.0001  0.0150 -0.0091 -0.0075
                                           -0.0001  0.0247  0.0347  0.0171  0.0024
                                            0.0782 -0.1724 -0.0017  0.0046  0.3853
                                           -0.5179 -0.0519  0.1289  0.5013  0.4801
                                           -0.0553 -0.2020
   253. (0.00012) RY*( 8) C  13           s(  4.96%)p 5.93( 29.44%)d13.22( 65.60%)
                                            0.0000  0.0077  0.1194  0.1552  0.1060
                                            0.0152 -0.0230  0.2436  0.0674  0.0207
                                            0.0645 -0.3773  0.2741 -0.0041 -0.0243
                                            0.0575 -0.0611 -0.5981  0.0719  0.1839
                                            0.3793  0.3397
   254. (0.00009) RY*( 9) C  13           s(  9.23%)p 7.94( 73.33%)d 1.89( 17.44%)
   255. (0.00006) RY*(10) C  13           s(  0.24%)p99.99( 81.01%)d77.10( 18.74%)
   256. (0.00004) RY*(11) C  13           s(  1.83%)p 6.92( 12.68%)d46.64( 85.49%)
   257. (0.00003) RY*(12) C  13           s(  1.55%)p45.68( 70.66%)d17.97( 27.79%)
   258. (0.00000) RY*(13) C  13           s( 91.83%)p 0.06(  5.72%)d 0.03(  2.46%)
   259. (0.00000) RY*(14) C  13           s(  0.90%)p67.92( 61.19%)d42.07( 37.90%)
   260. (0.00001) RY*(15) C  13           s(  0.09%)p99.99( 17.90%)d99.99( 82.00%)
   261. (0.00000) RY*(16) C  13           s(  1.54%)p40.63( 62.70%)d23.17( 35.76%)
   262. (0.00000) RY*(17) C  13           s(  0.08%)p99.99( 99.85%)d 0.91(  0.07%)
   263. (0.00516) RY*( 1) C  14           s(  1.00%)p94.76( 95.12%)d 3.87(  3.88%)
                                           -0.0000  0.0185  0.0979 -0.0103 -0.0016
                                            0.0143 -0.4809  0.0526 -0.0199 -0.0219
                                            0.8254 -0.1156  0.0420  0.0009 -0.1387
                                            0.0188 -0.0048 -0.1386  0.0292 -0.0323
                                           -0.1320 -0.0163
   264. (0.00228) RY*( 2) C  14           s(  0.98%)p98.52( 97.01%)d 2.03(  2.00%)
                                            0.0000 -0.0140  0.0896 -0.0339  0.0217
                                           -0.0289 -0.8286  0.1240  0.1419 -0.0115
                                           -0.4555  0.0920  0.0316  0.0022  0.1724
                                           -0.0200 -0.0026  0.0789 -0.0504 -0.0243
                                           -0.0851  0.0585
   265. (0.00161) RY*( 3) C  14           s(  0.09%)p99.99( 89.92%)d99.99(  9.99%)
                                           -0.0000 -0.0002  0.0282 -0.0109 -0.0037
                                            0.0009 -0.0553 -0.0242 -0.0000  0.0037
                                           -0.1798 -0.0983 -0.0089  0.0212 -0.8205
                                           -0.4180 -0.0713 -0.0233 -0.1240 -0.2687
                                            0.0270  0.1049
   266. (0.00105) RY*( 4) C  14           s( 87.21%)p 0.11(  9.22%)d 0.04(  3.57%)
                                           -0.0000  0.0073  0.9319 -0.0538  0.0253
                                            0.0173  0.1210  0.0669 -0.0808 -0.0135
                                           -0.0238 -0.2262  0.0548  0.0006  0.0968
                                           -0.0434 -0.0103  0.1298 -0.0880 -0.0062
                                            0.0985  0.0371
   267. (0.00076) RY*( 5) C  14           s(  0.99%)p17.93( 17.74%)d82.17( 81.27%)
                                           -0.0000  0.0016  0.0814 -0.0572 -0.0001
                                           -0.0009 -0.0469  0.0303 -0.0236 -0.0042
                                           -0.0972 -0.0515  0.0218 -0.0106 -0.3025
                                            0.2512 -0.0799  0.2355  0.8385  0.1962
                                           -0.0424 -0.1180
   268. (0.00018) RY*( 6) C  14           s(  1.99%)p34.98( 69.47%)d14.37( 28.54%)
                                            0.0000 -0.0054  0.0417  0.1123 -0.0741
                                            0.0203  0.1117  0.6102 -0.2301  0.0089
                                            0.0714  0.4936  0.0227 -0.0028 -0.0815
                                           -0.0185 -0.0122  0.3361 -0.1186 -0.1088
                                           -0.3302 -0.1939
   269. (0.00015) RY*( 7) C  14           s(  4.04%)p19.09( 77.12%)d 4.66( 18.84%)
                                            0.0000 -0.0041  0.0938  0.1733  0.0396
                                           -0.0099 -0.1650 -0.2923 -0.5338  0.0004
                                            0.0427  0.4087 -0.4142 -0.0029  0.0282
                                           -0.1031  0.1473 -0.0078  0.1266 -0.0886
                                            0.4053 -0.0119
   270. (0.00013) RY*( 8) C  14           s(  8.37%)p 8.93( 74.74%)d 2.02( 16.90%)
                                            0.0000 -0.0086  0.1098  0.2157 -0.1581
                                            0.0001  0.0036 -0.5424  0.1726 -0.0005
                                            0.0498  0.3087  0.5214  0.0002  0.0774
                                           -0.1965 -0.0959  0.1432  0.0734 -0.1911
                                           -0.1396 -0.2950
   271. (0.00008) RY*( 9) C  14           s(  3.69%)p 7.15( 26.36%)d18.98( 69.95%)
   272. (0.00003) RY*(10) C  14           s(  3.42%)p19.75( 67.48%)d 8.52( 29.11%)
   273. (0.00004) RY*(11) C  14           s( 74.07%)p 0.23( 17.30%)d 0.12(  8.63%)
   274. (0.00004) RY*(12) C  14           s(  6.57%)p 3.46( 22.72%)d10.76( 70.71%)
   275. (0.00002) RY*(13) C  14           s(  3.21%)p28.13( 90.27%)d 2.03(  6.53%)
   276. (0.00000) RY*(14) C  14           s(  0.14%)p99.99( 99.41%)d 3.19(  0.45%)
   277. (0.00001) RY*(15) C  14           s(  9.03%)p 1.73( 15.63%)d 8.34( 75.34%)
   278. (0.00000) RY*(16) C  14           s( 90.99%)p 0.08(  7.25%)d 0.02(  1.76%)
   279. (0.00001) RY*(17) C  14           s(  4.26%)p 5.49( 23.35%)d17.01( 72.39%)
   280. (0.00569) RY*( 1) C  15           s(  0.47%)p99.99( 94.78%)d10.01(  4.74%)
                                            0.0000  0.0211 -0.0350  0.0553 -0.0033
                                           -0.0193  0.5684 -0.0636  0.0218 -0.0263
                                            0.7612 -0.0209  0.0394  0.0057 -0.1938
                                            0.0050 -0.0120  0.2017 -0.0347 -0.0336
                                           -0.0578 -0.0332
   281. (0.00380) RY*( 2) C  15           s(  3.35%)p28.55( 95.76%)d 0.26(  0.89%)
                                           -0.0000 -0.0016  0.1813 -0.0156  0.0208
                                            0.0366  0.7974 -0.0670 -0.1023 -0.0291
                                           -0.5424  0.0546 -0.0091  0.0012  0.0849
                                           -0.0067  0.0120 -0.0820 -0.0163  0.0323
                                           -0.0138  0.0251
   282. (0.00137) RY*( 3) C  15           s(  7.67%)p11.29( 86.59%)d 0.75(  5.74%)
                                            0.0000  0.0039  0.2740 -0.0403 -0.0015
                                           -0.0080  0.0070  0.0095  0.0425 -0.0071
                                            0.2319 -0.0319 -0.0122 -0.0174  0.8391
                                            0.3182  0.0574 -0.0118  0.0115  0.2308
                                           -0.0121 -0.0606
   283. (0.00122) RY*( 4) C  15           s( 77.11%)p 0.28( 21.49%)d 0.02(  1.41%)
                                            0.0000  0.0123  0.8670 -0.1389  0.0019
                                           -0.0199 -0.1145 -0.1580  0.1150 -0.0133
                                            0.0647 -0.2726 -0.0554  0.0089 -0.2761
                                           -0.0715 -0.0062 -0.0712 -0.0038 -0.0490
                                            0.0234  0.0777
   284. (0.00064) RY*( 5) C  15           s(  0.29%)p 9.96(  2.85%)d99.99( 96.87%)
                                            0.0000  0.0004  0.0184  0.0476  0.0159
                                           -0.0006  0.0205 -0.0854 -0.0216  0.0003
                                           -0.0004  0.0065  0.0292  0.0090  0.1276
                                            0.0270  0.0481  0.1172  0.8170 -0.5241
                                            0.0720  0.0871
   285. (0.00039) RY*( 6) C  15           s(  5.80%)p10.26( 59.54%)d 5.97( 34.65%)
                                           -0.0000  0.0014  0.0453  0.2346  0.0304
                                            0.0153  0.0987  0.6477  0.0189 -0.0030
                                            0.0868 -0.2114 -0.1665  0.0013  0.0636
                                           -0.2791  0.0609 -0.2110  0.0276 -0.0077
                                            0.5480  0.0300
   286. (0.00033) RY*( 7) C  15           s(  0.62%)p99.99( 91.83%)d12.19(  7.55%)
                                           -0.0000 -0.0001  0.0651  0.0437 -0.0068
                                            0.0043  0.0128  0.2780  0.0268 -0.0022
                                           -0.0500  0.1509 -0.0534 -0.0016 -0.3641
                                            0.8240 -0.0241 -0.0249  0.1553  0.1562
                                            0.1474 -0.0677
   287. (0.00017) RY*( 8) C  15           s( 21.98%)p 2.41( 52.89%)d 1.14( 25.12%)
                                           -0.0000 -0.0087  0.2482  0.3866 -0.0934
                                           -0.0102 -0.0299  0.1946  0.1066  0.0037
                                            0.0615  0.5127  0.4322 -0.0003  0.0015
                                           -0.1360 -0.0820 -0.3277  0.0095 -0.1158
                                           -0.2647 -0.2455
   288. (0.00011) RY*( 9) C  15           s(  0.41%)p99.99( 98.94%)d 1.58(  0.65%)
                                            0.0000  0.0032  0.0228 -0.0048  0.0595
                                            0.0020 -0.0374  0.1277 -0.6134 -0.0037
                                           -0.0125 -0.4117  0.6392  0.0004 -0.0088
                                            0.0920 -0.0929  0.0722 -0.0282 -0.0018
                                           -0.0004 -0.0217
   289. (0.00009) RY*(10) C  15           s(  5.84%)p 3.93( 22.96%)d12.19( 71.20%)
   290. (0.00003) RY*(11) C  15           s( 56.95%)p 0.38( 21.56%)d 0.38( 21.49%)
   291. (0.00003) RY*(12) C  15           s(  3.86%)p10.67( 41.18%)d14.25( 54.96%)
   292. (0.00002) RY*(13) C  15           s( 11.39%)p 4.13( 47.06%)d 3.65( 41.55%)
   293. (0.00000) RY*(14) C  15           s( 88.18%)p 0.06(  5.12%)d 0.08(  6.70%)
   294. (0.00000) RY*(15) C  15           s( 12.22%)p 1.39( 16.94%)d 5.80( 70.84%)
   295. (0.00000) RY*(16) C  15           s(  1.62%)p60.06( 97.58%)d 0.49(  0.80%)
   296. (0.00001) RY*(17) C  15           s(  2.27%)p19.00( 43.04%)d24.15( 54.70%)
   297. (0.01054) RY*( 1) C  16           s( 13.17%)p 5.51( 72.57%)d 1.08( 14.26%)
                                           -0.0000  0.0023  0.3624  0.0183 -0.0081
                                            0.0220 -0.2878  0.0834  0.0181 -0.0304
                                           -0.7792 -0.0137  0.0706  0.0099  0.1463
                                           -0.0003 -0.0178 -0.0903  0.0455 -0.0292
                                           -0.3536  0.0805
   298. (0.00736) RY*( 2) C  16           s(  6.09%)p14.87( 90.55%)d 0.55(  3.37%)
                                            0.0000 -0.0242  0.2429 -0.0155  0.0328
                                            0.0170 -0.8259  0.0205 -0.0531  0.0159
                                            0.4645  0.0320 -0.0314 -0.0042 -0.0400
                                           -0.0062  0.0103  0.1023 -0.0100 -0.0162
                                           -0.1410  0.0541
   299. (0.00391) RY*( 3) C  16           s( 53.68%)p 0.58( 31.40%)d 0.28( 14.92%)
                                           -0.0000  0.0158  0.7319 -0.0267 -0.0120
                                            0.0189  0.4630  0.0501  0.0351  0.0003
                                            0.2793 -0.0367 -0.0686  0.0013 -0.1068
                                            0.0063  0.0041  0.2023 -0.0072 -0.0402
                                           -0.3140  0.0895
   300. (0.00210) RY*( 4) C  16           s(  0.03%)p99.99( 35.47%)d99.99( 64.50%)
                                           -0.0000 -0.0005  0.0171  0.0002  0.0015
                                           -0.0003  0.0323  0.0152  0.0032 -0.0022
                                            0.1054  0.0008 -0.0164 -0.0095  0.5803
                                            0.0559 -0.0457  0.1420  0.7792 -0.1052
                                            0.0627 -0.0518
   301. (0.00066) RY*( 5) C  16           s(  0.55%)p21.24( 11.64%)d99.99( 87.82%)
                                           -0.0000  0.0010  0.0400  0.0617  0.0079
                                           -0.0022  0.0259 -0.0823 -0.0352 -0.0011
                                            0.0585  0.0235  0.0374 -0.0038  0.3041
                                           -0.0597  0.0788 -0.1602 -0.2952 -0.8050
                                            0.1417  0.3119
   302. (0.00062) RY*( 6) C  16           s( 19.49%)p 0.35(  6.83%)d 3.78( 73.68%)
                                           -0.0000 -0.0005  0.0834  0.4322  0.0342
                                           -0.0082  0.0499 -0.0398 -0.0509 -0.0062
                                            0.1995 -0.0062  0.1321  0.0018 -0.0589
                                            0.0124 -0.0254 -0.8157  0.1862  0.0919
                                           -0.1648 -0.0348
   303. (0.00030) RY*( 7) C  16           s( 35.58%)p 1.04( 37.07%)d 0.77( 27.35%)
                                           -0.0000  0.0005  0.1104  0.5849  0.0387
                                           -0.0167 -0.0029 -0.0328 -0.0674  0.0014
                                           -0.0104 -0.0581  0.0007 -0.0132  0.3830
                                            0.3040  0.3493  0.2225 -0.2974  0.3183
                                            0.1830  0.0268
   304. (0.00027) RY*( 8) C  16           s( 27.94%)p 1.60( 44.65%)d 0.98( 27.41%)
                                            0.0000 -0.0014  0.1719  0.4973  0.0502
                                           -0.0176 -0.0608 -0.1397 -0.1509  0.0062
                                           -0.1585 -0.0860 -0.1098  0.0138 -0.3599
                                           -0.3256 -0.3463  0.2210  0.2076 -0.1217
                                            0.4034  0.0677
   305. (0.00016) RY*( 9) C  16           s( 19.55%)p 2.09( 40.82%)d 2.03( 39.64%)
                                            0.0000 -0.0103  0.3808 -0.2244 -0.0052
                                           -0.0153 -0.0298 -0.2687 -0.0264  0.0009
                                           -0.0670  0.5646  0.0105 -0.0020  0.0740
                                           -0.0209  0.0703 -0.1721 -0.0669  0.0487
                                            0.4275 -0.4209
   306. (0.00010) RY*(10) C  16           s( 19.50%)p 2.86( 55.67%)d 1.27( 24.83%)
   307. (0.00004) RY*(11) C  16           s(  5.74%)p12.19( 70.00%)d 4.23( 24.26%)
   308. (0.00003) RY*(12) C  16           s(  2.16%)p37.93( 82.12%)d 7.26( 15.71%)
   309. (0.00001) RY*(13) C  16           s(  2.76%)p20.59( 56.83%)d14.64( 40.41%)
   310. (0.00000) RY*(14) C  16           s(  0.04%)p99.99( 94.37%)d99.99(  5.59%)
   311. (0.00001) RY*(15) C  16           s(  2.20%)p40.55( 89.16%)d 3.93(  8.64%)
   312. (0.00000) RY*(16) C  16           s( 82.21%)p 0.12( 10.24%)d 0.09(  7.55%)
   313. (0.00001) RY*(17) C  16           s(  9.46%)p 7.48( 70.73%)d 2.10( 19.82%)
   314. (0.00469) RY*( 1)Cl  17           s(  0.04%)p99.99( 56.51%)d99.99( 43.45%)
                                            0.0000  0.0000 -0.0011  0.0039  0.0208
                                           -0.0001  0.0000 -0.0000  0.0046  0.1254
                                            0.0235  0.0016 -0.0020  0.0000 -0.0012
                                            0.1211 -0.0184  0.0115 -0.0011  0.0000
                                           -0.0032  0.7183 -0.1284  0.0357 -0.0006
                                            0.1153  0.6371 -0.0790  0.0600 -0.0735
   315. (0.00325) RY*( 2)Cl  17           s(  0.09%)p99.99( 73.32%)d99.99( 26.59%)
                                            0.0000  0.0000 -0.0019 -0.0104  0.0284
                                           -0.0010  0.0000 -0.0000  0.0114  0.0293
                                            0.0838 -0.0044 -0.0011  0.0000  0.0037
                                           -0.8295  0.1180  0.0543 -0.0053  0.0000
                                           -0.0015  0.1393 -0.0233 -0.0111  0.0012
                                           -0.4986  0.0881  0.0122 -0.0957 -0.0162
   316. (0.00232) RY*( 3)Cl  17           s(  3.09%)p28.30( 87.53%)d 3.03(  9.38%)
                                            0.0000  0.0000 -0.0168  0.0752  0.1581
                                           -0.0021  0.0006 -0.0000  0.0671  0.8811
                                            0.2745 -0.0071 -0.0221  0.0000 -0.0067
                                           -0.0021  0.0236  0.0395 -0.0065  0.0000
                                           -0.0034 -0.1268 -0.0066 -0.0134  0.0028
                                            0.0462 -0.1030 -0.0503  0.1454 -0.2395
   317. (0.00018) RY*( 4)Cl  17           s( 12.85%)p 3.98( 51.22%)d 2.79( 35.93%)
                                           -0.0000 -0.0000  0.0102 -0.1467  0.3261
                                           -0.0244 -0.0015  0.0000 -0.0465 -0.1506
                                            0.6797 -0.1147  0.0107 -0.0000  0.0054
                                           -0.0508 -0.0836  0.0402 -0.0259 -0.0000
                                            0.0022  0.0075 -0.0094 -0.0070  0.0041
                                            0.2881 -0.0041 -0.0655 -0.5006  0.1463
   318. (0.00008) RY*( 5)Cl  17           s( 45.58%)p 0.68( 31.17%)d 0.51( 23.25%)
   319. (0.00007) RY*( 6)Cl  17           s(  0.50%)p72.94( 36.56%)d99.99( 62.94%)
   320. (0.00004) RY*( 7)Cl  17           s( 18.67%)p 2.63( 49.06%)d 1.73( 32.27%)
   321. (0.00001) RY*( 8)Cl  17           s(  3.08%)p12.32( 37.91%)d19.18( 59.01%)
   322. (0.00002) RY*( 9)Cl  17           s( 28.86%)p 1.99( 57.37%)d 0.48( 13.77%)
   323. (0.00000) RY*(10)Cl  17           s( 60.59%)p 0.56( 33.71%)d 0.09(  5.70%)
   324. (0.00000) RY*(11)Cl  17           s(  0.60%)p99.99( 99.04%)d 0.61(  0.37%)
   325. (0.00000) RY*(12)Cl  17           s(  0.18%)p99.99( 99.68%)d 0.76(  0.14%)
   326. (0.00000) RY*(13)Cl  17           s( 99.01%)p 0.00(  0.46%)d 0.01(  0.53%)
   327. (0.00000) RY*(14)Cl  17           s(  0.19%)p99.99( 66.35%)d99.99( 33.46%)
   328. (0.00000) RY*(15)Cl  17           s(  0.02%)p99.99( 99.88%)d 5.52(  0.10%)
   329. (0.00000) RY*(16)Cl  17           s(  0.01%)p 1.00( 99.93%)d 0.00(  0.06%)
   330. (0.00000) RY*(17)Cl  17           s(  0.16%)p99.99( 99.45%)d 2.45(  0.39%)
   331. (0.00001) RY*(18)Cl  17           s(  2.88%)p13.18( 37.90%)d20.60( 59.23%)
   332. (0.00001) RY*(19)Cl  17           s( 20.01%)p 3.28( 65.70%)d 0.71( 14.29%)
   333. (0.00000) RY*(20)Cl  17           s(100.00%)p 0.00(  0.00%)d 0.00(  0.00%)
   334. (0.00000) RY*(21)Cl  17           s(  3.50%)p 5.10( 17.87%)d22.44( 78.63%)
   335. (0.00116) RY*( 1) H  18           s( 99.85%)p 0.00(  0.15%)
                                           -0.0036  0.9993  0.0004 -0.0189 -0.0332
                                            0.0041
   336. (0.00021) RY*( 2) H  18           s( 85.74%)p 0.17( 14.26%)
                                            0.0041  0.0110  0.9259 -0.0565  0.3619
                                           -0.0920
   337. (0.00013) RY*( 3) H  18           s(  0.04%)p99.99( 99.96%)
                                           -0.0003  0.0030  0.0193  0.0177  0.2021
                                            0.9790
   338. (0.00010) RY*( 4) H  18           s(  6.94%)p13.41( 93.06%)
   339. (0.00003) RY*( 5) H  18           s(  7.47%)p12.39( 92.53%)
   340. (0.00079) RY*( 1) H  19           s( 97.99%)p 0.02(  2.01%)
                                           -0.0028  0.9899  0.0019  0.1061 -0.0421
                                           -0.0838
   341. (0.00019) RY*( 2) H  19           s( 35.60%)p 1.81( 64.40%)
                                            0.0032 -0.0695  0.5926  0.0214  0.0410
                                           -0.8011
   342. (0.00015) RY*( 3) H  19           s( 53.00%)p 0.89( 47.00%)
                                            0.0051  0.0653  0.7250 -0.0248  0.4074
                                            0.5508
   343. (0.00007) RY*( 4) H  19           s(  3.99%)p24.08( 96.01%)
   344. (0.00004) RY*( 5) H  19           s(  9.46%)p 9.57( 90.54%)
   345. (0.00211) RY*( 1) H  20           s( 99.67%)p 0.00(  0.33%)
                                            0.0028  0.9983 -0.0020 -0.0446  0.0341
                                           -0.0121
   346. (0.00025) RY*( 2) H  20           s( 84.00%)p 0.19( 16.00%)
                                            0.0062  0.0024  0.9165 -0.2419 -0.2778
                                            0.1559
   347. (0.00010) RY*( 3) H  20           s(  0.09%)p99.99( 99.91%)
                                           -0.0033  0.0174  0.0247  0.3550  0.2739
                                            0.8933
   348. (0.00008) RY*( 4) H  20           s( 13.44%)p 6.44( 86.56%)
   349. (0.00006) RY*( 5) H  20           s(  2.84%)p34.24( 97.16%)
   350. (0.08776) BD*( 1) C   1 - C   2  
                ( 52.03%)   0.7213* C   1 s( 32.09%)p 2.11( 67.87%)d 0.00(  0.03%)
                                            0.0004  0.5662  0.0190 -0.0004  0.0007
                                            0.5273  0.0237 -0.0152  0.0028  0.5911
                                           -0.0160  0.0022 -0.0031  0.2242  0.0048
                                            0.0023  0.0012  0.0153  0.0044  0.0001
                                           -0.0021 -0.0084
                ( 47.97%)  -0.6926* C   2 s( 31.73%)p 2.15( 68.23%)d 0.00(  0.04%)
                                           -0.0006  0.5632  0.0100  0.0004  0.0013
                                           -0.6057  0.0228  0.0008 -0.0002 -0.5591
                                           -0.0206  0.0110 -0.0012  0.0410  0.0076
                                            0.0033  0.0004  0.0125  0.0017  0.0003
                                           -0.0091 -0.0127
   351. (0.07991) BD*( 1) C   1 - C   4  
                ( 51.41%)   0.7170* C   1 s( 35.69%)p 1.80( 64.28%)d 0.00(  0.03%)
                                           -0.0002  0.5973  0.0097  0.0029  0.0002
                                            0.2466  0.0248 -0.0105  0.0013 -0.7557
                                            0.0016  0.0119  0.0057 -0.0998 -0.0007
                                           -0.0014 -0.0000 -0.0110 -0.0009  0.0009
                                           -0.0121 -0.0068
                ( 48.59%)  -0.6971* C   4 s( 35.73%)p 1.80( 64.23%)d 0.00(  0.04%)
                                            0.0000  0.5973  0.0237  0.0043  0.0002
                                           -0.3206  0.0148 -0.0028  0.0002  0.7342
                                            0.0056 -0.0059  0.0076  0.0078  0.0004
                                           -0.0005  0.0003 -0.0099  0.0003  0.0007
                                           -0.0100 -0.0136
   352. (0.04356) BD*( 1) C   1 - O   9  
                ( 65.39%)   0.8086* C   1 s( 28.35%)p 2.52( 71.47%)d 0.01(  0.18%)
                                            0.0000 -0.5305  0.0460  0.0012  0.0019
                                            0.8057 -0.0615 -0.0107  0.0013 -0.1296
                                            0.0188  0.0042  0.0003 -0.2106 -0.0090
                                           -0.0078 -0.0020  0.0105  0.0149 -0.0041
                                           -0.0314  0.0212
                ( 34.61%)  -0.5883* O   9 s( 40.75%)p 1.45( 59.13%)d 0.00(  0.12%)
                                           -0.0000 -0.6378  0.0263  0.0023  0.0000
                                           -0.6764  0.0187 -0.0039 -0.0016  0.2360
                                           -0.0034  0.0012  0.0001 -0.2789  0.0024
                                           -0.0008  0.0010  0.0152 -0.0103  0.0032
                                           -0.0254  0.0151
   353. (0.36914) BD*( 2) C   1 - O   9  
                ( 70.19%)   0.8378* C   1 s(  3.59%)p26.72( 95.92%)d 0.14(  0.49%)
                                            0.0005 -0.1894  0.0068  0.0004 -0.0002
                                            0.0815 -0.0247 -0.0031 -0.0006 -0.2487
                                           -0.0085 -0.0056 -0.0004  0.9428  0.0223
                                            0.0257  0.0073  0.0188 -0.0639  0.0196
                                            0.0072 -0.0012
                ( 29.81%)  -0.5460* O   9 s(  1.96%)p50.05( 97.92%)d 0.06(  0.12%)
                                            0.0000 -0.1397  0.0071  0.0003 -0.0000
                                           -0.3257  0.0064  0.0004 -0.0006 -0.2473
                                            0.0015  0.0012  0.0014  0.9010 -0.0073
                                            0.0023 -0.0045 -0.0052  0.0307 -0.0070
                                           -0.0134  0.0068
   354. (0.01633) BD*( 1) C   2 - C   3  
                ( 48.31%)   0.6950* C   2 s( 37.09%)p 1.69( 62.86%)d 0.00(  0.05%)
                                            0.0001 -0.6080  0.0352 -0.0016  0.0004
                                           -0.7614  0.0368  0.0015 -0.0044  0.2099
                                            0.0314 -0.0098  0.0038 -0.0476  0.0030
                                           -0.0005  0.0001  0.0125 -0.0020 -0.0000
                                           -0.0133  0.0134
                ( 51.69%)  -0.7190* C   3 s( 50.28%)p 0.99( 49.68%)d 0.00(  0.05%)
                                            0.0001 -0.7088  0.0181  0.0016 -0.0000
                                            0.5860 -0.0113  0.0050  0.0102 -0.3887
                                            0.0290  0.0031 -0.0038 -0.0338  0.0024
                                           -0.0003  0.0010  0.0079 -0.0027  0.0007
                                           -0.0148  0.0129
   355. (0.16210) BD*( 2) C   2 - C   3  
                ( 40.43%)   0.6359* C   2 s(  0.21%)p99.99( 99.68%)d 0.52(  0.11%)
                                           -0.0000  0.0455 -0.0030 -0.0000  0.0003
                                            0.0139 -0.0026  0.0009  0.0006 -0.0427
                                           -0.0019  0.0017  0.0005 -0.9973 -0.0111
                                           -0.0129 -0.0005 -0.0009 -0.0247  0.0217
                                           -0.0004 -0.0007
                ( 59.57%)  -0.7718* C   3 s(  0.42%)p99.99( 99.29%)d 0.69(  0.29%)
                                           -0.0001 -0.0637 -0.0124 -0.0021  0.0012
                                           -0.3574 -0.0180 -0.0039  0.0023 -0.3507
                                           -0.0297  0.0011  0.0032 -0.8605 -0.0020
                                            0.0225  0.0013  0.0040  0.0499 -0.0184
                                           -0.0015 -0.0079
   356. (0.02253) BD*( 1) C   2 - H  10  
                ( 37.11%)   0.6092* C   2 s( 31.00%)p 2.22( 68.97%)d 0.00(  0.03%)
                                            0.0002 -0.5564 -0.0211  0.0012  0.0011
                                            0.2216 -0.0028 -0.0014 -0.0016 -0.8002
                                           -0.0039  0.0053  0.0039  0.0120  0.0024
                                            0.0008  0.0003  0.0020 -0.0011 -0.0019
                                            0.0129  0.0111
                ( 62.89%)  -0.7930* H  10 s( 99.96%)p 0.00(  0.04%)
                                           -0.9998  0.0010 -0.0029 -0.0045  0.0192
                                            0.0004
   357. (0.03163) BD*( 1) C   3 - C   6  
                ( 51.19%)   0.7155* C   3 s( 47.74%)p 1.09( 52.22%)d 0.00(  0.03%)
                                           -0.0001  0.6909  0.0118  0.0009  0.0007
                                            0.4702  0.0009  0.0042  0.0022 -0.5482
                                            0.0048 -0.0103 -0.0027 -0.0233 -0.0020
                                           -0.0010 -0.0005 -0.0074  0.0028  0.0028
                                           -0.0116 -0.0105
                ( 48.81%)  -0.6986* C   6 s( 28.89%)p 2.46( 71.07%)d 0.00(  0.05%)
                                           -0.0001  0.5374  0.0038  0.0004 -0.0010
                                           -0.3063 -0.0242 -0.0037  0.0004  0.7849
                                           -0.0118  0.0078 -0.0016  0.0035 -0.0050
                                            0.0004  0.0006 -0.0140  0.0016  0.0000
                                           -0.0099 -0.0129
   358. (0.46026) BD*( 2) C   3 - C   6  
                ( 58.81%)   0.7669* C   3 s(  1.56%)p62.87( 98.23%)d 0.13(  0.21%)
                                           -0.0006 -0.1238 -0.0168 -0.0032  0.0018
                                           -0.5486 -0.0349 -0.0046  0.0033 -0.6487
                                           -0.0405  0.0014  0.0036  0.5065 -0.0288
                                            0.0151 -0.0068  0.0082  0.0212 -0.0367
                                           -0.0035 -0.0134
                ( 41.19%)  -0.6418* C   6 s(  0.45%)p99.99( 99.49%)d 0.13(  0.06%)
                                            0.0005  0.0659  0.0128 -0.0008  0.0001
                                           -0.1567  0.0034  0.0042  0.0017 -0.1107
                                           -0.0168 -0.0146  0.0008  0.9785 -0.0055
                                           -0.0079 -0.0012 -0.0029 -0.0194  0.0107
                                            0.0096 -0.0023
   359. (0.02665) BD*( 1) C   4 - C   5  
                ( 49.75%)   0.7053* C   4 s( 38.98%)p 1.56( 60.99%)d 0.00(  0.03%)
                                            0.0001 -0.6243  0.0017 -0.0080 -0.0001
                                           -0.7582  0.0059  0.0051 -0.0104  0.1777
                                           -0.0240  0.0029 -0.0011 -0.0512 -0.0019
                                            0.0001 -0.0003  0.0041 -0.0008 -0.0010
                                           -0.0105  0.0131
                ( 50.25%)  -0.7089* C   5 s( 33.00%)p 2.03( 66.97%)d 0.00(  0.03%)
                                           -0.0000 -0.5742 -0.0160  0.0020  0.0011
                                            0.8042 -0.0165 -0.0071 -0.0028 -0.1454
                                           -0.0325  0.0049  0.0002 -0.0183 -0.0023
                                           -0.0011 -0.0002  0.0089  0.0014 -0.0004
                                           -0.0105  0.0112
   360. (0.42103) BD*( 2) C   4 - C   5  
                ( 42.26%)   0.6501* C   4 s(  0.01%)p99.99( 99.97%)d 0.98(  0.01%)
                                           -0.0001  0.0096 -0.0064  0.0004 -0.0000
                                            0.0669  0.0028  0.0011  0.0006  0.0322
                                            0.0027  0.0006  0.0002 -0.9970 -0.0114
                                           -0.0121  0.0013  0.0011 -0.0105  0.0042
                                            0.0009 -0.0005
                ( 57.74%)  -0.7599* C   5 s(  0.11%)p99.99( 99.83%)d 0.53(  0.06%)
                                            0.0005 -0.0335  0.0023  0.0007  0.0001
                                           -0.0437 -0.0000 -0.0006 -0.0009  0.0168
                                           -0.0015  0.0007 -0.0010 -0.9979 -0.0073
                                           -0.0157  0.0024 -0.0031  0.0186 -0.0153
                                           -0.0031 -0.0014
   361. (0.01744) BD*( 1) C   4 -Cl   8  
                ( 54.32%)   0.7370* C   4 s( 25.23%)p 2.96( 74.57%)d 0.01(  0.19%)
                                            0.0001 -0.5013  0.0312  0.0091  0.0006
                                            0.5626 -0.0181 -0.0028 -0.0094  0.6523
                                           -0.0175 -0.0104 -0.0076  0.0537 -0.0016
                                           -0.0012 -0.0007 -0.0361 -0.0031 -0.0049
                                            0.0063  0.0238
                ( 45.68%)  -0.6759*Cl   8 s( 20.22%)p 3.92( 79.27%)d 0.03(  0.51%)
                                           -0.0000 -0.0001 -0.4478 -0.0407 -0.0008
                                           -0.0003  0.0000 -0.0001 -0.5646  0.0345
                                            0.0053 -0.0009  0.0001 -0.0001 -0.6822
                                            0.0393  0.0051 -0.0011  0.0000 -0.0000
                                           -0.0759  0.0051  0.0004  0.0000  0.0000
                                           -0.0609 -0.0070 -0.0085  0.0101  0.0348
   362. (0.02849) BD*( 1) C   5 - C   6  
                ( 51.54%)   0.7179* C   5 s( 37.57%)p 1.66( 62.39%)d 0.00(  0.04%)
                                            0.0002  0.6128  0.0092 -0.0004  0.0020
                                            0.5409 -0.0204 -0.0041  0.0042  0.5739
                                            0.0142 -0.0074  0.0056 -0.0346  0.0015
                                           -0.0008  0.0004  0.0146 -0.0007  0.0001
                                           -0.0043 -0.0146
                ( 48.46%)  -0.6961* C   6 s( 35.50%)p 1.82( 64.46%)d 0.00(  0.04%)
                                           -0.0004  0.5958  0.0069  0.0001  0.0000
                                           -0.4977 -0.0016  0.0028 -0.0012 -0.6011
                                            0.0204  0.0025 -0.0047 -0.1875  0.0013
                                            0.0011 -0.0008  0.0136  0.0043  0.0018
                                            0.0033 -0.0121
   363. (0.01688) BD*( 1) C   5 - H   7  
                ( 38.06%)   0.6169* C   5 s( 29.28%)p 2.41( 70.69%)d 0.00(  0.03%)
                                           -0.0006  0.5408 -0.0172  0.0021 -0.0008
                                            0.2390  0.0000 -0.0006 -0.0015 -0.8049
                                           -0.0088 -0.0035 -0.0005 -0.0421 -0.0001
                                           -0.0015 -0.0005 -0.0097  0.0003  0.0026
                                           -0.0120 -0.0084
                ( 61.94%)  -0.7870* H   7 s( 99.96%)p 0.00(  0.04%)
                                            0.9998  0.0028  0.0003 -0.0045  0.0200
                                            0.0022
   364. (0.04348) BD*( 1) C   6 - C  11  
                ( 47.68%)   0.6905* C   6 s( 35.14%)p 1.84( 64.84%)d 0.00(  0.01%)
                                           -0.0001 -0.5927  0.0098 -0.0001 -0.0009
                                           -0.7957 -0.0190  0.0006 -0.0002  0.0951
                                           -0.0007  0.0002  0.0003 -0.0767 -0.0012
                                            0.0012 -0.0001 -0.0001  0.0023 -0.0007
                                           -0.0077  0.0090
                ( 52.32%)  -0.7233* C  11 s( 30.47%)p 2.28( 69.51%)d 0.00(  0.03%)
                                           -0.0001 -0.5520 -0.0009 -0.0012 -0.0003
                                            0.8280  0.0128 -0.0035  0.0021 -0.0879
                                           -0.0043  0.0023  0.0001 -0.0395  0.0018
                                           -0.0011  0.0003  0.0039  0.0017  0.0005
                                           -0.0124  0.0092
   365. (0.04166) BD*( 1) C  11 - C  12  
                ( 47.52%)   0.6894* C  11 s( 35.33%)p 1.83( 64.64%)d 0.00(  0.03%)
                                            0.0001 -0.5944 -0.0007  0.0001 -0.0001
                                           -0.3266 -0.0060  0.0002 -0.0019  0.7203
                                           -0.0082 -0.0031  0.0033 -0.1439  0.0048
                                            0.0011 -0.0007  0.0094 -0.0013  0.0045
                                            0.0070  0.0103
                ( 52.48%)  -0.7244* C  12 s( 35.16%)p 1.84( 64.81%)d 0.00(  0.03%)
                                            0.0000 -0.5929 -0.0042 -0.0026 -0.0004
                                            0.3886 -0.0270 -0.0002  0.0004 -0.6976
                                            0.0003  0.0075 -0.0047  0.0980  0.0019
                                           -0.0023  0.0008  0.0120 -0.0025  0.0049
                                            0.0086  0.0100
   366. (0.40829) BD*( 2) C  11 - C  12  
                ( 49.91%)   0.7065* C  11 s(  0.11%)p99.99( 99.87%)d 0.19(  0.02%)
                                           -0.0000  0.0330 -0.0026  0.0004  0.0000
                                           -0.0448  0.0018  0.0053  0.0003 -0.1890
                                           -0.0084 -0.0041  0.0008 -0.9802 -0.0039
                                           -0.0020  0.0045 -0.0015 -0.0095  0.0097
                                           -0.0017 -0.0040
                ( 50.09%)  -0.7077* C  12 s(  0.01%)p99.99( 99.94%)d 4.64(  0.05%)
                                           -0.0004  0.0100  0.0006  0.0013 -0.0001
                                           -0.0600 -0.0024  0.0011  0.0010 -0.1797
                                           -0.0002 -0.0023 -0.0006 -0.9815 -0.0031
                                           -0.0078  0.0005 -0.0005 -0.0022 -0.0199
                                            0.0046  0.0071
   367. (0.02258) BD*( 1) C  11 - C  14  
                ( 48.79%)   0.6985* C  11 s( 34.06%)p 1.94( 65.91%)d 0.00(  0.03%)
                                            0.0001 -0.5836 -0.0062  0.0004  0.0003
                                           -0.4530 -0.0041 -0.0035 -0.0013 -0.6612
                                            0.0110  0.0015 -0.0021  0.1284 -0.0039
                                           -0.0009  0.0007 -0.0121  0.0021  0.0040
                                            0.0043  0.0104
                ( 51.21%)  -0.7156* C  14 s( 35.94%)p 1.78( 64.03%)d 0.00(  0.03%)
                                           -0.0001 -0.5994  0.0066 -0.0021 -0.0017
                                            0.4904 -0.0215 -0.0054  0.0001  0.6145
                                            0.0057 -0.0100  0.0032 -0.1468 -0.0005
                                            0.0030 -0.0005 -0.0123  0.0039  0.0055
                                            0.0050  0.0112
   368. (0.01184) BD*( 1) C  12 - C  13  
                ( 46.04%)   0.6785* C  12 s( 37.03%)p 1.70( 62.94%)d 0.00(  0.03%)
                                           -0.0003 -0.6082 -0.0192  0.0021  0.0006
                                           -0.7869  0.0097  0.0066 -0.0013  0.0822
                                           -0.0495  0.0047 -0.0010  0.0269  0.0088
                                           -0.0012  0.0005 -0.0001  0.0016  0.0007
                                           -0.0150  0.0106
                ( 53.96%)  -0.7346* C  13 s( 36.06%)p 1.77( 63.87%)d 0.00(  0.06%)
                                            0.0011 -0.5952  0.0796 -0.0047  0.0005
                                            0.7951 -0.0385 -0.0058  0.0017 -0.0515
                                           -0.0354  0.0039  0.0023 -0.0329  0.0097
                                           -0.0005 -0.0004  0.0152 -0.0014 -0.0001
                                           -0.0168  0.0116
   369. (0.02743) BD*( 1) C  12 - H  20  
                ( 40.12%)   0.6334* C  12 s( 27.74%)p 2.60( 72.22%)d 0.00(  0.05%)
                                           -0.0004  0.5262 -0.0223 -0.0002  0.0002
                                           -0.4730 -0.0226  0.0019 -0.0000 -0.6872
                                            0.0044  0.0016  0.0038  0.1602 -0.0012
                                           -0.0000 -0.0010  0.0166 -0.0038 -0.0064
                                           -0.0065 -0.0099
                ( 59.88%)  -0.7738* H  20 s( 99.96%)p 0.00(  0.04%)
                                            0.9998 -0.0031  0.0014  0.0079  0.0174
                                           -0.0048
   370. (0.02491) BD*( 1) C  13 - C  16  
                ( 54.93%)   0.7412* C  13 s( 35.61%)p 1.81( 64.33%)d 0.00(  0.06%)
                                           -0.0004  0.5932 -0.0646 -0.0090  0.0006
                                            0.4821 -0.0514 -0.0032  0.0022  0.6254
                                           -0.0120 -0.0081 -0.0004 -0.1302  0.0040
                                            0.0018 -0.0003  0.0152 -0.0025 -0.0064
                                           -0.0147 -0.0092
                ( 45.07%)  -0.6713* C  16 s( 39.17%)p 1.55( 60.80%)d 0.00(  0.03%)
                                            0.0001  0.6259 -0.0020 -0.0037  0.0003
                                           -0.4000 -0.0240  0.0104 -0.0024 -0.6470
                                            0.0252  0.0066  0.0001  0.1673 -0.0029
                                           -0.0019  0.0003  0.0112 -0.0029 -0.0051
                                           -0.0034 -0.0112
   371. (0.01734) BD*( 1) C  14 - C  15  
                ( 49.96%)   0.7068* C  14 s( 36.01%)p 1.78( 63.96%)d 0.00(  0.03%)
                                           -0.0000 -0.5998  0.0172  0.0030  0.0003
                                           -0.7962  0.0210  0.0095 -0.0013  0.0563
                                            0.0350 -0.0072 -0.0004  0.0244 -0.0073
                                            0.0004 -0.0002  0.0046  0.0007  0.0004
                                           -0.0130  0.0115
                ( 50.04%)  -0.7074* C  15 s( 36.07%)p 1.77( 63.89%)d 0.00(  0.04%)
                                            0.0002 -0.6004  0.0138  0.0018 -0.0008
                                            0.7926 -0.0152 -0.0113  0.0022 -0.0881
                                            0.0423 -0.0057  0.0004 -0.0276 -0.0074
                                            0.0018 -0.0001 -0.0003  0.0019  0.0010
                                           -0.0148  0.0121
   372. (0.36294) BD*( 2) C  14 - C  15  
                ( 48.84%)   0.6989* C  14 s(  0.01%)p 1.00( 99.96%)d 0.00(  0.03%)
                                            0.0000  0.0094 -0.0022 -0.0007 -0.0003
                                           -0.0503  0.0011 -0.0024 -0.0008 -0.1849
                                           -0.0047 -0.0032  0.0004 -0.9809 -0.0157
                                           -0.0198  0.0014 -0.0018 -0.0154  0.0088
                                           -0.0030 -0.0015
                ( 51.16%)  -0.7152* C  15 s(  0.01%)p 1.00( 99.95%)d 0.00(  0.04%)
                                            0.0001 -0.0080 -0.0004  0.0013  0.0005
                                           -0.0589 -0.0016 -0.0012  0.0000 -0.1667
                                           -0.0035 -0.0029  0.0004 -0.9837 -0.0184
                                           -0.0143  0.0018  0.0040  0.0182  0.0069
                                           -0.0005 -0.0039
   373. (0.01272) BD*( 1) C  14 - H  19  
                ( 39.85%)   0.6313* C  14 s( 28.01%)p 2.57( 71.96%)d 0.00(  0.04%)
                                            0.0004 -0.5289 -0.0181 -0.0011  0.0012
                                            0.3478  0.0077 -0.0025 -0.0019 -0.7641
                                           -0.0036 -0.0002  0.0000  0.1212 -0.0003
                                            0.0004  0.0004  0.0127 -0.0022  0.0044
                                            0.0108  0.0088
                ( 60.15%)  -0.7756* H  19 s( 99.96%)p 0.00(  0.04%)
                                           -0.9998 -0.0016 -0.0006 -0.0068  0.0181
                                           -0.0035
   374. (0.04388) BD*( 1) C  15 - C  16  
                ( 50.07%)   0.7076* C  15 s( 36.08%)p 1.77( 63.88%)d 0.00(  0.03%)
                                           -0.0000  0.6006 -0.0126 -0.0027 -0.0004
                                            0.3803 -0.0403  0.0013 -0.0003 -0.6959
                                            0.0006  0.0117 -0.0019  0.0903  0.0023
                                           -0.0024  0.0004 -0.0103  0.0013 -0.0040
                                           -0.0095 -0.0104
                ( 49.93%)  -0.7066* C  16 s( 38.01%)p 1.63( 61.96%)d 0.00(  0.03%)
                                           -0.0000  0.6164  0.0101 -0.0076  0.0001
                                           -0.2684 -0.0165  0.0111 -0.0017  0.7257
                                           -0.0182 -0.0086  0.0043 -0.1414  0.0039
                                            0.0008 -0.0008 -0.0097  0.0016 -0.0050
                                           -0.0097 -0.0106
   375. (0.01991) BD*( 1) C  15 - H  18  
                ( 39.78%)   0.6307* C  15 s( 27.80%)p 2.60( 72.16%)d 0.00(  0.04%)
                                            0.0004 -0.5269 -0.0183 -0.0049  0.0004
                                           -0.4701 -0.0092  0.0027  0.0005 -0.6914
                                           -0.0099 -0.0032 -0.0001  0.1496  0.0025
                                            0.0004  0.0000 -0.0157  0.0033  0.0048
                                            0.0059  0.0076
                ( 60.22%)  -0.7760* H  18 s( 99.96%)p 0.00(  0.04%)
                                           -0.9998 -0.0029 -0.0010  0.0124  0.0149
                                           -0.0036
   376. (0.06959) BD*( 1) C  16 -Cl  17  
                ( 55.59%)   0.7456* C  16 s( 22.68%)p 3.40( 77.13%)d 0.01(  0.19%)
                                           -0.0001  0.4759 -0.0112  0.0148 -0.0008
                                            0.8734 -0.0043  0.0055 -0.0152 -0.0862
                                            0.0075  0.0016  0.0028 -0.0280 -0.0003
                                           -0.0004  0.0007 -0.0065 -0.0034  0.0006
                                            0.0375 -0.0213
                ( 44.41%)  -0.6664*Cl  17 s( 21.08%)p 3.72( 78.45%)d 0.02(  0.47%)
                                            0.0000  0.0001  0.4577  0.0367  0.0010
                                            0.0001 -0.0000 -0.0001 -0.8774  0.0526
                                            0.0069  0.0005  0.0008  0.0000  0.0979
                                           -0.0085 -0.0000 -0.0004 -0.0001  0.0000
                                            0.0474 -0.0022 -0.0004 -0.0000 -0.0001
                                           -0.0152 -0.0055  0.0014  0.0579 -0.0325


 NHO Directionality and "Bond Bending" (deviations from line of nuclear centers)

         [Thresholds for printing:  angular deviation  >  1.0 degree]
                                    hybrid p-character > 25.0%
                                    orbital occupancy  >  0.10e

                                Line of Centers        Hybrid 1              Hybrid 2
                                ---------------  -------------------   ------------------
                NBO               Theta   Phi    Theta   Phi    Dev    Theta   Phi    Dev
 ========================================================================================
     1. BD (   1) C   1 - C   2    85.7   45.5    73.5   46.8  12.2     86.3  224.4   8.1
     2. BD (   1) C   1 - C   4    91.7  291.3    97.4  289.6   5.9     89.4  112.6   1.7
     3. BD (   1) C   1 - O   9    92.5  166.7    72.8  171.8  20.3     68.5  340.6  19.8
     4. BD (   2) C   1 - O   9    92.5  166.7   164.9  101.4  81.3    155.8   37.3  77.3
     5. BD (   1) C   2 - C   3    89.1  337.7    86.6  342.1   5.1     87.5  148.6   9.7
     6. BD (   2) C   2 - C   3    89.1  337.7   177.5  286.7  89.3     32.4   44.9 102.7
     7. BD (   1) C   2 - H  10    88.8  104.3    91.1  105.2   2.4      --     --    --
     8. BD (   1) C   3 - C   6    92.5  297.5    92.1  310.6  13.1     90.0  113.2   5.0
     9. BD (   2) C   3 - C   6    92.5  297.5   118.4   49.5 108.0     12.0  223.8  90.9
    10. BD (   1) C   4 - C   5    89.1  348.9    86.1  348.4   3.1     88.4  167.5   2.9
    11. BD (   2) C   4 - C   5    89.1  348.9   175.5   26.6  87.4      2.7  341.5  93.6
    12. BD (   1) C   4 -Cl   8    94.5  229.7    93.5  229.2   1.1      --     --    --
    13. BD (   1) C   5 - C   6    86.0   48.1    92.5   48.4   6.4    103.6  229.5   9.8
    14. BD (   1) C   5 - H   7    94.5  285.5    93.0  286.2   1.6      --     --    --
    15. BD (   1) C   6 - C  11    90.6  354.1    84.6  353.4   6.0     87.4  173.9   2.0
    16. BD (   1) C  11 - C  12    81.1  296.8    80.0  295.1   2.0     97.2  117.5   1.9
    17. BD (   2) C  11 - C  12    81.1  296.8   168.3  259.5  89.5    169.0  251.7  88.9
    18. BD (   1) C  11 - C  14    99.8   53.5    98.9   54.6   1.4     79.3  232.9   1.1
    19. BD (   1) C  12 - C  13    92.0  354.9    92.6  357.3   2.4     88.2  173.9   1.1
    20. BD (   1) C  12 - H  20    78.4  237.6    79.3  233.9   3.8      --     --    --
    21. BD (   1) C  13 - C  16   100.7   54.7    99.5   54.6   1.1     77.6  235.9   2.1
    22. BD (   1) C  14 - C  15    91.9  355.0    91.3  353.8   1.4     87.5  176.2   1.3
    23. BD (   2) C  14 - C  15    91.9  355.0   168.9  254.8  90.1     10.2   70.3  90.7
    24. BD (   1) C  14 - H  19    98.8  113.6    98.2  114.6   1.1      --     --    --
    25. BD (   1) C  15 - C  16    81.9  295.3    83.2  296.5   1.8    100.3  111.4   4.5
    27. BD (   1) C  16 -Cl  17    92.6  354.0    91.9  355.1   1.3      --     --    --
    52. LP (   2)Cl   8             --     --     87.5  319.3   --       --     --    --
    53. LP (   3)Cl   8             --     --    175.0   21.6   --       --     --    --
    54. LP (   1) O   9             --     --     93.6  159.2   --       --     --    --
    55. LP (   2) O   9             --     --    109.2  255.2   --       --     --    --
    56. LP (   1) C  13             --     --     82.8  296.1   --       --     --    --
    57. LP*(   2) C  13             --     --      9.8   72.1   --       --     --    --
    58. LP (   1) C  16             --     --    167.2  255.8   --       --     --    --
    60. LP (   2)Cl  17             --     --     97.7   82.6   --       --     --    --
    61. LP (   3)Cl  17             --     --    171.9  244.4   --       --     --    --
   353. BD*(   2) C   1 - O   9    92.5  166.7   164.9  101.4  81.3    155.8   37.3  77.3
   355. BD*(   2) C   2 - C   3    89.1  337.7   177.5  286.7  89.3     32.4   44.9 102.7
   358. BD*(   2) C   3 - C   6    92.5  297.5   118.4   49.5 108.0     12.0  223.8  90.9
   360. BD*(   2) C   4 - C   5    89.1  348.9   175.5   26.6  87.4      2.7  341.5  93.6
   366. BD*(   2) C  11 - C  12    81.1  296.8   168.3  259.5  89.5    169.0  251.7  88.9
   372. BD*(   2) C  14 - C  15    91.9  355.0   168.9  254.8  90.1     10.2   70.3  90.7


 Second Order Perturbation Theory Analysis of Fock Matrix in NBO Basis

     Threshold for printing:   0.50 kcal/mol
                                                                              E(2)  E(j)-E(i) F(i,j)
         Donor NBO (i)                     Acceptor NBO (j)                 kcal/mol   a.u.    a.u. 
 ===================================================================================================

 within unit  1
   1. BD (   1) C   1 - C   2        / 96. RY*(   1) C   3                    1.61    1.43    0.044
   1. BD (   1) C   1 - C   2        / 98. RY*(   3) C   3                    0.95    1.92    0.039
   1. BD (   1) C   1 - C   2        /114. RY*(   2) C   4                    0.81    1.60    0.033
   1. BD (   1) C   1 - C   2        /190. RY*(   1) O   9                    1.24    1.43    0.039
   1. BD (   1) C   1 - C   2        /352. BD*(   1) C   1 - O   9            1.01    1.35    0.033
   1. BD (   1) C   1 - C   2        /353. BD*(   2) C   1 - O   9            1.65    0.80    0.035
   1. BD (   1) C   1 - C   2        /354. BD*(   1) C   2 - C   3            4.62    1.47    0.075
   1. BD (   1) C   1 - C   2        /355. BD*(   2) C   2 - C   3            1.86    0.79    0.035
   1. BD (   1) C   1 - C   2        /356. BD*(   1) C   2 - H  10            0.72    1.18    0.027
   1. BD (   1) C   1 - C   2        /357. BD*(   1) C   3 - C   6            1.39    1.27    0.038
   1. BD (   1) C   1 - C   2        /358. BD*(   2) C   3 - C   6            9.04    0.72    0.079
   1. BD (   1) C   1 - C   2        /361. BD*(   1) C   4 -Cl   8            3.38    0.94    0.052
   2. BD (   1) C   1 - C   4        / 79. RY*(   1) C   2                    0.85    1.83    0.035
   2. BD (   1) C   1 - C   4        / 81. RY*(   3) C   2                    0.62    1.44    0.027
   2. BD (   1) C   1 - C   4        /130. RY*(   1) C   5                    1.88    1.69    0.051
   2. BD (   1) C   1 - C   4        /170. RY*(   2)Cl   8                    0.64    1.32    0.026
   2. BD (   1) C   1 - C   4        /190. RY*(   1) O   9                    0.93    1.45    0.033
   2. BD (   1) C   1 - C   4        /350. BD*(   1) C   1 - C   2            0.64    1.20    0.025
   2. BD (   1) C   1 - C   4        /352. BD*(   1) C   1 - O   9            1.42    1.38    0.040
   2. BD (   1) C   1 - C   4        /356. BD*(   1) C   2 - H  10            1.71    1.21    0.041
   2. BD (   1) C   1 - C   4        /359. BD*(   1) C   4 - C   5            1.21    1.26    0.035
   2. BD (   1) C   1 - C   4        /363. BD*(   1) C   5 - H   7            1.73    1.23    0.041
   3. BD (   1) C   1 - O   9        / 62. RY*(   1) C   1                    1.62    2.08    0.052
   3. BD (   1) C   1 - O   9        /113. RY*(   1) C   4                    0.52    2.12    0.030
   3. BD (   1) C   1 - O   9        /350. BD*(   1) C   1 - C   2            0.85    1.58    0.034
   3. BD (   1) C   1 - O   9        /351. BD*(   1) C   1 - C   4            1.41    1.57    0.043
   3. BD (   1) C   1 - O   9        /353. BD*(   2) C   1 - O   9            0.61    1.21    0.027
   3. BD (   1) C   1 - O   9        /359. BD*(   1) C   4 - C   5            0.90    1.64    0.035
   4. BD (   2) C   1 - O   9        /350. BD*(   1) C   1 - C   2            1.06    0.94    0.029
   4. BD (   2) C   1 - O   9        /353. BD*(   2) C   1 - O   9            0.98    0.57    0.023
   4. BD (   2) C   1 - O   9        /355. BD*(   2) C   2 - C   3            4.56    0.55    0.046
   4. BD (   2) C   1 - O   9        /360. BD*(   2) C   4 - C   5            3.06    0.49    0.039
   5. BD (   1) C   2 - C   3        / 65. RY*(   4) C   1                    1.49    2.69    0.057
   5. BD (   1) C   2 - C   3        /147. RY*(   1) C   6                    0.61    2.04    0.032
   5. BD (   1) C   2 - C   3        /148. RY*(   2) C   6                    1.90    2.18    0.058
   5. BD (   1) C   2 - C   3        /207. RY*(   1) H  10                    0.51    1.27    0.023
   5. BD (   1) C   2 - C   3        /350. BD*(   1) C   1 - C   2            1.06    1.36    0.035
   5. BD (   1) C   2 - C   3        /352. BD*(   1) C   1 - O   9            2.67    1.54    0.058
   5. BD (   1) C   2 - C   3        /356. BD*(   1) C   2 - H  10            3.73    1.37    0.064
   5. BD (   1) C   2 - C   3        /357. BD*(   1) C   3 - C   6            1.81    1.46    0.046
   5. BD (   1) C   2 - C   3        /364. BD*(   1) C   6 - C  11            1.34    1.44    0.040
   6. BD (   2) C   2 - C   3        / 68. RY*(   7) C   1                    0.57    1.73    0.030
   6. BD (   2) C   2 - C   3        /147. RY*(   1) C   6                    0.56    1.47    0.027
   6. BD (   2) C   2 - C   3        /352. BD*(   1) C   1 - O   9            1.91    0.97    0.040
   6. BD (   2) C   2 - C   3        /353. BD*(   2) C   1 - O   9           25.34    0.42    0.095
   6. BD (   2) C   2 - C   3        /354. BD*(   1) C   2 - C   3            0.91    1.08    0.030
   6. BD (   2) C   2 - C   3        /355. BD*(   2) C   2 - C   3            1.35    0.40    0.021
   6. BD (   2) C   2 - C   3        /356. BD*(   1) C   2 - H  10            1.07    0.80    0.028
   6. BD (   2) C   2 - C   3        /357. BD*(   1) C   3 - C   6            1.56    0.89    0.035
   6. BD (   2) C   2 - C   3        /358. BD*(   2) C   3 - C   6            1.52    0.34    0.021
   6. BD (   2) C   2 - C   3        /362. BD*(   1) C   5 - C   6            1.50    1.01    0.037
   6. BD (   2) C   2 - C   3        /364. BD*(   1) C   6 - C  11            1.23    0.87    0.031
   7. BD (   1) C   2 - H  10        / 62. RY*(   1) C   1                    0.77    1.58    0.031
   7. BD (   1) C   2 - H  10        / 66. RY*(   5) C   1                    0.57    1.86    0.029
   7. BD (   1) C   2 - H  10        / 96. RY*(   1) C   3                    0.99    1.34    0.033
   7. BD (   1) C   2 - H  10        /351. BD*(   1) C   1 - C   4            2.34    1.08    0.045
   7. BD (   1) C   2 - H  10        /353. BD*(   2) C   1 - O   9            1.10    0.72    0.027
   7. BD (   1) C   2 - H  10        /354. BD*(   1) C   2 - C   3            2.58    1.38    0.054
   7. BD (   1) C   2 - H  10        /357. BD*(   1) C   3 - C   6            5.60    1.18    0.073
   7. BD (   1) C   2 - H  10        /358. BD*(   2) C   3 - C   6            1.68    0.63    0.033
   8. BD (   1) C   3 - C   6        / 79. RY*(   1) C   2                    1.52    1.88    0.048
   8. BD (   1) C   3 - C   6        / 80. RY*(   2) C   2                    3.04    1.68    0.064
   8. BD (   1) C   3 - C   6        /131. RY*(   2) C   5                    1.03    1.79    0.039
   8. BD (   1) C   3 - C   6        /212. RY*(   1) C  11                    0.97    1.79    0.037
   8. BD (   1) C   3 - C   6        /213. RY*(   2) C  11                    1.14    2.02    0.043
   8. BD (   1) C   3 - C   6        /354. BD*(   1) C   2 - C   3            1.60    1.54    0.045
   8. BD (   1) C   3 - C   6        /356. BD*(   1) C   2 - H  10            1.78    1.26    0.042
   8. BD (   1) C   3 - C   6        /358. BD*(   2) C   3 - C   6            0.66    0.80    0.023
   8. BD (   1) C   3 - C   6        /362. BD*(   1) C   5 - C   6            3.51    1.46    0.064
   8. BD (   1) C   3 - C   6        /363. BD*(   1) C   5 - H   7            4.37    1.28    0.067
   8. BD (   1) C   3 - C   6        /364. BD*(   1) C   6 - C  11            3.53    1.33    0.061
   8. BD (   1) C   3 - C   6        /365. BD*(   1) C  11 - C  12            2.43    1.44    0.053
   9. BD (   2) C   3 - C   6        / 79. RY*(   1) C   2                    1.02    1.35    0.038
   9. BD (   2) C   3 - C   6        /132. RY*(   3) C   5                    1.34    1.40    0.044
   9. BD (   2) C   3 - C   6        /215. RY*(   4) C  11                    0.74    1.20    0.030
   9. BD (   2) C   3 - C   6        /350. BD*(   1) C   1 - C   2            6.11    0.72    0.066
   9. BD (   2) C   3 - C   6        /354. BD*(   1) C   2 - C   3            1.62    1.01    0.041
   9. BD (   2) C   3 - C   6        /355. BD*(   2) C   2 - C   3            4.71    0.33    0.038
   9. BD (   2) C   3 - C   6        /356. BD*(   1) C   2 - H  10            4.22    0.73    0.056
   9. BD (   2) C   3 - C   6        /357. BD*(   1) C   3 - C   6            1.73    0.82    0.038
   9. BD (   2) C   3 - C   6        /358. BD*(   2) C   3 - C   6            3.61    0.26    0.027
   9. BD (   2) C   3 - C   6        /360. BD*(   2) C   4 - C   5           66.06    0.27    0.121
   9. BD (   2) C   3 - C   6        /363. BD*(   1) C   5 - H   7            0.93    0.75    0.027
   9. BD (   2) C   3 - C   6        /365. BD*(   1) C  11 - C  12            1.16    0.90    0.032
   9. BD (   2) C   3 - C   6        /366. BD*(   2) C  11 - C  12           17.10    0.35    0.070
  10. BD (   1) C   4 - C   5        / 65. RY*(   4) C   1                    0.95    2.55    0.044
  10. BD (   1) C   4 - C   5        /147. RY*(   1) C   6                    1.56    1.90    0.049
  10. BD (   1) C   4 - C   5        /149. RY*(   3) C   6                    0.99    1.64    0.036
  10. BD (   1) C   4 - C   5        /170. RY*(   2)Cl   8                    0.54    1.34    0.024
  10. BD (   1) C   4 - C   5        /351. BD*(   1) C   1 - C   4            0.81    1.21    0.028
  10. BD (   1) C   4 - C   5        /352. BD*(   1) C   1 - O   9            1.82    1.39    0.045
  10. BD (   1) C   4 - C   5        /353. BD*(   2) C   1 - O   9            0.68    0.85    0.024
  10. BD (   1) C   4 - C   5        /362. BD*(   1) C   5 - C   6            3.74    1.43    0.065
  10. BD (   1) C   4 - C   5        /363. BD*(   1) C   5 - H   7            0.80    1.25    0.028
  10. BD (   1) C   4 - C   5        /364. BD*(   1) C   6 - C  11            4.46    1.29    0.068
  11. BD (   2) C   4 - C   5        / 69. RY*(   8) C   1                    0.80    1.13    0.029
  11. BD (   2) C   4 - C   5        /151. RY*(   5) C   6                    0.57    1.45    0.027
  11. BD (   2) C   4 - C   5        /169. RY*(   1)Cl   8                    3.18    0.92    0.051
  11. BD (   2) C   4 - C   5        /352. BD*(   1) C   1 - O   9            0.66    0.94    0.023
  11. BD (   2) C   4 - C   5        /353. BD*(   2) C   1 - O   9           22.27    0.40    0.087
  11. BD (   2) C   4 - C   5        /358. BD*(   2) C   3 - C   6           22.62    0.31    0.079
  11. BD (   2) C   4 - C   5        /362. BD*(   1) C   5 - C   6            0.68    0.98    0.024
  12. BD (   1) C   4 -Cl   8        / 62. RY*(   1) C   1                    0.73    1.78    0.032
  12. BD (   1) C   4 -Cl   8        /113. RY*(   1) C   4                    0.64    1.83    0.031
  12. BD (   1) C   4 -Cl   8        /130. RY*(   1) C   5                    0.78    1.78    0.033
  12. BD (   1) C   4 -Cl   8        /350. BD*(   1) C   1 - C   2            1.65    1.29    0.042
  12. BD (   1) C   4 -Cl   8        /362. BD*(   1) C   5 - C   6            1.73    1.50    0.046
  13. BD (   1) C   5 - C   6        / 96. RY*(   1) C   3                    0.64    1.53    0.028
  13. BD (   1) C   5 - C   6        /113. RY*(   1) C   4                    0.92    1.81    0.037
  13. BD (   1) C   5 - C   6        /114. RY*(   2) C   4                    1.11    1.70    0.039
  13. BD (   1) C   5 - C   6        /212. RY*(   1) C  11                    1.06    1.81    0.039
  13. BD (   1) C   5 - C   6        /213. RY*(   2) C  11                    0.72    2.04    0.035
  13. BD (   1) C   5 - C   6        /354. BD*(   1) C   2 - C   3            2.14    1.56    0.052
  13. BD (   1) C   5 - C   6        /355. BD*(   2) C   2 - C   3            3.26    0.88    0.049
  13. BD (   1) C   5 - C   6        /357. BD*(   1) C   3 - C   6            4.49    1.37    0.070
  13. BD (   1) C   5 - C   6        /359. BD*(   1) C   4 - C   5            2.96    1.33    0.056
  13. BD (   1) C   5 - C   6        /360. BD*(   2) C   4 - C   5            0.77    0.83    0.025
  13. BD (   1) C   5 - C   6        /361. BD*(   1) C   4 -Cl   8            3.19    1.04    0.052
  13. BD (   1) C   5 - C   6        /363. BD*(   1) C   5 - H   7            1.71    1.30    0.043
  13. BD (   1) C   5 - C   6        /364. BD*(   1) C   6 - C  11            5.62    1.35    0.078
  13. BD (   1) C   5 - C   6        /367. BD*(   1) C  11 - C  14            1.62    1.45    0.043
  14. BD (   1) C   5 - H   7        /113. RY*(   1) C   4                    1.00    1.60    0.036
  14. BD (   1) C   5 - H   7        /148. RY*(   2) C   6                    1.62    1.88    0.050
  14. BD (   1) C   5 - H   7        /153. RY*(   7) C   6                    0.64    1.55    0.028
  14. BD (   1) C   5 - H   7        /351. BD*(   1) C   1 - C   4            4.22    1.05    0.060
  14. BD (   1) C   5 - H   7        /357. BD*(   1) C   3 - C   6            5.10    1.16    0.069
  14. BD (   1) C   5 - H   7        /358. BD*(   2) C   3 - C   6            0.69    0.60    0.020
  14. BD (   1) C   5 - H   7        /362. BD*(   1) C   5 - C   6            1.68    1.27    0.041
  15. BD (   1) C   6 - C  11        / 96. RY*(   1) C   3                    0.97    1.44    0.034
  15. BD (   1) C   6 - C  11        /131. RY*(   2) C   5                    0.68    1.72    0.031
  15. BD (   1) C   6 - C  11        /229. RY*(   1) C  12                    0.82    2.02    0.037
  15. BD (   1) C   6 - C  11        /263. RY*(   1) C  14                    1.22    1.77    0.042
  15. BD (   1) C   6 - C  11        /354. BD*(   1) C   2 - C   3            2.53    1.47    0.055
  15. BD (   1) C   6 - C  11        /357. BD*(   1) C   3 - C   6            2.52    1.28    0.051
  15. BD (   1) C   6 - C  11        /359. BD*(   1) C   4 - C   5            2.49    1.24    0.050
  15. BD (   1) C   6 - C  11        /360. BD*(   2) C   4 - C   5            0.54    0.74    0.020
  15. BD (   1) C   6 - C  11        /362. BD*(   1) C   5 - C   6            5.75    1.39    0.080
  15. BD (   1) C   6 - C  11        /365. BD*(   1) C  11 - C  12            2.36    1.36    0.051
  15. BD (   1) C   6 - C  11        /367. BD*(   1) C  11 - C  14            2.23    1.36    0.049
  15. BD (   1) C   6 - C  11        /368. BD*(   1) C  12 - C  13            1.91    1.42    0.047
  15. BD (   1) C   6 - C  11        /371. BD*(   1) C  14 - C  15            2.06    1.37    0.048
  16. BD (   1) C  11 - C  12        /147. RY*(   1) C   6                    1.33    1.88    0.045
  16. BD (   1) C  11 - C  12        /247. RY*(   2) C  13                    2.27    1.82    0.058
  16. BD (   1) C  11 - C  12        /263. RY*(   1) C  14                    0.77    1.79    0.033
  16. BD (   1) C  11 - C  12        /357. BD*(   1) C   3 - C   6            2.87    1.30    0.055
  16. BD (   1) C  11 - C  12        /364. BD*(   1) C   6 - C  11            3.31    1.28    0.058
  16. BD (   1) C  11 - C  12        /367. BD*(   1) C  11 - C  14            4.41    1.38    0.070
  16. BD (   1) C  11 - C  12        /368. BD*(   1) C  12 - C  13            3.56    1.44    0.064
  16. BD (   1) C  11 - C  12        /369. BD*(   1) C  12 - H  20            1.00    1.27    0.032
  16. BD (   1) C  11 - C  12        /373. BD*(   1) C  14 - H  19            3.08    1.25    0.056
  17. BD (   2) C  11 - C  12        / 57. LP*(   2) C  13                   54.52    0.26    0.120
  17. BD (   2) C  11 - C  12        /250. RY*(   5) C  13                    0.81    0.87    0.026
  17. BD (   2) C  11 - C  12        /265. RY*(   3) C  14                    2.32    0.77    0.042
  17. BD (   2) C  11 - C  12        /358. BD*(   2) C   3 - C   6           19.91    0.27    0.067
  17. BD (   2) C  11 - C  12        /372. BD*(   2) C  14 - C  15           26.44    0.34    0.085
  18. BD (   1) C  11 - C  14        /147. RY*(   1) C   6                    1.65    1.89    0.050
  18. BD (   1) C  11 - C  14        /229. RY*(   1) C  12                    0.83    2.05    0.037
  18. BD (   1) C  11 - C  14        /280. RY*(   1) C  15                    1.08    1.81    0.040
  18. BD (   1) C  11 - C  14        /281. RY*(   2) C  15                    1.50    1.74    0.046
  18. BD (   1) C  11 - C  14        /358. BD*(   2) C   3 - C   6            0.84    0.75    0.025
  18. BD (   1) C  11 - C  14        /362. BD*(   1) C   5 - C   6            2.43    1.42    0.052
  18. BD (   1) C  11 - C  14        /364. BD*(   1) C   6 - C  11            2.74    1.28    0.053
  18. BD (   1) C  11 - C  14        /365. BD*(   1) C  11 - C  12            4.62    1.39    0.072
  18. BD (   1) C  11 - C  14        /369. BD*(   1) C  12 - H  20            2.91    1.28    0.055
  18. BD (   1) C  11 - C  14        /371. BD*(   1) C  14 - C  15            3.43    1.40    0.062
  18. BD (   1) C  11 - C  14        /373. BD*(   1) C  14 - H  19            1.19    1.26    0.035
  18. BD (   1) C  11 - C  14        /375. BD*(   1) C  15 - H  18            2.34    1.26    0.048
  19. BD (   1) C  12 - C  13        /213. RY*(   2) C  11                    1.79    1.95    0.053
  19. BD (   1) C  12 - C  13        /298. RY*(   2) C  16                    1.82    1.69    0.050
  19. BD (   1) C  12 - C  13        /345. RY*(   1) H  20                    0.50    1.22    0.022
  19. BD (   1) C  12 - C  13        /364. BD*(   1) C   6 - C  11            4.90    1.25    0.070
  19. BD (   1) C  12 - C  13        /365. BD*(   1) C  11 - C  12            3.67    1.36    0.063
  19. BD (   1) C  12 - C  13        /369. BD*(   1) C  12 - H  20            1.50    1.25    0.039
  19. BD (   1) C  12 - C  13        /370. BD*(   1) C  13 - C  16            1.59    1.41    0.042
  19. BD (   1) C  12 - C  13        /376. BD*(   1) C  16 -Cl  17            6.49    0.97    0.071
  20. BD (   1) C  12 - H  20        /212. RY*(   1) C  11                    0.74    1.55    0.030
  20. BD (   1) C  12 - H  20        /214. RY*(   3) C  11                    0.58    1.74    0.028
  20. BD (   1) C  12 - H  20        /246. RY*(   1) C  13                    0.78    1.09    0.026
  20. BD (   1) C  12 - H  20        /365. BD*(   1) C  11 - C  12            0.59    1.19    0.024
  20. BD (   1) C  12 - H  20        /367. BD*(   1) C  11 - C  14            4.90    1.19    0.068
  20. BD (   1) C  12 - H  20        /368. BD*(   1) C  12 - C  13            1.09    1.25    0.033
  20. BD (   1) C  12 - H  20        /370. BD*(   1) C  13 - C  16            3.36    1.24    0.058
  21. BD (   1) C  13 - C  16        /230. RY*(   2) C  12                    2.95    1.74    0.064
  21. BD (   1) C  13 - C  16        /280. RY*(   1) C  15                    0.77    1.81    0.034
  21. BD (   1) C  13 - C  16        /281. RY*(   2) C  15                    0.80    1.74    0.033
  21. BD (   1) C  13 - C  16        /315. RY*(   2)Cl  17                    0.68    1.38    0.028
  21. BD (   1) C  13 - C  16        /368. BD*(   1) C  12 - C  13            1.32    1.44    0.039
  21. BD (   1) C  13 - C  16        /369. BD*(   1) C  12 - H  20            2.75    1.28    0.053
  21. BD (   1) C  13 - C  16        /374. BD*(   1) C  15 - C  16            5.05    1.40    0.076
  21. BD (   1) C  13 - C  16        /375. BD*(   1) C  15 - H  18            3.50    1.26    0.059
  22. BD (   1) C  14 - C  15        /212. RY*(   1) C  11                    1.75    1.75    0.050
  22. BD (   1) C  14 - C  15        /214. RY*(   3) C  11                    1.15    1.94    0.042
  22. BD (   1) C  14 - C  15        /297. RY*(   1) C  16                    1.56    1.80    0.047
  22. BD (   1) C  14 - C  15        /364. BD*(   1) C   6 - C  11            3.82    1.29    0.063
  22. BD (   1) C  14 - C  15        /367. BD*(   1) C  11 - C  14            3.87    1.39    0.065
  22. BD (   1) C  14 - C  15        /373. BD*(   1) C  14 - H  19            1.03    1.26    0.032
  22. BD (   1) C  14 - C  15        /374. BD*(   1) C  15 - C  16            4.58    1.41    0.072
  22. BD (   1) C  14 - C  15        /375. BD*(   1) C  15 - H  18            1.08    1.26    0.033
  22. BD (   1) C  14 - C  15        /376. BD*(   1) C  16 -Cl  17            5.70    1.01    0.068
  23. BD (   2) C  14 - C  15        / 58. LP (   1) C  16                   59.96    0.16    0.113
  23. BD (   2) C  14 - C  15        /215. RY*(   4) C  11                    0.74    1.22    0.029
  23. BD (   2) C  14 - C  15        /300. RY*(   4) C  16                    0.77    1.55    0.033
  23. BD (   2) C  14 - C  15        /366. BD*(   2) C  11 - C  12           26.45    0.36    0.090
  24. BD (   1) C  14 - H  19        /213. RY*(   2) C  11                    1.26    1.80    0.043
  24. BD (   1) C  14 - H  19        /214. RY*(   3) C  11                    0.50    1.76    0.027
  24. BD (   1) C  14 - H  19        /280. RY*(   1) C  15                    1.05    1.63    0.037
  24. BD (   1) C  14 - H  19        /365. BD*(   1) C  11 - C  12            4.50    1.22    0.066
  24. BD (   1) C  14 - H  19        /367. BD*(   1) C  11 - C  14            0.81    1.21    0.028
  24. BD (   1) C  14 - H  19        /371. BD*(   1) C  14 - C  15            0.76    1.22    0.027
  24. BD (   1) C  14 - H  19        /374. BD*(   1) C  15 - C  16            3.81    1.23    0.061
  24. BD (   1) C  14 - H  19        /375. BD*(   1) C  15 - H  18            0.58    1.08    0.022
  25. BD (   1) C  15 - C  16        /246. RY*(   1) C  13                    1.37    1.32    0.038
  25. BD (   1) C  15 - C  16        /247. RY*(   2) C  13                    1.02    1.85    0.039
  25. BD (   1) C  15 - C  16        /263. RY*(   1) C  14                    0.84    1.82    0.035
  25. BD (   1) C  15 - C  16        /264. RY*(   2) C  14                    1.63    2.03    0.052
  25. BD (   1) C  15 - C  16        /315. RY*(   2)Cl  17                    0.55    1.40    0.025
  25. BD (   1) C  15 - C  16        /370. BD*(   1) C  13 - C  16            4.93    1.47    0.076
  25. BD (   1) C  15 - C  16        /371. BD*(   1) C  14 - C  15            3.22    1.42    0.060
  25. BD (   1) C  15 - C  16        /373. BD*(   1) C  14 - H  19            2.23    1.28    0.048
  25. BD (   1) C  15 - C  16        /375. BD*(   1) C  15 - H  18            1.67    1.28    0.041
  26. BD (   1) C  15 - H  18        /263. RY*(   1) C  14                    1.07    1.62    0.037
  26. BD (   1) C  15 - H  18        /298. RY*(   2) C  16                    1.69    1.54    0.046
  26. BD (   1) C  15 - H  18        /367. BD*(   1) C  11 - C  14            4.23    1.21    0.064
  26. BD (   1) C  15 - H  18        /370. BD*(   1) C  13 - C  16            4.33    1.26    0.066
  26. BD (   1) C  15 - H  18        /371. BD*(   1) C  14 - C  15            0.81    1.22    0.028
  26. BD (   1) C  15 - H  18        /373. BD*(   1) C  14 - H  19            0.59    1.08    0.023
  26. BD (   1) C  15 - H  18        /374. BD*(   1) C  15 - C  16            0.90    1.23    0.030
  27. BD (   1) C  16 -Cl  17        /246. RY*(   1) C  13                    0.92    1.34    0.031
  27. BD (   1) C  16 -Cl  17        /280. RY*(   1) C  15                    0.68    1.86    0.032
  27. BD (   1) C  16 -Cl  17        /368. BD*(   1) C  12 - C  13            2.02    1.49    0.049
  27. BD (   1) C  16 -Cl  17        /370. BD*(   1) C  13 - C  16            0.74    1.49    0.030
  27. BD (   1) C  16 -Cl  17        /371. BD*(   1) C  14 - C  15            2.32    1.45    0.052
  28. CR (   1) C   1                / 82. RY*(   4) C   2                    0.53   11.59    0.070
  28. CR (   1) C   1                /114. RY*(   2) C   4                    1.22   11.40    0.105
  28. CR (   1) C   1                /359. BD*(   1) C   4 - C   5            0.63   11.03    0.075
  28. CR (   1) C   1                /361. BD*(   1) C   4 -Cl   8            0.62   10.74    0.073
  29. CR (   1) C   2                / 63. RY*(   2) C   1                    0.63   12.02    0.078
  29. CR (   1) C   2                / 66. RY*(   5) C   1                    0.61   11.65    0.075
  29. CR (   1) C   2                / 97. RY*(   2) C   3                    1.17   11.73    0.105
  29. CR (   1) C   2                / 98. RY*(   3) C   3                    1.26   11.62    0.108
  29. CR (   1) C   2                /352. BD*(   1) C   1 - O   9            0.58   11.05    0.073
  29. CR (   1) C   2                /354. BD*(   1) C   2 - C   3            1.09   11.17    0.099
  29. CR (   1) C   2                /357. BD*(   1) C   3 - C   6            2.81   10.98    0.158
  30. CR (   1) C   3                / 79. RY*(   1) C   2                    2.44   11.55    0.150
  30. CR (   1) C   3                /147. RY*(   1) C   6                    1.54   11.60    0.120
  30. CR (   1) C   3                /355. BD*(   2) C   2 - C   3            0.81   10.53    0.086
  30. CR (   1) C   3                /356. BD*(   1) C   2 - H  10            1.14   10.93    0.100
  30. CR (   1) C   3                /358. BD*(   2) C   3 - C   6            1.72   10.46    0.136
  30. CR (   1) C   3                /364. BD*(   1) C   6 - C  11            0.97   11.00    0.093
  31. CR (   1) C   4                / 63. RY*(   2) C   1                    0.58   12.10    0.075
  31. CR (   1) C   4                / 65. RY*(   4) C   1                    0.82   12.29    0.090
  31. CR (   1) C   4                /131. RY*(   2) C   5                    1.01   11.49    0.096
  31. CR (   1) C   4                /359. BD*(   1) C   4 - C   5            0.52   11.01    0.068
  31. CR (   1) C   4                /361. BD*(   1) C   4 -Cl   8            1.55   10.73    0.116
  31. CR (   1) C   4                /362. BD*(   1) C   5 - C   6            0.64   11.17    0.076
  32. CR (   1) C   5                /114. RY*(   2) C   4                    1.80   11.31    0.128
  32. CR (   1) C   5                /148. RY*(   2) C   6                    1.58   11.69    0.121
  32. CR (   1) C   5                /164. RY*(   1) H   7                    0.62   12.00    0.077
  32. CR (   1) C   5                /351. BD*(   1) C   1 - C   4            0.66   10.87    0.077
  32. CR (   1) C   5                /357. BD*(   1) C   3 - C   6            0.83   10.98    0.086
  32. CR (   1) C   5                /361. BD*(   1) C   4 -Cl   8            0.75   10.65    0.080
  32. CR (   1) C   5                /362. BD*(   1) C   5 - C   6            0.59   11.09    0.073
  32. CR (   1) C   5                /364. BD*(   1) C   6 - C  11            1.18   10.95    0.103
  33. CR (   1) C   6                / 98. RY*(   3) C   3                    1.14   11.62    0.103
  33. CR (   1) C   6                /130. RY*(   1) C   5                    1.28   11.36    0.108
  33. CR (   1) C   6                /214. RY*(   3) C  11                    0.54   11.60    0.071
  33. CR (   1) C   6                /354. BD*(   1) C   2 - C   3            1.94   11.17    0.132
  33. CR (   1) C   6                /359. BD*(   1) C   4 - C   5            0.72   10.93    0.080
  33. CR (   1) C   6                /362. BD*(   1) C   5 - C   6            1.23   11.09    0.105
  33. CR (   1) C   6                /363. BD*(   1) C   5 - H   7            0.55   10.91    0.069
  33. CR (   1) C   6                /365. BD*(   1) C  11 - C  12            0.62   11.06    0.075
  33. CR (   1) C   6                /367. BD*(   1) C  11 - C  14            0.57   11.05    0.071
  35. CR (   2)Cl   8                /113. RY*(   1) C   4                    2.75   11.93    0.162
  35. CR (   2)Cl   8                /351. BD*(   1) C   1 - C   4            0.53   11.38    0.071
  35. CR (   2)Cl   8                /359. BD*(   1) C   4 - C   5            0.72   11.45    0.081
  39. CR (   1) O   9                / 62. RY*(   1) C   1                    6.57   20.28    0.327
  39. CR (   1) O   9                /350. BD*(   1) C   1 - C   2            0.64   19.79    0.103
  39. CR (   1) O   9                /351. BD*(   1) C   1 - C   4            0.67   19.78    0.105
  40. CR (   1) C  11                /148. RY*(   2) C   6                    0.83   11.67    0.088
  40. CR (   1) C  11                /230. RY*(   2) C  12                    1.23   11.38    0.106
  40. CR (   1) C  11                /264. RY*(   2) C  14                    1.34   11.65    0.111
  40. CR (   1) C  11                /357. BD*(   1) C   3 - C   6            0.61   10.95    0.073
  40. CR (   1) C  11                /362. BD*(   1) C   5 - C   6            0.72   11.06    0.080
  40. CR (   1) C  11                /368. BD*(   1) C  12 - C  13            0.70   11.09    0.079
  40. CR (   1) C  11                /371. BD*(   1) C  14 - C  15            0.67   11.04    0.077
  41. CR (   1) C  12                /212. RY*(   1) C  11                    1.88   11.36    0.130
  41. CR (   1) C  12                /247. RY*(   2) C  13                    1.31   11.44    0.109
  41. CR (   1) C  12                /248. RY*(   3) C  13                    0.65   11.46    0.077
  41. CR (   1) C  12                /364. BD*(   1) C   6 - C  11            1.08   10.90    0.098
  41. CR (   1) C  12                /367. BD*(   1) C  11 - C  14            0.85   11.00    0.087
  41. CR (   1) C  12                /370. BD*(   1) C  13 - C  16            0.69   11.06    0.078
  42. CR (   1) C  13                /229. RY*(   1) C  12                    1.40   11.62    0.114
  42. CR (   1) C  13                /297. RY*(   1) C  16                    2.42   11.37    0.149
  42. CR (   1) C  13                /365. BD*(   1) C  11 - C  12            0.99   10.97    0.094
  42. CR (   1) C  13                /374. BD*(   1) C  15 - C  16            1.17   10.98    0.102
  42. CR (   1) C  13                /376. BD*(   1) C  16 -Cl  17            1.12   10.58    0.099
  43. CR (   1) C  14                /213. RY*(   2) C  11                    2.01   11.61    0.137
  43. CR (   1) C  14                /281. RY*(   2) C  15                    1.22   11.37    0.105
  43. CR (   1) C  14                /283. RY*(   4) C  15                    0.52   11.19    0.068
  43. CR (   1) C  14                /364. BD*(   1) C   6 - C  11            0.92   10.91    0.090
  43. CR (   1) C  14                /365. BD*(   1) C  11 - C  12            0.84   11.02    0.087
  43. CR (   1) C  14                /374. BD*(   1) C  15 - C  16            0.80   11.04    0.085
  44. CR (   1) C  15                /264. RY*(   2) C  14                    1.14   11.63    0.103
  44. CR (   1) C  15                /266. RY*(   4) C  14                    0.57   11.36    0.072
  44. CR (   1) C  15                /297. RY*(   1) C  16                    1.14   11.42    0.102
  44. CR (   1) C  15                /298. RY*(   2) C  16                    1.67   11.34    0.123
  44. CR (   1) C  15                /367. BD*(   1) C  11 - C  14            0.87   11.01    0.088
  44. CR (   1) C  15                /370. BD*(   1) C  13 - C  16            0.98   11.07    0.094
  44. CR (   1) C  15                /376. BD*(   1) C  16 -Cl  17            1.11   10.63    0.099
  45. CR (   1) C  16                /247. RY*(   2) C  13                    1.94   11.50    0.133
  45. CR (   1) C  16                /281. RY*(   2) C  15                    1.78   11.41    0.127
  45. CR (   1) C  16                /368. BD*(   1) C  12 - C  13            0.63   11.12    0.075
  45. CR (   1) C  16                /370. BD*(   1) C  13 - C  16            1.08   11.12    0.099
  45. CR (   1) C  16                /371. BD*(   1) C  14 - C  15            0.65   11.07    0.076
  45. CR (   1) C  16                /374. BD*(   1) C  15 - C  16            0.77   11.08    0.083
  45. CR (   1) C  16                /375. BD*(   1) C  15 - H  18            0.55   10.93    0.070
  45. CR (   1) C  16                /376. BD*(   1) C  16 -Cl  17            2.51   10.68    0.149
  47. CR (   2)Cl  17                /298. RY*(   2) C  16                    1.94   11.86    0.136
  47. CR (   2)Cl  17                /299. RY*(   3) C  16                    1.24   11.69    0.108
  47. CR (   2)Cl  17                /370. BD*(   1) C  13 - C  16            1.03   11.59    0.098
  47. CR (   2)Cl  17                /374. BD*(   1) C  15 - C  16            0.75   11.55    0.084
  51. LP (   1)Cl   8                /113. RY*(   1) C   4                    4.03    2.01    0.080
  51. LP (   1)Cl   8                /351. BD*(   1) C   1 - C   4            1.11    1.46    0.037
  51. LP (   1)Cl   8                /359. BD*(   1) C   4 - C   5            1.92    1.53    0.049
  52. LP (   2)Cl   8                /114. RY*(   2) C   4                    1.07    1.27    0.033
  52. LP (   2)Cl   8                /351. BD*(   1) C   1 - C   4            7.27    0.83    0.070
  52. LP (   2)Cl   8                /359. BD*(   1) C   4 - C   5            5.52    0.90    0.063
  53. LP (   3)Cl   8                /116. RY*(   4) C   4                    0.84    1.59    0.033
  53. LP (   3)Cl   8                /118. RY*(   6) C   4                    0.51    1.31    0.024
  53. LP (   3)Cl   8                /360. BD*(   2) C   4 - C   5           15.14    0.40    0.076
  54. LP (   1) O   9                / 62. RY*(   1) C   1                   17.21    1.72    0.154
  54. LP (   1) O   9                / 78. RY*(  17) C   1                    0.80    4.21    0.052
  54. LP (   1) O   9                /350. BD*(   1) C   1 - C   2            1.20    1.23    0.035
  54. LP (   1) O   9                /351. BD*(   1) C   1 - C   4            2.96    1.22    0.054
  55. LP (   2) O   9                / 63. RY*(   2) C   1                    1.50    1.92    0.050
  55. LP (   2) O   9                / 64. RY*(   3) C   1                    1.19    1.93    0.045
  55. LP (   2) O   9                / 65. RY*(   4) C   1                    1.79    2.11    0.057
  55. LP (   2) O   9                /350. BD*(   1) C   1 - C   2           26.11    0.78    0.130
  55. LP (   2) O   9                /351. BD*(   1) C   1 - C   4           21.70    0.77    0.118
  55. LP (   2) O   9                /353. BD*(   2) C   1 - O   9            0.88    0.41    0.018
  56. LP (   1) C  13                / 58. LP (   1) C  16                    1.82    0.08    0.014
  56. LP (   1) C  13                /229. RY*(   1) C  12                    3.21    1.50    0.067
  56. LP (   1) C  13                /297. RY*(   1) C  16                    4.54    1.25    0.073
  56. LP (   1) C  13                /365. BD*(   1) C  11 - C  12           12.42    0.84    0.099
  56. LP (   1) C  13                /369. BD*(   1) C  12 - H  20            4.34    0.73    0.054
  56. LP (   1) C  13                /374. BD*(   1) C  15 - C  16           12.15    0.85    0.098
  56. LP (   1) C  13                /375. BD*(   1) C  15 - H  18            0.51    0.71    0.018
  56. LP (   1) C  13                /376. BD*(   1) C  16 -Cl  17            6.22    0.45    0.051
  57. LP*(   2) C  13                /233. RY*(   5) C  12                    1.67    1.47    0.071
  57. LP*(   2) C  13                /250. RY*(   5) C  13                    4.78    0.61    0.078
  57. LP*(   2) C  13                /300. RY*(   4) C  16                    0.95    1.27    0.050
  57. LP*(   2) C  13                /301. RY*(   5) C  16                    0.78    1.58    0.051
  57. LP*(   2) C  13                /366. BD*(   2) C  11 - C  12          146.06    0.09    0.133
  58. LP (   1) C  16                / 57. LP*(   2) C  13                  313.02    0.11    0.175
  58. LP (   1) C  16                /250. RY*(   5) C  13                    3.33    0.73    0.060
  58. LP (   1) C  16                /282. RY*(   3) C  15                    3.39    0.60    0.055
  58. LP (   1) C  16                /284. RY*(   5) C  15                    0.57    1.82    0.039
  58. LP (   1) C  16                /286. RY*(   7) C  15                    0.59    0.76    0.026
  58. LP (   1) C  16                /300. RY*(   4) C  16                    0.85    1.39    0.042
  58. LP (   1) C  16                /314. RY*(   1)Cl  17                    4.84    0.78    0.074
  58. LP (   1) C  16                /372. BD*(   2) C  14 - C  15           85.48    0.19    0.134
  59. LP (   1)Cl  17                /298. RY*(   2) C  16                    2.95    1.94    0.068
  59. LP (   1)Cl  17                /299. RY*(   3) C  16                    1.39    1.77    0.044
  59. LP (   1)Cl  17                /370. BD*(   1) C  13 - C  16            2.28    1.66    0.055
  59. LP (   1)Cl  17                /374. BD*(   1) C  15 - C  16            2.13    1.63    0.053
  60. LP (   2)Cl  17                /297. RY*(   1) C  16                    0.78    1.40    0.030
  60. LP (   2)Cl  17                /299. RY*(   3) C  16                    0.54    1.16    0.022
  60. LP (   2)Cl  17                /368. BD*(   1) C  12 - C  13            0.59    1.05    0.022
  60. LP (   2)Cl  17                /370. BD*(   1) C  13 - C  16            5.25    1.05    0.066
  60. LP (   2)Cl  17                /371. BD*(   1) C  14 - C  15            0.55    1.00    0.021
  60. LP (   2)Cl  17                /374. BD*(   1) C  15 - C  16            4.74    1.01    0.062
  61. LP (   3)Cl  17                / 58. LP (   1) C  16                   26.87    0.24    0.101
  61. LP (   3)Cl  17                /300. RY*(   4) C  16                    0.95    1.62    0.036
 353. BD*(   2) C   1 - O   9        / 63. RY*(   2) C   1                    0.78    1.51    0.071
 353. BD*(   2) C   1 - O   9        / 64. RY*(   3) C   1                    1.81    1.52    0.108
 353. BD*(   2) C   1 - O   9        / 66. RY*(   5) C   1                    0.85    1.14    0.064
 353. BD*(   2) C   1 - O   9        / 69. RY*(   8) C   1                    1.03    0.73    0.057
 353. BD*(   2) C   1 - O   9        /191. RY*(   2) O   9                    3.82    0.55    0.095
 353. BD*(   2) C   1 - O   9        /193. RY*(   4) O   9                    0.77    1.44    0.069
 353. BD*(   2) C   1 - O   9        /197. RY*(   8) O   9                    0.86    0.99    0.061
 353. BD*(   2) C   1 - O   9        /350. BD*(   1) C   1 - C   2            1.65    0.37    0.046
 353. BD*(   2) C   1 - O   9        /351. BD*(   1) C   1 - C   4            1.18    0.36    0.039
 353. BD*(   2) C   1 - O   9        /352. BD*(   1) C   1 - O   9           11.45    0.55    0.156
 355. BD*(   2) C   2 - C   3        / 81. RY*(   3) C   2                    1.00    0.63    0.078
 355. BD*(   2) C   2 - C   3        /100. RY*(   5) C   3                    0.57    1.07    0.077
 355. BD*(   2) C   2 - C   3        /350. BD*(   1) C   1 - C   2            1.28    0.39    0.056
 355. BD*(   2) C   2 - C   3        /353. BD*(   2) C   1 - O   9          109.18    0.02    0.075
 355. BD*(   2) C   2 - C   3        /354. BD*(   1) C   2 - C   3            0.62    0.68    0.061
 355. BD*(   2) C   2 - C   3        /356. BD*(   1) C   2 - H  10            0.56    0.40    0.044
 355. BD*(   2) C   2 - C   3        /357. BD*(   1) C   3 - C   6            0.54    0.49    0.047
 358. BD*(   2) C   3 - C   6        / 97. RY*(   2) C   3                    1.70    1.31    0.088
 358. BD*(   2) C   3 - C   6        / 98. RY*(   3) C   3                    0.83    1.20    0.058
 358. BD*(   2) C   3 - C   6        /150. RY*(   4) C   6                    1.82    0.81    0.071
 358. BD*(   2) C   3 - C   6        /350. BD*(   1) C   1 - C   2            4.93    0.45    0.081
 358. BD*(   2) C   3 - C   6        /354. BD*(   1) C   2 - C   3            0.93    0.75    0.048
 358. BD*(   2) C   3 - C   6        /355. BD*(   2) C   2 - C   3           61.33    0.07    0.103
 358. BD*(   2) C   3 - C   6        /356. BD*(   1) C   2 - H  10            2.86    0.47    0.066
 358. BD*(   2) C   3 - C   6        /357. BD*(   1) C   3 - C   6            3.41    0.55    0.078
 358. BD*(   2) C   3 - C   6        /360. BD*(   2) C   4 - C   5          439.15    0.01    0.097
 358. BD*(   2) C   3 - C   6        /362. BD*(   1) C   5 - C   6            3.34    0.67    0.085
 358. BD*(   2) C   3 - C   6        /364. BD*(   1) C   6 - C  11            2.36    0.53    0.063
 358. BD*(   2) C   3 - C   6        /366. BD*(   2) C  11 - C  12           32.46    0.08    0.071
 360. BD*(   2) C   4 - C   5        /116. RY*(   4) C   4                    0.95    1.19    0.065
 360. BD*(   2) C   4 - C   5        /134. RY*(   5) C   5                    2.55    0.86    0.091
 360. BD*(   2) C   4 - C   5        /169. RY*(   1)Cl   8                    1.17    0.60    0.051
 360. BD*(   2) C   4 - C   5        /353. BD*(   2) C   1 - O   9           44.22    0.07    0.081
 360. BD*(   2) C   4 - C   5        /355. BD*(   2) C   2 - C   3            0.51    0.06    0.009
 366. BD*(   2) C  11 - C  12        /216. RY*(   5) C  11                    0.50    1.16    0.048
 366. BD*(   2) C  11 - C  12        /217. RY*(   6) C  11                    0.65    0.78    0.044
 366. BD*(   2) C  11 - C  12        /231. RY*(   3) C  12                    2.90    0.65    0.085
 366. BD*(   2) C  11 - C  12        /265. RY*(   3) C  14                    0.94    0.42    0.039
 372. BD*(   2) C  14 - C  15        /265. RY*(   3) C  14                    1.53    0.44    0.054
 372. BD*(   2) C  14 - C  15        /267. RY*(   5) C  14                    0.93    1.46    0.077
 372. BD*(   2) C  14 - C  15        /282. RY*(   3) C  15                    2.46    0.41    0.066
 372. BD*(   2) C  14 - C  15        /366. BD*(   2) C  11 - C  12          385.08    0.01    0.097


 Natural Bond Orbitals (Summary):

                                                            Principal Delocalizations
           NBO                        Occupancy    Energy   (geminal,vicinal,remote)
 ====================================================================================
 Molecular unit  1  (C12H5OCl2)
     1. BD (   1) C   1 - C   2          1.89010    -0.61687  358(v),354(g),361(v),355(g)
                                                    353(g),96(v),357(v),190(v)
                                                    352(g),98(v),114(v),356(g)
     2. BD (   1) C   1 - C   4          1.97757    -0.64170  130(v),363(v),356(v),352(g)
                                                    359(g),190(v),79(v),350(g)
                                                    170(v),81(v),353(g)
     3. BD (   1) C   1 - O   9          1.99486    -1.02858  62(g),351(g),359(v),350(g)
                                                    353(g),113(v)
     4. BD (   2) C   1 - O   9          1.96486    -0.38057  355(v),360(v),353(g),350(g)
     5. BD (   1) C   2 - C   3          1.98403    -0.80551  356(g),352(v),148(v),357(g)
                                                    65(v),364(v),350(g),147(v)
                                                    207(v)
     6. BD (   2) C   2 - C   3          1.75802    -0.23521  353(v),352(v),357(g),358(g)
                                                    362(v),355(g),364(v),356(g)
                                                    354(g),68(v),147(v)
     7. BD (   1) C   2 - H  10          1.95996    -0.52882  357(v),354(g),351(v),358(v)
                                                    353(v),96(v),62(v),66(v)
     8. BD (   1) C   3 - C   6          1.97522    -0.69459  363(v),364(g),362(g),80(v)
                                                    365(v),356(v),354(g),79(v)
                                                    213(v),131(v),212(v),358(g)
     9. BD (   2) C   3 - C   6          1.53709    -0.16054  360(v),366(v),350(v),355(g)
                                                    356(v),358(g),357(g),354(g)
                                                    132(v),365(v),79(v),363(v)
                                                    215(v)
    10. BD (   1) C   4 - C   5          1.98064    -0.65965  364(v),362(g),352(v),147(v)
                                                    149(v),65(v),351(g),353(v)
                                                    363(g),170(v)
    11. BD (   2) C   4 - C   5          1.75679    -0.20935  358(v),353(v),169(v),69(v)
                                                    362(g),352(v),151(v)
    12. BD (   1) C   4 -Cl   8          1.98979    -0.73264  362(v),350(v),130(v),62(v)
                                                    113(g)
    13. BD (   1) C   5 - C   6          1.94746    -0.71307  364(g),357(g),355(v),361(v)
                                                    359(g),354(v),363(g),367(v)
                                                    114(v),212(v),360(g),113(v)
                                                    213(v),96(v)
    14. BD (   1) C   5 - H   7          1.96502    -0.50396  357(v),351(v),362(g),148(v)
                                                    113(v),358(v),153(v)
    15. BD (   1) C   6 - C  11          1.95968    -0.62266  362(g),354(v),357(g),359(v)
                                                    365(g),367(g),371(v),368(v)
                                                    263(v),96(v),229(v),131(v)
                                                    360(v)
    16. BD (   1) C  11 - C  12          1.97101    -0.64379  367(g),368(g),364(g),373(v)
                                                    357(v),247(v),147(v),369(g)
                                                    263(v)
    17. BD (   2) C  11 - C  12          1.64907    -0.16487  57(v),372(v),358(v),265(v)
                                                    250(v)
    18. BD (   1) C  11 - C  14          1.97026    -0.64989  365(g),371(g),369(v),364(g)
                                                    362(v),375(v),147(v),281(v)
                                                    373(g),280(v),358(v),229(v)
    19. BD (   1) C  12 - C  13          1.96013    -0.61770  376(v),364(v),365(g),298(v)
                                                    213(v),370(g),369(g),345(v)
    20. BD (   1) C  12 - H  20          1.98082    -0.45317  367(v),370(v),368(g),246(v)
                                                    212(v),365(g),214(v)
    21. BD (   1) C  13 - C  16          1.97536    -0.64976  374(g),375(v),230(v),369(v)
                                                    368(g),281(v),280(v),315(v)
    22. BD (   1) C  14 - C  15          1.97184    -0.65365  376(v),374(g),367(g),364(v)
                                                    212(v),297(v),214(v),375(g)
                                                    373(g)
    23. BD (   2) C  14 - C  15          1.71114    -0.17884  58(v),366(v),300(v),215(v)
    24. BD (   1) C  14 - H  19          1.97757    -0.47405  365(v),374(v),213(v),280(v)
                                                    367(g),371(g),375(v),214(v)
    25. BD (   1) C  15 - C  16          1.98009    -0.67667  370(g),371(g),373(v),375(g)
                                                    264(v),246(v),247(v),263(v)
                                                    315(v)
    26. BD (   1) C  15 - H  18          1.98041    -0.47278  370(v),367(v),298(v),263(v)
                                                    374(g),371(g),373(v)
    27. BD (   1) C  16 -Cl  17          1.99041    -0.69911  371(v),368(v),246(v),370(g)
                                                    280(v)
    28. CR (   1) C   1                  1.99915   -10.41152  114(v),359(v),361(v),82(v)
    29. CR (   1) C   2                  1.99886   -10.31968  357(v),98(v),97(v),354(g)
                                                    63(v),66(v),358(v),352(v)
    30. CR (   1) C   3                  1.99875   -10.36312  79(v),358(g),147(v),356(v)
                                                    364(v),355(g)
    31. CR (   1) C   4                  1.99897   -10.39839  361(g),131(v),65(v),362(v)
                                                    63(v),359(g)
    32. CR (   1) C   5                  1.99895   -10.31955  114(v),148(v),364(v),357(v)
                                                    361(v),351(v),164(v),362(g)
    33. CR (   1) C   6                  1.99878   -10.31677  354(v),130(v),362(g),98(v)
                                                    359(v),365(v),367(v),363(v)
                                                    214(v)
    34. CR (   1)Cl   8                  2.00000  -101.12195   
    35. CR (   2)Cl   8                  1.99967   -10.83631  113(v),359(v),351(v)
    36. CR (   3)Cl   8                  1.99996    -7.43635   
    37. CR (   4)Cl   8                  1.99994    -7.43727   
    38. CR (   5)Cl   8                  1.99999    -7.43482   
    39. CR (   1) O   9                  1.99977   -19.23199  62(v),351(v),350(v)
    40. CR (   1) C  11                  1.99902   -10.29326  264(v),230(v),148(v),362(v)
                                                    368(v),371(v),357(v)
    41. CR (   1) C  12                  1.99910   -10.26380  212(v),247(v),364(v),367(v)
                                                    370(v),248(v)
    42. CR (   1) C  13                  1.99885   -10.22328  297(v),229(v),374(v),376(v)
                                                    365(v)
    43. CR (   1) C  14                  1.99913   -10.28131  213(v),281(v),364(v),365(v)
                                                    374(v),283(v)
    44. CR (   1) C  15                  1.99902   -10.27562  298(v),297(v),376(v),264(v)
                                                    370(v),367(v),266(v)
    45. CR (   1) C  16                  1.99853   -10.32695  376(g),247(v),281(v),370(g)
                                                    374(g),371(v),368(v),375(v)
    46. CR (   1)Cl  17                  2.00000  -101.09787   
    47. CR (   2)Cl  17                  1.99968   -10.79392  298(v),299(v),370(v),374(v)
    48. CR (   3)Cl  17                  1.99991    -7.40342   
    49. CR (   4)Cl  17                  1.99999    -7.39961   
    50. CR (   5)Cl  17                  1.99999    -7.39981   
    51. LP (   1)Cl   8                  1.99236    -0.91279  113(v),359(v),351(v)
    52. LP (   2)Cl   8                  1.96293    -0.28508  351(v),359(v),114(v)
    53. LP (   3)Cl   8                  1.92919    -0.28345  360(v),116(v),118(v)
    54. LP (   1) O   9                  1.97801    -0.67432  62(v),351(v),350(v),78(v)
    55. LP (   2) O   9                  1.82415    -0.22453  350(v),351(v),65(v),63(v)
                                                    64(v),353(g)
    56. LP (   1) C  13                  1.67438    -0.09950  365(v),374(v),376(v),297(v)
                                                    369(v),229(v),58(v),375(r)
    57. LP*(   2) C  13                  0.76982     0.09537  58(v),366(v),250(g),233(v)
                                                    300(v),358(r),301(v)
    58. LP (   1) C  16                  1.08236    -0.01850  57(v),372(v),314(v),282(v)
                                                    250(v),300(g),286(v),284(v)
    59. LP (   1)Cl  17                  1.99120    -0.87281  298(v),370(v),374(v),299(v)
    60. LP (   2)Cl  17                  1.97236    -0.25759  370(v),374(v),297(v),368(r)
                                                    371(r),299(v)
    61. LP (   3)Cl  17                  1.92928    -0.25451  58(v),300(v),57(r)
    62. RY*(   1) C   1                  0.01588     1.04907   
    63. RY*(   2) C   1                  0.00733     1.69848   
    64. RY*(   3) C   1                  0.00660     1.70468   
    65. RY*(   4) C   1                  0.00275     1.88711   
    66. RY*(   5) C   1                  0.00181     1.32632   
    67. RY*(   6) C   1                  0.00054     1.54349   
    68. RY*(   7) C   1                  0.00044     1.49804   
    69. RY*(   8) C   1                  0.00032     0.91889   
    70. RY*(   9) C   1                  0.00011     3.29121   
    71. RY*(  10) C   1                  0.00006     3.65211   
    72. RY*(  11) C   1                  0.00006     1.81281   
    73. RY*(  12) C   1                  0.00004     0.71795   
    74. RY*(  13) C   1                  0.00002     1.00272   
    75. RY*(  14) C   1                  0.00000     2.39587   
    76. RY*(  15) C   1                  0.00000    18.16522   
    77. RY*(  16) C   1                  0.00000     2.64825   
    78. RY*(  17) C   1                  0.00000     3.53196   
    79. RY*(   1) C   2                  0.00578     1.18753   
    80. RY*(   2) C   2                  0.00369     0.98619   
    81. RY*(   3) C   2                  0.00239     0.79433   
    82. RY*(   4) C   2                  0.00113     1.17360   
    83. RY*(   5) C   2                  0.00038     2.04249   
    84. RY*(   6) C   2                  0.00036     1.29930   
    85. RY*(   7) C   2                  0.00022     1.46027   
    86. RY*(   8) C   2                  0.00017     1.67988   
    87. RY*(   9) C   2                  0.00006     1.56711   
    88. RY*(  10) C   2                  0.00005     1.94079   
    89. RY*(  11) C   2                  0.00003     2.72809   
    90. RY*(  12) C   2                  0.00002     2.63960   
    91. RY*(  13) C   2                  0.00000     2.88656   
    92. RY*(  14) C   2                  0.00001     2.31402   
    93. RY*(  15) C   2                  0.00000     1.46137   
    94. RY*(  16) C   2                  0.00001    20.63172   
    95. RY*(  17) C   2                  0.00001     2.24740   
    96. RY*(   1) C   3                  0.00779     0.81550   
    97. RY*(   2) C   3                  0.00289     1.40938   
    98. RY*(   3) C   3                  0.00185     1.30328   
    99. RY*(   4) C   3                  0.00060     1.22486   
   100. RY*(   5) C   3                  0.00043     1.24304   
   101. RY*(   6) C   3                  0.00032     2.15195   
   102. RY*(   7) C   3                  0.00014     1.00580   
   103. RY*(   8) C   3                  0.00008     1.62198   
   104. RY*(   9) C   3                  0.00008     2.88368   
   105. RY*(  10) C   3                  0.00006     3.38919   
   106. RY*(  11) C   3                  0.00005     1.31858   
   107. RY*(  12) C   3                  0.00003     4.83672   
   108. RY*(  13) C   3                  0.00002     0.80974   
   109. RY*(  14) C   3                  0.00002     1.16267   
   110. RY*(  15) C   3                  0.00000     2.92393   
   111. RY*(  16) C   3                  0.00000    18.10738   
   112. RY*(  17) C   3                  0.00000     3.00094   
   113. RY*(   1) C   4                  0.00637     1.09600   
   114. RY*(   2) C   4                  0.00596     0.98549   
   115. RY*(   3) C   4                  0.00284     0.64973   
   116. RY*(   4) C   4                  0.00188     1.30699   
   117. RY*(   5) C   4                  0.00115     1.10357   
   118. RY*(   6) C   4                  0.00087     1.03048   
   119. RY*(   7) C   4                  0.00046     2.13131   
   120. RY*(   8) C   4                  0.00032     1.61481   
   121. RY*(   9) C   4                  0.00019     1.54680   
   122. RY*(  10) C   4                  0.00009     2.10909   
   123. RY*(  11) C   4                  0.00006     0.76252   
   124. RY*(  12) C   4                  0.00005     3.50227   
   125. RY*(  13) C   4                  0.00002     2.35498   
   126. RY*(  14) C   4                  0.00000    22.17881   
   127. RY*(  15) C   4                  0.00001     2.43194   
   128. RY*(  16) C   4                  0.00001     1.04644   
   129. RY*(  17) C   4                  0.00000     2.89780   
   130. RY*(   1) C   5                  0.00490     1.04456   
   131. RY*(   2) C   5                  0.00305     1.09566   
   132. RY*(   3) C   5                  0.00164     1.24329   
   133. RY*(   4) C   5                  0.00111     1.21221   
   134. RY*(   5) C   5                  0.00066     0.97078   
   135. RY*(   6) C   5                  0.00028     1.09694   
   136. RY*(   7) C   5                  0.00019     1.80416   
   137. RY*(   8) C   5                  0.00015     3.84016   
   138. RY*(   9) C   5                  0.00011     1.41203   
   139. RY*(  10) C   5                  0.00010     4.22115   
   140. RY*(  11) C   5                  0.00003     0.96839   
   141. RY*(  12) C   5                  0.00003     1.37109   
   142. RY*(  13) C   5                  0.00004     2.31290   
   143. RY*(  14) C   5                  0.00001     3.32131   
   144. RY*(  15) C   5                  0.00000     2.92961   
   145. RY*(  16) C   5                  0.00001     1.14364   
   146. RY*(  17) C   5                  0.00000    19.98969   
   147. RY*(   1) C   6                  0.00700     1.23758   
   148. RY*(   2) C   6                  0.00463     1.37383   
   149. RY*(   3) C   6                  0.00296     0.97620   
   150. RY*(   4) C   6                  0.00202     0.91368   
   151. RY*(   5) C   6                  0.00118     1.24411   
   152. RY*(   6) C   6                  0.00103     1.19524   
   153. RY*(   7) C   6                  0.00063     1.04847   
   154. RY*(   8) C   6                  0.00050     1.21925   
   155. RY*(   9) C   6                  0.00023     2.05647   
   156. RY*(  10) C   6                  0.00014     2.64055   
   157. RY*(  11) C   6                  0.00011     2.45563   
   158. RY*(  12) C   6                  0.00007     4.67184   
   159. RY*(  13) C   6                  0.00005     2.96010   
   160. RY*(  14) C   6                  0.00002     2.94982   
   161. RY*(  15) C   6                  0.00002     1.66000   
   162. RY*(  16) C   6                  0.00000     2.99409   
   163. RY*(  17) C   6                  0.00001    19.39785   
   164. RY*(   1) H   7                  0.00094     1.67868   
   165. RY*(   2) H   7                  0.00019     1.49795   
   166. RY*(   3) H   7                  0.00009     2.11212   
   167. RY*(   4) H   7                  0.00010     1.79819   
   168. RY*(   5) H   7                  0.00005     2.49748   
   169. RY*(   1)Cl   8                  0.00675     0.71120   
   170. RY*(   2)Cl   8                  0.00342     0.67820   
   171. RY*(   3)Cl   8                  0.00098     0.76629   
   172. RY*(   4)Cl   8                  0.00036     0.94640   
   173. RY*(   5)Cl   8                  0.00015     0.48135   
   174. RY*(   6)Cl   8                  0.00012     1.11885   
   175. RY*(   7)Cl   8                  0.00009     1.01365   
   176. RY*(   8)Cl   8                  0.00005     0.97100   
   177. RY*(   9)Cl   8                  0.00002     0.92964   
   178. RY*(  10)Cl   8                  0.00001     0.77179   
   179. RY*(  11)Cl   8                  0.00002     1.00192   
   180. RY*(  12)Cl   8                  0.00000    24.59632   
   181. RY*(  13)Cl   8                  0.00000    18.12931   
   182. RY*(  14)Cl   8                  0.00000     0.89735   
   183. RY*(  15)Cl   8                  0.00000     3.66158   
   184. RY*(  16)Cl   8                  0.00000    24.65971   
   185. RY*(  17)Cl   8                  0.00000     3.92510   
   186. RY*(  18)Cl   8                  0.00000    24.41875   
   187. RY*(  19)Cl   8                  0.00000   207.81862   
   188. RY*(  20)Cl   8                  0.00000     3.95270   
   189. RY*(  21)Cl   8                  0.00001     1.06714   
   190. RY*(   1) O   9                  0.00437     0.80876   
   191. RY*(   2) O   9                  0.00287     0.73590   
   192. RY*(   3) O   9                  0.00072     0.75343   
   193. RY*(   4) O   9                  0.00013     1.62446   
   194. RY*(   5) O   9                  0.00007     1.93612   
   195. RY*(   6) O   9                  0.00004     1.48983   
   196. RY*(   7) O   9                  0.00003     4.70015   
   197. RY*(   8) O   9                  0.00002     1.17573   
   198. RY*(   9) O   9                  0.00000     5.21828   
   199. RY*(  10) O   9                  0.00000    49.55845   
   200. RY*(  11) O   9                  0.00000     1.11939   
   201. RY*(  12) O   9                  0.00000     5.24223   
   202. RY*(  13) O   9                  0.00000     3.75508   
   203. RY*(  14) O   9                  0.00000     3.16607   
   204. RY*(  15) O   9                  0.00001     3.02937   
   205. RY*(  16) O   9                  0.00000     3.57376   
   206. RY*(  17) O   9                  0.00000     3.14569   
   207. RY*(   1) H  10                  0.00289     0.46564   
   208. RY*(   2) H  10                  0.00040     2.55450   
   209. RY*(   3) H  10                  0.00010     1.73624   
   210. RY*(   4) H  10                  0.00006     2.14420   
   211. RY*(   5) H  10                  0.00004     2.63955   
   212. RY*(   1) C  11                  0.00665     1.09408   
   213. RY*(   2) C  11                  0.00575     1.32864   
   214. RY*(   3) C  11                  0.00293     1.28328   
   215. RY*(   4) C  11                  0.00143     1.04236   
   216. RY*(   5) C  11                  0.00097     1.34388   
   217. RY*(   6) C  11                  0.00071     0.96555   
   218. RY*(   7) C  11                  0.00050     1.58154   
   219. RY*(   8) C  11                  0.00042     1.67129   
   220. RY*(   9) C  11                  0.00017     1.50289   
   221. RY*(  10) C  11                  0.00012     3.23321   
   222. RY*(  11) C  11                  0.00009     3.24172   
   223. RY*(  12) C  11                  0.00006     3.34812   
   224. RY*(  13) C  11                  0.00006     3.72928   
   225. RY*(  14) C  11                  0.00002     1.50277   
   226. RY*(  15) C  11                  0.00003     3.34442   
   227. RY*(  16) C  11                  0.00000     2.96443   
   228. RY*(  17) C  11                  0.00000    18.19177   
   229. RY*(   1) C  12                  0.00712     1.39738   
   230. RY*(   2) C  12                  0.00438     1.08814   
   231. RY*(   3) C  12                  0.00159     0.83021   
   232. RY*(   4) C  12                  0.00065     1.53382   
   233. RY*(   5) C  12                  0.00038     1.56601   
   234. RY*(   6) C  12                  0.00018     1.96010   
   235. RY*(   7) C  12                  0.00013     3.71036   
   236. RY*(   8) C  12                  0.00008     2.30922   
   237. RY*(   9) C  12                  0.00005     0.58553   
   238. RY*(  10) C  12                  0.00005     1.12401   
   239. RY*(  11) C  12                  0.00003     1.13337   
   240. RY*(  12) C  12                  0.00001     0.87304   
   241. RY*(  13) C  12                  0.00001     5.70305   
   242. RY*(  14) C  12                  0.00000     2.89848   
   243. RY*(  15) C  12                  0.00001     1.53841   
   244. RY*(  16) C  12                  0.00000    19.96587   
   245. RY*(  17) C  12                  0.00001     2.02102   
   246. RY*(   1) C  13                  0.00709     0.64013   
   247. RY*(   2) C  13                  0.00315     1.17688   
   248. RY*(   3) C  13                  0.00092     1.19933   
   249. RY*(   4) C  13                  0.00061     0.78462   
   250. RY*(   5) C  13                  0.00056     0.70699   
   251. RY*(   6) C  13                  0.00030     1.17723   
   252. RY*(   7) C  13                  0.00018     1.34911   
   253. RY*(   8) C  13                  0.00012     2.66669   
   254. RY*(   9) C  13                  0.00009     3.38449   
   255. RY*(  10) C  13                  0.00006     0.94551   
   256. RY*(  11) C  13                  0.00004     2.52600   
   257. RY*(  12) C  13                  0.00003     3.00765   
   258. RY*(  13) C  13                  0.00000    21.44293   
   259. RY*(  14) C  13                  0.00000     1.27060   
   260. RY*(  15) C  13                  0.00001     1.55394   
   261. RY*(  16) C  13                  0.00000     2.34930   
   262. RY*(  17) C  13                  0.00000     2.95617   
   263. RY*(   1) C  14                  0.00516     1.14612   
   264. RY*(   2) C  14                  0.00228     1.35750   
   265. RY*(   3) C  14                  0.00161     0.60919   
   266. RY*(   4) C  14                  0.00105     1.08428   
   267. RY*(   5) C  14                  0.00076     1.63075   
   268. RY*(   6) C  14                  0.00018     1.50896   
   269. RY*(   7) C  14                  0.00015     2.34799   
   270. RY*(   8) C  14                  0.00013     2.84364   
   271. RY*(   9) C  14                  0.00008     2.32050   
   272. RY*(  10) C  14                  0.00003     1.29255   
   273. RY*(  11) C  14                  0.00004     1.21441   
   274. RY*(  12) C  14                  0.00004     2.16169   
   275. RY*(  13) C  14                  0.00002     2.87197   
   276. RY*(  14) C  14                  0.00000     2.93042   
   277. RY*(  15) C  14                  0.00001     1.61899   
   278. RY*(  16) C  14                  0.00000    21.34644   
   279. RY*(  17) C  14                  0.00001     2.08683   
   280. RY*(   1) C  15                  0.00569     1.15901   
   281. RY*(   2) C  15                  0.00380     1.08664   
   282. RY*(   3) C  15                  0.00137     0.57847   
   283. RY*(   4) C  15                  0.00122     0.91297   
   284. RY*(   5) C  15                  0.00064     1.80051   
   285. RY*(   6) C  15                  0.00039     1.41906   
   286. RY*(   7) C  15                  0.00033     0.74331   
   287. RY*(   8) C  15                  0.00017     3.12802   
   288. RY*(   9) C  15                  0.00011     2.72138   
   289. RY*(  10) C  15                  0.00009     1.99806   
   290. RY*(  11) C  15                  0.00003     1.14340   
   291. RY*(  12) C  15                  0.00003     1.75461   
   292. RY*(  13) C  15                  0.00002     3.25817   
   293. RY*(  14) C  15                  0.00000    20.64592   
   294. RY*(  15) C  15                  0.00000     1.87573   
   295. RY*(  16) C  15                  0.00000     2.89067   
   296. RY*(  17) C  15                  0.00001     2.74849   
   297. RY*(   1) C  16                  0.01054     1.14735   
   298. RY*(   2) C  16                  0.00736     1.06834   
   299. RY*(   3) C  16                  0.00391     0.89881   
   300. RY*(   4) C  16                  0.00210     1.36970   
   301. RY*(   5) C  16                  0.00066     1.67429   
   302. RY*(   6) C  16                  0.00062     2.08473   
   303. RY*(   7) C  16                  0.00030     1.07051   
   304. RY*(   8) C  16                  0.00027     1.03603   
   305. RY*(   9) C  16                  0.00016     1.44773   
   306. RY*(  10) C  16                  0.00010     3.47061   
   307. RY*(  11) C  16                  0.00004     1.96444   
   308. RY*(  12) C  16                  0.00003     1.06062   
   309. RY*(  13) C  16                  0.00001     2.39979   
   310. RY*(  14) C  16                  0.00000     2.93777   
   311. RY*(  15) C  16                  0.00001     2.70559   
   312. RY*(  16) C  16                  0.00000    19.24136   
   313. RY*(  17) C  16                  0.00001     4.01986   
   314. RY*(   1)Cl  17                  0.00469     0.75949   
   315. RY*(   2)Cl  17                  0.00325     0.72762   
   316. RY*(   3)Cl  17                  0.00232     0.49934   
   317. RY*(   4)Cl  17                  0.00018     1.19730   
   318. RY*(   5)Cl  17                  0.00008     1.61856   
   319. RY*(   6)Cl  17                  0.00007     0.87477   
   320. RY*(   7)Cl  17                  0.00004     1.49726   
   321. RY*(   8)Cl  17                  0.00001     1.23694   
   322. RY*(   9)Cl  17                  0.00002     0.64141   
   323. RY*(  10)Cl  17                  0.00000     0.73491   
   324. RY*(  11)Cl  17                  0.00000     3.53517   
   325. RY*(  12)Cl  17                  0.00000    24.87535   
   326. RY*(  13)Cl  17                  0.00000    18.25124   
   327. RY*(  14)Cl  17                  0.00000     0.64001   
   328. RY*(  15)Cl  17                  0.00000     3.28673   
   329. RY*(  16)Cl  17                  0.00000    25.03744   
   330. RY*(  17)Cl  17                  0.00000    25.02118   
   331. RY*(  18)Cl  17                  0.00001     0.94342   
   332. RY*(  19)Cl  17                  0.00001     2.89739   
   333. RY*(  20)Cl  17                  0.00000   207.62057   
   334. RY*(  21)Cl  17                  0.00000     1.06334   
   335. RY*(   1) H  18                  0.00116     1.16366   
   336. RY*(   2) H  18                  0.00021     1.99479   
   337. RY*(   3) H  18                  0.00013     1.75313   
   338. RY*(   4) H  18                  0.00010     2.11005   
   339. RY*(   5) H  18                  0.00003     2.65111   
   340. RY*(   1) H  19                  0.00079     1.36136   
   341. RY*(   2) H  19                  0.00019     1.68557   
   342. RY*(   3) H  19                  0.00015     1.92226   
   343. RY*(   4) H  19                  0.00007     2.14038   
   344. RY*(   5) H  19                  0.00004     2.59194   
   345. RY*(   1) H  20                  0.00211     0.60429   
   346. RY*(   2) H  20                  0.00025     2.66989   
   347. RY*(   3) H  20                  0.00010     1.84813   
   348. RY*(   4) H  20                  0.00008     2.47943   
   349. RY*(   5) H  20                  0.00006     2.31138   
   350. BD*(   1) C   1 - C   2          0.08776     0.55585   
   351. BD*(   1) C   1 - C   4          0.07991     0.54637   
   352. BD*(   1) C   1 - O   9          0.04356     0.73462   
   353. BD*(   2) C   1 - O   9          0.36914     0.18629  355(v),360(v),352(g),191(g)
                                                    64(g),350(g),69(g),351(g)
                                                    197(g),66(g),63(g),193(g)
                                                    366(r)
   354. BD*(   1) C   2 - C   3          0.01633     0.84972   
   355. BD*(   2) C   2 - C   3          0.16210     0.16898  353(v),358(g),372(r),81(g)
                                                    350(g),100(g),354(g)
   356. BD*(   1) C   2 - H  10          0.02253     0.56692   
   357. BD*(   1) C   3 - C   6          0.03163     0.65576   
   358. BD*(   2) C   3 - C   6          0.46026     0.10085  360(v),355(g),366(v),350(v)
                                                    357(g),362(g),356(v),364(g)
                                                    150(g),97(g),354(g),98(g)
                                                    57(r)
   359. BD*(   1) C   4 - C   5          0.02665     0.61348   
   360. BD*(   2) C   4 - C   5          0.42103     0.11275  358(v),353(v),134(g),169(v)
                                                    116(g)
   361. BD*(   1) C   4 -Cl   8          0.01744     0.32747   
   362. BD*(   1) C   5 - C   6          0.02849     0.76991   
   363. BD*(   1) C   5 - H   7          0.01688     0.58978   
   364. BD*(   1) C   6 - C  11          0.04348     0.63284   
   365. BD*(   1) C  11 - C  12          0.04166     0.74181   
   366. BD*(   2) C  11 - C  12          0.40829     0.18449  372(v),57(v),358(v),231(g)
                                                    265(v),353(r),217(g),216(g)
   367. BD*(   1) C  11 - C  14          0.02258     0.73294   
   368. BD*(   1) C  12 - C  13          0.01184     0.79477   
   369. BD*(   1) C  12 - H  20          0.02743     0.62908   
   370. BD*(   1) C  13 - C  16          0.02491     0.79159   
   371. BD*(   1) C  14 - C  15          0.01734     0.74701   
   372. BD*(   2) C  14 - C  15          0.36294     0.17269  366(v),58(v),355(r),282(g)
                                                    265(g),267(g)
   373. BD*(   1) C  14 - H  19          0.01272     0.60692   
   374. BD*(   1) C  15 - C  16          0.04388     0.75412   
   375. BD*(   1) C  15 - H  18          0.01991     0.60715   
   376. BD*(   1) C  16 -Cl  17          0.06959     0.35365   
       -------------------------------
              Total Lewis  116.08144  ( 96.7345%)
        Valence non-Lewis    3.66011  (  3.0501%)
        Rydberg non-Lewis    0.25845  (  0.2154%)
       -------------------------------
            Total unit  1  120.00000  (100.0000%)
           Charge unit  1   -1.00000
 Leave Link  607 at Wed Jul  6 06:30:19 2022, MaxMem=   671088640 cpu:              10.4 elap:               2.1
 (Enter /gpfs/software/gaussian16/sse4/tar/g16/l701.exe)
 ... and contract with generalized density number  0.
 Compute integral first derivatives.
 Leave Link  701 at Wed Jul  6 06:31:29 2022, MaxMem=   671088640 cpu:               0.9 elap:              14.3
 (Enter /gpfs/software/gaussian16/sse4/tar/g16/l702.exe)
 L702 exits ... SP integral derivatives will be done elsewhere.
 Leave Link  702 at Wed Jul  6 06:32:14 2022, MaxMem=   671088640 cpu:               0.2 elap:               0.1
 (Enter /gpfs/software/gaussian16/sse4/tar/g16/l703.exe)
 Integral derivatives from FoFJK, PRISM(SPDF).
 Compute integral first derivatives, UseDBF=F ICtDFT=           0.
 Calling FoFJK, ICntrl=      2127 FMM=F ISym2X=0 I1Cent= 0 IOpClX= 0 NMat=1 NMatS=1 NMatT=0.
 FoFJK:  IHMeth= 1 ICntrl=    2127 DoSepK=F KAlg= 0 I1Cent=           0 FoldK=F
 IRaf=         0 NMat=       1 IRICut=       1 DoRegI=T DoRafI=F ISym2E= 0 IDoP0=0 IntGTp=1.
 FoFCou: FMM=F IPFlag=           0 FMFlag=      100000 FMFlg1=         800
         NFxFlg=           0 DoJE=F BraDBF=F KetDBF=F FulRan=T
         wScrn=  0.000000 ICntrl=      2127 IOpCl=  0 I1Cent=           0 NGrid=           0
         NMat0=    1 NMatS0=      1 NMatT0=    0 NMatD0=    1 NMtDS0=    0 NMtDT0=    0
 Symmetry not used in FoFCou.
 Leave Link  703 at Wed Jul  6 06:33:37 2022, MaxMem=   671088640 cpu:             186.3 elap:              39.6
 (Enter /gpfs/software/gaussian16/sse4/tar/g16/l716.exe)
 Dipole        =-9.20914939D-01 1.25714350D+00-1.58375690D-01
 ***** Axes restored to original set *****
 -------------------------------------------------------------------
 Center     Atomic                   Forces (Hartrees/Bohr)
 Number     Number              X              Y              Z
 -------------------------------------------------------------------
      1        6           0.008496959   -0.027270754    0.041529097
      2        6          -0.000777533    0.018354312    0.010090944
      3        6           0.040514434   -0.054050742   -0.004329828
      4        6           0.044549369    0.018718609   -0.037107840
      5        6          -0.091256448   -0.010129263    0.027365821
      6        6           0.007856813    0.052511286   -0.037806789
      7        1           0.002731993    0.001147754    0.000705767
      8       17          -0.004860707   -0.000471289    0.003953786
      9        8          -0.001685199   -0.002905746   -0.008466560
     10        1          -0.009617589   -0.002860076   -0.004108484
     11        6           0.008216749    0.010017085    0.008533790
     12        6           0.012803886    0.003054103   -0.007675387
     13        6           0.005083444   -0.012997374    0.005896198
     14        6           0.004315657    0.003559544   -0.003429166
     15        6          -0.001397975    0.002665364   -0.005511968
     16        6          -0.042370896    0.002484030    0.020740846
     17       17           0.025363953   -0.000158601   -0.010723999
     18        1          -0.001503893    0.001089919   -0.000892787
     19        1          -0.000942693   -0.004128845    0.001535008
     20        1          -0.005520327    0.001370682   -0.000298450
 -------------------------------------------------------------------
 Cartesian Forces:  Max     0.091256448 RMS     0.021902228
 Leave Link  716 at Wed Jul  6 06:34:58 2022, MaxMem=   671088640 cpu:               0.1 elap:               0.0
 (Enter /gpfs/software/gaussian16/sse4/tar/g16/l103.exe)

 GradGradGradGradGradGradGradGradGradGradGradGradGradGradGradGradGradGrad
 Berny optimization.
 FormGI is forming the generalized inverse of G from B-inverse, IUseBI=4.
 GSVD:  received Info=                   1 from GESDD.
 Internal  Forces:  Max     0.054652171 RMS     0.011223116
 Search for a local minimum.
 Step number   1 out of a maximum of  107
 All quantities printed in internal units (Hartrees-Bohrs-Radians)
 RMS Force = .11223D-01 SwitMx=.10000D-02 MixMth= 1
 Mixed Optimization -- RFO/linear search
 Second derivative matrix not updated -- first step.
 ITU=  0
     Eigenvalues ---    0.00682   0.00843   0.00884   0.01046   0.01612
     Eigenvalues ---    0.01698   0.01710   0.01935   0.02013   0.02038
     Eigenvalues ---    0.02053   0.02109   0.02155   0.02192   0.02200
     Eigenvalues ---    0.02232   0.02559   0.15990   0.15995   0.15999
     Eigenvalues ---    0.16000   0.16000   0.22318   0.22921   0.23415
     Eigenvalues ---    0.23909   0.24563   0.24976   0.24987   0.24997
     Eigenvalues ---    0.25000   0.25000   0.25000   0.30293   0.32442
     Eigenvalues ---    0.33872   0.33976   0.34707   0.34954   0.34959
     Eigenvalues ---    0.35178   0.35280   0.35519   0.36197   0.41215
     Eigenvalues ---    0.41776   0.42056   0.44883   0.45837   0.46444
     Eigenvalues ---    0.47276   0.52369   0.66641   0.94099
 RFO step:  Lambda=-3.92006972D-02 EMin= 6.81754531D-03
 Linear search not attempted -- first point.
 Iteration  1 RMS(Cart)=  0.07267654 RMS(Int)=  0.00370563
 Iteration  2 RMS(Cart)=  0.00493949 RMS(Int)=  0.00131880
 Iteration  3 RMS(Cart)=  0.00002093 RMS(Int)=  0.00131870
 Iteration  4 RMS(Cart)=  0.00000001 RMS(Int)=  0.00131870
 ITry= 1 IFail=0 DXMaxC= 2.36D-01 DCOld= 1.00D+10 DXMaxT= 3.00D-01 DXLimC= 3.00D+00 Rises=F
 Variable       Old X    -DE/DX   Delta X   Delta X   Delta X     New X
                                 (Linear)    (Quad)   (Total)
    R1        2.82266   0.00911   0.00000   0.02465   0.02520   2.84786
    R2        2.86623  -0.03868   0.00000  -0.11434  -0.11363   2.75260
    R3        2.31099  -0.00076   0.00000  -0.00077  -0.00077   2.31022
    R4        2.44473   0.02288   0.00000   0.03263   0.03242   2.47715
    R5        2.03774   0.00269   0.00000   0.00670   0.00670   2.04444
    R6        2.68708  -0.04684   0.00000  -0.09963  -0.10022   2.58687
    R7        2.77938  -0.05465   0.00000  -0.14019  -0.14011   2.63927
    R8        3.24547   0.00512   0.00000   0.01354   0.01354   3.25901
    R9        2.56073   0.04280   0.00000   0.07402   0.07337   2.63410
   R10        2.04841   0.00022   0.00000   0.00056   0.00056   2.04897
   R11        2.79454   0.00005   0.00000   0.00012   0.00012   2.79466
   R12        2.65530   0.00183   0.00000   0.00339   0.00339   2.65870
   R13        2.66046  -0.00516   0.00000  -0.01103  -0.01110   2.64936
   R14        2.64099  -0.00471   0.00000  -0.00945  -0.00938   2.63161
   R15        2.05223   0.00071   0.00000   0.00181   0.00181   2.05404
   R16        2.62385   0.00071   0.00000   0.00171   0.00177   2.62563
   R17        2.64573  -0.01106   0.00000  -0.02231  -0.02238   2.62335
   R18        2.05749  -0.00310   0.00000  -0.00797  -0.00797   2.04952
   R19        2.62590   0.00343   0.00000   0.00703   0.00703   2.63293
   R20        2.05386   0.00074   0.00000   0.00189   0.00189   2.05576
   R21        3.24370   0.02704   0.00000   0.07136   0.07136   3.31506
    A1        1.99361  -0.00190   0.00000  -0.01076  -0.01481   1.97880
    A2        2.11711  -0.00145   0.00000  -0.00328  -0.00957   2.10754
    A3        2.17245   0.00330   0.00000   0.01315   0.00659   2.17904
    A4        1.95827   0.00137   0.00000   0.00731   0.00628   1.96454
    A5        2.11479  -0.00815   0.00000  -0.04224  -0.04410   2.07069
    A6        2.20951   0.00659   0.00000   0.03145   0.02933   2.23884
    A7        2.43850  -0.00749   0.00000  -0.01931  -0.01994   2.41856
    A8        2.13522   0.00879   0.00000   0.02426   0.02475   2.15997
    A9        2.06826  -0.00974   0.00000  -0.03005  -0.03074   2.03752
   A10        2.07923   0.00100   0.00000   0.00707   0.00640   2.08563
   A11        2.10891   0.00895   0.00000   0.03133   0.02957   2.13847
   A12        2.03261  -0.00203   0.00000  -0.00275  -0.00358   2.02903
   A13        2.14139  -0.00680   0.00000  -0.02671  -0.02729   2.11410
   A14        1.93144  -0.00958   0.00000  -0.03009  -0.03179   1.89965
   A15        2.15338  -0.00006   0.00000  -0.00119  -0.00071   2.15267
   A16        2.19747   0.00975   0.00000   0.03288   0.03338   2.23085
   A17        2.13211   0.00028   0.00000   0.00153   0.00150   2.13361
   A18        2.09828  -0.00540   0.00000  -0.01813  -0.01816   2.08012
   A19        2.05280   0.00512   0.00000   0.01660   0.01641   2.06921
   A20        2.11347   0.00566   0.00000   0.02127   0.02128   2.13475
   A21        2.12540  -0.00849   0.00000  -0.03902  -0.03906   2.08635
   A22        2.04430   0.00283   0.00000   0.01781   0.01777   2.06206
   A23        2.09635  -0.01701   0.00000  -0.05777  -0.05760   2.03875
   A24        2.11775  -0.00415   0.00000  -0.01651  -0.01670   2.10106
   A25        2.10830  -0.00044   0.00000  -0.00443  -0.00437   2.10394
   A26        2.05706   0.00458   0.00000   0.02080   0.02085   2.07791
   A27        2.08839  -0.00337   0.00000  -0.01208  -0.01220   2.07619
   A28        2.09106  -0.00025   0.00000  -0.00364  -0.00361   2.08745
   A29        2.10371   0.00362   0.00000   0.01579   0.01582   2.11953
   A30        2.09729   0.01378   0.00000   0.04905   0.04903   2.14632
   A31        2.08313   0.00050   0.00000   0.00105   0.00098   2.08410
   A32        2.10277  -0.01428   0.00000  -0.05003  -0.05010   2.05266
    D1        0.01447  -0.00376   0.00000  -0.07721  -0.07652  -0.06205
    D2        3.12051  -0.00910   0.00000  -0.17552  -0.17366   2.94685
    D3       -3.12215   0.00526   0.00000   0.11212   0.11069  -3.01145
    D4       -0.01610  -0.00008   0.00000   0.01382   0.01355  -0.00255
    D5       -0.03073   0.00437   0.00000   0.09525   0.09517   0.06444
    D6       -3.13894   0.00252   0.00000   0.04992   0.04937  -3.08958
    D7        3.10570  -0.00499   0.00000  -0.10105  -0.10105   3.00465
    D8       -0.00251  -0.00685   0.00000  -0.14638  -0.14686  -0.14937
    D9        0.01030  -0.00215   0.00000  -0.03547  -0.03824  -0.02795
   D10       -3.09341   0.00391   0.00000   0.07115   0.07232  -3.02109
   D11       -0.01750   0.00714   0.00000   0.12696   0.12546   0.10796
   D12        3.08103   0.00990   0.00000   0.16622   0.16328  -3.03888
   D13        0.02492   0.00070   0.00000  -0.00343  -0.00471   0.02021
   D14       -3.09213  -0.00403   0.00000  -0.08639  -0.08893   3.10213
   D15        3.13293   0.00237   0.00000   0.04150   0.04162  -3.10863
   D16        0.01589  -0.00236   0.00000  -0.04147  -0.04260  -0.02672
   D17       -0.00255  -0.00507   0.00000  -0.08827  -0.09028  -0.09283
   D18       -3.09975  -0.00760   0.00000  -0.12766  -0.12913   3.05431
   D19        3.11293   0.00005   0.00000   0.00040  -0.00164   3.11129
   D20        0.01573  -0.00248   0.00000  -0.03899  -0.04049  -0.02476
   D21        2.90608  -0.00129   0.00000  -0.02289  -0.02299   2.88309
   D22       -0.23513  -0.00269   0.00000  -0.04763  -0.04737  -0.28250
   D23       -0.28526   0.00136   0.00000   0.02073   0.02047  -0.26479
   D24        2.85671  -0.00004   0.00000  -0.00400  -0.00390   2.85281
   D25        3.11716  -0.00060   0.00000  -0.01015  -0.01022   3.10694
   D26       -0.02976   0.00019   0.00000   0.00248   0.00220  -0.02756
   D27       -0.02480   0.00076   0.00000   0.01396   0.01400  -0.01080
   D28        3.11146   0.00155   0.00000   0.02660   0.02642   3.13789
   D29       -3.11925   0.00043   0.00000   0.00842   0.00831  -3.11093
   D30        0.00982  -0.00036   0.00000  -0.00501  -0.00489   0.00493
   D31        0.02271  -0.00091   0.00000  -0.01520  -0.01515   0.00755
   D32       -3.13141  -0.00170   0.00000  -0.02864  -0.02836   3.12342
   D33        0.00831   0.00032   0.00000   0.00493   0.00466   0.01297
   D34       -3.12819  -0.00041   0.00000  -0.00697  -0.00743  -3.13562
   D35        0.01125  -0.00145   0.00000  -0.02373  -0.02374  -0.01249
   D36       -3.12676  -0.00266   0.00000  -0.04317  -0.04329   3.11313
   D37       -0.00404  -0.00026   0.00000  -0.00332  -0.00301  -0.00704
   D38        3.13079   0.00051   0.00000   0.00892   0.00911   3.13990
   D39       -3.13346   0.00054   0.00000   0.00990   0.01017  -3.12329
   D40        0.00137   0.00131   0.00000   0.02214   0.02228   0.02365
   D41       -0.01332   0.00136   0.00000   0.02272   0.02311   0.00979
   D42        3.12466   0.00262   0.00000   0.04249   0.04243  -3.11610
   D43        3.13509   0.00060   0.00000   0.01047   0.01085  -3.13725
   D44       -0.01012   0.00186   0.00000   0.03023   0.03017   0.02005
         Item               Value     Threshold  Converged?
 Maximum Force            0.054652     0.000450     NO 
 RMS     Force            0.011223     0.000300     NO 
 Maximum Displacement     0.235768     0.001800     NO 
 RMS     Displacement     0.072487     0.001200     NO 
 Predicted change in Energy=-2.482933D-02
 Lowest energy point so far.  Saving SCF results.
 GradGradGradGradGradGradGradGradGradGradGradGradGradGradGradGradGradGrad

 Leave Link  103 at Wed Jul  6 06:34:58 2022, MaxMem=   671088640 cpu:               0.2 elap:               0.1
 (Enter /gpfs/software/gaussian16/sse4/tar/g16/l202.exe)
                          Input orientation:                          
 ---------------------------------------------------------------------
 Center     Atomic      Atomic             Coordinates (Angstroms)
 Number     Number       Type             X           Y           Z
 ---------------------------------------------------------------------
      1          6           0       -8.123076   -1.519478    6.318493
      2          6           0       -7.297078   -0.696723    5.363549
      3          6           0       -6.129399   -1.237590    5.113901
      4          6           0       -7.489305   -2.775226    6.696842
      5          6           0       -6.208838   -3.152847    6.286450
      6          6           0       -5.407385   -2.338946    5.487572
      7          1           0       -5.841056   -4.097587    6.670944
      8         17           0       -8.394619   -3.822324    7.725540
      9          8           0       -9.287286   -1.226977    6.550024
     10          1           0       -7.756068    0.157770    4.884364
     11          6           0       -4.007807   -2.572965    5.071070
     12          6           0       -3.189072   -3.531706    5.695503
     13          6           0       -1.884176   -3.781524    5.278200
     14          6           0       -3.481345   -1.837629    3.999778
     15          6           0       -2.182496   -2.062923    3.564601
     16          6           0       -1.410449   -3.023627    4.214401
     17         17           0        0.238482   -3.251904    3.660937
     18          1           0       -1.787356   -1.486173    2.731137
     19          1           0       -4.089513   -1.102374    3.484215
     20          1           0       -3.579878   -4.108415    6.529850
 ---------------------------------------------------------------------
                    Distance matrix (angstroms):
                    1          2          3          4          5
     1  C    0.000000
     2  C    1.507023   0.000000
     3  C    2.346327   1.310853   0.000000
     4  C    1.456612   2.476852   2.592175   0.000000
     5  C    2.516591   2.840521   2.247085   1.396643   0.000000
     6  C    2.955831   2.506635   1.368912   2.446848   1.393904
     7  H    3.460995   3.923666   3.269114   2.113299   1.084266
     8  Cl   2.712308   4.068535   4.316564   1.724594   2.701261
     9  O    1.222517   2.376935   3.469123   2.377261   3.640782
    10  H    2.237092   1.081872   2.155404   3.458136   3.914071
    11  C    4.427340   3.798043   2.507233   3.847710   2.580300
    12  C    5.364847   5.002303   3.774487   4.479614   3.100281
    13  C    6.717361   6.230793   4.951819   5.868786   4.484920
    14  C    5.198397   4.209674   2.934878   4.921076   3.794455
    15  C    6.570369   5.591213   4.319670   6.203268   4.980746
    16  C    7.193680   6.433305   5.125184   6.570898   5.228252
    17  Cl   8.943129   8.137106   6.835092   8.316407   6.962117
    18  H    7.280906   6.157099   4.959103   7.064042   5.913338
    19  H    4.947397   3.739642   2.614440   4.967694   4.067985
    20  H    5.233346   5.178559   4.092261   4.133871   2.807808
                    6          7          8          9         10
     6  C    0.000000
     7  H    2.163621   0.000000
     8  Cl   4.016525   2.776441   0.000000
     9  O    4.173597   4.486817   2.985719   0.000000
    10  H    3.480483   4.996719   4.931649   2.652654   0.000000
    11  C    1.478870   2.871388   5.277426   5.645519   4.641254
    12  C    2.527217   2.881792   5.594929   6.574968   5.926857
    13  C    3.812855   4.206725   6.955358   7.934059   7.081826
    14  C    2.484850   4.220282   6.477698   6.370684   4.799726
    15  C    3.764826   5.212897   7.681105   7.751748   6.143123
    16  C    4.250323   5.178636   7.857775   8.409973   7.130008
    17  Cl   6.003824   6.836381   9.559121  10.158121   8.776986
    18  H    4.629230   6.226881   8.605671   8.420216   6.554729
    19  H    2.698025   4.711098   6.627284   6.035856   4.122136
    20  H    2.749026   2.265601   4.969230   6.393559   6.192618
                   11         12         13         14         15
    11  C    0.000000
    12  C    1.406921   0.000000
    13  C    2.452208   1.392589   0.000000
    14  C    1.401981   2.414706   2.822062   0.000000
    15  C    2.421023   2.776916   2.445200   1.388216   0.000000
    16  C    2.771867   2.369664   1.389422   2.396093   1.393287
    17  Cl   4.525528   3.995732   2.720609   3.994007   2.698905
    18  H    3.403940   3.864774   3.430093   2.145360   1.087859
    19  H    2.165046   3.406207   3.906371   1.084562   2.136781
    20  H    2.160733   1.086949   2.132813   3.401094   3.863860
                   16         17         18         19         20
    16  C    0.000000
    17  Cl   1.754254   0.000000
    18  H    2.169307   2.843651   0.000000
    19  H    3.376650   4.835623   2.452419   0.000000
    20  H    3.353281   4.852231   4.951718   4.309513   0.000000
 Stoichiometry    C12H5Cl2O(1-)
 Framework group  C1[X(C12H5Cl2O)]
 Deg. of freedom    54
 Full point group                 C1      NOp   1
 RotChk:  IX=2 Diff= 1.23D-02
 Largest Abelian subgroup         C1      NOp   1
 Largest concise Abelian subgroup C1      NOp   1
                         Standard orientation:                         
 ---------------------------------------------------------------------
 Center     Atomic      Atomic             Coordinates (Angstroms)
 Number     Number       Type             X           Y           Z
 ---------------------------------------------------------------------
      1          6           0       -3.437992    0.921097    0.155313
      2          6           0       -2.385053    1.999257    0.158206
      3          6           0       -1.170031    1.515859    0.066644
      4          6           0       -2.894162   -0.417353   -0.030471
      5          6           0       -1.528105   -0.694910   -0.116856
      6          6           0       -0.553668    0.295839   -0.007970
      7          1           0       -1.256368   -1.739750   -0.217363
      8         17           0       -4.031188   -1.710429   -0.127176
      9          8           0       -4.625231    1.206936    0.097796
     10          1           0       -2.700873    3.032683    0.105887
     11          6           0        0.914924    0.124089    0.020268
     12          6           0        1.520371   -1.125256    0.248303
     13          6           0        2.902365   -1.296207    0.235127
     14          6           0        1.737692    1.234536   -0.215333
     15          6           0        3.118735    1.094433   -0.230740
     16          6           0        3.671759   -0.163457   -0.000252
     17         17           0        5.421207   -0.292723    0.011145
     18          1           0        3.745077    1.964301   -0.416379
     19          1           0        1.304949    2.209478   -0.411540
     20          1           0        0.897737   -1.996182    0.436108
 ---------------------------------------------------------------------
 Rotational constants (GHZ):           1.5717715           0.1817367           0.1633989
 Leave Link  202 at Wed Jul  6 06:34:58 2022, MaxMem=   671088640 cpu:               0.1 elap:               0.0
 (Enter /gpfs/software/gaussian16/sse4/tar/g16/l301.exe)
 Standard basis: 6-311+G(d,p) (5D, 7F)
 Ernie: Thresh=  0.10000D-02 Tol=  0.10000D-05 Strict=F.
 There are   391 symmetry adapted cartesian basis functions of A   symmetry.
 There are   376 symmetry adapted basis functions of A   symmetry.
   376 basis functions,   614 primitive gaussians,   391 cartesian basis functions
    60 alpha electrons       60 beta electrons
       nuclear repulsion energy      1001.8510224502 Hartrees.
 IExCor= 4336 DFT=T Ex+Corr=M062X ExCW=0 ScaHFX=  0.540000
 ScaDFX=  1.000000  1.000000  1.000000  1.000000 ScalE2=  1.000000  1.000000
 IRadAn=      5 IRanWt=     -1 IRanGd=            0 ICorTp=0 IEmpDi=  4
 NAtoms=   20 NActive=   20 NUniq=   20 SFac= 1.00D+00 NAtFMM=   60 NAOKFM=F Big=F
 Integral buffers will be    131072 words long.
 Raffenetti 2 integral format.
 Two-electron integral symmetry is turned on.
 Leave Link  301 at Wed Jul  6 06:34:58 2022, MaxMem=   671088640 cpu:               0.3 elap:               0.1
 (Enter /gpfs/software/gaussian16/sse4/tar/g16/l302.exe)
 NPDir=0 NMtPBC=     1 NCelOv=     1 NCel=       1 NClECP=     1 NCelD=      1
         NCelK=      1 NCelE2=     1 NClLst=     1 CellRange=     0.0.
 One-electron integrals computed using PRISM.
 One-electron integral symmetry used in STVInt
 NBasis=   376 RedAO= T EigKep=  1.26D-06  NBF=   376
 NBsUse=   373 1.00D-06 EigRej=  8.81D-07 NBFU=   373
 Precomputing XC quadrature grid using
 IXCGrd= 4 IRadAn=           5 IRanWt=          -1 IRanGd=           0 AccXCQ= 0.00D+00.
 Generated NRdTot=       0 NPtTot=           0 NUsed=           0 NTot=          32
 NSgBfM=   383   383   383   383   383 MxSgAt=    20 MxSgA2=    20.
 Leave Link  302 at Wed Jul  6 06:34:59 2022, MaxMem=   671088640 cpu:               2.1 elap:               0.4
 (Enter /gpfs/software/gaussian16/sse4/tar/g16/l303.exe)
 DipDrv:  MaxL=1.
 Leave Link  303 at Wed Jul  6 06:34:59 2022, MaxMem=   671088640 cpu:               0.2 elap:               0.1
 (Enter /gpfs/software/gaussian16/sse4/tar/g16/l401.exe)
 Initial guess from the checkpoint file:  "checkpoint.chk"
 B after Tr=    -0.000000   -0.000000    0.000000
         Rot=    0.999998   -0.001392   -0.000042    0.001539 Ang=  -0.24 deg.
 Guess basis will be translated and rotated to current coordinates.
 JPrj=2 DoOrth=T DoCkMO=T.
 Generating alternative initial guess.
 ExpMin= 4.38D-02 ExpMax= 1.06D+05 ExpMxC= 3.62D+03 IAcc=2 IRadAn=         4 AccDes= 0.00D+00
 Harris functional with IExCor= 1009 and IRadAn=       4 diagonalized for initial guess.
 HarFok:  IExCor= 1009 AccDes= 0.00D+00 IRadAn=         4 IDoV= 1 UseB2=F ITyADJ=14
 ICtDFT=  3500011 ScaDFX=  1.000000  1.000000  1.000000  1.000000
 FoFCou: FMM=F IPFlag=           0 FMFlag=      100000 FMFlg1=           0
         NFxFlg=           0 DoJE=T BraDBF=F KetDBF=T FulRan=T
         wScrn=  0.000000 ICntrl=       500 IOpCl=  0 I1Cent=   200000004 NGrid=           0
         NMat0=    1 NMatS0=      1 NMatT0=    0 NMatD0=    1 NMtDS0=    0 NMtDT0=    0
 Petite list used in FoFCou.
 Harris En= -1455.10547059637    
 Leave Link  401 at Wed Jul  6 06:35:01 2022, MaxMem=   671088640 cpu:              10.1 elap:               2.0
 (Enter /gpfs/software/gaussian16/sse4/tar/g16/l502.exe)
 Integral symmetry usage will be decided dynamically.
 Closed shell SCF:
 Using DIIS extrapolation, IDIIS=  1040.
 NGot=   671088640 LenX=   670776934 LenY=   670623612
 Requested convergence on RMS density matrix=1.00D-08 within 128 cycles.
 Requested convergence on MAX density matrix=1.00D-06.
 Requested convergence on             energy=1.00D-06.
 No special actions if energy rises.
 Fock matrices will be formed incrementally for  20 cycles.

 Cycle   1  Pass 1  IDiag  1:
 FoFJK:  IHMeth= 1 ICntrl=       0 DoSepK=F KAlg= 0 I1Cent=           0 FoldK=F
 IRaf= 830000000 NMat=       1 IRICut=       1 DoRegI=T DoRafI=F ISym2E= 0 IDoP0=0 IntGTp=1.
 FoFCou: FMM=F IPFlag=           0 FMFlag=      100000 FMFlg1=           0
         NFxFlg=           0 DoJE=F BraDBF=F KetDBF=F FulRan=T
         wScrn=  0.000000 ICntrl=         0 IOpCl=  0 I1Cent=           0 NGrid=           0
         NMat0=    1 NMatS0=      1 NMatT0=    0 NMatD0=    1 NMtDS0=    0 NMtDT0=    0
 Symmetry not used in FoFCou.
 E= -1455.60606024454    
 DIIS: error= 1.16D-02 at cycle   1 NSaved=   1.
 NSaved= 1 IEnMin= 1 EnMin= -1455.60606024454     IErMin= 1 ErrMin= 1.16D-02
 ErrMax= 1.16D-02  0.00D+00 EMaxC= 1.00D-01 BMatC= 3.92D-02 BMatP= 3.92D-02
 IDIUse=3 WtCom= 8.84D-01 WtEn= 1.16D-01
 Coeff-Com:  0.100D+01
 Coeff-En:   0.100D+01
 Coeff:      0.100D+01
 Recover alternate guess density for next cycle.
 RMSDP=3.27D-02 MaxDP=2.16D+00              OVMax= 0.00D+00

 Cycle   2  Pass 1  IDiag  1:
 RMSU=  3.10D-02    CP:  1.11D+00
 E= -1455.11297810303     Delta-E=        0.493082141509 Rises=F Damp=F
 Switch densities from cycles 1 and 2 for lowest energy.
 DIIS: error= 3.21D-02 at cycle   2 NSaved=   2.
 NSaved= 2 IEnMin= 1 EnMin= -1455.60606024454     IErMin= 1 ErrMin= 1.16D-02
 ErrMax= 3.21D-02  0.00D+00 EMaxC= 1.00D+00 BMatC= 6.43D-01 BMatP= 3.92D-02
 IDIUse=1 WtCom= 1.00D+00 WtEn= 0.00D+00
 Coeff-Com:  0.944D+00 0.556D-01
 Coeff:      0.944D+00 0.556D-01
 Gap=     0.102 Goal=   None    Shift=    0.000
 RMSDP=2.88D-02 MaxDP=1.97D+00 DE= 4.93D-01 OVMax= 2.79D-01

 Cycle   3  Pass 1  IDiag  1:
 RMSU=  1.87D-02    CP:  1.16D+00  5.06D-01
 E= -1455.67429118649     Delta-E=       -0.561313083464 Rises=F Damp=F
 DIIS: error= 2.22D-03 at cycle   3 NSaved=   3.
 NSaved= 3 IEnMin= 3 EnMin= -1455.67429118649     IErMin= 3 ErrMin= 2.22D-03
 ErrMax= 2.22D-03  0.00D+00 EMaxC= 1.00D+00 BMatC= 4.97D-03 BMatP= 3.92D-02
 IDIUse=1 WtCom= 1.00D+00 WtEn= 0.00D+00
 Coeff-Com:  0.412D-01 0.483D-01 0.911D+00
 Coeff:      0.412D-01 0.483D-01 0.911D+00
 Gap=     0.071 Goal=   None    Shift=    0.000
 RMSDP=1.10D-02 MaxDP=7.28D-01 DE=-5.61D-01 OVMax= 6.02D-02

 Cycle   4  Pass 1  IDiag  1:
 RMSU=  6.99D-03    CP:  1.24D+00  6.28D-01  1.18D+00
 E= -1455.67756433917     Delta-E=       -0.003273152682 Rises=F Damp=F
 DIIS: error= 2.90D-03 at cycle   4 NSaved=   4.
 NSaved= 4 IEnMin= 4 EnMin= -1455.67756433917     IErMin= 3 ErrMin= 2.22D-03
 ErrMax= 2.90D-03  0.00D+00 EMaxC= 1.00D+00 BMatC= 3.92D-03 BMatP= 4.97D-03
 IDIUse=1 WtCom= 1.00D+00 WtEn= 0.00D+00
 Coeff-Com: -0.429D-01 0.177D-01 0.522D+00 0.503D+00
 Coeff:     -0.429D-01 0.177D-01 0.522D+00 0.503D+00
 Gap=     0.070 Goal=   None    Shift=    0.000
 RMSDP=3.46D-03 MaxDP=2.85D-01 DE=-3.27D-03 OVMax= 1.98D-02

 Cycle   5  Pass 1  IDiag  1:
 RMSU=  3.43D-03    CP:  1.23D+00  6.21D-01  1.16D+00  1.00D+00
 E= -1455.68159787325     Delta-E=       -0.004033534076 Rises=F Damp=F
 DIIS: error= 8.48D-04 at cycle   5 NSaved=   5.
 NSaved= 5 IEnMin= 5 EnMin= -1455.68159787325     IErMin= 5 ErrMin= 8.48D-04
 ErrMax= 8.48D-04  0.00D+00 EMaxC= 1.00D+00 BMatC= 2.82D-04 BMatP= 3.92D-03
 IDIUse=1 WtCom= 1.00D+00 WtEn= 0.00D+00
 Coeff-Com: -0.219D-01 0.816D-03 0.166D+00 0.241D+00 0.614D+00
 Coeff:     -0.219D-01 0.816D-03 0.166D+00 0.241D+00 0.614D+00
 Gap=     0.069 Goal=   None    Shift=    0.000
 RMSDP=1.25D-03 MaxDP=5.58D-02 DE=-4.03D-03 OVMax= 1.70D-02

 Cycle   6  Pass 1  IDiag  1:
 RMSU=  7.07D-04    CP:  1.24D+00  6.34D-01  1.19D+00  1.07D+00  1.10D+00
 E= -1455.68195523069     Delta-E=       -0.000357357444 Rises=F Damp=F
 DIIS: error= 8.27D-04 at cycle   6 NSaved=   6.
 NSaved= 6 IEnMin= 6 EnMin= -1455.68195523069     IErMin= 6 ErrMin= 8.27D-04
 ErrMax= 8.27D-04  0.00D+00 EMaxC= 1.00D+00 BMatC= 1.31D-04 BMatP= 2.82D-04
 IDIUse=1 WtCom= 1.00D+00 WtEn= 0.00D+00
 Coeff-Com: -0.648D-02-0.240D-02 0.190D-01 0.625D-01 0.433D+00 0.495D+00
 Coeff:     -0.648D-02-0.240D-02 0.190D-01 0.625D-01 0.433D+00 0.495D+00
 Gap=     0.071 Goal=   None    Shift=    0.000
 RMSDP=5.75D-04 MaxDP=2.85D-02 DE=-3.57D-04 OVMax= 1.34D-02

 Cycle   7  Pass 1  IDiag  1:
 RMSU=  5.46D-04    CP:  1.24D+00  6.35D-01  1.18D+00  1.08D+00  1.10D+00
                    CP:  1.07D+00
 E= -1455.68216023026     Delta-E=       -0.000204999567 Rises=F Damp=F
 DIIS: error= 3.98D-04 at cycle   7 NSaved=   7.
 NSaved= 7 IEnMin= 7 EnMin= -1455.68216023026     IErMin= 7 ErrMin= 3.98D-04
 ErrMax= 3.98D-04  0.00D+00 EMaxC= 1.00D+00 BMatC= 2.81D-05 BMatP= 1.31D-04
 IDIUse=1 WtCom= 1.00D+00 WtEn= 0.00D+00
 Coeff-Com:  0.120D-02-0.219D-02-0.341D-01-0.341D-01 0.153D+00 0.313D+00
 Coeff-Com:  0.602D+00
 Coeff:      0.120D-02-0.219D-02-0.341D-01-0.341D-01 0.153D+00 0.313D+00
 Coeff:      0.602D+00
 Gap=     0.070 Goal=   None    Shift=    0.000
 RMSDP=7.31D-04 MaxDP=4.93D-02 DE=-2.05D-04 OVMax= 9.03D-03

 Cycle   8  Pass 1  IDiag  1:
 RMSU=  2.82D-04    CP:  1.24D+00  6.34D-01  1.19D+00  1.10D+00  1.24D+00
                    CP:  1.31D+00  1.05D+00
 E= -1455.68225531120     Delta-E=       -0.000095080937 Rises=F Damp=F
 DIIS: error= 1.57D-04 at cycle   8 NSaved=   8.
 NSaved= 8 IEnMin= 8 EnMin= -1455.68225531120     IErMin= 8 ErrMin= 1.57D-04
 ErrMax= 1.57D-04  0.00D+00 EMaxC= 1.00D+00 BMatC= 9.37D-06 BMatP= 2.81D-05
 IDIUse=1 WtCom= 1.00D+00 WtEn= 0.00D+00
 Coeff-Com:  0.263D-02-0.337D-03-0.272D-01-0.487D-01-0.947D-02-0.909D-02
 Coeff-Com:  0.313D+00 0.779D+00
 Coeff:      0.263D-02-0.337D-03-0.272D-01-0.487D-01-0.947D-02-0.909D-02
 Coeff:      0.313D+00 0.779D+00
 Gap=     0.071 Goal=   None    Shift=    0.000
 RMSDP=4.85D-04 MaxDP=2.69D-02 DE=-9.51D-05 OVMax= 1.21D-02

 Cycle   9  Pass 1  IDiag  1:
 RMSU=  2.30D-04    CP:  1.24D+00  6.37D-01  1.19D+00  1.13D+00  1.32D+00
                    CP:  1.52D+00  1.25D+00  1.22D+00
 E= -1455.68232137129     Delta-E=       -0.000066060090 Rises=F Damp=F
 DIIS: error= 2.17D-04 at cycle   9 NSaved=   9.
 NSaved= 9 IEnMin= 9 EnMin= -1455.68232137129     IErMin= 8 ErrMin= 1.57D-04
 ErrMax= 2.17D-04  0.00D+00 EMaxC= 1.00D+00 BMatC= 7.92D-06 BMatP= 9.37D-06
 IDIUse=1 WtCom= 1.00D+00 WtEn= 0.00D+00
 Coeff-Com:  0.121D-02 0.435D-03-0.438D-03-0.191D-01-0.409D-01-0.194D+00
 Coeff-Com: -0.174D+00 0.618D+00 0.808D+00
 Coeff:      0.121D-02 0.435D-03-0.438D-03-0.191D-01-0.409D-01-0.194D+00
 Coeff:     -0.174D+00 0.618D+00 0.808D+00
 Gap=     0.070 Goal=   None    Shift=    0.000
 RMSDP=4.45D-04 MaxDP=2.06D-02 DE=-6.61D-05 OVMax= 8.46D-03

 Cycle  10  Pass 1  IDiag  1:
 RMSU=  8.51D-05    CP:  1.24D+00  6.37D-01  1.19D+00  1.15D+00  1.40D+00
                    CP:  1.66D+00  1.39D+00  2.06D+00  1.46D+00
 E= -1455.68236904594     Delta-E=       -0.000047674648 Rises=F Damp=F
 DIIS: error= 7.84D-05 at cycle  10 NSaved=  10.
 NSaved=10 IEnMin=10 EnMin= -1455.68236904594     IErMin=10 ErrMin= 7.84D-05
 ErrMax= 7.84D-05  0.00D+00 EMaxC= 1.00D+00 BMatC= 2.32D-06 BMatP= 7.92D-06
 IDIUse=1 WtCom= 1.00D+00 WtEn= 0.00D+00
 Coeff-Com: -0.431D-03 0.222D-03 0.142D-01 0.773D-02-0.990D-03-0.160D+00
 Coeff-Com: -0.268D+00 0.156D+00 0.369D+00 0.883D+00
 Coeff:     -0.431D-03 0.222D-03 0.142D-01 0.773D-02-0.990D-03-0.160D+00
 Coeff:     -0.268D+00 0.156D+00 0.369D+00 0.883D+00
 Gap=     0.070 Goal=   None    Shift=    0.000
 RMSDP=3.68D-04 MaxDP=1.77D-02 DE=-4.77D-05 OVMax= 7.90D-03

 Cycle  11  Pass 1  IDiag  1:
 RMSU=  3.91D-05    CP:  1.25D+00  6.37D-01  1.19D+00  1.16D+00  1.47D+00
                    CP:  1.78D+00  1.49D+00  2.63D+00  1.99D+00  1.64D+00
 E= -1455.68239005493     Delta-E=       -0.000021008991 Rises=F Damp=F
 DIIS: error= 4.83D-05 at cycle  11 NSaved=  11.
 NSaved=11 IEnMin=11 EnMin= -1455.68239005493     IErMin=11 ErrMin= 4.83D-05
 ErrMax= 4.83D-05  0.00D+00 EMaxC= 1.00D+00 BMatC= 7.77D-07 BMatP= 2.32D-06
 IDIUse=1 WtCom= 1.00D+00 WtEn= 0.00D+00
 Coeff-Com: -0.722D-03-0.661D-04 0.820D-02 0.896D-02 0.231D-01-0.308D-01
 Coeff-Com: -0.581D-01-0.101D+00-0.204D+00 0.439D+00 0.915D+00
 Coeff:     -0.722D-03-0.661D-04 0.820D-02 0.896D-02 0.231D-01-0.308D-01
 Coeff:     -0.581D-01-0.101D+00-0.204D+00 0.439D+00 0.915D+00
 Gap=     0.070 Goal=   None    Shift=    0.000
 RMSDP=2.32D-04 MaxDP=9.40D-03 DE=-2.10D-05 OVMax= 5.17D-03

 Cycle  12  Pass 1  IDiag  1:
 RMSU=  3.25D-05    CP:  1.25D+00  6.37D-01  1.19D+00  1.17D+00  1.50D+00
                    CP:  1.81D+00  1.54D+00  3.00D+00  2.31D+00  2.38D+00
                    CP:  1.56D+00
 E= -1455.68239747799     Delta-E=       -0.000007423058 Rises=F Damp=F
 DIIS: error= 2.09D-05 at cycle  12 NSaved=  12.
 NSaved=12 IEnMin=12 EnMin= -1455.68239747799     IErMin=12 ErrMin= 2.09D-05
 ErrMax= 2.09D-05  0.00D+00 EMaxC= 1.00D+00 BMatC= 1.38D-07 BMatP= 7.77D-07
 IDIUse=1 WtCom= 1.00D+00 WtEn= 0.00D+00
 Coeff-Com: -0.721D-05-0.599D-04-0.321D-02-0.303D-02 0.754D-02 0.389D-01
 Coeff-Com:  0.783D-01-0.255D-01-0.181D+00-0.252D+00 0.807D-01 0.126D+01
 Coeff:     -0.721D-05-0.599D-04-0.321D-02-0.303D-02 0.754D-02 0.389D-01
 Coeff:      0.783D-01-0.255D-01-0.181D+00-0.252D+00 0.807D-01 0.126D+01
 Gap=     0.070 Goal=   None    Shift=    0.000
 RMSDP=1.67D-04 MaxDP=7.45D-03 DE=-7.42D-06 OVMax= 3.54D-03

 Cycle  13  Pass 1  IDiag  1:
 RMSU=  5.34D-05    CP:  1.25D+00  6.38D-01  1.19D+00  1.18D+00  1.53D+00
                    CP:  1.82D+00  1.53D+00  3.00D+00  2.56D+00  2.98D+00
                    CP:  2.04D+00  2.78D+00
 E= -1455.68239958547     Delta-E=       -0.000002107482 Rises=F Damp=F
 DIIS: error= 9.52D-06 at cycle  13 NSaved=  13.
 NSaved=13 IEnMin=13 EnMin= -1455.68239958547     IErMin=13 ErrMin= 9.52D-06
 ErrMax= 9.52D-06  0.00D+00 EMaxC= 1.00D+00 BMatC= 3.78D-08 BMatP= 1.38D-07
 IDIUse=1 WtCom= 1.00D+00 WtEn= 0.00D+00
 Coeff-Com:  0.126D-03-0.177D-04-0.252D-02-0.314D-02-0.133D-02 0.207D-01
 Coeff-Com:  0.266D-01 0.235D-01-0.386D-01-0.154D+00-0.155D+00 0.474D+00
 Coeff-Com:  0.810D+00
 Coeff:      0.126D-03-0.177D-04-0.252D-02-0.314D-02-0.133D-02 0.207D-01
 Coeff:      0.266D-01 0.235D-01-0.386D-01-0.154D+00-0.155D+00 0.474D+00
 Coeff:      0.810D+00
 Gap=     0.070 Goal=   None    Shift=    0.000
 RMSDP=4.99D-05 MaxDP=2.23D-03 DE=-2.11D-06 OVMax= 1.00D-03

 Cycle  14  Pass 1  IDiag  1:
 RMSU=  2.24D-05    CP:  1.25D+00  6.38D-01  1.19D+00  1.19D+00  1.54D+00
                    CP:  1.82D+00  1.52D+00  3.00D+00  2.64D+00  3.00D+00
                    CP:  2.15D+00  3.00D+00  1.27D+00
 E= -1455.68239981517     Delta-E=       -0.000000229699 Rises=F Damp=F
 DIIS: error= 1.19D-05 at cycle  14 NSaved=  14.
 NSaved=14 IEnMin=14 EnMin= -1455.68239981517     IErMin=13 ErrMin= 9.52D-06
 ErrMax= 1.19D-05  0.00D+00 EMaxC= 1.00D+00 BMatC= 1.30D-08 BMatP= 3.78D-08
 IDIUse=1 WtCom= 1.00D+00 WtEn= 0.00D+00
 Coeff-Com:  0.562D-04 0.319D-05-0.359D-03-0.913D-03-0.261D-02 0.260D-02
 Coeff-Com: -0.118D-01 0.253D-01 0.174D-01-0.358D-02-0.109D+00-0.673D-01
 Coeff-Com:  0.361D+00 0.788D+00
 Coeff:      0.562D-04 0.319D-05-0.359D-03-0.913D-03-0.261D-02 0.260D-02
 Coeff:     -0.118D-01 0.253D-01 0.174D-01-0.358D-02-0.109D+00-0.673D-01
 Coeff:      0.361D+00 0.788D+00
 Gap=     0.070 Goal=   None    Shift=    0.000
 RMSDP=2.22D-05 MaxDP=1.30D-03 DE=-2.30D-07 OVMax= 4.40D-04

 Cycle  15  Pass 1  IDiag  1:
 RMSU=  4.76D-06    CP:  1.25D+00  6.38D-01  1.19D+00  1.19D+00  1.54D+00
                    CP:  1.82D+00  1.52D+00  3.00D+00  2.67D+00  3.00D+00
                    CP:  2.15D+00  3.00D+00  1.37D+00  1.56D+00
 E= -1455.68239986363     Delta-E=       -0.000000048458 Rises=F Damp=F
 DIIS: error= 3.75D-06 at cycle  15 NSaved=  15.
 NSaved=15 IEnMin=15 EnMin= -1455.68239986363     IErMin=15 ErrMin= 3.75D-06
 ErrMax= 3.75D-06  0.00D+00 EMaxC= 1.00D+00 BMatC= 4.48D-09 BMatP= 1.30D-08
 IDIUse=1 WtCom= 1.00D+00 WtEn= 0.00D+00
 Coeff-Com: -0.914D-05 0.268D-06 0.534D-03 0.355D-03-0.830D-03-0.268D-02
 Coeff-Com: -0.150D-01 0.981D-02 0.108D-01 0.447D-01-0.103D-01-0.131D+00
 Coeff-Com: -0.747D-01 0.375D+00 0.794D+00
 Coeff:     -0.914D-05 0.268D-06 0.534D-03 0.355D-03-0.830D-03-0.268D-02
 Coeff:     -0.150D-01 0.981D-02 0.108D-01 0.447D-01-0.103D-01-0.131D+00
 Coeff:     -0.747D-01 0.375D+00 0.794D+00
 Gap=     0.070 Goal=   None    Shift=    0.000
 RMSDP=8.08D-06 MaxDP=5.51D-04 DE=-4.85D-08 OVMax= 1.29D-04

 Cycle  16  Pass 1  IDiag  1:
 RMSU=  1.88D-06    CP:  1.25D+00  6.38D-01  1.19D+00  1.19D+00  1.54D+00
                    CP:  1.82D+00  1.52D+00  3.00D+00  2.68D+00  3.00D+00
                    CP:  2.12D+00  3.00D+00  1.40D+00  1.84D+00  1.14D+00
 E= -1455.68239987478     Delta-E=       -0.000000011153 Rises=F Damp=F
 DIIS: error= 2.82D-06 at cycle  16 NSaved=  16.
 NSaved=16 IEnMin=16 EnMin= -1455.68239987478     IErMin=16 ErrMin= 2.82D-06
 ErrMax= 2.82D-06  0.00D+00 EMaxC= 1.00D+00 BMatC= 1.67D-09 BMatP= 4.48D-09
 IDIUse=1 WtCom= 1.00D+00 WtEn= 0.00D+00
 Coeff-Com: -0.174D-04-0.688D-06 0.345D-03 0.385D-03-0.415D-04-0.102D-02
 Coeff-Com: -0.650D-02 0.715D-03-0.341D-02 0.248D-01 0.192D-01-0.431D-01
 Coeff-Com: -0.148D+00 0.217D-01 0.362D+00 0.774D+00
 Coeff:     -0.174D-04-0.688D-06 0.345D-03 0.385D-03-0.415D-04-0.102D-02
 Coeff:     -0.650D-02 0.715D-03-0.341D-02 0.248D-01 0.192D-01-0.431D-01
 Coeff:     -0.148D+00 0.217D-01 0.362D+00 0.774D+00
 Gap=     0.070 Goal=   None    Shift=    0.000
 RMSDP=7.65D-06 MaxDP=3.20D-04 DE=-1.12D-08 OVMax= 1.60D-04

 Cycle  17  Pass 1  IDiag  1:
 RMSU=  1.18D-06    CP:  1.25D+00  6.38D-01  1.19D+00  1.19D+00  1.54D+00
                    CP:  1.82D+00  1.51D+00  3.00D+00  2.70D+00  3.00D+00
                    CP:  2.13D+00  3.00D+00  1.44D+00  2.03D+00  1.32D+00
                    CP:  1.16D+00
 E= -1455.68239988020     Delta-E=       -0.000000005423 Rises=F Damp=F
 DIIS: error= 1.80D-06 at cycle  17 NSaved=  17.
 NSaved=17 IEnMin=17 EnMin= -1455.68239988020     IErMin=17 ErrMin= 1.80D-06
 ErrMax= 1.80D-06  0.00D+00 EMaxC= 1.00D+00 BMatC= 6.33D-10 BMatP= 1.67D-09
 IDIUse=1 WtCom= 1.00D+00 WtEn= 0.00D+00
 Coeff-Com: -0.355D-05-0.114D-05-0.609D-04 0.186D-04 0.259D-03 0.119D-02
 Coeff-Com:  0.163D-02-0.612D-03-0.804D-02-0.471D-02 0.116D-01 0.398D-01
 Coeff-Com: -0.459D-01-0.115D+00-0.222D+00 0.313D+00 0.103D+01
 Coeff:     -0.355D-05-0.114D-05-0.609D-04 0.186D-04 0.259D-03 0.119D-02
 Coeff:      0.163D-02-0.612D-03-0.804D-02-0.471D-02 0.116D-01 0.398D-01
 Coeff:     -0.459D-01-0.115D+00-0.222D+00 0.313D+00 0.103D+01
 Gap=     0.070 Goal=   None    Shift=    0.000
 RMSDP=4.21D-06 MaxDP=2.27D-04 DE=-5.42D-09 OVMax= 7.04D-05

 Cycle  18  Pass 1  IDiag  1:
 RMSU=  5.43D-07    CP:  1.25D+00  6.38D-01  1.19D+00  1.19D+00  1.54D+00
                    CP:  1.82D+00  1.51D+00  3.00D+00  2.70D+00  3.00D+00
                    CP:  2.13D+00  3.00D+00  1.46D+00  2.19D+00  1.41D+00
                    CP:  1.54D+00  1.69D+00
 E= -1455.68239988246     Delta-E=       -0.000000002257 Rises=F Damp=F
 DIIS: error= 9.31D-07 at cycle  18 NSaved=  18.
 NSaved=18 IEnMin=18 EnMin= -1455.68239988246     IErMin=18 ErrMin= 9.31D-07
 ErrMax= 9.31D-07  0.00D+00 EMaxC= 1.00D+00 BMatC= 1.86D-10 BMatP= 6.33D-10
 IDIUse=1 WtCom= 1.00D+00 WtEn= 0.00D+00
 Coeff-Com:  0.250D-05-0.755D-06-0.123D-03-0.771D-04 0.107D-03 0.102D-02
 Coeff-Com:  0.172D-02 0.446D-03-0.432D-02-0.782D-02-0.256D-03 0.309D-01
 Coeff-Com:  0.148D-01-0.434D-01-0.226D+00-0.898D-01 0.421D+00 0.901D+00
 Coeff:      0.250D-05-0.755D-06-0.123D-03-0.771D-04 0.107D-03 0.102D-02
 Coeff:      0.172D-02 0.446D-03-0.432D-02-0.782D-02-0.256D-03 0.309D-01
 Coeff:      0.148D-01-0.434D-01-0.226D+00-0.898D-01 0.421D+00 0.901D+00
 Gap=     0.070 Goal=   None    Shift=    0.000
 RMSDP=3.08D-06 MaxDP=1.32D-04 DE=-2.26D-09 OVMax= 5.76D-05

 Cycle  19  Pass 1  IDiag  1:
 RMSU=  3.05D-07    CP:  1.25D+00  6.38D-01  1.19D+00  1.19D+00  1.54D+00
                    CP:  1.82D+00  1.51D+00  3.00D+00  2.71D+00  3.00D+00
                    CP:  2.13D+00  3.00D+00  1.47D+00  2.28D+00  1.45D+00
                    CP:  1.66D+00  2.26D+00  1.66D+00
 E= -1455.68239988324     Delta-E=       -0.000000000778 Rises=F Damp=F
 DIIS: error= 3.41D-07 at cycle  19 NSaved=  19.
 NSaved=19 IEnMin=19 EnMin= -1455.68239988324     IErMin=19 ErrMin= 3.41D-07
 ErrMax= 3.41D-07  0.00D+00 EMaxC= 1.00D+00 BMatC= 2.99D-11 BMatP= 1.86D-10
 IDIUse=1 WtCom= 1.00D+00 WtEn= 0.00D+00
 Coeff-Com:  0.929D-06-0.166D-06-0.775D-05-0.340D-05-0.295D-04 0.704D-05
 Coeff-Com: -0.464D-03 0.893D-03 0.177D-03 0.311D-03-0.269D-02-0.371D-02
 Coeff-Com:  0.105D-01 0.297D-01 0.195D-02-0.986D-01-0.181D+00 0.190D+00
 Coeff-Com:  0.105D+01
 Coeff:      0.929D-06-0.166D-06-0.775D-05-0.340D-05-0.295D-04 0.704D-05
 Coeff:     -0.464D-03 0.893D-03 0.177D-03 0.311D-03-0.269D-02-0.371D-02
 Coeff:      0.105D-01 0.297D-01 0.195D-02-0.986D-01-0.181D+00 0.190D+00
 Coeff:      0.105D+01
 Gap=     0.070 Goal=   None    Shift=    0.000
 RMSDP=1.39D-06 MaxDP=7.37D-05 DE=-7.78D-10 OVMax= 2.45D-05

 Cycle  20  Pass 1  IDiag  1:
 RMSU=  1.62D-07    CP:  1.25D+00  6.38D-01  1.19D+00  1.19D+00  1.54D+00
                    CP:  1.82D+00  1.51D+00  3.00D+00  2.71D+00  3.00D+00
                    CP:  2.14D+00  3.00D+00  1.48D+00  2.33D+00  1.47D+00
                    CP:  1.71D+00  2.48D+00  2.16D+00  1.70D+00
 E= -1455.68239988332     Delta-E=       -0.000000000083 Rises=F Damp=F
 DIIS: error= 1.37D-07 at cycle  20 NSaved=  20.
 NSaved=20 IEnMin=20 EnMin= -1455.68239988332     IErMin=20 ErrMin= 1.37D-07
 ErrMax= 1.37D-07  0.00D+00 EMaxC= 1.00D+00 BMatC= 2.82D-12 BMatP= 2.99D-11
 IDIUse=1 WtCom= 1.00D+00 WtEn= 0.00D+00
 Coeff-Com:  0.167D-06 0.262D-07 0.130D-04 0.136D-04-0.380D-04-0.137D-03
 Coeff-Com: -0.462D-03 0.339D-03 0.530D-03 0.122D-02-0.846D-03-0.610D-02
 Coeff-Com:  0.287D-03 0.181D-01 0.343D-01-0.218D-01-0.129D+00-0.765D-01
 Coeff-Com:  0.411D+00 0.768D+00
 Coeff:      0.167D-06 0.262D-07 0.130D-04 0.136D-04-0.380D-04-0.137D-03
 Coeff:     -0.462D-03 0.339D-03 0.530D-03 0.122D-02-0.846D-03-0.610D-02
 Coeff:      0.287D-03 0.181D-01 0.343D-01-0.218D-01-0.129D+00-0.765D-01
 Coeff:      0.411D+00 0.768D+00
 Gap=     0.070 Goal=   None    Shift=    0.000
 RMSDP=5.68D-07 MaxDP=2.63D-05 DE=-8.28D-11 OVMax= 1.03D-05

 Cycle  21  Pass 1  IDiag  1:
 Restarting incremental Fock formation.
 E= -1455.68239988336     Delta-E=       -0.000000000042 Rises=F Damp=F
 DIIS: error= 3.83D-08 at cycle  21 NSaved=  20.
 NSaved=20 IEnMin=20 EnMin= -1455.68239988336     IErMin=20 ErrMin= 3.83D-08
 ErrMax= 3.83D-08  0.00D+00 EMaxC= 1.00D+00 BMatC= 5.19D-13 BMatP= 2.82D-12
 IDIUse=1 WtCom= 1.00D+00 WtEn= 0.00D+00
 Coeff-Com: -0.118D-06 0.710D-05 0.825D-05-0.774D-05-0.694D-04-0.117D-03
 Coeff-Com:  0.252D-04 0.194D-03 0.532D-03 0.295D-03-0.201D-02-0.172D-02
 Coeff-Com:  0.329D-02 0.150D-01 0.720D-02-0.241D-01-0.685D-01-0.202D-01
 Coeff-Com:  0.341D+00 0.749D+00
 Coeff:     -0.118D-06 0.710D-05 0.825D-05-0.774D-05-0.694D-04-0.117D-03
 Coeff:      0.252D-04 0.194D-03 0.532D-03 0.295D-03-0.201D-02-0.172D-02
 Coeff:      0.329D-02 0.150D-01 0.720D-02-0.241D-01-0.685D-01-0.202D-01
 Coeff:      0.341D+00 0.749D+00
 Gap=     0.070 Goal=   None    Shift=    0.000
 RMSDP=1.21D-07 MaxDP=5.22D-06 DE=-4.23D-11 OVMax= 2.38D-06

 Cycle  22  Pass 1  IDiag  1:
 RMSU=  1.17D-07    CP:  1.00D+00
 E= -1455.68239988332     Delta-E=        0.000000000044 Rises=F Damp=F
 DIIS: error= 1.47D-08 at cycle  22 NSaved=  20.
 NSaved=20 IEnMin=19 EnMin= -1455.68239988336     IErMin=20 ErrMin= 1.47D-08
 ErrMax= 1.47D-08  0.00D+00 EMaxC= 1.00D+00 BMatC= 5.97D-14 BMatP= 5.19D-13
 IDIUse=1 WtCom= 1.00D+00 WtEn= 0.00D+00
 Coeff-Com:  0.160D-06 0.150D-05 0.187D-05-0.454D-05 0.298D-04-0.322D-04
 Coeff-Com: -0.272D-04-0.211D-04 0.242D-03 0.218D-03-0.798D-03-0.160D-02
 Coeff-Com: -0.216D-03 0.626D-02 0.143D-01-0.133D-01-0.778D-01 0.813D-02
 Coeff-Com:  0.287D+00 0.778D+00
 Coeff:      0.160D-06 0.150D-05 0.187D-05-0.454D-05 0.298D-04-0.322D-04
 Coeff:     -0.272D-04-0.211D-04 0.242D-03 0.218D-03-0.798D-03-0.160D-02
 Coeff:     -0.216D-03 0.626D-02 0.143D-01-0.133D-01-0.778D-01 0.813D-02
 Coeff:      0.287D+00 0.778D+00
 Gap=     0.070 Goal=   None    Shift=    0.000
 RMSDP=2.68D-08 MaxDP=1.59D-06 DE= 4.41D-11 OVMax= 4.32D-07

 Cycle  23  Pass 1  IDiag  1:
 RMSU=  2.30D-08    CP:  1.00D+00  1.12D+00
 E= -1455.68239988334     Delta-E=       -0.000000000018 Rises=F Damp=F
 DIIS: error= 6.42D-09 at cycle  23 NSaved=  20.
 NSaved=20 IEnMin=18 EnMin= -1455.68239988336     IErMin=20 ErrMin= 6.42D-09
 ErrMax= 6.42D-09  0.00D+00 EMaxC= 1.00D+00 BMatC= 9.74D-15 BMatP= 5.97D-14
 IDIUse=1 WtCom= 1.00D+00 WtEn= 0.00D+00
 Coeff-Com:  0.487D-06 0.175D-05 0.686D-06 0.577D-05-0.940D-05-0.237D-04
 Coeff-Com: -0.131D-04 0.511D-04 0.123D-03-0.141D-03-0.544D-03-0.103D-02
 Coeff-Com:  0.398D-03 0.521D-02 0.227D-02-0.161D-01-0.360D-01-0.378D-01
 Coeff-Com:  0.222D+00 0.861D+00
 Coeff:      0.487D-06 0.175D-05 0.686D-06 0.577D-05-0.940D-05-0.237D-04
 Coeff:     -0.131D-04 0.511D-04 0.123D-03-0.141D-03-0.544D-03-0.103D-02
 Coeff:      0.398D-03 0.521D-02 0.227D-02-0.161D-01-0.360D-01-0.378D-01
 Coeff:      0.222D+00 0.861D+00
 Gap=     0.070 Goal=   None    Shift=    0.000
 RMSDP=2.06D-08 MaxDP=1.83D-06 DE=-1.82D-11 OVMax= 3.87D-07

 Cycle  24  Pass 1  IDiag  1:
 RMSU=  1.44D-08    CP:  1.00D+00  1.09D+00  1.57D+00
 E= -1455.68239988331     Delta-E=        0.000000000028 Rises=F Damp=F
 DIIS: error= 1.61D-09 at cycle  24 NSaved=  20.
 NSaved=20 IEnMin=17 EnMin= -1455.68239988336     IErMin=20 ErrMin= 1.61D-09
 ErrMax= 1.61D-09  0.00D+00 EMaxC= 1.00D+00 BMatC= 1.14D-15 BMatP= 9.74D-15
 IDIUse=1 WtCom= 1.00D+00 WtEn= 0.00D+00
 Large coefficients: NSaved= 20 BigCof=    0.00 CofMax=   10.00 Det=-4.71D-15
 Inversion failed.  Reducing to 19 matrices.
 Large coefficients: NSaved= 19 BigCof=    0.00 CofMax=   10.00 Det=-4.78D-15
 Inversion failed.  Reducing to 18 matrices.
 Large coefficients: NSaved= 18 BigCof=    0.00 CofMax=   10.00 Det=-4.79D-15
 Inversion failed.  Reducing to 17 matrices.
 Large coefficients: NSaved= 17 BigCof=    0.00 CofMax=   10.00 Det=-4.84D-15
 Inversion failed.  Reducing to 16 matrices.
 Large coefficients: NSaved= 16 BigCof=    0.00 CofMax=   10.00 Det=-4.85D-15
 Inversion failed.  Reducing to 15 matrices.
 Coeff-Com: -0.478D-05-0.879D-05 0.685D-05 0.325D-04-0.107D-05-0.165D-03
 Coeff-Com: -0.573D-03 0.315D-03 0.157D-02 0.110D-02-0.116D-01-0.422D-01
 Coeff-Com: -0.602D-02 0.297D+00 0.760D+00
 Coeff:     -0.478D-05-0.879D-05 0.685D-05 0.325D-04-0.107D-05-0.165D-03
 Coeff:     -0.573D-03 0.315D-03 0.157D-02 0.110D-02-0.116D-01-0.422D-01
 Coeff:     -0.602D-02 0.297D+00 0.760D+00
 Gap=     0.070 Goal=   None    Shift=    0.000
 RMSDP=2.87D-09 MaxDP=1.19D-07 DE= 2.82D-11 OVMax= 6.16D-08

 SCF Done:  E(RM062X) =  -1455.68239988     A.U. after   24 cycles
            NFock= 24  Conv=0.29D-08     -V/T= 2.0027
 KE= 1.451822791185D+03 PE=-5.452409041391D+03 EE= 1.543052827873D+03
 Leave Link  502 at Wed Jul  6 06:45:29 2022, MaxMem=   671088640 cpu:            2675.1 elap:             570.9
 (Enter /gpfs/software/gaussian16/sse4/tar/g16/l701.exe)
 ... and contract with generalized density number  0.
 Compute integral first derivatives.
 Leave Link  701 at Wed Jul  6 06:45:29 2022, MaxMem=   671088640 cpu:               0.9 elap:               0.2
 (Enter /gpfs/software/gaussian16/sse4/tar/g16/l702.exe)
 L702 exits ... SP integral derivatives will be done elsewhere.
 Leave Link  702 at Wed Jul  6 06:45:29 2022, MaxMem=   671088640 cpu:               0.1 elap:               0.0
 (Enter /gpfs/software/gaussian16/sse4/tar/g16/l703.exe)
 Integral derivatives from FoFJK, PRISM(SPDF).
 Compute integral first derivatives, UseDBF=F ICtDFT=           0.
 Calling FoFJK, ICntrl=      2127 FMM=F ISym2X=0 I1Cent= 0 IOpClX= 0 NMat=1 NMatS=1 NMatT=0.
 FoFJK:  IHMeth= 1 ICntrl=    2127 DoSepK=F KAlg= 0 I1Cent=           0 FoldK=F
 IRaf=         0 NMat=       1 IRICut=       1 DoRegI=T DoRafI=F ISym2E= 0 IDoP0=0 IntGTp=1.
 FoFCou: FMM=F IPFlag=           0 FMFlag=      100000 FMFlg1=         800
         NFxFlg=           0 DoJE=F BraDBF=F KetDBF=F FulRan=T
         wScrn=  0.000000 ICntrl=      2127 IOpCl=  0 I1Cent=           0 NGrid=           0
         NMat0=    1 NMatS0=      1 NMatT0=    0 NMatD0=    1 NMtDS0=    0 NMtDT0=    0
 Symmetry not used in FoFCou.
 Leave Link  703 at Wed Jul  6 06:46:06 2022, MaxMem=   671088640 cpu:             184.7 elap:              37.0
 (Enter /gpfs/software/gaussian16/sse4/tar/g16/l716.exe)
 Dipole        =-1.72961503D+00 1.35346433D+00-3.03629224D-01
 ***** Axes restored to original set *****
 -------------------------------------------------------------------
 Center     Atomic                   Forces (Hartrees/Bohr)
 Number     Number              X              Y              Z
 -------------------------------------------------------------------
      1        6          -0.005437191    0.005923593    0.004646315
      2        6           0.006310256    0.014066416    0.012757452
      3        6           0.004740360   -0.014004113   -0.005787251
      4        6           0.026595908   -0.004321703   -0.010852103
      5        6          -0.039492670   -0.017663322    0.015416613
      6        6           0.012357663    0.020810100   -0.027061306
      7        1           0.004639444    0.000367062    0.000264705
      8       17          -0.002766660   -0.001826096    0.004046876
      9        8           0.001264851   -0.000086781   -0.001612648
     10        1          -0.005780428   -0.005855715   -0.004259960
     11        6          -0.002980111    0.002459219    0.016131562
     12        6           0.002924951    0.004287203   -0.006743112
     13        6           0.013280036   -0.010865030    0.002721066
     14        6           0.000540827    0.004270243   -0.002841310
     15        6           0.004886652    0.002739767   -0.005535442
     16        6          -0.028376627    0.001375653    0.013798463
     17       17           0.013243026    0.000421436   -0.005689395
     18        1          -0.000644338   -0.000753967   -0.000002755
     19        1          -0.001688833   -0.001762507   -0.000314409
     20        1          -0.003617118    0.000418541    0.000916639
 -------------------------------------------------------------------
 Cartesian Forces:  Max     0.039492670 RMS     0.010888608
 Leave Link  716 at Wed Jul  6 06:46:06 2022, MaxMem=   671088640 cpu:               0.1 elap:               0.0
 (Enter /gpfs/software/gaussian16/sse4/tar/g16/l103.exe)

 GradGradGradGradGradGradGradGradGradGradGradGradGradGradGradGradGradGrad
 Berny optimization.
 Using GEDIIS/GDIIS optimizer.
 FormGI is forming the generalized inverse of G from B-inverse, IUseBI=4.
 GSVD:  received Info=                   1 from GESDD.
 Internal  Forces:  Max     0.024546251 RMS     0.005043241
 Search for a local minimum.
 Step number   2 out of a maximum of  107
 All quantities printed in internal units (Hartrees-Bohrs-Radians)
 RMS Force = .50432D-02 SwitMx=.10000D-02 MixMth= 1
 Mixed Optimization -- RFO/linear search
 Update second derivatives using D2CorX and points    1    2
 DE= -2.81D-02 DEPred=-2.48D-02 R= 1.13D+00
 TightC=F SS=  1.41D+00  RLast= 5.17D-01 DXNew= 5.0454D-01 1.5522D+00
 Trust test= 1.13D+00 RLast= 5.17D-01 DXMaxT set to 5.05D-01
 ITU=  1  0
 Use linear search instead of GDIIS.
     Eigenvalues ---    0.00743   0.00880   0.01037   0.01051   0.01560
     Eigenvalues ---    0.01682   0.01719   0.01954   0.02010   0.02038
     Eigenvalues ---    0.02059   0.02108   0.02141   0.02162   0.02203
     Eigenvalues ---    0.02258   0.02576   0.14746   0.15926   0.15995
     Eigenvalues ---    0.15997   0.16026   0.19658   0.22402   0.23065
     Eigenvalues ---    0.23513   0.23979   0.24353   0.24938   0.24989
     Eigenvalues ---    0.24993   0.24998   0.25398   0.30428   0.32279
     Eigenvalues ---    0.33614   0.33992   0.34352   0.34945   0.35165
     Eigenvalues ---    0.35252   0.35486   0.35911   0.36316   0.41411
     Eigenvalues ---    0.42137   0.42959   0.44911   0.46243   0.46554
     Eigenvalues ---    0.47465   0.50264   0.66419   0.94104
 RFO step:  Lambda=-1.38953738D-02 EMin= 7.43025147D-03
 Quartic linear search produced a step of  0.50722.
 Iteration  1 RMS(Cart)=  0.12226442 RMS(Int)=  0.01167175
 Iteration  2 RMS(Cart)=  0.02622948 RMS(Int)=  0.00243215
 Iteration  3 RMS(Cart)=  0.00044271 RMS(Int)=  0.00241826
 Iteration  4 RMS(Cart)=  0.00000082 RMS(Int)=  0.00241826
 ITry= 1 IFail=0 DXMaxC= 5.29D-01 DCOld= 1.00D+10 DXMaxT= 5.05D-01 DXLimC= 3.00D+00 Rises=F
 Variable       Old X    -DE/DX   Delta X   Delta X   Delta X     New X
                                 (Linear)    (Quad)   (Total)
    R1        2.84786   0.00114   0.01278  -0.00260   0.01052   2.85838
    R2        2.75260   0.00600  -0.05763   0.05137  -0.00592   2.74668
    R3        2.31022  -0.00153  -0.00039  -0.00218  -0.00257   2.30765
    R4        2.47715   0.00561   0.01645   0.00572   0.02211   2.49926
    R5        2.04444  -0.00029   0.00340  -0.00256   0.00084   2.04528
    R6        2.58687  -0.00786  -0.05083  -0.00411  -0.05521   2.53166
    R7        2.63927  -0.02041  -0.07107  -0.04883  -0.11991   2.51937
    R8        3.25901   0.00498   0.00687   0.01734   0.02421   3.28322
    R9        2.63410   0.02455   0.03721   0.05083   0.08765   2.72175
   R10        2.04897   0.00135   0.00028   0.00515   0.00543   2.05440
   R11        2.79466  -0.00622   0.00006  -0.02486  -0.02480   2.76986
   R12        2.65870   0.00186   0.00172   0.00505   0.00663   2.66533
   R13        2.64936   0.00084  -0.00563   0.00505  -0.00085   2.64851
   R14        2.63161   0.00378  -0.00476   0.01319   0.00856   2.64017
   R15        2.05404   0.00178   0.00092   0.00661   0.00752   2.06156
   R16        2.62563  -0.00118   0.00090  -0.00398  -0.00280   2.62283
   R17        2.62335  -0.00190  -0.01135  -0.00110  -0.01259   2.61076
   R18        2.04952  -0.00010  -0.00404   0.00137  -0.00267   2.04685
   R19        2.63293   0.00220   0.00357   0.00516   0.00886   2.64179
   R20        2.05576  -0.00063   0.00096  -0.00290  -0.00194   2.05381
   R21        3.31506   0.01419   0.03619   0.04200   0.07819   3.39325
    A1        1.97880   0.00043  -0.00751   0.00688  -0.00094   1.97785
    A2        2.10754  -0.00105  -0.00485   0.00541  -0.00367   2.10387
    A3        2.17904   0.00018   0.00334   0.00846   0.00782   2.18686
    A4        1.96454   0.00040   0.00318  -0.00660  -0.00947   1.95507
    A5        2.07069  -0.00428  -0.02237  -0.02610  -0.05657   2.01412
    A6        2.23884   0.00310   0.01488   0.01076   0.01419   2.25303
    A7        2.41856  -0.00258  -0.01011  -0.00622  -0.01360   2.40497
    A8        2.15997   0.00316   0.01256   0.00834   0.02197   2.18195
    A9        2.03752  -0.00307  -0.01559  -0.00781  -0.02500   2.01252
   A10        2.08563  -0.00010   0.00325  -0.00092   0.00081   2.08644
   A11        2.13847  -0.00274   0.01500  -0.02339  -0.01238   2.12610
   A12        2.02903   0.00516  -0.00181   0.03745   0.02951   2.05855
   A13        2.11410  -0.00268  -0.01384  -0.02071  -0.03881   2.07529
   A14        1.89965   0.00092  -0.01612   0.01814  -0.00217   1.89749
   A15        2.15267   0.00420  -0.00036   0.02089   0.01628   2.16895
   A16        2.23085  -0.00509   0.01693  -0.03830  -0.02571   2.20514
   A17        2.13361  -0.00018   0.00076  -0.00144  -0.00047   2.13314
   A18        2.08012  -0.00202  -0.00921  -0.00658  -0.01560   2.06452
   A19        2.06921   0.00218   0.00833   0.00808   0.01584   2.08505
   A20        2.13475   0.00572   0.01079   0.02913   0.03980   2.17456
   A21        2.08635  -0.00624  -0.01981  -0.03381  -0.05361   2.03274
   A22        2.06206   0.00052   0.00901   0.00479   0.01381   2.07588
   A23        2.03875  -0.01360  -0.02922  -0.06092  -0.08961   1.94914
   A24        2.10106  -0.00399  -0.00847  -0.01942  -0.02850   2.07256
   A25        2.10394   0.00050  -0.00221   0.00101  -0.00099   2.10295
   A26        2.07791   0.00348   0.01057   0.01804   0.02873   2.10664
   A27        2.07619  -0.00210  -0.00619  -0.00905  -0.01536   2.06083
   A28        2.08745   0.00085  -0.00183   0.00583   0.00403   2.09149
   A29        2.11953   0.00126   0.00802   0.00328   0.01134   2.13087
   A30        2.14632   0.01180   0.02487   0.05221   0.07729   2.22360
   A31        2.08410  -0.00182   0.00049  -0.01003  -0.00973   2.07437
   A32        2.05266  -0.00997  -0.02541  -0.04183  -0.06745   1.98522
    D1       -0.06205  -0.00097  -0.03881   0.03973   0.00037  -0.06168
    D2        2.94685  -0.00638  -0.08809  -0.11799  -0.20035   2.74650
    D3       -3.01145   0.00134   0.05615  -0.07181  -0.01843  -3.02989
    D4       -0.00255  -0.00407   0.00687  -0.22953  -0.21916  -0.22171
    D5        0.06444   0.00105   0.04827  -0.04497   0.00308   0.06752
    D6       -3.08958  -0.00035   0.02504  -0.08160  -0.05773   3.13588
    D7        3.00465  -0.00152  -0.05126   0.07149   0.02139   3.02604
    D8       -0.14937  -0.00292  -0.07449   0.03487  -0.03942  -0.18879
    D9       -0.02795  -0.00231  -0.01940  -0.06241  -0.08308  -0.11102
   D10       -3.02109   0.00447   0.03668   0.11771   0.15923  -2.86186
   D11        0.10796   0.00442   0.06364   0.06904   0.13148   0.23944
   D12       -3.03888   0.00833   0.08282   0.20842   0.29112  -2.74776
   D13        0.02021   0.00128  -0.00239   0.05664   0.05324   0.07345
   D14        3.10213  -0.00362  -0.04511  -0.07010  -0.11971   2.98242
   D15       -3.10863   0.00274   0.02111   0.09426   0.11660  -2.99203
   D16       -0.02672  -0.00216  -0.02161  -0.03248  -0.05635  -0.08307
   D17       -0.09283  -0.00369  -0.04579  -0.05543  -0.10321  -0.19604
   D18        3.05431  -0.00786  -0.06550  -0.20308  -0.26719   2.78712
   D19        3.11129   0.00119  -0.00083   0.07543   0.06905  -3.10285
   D20       -0.02476  -0.00299  -0.02054  -0.07221  -0.09493  -0.11969
   D21        2.88309  -0.00283  -0.01166  -0.10857  -0.11989   2.76320
   D22       -0.28250  -0.00329  -0.02403  -0.10585  -0.12906  -0.41156
   D23       -0.26479   0.00189   0.01038   0.05865   0.06821  -0.19657
   D24        2.85281   0.00143  -0.00198   0.06137   0.05905   2.91186
   D25        3.10694   0.00024  -0.00519   0.02190   0.01694   3.12388
   D26       -0.02756   0.00006   0.00112   0.00221   0.00337  -0.02419
   D27       -0.01080   0.00076   0.00710   0.01939   0.02662   0.01582
   D28        3.13789   0.00058   0.01340  -0.00031   0.01306  -3.13224
   D29       -3.11093  -0.00026   0.00422  -0.01804  -0.01366  -3.12459
   D30        0.00493  -0.00093  -0.00248  -0.03474  -0.03660  -0.03167
   D31        0.00755  -0.00074  -0.00769  -0.01554  -0.02277  -0.01522
   D32        3.12342  -0.00140  -0.01438  -0.03224  -0.04572   3.07770
   D33        0.01297  -0.00010   0.00236  -0.00679  -0.00489   0.00808
   D34       -3.13562   0.00006  -0.00377   0.01249   0.00873  -3.12689
   D35       -0.01249  -0.00083  -0.01204  -0.01099  -0.02314  -0.03563
   D36        3.11313  -0.00065  -0.02196   0.01473  -0.00670   3.10643
   D37       -0.00704  -0.00006  -0.00152  -0.00090  -0.00158  -0.00862
   D38        3.13990  -0.00009   0.00462  -0.01379  -0.00859   3.13131
   D39       -3.12329   0.00063   0.00516   0.01579   0.02185  -3.10144
   D40        0.02365   0.00060   0.01130   0.00291   0.01484   0.03849
   D41        0.00979   0.00098   0.01172   0.01524   0.02752   0.03732
   D42       -3.11610   0.00075   0.02152  -0.01030   0.01138  -3.10472
   D43       -3.13725   0.00101   0.00550   0.02838   0.03468  -3.10257
   D44        0.02005   0.00077   0.01530   0.00284   0.01853   0.03858
         Item               Value     Threshold  Converged?
 Maximum Force            0.024546     0.000450     NO 
 RMS     Force            0.005043     0.000300     NO 
 Maximum Displacement     0.529054     0.001800     NO 
 RMS     Displacement     0.145331     0.001200     NO 
 Predicted change in Energy=-1.530275D-02
 Lowest energy point so far.  Saving SCF results.
 GradGradGradGradGradGradGradGradGradGradGradGradGradGradGradGradGradGrad

 Leave Link  103 at Wed Jul  6 06:46:07 2022, MaxMem=   671088640 cpu:               0.1 elap:               0.0
 (Enter /gpfs/software/gaussian16/sse4/tar/g16/l202.exe)
                          Input orientation:                          
 ---------------------------------------------------------------------
 Center     Atomic      Atomic             Coordinates (Angstroms)
 Number     Number       Type             X           Y           Z
 ---------------------------------------------------------------------
      1          6           0       -8.011250   -1.483165    6.424951
      2          6           0       -7.259218   -0.672825    5.392612
      3          6           0       -6.167267   -1.291736    4.975794
      4          6           0       -7.422090   -2.788606    6.672570
      5          6           0       -6.289956   -3.232992    6.126497
      6          6           0       -5.476473   -2.398520    5.280133
      7          1           0       -5.873241   -4.163497    6.503831
      8         17           0       -8.240768   -3.760280    7.857554
      9          8           0       -9.102212   -1.113070    6.829987
     10          1           0       -7.833939    0.101965    4.901893
     11          6           0       -4.058439   -2.598465    4.967697
     12          6           0       -3.259573   -3.530623    5.662108
     13          6           0       -1.910787   -3.775682    5.392556
     14          6           0       -3.499670   -1.860395    3.915405
     15          6           0       -2.169060   -2.056319    3.599523
     16          6           0       -1.441798   -2.978777    4.357483
     17         17           0        0.287124   -3.097702    3.887400
     18          1           0       -1.720241   -1.500373    2.780568
     19          1           0       -4.112537   -1.183589    3.332710
     20          1           0       -3.746324   -4.084518    6.466100
 ---------------------------------------------------------------------
                    Distance matrix (angstroms):
                    1          2          3          4          5
     1  C    0.000000
     2  C    1.512589   0.000000
     3  C    2.353078   1.322552   0.000000
     4  C    1.453479   2.478175   2.587325   0.000000
     5  C    2.472614   2.834168   2.260010   1.333192   0.000000
     6  C    2.928067   2.483718   1.339698   2.424144   1.440288
     7  H    3.429502   3.916699   3.266246   2.077915   1.087139
     8  Cl   2.700052   4.070842   4.324079   1.737403   2.660875
     9  O    1.221157   2.378338   3.476184   2.378027   3.591344
    10  H    2.205399   1.082317   2.173858   3.414722   3.873691
    11  C    4.358003   3.759472   2.480879   3.775830   2.593282
    12  C    5.229957   4.923089   3.733408   4.347204   3.080173
    13  C    6.598267   6.183319   4.945837   5.743451   4.473288
    14  C    5.176338   4.210304   2.926409   4.883535   3.815579
    15  C    6.514809   5.571259   4.297019   6.129779   4.975133
    16  C    7.047622   6.342813   5.055539   6.415582   5.167076
    17  Cl   8.826602   8.068021   6.790087   8.202725   6.949089
    18  H    7.270393   6.179634   4.963727   7.022700   5.922796
    19  H    4.985144   3.795481   2.633123   4.968288   4.092243
    20  H    4.995830   5.013227   3.985174   3.902983   2.703792
                    6          7          8          9         10
     6  C    0.000000
     7  H    2.184034   0.000000
     8  Cl   4.017314   2.756870   0.000000
     9  O    4.147338   4.453958   2.967440   0.000000
    10  H    3.457331   4.960314   4.880408   2.608137   0.000000
    11  C    1.465747   2.846496   5.214687   5.578007   4.642311
    12  C    2.518375   2.817852   5.448398   6.430003   5.890540
    13  C    3.824047   4.133567   6.793020   7.802071   7.096523
    14  C    2.461668   4.199770   6.451985   6.359383   4.859002
    15  C    3.725659   5.157147   7.609202   7.706764   6.200420
    16  C    4.179304   5.064391   7.686822   8.262934   7.116658
    17  Cl   5.970562   6.777295   9.430062  10.037789   8.787419
    18  H    4.600411   6.180803   8.567394   8.428600   6.666694
    19  H    2.669988   4.694246   6.644986   6.093667   4.238374
    20  H    2.691193   2.128717   4.716068   6.135752   6.056565
                   11         12         13         14         15
    11  C    0.000000
    12  C    1.410430   0.000000
    13  C    2.485710   1.397117   0.000000
    14  C    1.401531   2.428637   2.893933   0.000000
    15  C    2.394907   2.759900   2.497575   1.381554   0.000000
    16  C    2.713634   2.304536   1.387942   2.383495   1.397977
    17  Cl   4.505574   3.989494   2.748811   3.983908   2.683317
    18  H    3.384747   3.846392   3.469268   2.140991   1.086831
    19  H    2.162865   3.414998   3.976131   1.083146   2.147080
    20  H    2.133302   1.090931   2.148738   3.393170   3.849496
                   16         17         18         19         20
    16  C    0.000000
    17  Cl   1.795632   0.000000
    18  H    2.179420   2.793932   0.000000
    19  H    3.377234   4.829962   2.475539   0.000000
    20  H    3.313573   4.887965   4.936190   4.285748   0.000000
 Stoichiometry    C12H5Cl2O(1-)
 Framework group  C1[X(C12H5Cl2O)]
 Deg. of freedom    54
 Full point group                 C1      NOp   1
 RotChk:  IX=2 Diff= 3.99D-02
 Largest Abelian subgroup         C1      NOp   1
 Largest concise Abelian subgroup C1      NOp   1
                         Standard orientation:                         
 ---------------------------------------------------------------------
 Center     Atomic      Atomic             Coordinates (Angstroms)
 Number     Number       Type             X           Y           Z
 ---------------------------------------------------------------------
      1          6           0       -3.379589    0.892615    0.260151
      2          6           0       -2.362060    2.010228    0.200971
      3          6           0       -1.153952    1.565307   -0.101789
      4          6           0       -2.832633   -0.403518   -0.105196
      5          6           0       -1.552276   -0.640376   -0.391530
      6          6           0       -0.546488    0.384184   -0.277077
      7          1           0       -1.238032   -1.675170   -0.502541
      8         17           0       -3.956370   -1.727264   -0.046184
      9          8           0       -4.565621    1.140588    0.412005
     10          1           0       -2.771657    3.005342    0.085262
     11          6           0        0.898642    0.172835   -0.153197
     12          6           0        1.453701   -1.098874    0.099741
     13          6           0        2.821997   -1.360076    0.206863
     14          6           0        1.748583    1.272622   -0.333077
     15          6           0        3.113394    1.080114   -0.238603
     16          6           0        3.578234   -0.207752    0.043648
     17         17           0        5.363947   -0.313943    0.199351
     18          1           0        3.789095    1.918768   -0.384515
     19          1           0        1.343426    2.244647   -0.586492
     20          1           0        0.747998   -1.921629    0.222979
 ---------------------------------------------------------------------
 Rotational constants (GHZ):           1.5211512           0.1863959           0.1673950
 Leave Link  202 at Wed Jul  6 06:46:07 2022, MaxMem=   671088640 cpu:               0.1 elap:               0.0
 (Enter /gpfs/software/gaussian16/sse4/tar/g16/l301.exe)
 Standard basis: 6-311+G(d,p) (5D, 7F)
 Ernie: Thresh=  0.10000D-02 Tol=  0.10000D-05 Strict=F.
 There are   391 symmetry adapted cartesian basis functions of A   symmetry.
 There are   376 symmetry adapted basis functions of A   symmetry.
   376 basis functions,   614 primitive gaussians,   391 cartesian basis functions
    60 alpha electrons       60 beta electrons
       nuclear repulsion energy      1006.0615769885 Hartrees.
 IExCor= 4336 DFT=T Ex+Corr=M062X ExCW=0 ScaHFX=  0.540000
 ScaDFX=  1.000000  1.000000  1.000000  1.000000 ScalE2=  1.000000  1.000000
 IRadAn=      5 IRanWt=     -1 IRanGd=            0 ICorTp=0 IEmpDi=  4
 NAtoms=   20 NActive=   20 NUniq=   20 SFac= 1.00D+00 NAtFMM=   60 NAOKFM=F Big=F
 Integral buffers will be    131072 words long.
 Raffenetti 2 integral format.
 Two-electron integral symmetry is turned on.
 Leave Link  301 at Wed Jul  6 06:46:07 2022, MaxMem=   671088640 cpu:               0.3 elap:               0.1
 (Enter /gpfs/software/gaussian16/sse4/tar/g16/l302.exe)
 NPDir=0 NMtPBC=     1 NCelOv=     1 NCel=       1 NClECP=     1 NCelD=      1
         NCelK=      1 NCelE2=     1 NClLst=     1 CellRange=     0.0.
 One-electron integrals computed using PRISM.
 One-electron integral symmetry used in STVInt
 NBasis=   376 RedAO= T EigKep=  1.10D-06  NBF=   376
 NBsUse=   374 1.00D-06 EigRej=  5.99D-07 NBFU=   374
 Precomputing XC quadrature grid using
 IXCGrd= 4 IRadAn=           5 IRanWt=          -1 IRanGd=           0 AccXCQ= 0.00D+00.
 Generated NRdTot=       0 NPtTot=           0 NUsed=           0 NTot=          32
 NSgBfM=   383   383   383   383   383 MxSgAt=    20 MxSgA2=    20.
 Leave Link  302 at Wed Jul  6 06:46:07 2022, MaxMem=   671088640 cpu:               2.1 elap:               0.4
 (Enter /gpfs/software/gaussian16/sse4/tar/g16/l303.exe)
 DipDrv:  MaxL=1.
 Leave Link  303 at Wed Jul  6 06:46:07 2022, MaxMem=   671088640 cpu:               0.2 elap:               0.1
 (Enter /gpfs/software/gaussian16/sse4/tar/g16/l401.exe)
 Initial guess from the checkpoint file:  "checkpoint.chk"
 B after Tr=     0.000000    0.000000   -0.000000
         Rot=    0.999996   -0.002703    0.000207    0.000532 Ang=  -0.32 deg.
 Guess basis will be translated and rotated to current coordinates.
 JPrj=2 DoOrth=T DoCkMO=T.
 Generating alternative initial guess.
 ExpMin= 4.38D-02 ExpMax= 1.06D+05 ExpMxC= 3.62D+03 IAcc=2 IRadAn=         4 AccDes= 0.00D+00
 Harris functional with IExCor= 1009 and IRadAn=       4 diagonalized for initial guess.
 HarFok:  IExCor= 1009 AccDes= 0.00D+00 IRadAn=         4 IDoV= 1 UseB2=F ITyADJ=14
 ICtDFT=  3500011 ScaDFX=  1.000000  1.000000  1.000000  1.000000
 FoFCou: FMM=F IPFlag=           0 FMFlag=      100000 FMFlg1=           0
         NFxFlg=           0 DoJE=T BraDBF=F KetDBF=T FulRan=T
         wScrn=  0.000000 ICntrl=       500 IOpCl=  0 I1Cent=   200000004 NGrid=           0
         NMat0=    1 NMatS0=      1 NMatT0=    0 NMatD0=    1 NMtDS0=    0 NMtDT0=    0
 Petite list used in FoFCou.
 Harris En= -1455.10851779015    
 Leave Link  401 at Wed Jul  6 06:46:09 2022, MaxMem=   671088640 cpu:              10.2 elap:               2.1
 (Enter /gpfs/software/gaussian16/sse4/tar/g16/l502.exe)
 Integral symmetry usage will be decided dynamically.
 Closed shell SCF:
 Using DIIS extrapolation, IDIIS=  1040.
 NGot=   671088640 LenX=   670776934 LenY=   670623612
 Requested convergence on RMS density matrix=1.00D-08 within 128 cycles.
 Requested convergence on MAX density matrix=1.00D-06.
 Requested convergence on             energy=1.00D-06.
 No special actions if energy rises.
 Fock matrices will be formed incrementally for  20 cycles.

 Cycle   1  Pass 1  IDiag  1:
 FoFJK:  IHMeth= 1 ICntrl=       0 DoSepK=F KAlg= 0 I1Cent=           0 FoldK=F
 IRaf= 830000000 NMat=       1 IRICut=       1 DoRegI=T DoRafI=F ISym2E= 0 IDoP0=0 IntGTp=1.
 FoFCou: FMM=F IPFlag=           0 FMFlag=      100000 FMFlg1=           0
         NFxFlg=           0 DoJE=F BraDBF=F KetDBF=F FulRan=T
         wScrn=  0.000000 ICntrl=         0 IOpCl=  0 I1Cent=           0 NGrid=           0
         NMat0=    1 NMatS0=      1 NMatT0=    0 NMatD0=    1 NMtDS0=    0 NMtDT0=    0
 Symmetry not used in FoFCou.
 E= -1455.44335076747    
 DIIS: error= 1.30D-02 at cycle   1 NSaved=   1.
 NSaved= 1 IEnMin= 1 EnMin= -1455.44335076747     IErMin= 1 ErrMin= 1.30D-02
 ErrMax= 1.30D-02  0.00D+00 EMaxC= 1.00D-01 BMatC= 1.20D-01 BMatP= 1.20D-01
 IDIUse=3 WtCom= 8.70D-01 WtEn= 1.30D-01
 Coeff-Com:  0.100D+01
 Coeff-En:   0.100D+01
 Coeff:      0.100D+01
 Recover alternate guess density for next cycle.
 RMSDP=7.30D-02 MaxDP=5.92D+00              OVMax= 0.00D+00

 Cycle   2  Pass 1  IDiag  1:
 RMSU=  7.30D-02    CP:  9.93D-01
 E= -1455.17512426126     Delta-E=        0.268226506211 Rises=F Damp=F
 Switch densities from cycles 1 and 2 for lowest energy.
 DIIS: error= 2.76D-02 at cycle   2 NSaved=   2.
 NSaved= 2 IEnMin= 1 EnMin= -1455.44335076747     IErMin= 1 ErrMin= 1.30D-02
[truncated: 1,112,119 more chars]
