# Supplementary material for: Gas Phase Reactivity of Isomeric Hydroxylated Polychlorinated Biphenyls
Source: J Am Soc Mass Spectrom. 2024 Apr 19;35(5):1021–9. doi: 10.1021/jasms.4c00035 (PMC11066962; doi:10.1021/jasms.4c00035)
Supplement: Supplementary file 3 — js4c00035_si_003.zip [file js4c00035_si_003.zip › Claculated geometries/4-OH-CB35__6_4_1.out]

 Entering Gaussian System, Link 0=/gpfs/software/gaussian16/sse4/tar/g16/g16
 Initial command:
 /gpfs/software/gaussian16/sse4/tar/g16/l1.exe "/tmp/Gau-49147.inp" -scrdir="/tmp/"
 Entering Link 1 = /gpfs/software/gaussian16/sse4/tar/g16/l1.exe PID=     49148.
  
 Copyright (c) 1988,1990,1992,1993,1995,1998,2003,2009,2016,
            Gaussian, Inc.  All Rights Reserved.
  
 This is part of the Gaussian(R) 16 program.  It is based on
 the Gaussian(R) 09 system (copyright 2009, Gaussian, Inc.),
 the Gaussian(R) 03 system (copyright 2003, Gaussian, Inc.),
 the Gaussian(R) 98 system (copyright 1998, Gaussian, Inc.),
 the Gaussian(R) 94 system (copyright 1995, Gaussian, Inc.),
 the Gaussian 92(TM) system (copyright 1992, Gaussian, Inc.),
 the Gaussian 90(TM) system (copyright 1990, Gaussian, Inc.),
 the Gaussian 88(TM) system (copyright 1988, Gaussian, Inc.),
 the Gaussian 86(TM) system (copyright 1986, Carnegie Mellon
 University), and the Gaussian 82(TM) system (copyright 1983,
 Carnegie Mellon University). Gaussian is a federally registered
 trademark of Gaussian, Inc.
  
 This software contains proprietary and confidential information,
 including trade secrets, belonging to Gaussian, Inc.
  
 This software is provided under written license and may be
 used, copied, transmitted, or stored only in accord with that
 written license.
  
 The following legend is applicable only to US Government
 contracts under FAR:
  
                    RESTRICTED RIGHTS LEGEND
  
 Use, reproduction and disclosure by the US Government is
 subject to restrictions as set forth in subparagraphs (a)
 and (c) of the Commercial Computer Software - Restricted
 Rights clause in FAR 52.227-19.
  
 Gaussian, Inc.
 340 Quinnipiac St., Bldg. 40, Wallingford CT 06492
  
  
 ---------------------------------------------------------------
 Warning -- This program may not be used in any manner that
 competes with the business of Gaussian, Inc. or will provide
 assistance to any competitor of Gaussian, Inc.  The licensee
 of this program is prohibited from giving any competitor of
 Gaussian, Inc. access to this program.  By using this program,
 the user acknowledges that Gaussian, Inc. is engaged in the
 business of creating and licensing software in the field of
 computational chemistry and represents and warrants to the
 licensee that it is not a competitor of Gaussian, Inc. and that
 it will not use this program in any manner prohibited above.
 ---------------------------------------------------------------
  

 Cite this work as:
 Gaussian 16, Revision A.03,
 M. J. Frisch, G. W. Trucks, H. B. Schlegel, G. E. Scuseria, 
 M. A. Robb, J. R. Cheeseman, G. Scalmani, V. Barone, 
 G. A. Petersson, H. Nakatsuji, X. Li, M. Caricato, A. V. Marenich, 
 J. Bloino, B. G. Janesko, R. Gomperts, B. Mennucci, H. P. Hratchian, 
 J. V. Ortiz, A. F. Izmaylov, J. L. Sonnenberg, D. Williams-Young, 
 F. Ding, F. Lipparini, F. Egidi, J. Goings, B. Peng, A. Petrone, 
 T. Henderson, D. Ranasinghe, V. G. Zakrzewski, J. Gao, N. Rega, 
 G. Zheng, W. Liang, M. Hada, M. Ehara, K. Toyota, R. Fukuda, 
 J. Hasegawa, M. Ishida, T. Nakajima, Y. Honda, O. Kitao, H. Nakai, 
 T. Vreven, K. Throssell, J. A. Montgomery, Jr., J. E. Peralta, 
 F. Ogliaro, M. J. Bearpark, J. J. Heyd, E. N. Brothers, K. N. Kudin, 
 V. N. Staroverov, T. A. Keith, R. Kobayashi, J. Normand, 
 K. Raghavachari, A. P. Rendell, J. C. Burant, S. S. Iyengar, 
 J. Tomasi, M. Cossi, J. M. Millam, M. Klene, C. Adamo, R. Cammi, 
 J. W. Ochterski, R. L. Martin, K. Morokuma, O. Farkas, 
 J. B. Foresman, and D. J. Fox, Gaussian, Inc., Wallingford CT, 2016.
 
 ******************************************
 Gaussian 16:  ES64L-G16RevA.03 25-Dec-2016
                 6-Jul-2022 
 ******************************************
 %Chk=checkpoint
 %Mem=5gb
 %NProc=5
 Will use up to    5 processors via shared memory.
 -------------------------------------------------
 #p M062X/6-311+G** opt int=ultrafine freq pop=nbo
 -------------------------------------------------
 1/18=20,19=15,26=4,38=1/1,3;
 2/9=110,12=2,17=6,18=5,40=1/2;
 3/5=4,6=6,7=111,11=2,25=1,30=1,71=1,74=-55,75=-5/1,2,3;
 4//1;
 5/5=2,38=5/2;
 6/7=2,8=2,9=2,10=2,28=1,40=1/1,7;
 7//1,2,3,16;
 1/18=20,19=15,26=4/3(2);
 2/9=110/2;
 99//99;
 2/9=110/2;
 3/5=4,6=6,7=111,11=2,25=1,30=1,71=1,74=-55,75=-5/1,2,3;
 4/5=5,16=3,69=1/1;
 5/5=2,38=5/2;
 7//1,2,3,16;
 1/18=20,19=15,26=4/3(-5);
 2/9=110/2;
 6/7=2,8=2,9=2,10=2,19=2,28=1,40=1/1,7;
 99/9=1/99;
 Leave Link    1 at Wed Jul  6 07:13:31 2022, MaxMem=   671088640 cpu:             181.9 elap:              45.5
 (Enter /gpfs/software/gaussian16/sse4/tar/g16/l101.exe)
 ---
 ...
 ---
 Symbolic Z-matrix:
 Charge = -1 Multiplicity = 1
 C                    -8.11599  -1.60301   6.82983 
 C                    -7.28586  -2.59648   7.33833 
 C                    -5.98237  -2.88648   6.81301 
 C                    -7.50263  -0.93512   5.74385 
 C                    -6.20736  -1.20708   5.20492 
 C                    -5.37288  -2.20424   5.71498 
 H                    -5.48226  -3.6906    7.3335 
 H                    -5.92566  -0.57475   4.36647 
 Cl                   -8.40198   0.34057   4.98458 
 O                    -9.26592  -1.36226   7.30916 
 C                    -3.96722  -2.51341   5.1452 
 C                    -3.1424   -3.51892   5.67009 
 C                    -1.86254  -3.79776   5.14813 
 C                    -3.36438  -1.81446   4.03397 
 C                    -2.07386  -2.0972    3.50933 
 C                    -1.32816  -3.09046   4.07124 
 Cl                   -0.92852  -5.05165   5.86262 
 H                    -1.62884  -1.55768   2.66442 
 H                    -3.87821  -1.01302   3.52497 
 H                    -3.43552  -4.14767   6.51207 
 
 ITRead=  0  0  0  0  0  0  0  0  0  0  0  0  0  0  0  0  0  0  0  0
 MicOpt= -1 -1 -1 -1 -1 -1 -1 -1 -1 -1 -1 -1 -1 -1 -1 -1 -1 -1 -1 -1
 NAtoms=     20 NQM=       20 NQMF=       0 NMMI=      0 NMMIF=      0
                NMic=       0 NMicF=      0.
                    Isotopes and Nuclear Properties:
 (Nuclear quadrupole moments (NQMom) in fm**2, nuclear magnetic moments (NMagM)
  in nuclear magnetons)

  Atom         1           2           3           4           5           6           7           8           9          10
 IAtWgt=          12          12          12          12          12          12           1           1          35          16
 AtmWgt=  12.0000000  12.0000000  12.0000000  12.0000000  12.0000000  12.0000000   1.0078250   1.0078250  34.9688527  15.9949146
 NucSpn=           0           0           0           0           0           0           1           1           3           0
 AtZEff=  -0.0000000  -0.0000000  -0.0000000  -0.0000000  -0.0000000  -0.0000000  -0.0000000  -0.0000000  -0.0000000  -0.0000000
 NQMom=    0.0000000   0.0000000   0.0000000   0.0000000   0.0000000   0.0000000   0.0000000   0.0000000  -8.1650000   0.0000000
 NMagM=    0.0000000   0.0000000   0.0000000   0.0000000   0.0000000   0.0000000   2.7928460   2.7928460   0.8218740   0.0000000
 AtZNuc=   6.0000000   6.0000000   6.0000000   6.0000000   6.0000000   6.0000000   1.0000000   1.0000000  17.0000000   8.0000000

  Atom        11          12          13          14          15          16          17          18          19          20
 IAtWgt=          12          12          12          12          12          12          35           1           1           1
 AtmWgt=  12.0000000  12.0000000  12.0000000  12.0000000  12.0000000  12.0000000  34.9688527   1.0078250   1.0078250   1.0078250
 NucSpn=           0           0           0           0           0           0           3           1           1           1
 AtZEff=  -0.0000000  -0.0000000  -0.0000000  -0.0000000  -0.0000000  -0.0000000  -0.0000000  -0.0000000  -0.0000000  -0.0000000
 NQMom=    0.0000000   0.0000000   0.0000000   0.0000000   0.0000000   0.0000000  -8.1650000   0.0000000   0.0000000   0.0000000
 NMagM=    0.0000000   0.0000000   0.0000000   0.0000000   0.0000000   0.0000000   0.8218740   2.7928460   2.7928460   2.7928460
 AtZNuc=   6.0000000   6.0000000   6.0000000   6.0000000   6.0000000   6.0000000  17.0000000   1.0000000   1.0000000   1.0000000
 Leave Link  101 at Wed Jul  6 07:13:32 2022, MaxMem=   671088640 cpu:               1.1 elap:               0.2
 (Enter /gpfs/software/gaussian16/sse4/tar/g16/l103.exe)

 GradGradGradGradGradGradGradGradGradGradGradGradGradGradGradGradGradGrad
 Berny optimization.
 Initialization pass.
                           ----------------------------
                           !    Initial Parameters    !
                           ! (Angstroms and Degrees)  !
 --------------------------                            --------------------------
 ! Name  Definition              Value          Derivative Info.                !
 --------------------------------------------------------------------------------
 ! R1    R(1,2)                  1.3909         estimate D2E/DX2                !
 ! R2    R(1,4)                  1.4148         estimate D2E/DX2                !
 ! R3    R(1,10)                 1.2689         estimate D2E/DX2                !
 ! R4    R(2,3)                  1.435          estimate D2E/DX2                !
 ! R5    R(3,6)                  1.4292         estimate D2E/DX2                !
 ! R6    R(3,7)                  1.0806         estimate D2E/DX2                !
 ! R7    R(4,5)                  1.429          estimate D2E/DX2                !
 ! R8    R(4,9)                  1.7357         estimate D2E/DX2                !
 ! R9    R(5,6)                  1.3967         estimate D2E/DX2                !
 ! R10   R(5,8)                  1.0873         estimate D2E/DX2                !
 ! R11   R(6,11)                 1.5479         estimate D2E/DX2                !
 ! R12   R(11,12)                1.4025         estimate D2E/DX2                !
 ! R13   R(11,14)                1.4446         estimate D2E/DX2                !
 ! R14   R(12,13)                1.41           estimate D2E/DX2                !
 ! R15   R(12,20)                1.091          estimate D2E/DX2                !
 ! R16   R(13,16)                1.3948         estimate D2E/DX2                !
 ! R17   R(13,17)                1.719          estimate D2E/DX2                !
 ! R18   R(14,15)                1.4215         estimate D2E/DX2                !
 ! R19   R(14,19)                1.0795         estimate D2E/DX2                !
 ! R20   R(15,16)                1.3632         estimate D2E/DX2                !
 ! R21   R(15,18)                1.0968         estimate D2E/DX2                !
 ! A1    A(2,1,4)              111.0424         estimate D2E/DX2                !
 ! A2    A(2,1,10)             122.567          estimate D2E/DX2                !
 ! A3    A(4,1,10)             126.3906         estimate D2E/DX2                !
 ! A4    A(1,2,3)              123.5487         estimate D2E/DX2                !
 ! A5    A(2,3,6)              124.9014         estimate D2E/DX2                !
 ! A6    A(2,3,7)              113.2329         estimate D2E/DX2                !
 ! A7    A(6,3,7)              121.8657         estimate D2E/DX2                !
 ! A8    A(1,4,5)              126.3412         estimate D2E/DX2                !
 ! A9    A(1,4,9)              117.2646         estimate D2E/DX2                !
 ! A10   A(5,4,9)              116.3942         estimate D2E/DX2                !
 ! A11   A(4,5,6)              122.6617         estimate D2E/DX2                !
 ! A12   A(4,5,8)              114.5177         estimate D2E/DX2                !
 ! A13   A(6,5,8)              122.8206         estimate D2E/DX2                !
 ! A14   A(3,6,5)              111.5046         estimate D2E/DX2                !
 ! A15   A(3,6,11)             125.0796         estimate D2E/DX2                !
 ! A16   A(5,6,11)             123.4158         estimate D2E/DX2                !
 ! A17   A(6,11,12)            122.6498         estimate D2E/DX2                !
 ! A18   A(6,11,14)            124.4349         estimate D2E/DX2                !
 ! A19   A(12,11,14)           112.9152         estimate D2E/DX2                !
 ! A20   A(11,12,13)           122.4839         estimate D2E/DX2                !
 ! A21   A(11,12,20)           122.9591         estimate D2E/DX2                !
 ! A22   A(13,12,20)           114.557          estimate D2E/DX2                !
 ! A23   A(12,13,16)           122.2261         estimate D2E/DX2                !
 ! A24   A(12,13,17)           118.918          estimate D2E/DX2                !
 ! A25   A(16,13,17)           118.8559         estimate D2E/DX2                !
 ! A26   A(11,14,15)           124.5092         estimate D2E/DX2                !
 ! A27   A(11,14,19)           121.5519         estimate D2E/DX2                !
 ! A28   A(15,14,19)           113.9389         estimate D2E/DX2                !
 ! A29   A(14,15,16)           119.3016         estimate D2E/DX2                !
 ! A30   A(14,15,18)           123.6989         estimate D2E/DX2                !
 ! A31   A(16,15,18)           116.9995         estimate D2E/DX2                !
 ! A32   A(13,16,15)           118.564          estimate D2E/DX2                !
 ! D1    D(4,1,2,3)              0.0099         estimate D2E/DX2                !
 ! D2    D(10,1,2,3)          -179.9942         estimate D2E/DX2                !
 ! D3    D(2,1,4,5)             -0.0096         estimate D2E/DX2                !
 ! D4    D(2,1,4,9)            179.9885         estimate D2E/DX2                !
 ! D5    D(10,1,4,5)           179.9947         estimate D2E/DX2                !
 ! D6    D(10,1,4,9)            -0.0073         estimate D2E/DX2                !
 ! D7    D(1,2,3,6)              0.0028         estimate D2E/DX2                !
 ! D8    D(1,2,3,7)           -179.9937         estimate D2E/DX2                !
 ! D9    D(2,3,6,5)             -0.0158         estimate D2E/DX2                !
 ! D10   D(2,3,6,11)           179.9878         estimate D2E/DX2                !
 ! D11   D(7,3,6,5)            179.9804         estimate D2E/DX2                !
 ! D12   D(7,3,6,11)            -0.016          estimate D2E/DX2                !
 ! D13   D(1,4,5,6)             -0.0041         estimate D2E/DX2                !
 ! D14   D(1,4,5,8)            179.9939         estimate D2E/DX2                !
 ! D15   D(9,4,5,6)            179.9979         estimate D2E/DX2                !
 ! D16   D(9,4,5,8)             -0.0041         estimate D2E/DX2                !
 ! D17   D(4,5,6,3)              0.016          estimate D2E/DX2                !
 ! D18   D(4,5,6,11)          -179.9875         estimate D2E/DX2                !
 ! D19   D(8,5,6,3)           -179.9818         estimate D2E/DX2                !
 ! D20   D(8,5,6,11)             0.0146         estimate D2E/DX2                !
 ! D21   D(3,6,11,12)           -0.0038         estimate D2E/DX2                !
 ! D22   D(3,6,11,14)          180.0            estimate D2E/DX2                !
 ! D23   D(5,6,11,12)         -179.9998         estimate D2E/DX2                !
 ! D24   D(5,6,11,14)            0.004          estimate D2E/DX2                !
 ! D25   D(6,11,12,13)         179.9878         estimate D2E/DX2                !
 ! D26   D(6,11,12,20)          -0.0154         estimate D2E/DX2                !
 ! D27   D(14,11,12,13)         -0.0155         estimate D2E/DX2                !
 ! D28   D(14,11,12,20)        179.9812         estimate D2E/DX2                !
 ! D29   D(6,11,14,15)        -179.9882         estimate D2E/DX2                !
 ! D30   D(6,11,14,19)           0.0155         estimate D2E/DX2                !
 ! D31   D(12,11,14,15)          0.0152         estimate D2E/DX2                !
 ! D32   D(12,11,14,19)       -179.981          estimate D2E/DX2                !
 ! D33   D(11,12,13,16)          0.0044         estimate D2E/DX2                !
 ! D34   D(11,12,13,17)       -179.9976         estimate D2E/DX2                !
 ! D35   D(20,12,13,16)       -179.9926         estimate D2E/DX2                !
 ! D36   D(20,12,13,17)          0.0054         estimate D2E/DX2                !
 ! D37   D(12,13,16,15)          0.0092         estimate D2E/DX2                !
 ! D38   D(17,13,16,15)       -179.9888         estimate D2E/DX2                !
 ! D39   D(11,14,15,16)         -0.003          estimate D2E/DX2                !
 ! D40   D(11,14,15,18)        179.9981         estimate D2E/DX2                !
 ! D41   D(19,14,15,16)        179.9935         estimate D2E/DX2                !
 ! D42   D(19,14,15,18)         -0.0054         estimate D2E/DX2                !
 ! D43   D(14,15,16,13)         -0.0096         estimate D2E/DX2                !
 ! D44   D(18,15,16,13)        179.9893         estimate D2E/DX2                !
 --------------------------------------------------------------------------------
 Trust Radius=3.00D-01 FncErr=1.00D-07 GrdErr=1.00D-06 EigMax=2.50D+02 EigMin=1.00D-04
 Number of steps in this run=    107 maximum allowed number of steps=    120.
 GradGradGradGradGradGradGradGradGradGradGradGradGradGradGradGradGradGrad

 Leave Link  103 at Wed Jul  6 07:13:32 2022, MaxMem=   671088640 cpu:               0.1 elap:               0.0
 (Enter /gpfs/software/gaussian16/sse4/tar/g16/l202.exe)
                          Input orientation:                          
 ---------------------------------------------------------------------
 Center     Atomic      Atomic             Coordinates (Angstroms)
 Number     Number       Type             X           Y           Z
 ---------------------------------------------------------------------
      1          6           0       -8.115990   -1.603010    6.829830
      2          6           0       -7.285860   -2.596480    7.338330
      3          6           0       -5.982370   -2.886480    6.813010
      4          6           0       -7.502630   -0.935120    5.743850
      5          6           0       -6.207360   -1.207080    5.204920
      6          6           0       -5.372880   -2.204240    5.714980
      7          1           0       -5.482260   -3.690600    7.333500
      8          1           0       -5.925660   -0.574750    4.366470
      9         17           0       -8.401980    0.340570    4.984580
     10          8           0       -9.265920   -1.362260    7.309160
     11          6           0       -3.967220   -2.513410    5.145200
     12          6           0       -3.142400   -3.518920    5.670090
     13          6           0       -1.862540   -3.797760    5.148130
     14          6           0       -3.364380   -1.814460    4.033970
     15          6           0       -2.073860   -2.097200    3.509330
     16          6           0       -1.328160   -3.090460    4.071240
     17         17           0       -0.928520   -5.051650    5.862620
     18          1           0       -1.628840   -1.557680    2.664420
     19          1           0       -3.878210   -1.013020    3.524970
     20          1           0       -3.435520   -4.147670    6.512070
 ---------------------------------------------------------------------
                    Distance matrix (angstroms):
                    1          2          3          4          5
     1  C    0.000000
     2  C    1.390924   0.000000
     3  C    2.489962   1.434973   0.000000
     4  C    1.414793   2.312893   2.694828   0.000000
     5  C    2.537708   2.764965   2.336013   1.429032   0.000000
     6  C    3.021427   2.539411   1.429195   2.479382   1.396727
     7  H    3.398272   2.109525   1.080569   3.768495   3.350298
     8  H    3.452971   3.843109   3.366433   2.124589   1.087288
     9  Cl   2.695226   3.925828   4.428490   1.735715   2.694462
    10  O    1.268880   2.333407   3.653917   2.396213   3.715736
    11  C    4.569365   3.978705   2.642272   3.917717   2.593895
    12  C    5.454567   4.560941   3.125968   5.068833   3.867165
    13  C    6.837447   5.970967   4.535996   6.352968   5.058884
    14  C    5.517186   5.187326   3.965623   4.563118   3.134098
    15  C    6.912111   6.486560   5.178196   5.984568   4.555564
    16  C    7.476427   6.812641   5.405606   6.750348   5.351537
    17  Cl   8.030463   6.972901   5.579660   7.757503   6.563493
    18  H    7.709462   7.411236   6.158712   6.661222   5.247848
    19  H    5.406382   5.353610   4.329959   4.250402   2.878338
    20  H    5.336953   4.232495   2.857903   5.239468   4.247212
                    6          7          8          9         10
     6  C    0.000000
     7  H    2.200190   0.000000
     8  H    2.186157   4.325320   0.000000
     9  Cl   4.023057   5.503864   2.711463   0.000000
    10  O    4.290233   4.442729   4.520723   3.008271   0.000000
    11  C    1.547939   2.910289   2.863618   5.276182   5.838158
    12  C    2.589486   2.875996   4.256066   6.559632   6.695911
    13  C    3.896551   4.229622   5.244781   7.740594   8.087753
    14  C    2.647979   4.346518   2.864890   5.561046   6.764579
    15  C    3.969872   5.364736   4.229528   6.940042   8.167287
    16  C    4.455000   5.315925   5.249092   7.914865   8.745218
    17  Cl   5.280329   4.975188   6.874046   9.257408   9.231268
    18  H    4.872555   6.418606   4.725017   7.406883   8.940738
    19  H    2.906749   4.924156   2.256602   4.942384   6.593139
    20  H    2.857558   2.252289   4.854910   6.866094   6.510563
                   11         12         13         14         15
    11  C    0.000000
    12  C    1.402458   0.000000
    13  C    2.465612   1.410048   0.000000
    14  C    1.444569   2.373046   2.725868   0.000000
    15  C    2.536555   2.798562   2.371123   1.421489   0.000000
    16  C    2.907063   2.455884   1.394822   2.403280   1.363223
    17  Cl   4.023811   2.699554   1.719049   4.444859   3.946967
    18  H    3.540580   3.895045   3.352818   2.225691   1.096812
    19  H    2.210031   3.379718   3.801625   1.079541   2.105082
    20  H    2.195870   1.090952   2.111169   3.404396   3.882653
                   16         17         18         19         20
    16  C    0.000000
    17  Cl   2.686079   0.000000
    18  H    2.102134   4.788189   0.000000
    19  H    3.334205   5.520490   2.469183   0.000000
    20  H    3.393569   2.742994   4.977605   4.352559   0.000000
 Stoichiometry    C12H5Cl2O(1-)
 Framework group  C1[X(C12H5Cl2O)]
 Deg. of freedom    54
 Full point group                 C1      NOp   1
 Largest Abelian subgroup         C1      NOp   1
 Largest concise Abelian subgroup C1      NOp   1
                         Standard orientation:                         
 ---------------------------------------------------------------------
 Center     Atomic      Atomic             Coordinates (Angstroms)
 Number     Number       Type             X           Y           Z
 ---------------------------------------------------------------------
      1          6           0       -3.266565   -1.193209    0.000113
      2          6           0       -2.154622   -2.028825   -0.000120
      3          6           0       -0.802181   -1.549190   -0.000245
      4          6           0       -2.879394    0.167576   -0.000023
      5          6           0       -1.540502    0.667077   -0.000160
      6          6           0       -0.423258   -0.171142   -0.000092
      7          1           0       -0.068557   -2.342553   -0.000533
      8          1           0       -1.463546    1.751638   -0.000356
      9         17           0       -4.145779    1.354579   -0.000076
     10          8           0       -4.455025   -1.637755    0.000329
     11          6           0        1.034037    0.350785    0.000044
     12          6           0        2.144513   -0.505796    0.000106
     13          6           0        3.470609   -0.026520   -0.000022
     14          6           0        1.401341    1.747877    0.000198
     15          6           0        2.738968    2.228901    0.000083
     16          6           0        3.769064    1.335996   -0.000131
     17         17           0        4.763825   -1.159093    0.000006
     18          1           0        3.002821    3.293504    0.000173
     19          1           0        0.655260    2.528115    0.000477
     20          1           0        2.055385   -1.593101    0.000310
 ---------------------------------------------------------------------
 Rotational constants (GHZ):           1.2448433           0.1984760           0.1711829
 Leave Link  202 at Wed Jul  6 07:13:32 2022, MaxMem=   671088640 cpu:               0.1 elap:               0.0
 (Enter /gpfs/software/gaussian16/sse4/tar/g16/l301.exe)
 Standard basis: 6-311+G(d,p) (5D, 7F)
 Ernie: Thresh=  0.10000D-02 Tol=  0.10000D-05 Strict=F.
 There are   391 symmetry adapted cartesian basis functions of A   symmetry.
 There are   376 symmetry adapted basis functions of A   symmetry.
   376 basis functions,   614 primitive gaussians,   391 cartesian basis functions
    60 alpha electrons       60 beta electrons
       nuclear repulsion energy       999.9240646591 Hartrees.
 IExCor= 4336 DFT=T Ex+Corr=M062X ExCW=0 ScaHFX=  0.540000
 ScaDFX=  1.000000  1.000000  1.000000  1.000000 ScalE2=  1.000000  1.000000
 IRadAn=      5 IRanWt=     -1 IRanGd=            0 ICorTp=0 IEmpDi=  4
 NAtoms=   20 NActive=   20 NUniq=   20 SFac= 1.00D+00 NAtFMM=   60 NAOKFM=F Big=F
 Integral buffers will be    131072 words long.
 Raffenetti 2 integral format.
 Two-electron integral symmetry is turned on.
 Leave Link  301 at Wed Jul  6 07:13:32 2022, MaxMem=   671088640 cpu:               0.4 elap:               0.1
 (Enter /gpfs/software/gaussian16/sse4/tar/g16/l302.exe)
 NPDir=0 NMtPBC=     1 NCelOv=     1 NCel=       1 NClECP=     1 NCelD=      1
         NCelK=      1 NCelE2=     1 NClLst=     1 CellRange=     0.0.
 One-electron integrals computed using PRISM.
 One-electron integral symmetry used in STVInt
 NBasis=   376 RedAO= T EigKep=  2.09D-06  NBF=   376
 NBsUse=   372 1.00D-06 EigRej=  6.72D-07 NBFU=   372
 Precomputing XC quadrature grid using
 IXCGrd= 4 IRadAn=           5 IRanWt=          -1 IRanGd=           0 AccXCQ= 0.00D+00.
 Generated NRdTot=       0 NPtTot=           0 NUsed=           0 NTot=          32
 NSgBfM=   384   384   384   384   384 MxSgAt=    20 MxSgA2=    20.
 Leave Link  302 at Wed Jul  6 07:13:32 2022, MaxMem=   671088640 cpu:               2.2 elap:               0.5
 (Enter /gpfs/software/gaussian16/sse4/tar/g16/l303.exe)
 DipDrv:  MaxL=1.
 Leave Link  303 at Wed Jul  6 07:13:32 2022, MaxMem=   671088640 cpu:               0.3 elap:               0.1
 (Enter /gpfs/software/gaussian16/sse4/tar/g16/l401.exe)
 ExpMin= 4.38D-02 ExpMax= 1.06D+05 ExpMxC= 3.62D+03 IAcc=3 IRadAn=         5 AccDes= 0.00D+00
 Harris functional with IExCor= 1009 and IRadAn=       5 diagonalized for initial guess.
 HarFok:  IExCor= 1009 AccDes= 0.00D+00 IRadAn=         5 IDoV= 1 UseB2=F ITyADJ=14
 ICtDFT=  3500011 ScaDFX=  1.000000  1.000000  1.000000  1.000000
 FoFCou: FMM=F IPFlag=           0 FMFlag=      100000 FMFlg1=           0
         NFxFlg=           0 DoJE=T BraDBF=F KetDBF=T FulRan=T
         wScrn=  0.000000 ICntrl=       500 IOpCl=  0 I1Cent=   200000004 NGrid=           0
         NMat0=    1 NMatS0=      1 NMatT0=    0 NMatD0=    1 NMtDS0=    0 NMtDT0=    0
 Petite list used in FoFCou.
 Harris En= -1455.04699898768    
 JPrj=0 DoOrth=F DoCkMO=F.
 Leave Link  401 at Wed Jul  6 07:13:36 2022, MaxMem=   671088640 cpu:              20.7 elap:               4.2
 (Enter /gpfs/software/gaussian16/sse4/tar/g16/l502.exe)
 Integral symmetry usage will be decided dynamically.
 Closed shell SCF:
 Using DIIS extrapolation, IDIIS=  1040.
 NGot=   671088640 LenX=   670776934 LenY=   670623612
 Requested convergence on RMS density matrix=1.00D-08 within 128 cycles.
 Requested convergence on MAX density matrix=1.00D-06.
 Requested convergence on             energy=1.00D-06.
 No special actions if energy rises.
 Fock matrices will be formed incrementally for  20 cycles.

 Cycle   1  Pass 1  IDiag  1:
 FoFJK:  IHMeth= 1 ICntrl=       0 DoSepK=F KAlg= 0 I1Cent=           0 FoldK=F
 IRaf= 830000000 NMat=       1 IRICut=       1 DoRegI=T DoRafI=F ISym2E= 0 IDoP0=0 IntGTp=1.
 FoFCou: FMM=F IPFlag=           0 FMFlag=      100000 FMFlg1=           0
         NFxFlg=           0 DoJE=F BraDBF=F KetDBF=F FulRan=T
         wScrn=  0.000000 ICntrl=         0 IOpCl=  0 I1Cent=           0 NGrid=           0
         NMat0=    1 NMatS0=      1 NMatT0=    0 NMatD0=    1 NMtDS0=    0 NMtDT0=    0
 Symmetry not used in FoFCou.
 E= -1454.66467765092    
 DIIS: error= 6.73D-02 at cycle   1 NSaved=   1.
 NSaved= 1 IEnMin= 1 EnMin= -1454.66467765092     IErMin= 1 ErrMin= 6.73D-02
 ErrMax= 6.73D-02  0.00D+00 EMaxC= 1.00D-01 BMatC= 8.49D-01 BMatP= 8.49D-01
 IDIUse=3 WtCom= 3.27D-01 WtEn= 6.73D-01
 Coeff-Com:  0.100D+01
 Coeff-En:   0.100D+01
 Coeff:      0.100D+01
 Gap=    -0.191 Goal=   None    Shift=    0.000
 GapD=   -0.191 DampG=0.250 DampE=0.500 DampFc=0.2500 IDamp=-1.
 Damping current iteration by 2.50D-01
 RMSDP=8.35D-01 MaxDP=7.09D+01              OVMax= 8.90D-01

 Cycle   2  Pass 1  IDiag  1:
 RMSU=  1.95D-01    CP:  2.06D+00
 E= -1454.82552107389     Delta-E=       -0.160843422969 Rises=F Damp=T
 DIIS: error= 1.92D-02 at cycle   2 NSaved=   2.
 NSaved= 2 IEnMin= 2 EnMin= -1454.82552107389     IErMin= 2 ErrMin= 1.92D-02
 ErrMax= 1.92D-02  0.00D+00 EMaxC= 1.00D-01 BMatC= 1.85D-01 BMatP= 8.49D-01
 IDIUse=3 WtCom= 8.08D-01 WtEn= 1.92D-01
 Coeff-Com: -0.259D+00 0.126D+01
 Coeff-En:   0.355D+00 0.645D+00
 Coeff:     -0.141D+00 0.114D+01
 Gap=     0.262 Goal=   None    Shift=    0.000
 RMSDP=2.12D-01 MaxDP=1.84D+01 DE=-1.61D-01 OVMax= 9.14D-01

 Cycle   3  Pass 1  IDiag  1:
 RMSU=  1.58D-02    CP:  8.95D-01  2.82D-03
 E= -1455.10624006684     Delta-E=       -0.280718992948 Rises=F Damp=F
 DIIS: error= 3.90D-02 at cycle   3 NSaved=   3.
 NSaved= 3 IEnMin= 3 EnMin= -1455.10624006684     IErMin= 2 ErrMin= 1.92D-02
 ErrMax= 3.90D-02  0.00D+00 EMaxC= 1.00D-01 BMatC= 3.40D-01 BMatP= 1.85D-01
 IDIUse=2 WtCom= 0.00D+00 WtEn= 1.00D+00
 Coeff-En:   0.000D+00 0.269D+00 0.731D+00
 Coeff:      0.000D+00 0.269D+00 0.731D+00
 Gap=    -0.035 Goal=   None    Shift=    0.000
 RMSDP=3.56D-02 MaxDP=2.02D+00 DE=-2.81D-01 OVMax= 7.05D-01

 Cycle   4  Pass 1  IDiag  1:
 RMSU=  3.12D-02    CP:  9.42D-01  8.87D-02  1.14D+00
 E= -1453.77166869171     Delta-E=        1.334571375124 Rises=F Damp=F
 DIIS: error= 7.89D-02 at cycle   4 NSaved=   4.
 NSaved= 4 IEnMin= 3 EnMin= -1455.10624006684     IErMin= 2 ErrMin= 1.92D-02
 ErrMax= 7.89D-02  0.00D+00 EMaxC= 1.00D-01 BMatC= 1.24D+00 BMatP= 1.85D-01
 IDIUse=2 WtCom= 0.00D+00 WtEn= 1.00D+00
 Coeff-En:   0.000D+00 0.000D+00 0.708D+00 0.292D+00
 Coeff:      0.000D+00 0.000D+00 0.708D+00 0.292D+00
 Gap=     0.286 Goal=   None    Shift=    0.000
 RMSDP=3.36D-02 MaxDP=1.56D+00 DE= 1.33D+00 OVMax= 9.89D-01

 Cycle   5  Pass 1  IDiag  1:
 RMSU=  1.78D-02    CP:  9.00D-01  4.11D-03  6.14D-01  3.10D-01
 E= -1455.14466851090     Delta-E=       -1.372999819188 Rises=F Damp=F
 DIIS: error= 4.87D-02 at cycle   5 NSaved=   5.
 NSaved= 5 IEnMin= 5 EnMin= -1455.14466851090     IErMin= 2 ErrMin= 1.92D-02
 ErrMax= 4.87D-02  0.00D+00 EMaxC= 1.00D-01 BMatC= 3.21D-01 BMatP= 1.85D-01
 IDIUse=2 WtCom= 0.00D+00 WtEn= 1.00D+00
 EnCoef did     3 forward-backward iterations
 Coeff-En:   0.000D+00 0.000D+00 0.540D+00 0.190D+00 0.270D+00
 Coeff:      0.000D+00 0.000D+00 0.540D+00 0.190D+00 0.270D+00
 Gap=    -0.120 Goal=   None    Shift=    0.000
 RMSDP=1.32D-02 MaxDP=7.95D-01 DE=-1.37D+00 OVMax= 9.83D-01

 Cycle   6  Pass 1  IDiag  1:
 RMSU=  1.05D-02    CP:  9.54D-01  1.20D-02  7.66D-01  3.79D-01  6.63D-01
 E= -1454.86600332647     Delta-E=        0.278665184428 Rises=F Damp=F
 DIIS: error= 5.88D-02 at cycle   6 NSaved=   6.
 NSaved= 6 IEnMin= 5 EnMin= -1455.14466851090     IErMin= 2 ErrMin= 1.92D-02
 ErrMax= 5.88D-02  0.00D+00 EMaxC= 1.00D-01 BMatC= 3.61D-01 BMatP= 1.85D-01
 IDIUse=2 WtCom= 0.00D+00 WtEn= 1.00D+00
 EnCoef did     3 forward-backward iterations
 Coeff-En:   0.000D+00 0.000D+00 0.314D+00 0.000D+00 0.361D+00 0.325D+00
 Coeff:      0.000D+00 0.000D+00 0.314D+00 0.000D+00 0.361D+00 0.325D+00
 Gap=    -0.005 Goal=   None    Shift=    0.000
 RMSDP=1.17D-02 MaxDP=8.21D-01 DE= 2.79D-01 OVMax= 9.69D-01

 Cycle   7  Pass 1  IDiag  1:
 RMSU=  8.13D-03    CP:  1.00D+00  7.78D-03  7.58D-01  2.78D-01  8.87D-01
                    CP:  4.73D-01
 E= -1455.43790407253     Delta-E=       -0.571900746060 Rises=F Damp=F
 DIIS: error= 3.28D-02 at cycle   7 NSaved=   7.
 NSaved= 7 IEnMin= 7 EnMin= -1455.43790407253     IErMin= 2 ErrMin= 1.92D-02
 ErrMax= 3.28D-02  0.00D+00 EMaxC= 1.00D-01 BMatC= 1.31D-01 BMatP= 1.85D-01
 IDIUse=3 WtCom= 6.72D-01 WtEn= 3.28D-01
 EnCoef did     4 forward-backward iterations
 Coeff-Com: -0.102D+00 0.257D+00 0.236D+00-0.145D-01 0.239D+00 0.231D+00
 Coeff-Com:  0.153D+00
 Coeff-En:   0.000D+00 0.000D+00 0.000D+00 0.000D+00 0.258D+00 0.223D+00
 Coeff-En:   0.519D+00
 Coeff:     -0.685D-01 0.173D+00 0.159D+00-0.971D-02 0.245D+00 0.229D+00
 Coeff:      0.273D+00
 Gap=    -0.004 Goal=   None    Shift=    0.000
 RMSDP=1.04D-02 MaxDP=9.69D-01 DE=-5.72D-01 OVMax= 9.86D-01

 Cycle   8  Pass 1  IDiag  1:
 RMSU=  4.45D-03    CP:  9.22D-01  6.01D-03  6.46D-01  2.65D-01  8.56D-01
                    CP:  4.13D-01  1.24D-01
 E= -1455.40784695334     Delta-E=        0.030057119193 Rises=F Damp=F
 DIIS: error= 2.63D-02 at cycle   8 NSaved=   8.
 NSaved= 8 IEnMin= 7 EnMin= -1455.43790407253     IErMin= 2 ErrMin= 1.92D-02
 ErrMax= 2.63D-02  0.00D+00 EMaxC= 1.00D-01 BMatC= 1.34D-01 BMatP= 1.31D-01
 IDIUse=3 WtCom= 7.37D-01 WtEn= 2.63D-01
 EnCoef did     2 forward-backward iterations
 Coeff-Com: -0.705D-01 0.182D+00 0.273D-01 0.172D-01-0.124D+00 0.167D+00
 Coeff-Com:  0.306D+00 0.495D+00
 Coeff-En:   0.000D+00 0.000D+00 0.000D+00 0.000D+00 0.000D+00 0.231D+00
 Coeff-En:   0.324D+00 0.446D+00
 Coeff:     -0.520D-01 0.134D+00 0.201D-01 0.127D-01-0.913D-01 0.184D+00
 Coeff:      0.311D+00 0.482D+00
 Gap=     0.007 Goal=   None    Shift=    0.000
 RMSDP=4.32D-03 MaxDP=2.62D-01 DE= 3.01D-02 OVMax= 4.05D-01

 Cycle   9  Pass 1  IDiag  1:
 RMSU=  2.69D-03    CP:  9.55D-01  6.38D-03  6.79D-01  2.75D-01  8.51D-01
                    CP:  5.69D-01  2.86D-01  7.77D-01
 E= -1455.58426090660     Delta-E=       -0.176413953254 Rises=F Damp=F
 DIIS: error= 1.37D-02 at cycle   9 NSaved=   9.
 NSaved= 9 IEnMin= 9 EnMin= -1455.58426090660     IErMin= 9 ErrMin= 1.37D-02
 ErrMax= 1.37D-02  0.00D+00 EMaxC= 1.00D-01 BMatC= 2.32D-02 BMatP= 1.31D-01
 IDIUse=3 WtCom= 8.63D-01 WtEn= 1.37D-01
 Coeff-Com: -0.704D-01 0.146D+00 0.265D-01-0.279D-02-0.707D-01 0.143D+00
 Coeff-Com:  0.736D-01 0.637D-01 0.691D+00
 Coeff-En:   0.000D+00 0.000D+00 0.000D+00 0.000D+00 0.000D+00 0.125D+00
 Coeff-En:   0.000D+00 0.000D+00 0.875D+00
 Coeff:     -0.608D-01 0.126D+00 0.229D-01-0.241D-02-0.610D-01 0.141D+00
 Coeff:      0.635D-01 0.550D-01 0.716D+00
 Gap=     0.060 Goal=   None    Shift=    0.000
 RMSDP=2.53D-03 MaxDP=2.03D-01 DE=-1.76D-01 OVMax= 1.16D-01

 Cycle  10  Pass 1  IDiag  1:
 RMSU=  1.61D-03    CP:  9.74D-01  6.06D-03  7.11D-01  2.94D-01  8.55D-01
                    CP:  6.53D-01  3.74D-01  8.48D-01  1.13D+00
 E= -1455.60503150913     Delta-E=       -0.020770602535 Rises=F Damp=F
 DIIS: error= 7.44D-03 at cycle  10 NSaved=  10.
 NSaved=10 IEnMin=10 EnMin= -1455.60503150913     IErMin=10 ErrMin= 7.44D-03
 ErrMax= 7.44D-03  0.00D+00 EMaxC= 1.00D-01 BMatC= 9.46D-03 BMatP= 2.32D-02
 IDIUse=3 WtCom= 9.26D-01 WtEn= 7.44D-02
 Coeff-Com: -0.473D-01 0.826D-01 0.193D-01-0.141D-01 0.311D-01 0.119D+00
 Coeff-Com: -0.625D-01-0.701D-01 0.157D+00 0.785D+00
 Coeff-En:   0.000D+00 0.000D+00 0.000D+00 0.000D+00 0.000D+00 0.644D-01
 Coeff-En:   0.000D+00 0.000D+00 0.000D+00 0.936D+00
 Coeff:     -0.438D-01 0.765D-01 0.179D-01-0.131D-01 0.288D-01 0.115D+00
 Coeff:     -0.578D-01-0.649D-01 0.145D+00 0.796D+00
 Gap=     0.044 Goal=   None    Shift=    0.000
 RMSDP=1.58D-03 MaxDP=6.66D-02 DE=-2.08D-02 OVMax= 3.87D-02

 Cycle  11  Pass 1  IDiag  1:
 RMSU=  1.12D-03    CP:  9.73D-01  7.74D-03  7.04D-01  3.04D-01  8.43D-01
                    CP:  7.17D-01  2.95D-01  9.11D-01  1.18D+00  1.01D+00
 E= -1455.61517025423     Delta-E=       -0.010138745095 Rises=F Damp=F
 DIIS: error= 7.14D-03 at cycle  11 NSaved=  11.
 NSaved=11 IEnMin=11 EnMin= -1455.61517025423     IErMin=11 ErrMin= 7.14D-03
 ErrMax= 7.14D-03  0.00D+00 EMaxC= 1.00D-01 BMatC= 4.29D-03 BMatP= 9.46D-03
 IDIUse=3 WtCom= 9.29D-01 WtEn= 7.14D-02
 Coeff-Com: -0.248D-01 0.426D-01-0.182D-01-0.418D-03-0.433D-02 0.469D-01
 Coeff-Com: -0.408D-01 0.555D-01-0.334D+00 0.444D+00 0.833D+00
 Coeff-En:   0.000D+00 0.000D+00 0.000D+00 0.000D+00 0.000D+00 0.798D-02
 Coeff-En:   0.000D+00 0.000D+00 0.000D+00 0.000D+00 0.992D+00
 Coeff:     -0.230D-01 0.396D-01-0.169D-01-0.388D-03-0.402D-02 0.441D-01
 Coeff:     -0.378D-01 0.515D-01-0.310D+00 0.412D+00 0.845D+00
 Gap=     0.044 Goal=   None    Shift=    0.000
 RMSDP=2.37D-03 MaxDP=1.52D-01 DE=-1.01D-02 OVMax= 7.15D-02

 Cycle  12  Pass 1  IDiag  1:
 RMSU=  7.98D-04    CP:  9.88D-01  9.51D-03  7.15D-01  3.31D-01  8.70D-01
                    CP:  8.35D-01  3.17D-01  1.01D+00  1.31D+00  1.57D+00
                    CP:  1.23D+00
 E= -1455.62184330906     Delta-E=       -0.006673054835 Rises=F Damp=F
 DIIS: error= 1.60D-03 at cycle  12 NSaved=  12.
 NSaved=12 IEnMin=12 EnMin= -1455.62184330906     IErMin=12 ErrMin= 1.60D-03
 ErrMax= 1.60D-03  0.00D+00 EMaxC= 1.00D-01 BMatC= 5.06D-04 BMatP= 4.29D-03
 IDIUse=3 WtCom= 9.84D-01 WtEn= 1.60D-02
 Coeff-Com: -0.100D-01 0.159D-01-0.441D-02 0.339D-02-0.910D-02-0.430D-02
 Coeff-Com: -0.288D-02 0.366D-01-0.970D-02-0.106D+00 0.266D+00 0.825D+00
 Coeff-En:   0.000D+00 0.000D+00 0.000D+00 0.000D+00 0.000D+00 0.000D+00
 Coeff-En:   0.000D+00 0.000D+00 0.000D+00 0.000D+00 0.000D+00 0.100D+01
 Coeff:     -0.987D-02 0.157D-01-0.434D-02 0.334D-02-0.896D-02-0.423D-02
 Coeff:     -0.283D-02 0.361D-01-0.955D-02-0.105D+00 0.261D+00 0.828D+00
 Gap=     0.051 Goal=   None    Shift=    0.000
 RMSDP=6.03D-04 MaxDP=5.19D-02 DE=-6.67D-03 OVMax= 1.85D-02

 Cycle  13  Pass 1  IDiag  1:
 RMSU=  4.39D-04    CP:  9.87D-01  9.58D-03  7.10D-01  3.27D-01  8.80D-01
                    CP:  8.39D-01  3.40D-01  9.65D-01  1.26D+00  1.49D+00
                    CP:  1.29D+00  1.08D+00
 E= -1455.62217378913     Delta-E=       -0.000330480065 Rises=F Damp=F
 DIIS: error= 1.42D-03 at cycle  13 NSaved=  13.
 NSaved=13 IEnMin=13 EnMin= -1455.62217378913     IErMin=13 ErrMin= 1.42D-03
 ErrMax= 1.42D-03  0.00D+00 EMaxC= 1.00D-01 BMatC= 4.16D-04 BMatP= 5.06D-04
 IDIUse=3 WtCom= 9.86D-01 WtEn= 1.42D-02
 Coeff-Com: -0.801D-02 0.119D-01 0.186D-03 0.431D-03-0.400D-03-0.379D-02
 Coeff-Com: -0.598D-02 0.104D-01 0.702D-01-0.247D-01 0.304D-01 0.355D+00
 Coeff-Com:  0.564D+00
 Coeff-En:   0.000D+00 0.000D+00 0.000D+00 0.000D+00 0.000D+00 0.000D+00
 Coeff-En:   0.000D+00 0.000D+00 0.000D+00 0.000D+00 0.000D+00 0.104D+00
 Coeff-En:   0.896D+00
 Coeff:     -0.790D-02 0.117D-01 0.183D-03 0.425D-03-0.394D-03-0.374D-02
 Coeff:     -0.589D-02 0.103D-01 0.692D-01-0.244D-01 0.300D-01 0.352D+00
 Coeff:      0.569D+00
 Gap=     0.053 Goal=   None    Shift=    0.000
 RMSDP=4.70D-04 MaxDP=3.03D-02 DE=-3.30D-04 OVMax= 6.97D-03

 Cycle  14  Pass 1  IDiag  1:
 RMSU=  1.72D-04    CP:  9.87D-01  9.34D-03  7.08D-01  3.26D-01  8.91D-01
                    CP:  8.20D-01  3.65D-01  9.19D-01  1.24D+00  1.43D+00
                    CP:  1.23D+00  1.04D+00  1.16D+00
 E= -1455.62253082595     Delta-E=       -0.000357036819 Rises=F Damp=F
 DIIS: error= 8.87D-04 at cycle  14 NSaved=  14.
 NSaved=14 IEnMin=14 EnMin= -1455.62253082595     IErMin=14 ErrMin= 8.87D-04
 ErrMax= 8.87D-04  0.00D+00 EMaxC= 1.00D-01 BMatC= 1.75D-04 BMatP= 4.16D-04
 IDIUse=3 WtCom= 9.91D-01 WtEn= 8.87D-03
 Coeff-Com: -0.154D-02 0.153D-02-0.216D-02 0.153D-03-0.921D-03-0.168D-03
 Coeff-Com: -0.934D-02 0.813D-02 0.560D-01 0.632D-01-0.893D-01-0.190D+00
 Coeff-Com:  0.240D-01 0.114D+01
 Coeff-En:   0.000D+00 0.000D+00 0.000D+00 0.000D+00 0.000D+00 0.000D+00
 Coeff-En:   0.000D+00 0.000D+00 0.000D+00 0.000D+00 0.000D+00 0.000D+00
 Coeff-En:   0.000D+00 0.100D+01
 Coeff:     -0.153D-02 0.152D-02-0.214D-02 0.152D-03-0.913D-03-0.166D-03
 Coeff:     -0.926D-02 0.806D-02 0.555D-01 0.627D-01-0.885D-01-0.188D+00
 Coeff:      0.238D-01 0.114D+01
 Gap=     0.055 Goal=   None    Shift=    0.000
 RMSDP=4.86D-04 MaxDP=4.77D-02 DE=-3.57D-04 OVMax= 1.11D-02

 Cycle  15  Pass 1  IDiag  1:
 RMSU=  1.09D-04    CP:  9.89D-01  9.31D-03  7.04D-01  3.25D-01  9.04D-01
                    CP:  8.09D-01  3.98D-01  8.85D-01  1.21D+00  1.39D+00
                    CP:  1.15D+00  1.04D+00  1.43D+00  1.55D+00
 E= -1455.62274804822     Delta-E=       -0.000217222275 Rises=F Damp=F
 DIIS: error= 4.29D-04 at cycle  15 NSaved=  15.
 NSaved=15 IEnMin=15 EnMin= -1455.62274804822     IErMin=15 ErrMin= 4.29D-04
 ErrMax= 4.29D-04  0.00D+00 EMaxC= 1.00D-01 BMatC= 7.27D-05 BMatP= 1.75D-04
 IDIUse=3 WtCom= 9.96D-01 WtEn= 4.29D-03
 Coeff-Com:  0.103D-02-0.167D-02 0.416D-03 0.521D-03-0.990D-03 0.614D-03
 Coeff-Com: -0.103D-01 0.922D-02 0.269D-01-0.194D-01-0.738D-01-0.849D-01
 Coeff-Com: -0.127D+00 0.173D+00 0.111D+01
 Coeff-En:   0.000D+00 0.000D+00 0.000D+00 0.000D+00 0.000D+00 0.000D+00
 Coeff-En:   0.000D+00 0.000D+00 0.000D+00 0.000D+00 0.000D+00 0.000D+00
 Coeff-En:   0.000D+00 0.000D+00 0.100D+01
 Coeff:      0.103D-02-0.166D-02 0.415D-03 0.519D-03-0.986D-03 0.612D-03
 Coeff:     -0.103D-01 0.918D-02 0.268D-01-0.193D-01-0.735D-01-0.845D-01
 Coeff:     -0.126D+00 0.172D+00 0.111D+01
 Gap=     0.056 Goal=   None    Shift=    0.000
 RMSDP=2.15D-04 MaxDP=1.30D-02 DE=-2.17D-04 OVMax= 9.25D-03

 Cycle  16  Pass 1  IDiag  1:
 RMSU=  9.63D-05    CP:  9.88D-01  9.29D-03  7.00D-01  3.25D-01  9.05D-01
                    CP:  8.01D-01  4.03D-01  8.60D-01  1.20D+00  1.39D+00
                    CP:  1.14D+00  1.06D+00  1.50D+00  1.82D+00  1.73D+00
 E= -1455.62284855517     Delta-E=       -0.000100506954 Rises=F Damp=F
 DIIS: error= 3.16D-04 at cycle  16 NSaved=  16.
 NSaved=16 IEnMin=16 EnMin= -1455.62284855517     IErMin=16 ErrMin= 3.16D-04
 ErrMax= 3.16D-04  0.00D+00 EMaxC= 1.00D-01 BMatC= 5.48D-05 BMatP= 7.27D-05
 IDIUse=3 WtCom= 9.97D-01 WtEn= 3.16D-03
 Coeff-Com:  0.439D-04-0.549D-04 0.169D-02 0.163D-03-0.118D-02 0.823D-03
 Coeff-Com: -0.950D-02 0.897D-02 0.219D-01-0.536D-01-0.408D-01 0.642D-01
 Coeff-Com:  0.293D-01-0.300D+00 0.308D+00 0.970D+00
 Coeff-En:   0.000D+00 0.000D+00 0.000D+00 0.000D+00 0.000D+00 0.000D+00
 Coeff-En:   0.000D+00 0.000D+00 0.000D+00 0.000D+00 0.000D+00 0.000D+00
 Coeff-En:   0.000D+00 0.000D+00 0.000D+00 0.100D+01
 Coeff:      0.438D-04-0.547D-04 0.168D-02 0.162D-03-0.118D-02 0.820D-03
 Coeff:     -0.947D-02 0.894D-02 0.218D-01-0.534D-01-0.407D-01 0.640D-01
 Coeff:      0.292D-01-0.299D+00 0.307D+00 0.970D+00
 Gap=     0.056 Goal=   None    Shift=    0.000
 RMSDP=1.65D-04 MaxDP=1.36D-02 DE=-1.01D-04 OVMax= 7.71D-03

 Cycle  17  Pass 1  IDiag  1:
 RMSU=  4.38D-05    CP:  9.87D-01  9.33D-03  6.99D-01  3.27D-01  9.01D-01
                    CP:  7.99D-01  3.99D-01  8.59D-01  1.19D+00  1.40D+00
                    CP:  1.16D+00  1.07D+00  1.45D+00  1.85D+00  2.27D+00
                    CP:  1.68D+00
 E= -1455.62290783268     Delta-E=       -0.000059277503 Rises=F Damp=F
 DIIS: error= 2.92D-04 at cycle  17 NSaved=  17.
 NSaved=17 IEnMin=17 EnMin= -1455.62290783268     IErMin=17 ErrMin= 2.92D-04
 ErrMax= 2.92D-04  0.00D+00 EMaxC= 1.00D-01 BMatC= 4.23D-05 BMatP= 5.48D-05
 IDIUse=3 WtCom= 9.97D-01 WtEn= 2.92D-03
 Coeff-Com: -0.112D-02 0.152D-02 0.138D-02 0.262D-03-0.112D-02 0.360D-03
 Coeff-Com: -0.654D-02 0.659D-02 0.235D-01-0.380D-01-0.250D-01 0.857D-01
 Coeff-Com:  0.143D+00-0.246D+00-0.542D+00 0.237D+00 0.136D+01
 Coeff-En:   0.000D+00 0.000D+00 0.000D+00 0.000D+00 0.000D+00 0.000D+00
 Coeff-En:   0.000D+00 0.000D+00 0.000D+00 0.000D+00 0.000D+00 0.000D+00
 Coeff-En:   0.000D+00 0.000D+00 0.000D+00 0.000D+00 0.100D+01
 Coeff:     -0.112D-02 0.152D-02 0.137D-02 0.261D-03-0.112D-02 0.359D-03
 Coeff:     -0.652D-02 0.657D-02 0.234D-01-0.378D-01-0.249D-01 0.855D-01
 Coeff:      0.143D+00-0.245D+00-0.540D+00 0.237D+00 0.136D+01
 Gap=     0.056 Goal=   None    Shift=    0.000
 RMSDP=2.75D-04 MaxDP=2.48D-02 DE=-5.93D-05 OVMax= 1.15D-02

 Cycle  18  Pass 1  IDiag  1:
 RMSU=  2.50D-05    CP:  9.86D-01  9.36D-03  6.98D-01  3.29D-01  8.93D-01
                    CP:  7.93D-01  3.90D-01  8.54D-01  1.19D+00  1.42D+00
                    CP:  1.20D+00  1.07D+00  1.37D+00  1.91D+00  3.00D+00
                    CP:  2.78D+00  2.71D+00
 E= -1455.62297591584     Delta-E=       -0.000068083159 Rises=F Damp=F
 DIIS: error= 2.35D-04 at cycle  18 NSaved=  18.
 NSaved=18 IEnMin=18 EnMin= -1455.62297591584     IErMin=18 ErrMin= 2.35D-04
 ErrMax= 2.35D-04  0.00D+00 EMaxC= 1.00D-01 BMatC= 2.62D-05 BMatP= 4.23D-05
 IDIUse=3 WtCom= 9.98D-01 WtEn= 2.35D-03
 Coeff-Com: -0.110D-02 0.154D-02 0.229D-03 0.253D-03-0.927D-04-0.596D-04
 Coeff-Com: -0.356D-02 0.270D-02 0.198D-01-0.590D-02-0.280D-01-0.813D-02
 Coeff-Com:  0.558D-01 0.752D-01-0.298D+00-0.467D+00 0.133D+00 0.152D+01
 Coeff-En:   0.000D+00 0.000D+00 0.000D+00 0.000D+00 0.000D+00 0.000D+00
 Coeff-En:   0.000D+00 0.000D+00 0.000D+00 0.000D+00 0.000D+00 0.000D+00
 Coeff-En:   0.000D+00 0.000D+00 0.000D+00 0.000D+00 0.000D+00 0.100D+01
 Coeff:     -0.110D-02 0.154D-02 0.228D-03 0.252D-03-0.925D-04-0.595D-04
 Coeff:     -0.355D-02 0.269D-02 0.198D-01-0.589D-02-0.280D-01-0.811D-02
 Coeff:      0.557D-01 0.750D-01-0.297D+00-0.465D+00 0.132D+00 0.152D+01
 Gap=     0.056 Goal=   None    Shift=    0.000
 RMSDP=3.18D-04 MaxDP=2.42D-02 DE=-6.81D-05 OVMax= 1.35D-02

 Cycle  19  Pass 1  IDiag  1:
 RMSU=  1.62D-04    CP:  9.84D-01  9.46D-03  6.97D-01  3.33D-01  8.85D-01
                    CP:  7.86D-01  3.82D-01  8.49D-01  1.17D+00  1.44D+00
                    CP:  1.25D+00  1.08D+00  1.31D+00  1.99D+00  3.00D+00
                    CP:  3.00D+00  3.00D+00  2.89D+00
 E= -1455.62302768245     Delta-E=       -0.000051766611 Rises=F Damp=F
 DIIS: error= 1.65D-04 at cycle  19 NSaved=  19.
 NSaved=19 IEnMin=19 EnMin= -1455.62302768245     IErMin=19 ErrMin= 1.65D-04
 ErrMax= 1.65D-04  0.00D+00 EMaxC= 1.00D-01 BMatC= 1.04D-05 BMatP= 2.62D-05
 IDIUse=3 WtCom= 9.98D-01 WtEn= 1.65D-03
 Coeff-Com: -0.244D-03 0.300D-03-0.444D-03 0.319D-03 0.392D-03-0.373D-03
 Coeff-Com: -0.679D-03 0.553D-04 0.115D-01-0.304D-02-0.209D-01-0.422D-01
 Coeff-Com: -0.609D-01 0.121D+00 0.358D+00-0.642D-01-0.107D+01 0.294D+00
 Coeff-Com:  0.148D+01
 Coeff-En:   0.000D+00 0.000D+00 0.000D+00 0.000D+00 0.000D+00 0.000D+00
 Coeff-En:   0.000D+00 0.000D+00 0.000D+00 0.000D+00 0.000D+00 0.000D+00
 Coeff-En:   0.000D+00 0.000D+00 0.000D+00 0.000D+00 0.000D+00 0.000D+00
 Coeff-En:   0.100D+01
 Coeff:     -0.243D-03 0.300D-03-0.444D-03 0.319D-03 0.391D-03-0.373D-03
 Coeff:     -0.678D-03 0.553D-04 0.115D-01-0.304D-02-0.209D-01-0.422D-01
 Coeff:     -0.608D-01 0.120D+00 0.357D+00-0.641D-01-0.107D+01 0.294D+00
 Coeff:      0.148D+01
 Gap=     0.056 Goal=   None    Shift=    0.000
 RMSDP=2.46D-04 MaxDP=1.38D-02 DE=-5.18D-05 OVMax= 1.06D-02

 Cycle  20  Pass 1  IDiag  1:
 RMSU=  5.49D-05    CP:  9.82D-01  9.55D-03  6.96D-01  3.36D-01  8.80D-01
                    CP:  7.81D-01  3.76D-01  8.43D-01  1.15D+00  1.45D+00
                    CP:  1.31D+00  1.08D+00  1.28D+00  2.12D+00  3.00D+00
                    CP:  3.00D+00  3.00D+00  3.00D+00  1.85D+00
 E= -1455.62304957163     Delta-E=       -0.000021889184 Rises=F Damp=F
 DIIS: error= 7.10D-05 at cycle  20 NSaved=  20.
 NSaved=20 IEnMin=20 EnMin= -1455.62304957163     IErMin=20 ErrMin= 7.10D-05
 ErrMax= 7.10D-05  0.00D+00 EMaxC= 1.00D-01 BMatC= 1.41D-06 BMatP= 1.04D-05
 IDIUse=1 WtCom= 1.00D+00 WtEn= 0.00D+00
 Coeff-Com: -0.373D-05 0.741D-05-0.248D-04 0.104D-03 0.864D-04-0.218D-03
 Coeff-Com: -0.296D-03-0.349D-04 0.430D-02-0.733D-02-0.544D-02-0.112D-02
 Coeff-Com: -0.337D-01-0.186D-01 0.237D+00 0.287D+00-0.379D+00-0.630D+00
 Coeff-Com:  0.532D+00 0.102D+01
 Coeff:     -0.373D-05 0.741D-05-0.248D-04 0.104D-03 0.864D-04-0.218D-03
 Coeff:     -0.296D-03-0.349D-04 0.430D-02-0.733D-02-0.544D-02-0.112D-02
 Coeff:     -0.337D-01-0.186D-01 0.237D+00 0.287D+00-0.379D+00-0.630D+00
 Coeff:      0.532D+00 0.102D+01
 Gap=     0.056 Goal=   None    Shift=    0.000
 RMSDP=5.98D-05 MaxDP=3.47D-03 DE=-2.19D-05 OVMax= 2.18D-03

 Cycle  21  Pass 1  IDiag  1:
 Restarting incremental Fock formation.
 E= -1455.62305237406     Delta-E=       -0.000002802432 Rises=F Damp=F
 DIIS: error= 1.96D-05 at cycle  21 NSaved=  20.
 NSaved=20 IEnMin=20 EnMin= -1455.62305237406     IErMin=20 ErrMin= 1.96D-05
 ErrMax= 1.96D-05  0.00D+00 EMaxC= 1.00D-01 BMatC= 1.52D-07 BMatP= 1.41D-06
 IDIUse=1 WtCom= 1.00D+00 WtEn= 0.00D+00
 Coeff-Com: -0.253D-04 0.377D-04 0.113D-03-0.338D-04 0.712D-05-0.178D-03
 Coeff-Com:  0.161D-03 0.180D-03-0.296D-02 0.880D-03 0.935D-02-0.194D-03
 Coeff-Com: -0.414D-01-0.164D-02 0.132D+00 0.139D+00-0.297D+00-0.175D+00
 Coeff-Com:  0.360D+00 0.876D+00
 Coeff:     -0.253D-04 0.377D-04 0.113D-03-0.338D-04 0.712D-05-0.178D-03
 Coeff:      0.161D-03 0.180D-03-0.296D-02 0.880D-03 0.935D-02-0.194D-03
 Coeff:     -0.414D-01-0.164D-02 0.132D+00 0.139D+00-0.297D+00-0.175D+00
 Coeff:      0.360D+00 0.876D+00
 Gap=     0.056 Goal=   None    Shift=    0.000
 RMSDP=1.60D-05 MaxDP=1.05D-03 DE=-2.80D-06 OVMax= 5.30D-04

 Cycle  22  Pass 1  IDiag  1:
 RMSU=  1.33D-05    CP:  1.00D+00
 E= -1455.62305274332     Delta-E=       -0.000000369260 Rises=F Damp=F
 DIIS: error= 9.92D-06 at cycle  22 NSaved=  20.
 NSaved=20 IEnMin=20 EnMin= -1455.62305274332     IErMin=20 ErrMin= 9.92D-06
 ErrMax= 9.92D-06  0.00D+00 EMaxC= 1.00D-01 BMatC= 1.83D-08 BMatP= 1.52D-07
 IDIUse=1 WtCom= 1.00D+00 WtEn= 0.00D+00
 Coeff-Com: -0.735D-05 0.147D-04-0.783D-04 0.264D-04-0.187D-04 0.213D-03
 Coeff-Com: -0.789D-03 0.697D-05 0.374D-03 0.257D-02 0.331D-02-0.558D-02
 Coeff-Com: -0.364D-01-0.673D-02 0.102D+00 0.648D-02-0.136D+00-0.461D-01
 Coeff-Com:  0.234D+00 0.883D+00
 Coeff:     -0.735D-05 0.147D-04-0.783D-04 0.264D-04-0.187D-04 0.213D-03
 Coeff:     -0.789D-03 0.697D-05 0.374D-03 0.257D-02 0.331D-02-0.558D-02
 Coeff:     -0.364D-01-0.673D-02 0.102D+00 0.648D-02-0.136D+00-0.461D-01
 Coeff:      0.234D+00 0.883D+00
 Gap=     0.056 Goal=   None    Shift=    0.000
 RMSDP=5.44D-06 MaxDP=2.55D-04 DE=-3.69D-07 OVMax= 2.00D-04

 Cycle  23  Pass 1  IDiag  1:
 RMSU=  4.68D-06    CP:  1.00D+00  1.16D+00
 E= -1455.62305279662     Delta-E=       -0.000000053297 Rises=F Damp=F
 DIIS: error= 8.01D-06 at cycle  23 NSaved=  20.
 NSaved=20 IEnMin=20 EnMin= -1455.62305279662     IErMin=20 ErrMin= 8.01D-06
 ErrMax= 8.01D-06  0.00D+00 EMaxC= 1.00D-01 BMatC= 1.11D-08 BMatP= 1.83D-08
 IDIUse=1 WtCom= 1.00D+00 WtEn= 0.00D+00
 Coeff-Com: -0.627D-05-0.340D-04 0.205D-04-0.114D-04 0.114D-03-0.388D-03
 Coeff-Com:  0.323D-03-0.448D-03-0.410D-03 0.167D-02 0.823D-02-0.152D-01
 Coeff-Com: -0.252D-01 0.193D-01 0.547D-01-0.275D-01-0.869D-01-0.699D-01
 Coeff-Com:  0.354D+00 0.788D+00
 Coeff:     -0.627D-05-0.340D-04 0.205D-04-0.114D-04 0.114D-03-0.388D-03
 Coeff:      0.323D-03-0.448D-03-0.410D-03 0.167D-02 0.823D-02-0.152D-01
 Coeff:     -0.252D-01 0.193D-01 0.547D-01-0.275D-01-0.869D-01-0.699D-01
 Coeff:      0.354D+00 0.788D+00
 Gap=     0.056 Goal=   None    Shift=    0.000
 RMSDP=3.30D-06 MaxDP=2.40D-04 DE=-5.33D-08 OVMax= 1.43D-04

 Cycle  24  Pass 1  IDiag  1:
 RMSU=  3.01D-06    CP:  1.00D+00  1.07D+00  1.05D+00
 E= -1455.62305281440     Delta-E=       -0.000000017773 Rises=F Damp=F
 DIIS: error= 5.09D-06 at cycle  24 NSaved=  20.
 NSaved=20 IEnMin=20 EnMin= -1455.62305281440     IErMin=20 ErrMin= 5.09D-06
 ErrMax= 5.09D-06  0.00D+00 EMaxC= 1.00D-01 BMatC= 4.15D-09 BMatP= 1.11D-08
 IDIUse=1 WtCom= 1.00D+00 WtEn= 0.00D+00
 Coeff-Com: -0.377D-05 0.759D-06-0.757D-05 0.143D-04 0.490D-04 0.114D-05
 Coeff-Com: -0.493D-03-0.839D-03-0.537D-04 0.591D-02 0.296D-02-0.603D-02
 Coeff-Com: -0.203D-01 0.111D-01 0.248D-01-0.111D-01-0.656D-01-0.127D+00
 Coeff-Com:  0.193D+00 0.994D+00
 Coeff:     -0.377D-05 0.759D-06-0.757D-05 0.143D-04 0.490D-04 0.114D-05
 Coeff:     -0.493D-03-0.839D-03-0.537D-04 0.591D-02 0.296D-02-0.603D-02
 Coeff:     -0.203D-01 0.111D-01 0.248D-01-0.111D-01-0.656D-01-0.127D+00
 Coeff:      0.193D+00 0.994D+00
 Gap=     0.056 Goal=   None    Shift=    0.000
 RMSDP=3.33D-06 MaxDP=2.14D-04 DE=-1.78D-08 OVMax= 1.10D-04

 Cycle  25  Pass 1  IDiag  1:
 RMSU=  2.05D-06    CP:  1.00D+00  1.16D+00  1.51D+00  1.11D+00
 E= -1455.62305282542     Delta-E=       -0.000000011024 Rises=F Damp=F
 DIIS: error= 1.40D-06 at cycle  25 NSaved=  20.
 NSaved=20 IEnMin=20 EnMin= -1455.62305282542     IErMin=20 ErrMin= 1.40D-06
 ErrMax= 1.40D-06  0.00D+00 EMaxC= 1.00D-01 BMatC= 5.13D-10 BMatP= 4.15D-09
 IDIUse=1 WtCom= 1.00D+00 WtEn= 0.00D+00
 Coeff-Com: -0.103D-05-0.471D-05-0.565D-05 0.653D-04 0.549D-04-0.121D-03
 Coeff-Com: -0.449D-03-0.245D-03 0.382D-03 0.247D-02 0.199D-02-0.824D-02
 Coeff-Com: -0.673D-02 0.995D-02 0.961D-02-0.243D-02-0.106D+00-0.112D+00
 Coeff-Com:  0.331D+00 0.880D+00
 Coeff:     -0.103D-05-0.471D-05-0.565D-05 0.653D-04 0.549D-04-0.121D-03
 Coeff:     -0.449D-03-0.245D-03 0.382D-03 0.247D-02 0.199D-02-0.824D-02
 Coeff:     -0.673D-02 0.995D-02 0.961D-02-0.243D-02-0.106D+00-0.112D+00
 Coeff:      0.331D+00 0.880D+00
 Gap=     0.056 Goal=   None    Shift=    0.000
 RMSDP=2.63D-06 MaxDP=1.45D-04 DE=-1.10D-08 OVMax= 1.14D-04

 Cycle  26  Pass 1  IDiag  1:
 RMSU=  7.81D-07    CP:  1.00D+00  1.26D+00  1.78D+00  7.79D-01  1.41D+00
 E= -1455.62305282840     Delta-E=       -0.000000002981 Rises=F Damp=F
 DIIS: error= 4.82D-07 at cycle  26 NSaved=  20.
 NSaved=20 IEnMin=20 EnMin= -1455.62305282840     IErMin=20 ErrMin= 4.82D-07
 ErrMax= 4.82D-07  0.00D+00 EMaxC= 1.00D-01 BMatC= 4.60D-11 BMatP= 5.13D-10
 IDIUse=1 WtCom= 1.00D+00 WtEn= 0.00D+00
 Coeff-Com: -0.613D-06-0.641D-05 0.951D-05 0.802D-04 0.167D-04-0.166D-03
 Coeff-Com: -0.916D-04-0.758D-03 0.713D-03 0.119D-02 0.160D-04-0.342D-02
 Coeff-Com: -0.712D-03 0.322D-02 0.110D-01-0.160D-01-0.896D-01-0.722D-01
 Coeff-Com:  0.369D+00 0.798D+00
 Coeff:     -0.613D-06-0.641D-05 0.951D-05 0.802D-04 0.167D-04-0.166D-03
 Coeff:     -0.916D-04-0.758D-03 0.713D-03 0.119D-02 0.160D-04-0.342D-02
 Coeff:     -0.712D-03 0.322D-02 0.110D-01-0.160D-01-0.896D-01-0.722D-01
 Coeff:      0.369D+00 0.798D+00
 Gap=     0.056 Goal=   None    Shift=    0.000
 RMSDP=8.50D-07 MaxDP=6.27D-05 DE=-2.98D-09 OVMax= 3.36D-05

 Cycle  27  Pass 1  IDiag  1:
 RMSU=  2.20D-07    CP:  1.00D+00  1.29D+00  1.88D+00  6.66D-01  1.50D+00
                    CP:  1.26D+00
 E= -1455.62305282869     Delta-E=       -0.000000000286 Rises=F Damp=F
 DIIS: error= 2.06D-07 at cycle  27 NSaved=  20.
 NSaved=20 IEnMin=20 EnMin= -1455.62305282869     IErMin=20 ErrMin= 2.06D-07
 ErrMax= 2.06D-07  0.00D+00 EMaxC= 1.00D-01 BMatC= 1.98D-11 BMatP= 4.60D-11
 IDIUse=1 WtCom= 1.00D+00 WtEn= 0.00D+00
 Coeff-Com:  0.145D-05-0.993D-05-0.463D-07 0.288D-04 0.130D-03 0.132D-03
 Coeff-Com: -0.658D-03-0.536D-03 0.208D-03 0.302D-02 0.507D-04-0.322D-02
 Coeff-Com: -0.723D-03 0.771D-02 0.244D-01-0.654D-02-0.127D+00-0.126D+00
 Coeff-Com:  0.332D+00 0.896D+00
 Coeff:      0.145D-05-0.993D-05-0.463D-07 0.288D-04 0.130D-03 0.132D-03
 Coeff:     -0.658D-03-0.536D-03 0.208D-03 0.302D-02 0.507D-04-0.322D-02
 Coeff:     -0.723D-03 0.771D-02 0.244D-01-0.654D-02-0.127D+00-0.126D+00
 Coeff:      0.332D+00 0.896D+00
 Gap=     0.056 Goal=   None    Shift=    0.000
 RMSDP=2.17D-07 MaxDP=1.39D-05 DE=-2.86D-10 OVMax= 9.30D-06

 Cycle  28  Pass 1  IDiag  1:
 RMSU=  1.34D-07    CP:  1.00D+00  1.28D+00  1.87D+00  6.51D-01  1.48D+00
                    CP:  1.41D+00  1.28D+00
 E= -1455.62305282878     Delta-E=       -0.000000000090 Rises=F Damp=F
 DIIS: error= 1.84D-07 at cycle  28 NSaved=  20.
 NSaved=20 IEnMin=20 EnMin= -1455.62305282878     IErMin=20 ErrMin= 1.84D-07
 ErrMax= 1.84D-07  0.00D+00 EMaxC= 1.00D-01 BMatC= 4.92D-12 BMatP= 1.98D-11
 IDIUse=1 WtCom= 1.00D+00 WtEn= 0.00D+00
 Coeff-Com: -0.530D-05-0.174D-04 0.592D-05 0.103D-03 0.777D-04-0.131D-03
 Coeff-Com: -0.227D-03-0.418D-05 0.106D-02 0.730D-05-0.689D-03-0.484D-04
 Coeff-Com:  0.136D-02 0.837D-02 0.130D-01-0.289D-01-0.119D+00-0.463D-01
 Coeff-Com:  0.255D+00 0.916D+00
 Coeff:     -0.530D-05-0.174D-04 0.592D-05 0.103D-03 0.777D-04-0.131D-03
 Coeff:     -0.227D-03-0.418D-05 0.106D-02 0.730D-05-0.689D-03-0.484D-04
 Coeff:      0.136D-02 0.837D-02 0.130D-01-0.289D-01-0.119D+00-0.463D-01
 Coeff:      0.255D+00 0.916D+00
 Gap=     0.056 Goal=   None    Shift=    0.000
 RMSDP=1.36D-07 MaxDP=7.60D-06 DE=-8.96D-11 OVMax= 5.03D-06

 Cycle  29  Pass 1  IDiag  1:
 RMSU=  5.49D-08    CP:  1.00D+00  1.28D+00  1.89D+00  6.49D-01  1.50D+00
                    CP:  1.42D+00  1.50D+00  1.23D+00
 E= -1455.62305282878     Delta-E=        0.000000000001 Rises=F Damp=F
 DIIS: error= 1.39D-07 at cycle  29 NSaved=  20.
 NSaved=20 IEnMin=19 EnMin= -1455.62305282878     IErMin=20 ErrMin= 1.39D-07
 ErrMax= 1.39D-07  0.00D+00 EMaxC= 1.00D-01 BMatC= 2.94D-12 BMatP= 4.92D-12
 IDIUse=1 WtCom= 1.00D+00 WtEn= 0.00D+00
 Coeff-Com: -0.885D-05-0.233D-05 0.254D-04 0.776D-05 0.789D-04 0.736D-04
 Coeff-Com: -0.466D-04-0.282D-03-0.378D-03 0.595D-03 0.644D-03-0.486D-03
 Coeff-Com: -0.293D-02 0.359D-02 0.116D-01-0.150D-01-0.720D-01-0.108D+00
 Coeff-Com:  0.368D+00 0.816D+00
 Coeff:     -0.885D-05-0.233D-05 0.254D-04 0.776D-05 0.789D-04 0.736D-04
 Coeff:     -0.466D-04-0.282D-03-0.378D-03 0.595D-03 0.644D-03-0.486D-03
 Coeff:     -0.293D-02 0.359D-02 0.116D-01-0.150D-01-0.720D-01-0.108D+00
 Coeff:      0.368D+00 0.816D+00
 Gap=     0.056 Goal=   None    Shift=    0.000
 RMSDP=1.51D-07 MaxDP=1.29D-05 DE= 1.36D-12 OVMax= 6.09D-06

 Cycle  30  Pass 1  IDiag  1:
 RMSU=  2.91D-08    CP:  1.00D+00  1.29D+00  1.91D+00  6.38D-01  1.54D+00
                    CP:  1.43D+00  1.49D+00  1.28D+00  1.52D+00
 E= -1455.62305282881     Delta-E=       -0.000000000033 Rises=F Damp=F
 DIIS: error= 3.95D-08 at cycle  30 NSaved=  20.
 NSaved=20 IEnMin=20 EnMin= -1455.62305282881     IErMin=20 ErrMin= 3.95D-08
 ErrMax= 3.95D-08  0.00D+00 EMaxC= 1.00D-01 BMatC= 2.48D-13 BMatP= 2.94D-12
 IDIUse=1 WtCom= 1.00D+00 WtEn= 0.00D+00
 Coeff-Com: -0.589D-06-0.181D-05 0.908D-06 0.252D-04-0.909D-05-0.718D-04
 Coeff-Com: -0.160D-04-0.756D-04 0.288D-04 0.838D-04-0.107D-03-0.978D-03
 Coeff-Com: -0.124D-02 0.373D-02 0.150D-01 0.115D-02-0.650D-01-0.717D-01
 Coeff-Com:  0.136D+00 0.984D+00
 Coeff:     -0.589D-06-0.181D-05 0.908D-06 0.252D-04-0.909D-05-0.718D-04
 Coeff:     -0.160D-04-0.756D-04 0.288D-04 0.838D-04-0.107D-03-0.978D-03
 Coeff:     -0.124D-02 0.373D-02 0.150D-01 0.115D-02-0.650D-01-0.717D-01
 Coeff:      0.136D+00 0.984D+00
 Gap=     0.056 Goal=   None    Shift=    0.000
 RMSDP=5.24D-08 MaxDP=3.46D-06 DE=-3.27D-11 OVMax= 1.98D-06

 Cycle  31  Pass 1  IDiag  1:
 RMSU=  8.19D-09    CP:  1.00D+00  1.29D+00  1.92D+00  6.34D-01  1.55D+00
                    CP:  1.43D+00  1.50D+00  1.30D+00  1.71D+00  1.21D+00
 E= -1455.62305282881     Delta-E=       -0.000000000007 Rises=F Damp=F
 DIIS: error= 1.57D-08 at cycle  31 NSaved=  20.
 NSaved=20 IEnMin=20 EnMin= -1455.62305282881     IErMin=20 ErrMin= 1.57D-08
 ErrMax= 1.57D-08  0.00D+00 EMaxC= 1.00D-01 BMatC= 2.37D-14 BMatP= 2.48D-13
 IDIUse=1 WtCom= 1.00D+00 WtEn= 0.00D+00
 Coeff-Com:  0.164D-05 0.197D-05-0.138D-04-0.191D-04-0.406D-06 0.980D-04
 Coeff-Com: -0.212D-04-0.130D-03-0.890D-05 0.162D-03 0.370D-03-0.788D-03
 Coeff-Com: -0.158D-02 0.459D-02 0.969D-02-0.559D-02-0.538D-01-0.550D-01
 Coeff-Com:  0.294D+00 0.808D+00
 Coeff:      0.164D-05 0.197D-05-0.138D-04-0.191D-04-0.406D-06 0.980D-04
 Coeff:     -0.212D-04-0.130D-03-0.890D-05 0.162D-03 0.370D-03-0.788D-03
 Coeff:     -0.158D-02 0.459D-02 0.969D-02-0.559D-02-0.538D-01-0.550D-01
 Coeff:      0.294D+00 0.808D+00
 Gap=     0.056 Goal=   None    Shift=    0.000
 RMSDP=5.55D-09 MaxDP=3.46D-07 DE=-6.82D-12 OVMax= 1.61D-07

 SCF Done:  E(RM062X) =  -1455.62305283     A.U. after   31 cycles
            NFock= 31  Conv=0.56D-08     -V/T= 2.0030
 KE= 1.451319628922D+03 PE=-5.447615534218D+03 EE= 1.540748787808D+03
 Leave Link  502 at Wed Jul  6 07:23:58 2022, MaxMem=   671088640 cpu:            3006.6 elap:             621.4
 (Enter /gpfs/software/gaussian16/sse4/tar/g16/l601.exe)
 Copying SCF densities to generalized density rwf, IOpCl= 0 IROHF=0.

 **********************************************************************

            Population analysis using the SCF density.

 **********************************************************************

 Orbital symmetries:
       Occupied  (A) (A) (A) (A) (A) (A) (A) (A) (A) (A) (A) (A)
                 (A) (A) (A) (A) (A) (A) (A) (A) (A) (A) (A) (A)
                 (A) (A) (A) (A) (A) (A) (A) (A) (A) (A) (A) (A)
                 (A) (A) (A) (A) (A) (A) (A) (A) (A) (A) (A) (A)
                 (A) (A) (A) (A) (A) (A) (A) (A) (A) (A) (A) (A)
       Virtual   (A) (A) (A) (A) (A) (A) (A) (A) (A) (A) (A) (A)
                 (A) (A) (A) (A) (A) (A) (A) (A) (A) (A) (A) (A)
                 (A) (A) (A) (A) (A) (A) (A) (A) (A) (A) (A) (A)
                 (A) (A) (A) (A) (A) (A) (A) (A) (A) (A) (A) (A)
                 (A) (A) (A) (A) (A) (A) (A) (A) (A) (A) (A) (A)
                 (A) (A) (A) (A) (A) (A) (A) (A) (A) (A) (A) (A)
                 (A) (A) (A) (A) (A) (A) (A) (A) (A) (A) (A) (A)
                 (A) (A) (A) (A) (A) (A) (A) (A) (A) (A) (A) (A)
                 (A) (A) (A) (A) (A) (A) (A) (A) (A) (A) (A) (A)
                 (A) (A) (A) (A) (A) (A) (A) (A) (A) (A) (A) (A)
                 (A) (A) (A) (A) (A) (A) (A) (A) (A) (A) (A) (A)
                 (A) (A) (A) (A) (A) (A) (A) (A) (A) (A) (A) (A)
                 (A) (A) (A) (A) (A) (A) (A) (A) (A) (A) (A) (A)
                 (A) (A) (A) (A) (A) (A) (A) (A) (A) (A) (A) (A)
                 (A) (A) (A) (A) (A) (A) (A) (A) (A) (A) (A) (A)
                 (A) (A) (A) (A) (A) (A) (A) (A) (A) (A) (A) (A)
                 (A) (A) (A) (A) (A) (A) (A) (A) (A) (A) (A) (A)
                 (A) (A) (A) (A) (A) (A) (A) (A) (A) (A) (A) (A)
                 (A) (A) (A) (A) (A) (A) (A) (A) (A) (A) (A) (A)
                 (A) (A) (A) (A) (A) (A) (A) (A) (A) (A) (A) (A)
                 (A) (A) (A) (A) (A) (A) (A) (A) (A) (A) (A) (A)
                 (A) (A) (A) (A) (A) (A) (A) (A) (A) (A) (A) (A)
                 (A) (A) (A) (A) (A) (A) (A) (A) (A) (A) (A) (A)
                 (A) (A) (A) (A) (A) (A) (A) (A) (A) (A) (A) (A)
                 (A) (A) (A) (A) (A) (A) (A) (A) (A) (A) (A) (A)
                 (A) (A) (A) (A) (A) (A) (A) (A) (A) (A) (A) (A)
 The electronic state is 1-A.
 Alpha  occ. eigenvalues -- -102.58554-102.55366 -19.50126 -10.52514 -10.51799
 Alpha  occ. eigenvalues --  -10.50134 -10.48071 -10.47752 -10.47532 -10.46694
 Alpha  occ. eigenvalues --  -10.46541 -10.45497 -10.45117 -10.43141 -10.39121
 Alpha  occ. eigenvalues --   -9.72832  -9.69739  -7.45330  -7.44699  -7.44647
 Alpha  occ. eigenvalues --   -7.42217  -7.41604  -7.41576  -1.03019  -0.89811
 Alpha  occ. eigenvalues --   -0.87644  -0.84873  -0.81711  -0.75598  -0.73014
 Alpha  occ. eigenvalues --   -0.71202  -0.69247  -0.59517  -0.59002  -0.56129
 Alpha  occ. eigenvalues --   -0.54601  -0.48973  -0.46139  -0.43821  -0.41890
 Alpha  occ. eigenvalues --   -0.40523  -0.40171  -0.39772  -0.38307  -0.37628
 Alpha  occ. eigenvalues --   -0.35944  -0.35310  -0.34064  -0.31677  -0.31213
 Alpha  occ. eigenvalues --   -0.30004  -0.28778  -0.27412  -0.25657  -0.23179
 Alpha  occ. eigenvalues --   -0.20405  -0.19991  -0.17750  -0.14367  -0.10245
 Alpha virt. eigenvalues --   -0.04613   0.09648   0.09874   0.10315   0.11086
 Alpha virt. eigenvalues --    0.11473   0.12746   0.12993   0.13454   0.14467
 Alpha virt. eigenvalues --    0.14908   0.15388   0.16318   0.16532   0.16954
 Alpha virt. eigenvalues --    0.17119   0.17259   0.18431   0.18565   0.18587
 Alpha virt. eigenvalues --    0.19165   0.19414   0.19514   0.20151   0.21613
 Alpha virt. eigenvalues --    0.21890   0.22440   0.22524   0.23244   0.23687
 Alpha virt. eigenvalues --    0.24469   0.25290   0.25392   0.25517   0.25911
 Alpha virt. eigenvalues --    0.26561   0.26931   0.27256   0.28556   0.28582
 Alpha virt. eigenvalues --    0.28949   0.29375   0.29740   0.29914   0.30268
 Alpha virt. eigenvalues --    0.30397   0.30936   0.31530   0.31829   0.32294
 Alpha virt. eigenvalues --    0.32395   0.33610   0.34027   0.34195   0.34779
 Alpha virt. eigenvalues --    0.34888   0.35280   0.36431   0.36962   0.37978
 Alpha virt. eigenvalues --    0.38156   0.40149   0.40418   0.41045   0.41475
 Alpha virt. eigenvalues --    0.42288   0.43243   0.43479   0.44132   0.44756
 Alpha virt. eigenvalues --    0.45615   0.46833   0.47244   0.47910   0.49319
 Alpha virt. eigenvalues --    0.49651   0.50414   0.51788   0.52946   0.57355
 Alpha virt. eigenvalues --    0.58127   0.58340   0.58972   0.59409   0.60634
 Alpha virt. eigenvalues --    0.61989   0.63247   0.63988   0.65122   0.65256
 Alpha virt. eigenvalues --    0.67791   0.68529   0.69375   0.69404   0.70153
 Alpha virt. eigenvalues --    0.71508   0.72281   0.73012   0.74184   0.74262
 Alpha virt. eigenvalues --    0.75862   0.76097   0.76932   0.77240   0.77402
 Alpha virt. eigenvalues --    0.79006   0.79277   0.79336   0.81569   0.81702
 Alpha virt. eigenvalues --    0.82078   0.83176   0.83432   0.85342   0.85642
 Alpha virt. eigenvalues --    0.86045   0.87765   0.89404   0.89421   0.93071
 Alpha virt. eigenvalues --    0.94167   0.97602   0.98026   0.98605   0.99719
 Alpha virt. eigenvalues --    1.00899   1.01144   1.01579   1.01978   1.02785
 Alpha virt. eigenvalues --    1.02942   1.03070   1.04522   1.04885   1.05528
 Alpha virt. eigenvalues --    1.06159   1.06312   1.08424   1.09644   1.10635
 Alpha virt. eigenvalues --    1.12005   1.12535   1.12914   1.13545   1.15554
 Alpha virt. eigenvalues --    1.17050   1.17534   1.17639   1.18984   1.22433
 Alpha virt. eigenvalues --    1.22948   1.25405   1.28148   1.28207   1.29583
 Alpha virt. eigenvalues --    1.30823   1.31129   1.32626   1.34039   1.34370
 Alpha virt. eigenvalues --    1.35546   1.38495   1.39632   1.40085   1.42875
 Alpha virt. eigenvalues --    1.43495   1.45885   1.47861   1.48453   1.55971
 Alpha virt. eigenvalues --    1.56425   1.57471   1.60055   1.64658   1.67461
 Alpha virt. eigenvalues --    1.68720   1.69362   1.69957   1.72658   1.73930
 Alpha virt. eigenvalues --    1.75267   1.76517   1.77223   1.78458   1.83983
 Alpha virt. eigenvalues --    1.84015   1.86280   1.87045   1.89395   1.90643
 Alpha virt. eigenvalues --    1.92321   1.92923   1.93985   1.95726   1.98259
 Alpha virt. eigenvalues --    1.99280   2.03148   2.04633   2.05108   2.06163
 Alpha virt. eigenvalues --    2.07221   2.07663   2.08644   2.09192   2.10053
 Alpha virt. eigenvalues --    2.13860   2.14397   2.16738   2.17400   2.22838
 Alpha virt. eigenvalues --    2.24135   2.25500   2.27132   2.33122   2.37094
 Alpha virt. eigenvalues --    2.38022   2.38792   2.40954   2.41238   2.43584
 Alpha virt. eigenvalues --    2.44877   2.47226   2.49150   2.50332   2.54251
 Alpha virt. eigenvalues --    2.54887   2.58685   2.61141   2.63493   2.65447
 Alpha virt. eigenvalues --    2.67604   2.71343   2.75404   2.76602   2.77610
 Alpha virt. eigenvalues --    2.80000   2.81287   2.81993   2.82699   2.82817
 Alpha virt. eigenvalues --    2.86202   2.89269   2.91132   2.91190   2.94192
 Alpha virt. eigenvalues --    2.95381   2.98205   2.98876   3.01295   3.03547
 Alpha virt. eigenvalues --    3.04167   3.06578   3.07557   3.11027   3.11608
 Alpha virt. eigenvalues --    3.13103   3.20360   3.20788   3.24675   3.28884
 Alpha virt. eigenvalues --    3.29674   3.33811   3.36888   3.38358   3.39289
 Alpha virt. eigenvalues --    3.48183   3.48495   3.52114   3.54332   3.55792
 Alpha virt. eigenvalues --    3.65384   3.67851   3.69495   3.74860   3.79150
 Alpha virt. eigenvalues --    3.83516   3.91733   4.01805   4.06977   4.20307
 Alpha virt. eigenvalues --    4.24541   4.30323   4.32590   4.63210   4.85760
 Alpha virt. eigenvalues --    4.92735   5.29156   5.44634   5.92225  10.06942
 Alpha virt. eigenvalues --   10.10395  23.63950  23.75145  23.99778  24.02029
 Alpha virt. eigenvalues --   24.04103  24.09966  24.14307  24.17505  24.20134
 Alpha virt. eigenvalues --   24.23485  24.24407  24.36629  26.03846  26.06108
 Alpha virt. eigenvalues --   26.36579  26.37917  26.77390  26.80232  50.21919
 Alpha virt. eigenvalues --  216.17068 216.20599
          Condensed to atoms (all electrons):
               1          2          3          4          5          6
     1  C   19.721656  -2.396794   2.745092  -7.082349  -3.663275  -2.201376
     2  C   -2.396794  12.400719  -2.815779  -0.778079   0.207597  -0.284851
     3  C    2.745092  -2.815779  13.757019  -2.157785  -1.908365  -2.577274
     4  C   -7.082349  -0.778079  -2.157785  16.729451   2.439704  -1.027380
     5  C   -3.663275   0.207597  -1.908365   2.439704  11.925811   1.170881
     6  C   -2.201376  -0.284851  -2.577274  -1.027380   1.170881  11.456906
     7  H    0.016044  -0.030321   0.292663  -0.023840  -0.025660   0.000087
     8  H    0.050408  -0.001455  -0.019441  -0.054655   0.196759   0.049410
     9  Cl  -0.350313   0.457104  -0.024783  -0.926818   0.527173  -0.298602
    10  O    0.273003  -0.165218  -0.148448   0.028419   0.030981  -0.040393
    11  C   -0.033462  -0.937327   0.075189  -1.265571  -1.786287   2.238541
    12  C    0.156097  -0.711877   1.757652  -1.114615  -2.532093  -1.228543
    13  C   -0.262732   0.753678  -0.183715  -0.272939  -1.361757  -1.072620
    14  C    0.082141  -0.255378  -2.056647   0.117526   2.448405   0.211016
    15  C    0.195421  -0.108765   0.142256   0.447405  -1.007351  -0.793700
    16  C   -0.051513   0.276106  -0.075541  -0.149811   0.159531   0.032247
    17  Cl   0.001284  -0.028456  -0.022190  -0.005863  -0.070010  -0.181452
    18  H   -0.000125   0.000532  -0.001368  -0.000654   0.001833  -0.007043
    19  H   -0.008211   0.010673   0.010082  -0.016061  -0.008628   0.063663
    20  H   -0.007000   0.046770  -0.021433   0.004152   0.014994   0.096283
               7          8          9         10         11         12
     1  C    0.016044   0.050408  -0.350313   0.273003  -0.033462   0.156097
     2  C   -0.030321  -0.001455   0.457104  -0.165218  -0.937327  -0.711877
     3  C    0.292663  -0.019441  -0.024783  -0.148448   0.075189   1.757652
     4  C   -0.023840  -0.054655  -0.926818   0.028419  -1.265571  -1.114615
     5  C   -0.025660   0.196759   0.527173   0.030981  -1.786287  -2.532093
     6  C    0.000087   0.049410  -0.298602  -0.040393   2.238541  -1.228543
     7  H    0.530032   0.000030   0.000254   0.000608   0.026723   0.022603
     8  H    0.000030   0.502644  -0.043739  -0.000358   0.089768   0.012642
     9  Cl   0.000254  -0.043739  17.529605   0.063248  -0.164347  -0.068924
    10  O    0.000608  -0.000358   0.063248   8.240858  -0.006550   0.000530
    11  C    0.026723   0.089768  -0.164347  -0.006550   9.859710   1.795938
    12  C    0.022603   0.012642  -0.068924   0.000530   1.795938  13.772100
    13  C    0.005339   0.004666  -0.001980   0.001032  -1.627815   0.155143
    14  C    0.004808  -0.009362  -0.003672  -0.001875  -1.668982  -2.399709
    15  C    0.005351   0.044379  -0.016720  -0.000181   0.041729   0.822859
    16  C   -0.003498  -0.005603  -0.000941   0.000033  -0.693632  -4.260941
    17  Cl   0.001317   0.000111  -0.000220   0.000004  -0.246416   0.634050
    18  H    0.000004   0.000052  -0.000015   0.000000   0.018761  -0.047253
    19  H   -0.000005   0.001216  -0.000247   0.000008   0.060758  -0.018008
    20  H    0.003005  -0.000033   0.000066   0.000002   0.018286   0.134591
              13         14         15         16         17         18
     1  C   -0.262732   0.082141   0.195421  -0.051513   0.001284  -0.000125
     2  C    0.753678  -0.255378  -0.108765   0.276106  -0.028456   0.000532
     3  C   -0.183715  -2.056647   0.142256  -0.075541  -0.022190  -0.001368
     4  C   -0.272939   0.117526   0.447405  -0.149811  -0.005863  -0.000654
     5  C   -1.361757   2.448405  -1.007351   0.159531  -0.070010   0.001833
     6  C   -1.072620   0.211016  -0.793700   0.032247  -0.181452  -0.007043
     7  H    0.005339   0.004808   0.005351  -0.003498   0.001317   0.000004
     8  H    0.004666  -0.009362   0.044379  -0.005603   0.000111   0.000052
     9  Cl  -0.001980  -0.003672  -0.016720  -0.000941  -0.000220  -0.000015
    10  O    0.001032  -0.001875  -0.000181   0.000033   0.000004   0.000000
    11  C   -1.627815  -1.668982   0.041729  -0.693632  -0.246416   0.018761
    12  C    0.155143  -2.399709   0.822859  -4.260941   0.634050  -0.047253
    13  C   13.724455  -1.092241   0.062637  -2.494262  -0.547773  -0.016950
    14  C   -1.092241  14.056752  -4.119682   0.909228  -0.061938  -0.169031
    15  C    0.062637  -4.119682  10.940240  -0.365673   0.110868   0.404336
    16  C   -2.494262   0.909228  -0.365673  13.342261  -0.816070   0.082359
    17  Cl  -0.547773  -0.061938   0.110868  -0.816070  17.875944   0.005169
    18  H   -0.016950  -0.169031   0.404336   0.082359   0.005169   0.584343
    19  H   -0.005541   0.251875  -0.041114   0.013196   0.000941  -0.002718
    20  H   -0.010348  -0.015671  -0.011880   0.089224  -0.032365   0.000138
              19         20
     1  C   -0.008211  -0.007000
     2  C    0.010673   0.046770
     3  C    0.010082  -0.021433
     4  C   -0.016061   0.004152
     5  C   -0.008628   0.014994
     6  C    0.063663   0.096283
     7  H   -0.000005   0.003005
     8  H    0.001216  -0.000033
     9  Cl  -0.000247   0.000066
    10  O    0.000008   0.000002
    11  C    0.060758   0.018286
    12  C   -0.018008   0.134591
    13  C   -0.005541  -0.010348
    14  C    0.251875  -0.015671
    15  C   -0.041114  -0.011880
    16  C    0.013196   0.089224
    17  Cl   0.000941  -0.032365
    18  H   -0.002718   0.000138
    19  H    0.545083  -0.000018
    20  H   -0.000018   0.523627
 Mulliken charges:
               1
     1  C   -1.183995
     2  C    0.361121
     3  C   -0.767183
     4  C    1.109765
     5  C   -0.760243
     6  C    0.394200
     7  H    0.174455
     8  H    0.182561
     9  Cl   0.323871
    10  O   -0.275703
    11  C    0.204986
    12  C   -0.882240
    13  C    0.243724
    14  C   -0.227564
    15  C   -0.752414
    16  C    0.013302
    17  Cl   0.383064
    18  H    0.147629
    19  H    0.143056
    20  H    0.167610
 Sum of Mulliken charges =  -1.00000
 Mulliken charges with hydrogens summed into heavy atoms:
               1
     1  C   -1.183995
     2  C    0.361121
     3  C   -0.592728
     4  C    1.109765
     5  C   -0.577682
     6  C    0.394200
     9  Cl   0.323871
    10  O   -0.275703
    11  C    0.204986
    12  C   -0.714631
    13  C    0.243724
    14  C   -0.084508
    15  C   -0.604785
    16  C    0.013302
    17  Cl   0.383064
 Electronic spatial extent (au):  <R**2>=           5591.2342
 Charge=             -1.0000 electrons
 Dipole moment (field-independent basis, Debye):
    X=             -1.4110    Y=              2.0811    Z=              0.4994  Tot=              2.5635
 Quadrupole moment (field-independent basis, Debye-Ang):
   XX=           -201.2384   YY=           -115.9426   ZZ=           -107.4994
   XY=            -22.2659   XZ=              0.2336   YZ=             -0.8425
 Traceless Quadrupole moment (field-independent basis, Debye-Ang):
   XX=            -59.6783   YY=             25.6175   ZZ=             34.0608
   XY=            -22.2659   XZ=              0.2336   YZ=             -0.8425
 Octapole moment (field-independent basis, Debye-Ang**2):
  XXX=            -68.0273  YYY=             25.4665  ZZZ=              0.5795  XYY=             12.7156
  XXY=             25.2127  XXZ=              4.9304  XZZ=            -14.4173  YZZ=             -3.4416
  YYZ=              3.5218  XYZ=              4.3127
 Hexadecapole moment (field-independent basis, Debye-Ang**3):
 XXXX=          -8496.9721 YYYY=          -1280.0810 ZZZZ=           -131.2754 XXXY=           -531.1606
 XXXZ=             24.6671 YYYX=           -176.0246 YYYZ=             -9.4021 ZZZX=              0.7487
 ZZZY=             -0.8032 XXYY=          -1512.7125 XXZZ=          -1113.8526 YYZZ=           -244.0306
 XXYZ=              3.3214 YYXZ=             -2.6039 ZZXY=            -30.5514
 N-N= 9.999240646591D+02 E-N=-5.447615534638D+03  KE= 1.451319628922D+03
 No NMR shielding tensors so no spin-rotation constants.
 Leave Link  601 at Wed Jul  6 07:23:58 2022, MaxMem=   671088640 cpu:               1.1 elap:               0.3
 (Enter /gpfs/software/gaussian16/sse4/tar/g16/l607.exe)
 ******************************Gaussian NBO Version 3.1******************************
             N A T U R A L   A T O M I C   O R B I T A L   A N D
          N A T U R A L   B O N D   O R B I T A L   A N A L Y S I S
 ******************************Gaussian NBO Version 3.1******************************
       /RESON  / : Allow strongly delocalized NBO set

 Analyzing the SCF density

 Job title: ...                                                             

 Storage needed:    425842 in NPA,    567062 in NBO ( 671086480 available)
 GSVD:  LWork=       48934 too small for GESVD, short by      134033 words or      134033 for optimal perf.
 Remove ICRem=  199 ICRemI=  114 L=0 PNAO number  199 atom   11 type  51 NPNAO=  376
   due to symmetric orthogonalization 2, value= 0.00D+00.
 GSVD:  LWork=       49792 too small for GESVD, short by      131468 words or      131468 for optimal perf.
 Remove ICRem=  140 ICRemI=   92 L=0 PNAO number  140 atom    8 type  51 NPNAO=  375
   due to symmetric orthogonalization 2, value= 0.00D+00.
 GSVD:  LWork=       50646 too small for GESVD, short by      128915 words or      128915 for optimal perf.
 Remove ICRem=  364 ICRemI=   92 L=0 PNAO number  364 atom   19 type  51 NPNAO=  374
   due to symmetric orthogonalization 2, value= 0.00D+00.
 GSVD:  LWork=       51496 too small for GESVD, short by      126374 words or      126374 for optimal perf.
 Remove ICRem=  267 ICRemI=   92 L=1 PNAO number  275 atom   14 type 153 NPNAO=  373
   due to symmetric orthogonalization 2, value= 0.00D+00.
 Remove ICRem=  267 ICRemI=   92 L=1 PNAO number  271 atom   14 type 152 NPNAO=  372
   due to symmetric orthogonalization 2, value= 0.00D+00.
 Remove ICRem=  267 ICRemI=   92 L=1 PNAO number  267 atom   14 type 151 NPNAO=  371
   due to symmetric orthogonalization 2, value= 0.00D+00.
 GSVD:  LWork=       54022 too small for GESVD, short by      118823 words or      118823 for optimal perf.

 Computed number of electrons  119.99964466 does not match expected value of   120.


 NATURAL POPULATIONS:  Natural atomic orbital occupancies 
                                                          
   NAO  Atom  No  lang   Type(AO)    Occupancy      Energy
 ----------------------------------------------------------
     1    C    1  S      Cor( 1S)     1.99865     -10.37479
     2    C    1  S      Val( 2S)     0.82979      -0.02700
     3    C    1  S      Ryd( 4S)     0.00571       0.90701
     4    C    1  S      Ryd( 3S)     0.00160       0.86558
     5    C    1  S      Ryd( 5S)     0.00003      22.69135
     6    C    1  px     Val( 2p)     0.93098       0.02908
     7    C    1  px     Ryd( 4p)     0.01315       1.21788
     8    C    1  px     Ryd( 3p)     0.00044       0.58783
     9    C    1  px     Ryd( 5p)     0.00012       2.88511
    10    C    1  py     Val( 2p)     1.06713       0.00281
    11    C    1  py     Ryd( 4p)     0.00777       1.36573
    12    C    1  py     Ryd( 3p)     0.00047       0.55423
    13    C    1  py     Ryd( 5p)     0.00017       2.72148
    14    C    1  pz     Val( 2p)     0.89429      -0.01626
    15    C    1  pz     Ryd( 4p)     0.00157       0.79946
    16    C    1  pz     Ryd( 3p)     0.00049       0.39071
    17    C    1  pz     Ryd( 5p)     0.00011       2.75803
    18    C    1  dxy    Ryd( 3d)     0.00287       2.77666
    19    C    1  dxz    Ryd( 3d)     0.00361       1.78931
    20    C    1  dyz    Ryd( 3d)     0.00073       1.74721
    21    C    1  dx2y2  Ryd( 3d)     0.00254       2.68127
    22    C    1  dz2    Ryd( 3d)     0.00042       2.19656

    23    C    2  S      Cor( 1S)     1.99882     -10.33643
    24    C    2  S      Val( 2S)     1.11400      -0.15305
    25    C    2  S      Ryd( 3S)     0.00868       0.57726
    26    C    2  S      Ryd( 4S)     0.00113       1.12382
    27    C    2  S      Ryd( 5S)     0.00001      23.21402
    28    C    2  px     Val( 2p)     0.94022       0.11767
    29    C    2  px     Ryd( 4p)     0.00612       1.04302
    30    C    2  px     Ryd( 3p)     0.00032       0.53990
    31    C    2  px     Ryd( 5p)     0.00015       3.36633
    32    C    2  py     Val( 2p)     1.02043       0.01231
    33    C    2  py     Ryd( 4p)     0.00786       0.78811
    34    C    2  py     Ryd( 3p)     0.00019       0.40099
    35    C    2  py     Ryd( 5p)     0.00006       3.09409
    36    C    2  pz     Val( 2p)     0.85245       0.01050
    37    C    2  pz     Ryd( 4p)     0.00060       0.73044
    38    C    2  pz     Ryd( 3p)     0.00016       0.43393
    39    C    2  pz     Ryd( 5p)     0.00002       2.77659
    40    C    2  dxy    Ryd( 3d)     0.00104       2.57348
    41    C    2  dxz    Ryd( 3d)     0.00045       1.81950
    42    C    2  dyz    Ryd( 3d)     0.00160       1.64413
    43    C    2  dx2y2  Ryd( 3d)     0.00069       2.28920
    44    C    2  dz2    Ryd( 3d)     0.00050       2.08888

    45    C    3  S      Cor( 1S)     1.99915     -10.32429
    46    C    3  S      Val( 2S)     0.97910      -0.12061
    47    C    3  S      Ryd( 4S)     0.00129       0.95859
    48    C    3  S      Ryd( 3S)     0.00015       0.65149
    49    C    3  S      Ryd( 5S)     0.00002      23.45851
    50    C    3  px     Val( 2p)     1.15753      -0.00646
    51    C    3  px     Ryd( 4p)     0.00561       1.01751
    52    C    3  px     Ryd( 3p)     0.00036       0.71005
    53    C    3  px     Ryd( 5p)     0.00007       3.37789
    54    C    3  py     Val( 2p)     1.11295       0.02489
    55    C    3  py     Ryd( 4p)     0.00732       0.93791
    56    C    3  py     Ryd( 3p)     0.00042       0.51773
    57    C    3  py     Ryd( 5p)     0.00016       3.42072
    58    C    3  pz     Val( 2p)     1.05773      -0.03473
    59    C    3  pz     Ryd( 4p)     0.00114       0.65054
    60    C    3  pz     Ryd( 3p)     0.00032       0.38334
    61    C    3  pz     Ryd( 5p)     0.00001       2.88901
    62    C    3  dxy    Ryd( 3d)     0.00115       2.57463
    63    C    3  dxz    Ryd( 3d)     0.00065       1.73107
    64    C    3  dyz    Ryd( 3d)     0.00044       1.77366
    65    C    3  dx2y2  Ryd( 3d)     0.00056       2.57519
    66    C    3  dz2    Ryd( 3d)     0.00041       2.10970

    67    C    4  S      Cor( 1S)     1.99875     -10.39881
    68    C    4  S      Val( 2S)     0.97274      -0.17173
    69    C    4  S      Ryd( 3S)     0.00358       0.43208
    70    C    4  S      Ryd( 4S)     0.00113       1.03745
    71    C    4  S      Ryd( 5S)     0.00002      23.46858
    72    C    4  px     Val( 2p)     1.00519      -0.04350
    73    C    4  px     Ryd( 4p)     0.00645       1.03600
    74    C    4  px     Ryd( 3p)     0.00036       0.56830
    75    C    4  px     Ryd( 5p)     0.00030       3.32506
    76    C    4  py     Val( 2p)     0.98696      -0.03591
    77    C    4  py     Ryd( 4p)     0.00635       1.06466
    78    C    4  py     Ryd( 3p)     0.00023       0.53496
    79    C    4  py     Ryd( 5p)     0.00030       3.33944
    80    C    4  pz     Val( 2p)     1.07442      -0.07223
    81    C    4  pz     Ryd( 4p)     0.00121       0.71963
    82    C    4  pz     Ryd( 3p)     0.00046       0.37297
    83    C    4  pz     Ryd( 5p)     0.00003       2.85610
    84    C    4  dxy    Ryd( 3d)     0.00175       2.34528
    85    C    4  dxz    Ryd( 3d)     0.00117       1.65883
    86    C    4  dyz    Ryd( 3d)     0.00085       1.69195
    87    C    4  dx2y2  Ryd( 3d)     0.00108       2.47363
    88    C    4  dz2    Ryd( 3d)     0.00089       2.07667

    89    C    5  S      Cor( 1S)     1.99901     -10.32245
    90    C    5  S      Val( 2S)     0.94561      -0.10034
    91    C    5  S      Ryd( 4S)     0.00236       1.01328
    92    C    5  S      Ryd( 3S)     0.00010       0.88741
    93    C    5  S      Ryd( 5S)     0.00002      23.22079
    94    C    5  px     Val( 2p)     1.06425       0.00602
    95    C    5  px     Ryd( 4p)     0.00498       0.90157
    96    C    5  px     Ryd( 3p)     0.00046       0.71403
    97    C    5  px     Ryd( 5p)     0.00012       3.44010
    98    C    5  py     Val( 2p)     1.19133      -0.01315
    99    C    5  py     Ryd( 4p)     0.00654       0.95377
   100    C    5  py     Ryd( 3p)     0.00097       0.70378
   101    C    5  py     Ryd( 5p)     0.00012       3.31143
   102    C    5  pz     Val( 2p)     1.01446      -0.03965
   103    C    5  pz     Ryd( 4p)     0.00115       0.58462
   104    C    5  pz     Ryd( 3p)     0.00090       0.41009
   105    C    5  pz     Ryd( 5p)     0.00000       2.89765
   106    C    5  dxy    Ryd( 3d)     0.00055       2.61920
   107    C    5  dxz    Ryd( 3d)     0.00057       1.77914
   108    C    5  dyz    Ryd( 3d)     0.00047       1.72337
   109    C    5  dx2y2  Ryd( 3d)     0.00073       2.57801
   110    C    5  dz2    Ryd( 3d)     0.00048       2.09708

   111    C    6  S      Cor( 1S)     1.99899     -10.35177
   112    C    6  S      Val( 2S)     0.90208      -0.08384
   113    C    6  S      Ryd( 4S)     0.00131       0.90806
   114    C    6  S      Ryd( 3S)     0.00036       0.83848
   115    C    6  S      Ryd( 5S)     0.00002      23.45837
   116    C    6  px     Val( 2p)     1.06179       0.00954
   117    C    6  px     Ryd( 4p)     0.00580       1.08682
   118    C    6  px     Ryd( 3p)     0.00035       0.79207
   119    C    6  px     Ryd( 5p)     0.00015       3.57950
   120    C    6  py     Val( 2p)     1.07169       0.00563
   121    C    6  py     Ryd( 4p)     0.00606       1.19125
   122    C    6  py     Ryd( 3p)     0.00047       0.72074
   123    C    6  py     Ryd( 5p)     0.00014       3.54368
   124    C    6  pz     Val( 2p)     0.93585      -0.02640
   125    C    6  pz     Ryd( 4p)     0.00066       0.67209
   126    C    6  pz     Ryd( 3p)     0.00050       0.44293
   127    C    6  pz     Ryd( 5p)     0.00003       2.91907
   128    C    6  dxy    Ryd( 3d)     0.00069       2.62728
   129    C    6  dxz    Ryd( 3d)     0.00093       1.75101
   130    C    6  dyz    Ryd( 3d)     0.00062       1.74284
   131    C    6  dx2y2  Ryd( 3d)     0.00054       2.53791
   132    C    6  dz2    Ryd( 3d)     0.00034       2.15221

   133    H    7  S      Val( 1S)     0.77795       0.16427
   134    H    7  S      Ryd( 2S)     0.00120       0.82755
   135    H    7  S      Ryd( 3S)     0.00031       2.14422
   136    H    7  px     Ryd( 2p)     0.00020       2.45077
   137    H    7  py     Ryd( 2p)     0.00032       2.50014
   138    H    7  pz     Ryd( 2p)     0.00010       1.73685

   139    H    8  S      Val( 1S)     0.76907       0.13606
   140    H    8  S      Ryd( 2S)     0.00031       2.46033
   141    H    8  px     Ryd( 2p)     0.00013       2.11628
   142    H    8  py     Ryd( 2p)     0.00040       2.81249
   143    H    8  pz     Ryd( 2p)     0.00011       1.72627

   144   Cl    9  S      Cor( 1S)     2.00000    -101.13327
   145   Cl    9  S      Cor( 2S)     1.99970     -10.84723
   146   Cl    9  S      Val( 3S)     1.82356      -0.99233
   147   Cl    9  S      Ryd( 5S)     0.00235       1.01784
   148   Cl    9  S      Ryd( 4S)     0.00010       0.86205
   149   Cl    9  S      Ryd( 6S)     0.00000      18.25334
   150   Cl    9  S      Ryd( 7S)     0.00000     207.59693
   151   Cl    9  px     Cor( 2p)     1.99995      -7.44366
   152   Cl    9  px     Val( 3p)     1.60228      -0.24453
   153   Cl    9  px     Ryd( 5p)     0.00306       0.53370
   154   Cl    9  px     Ryd( 4p)     0.00014       0.43024
   155   Cl    9  px     Ryd( 6p)     0.00003       3.42892
   156   Cl    9  px     Ryd( 7p)     0.00000      25.34696
   157   Cl    9  py     Cor( 2p)     1.99995      -7.44370
   158   Cl    9  py     Val( 3p)     1.62591      -0.24858
   159   Cl    9  py     Ryd( 5p)     0.00365       0.53054
   160   Cl    9  py     Ryd( 4p)     0.00017       0.45933
   161   Cl    9  py     Ryd( 6p)     0.00003       3.38135
   162   Cl    9  py     Ryd( 7p)     0.00000      25.33839
   163   Cl    9  pz     Cor( 2p)     1.99999      -7.44184
   164   Cl    9  pz     Val( 3p)     1.91368      -0.28914
   165   Cl    9  pz     Ryd( 5p)     0.00319       0.52991
   166   Cl    9  pz     Ryd( 4p)     0.00020       0.43475
   167   Cl    9  pz     Ryd( 6p)     0.00001       2.96663
   168   Cl    9  pz     Ryd( 7p)     0.00000      25.24178
   169   Cl    9  dxy    Ryd( 3d)     0.00442       1.38709
   170   Cl    9  dxz    Ryd( 3d)     0.00158       1.06908
   171   Cl    9  dyz    Ryd( 3d)     0.00107       1.06434
   172   Cl    9  dx2y2  Ryd( 3d)     0.00105       1.31276
   173   Cl    9  dz2    Ryd( 3d)     0.00140       1.15992

   174    O   10  S      Cor( 1S)     1.99982     -19.25499
   175    O   10  S      Val( 2S)     1.71802      -0.86155
   176    O   10  S      Ryd( 3S)     0.00054       1.53402
   177    O   10  S      Ryd( 4S)     0.00010       1.55729
   178    O   10  S      Ryd( 5S)     0.00000      49.88311
   179    O   10  px     Val( 2p)     1.57877      -0.21159
   180    O   10  px     Ryd( 3p)     0.00107       0.73685
   181    O   10  px     Ryd( 4p)     0.00016       2.11881
   182    O   10  px     Ryd( 5p)     0.00011       4.46161
   183    O   10  py     Val( 2p)     1.85723      -0.22418
   184    O   10  py     Ryd( 3p)     0.00320       0.78361
   185    O   10  py     Ryd( 4p)     0.00003       2.35493
   186    O   10  py     Ryd( 5p)     0.00004       4.10807
   187    O   10  pz     Val( 2p)     1.40111      -0.16162
   188    O   10  pz     Ryd( 3p)     0.00294       0.67266
   189    O   10  pz     Ryd( 4p)     0.00006       2.16173
   190    O   10  pz     Ryd( 5p)     0.00001       4.11146
   191    O   10  dxy    Ryd( 3d)     0.00128       3.52432
   192    O   10  dxz    Ryd( 3d)     0.00123       3.22749
   193    O   10  dyz    Ryd( 3d)     0.00020       3.06715
   194    O   10  dx2y2  Ryd( 3d)     0.00135       3.56142
   195    O   10  dz2    Ryd( 3d)     0.00036       3.24847

   196    C   11  S      Cor( 1S)     1.99886     -10.33497
   197    C   11  S      Val( 2S)     0.87496      -0.07286
   198    C   11  S      Ryd( 3S)     0.00141       0.78534
   199    C   11  S      Ryd( 4S)     0.00001      23.54144
   200    C   11  px     Val( 2p)     1.05215       0.02928
   201    C   11  px     Ryd( 4p)     0.00919       1.12012
   202    C   11  px     Ryd( 3p)     0.00020       0.82401
   203    C   11  px     Ryd( 5p)     0.00014       3.60156
   204    C   11  py     Val( 2p)     1.09476       0.00603
   205    C   11  py     Ryd( 4p)     0.00667       1.18799
   206    C   11  py     Ryd( 3p)     0.00055       0.70112
   207    C   11  py     Ryd( 5p)     0.00010       3.50441
   208    C   11  pz     Val( 2p)     1.06199      -0.02416
   209    C   11  pz     Ryd( 4p)     0.00169       0.64446
   210    C   11  pz     Ryd( 3p)     0.00116       0.44335
   211    C   11  pz     Ryd( 5p)     0.00001       2.94186
   212    C   11  dxy    Ryd( 3d)     0.00066       2.63401
   213    C   11  dxz    Ryd( 3d)     0.00055       1.76134
   214    C   11  dyz    Ryd( 3d)     0.00061       1.75694
   215    C   11  dx2y2  Ryd( 3d)     0.00052       2.53821
   216    C   11  dz2    Ryd( 3d)     0.00056       2.14288

   217    C   12  S      Cor( 1S)     1.99899     -10.29550
   218    C   12  S      Val( 2S)     0.94203      -0.06911
   219    C   12  S      Ryd( 3S)     0.00226       0.96413
   220    C   12  S      Ryd( 4S)     0.00017       1.09863
   221    C   12  S      Ryd( 5S)     0.00002      23.11613
   222    C   12  px     Val( 2p)     1.08646       0.02482
   223    C   12  px     Ryd( 4p)     0.00487       0.91129
   224    C   12  px     Ryd( 3p)     0.00067       0.82159
   225    C   12  px     Ryd( 5p)     0.00017       3.48869
   226    C   12  py     Val( 2p)     1.17821       0.01804
   227    C   12  py     Ryd( 4p)     0.00625       1.00608
   228    C   12  py     Ryd( 3p)     0.00062       0.64509
   229    C   12  py     Ryd( 5p)     0.00011       3.37921
   230    C   12  pz     Val( 2p)     0.99645      -0.01446
   231    C   12  pz     Ryd( 4p)     0.00133       0.59338
   232    C   12  pz     Ryd( 3p)     0.00096       0.44759
   233    C   12  pz     Ryd( 5p)     0.00001       2.91962
   234    C   12  dxy    Ryd( 3d)     0.00052       2.66588
   235    C   12  dxz    Ryd( 3d)     0.00063       1.80915
   236    C   12  dyz    Ryd( 3d)     0.00038       1.75011
   237    C   12  dx2y2  Ryd( 3d)     0.00078       2.63060
   238    C   12  dz2    Ryd( 3d)     0.00037       2.15172

   239    C   13  S      Cor( 1S)     1.99864     -10.34899
   240    C   13  S      Val( 2S)     0.95002      -0.11915
   241    C   13  S      Ryd( 3S)     0.00495       0.63257
   242    C   13  S      Ryd( 4S)     0.00072       0.95626
   243    C   13  S      Ryd( 5S)     0.00002      23.49735
   244    C   13  px     Val( 2p)     1.00278      -0.01065
   245    C   13  px     Ryd( 4p)     0.00911       0.96510
   246    C   13  px     Ryd( 3p)     0.00040       0.58350
   247    C   13  px     Ryd( 5p)     0.00032       3.38502
   248    C   13  py     Val( 2p)     1.06797      -0.02420
   249    C   13  py     Ryd( 4p)     0.00800       0.93903
   250    C   13  py     Ryd( 3p)     0.00037       0.80807
   251    C   13  py     Ryd( 5p)     0.00034       3.39499
   252    C   13  pz     Val( 2p)     1.09042      -0.03428
   253    C   13  pz     Ryd( 4p)     0.00129       0.71917
   254    C   13  pz     Ryd( 3p)     0.00063       0.46298
   255    C   13  pz     Ryd( 5p)     0.00005       2.84332
   256    C   13  dxy    Ryd( 3d)     0.00225       2.47152
   257    C   13  dxz    Ryd( 3d)     0.00101       1.73189
   258    C   13  dyz    Ryd( 3d)     0.00086       1.89416
   259    C   13  dx2y2  Ryd( 3d)     0.00093       2.68564
   260    C   13  dz2    Ryd( 3d)     0.00069       2.15632

   261    C   14  S      Cor( 1S)     1.99924     -10.30889
   262    C   14  S      Val( 2S)     0.96452      -0.10069
   263    C   14  S      Ryd( 4S)     0.00062       1.25953
   264    C   14  S      Ryd( 3S)     0.00053       0.97674
   265    C   14  S      Ryd( 5S)     0.00001      22.82284
   266    C   14  px     Val( 2p)     1.10425       0.03255
   267    C   14  px     Ryd( 3p)     0.00203       0.98544
   268    C   14  px     Ryd( 4p)     0.00024       3.10860
   269    C   14  py     Val( 2p)     1.06556       0.05029
   270    C   14  py     Ryd( 3p)     0.00325       0.78838
   271    C   14  py     Ryd( 4p)     0.00027       3.15848
   272    C   14  pz     Val( 2p)     0.97712      -0.02084
   273    C   14  pz     Ryd( 3p)     0.00032       0.72535
   274    C   14  pz     Ryd( 4p)     0.00006       2.87453
   275    C   14  dxy    Ryd( 3d)     0.00099       2.61138
   276    C   14  dxz    Ryd( 3d)     0.00055       1.75179
   277    C   14  dyz    Ryd( 3d)     0.00044       1.77846
   278    C   14  dx2y2  Ryd( 3d)     0.00047       2.63208
   279    C   14  dz2    Ryd( 3d)     0.00043       2.10410

   280    C   15  S      Cor( 1S)     1.99922     -10.28112
   281    C   15  S      Val( 2S)     0.97416      -0.07635
   282    C   15  S      Ryd( 4S)     0.00377       0.80802
   283    C   15  S      Ryd( 3S)     0.00029       0.66013
   284    C   15  S      Ryd( 5S)     0.00001      23.56483
   285    C   15  px     Val( 2p)     1.08305       0.04589
   286    C   15  px     Ryd( 3p)     0.01144       0.71886
   287    C   15  px     Ryd( 4p)     0.00095       1.05894
   288    C   15  px     Ryd( 5p)     0.00012       3.22826
   289    C   15  py     Val( 2p)     1.19355       0.03279
   290    C   15  py     Ryd( 3p)     0.01533       0.85613
   291    C   15  py     Ryd( 4p)     0.00030       1.12747
   292    C   15  py     Ryd( 5p)     0.00012       2.98911
   293    C   15  pz     Val( 2p)     1.03216      -0.00353
   294    C   15  pz     Ryd( 3p)     0.00160       0.54802
   295    C   15  pz     Ryd( 4p)     0.00050       0.69407
   296    C   15  pz     Ryd( 5p)     0.00002       2.72422
   297    C   15  dxy    Ryd( 3d)     0.00062       2.88856
   298    C   15  dxz    Ryd( 3d)     0.00053       1.92950
   299    C   15  dyz    Ryd( 3d)     0.00032       1.86623
   300    C   15  dx2y2  Ryd( 3d)     0.00104       2.70709
   301    C   15  dz2    Ryd( 3d)     0.00026       2.24197

   302    C   16  S      Cor( 1S)     1.99884     -10.23642
   303    C   16  S      Val( 2S)     1.11332      -0.07522
   304    C   16  S      Ryd( 3S)     0.01505       0.67366
   305    C   16  S      Ryd( 4S)     0.00074       0.98428
   306    C   16  S      Ryd( 5S)     0.00001      23.20031
   307    C   16  px     Val( 2p)     1.36053       0.03653
   308    C   16  px     Ryd( 4p)     0.01231       0.81494
   309    C   16  px     Ryd( 3p)     0.00043       0.57891
   310    C   16  px     Ryd( 5p)     0.00009       3.19407
   311    C   16  py     Val( 2p)     0.98894       0.13444
   312    C   16  py     Ryd( 4p)     0.00726       1.00820
   313    C   16  py     Ryd( 3p)     0.00034       0.54492
   314    C   16  py     Ryd( 5p)     0.00011       3.50432
   315    C   16  pz     Val( 2p)     0.71622       0.07899
   316    C   16  pz     Ryd( 4p)     0.00088       0.74979
   317    C   16  pz     Ryd( 3p)     0.00050       0.38569
   318    C   16  pz     Ryd( 5p)     0.00002       2.90537
   319    C   16  dxy    Ryd( 3d)     0.00199       2.05409
   320    C   16  dxz    Ryd( 3d)     0.00199       1.57285
   321    C   16  dyz    Ryd( 3d)     0.00025       1.59812
   322    C   16  dx2y2  Ryd( 3d)     0.00248       1.95747
   323    C   16  dz2    Ryd( 3d)     0.00195       1.91217

   324   Cl   17  S      Cor( 1S)     2.00000    -101.10781
   325   Cl   17  S      Cor( 2S)     1.99967     -10.80175
   326   Cl   17  S      Val( 3S)     1.81292      -0.96162
   327   Cl   17  S      Ryd( 4S)     0.00189       0.90284
   328   Cl   17  S      Ryd( 5S)     0.00008       0.94858
   329   Cl   17  S      Ryd( 6S)     0.00000      18.40619
   330   Cl   17  S      Ryd( 7S)     0.00000     207.56612
   331   Cl   17  px     Cor( 2p)     1.99995      -7.41252
   332   Cl   17  px     Val( 3p)     1.58360      -0.21720
   333   Cl   17  px     Ryd( 5p)     0.00393       0.51723
   334   Cl   17  px     Ryd( 4p)     0.00020       0.48177
   335   Cl   17  px     Ryd( 6p)     0.00002       4.40171
   336   Cl   17  px     Ryd( 7p)     0.00000      24.42055
   337   Cl   17  py     Cor( 2p)     1.99995      -7.41176
   338   Cl   17  py     Val( 3p)     1.68087      -0.22748
   339   Cl   17  py     Ryd( 4p)     0.00332       0.52142
   340   Cl   17  py     Ryd( 5p)     0.00014       0.53611
   341   Cl   17  py     Ryd( 6p)     0.00002       4.29720
   342   Cl   17  py     Ryd( 7p)     0.00000      24.44727
   343   Cl   17  pz     Cor( 2p)     1.99999      -7.41033
   344   Cl   17  pz     Val( 3p)     1.93023      -0.26406
   345   Cl   17  pz     Ryd( 5p)     0.00310       0.52314
   346   Cl   17  pz     Ryd( 4p)     0.00013       0.49924
   347   Cl   17  pz     Ryd( 6p)     0.00001       3.76586
   348   Cl   17  pz     Ryd( 7p)     0.00000      24.46918
   349   Cl   17  dxy    Ryd( 3d)     0.00438       1.41126
   350   Cl   17  dxz    Ryd( 3d)     0.00158       1.09968
   351   Cl   17  dyz    Ryd( 3d)     0.00103       1.09222
   352   Cl   17  dx2y2  Ryd( 3d)     0.00121       1.33796
   353   Cl   17  dz2    Ryd( 3d)     0.00137       1.18464

   354    H   18  S      Val( 1S)     0.79714       0.16709
   355    H   18  S      Ryd( 2S)     0.00183       0.64738
   356    H   18  S      Ryd( 3S)     0.00022       2.37015
   357    H   18  px     Ryd( 2p)     0.00020       2.11204
   358    H   18  py     Ryd( 2p)     0.00037       2.77781
   359    H   18  pz     Ryd( 2p)     0.00013       1.74627

   360    H   19  S      Val( 1S)     0.80757       0.16214
   361    H   19  S      Ryd( 2S)     0.00079       2.32657
   362    H   19  px     Ryd( 2p)     0.00022       2.43676
   363    H   19  py     Ryd( 2p)     0.00035       2.47975
   364    H   19  pz     Ryd( 2p)     0.00013       1.73579

   365    H   20  S      Val( 1S)     0.78484       0.15597
   366    H   20  S      Ryd( 2S)     0.00135       1.15027
   367    H   20  S      Ryd( 3S)     0.00021       1.83078
   368    H   20  px     Ryd( 2p)     0.00016       2.10866
   369    H   20  py     Ryd( 2p)     0.00040       2.81954
   370    H   20  pz     Ryd( 2p)     0.00011       1.73960

 WARNING:  1 low occupancy (<1.9990e) core orbital  found on  C    1
           1 low occupancy (<1.9990e) core orbital  found on  C    2
           1 low occupancy (<1.9990e) core orbital  found on  C    4
           1 low occupancy (<1.9990e) core orbital  found on  C    6
           1 low occupancy (<1.9990e) core orbital  found on  C   11
           1 low occupancy (<1.9990e) core orbital  found on  C   12
           1 low occupancy (<1.9990e) core orbital  found on  C   13
           1 low occupancy (<1.9990e) core orbital  found on  C   16

 WARNING:  Population inversion found on atom  C    1
           Population inversion found on atom  C    2
           Population inversion found on atom  C    3
           Population inversion found on atom  C    4
           Population inversion found on atom  C    5
           Population inversion found on atom  C    6
           Population inversion found on atom Cl    9
           Population inversion found on atom  O   10
           Population inversion found on atom  C   11
           Population inversion found on atom  C   12
           Population inversion found on atom  C   13
           Population inversion found on atom  C   14
           Population inversion found on atom  C   15
           Population inversion found on atom  C   16
           Population inversion found on atom Cl   17


 Summary of Natural Population Analysis:                  
                                                          
                                       Natural Population 
                Natural  -----------------------------------------------
    Atom  No    Charge         Core      Valence    Rydberg      Total
 -----------------------------------------------------------------------
      C    1    0.23735      1.99865     3.72219    0.04182     5.76265
      C    2    0.04448      1.99882     3.92711    0.02959     5.95552
      C    3   -0.32653      1.99915     4.30732    0.02007     6.32653
      C    4   -0.06422      1.99875     4.03931    0.02616     6.06422
      C    5   -0.23519      1.99901     4.21564    0.02054     6.23519
      C    6    0.01063      1.99899     3.97142    0.01896     5.98937
      H    7    0.21993      0.00000     0.77795    0.00213     0.78007
      H    8    0.22997      0.00000     0.76907    0.00096     0.77003
     Cl    9    0.01252      9.99959     6.96543    0.02246    16.98748
      O   10   -0.56763      1.99982     6.55514    0.01268     8.56763
      C   11   -0.10677      1.99886     4.08386    0.02405     6.10677
      C   12   -0.22224      1.99899     4.20314    0.02012     6.22224
      C   13   -0.14178      1.99864     4.11119    0.03195     6.14178
      C   14   -0.12092      1.99924     4.11145    0.01023     6.12092
      C   15   -0.31935      1.99922     4.28291    0.03722     6.31935
      C   16   -0.22423      1.99884     4.17901    0.04639     6.22423
     Cl   17   -0.02961      9.99956     7.00762    0.02243    17.02961
      H   18    0.20010      0.00000     0.79714    0.00275     0.79990
      H   19    0.19093      0.00000     0.80757    0.00150     0.80907
      H   20    0.21293      0.00000     0.78484    0.00223     0.78707
 =======================================================================
   * Total *   -0.99964     45.98613    73.61929    0.39422   119.99964

                                 Natural Population      
 --------------------------------------------------------
   Core                      45.98613 ( 99.9699% of  46)
   Valence                   73.61929 ( 99.4855% of  74)
   Natural Minimal Basis    119.60542 ( 99.6712% of 120)
   Natural Rydberg Basis      0.39422 (  0.3285% of 120)
 --------------------------------------------------------

    Atom  No          Natural Electron Configuration
 ----------------------------------------------------------------------------
      C    1      [core]2S( 0.83)2p( 2.89)4S( 0.01)3d( 0.01)4p( 0.02)
      C    2      [core]2S( 1.11)2p( 2.81)3S( 0.01)4p( 0.01)
      C    3      [core]2S( 0.98)2p( 3.33)4p( 0.01)
      C    4      [core]2S( 0.97)2p( 3.07)3d( 0.01)4p( 0.01)
      C    5      [core]2S( 0.95)2p( 3.27)4p( 0.01)
      C    6      [core]2S( 0.90)2p( 3.07)4p( 0.01)
      H    7            1S( 0.78)
      H    8            1S( 0.77)
     Cl    9      [core]3S( 1.82)3p( 5.14)3d( 0.01)5p( 0.01)
      O   10      [core]2S( 1.72)2p( 4.84)3p( 0.01)
      C   11      [core]2S( 0.87)2p( 3.21)4p( 0.02)
      C   12      [core]2S( 0.94)2p( 3.26)4p( 0.01)
      C   13      [core]2S( 0.95)2p( 3.16)3d( 0.01)4p( 0.02)
      C   14      [core]2S( 0.96)2p( 3.15)3p( 0.01)
      C   15      [core]2S( 0.97)2p( 3.31)3p( 0.03)
      C   16      [core]2S( 1.11)2p( 3.07)3S( 0.02)3d( 0.01)4p( 0.02)
     Cl   17      [core]3S( 1.81)3p( 5.19)3d( 0.01)5p( 0.01)
      H   18            1S( 0.80)
      H   19            1S( 0.81)
      H   20            1S( 0.78)


 NATURAL BOND ORBITAL ANALYSIS:

                       Occupancies       Lewis Structure    Low   High
           Occ.    -------------------  -----------------   occ   occ
  Cycle   Thresh.   Lewis   Non-Lewis     CR  BD  3C  LP    (L)   (NL)   Dev
 =============================================================================
   1(1)    1.90   113.20001   6.79999     23  22   0  15     7      8    0.60
   2(2)    1.90   113.20001   6.79999     23  22   0  15     7      8    0.60
   3(1)    1.80   112.79316   7.20684     23  22   0  15     8      7    0.60
   4(2)    1.80   112.79316   7.20684     23  22   0  15     8      7    0.60
   5(1)    1.70   114.37509   5.62491     23  26   0  11     5      8    0.52
   6(2)    1.70   115.13908   4.86092     23  26   0  11     3      7    0.45
   7(3)    1.70   114.87298   5.12702     23  26   0  11     3      7    0.45
   8(4)    1.70   114.60728   5.39272     23  26   0  11     5      8    0.45
   9(5)    1.70   114.87298   5.12702     23  26   0  11     3      7    0.45
  10(6)    1.70   114.60728   5.39272     23  26   0  11     5      8    0.45
  11(7)    1.70   114.87298   5.12702     23  26   0  11     3      7    0.45
  12(8)    1.70   114.60728   5.39272     23  26   0  11     5      8    0.45
  13(9)    1.70   114.87298   5.12702     23  26   0  11     3      7    0.45
  14(1)    1.60   115.57354   4.42646     23  26   0  11     2      7    0.44
  15(2)    1.60   115.57354   4.42646     23  26   0  11     2      7    0.44
  16(1)    1.50   115.98869   4.01131     23  27   0  10     1      7    0.44
  17(2)    1.50   115.44798   4.55202     23  26   0  11     2      7    0.45
  18(3)    1.50   115.98869   4.01131     23  27   0  10     1      7    0.44
 -----------------------------------------------------------------------------

 Structure accepted: RESONANCE keyword permits strongly delocalized structure

 WARNING:  1 low occupancy (<1.9990e) core orbital  found on  C    1
           1 low occupancy (<1.9990e) core orbital  found on  C    2
           1 low occupancy (<1.9990e) core orbital  found on  C    4
           1 low occupancy (<1.9990e) core orbital  found on  C    6
           1 low occupancy (<1.9990e) core orbital  found on  C   11
           1 low occupancy (<1.9990e) core orbital  found on  C   12
           1 low occupancy (<1.9990e) core orbital  found on  C   13
           1 low occupancy (<1.9990e) core orbital  found on  C   16

 --------------------------------------------------------
   Core                     45.98607 ( 99.970% of  46)
   Valence Lewis            70.00262 ( 94.598% of  74)
  ==================       ============================
   Total Lewis             115.98869 ( 96.657% of 120)
  -----------------------------------------------------
   Valence non-Lewis         3.74565 (  3.121% of 120)
   Rydberg non-Lewis         0.26566 (  0.221% of 120)
  ==================       ============================
   Total non-Lewis           4.01131 (  3.343% of 120)
 --------------------------------------------------------


       (Occupancy)   Bond orbital/ Coefficients/ Hybrids
 ---------------------------------------------------------------------------------
     1. (1.97610) BD ( 1) C   1 - C   2  
                ( 52.02%)   0.7212* C   1 s( 34.59%)p 1.89( 65.35%)d 0.00(  0.05%)
                                           -0.0002  0.5880  0.0107  0.0112 -0.0004
                                            0.5890  0.0295 -0.0134  0.0013 -0.5508
                                            0.0289 -0.0005  0.0046  0.0373  0.0027
                                            0.0008  0.0010 -0.0199 -0.0057 -0.0015
                                            0.0025 -0.0095
                ( 47.98%)   0.6927* C   2 s( 49.41%)p 1.02( 50.53%)d 0.00(  0.07%)
                                           -0.0000  0.7028 -0.0114  0.0026  0.0006
                                           -0.6770  0.0389  0.0044 -0.0041  0.2033
                                           -0.0028 -0.0066  0.0014  0.0639 -0.0012
                                            0.0003 -0.0014 -0.0237 -0.0023 -0.0023
                                            0.0017 -0.0093
     2. (1.96684) BD ( 1) C   1 - C   4  
                ( 49.10%)   0.7007* C   1 s( 35.51%)p 1.82( 64.45%)d 0.00(  0.04%)
                                           -0.0002  0.5953  0.0226 -0.0124  0.0003
                                            0.1438  0.0272 -0.0072  0.0023  0.7855
                                           -0.0030 -0.0078 -0.0035 -0.0769  0.0007
                                           -0.0010 -0.0005  0.0092 -0.0078 -0.0018
                                           -0.0137 -0.0079
                ( 50.90%)   0.7135* C   4 s( 38.14%)p 1.62( 61.81%)d 0.00(  0.04%)
                                            0.0001  0.6174  0.0156 -0.0003  0.0009
                                           -0.2535  0.0163  0.0017 -0.0002 -0.7424
                                           -0.0057 -0.0112 -0.0098 -0.0469 -0.0020
                                            0.0005 -0.0009  0.0090 -0.0001  0.0006
                                           -0.0127 -0.0132
     3. (1.99356) BD ( 1) C   1 - O  10  
                ( 37.05%)   0.6087* C   1 s( 29.06%)p 2.44( 70.81%)d 0.00(  0.13%)
                                           -0.0001  0.5379 -0.0342 -0.0085 -0.0008
                                           -0.7885  0.0470  0.0104  0.0027 -0.2731
                                            0.0223  0.0040  0.0014 -0.0947 -0.0035
                                           -0.0029 -0.0011  0.0195  0.0057  0.0023
                                            0.0239 -0.0179
                ( 62.95%)   0.7934* O  10 s( 36.82%)p 1.71( 63.06%)d 0.00(  0.11%)
                                            0.0000  0.6066 -0.0151  0.0003 -0.0001
                                            0.7340 -0.0174  0.0016  0.0030  0.2883
                                           -0.0066  0.0004  0.0007 -0.0913 -0.0003
                                           -0.0005 -0.0001  0.0207 -0.0019 -0.0006
                                            0.0221 -0.0145
     4. (1.90418) BD ( 2) C   1 - O  10  
                ( 33.59%)   0.5796* C   1 s(  0.58%)p99.99( 99.12%)d 0.53(  0.31%)
                                            0.0008  0.0751  0.0111 -0.0041  0.0002
                                           -0.0875  0.0047 -0.0011  0.0004  0.0548
                                           -0.0018  0.0007  0.0002  0.9889  0.0424
                                            0.0243  0.0104 -0.0032 -0.0523 -0.0175
                                           -0.0024 -0.0014
                ( 66.41%)   0.8149* O  10 s(  0.09%)p99.99( 99.80%)d 1.17(  0.11%)
                                            0.0000  0.0303 -0.0023  0.0006  0.0001
                                            0.0622  0.0009 -0.0006  0.0012  0.0922
                                           -0.0055 -0.0004 -0.0001  0.9927 -0.0067
                                            0.0058 -0.0020  0.0034  0.0304  0.0121
                                            0.0001 -0.0008
     5. (1.98287) BD ( 1) C   2 - C   3  
                ( 47.35%)   0.6881* C   2 s( 46.84%)p 1.13( 53.11%)d 0.00(  0.05%)
                                           -0.0001  0.6833 -0.0367 -0.0083 -0.0002
                                            0.7251 -0.0425 -0.0063  0.0029  0.0539
                                            0.0086 -0.0075 -0.0023  0.0200 -0.0010
                                           -0.0003 -0.0014  0.0178  0.0038 -0.0042
                                            0.0090 -0.0090
                ( 52.65%)   0.7256* C   3 s( 34.98%)p 1.86( 64.98%)d 0.00(  0.04%)
                                           -0.0001  0.5913  0.0144 -0.0031 -0.0009
                                           -0.7589 -0.0011  0.0107  0.0003 -0.2665
                                            0.0469 -0.0019  0.0029 -0.0226 -0.0002
                                           -0.0007 -0.0000  0.0102  0.0008 -0.0012
                                            0.0114 -0.0128
     6. (1.74599) BD ( 2) C   2 - C   3  
                ( 52.68%)   0.7258* C   2 s(  1.70%)p57.80( 98.14%)d 0.10(  0.16%)
                                            0.0007  0.1278  0.0253 -0.0016  0.0002
                                           -0.0667 -0.0101 -0.0015  0.0002 -0.3743
                                           -0.0205 -0.0018 -0.0018 -0.9144  0.0052
                                           -0.0079  0.0035 -0.0017 -0.0144 -0.0370
                                            0.0063  0.0018
                ( 47.32%)   0.6879* C   3 s(  0.01%)p 1.00( 99.92%)d 0.00(  0.08%)
                                           -0.0004  0.0048 -0.0046 -0.0032 -0.0005
                                            0.0384 -0.0173 -0.0011  0.0014 -0.0152
                                           -0.0087  0.0008  0.0038 -0.9983 -0.0197
                                           -0.0130  0.0019  0.0080  0.0262 -0.0019
                                           -0.0046 -0.0009
     7. (1.96328) BD ( 1) C   3 - C   6  
                ( 48.48%)   0.6963* C   3 s( 37.95%)p 1.63( 62.01%)d 0.00(  0.04%)
                                           -0.0002  0.6160  0.0044 -0.0002  0.0008
                                            0.2144 -0.0301 -0.0002 -0.0005  0.7570
                                           -0.0002 -0.0106  0.0040  0.0005 -0.0023
                                            0.0000  0.0001  0.0083  0.0027  0.0017
                                           -0.0133 -0.0122
                ( 51.52%)   0.7178* C   6 s( 32.95%)p 2.03( 67.01%)d 0.00(  0.03%)
                                            0.0000  0.5740  0.0034  0.0008 -0.0000
                                           -0.1486 -0.0158  0.0028  0.0008 -0.7958
                                            0.0085  0.0039 -0.0040  0.1201  0.0024
                                            0.0011  0.0001  0.0105 -0.0017  0.0008
                                           -0.0111 -0.0106
     8. (1.97274) BD ( 1) C   3 - H   7  
                ( 61.23%)   0.7825* C   3 s( 26.98%)p 2.70( 72.98%)d 0.00(  0.04%)
                                           -0.0001  0.5190 -0.0204  0.0019 -0.0003
                                            0.6118  0.0114  0.0022  0.0007 -0.5951
                                           -0.0008 -0.0048 -0.0016  0.0347  0.0021
                                            0.0009 -0.0001 -0.0181 -0.0023 -0.0016
                                           -0.0007 -0.0088
                ( 38.77%)   0.6227* H   7 s( 99.96%)p 0.00(  0.04%)
                                            0.9998  0.0031  0.0001 -0.0113  0.0164
                                            0.0005
     9. (1.98144) BD ( 1) C   4 - C   5  
                ( 50.69%)   0.7120* C   4 s( 39.83%)p 1.51( 60.15%)d 0.00(  0.03%)
                                           -0.0001  0.6310  0.0020 -0.0099 -0.0002
                                            0.7234  0.0009  0.0098  0.0092  0.2782
                                           -0.0225 -0.0001  0.0013 -0.0013 -0.0009
                                            0.0001 -0.0002  0.0058  0.0010  0.0000
                                            0.0096 -0.0117
                ( 49.31%)   0.7022* C   5 s( 34.05%)p 1.94( 65.91%)d 0.00(  0.04%)
                                           -0.0001  0.5833  0.0169  0.0002  0.0001
                                           -0.7572  0.0274  0.0032 -0.0016 -0.2901
                                           -0.0286  0.0046 -0.0021  0.0036 -0.0001
                                            0.0001 -0.0000  0.0119 -0.0004 -0.0001
                                            0.0080 -0.0122
    10. (1.76624) BD ( 2) C   4 - C   5  
                ( 51.89%)   0.7203* C   4 s(  0.02%)p99.99( 99.96%)d 0.92(  0.02%)
                                            0.0002  0.0147  0.0012  0.0020 -0.0001
                                            0.0098  0.0015 -0.0002 -0.0008 -0.0541
                                            0.0005 -0.0001 -0.0001  0.9981  0.0028
                                           -0.0200 -0.0003 -0.0002  0.0130  0.0056
                                           -0.0009  0.0019
                ( 48.11%)   0.6936* C   5 s(  0.00%)p 1.00( 99.95%)d 0.00(  0.05%)
                                            0.0000  0.0007  0.0019  0.0001  0.0001
                                            0.0074  0.0017 -0.0001 -0.0004 -0.0053
                                           -0.0027 -0.0010 -0.0004  0.9993  0.0145
                                            0.0263 -0.0003 -0.0004 -0.0147 -0.0163
                                            0.0002  0.0003
    11. (1.98416) BD ( 1) C   4 -Cl   9  
                ( 45.33%)   0.6732* C   4 s( 21.96%)p 3.55( 77.86%)d 0.01(  0.18%)
                                           -0.0002  0.4677 -0.0270  0.0079 -0.0010
                                           -0.6408  0.0091 -0.0057  0.0119  0.6054
                                           -0.0034  0.0014 -0.0095  0.0323  0.0018
                                           -0.0000 -0.0001 -0.0360 -0.0030  0.0004
                                            0.0030 -0.0227
                ( 54.67%)   0.7394*Cl   9 s( 19.08%)p 4.21( 80.43%)d 0.03(  0.48%)
                                            0.0000  0.0002  0.4352  0.0384  0.0009
                                            0.0004 -0.0000  0.0001  0.6456 -0.0379
                                           -0.0047 -0.0003 -0.0003 -0.0001 -0.6198
                                            0.0333  0.0055  0.0002  0.0002  0.0000
                                            0.0288 -0.0021  0.0001 -0.0004 -0.0000
                                           -0.0604  0.0025 -0.0027  0.0046 -0.0341
    12. (1.97187) BD ( 1) C   5 - C   6  
                ( 49.85%)   0.7060* C   5 s( 37.56%)p 1.66( 62.40%)d 0.00(  0.04%)
                                           -0.0001  0.6128  0.0090  0.0005  0.0016
                                            0.6462 -0.0166 -0.0067  0.0033 -0.4532
                                           -0.0225  0.0095 -0.0042 -0.0077  0.0001
                                            0.0001  0.0001 -0.0148 -0.0004  0.0006
                                            0.0024 -0.0127
                ( 50.15%)   0.7082* C   6 s( 33.56%)p 1.98( 66.40%)d 0.00(  0.04%)
                                            0.0000  0.5793  0.0064  0.0021 -0.0003
                                           -0.6174 -0.0049  0.0028 -0.0035  0.5312
                                           -0.0186 -0.0011  0.0046 -0.0110  0.0002
                                           -0.0001  0.0002 -0.0150  0.0017  0.0003
                                            0.0066 -0.0111
    13. (1.97761) BD ( 1) C   5 - H   8  
                ( 61.55%)   0.7846* C   5 s( 28.31%)p 2.53( 71.65%)d 0.00(  0.04%)
                                           -0.0003  0.5317 -0.0183 -0.0001 -0.0017
                                            0.0865 -0.0004 -0.0033  0.0002  0.8420
                                            0.0012 -0.0087 -0.0045  0.0035  0.0003
                                           -0.0000 -0.0000  0.0018  0.0004 -0.0001
                                           -0.0169 -0.0118
                ( 38.45%)   0.6201* H   8 s( 99.96%)p 0.00(  0.04%)
                                            0.9998  0.0017 -0.0009 -0.0201  0.0001
    14. (1.97125) BD ( 1) C   6 - C  11  
                ( 50.93%)   0.7136* C   6 s( 33.33%)p 2.00( 66.65%)d 0.00(  0.02%)
                                           -0.0001  0.5773 -0.0059 -0.0017  0.0005
                                            0.7705  0.0150 -0.0072 -0.0009  0.2655
                                            0.0045 -0.0027 -0.0008 -0.0451 -0.0011
                                           -0.0001  0.0002  0.0081 -0.0003  0.0008
                                            0.0075 -0.0077
                ( 49.07%)   0.7005* C  11 s( 32.22%)p 2.10( 67.76%)d 0.00(  0.03%)
                                            0.0000  0.5676 -0.0017  0.0004 -0.7783
                                           -0.0199  0.0045 -0.0003 -0.2665 -0.0093
                                            0.0015  0.0003 -0.0152  0.0005 -0.0009
                                            0.0002  0.0087  0.0012  0.0009  0.0093
                                           -0.0106
    15. (1.97033) BD ( 1) C  11 - C  12  
                ( 50.45%)   0.7103* C  11 s( 34.65%)p 1.89( 65.31%)d 0.00(  0.04%)
                                            0.0001  0.5886 -0.0009  0.0003  0.6105
                                            0.0030 -0.0005  0.0043 -0.5294  0.0058
                                           -0.0005 -0.0066 -0.0037  0.0001  0.0001
                                            0.0001 -0.0137 -0.0001  0.0003  0.0057
                                           -0.0141
                ( 49.55%)   0.7039* C  12 s( 37.20%)p 1.69( 62.77%)d 0.00(  0.03%)
                                           -0.0002  0.6097  0.0153 -0.0020  0.0016
                                           -0.6412  0.0263  0.0097 -0.0024  0.4642
                                            0.0114 -0.0118  0.0028 -0.0021  0.0002
                                           -0.0000  0.0001 -0.0141  0.0001 -0.0005
                                            0.0019 -0.0120
    16. (1.63590) BD ( 2) C  11 - C  12  
                ( 52.67%)   0.7257* C  11 s(  0.04%)p99.99( 99.93%)d 0.64(  0.03%)
                                           -0.0002  0.0206 -0.0017  0.0003 -0.0071
                                           -0.0010  0.0001 -0.0006  0.0078 -0.0024
                                           -0.0006 -0.0000  0.9995  0.0085  0.0068
                                           -0.0022  0.0002  0.0153 -0.0061  0.0011
                                           -0.0009
                ( 47.33%)   0.6880* C  12 s(  0.00%)p 1.00( 99.95%)d 0.00(  0.05%)
                                           -0.0003  0.0020 -0.0007  0.0004  0.0002
                                            0.0044 -0.0003 -0.0010  0.0002  0.0079
                                            0.0001 -0.0009  0.0006  0.9995  0.0097
                                            0.0170 -0.0015 -0.0007 -0.0081  0.0196
                                            0.0013 -0.0003
    17. (1.96465) BD ( 1) C  11 - C  14  
                ( 52.09%)   0.7217* C  11 s( 33.02%)p 2.03( 66.95%)d 0.00(  0.04%)
                                            0.0004  0.5746  0.0037 -0.0006  0.1439
                                            0.0164  0.0026 -0.0004  0.8047 -0.0234
                                            0.0057 -0.0026 -0.0171  0.0004  0.0009
                                            0.0001  0.0076 -0.0005 -0.0008 -0.0108
                                           -0.0149
                ( 47.91%)   0.6922* C  14 s( 36.21%)p 1.76( 63.75%)d 0.00(  0.04%)
                                           -0.0001  0.6016  0.0118 -0.0004  0.0007
                                           -0.2189  0.0137 -0.0015 -0.7674 -0.0167
                                           -0.0084 -0.0143  0.0003 -0.0000  0.0085
                                           -0.0001  0.0009 -0.0122 -0.0117
    18. (1.97470) BD ( 1) C  12 - C  13  
                ( 50.20%)   0.7085* C  12 s( 35.61%)p 1.81( 64.36%)d 0.00(  0.03%)
                                           -0.0001  0.5966  0.0132  0.0020  0.0005
                                            0.7571 -0.0247 -0.0064  0.0015  0.2624
                                            0.0261 -0.0105  0.0011 -0.0066  0.0012
                                           -0.0004  0.0002  0.0100 -0.0002 -0.0004
                                            0.0092 -0.0108
                ( 49.80%)   0.7057* C  13 s( 37.62%)p 1.66( 62.35%)d 0.00(  0.03%)
                                           -0.0001  0.6132  0.0121 -0.0073  0.0004
                                           -0.7254 -0.0001  0.0099 -0.0082 -0.3106
                                            0.0233 -0.0025  0.0007  0.0118  0.0003
                                            0.0006  0.0002  0.0088 -0.0003 -0.0007
                                            0.0115 -0.0105
    19. (1.97491) BD ( 1) C  12 - H  20  
                ( 60.80%)   0.7797* C  12 s( 27.21%)p 2.67( 72.76%)d 0.00(  0.04%)
                                            0.0003 -0.5211  0.0226 -0.0011  0.0018
                                            0.1170  0.0022 -0.0009 -0.0006  0.8448
                                            0.0116 -0.0006 -0.0003 -0.0061  0.0004
                                           -0.0004  0.0000 -0.0031  0.0002 -0.0003
                                            0.0166  0.0090
                ( 39.20%)   0.6261* H  20 s( 99.96%)p 0.00(  0.04%)
                                           -0.9998 -0.0024 -0.0006  0.0013 -0.0200
                                            0.0001
    20. (1.97496) BD ( 1) C  13 - C  16  
                ( 54.76%)   0.7400* C  13 s( 39.21%)p 1.55( 60.77%)d 0.00(  0.01%)
                                            0.0002  0.6262 -0.0029 -0.0034  0.0002
                                            0.2096 -0.0352  0.0021 -0.0024  0.7487
                                           -0.0010 -0.0127  0.0102  0.0417  0.0006
                                            0.0002  0.0002  0.0050  0.0007  0.0002
                                           -0.0054 -0.0086
                ( 45.24%)   0.6726* C  16 s( 34.63%)p 1.88( 65.23%)d 0.00(  0.14%)
                                           -0.0005  0.5865 -0.0470 -0.0095  0.0000
                                           -0.1324 -0.0265  0.0019  0.0008 -0.7933
                                            0.0464  0.0047 -0.0006  0.0515 -0.0013
                                            0.0005 -0.0006  0.0232 -0.0007 -0.0022
                                           -0.0181 -0.0225
    21. (1.51031) BD ( 2) C  13 - C  16  
                ( 65.76%)   0.8109* C  13 s(  0.16%)p99.99( 99.84%)d 0.00(  0.00%)
                                           -0.0004 -0.0394 -0.0033  0.0000  0.0001
                                           -0.0086  0.0014 -0.0001  0.0008 -0.0202
                                           -0.0024  0.0010 -0.0003  0.9988  0.0135
                                            0.0140  0.0023 -0.0021 -0.0011  0.0004
                                           -0.0007  0.0001
                ( 34.24%)   0.5852* C  16 s(  0.02%)p99.99( 99.73%)d12.41(  0.25%)
                                            0.0025  0.0071  0.0121  0.0007  0.0000
                                            0.0643  0.0039 -0.0001 -0.0010  0.0580
                                           -0.0017 -0.0012 -0.0004  0.9941 -0.0334
                                            0.0214 -0.0049 -0.0029 -0.0461 -0.0188
                                           -0.0018  0.0060
    22. (1.98984) BD ( 1) C  13 -Cl  17  
                ( 44.78%)   0.6692* C  13 s( 22.87%)p 3.36( 76.93%)d 0.01(  0.19%)
                                           -0.0001  0.4779 -0.0107  0.0134 -0.0010
                                            0.6539 -0.0109 -0.0027 -0.0129 -0.5841
                                           -0.0030  0.0022  0.0114  0.0126  0.0005
                                           -0.0000 -0.0000 -0.0382  0.0003  0.0001
                                            0.0039 -0.0216
                ( 55.22%)   0.7431*Cl  17 s( 20.65%)p 3.82( 78.87%)d 0.02(  0.48%)
                                            0.0000  0.0001  0.4529  0.0367  0.0015
                                            0.0001 -0.0000 -0.0001 -0.6715  0.0424
                                            0.0051  0.0003  0.0005  0.0001  0.5787
                                           -0.0329 -0.0050 -0.0002 -0.0005  0.0000
                                            0.0045 -0.0003 -0.0000 -0.0001 -0.0000
                                           -0.0598 -0.0003  0.0005  0.0107 -0.0333
    23. (1.97039) BD ( 1) C  14 - C  15  
                ( 50.49%)   0.7105* C  14 s( 36.80%)p 1.72( 63.17%)d 0.00(  0.03%)
                                           -0.0002  0.6066  0.0072  0.0019 -0.0003
                                            0.7486 -0.0068  0.0039  0.2614 -0.0152
                                            0.0034  0.0519 -0.0000  0.0000  0.0072
                                            0.0000 -0.0009  0.0101 -0.0120
                ( 49.51%)   0.7037* C  15 s( 34.65%)p 1.89( 65.31%)d 0.00(  0.04%)
                                            0.0001  0.5881 -0.0239 -0.0049 -0.0009
                                           -0.7700  0.0454  0.0037  0.0040 -0.2332
                                           -0.0458 -0.0022 -0.0011  0.0406 -0.0005
                                            0.0010  0.0001  0.0118 -0.0014 -0.0003
                                            0.0118 -0.0104
    24. (1.69476) BD ( 2) C  14 - C  15  
                ( 47.88%)   0.6920* C  14 s(  0.04%)p99.99( 99.92%)d 1.27(  0.05%)
                                           -0.0001 -0.0193 -0.0008 -0.0000  0.0002
                                           -0.0463 -0.0015  0.0004 -0.0206  0.0021
                                            0.0001  0.9982 -0.0115 -0.0078 -0.0001
                                            0.0217 -0.0017 -0.0010  0.0002
                ( 52.12%)   0.7219* C  15 s(  0.16%)p99.99( 99.79%)d 0.32(  0.05%)
                                            0.0002 -0.0396  0.0017 -0.0002 -0.0001
                                            0.0178  0.0029  0.0009 -0.0001  0.0159
                                           -0.0001  0.0010  0.0002  0.9985  0.0015
                                            0.0156  0.0008 -0.0005 -0.0171 -0.0146
                                            0.0007  0.0004
    25. (1.97166) BD ( 1) C  14 - H  19  
                ( 59.39%)   0.7707* C  14 s( 26.94%)p 2.71( 73.00%)d 0.00(  0.06%)
                                           -0.0003  0.5188 -0.0168  0.0008 -0.0003
                                           -0.6234 -0.0040  0.0033  0.5840  0.0117
                                           -0.0005 -0.0068 -0.0000 -0.0000 -0.0222
                                           -0.0001 -0.0002 -0.0009 -0.0104
                ( 40.61%)   0.6372* H  19 s( 99.95%)p 0.00(  0.05%)
                                            0.9998  0.0023  0.0108 -0.0189 -0.0002
    26. (1.97016) BD ( 1) C  15 - C  16  
                ( 53.41%)   0.7308* C  15 s( 37.02%)p 1.70( 62.96%)d 0.00(  0.02%)
                                            0.0002  0.6083 -0.0133 -0.0003  0.0003
                                            0.6158 -0.0415 -0.0065  0.0047 -0.4975
                                           -0.0243 -0.0062 -0.0069  0.0212  0.0008
                                            0.0002  0.0002 -0.0100  0.0006 -0.0001
                                            0.0014 -0.0083
                ( 46.59%)   0.6826* C  16 s( 38.03%)p 1.63( 61.80%)d 0.00(  0.17%)
                                           -0.0009  0.6126 -0.0708  0.0043  0.0001
                                           -0.5617  0.0056  0.0118 -0.0007  0.5469
                                           -0.0562  0.0025  0.0024  0.0010  0.0003
                                           -0.0008 -0.0004 -0.0276  0.0004  0.0024
                                            0.0181 -0.0238
    27. (1.97706) BD ( 1) C  15 - H  18  
                ( 60.52%)   0.7780* C  15 s( 28.27%)p 2.54( 71.69%)d 0.00(  0.04%)
                                           -0.0005  0.5305  0.0345  0.0039  0.0004
                                            0.1499 -0.0070 -0.0045 -0.0036  0.8326
                                            0.0316 -0.0087 -0.0026  0.0051  0.0008
                                           -0.0000  0.0000  0.0097  0.0007 -0.0002
                                           -0.0159 -0.0068
                ( 39.48%)   0.6283* H  18 s( 99.96%)p 0.00(  0.04%)
                                            0.9998 -0.0038  0.0009 -0.0036 -0.0189
                                            0.0003
    28. (1.99865) CR ( 1) C   1           s(100.00%)p 0.00(  0.00%)
                                            1.0000  0.0003 -0.0000  0.0000 -0.0000
                                            0.0001  0.0000 -0.0000  0.0000 -0.0000
                                            0.0000 -0.0000  0.0000 -0.0008 -0.0000
                                           -0.0000 -0.0000  0.0000  0.0000  0.0000
                                            0.0000 -0.0000
    29. (1.99882) CR ( 1) C   2           s(100.00%)p 0.00(  0.00%)
                                            1.0000  0.0000 -0.0000  0.0000 -0.0000
                                            0.0001  0.0000  0.0000  0.0000  0.0003
                                            0.0000 -0.0000  0.0000  0.0006 -0.0000
                                            0.0000 -0.0000  0.0000  0.0000  0.0000
                                           -0.0000 -0.0000
    30. (1.99914) CR ( 1) C   3           s(100.00%)p 0.00(  0.00%)
                                            1.0000  0.0002 -0.0000 -0.0000 -0.0000
                                            0.0001 -0.0000  0.0000  0.0000  0.0000
                                            0.0000 -0.0000  0.0000 -0.0004 -0.0000
                                           -0.0000  0.0000  0.0000  0.0000 -0.0000
                                           -0.0000 -0.0000
    31. (1.99876) CR ( 1) C   4           s(100.00%)p 0.00(  0.00%)
                                            1.0000  0.0001 -0.0000  0.0000 -0.0000
                                           -0.0000 -0.0000 -0.0000  0.0000  0.0002
                                           -0.0000  0.0000 -0.0000 -0.0002 -0.0000
                                            0.0000  0.0000 -0.0000 -0.0000 -0.0000
                                            0.0000 -0.0000
    32. (1.99901) CR ( 1) C   5           s(100.00%)p 0.00(  0.00%)
                                            1.0000  0.0003 -0.0000  0.0000 -0.0000
                                            0.0000  0.0000 -0.0000  0.0000  0.0002
                                           -0.0000 -0.0000 -0.0000 -0.0000 -0.0000
                                           -0.0000  0.0000 -0.0000  0.0000  0.0000
                                           -0.0000 -0.0000
    33. (1.99899) CR ( 1) C   6           s(100.00%)
                                            1.0000  0.0000 -0.0000 -0.0000  0.0000
                                            0.0001  0.0000 -0.0000 -0.0000  0.0000
                                            0.0000 -0.0000 -0.0000 -0.0000 -0.0000
                                           -0.0000  0.0000  0.0000 -0.0000  0.0000
                                            0.0000 -0.0000
    34. (2.00000) CR ( 1)Cl   9           s(100.00%)
                                            1.0000 -0.0000  0.0000 -0.0000 -0.0000
                                           -0.0000  0.0000 -0.0000 -0.0000  0.0000
                                            0.0000 -0.0000 -0.0000  0.0000  0.0000
                                           -0.0000 -0.0000  0.0000  0.0000 -0.0000
                                           -0.0000 -0.0000 -0.0000  0.0000  0.0000
                                            0.0000 -0.0000  0.0000  0.0000  0.0000
    35. (1.99970) CR ( 2)Cl   9           s(100.00%)p 0.00(  0.00%)
                                           -0.0000  1.0000  0.0002 -0.0000 -0.0000
                                           -0.0000  0.0000 -0.0000 -0.0002  0.0000
                                            0.0000 -0.0000 -0.0000  0.0000  0.0002
                                           -0.0000 -0.0000  0.0000  0.0000 -0.0000
                                           -0.0001 -0.0000 -0.0000  0.0000  0.0000
                                            0.0000 -0.0000  0.0000 -0.0000  0.0000
    36. (1.99995) CR ( 3)Cl   9           s(  0.00%)p 1.00(100.00%)
                                           -0.0000 -0.0000  0.0001 -0.0000  0.0000
                                           -0.0000  0.0000  1.0000 -0.0000  0.0000
                                            0.0000 -0.0000 -0.0000  0.0000  0.0001
                                           -0.0000 -0.0000  0.0000  0.0000 -0.0000
                                           -0.0001 -0.0000 -0.0000  0.0000  0.0000
                                            0.0000 -0.0000  0.0000  0.0000  0.0000
    37. (1.99995) CR ( 4)Cl   9           s(  0.00%)p 1.00(100.00%)
                                            0.0000  0.0000 -0.0001  0.0000  0.0000
                                            0.0000 -0.0000  0.0000  0.0001 -0.0000
                                           -0.0000  0.0000  0.0000  1.0000 -0.0001
                                            0.0000  0.0000 -0.0000 -0.0000  0.0000
                                            0.0001  0.0000  0.0000 -0.0000 -0.0000
                                           -0.0000  0.0000 -0.0000  0.0000 -0.0000
    38. (1.99999) CR ( 5)Cl   9           s(  0.00%)p 1.00(100.00%)
                                           -0.0000 -0.0000  0.0000 -0.0000 -0.0000
                                           -0.0000  0.0000 -0.0000 -0.0000  0.0000
                                            0.0000 -0.0000  0.0000  0.0000  0.0001
                                           -0.0000 -0.0000  0.0000  0.0000  1.0000
                                           -0.0001 -0.0000 -0.0000  0.0000  0.0000
                                            0.0000 -0.0000  0.0000  0.0000  0.0000
    39. (1.99982) CR ( 1) O  10           s(100.00%)p 0.00(  0.00%)
                                            1.0000  0.0003  0.0000 -0.0000  0.0000
                                           -0.0002  0.0000  0.0000 -0.0000 -0.0001
                                            0.0000  0.0000 -0.0000  0.0000  0.0000
                                            0.0000  0.0000 -0.0000  0.0000  0.0000
                                           -0.0000  0.0000
    40. (1.99886) CR ( 1) C  11           s(100.00%)p 0.00(  0.00%)
                                            1.0000 -0.0003 -0.0000  0.0000 -0.0001
                                           -0.0000 -0.0000 -0.0000 -0.0003  0.0000
                                           -0.0000  0.0000  0.0002  0.0000  0.0000
                                           -0.0000 -0.0000  0.0000 -0.0000  0.0000
                                            0.0000
    41. (1.99899) CR ( 1) C  12           s(100.00%)p 0.00(  0.00%)
                                            1.0000  0.0003 -0.0000  0.0000 -0.0000
                                           -0.0001  0.0000  0.0000 -0.0000 -0.0002
                                            0.0000 -0.0000  0.0000  0.0003  0.0000
                                            0.0000 -0.0000 -0.0000 -0.0000  0.0000
                                           -0.0000 -0.0000
    42. (1.99865) CR ( 1) C  13           s(100.00%)p 0.00(  0.00%)
                                            1.0000 -0.0000 -0.0000  0.0000 -0.0000
                                           -0.0000  0.0000 -0.0000 -0.0000 -0.0002
                                            0.0000  0.0000 -0.0000  0.0004  0.0000
                                            0.0000  0.0000 -0.0000 -0.0000  0.0000
                                            0.0000 -0.0000
    43. (1.99924) CR ( 1) C  14           s(100.00%)p 0.00(  0.00%)
                                            1.0000  0.0004 -0.0000  0.0000 -0.0000
                                           -0.0001 -0.0000  0.0000  0.0001 -0.0000
                                           -0.0000  0.0001 -0.0000 -0.0000 -0.0000
                                            0.0000 -0.0000  0.0000 -0.0000
    44. (1.99923) CR ( 1) C  15           s(100.00%)p 0.00(  0.00%)
                                            1.0000  0.0000  0.0000  0.0000  0.0000
                                            0.0000  0.0000 -0.0000 -0.0000  0.0005
                                            0.0000 -0.0000  0.0000 -0.0002 -0.0000
                                           -0.0000 -0.0000  0.0000  0.0000  0.0000
                                           -0.0000  0.0000
    45. (1.99876) CR ( 1) C  16           s(100.00%)p 0.00(  0.00%)d 0.00(  0.00%)
                                            1.0000 -0.0003 -0.0003 -0.0000  0.0000
                                           -0.0025 -0.0001  0.0000 -0.0000 -0.0006
                                           -0.0000  0.0000  0.0000 -0.0023  0.0001
                                           -0.0001  0.0000  0.0000  0.0001  0.0000
                                            0.0001 -0.0001
    46. (2.00000) CR ( 1)Cl  17           s(100.00%)
                                            1.0000 -0.0000  0.0000 -0.0000 -0.0000
                                           -0.0000  0.0000  0.0000  0.0000 -0.0000
                                           -0.0000  0.0000  0.0000 -0.0000 -0.0000
                                            0.0000  0.0000  0.0000  0.0000 -0.0000
                                           -0.0000 -0.0000  0.0000  0.0000  0.0000
                                            0.0000  0.0000 -0.0000 -0.0000  0.0000
    47. (1.99967) CR ( 2)Cl  17           s(100.00%)p 0.00(  0.00%)
                                           -0.0000  1.0000  0.0003 -0.0000 -0.0000
                                           -0.0000  0.0000  0.0000  0.0002 -0.0000
                                            0.0000  0.0000  0.0000 -0.0000 -0.0002
                                            0.0000  0.0000 -0.0000 -0.0000 -0.0000
                                           -0.0000 -0.0000  0.0000  0.0000  0.0000
                                            0.0000  0.0000 -0.0000 -0.0000  0.0000
    48. (1.99995) CR ( 3)Cl  17           s(  0.00%)p 1.00(100.00%)
                                           -0.0000 -0.0000  0.0001 -0.0000  0.0000
                                            0.0000  0.0000 -1.0000  0.0001 -0.0000
                                           -0.0000  0.0000  0.0000 -0.0000 -0.0001
                                            0.0000  0.0000 -0.0000 -0.0000 -0.0000
                                           -0.0000 -0.0000  0.0000  0.0000  0.0000
                                            0.0000  0.0000 -0.0000 -0.0000  0.0000
    49. (1.99995) CR ( 4)Cl  17           s(  0.00%)p 1.00(100.00%)
                                           -0.0000 -0.0000  0.0001 -0.0000 -0.0000
                                           -0.0000  0.0000  0.0000  0.0001 -0.0000
                                            0.0000  0.0000  0.0000  1.0000 -0.0001
                                            0.0000  0.0000  0.0000 -0.0000 -0.0000
                                           -0.0000 -0.0000 -0.0000  0.0000  0.0000
                                            0.0000  0.0000 -0.0000 -0.0000  0.0000
    50. (1.99999) CR ( 5)Cl  17           s(  0.00%)p 1.00(100.00%)
                                           -0.0000 -0.0000 -0.0000 -0.0000 -0.0000
                                            0.0000  0.0000  0.0000  0.0000 -0.0000
                                           -0.0000  0.0000 -0.0000 -0.0000 -0.0000
                                            0.0000  0.0000 -0.0000  0.0000  1.0000
                                           -0.0000 -0.0000 -0.0000  0.0000  0.0000
                                            0.0000  0.0000 -0.0000 -0.0000  0.0000
    51. (0.85738) LP*( 1) C   2           s(  2.79%)p34.78( 97.11%)d 0.04(  0.10%)
                                            0.0000  0.1482  0.0770  0.0054 -0.0002
                                           -0.0803 -0.0150 -0.0043  0.0016 -0.8972
                                           -0.0432  0.0032  0.0018  0.3967 -0.0096
                                            0.0101 -0.0025 -0.0035  0.0140  0.0060
                                            0.0183  0.0203
    52. (0.92083) LP ( 1) C   6           s(  0.14%)p99.99( 99.85%)d 0.14(  0.02%)
                                           -0.0000  0.0369  0.0006  0.0019 -0.0007
                                           -0.0463  0.0011  0.0032 -0.0004 -0.1144
                                            0.0027 -0.0008 -0.0010 -0.9914 -0.0045
                                           -0.0150  0.0055  0.0022  0.0131  0.0029
                                           -0.0002  0.0007
    53. (1.99262) LP ( 1)Cl   9           s( 80.03%)p 0.25( 19.96%)d 0.00(  0.01%)
                                           -0.0000 -0.0003  0.8945 -0.0093 -0.0001
                                           -0.0002  0.0000 -0.0001 -0.3634  0.0120
                                           -0.0023 -0.0002 -0.0004  0.0001  0.2498
                                           -0.0087  0.0017  0.0000  0.0003 -0.0000
                                            0.0700  0.0019  0.0002  0.0001 -0.0000
                                            0.0092  0.0007 -0.0009 -0.0022  0.0057
    54. (1.96927) LP ( 2)Cl   9           s(  0.22%)p99.99( 99.76%)d 0.08(  0.02%)
                                           -0.0000 -0.0001  0.0459 -0.0085  0.0015
                                            0.0003 -0.0000 -0.0001  0.6528  0.0088
                                            0.0008 -0.0008  0.0002 -0.0000  0.7218
                                            0.0077  0.0011  0.0009  0.0004 -0.0000
                                            0.2242  0.0052  0.0003  0.0003 -0.0001
                                            0.0036  0.0026 -0.0016  0.0123 -0.0016
    55. (1.91247) LP ( 3)Cl   9           s(  0.77%)p99.99( 99.19%)d 0.04(  0.03%)
                                           -0.0000 -0.0001  0.0880 -0.0022 -0.0003
                                            0.0001 -0.0000 -0.0001  0.1438  0.0025
                                            0.0002 -0.0003 -0.0000  0.0001  0.1661
                                           -0.0005  0.0000  0.0003  0.0001 -0.0001
                                           -0.9713 -0.0180 -0.0006 -0.0001  0.0004
                                            0.0007 -0.0136  0.0111  0.0037 -0.0006
    56. (1.98263) LP ( 1) O  10           s( 63.06%)p 0.59( 36.93%)d 0.00(  0.01%)
                                           -0.0003  0.7940  0.0071 -0.0002  0.0001
                                           -0.5719  0.0051  0.0036 -0.0045 -0.2030
                                            0.0018  0.0016 -0.0016  0.0305  0.0005
                                            0.0001  0.0000 -0.0055  0.0008  0.0005
                                           -0.0065  0.0068
    57. (1.91773) LP ( 2) O  10           s(  0.03%)p99.99( 99.91%)d 1.85(  0.06%)
                                            0.0000  0.0179 -0.0016  0.0025 -0.0000
                                            0.3586  0.0029  0.0004 -0.0008 -0.9308
                                           -0.0079  0.0025  0.0029  0.0634  0.0012
                                            0.0002 -0.0000 -0.0176  0.0018  0.0002
                                            0.0172  0.0002
    58. (1.67494) LP ( 1) C  16           s( 28.30%)p 2.53( 71.50%)d 0.01(  0.20%)
                                            0.0021  0.5276  0.0685  0.0008 -0.0001
                                            0.8039  0.0589  0.0015  0.0013  0.2452
                                            0.0089 -0.0067  0.0008 -0.0711 -0.0012
                                           -0.0008 -0.0008 -0.0183  0.0063  0.0019
                                           -0.0318  0.0247
    59. (1.99086) LP ( 1)Cl  17           s( 79.19%)p 0.26( 20.79%)d 0.00(  0.01%)
                                           -0.0000 -0.0003  0.8898 -0.0101 -0.0003
                                           -0.0001  0.0000  0.0001  0.3777 -0.0121
                                            0.0026  0.0006  0.0005 -0.0001 -0.2548
                                            0.0095 -0.0012 -0.0001 -0.0004 -0.0000
                                            0.0112  0.0004  0.0000  0.0000 -0.0000
                                            0.0102 -0.0001  0.0001 -0.0024  0.0059
    60. (1.97207) LP ( 2)Cl  17           s(  0.23%)p99.99( 99.75%)d 0.07(  0.02%)
                                            0.0000 -0.0000  0.0475 -0.0071  0.0024
                                            0.0004 -0.0000  0.0001 -0.6335 -0.0098
                                           -0.0010  0.0006 -0.0002  0.0000 -0.7716
                                           -0.0093 -0.0008 -0.0006 -0.0004 -0.0000
                                            0.0258  0.0004  0.0000  0.0000 -0.0000
                                            0.0054 -0.0004 -0.0000  0.0113 -0.0013
    61. (1.93142) LP ( 3)Cl  17           s(  0.02%)p99.99( 99.96%)d 1.54(  0.03%)
                                           -0.0000 -0.0000  0.0132  0.0002 -0.0000
                                            0.0000  0.0000  0.0000 -0.0152 -0.0005
                                            0.0000  0.0000  0.0000 -0.0000 -0.0202
                                           -0.0004 -0.0001 -0.0000 -0.0000 -0.0000
                                           -0.9993 -0.0187 -0.0003  0.0001  0.0003
                                           -0.0001  0.0137 -0.0091  0.0003 -0.0002
    62. (0.01343) RY*( 1) C   1           s( 30.08%)p 1.98( 59.67%)d 0.34( 10.25%)
                                            0.0000  0.0464  0.5461 -0.0127 -0.0154
                                           -0.0353 -0.6681 -0.0101  0.0394 -0.0304
                                           -0.3714 -0.0051  0.0487 -0.0293  0.0661
                                            0.0315  0.0071 -0.0285 -0.2852 -0.0827
                                           -0.1156  0.0109
    63. (0.00960) RY*( 2) C   1           s(  7.32%)p 7.65( 56.01%)d 5.01( 36.67%)
                                           -0.0000  0.0303 -0.1246  0.2381 -0.0074
                                            0.0015 -0.6166  0.0526  0.0106  0.0230
                                            0.3932  0.0468 -0.0264  0.0365 -0.1245
                                           -0.0443 -0.0142 -0.0487  0.4577  0.1345
                                            0.3688 -0.0274
    64. (0.00601) RY*( 3) C   1           s(  6.32%)p 7.46( 47.21%)d 7.35( 46.46%)
                                            0.0000 -0.0257  0.2431  0.0547  0.0230
                                           -0.0219  0.0736 -0.1183  0.0252  0.0160
                                            0.6396  0.0884 -0.0153 -0.0387  0.1754
                                            0.0342  0.0279 -0.4825 -0.4510 -0.1280
                                            0.1064  0.0276
    65. (0.00280) RY*( 4) C   1           s(  1.11%)p36.93( 41.02%)d52.09( 57.87%)
                                           -0.0000  0.0059  0.0240  0.0974 -0.0317
                                           -0.0087  0.1655 -0.1556  0.0031  0.0087
                                           -0.4949  0.3141 -0.0329  0.0098 -0.1152
                                           -0.0059 -0.0196 -0.6330  0.1530  0.0698
                                            0.3868 -0.0092
    66. (0.00210) RY*( 5) C   1           s( 35.73%)p 0.73( 25.96%)d 1.07( 38.31%)
                                           -0.0000 -0.0100  0.5873 -0.1060  0.0317
                                           -0.0260  0.1978 -0.1056  0.0828 -0.0095
                                            0.1874 -0.0699  0.0303  0.0345 -0.3897
                                            0.0215 -0.0854 -0.1131  0.4570  0.1762
                                           -0.3526  0.0778
    67. (0.00083) RY*( 6) C   1           s( 86.00%)p 0.13( 10.88%)d 0.04(  3.12%)
                                            0.0000 -0.0073  0.2359  0.8958  0.0432
                                           -0.0112  0.2193  0.0395 -0.0540  0.0049
                                           -0.0736 -0.1416  0.1139 -0.0047  0.1224
                                           -0.0386  0.0334  0.1671  0.0138 -0.0399
                                            0.0296  0.0254
    68. (0.00064) RY*( 7) C   1           s(  1.88%)p14.95( 28.07%)d37.32( 70.05%)
                                           -0.0000 -0.0008 -0.0838  0.1084  0.0026
                                            0.0042 -0.0148  0.0260 -0.0581  0.0030
                                            0.0072 -0.0448  0.0464  0.0050 -0.4553
                                            0.2277 -0.1141  0.0676 -0.4635  0.6889
                                            0.0758 -0.0271
    69. (0.00021) RY*( 8) C   1           s(  0.24%)p99.99( 58.48%)d99.99( 41.27%)
                                            0.0000  0.0015  0.0383 -0.0303  0.0056
                                           -0.0037  0.0075 -0.0710  0.3306 -0.0035
                                           -0.0172  0.0694 -0.1345 -0.0043  0.5437
                                           -0.3245  0.2151 -0.0105  0.0681  0.6191
                                           -0.1037  0.1184
    70. (0.00020) RY*( 9) C   1           s( 17.56%)p 2.28( 39.97%)d 2.42( 42.46%)
                                            0.0000  0.0114 -0.2550  0.2986 -0.1460
                                           -0.0085 -0.1253  0.0520  0.1240 -0.0001
                                            0.0042  0.2788 -0.5162  0.0017 -0.1212
                                            0.0719 -0.0432 -0.1890 -0.0299 -0.0739
                                           -0.5892 -0.1883
    71. (0.00008) RY*(10) C   1           s(  5.43%)p10.53( 57.15%)d 6.89( 37.42%)
    72. (0.00007) RY*(11) C   1           s( 12.95%)p 3.71( 48.00%)d 3.02( 39.05%)
    73. (0.00001) RY*(12) C   1           s(  2.29%)p41.47( 94.87%)d 1.24(  2.84%)
    74. (0.00002) RY*(13) C   1           s( 11.73%)p 7.00( 82.15%)d 0.52(  6.12%)
    75. (0.00001) RY*(14) C   1           s(  0.18%)p99.99( 91.60%)d46.96(  8.23%)
    76. (0.00001) RY*(15) C   1           s(  0.27%)p99.99( 42.21%)d99.99( 57.52%)
    77. (0.00000) RY*(16) C   1           s( 81.16%)p 0.21( 17.37%)d 0.02(  1.47%)
    78. (0.00000) RY*(17) C   1           s(  0.02%)p99.99( 99.63%)d21.10(  0.35%)
    79. (0.00626) RY*( 1) C   2           s(  8.35%)p10.68( 89.14%)d 0.30(  2.51%)
                                            0.0000 -0.0003  0.2716 -0.0986  0.0030
                                           -0.0080 -0.4190 -0.0297  0.0153  0.0695
                                           -0.8390  0.0118 -0.0482  0.0019 -0.0522
                                            0.0274  0.0030  0.0741  0.0341 -0.0170
                                           -0.1332 -0.0204
    80. (0.00254) RY*( 2) C   2           s(  3.20%)p30.15( 96.47%)d 0.10(  0.33%)
                                           -0.0000  0.0028 -0.0105  0.1741 -0.0396
                                            0.0527  0.8545 -0.1259 -0.0203  0.0026
                                           -0.4481  0.1164 -0.0317 -0.0045  0.0002
                                            0.0010 -0.0005  0.0243  0.0045  0.0031
                                            0.0469 -0.0220
    81. (0.00132) RY*( 3) C   2           s( 86.61%)p 0.13( 11.39%)d 0.02(  2.00%)
                                            0.0000 -0.0102 -0.6393  0.6761  0.0163
                                           -0.0234 -0.2112  0.0302  0.1589 -0.0368
                                           -0.1568 -0.0204 -0.0455  0.0028 -0.1176
                                            0.0060 -0.0148  0.0650 -0.0176 -0.0313
                                           -0.0746  0.0944
    82. (0.00085) RY*( 4) C   2           s( 71.49%)p 0.30( 21.45%)d 0.10(  7.06%)
                                           -0.0000  0.0133  0.6126  0.5825 -0.0101
                                            0.0296  0.0033  0.4014  0.1627  0.0456
                                            0.1031  0.0219 -0.1055 -0.0045  0.0401
                                           -0.0038  0.0023 -0.2593 -0.0260 -0.0082
                                           -0.0096 -0.0504
    83. (0.00055) RY*( 5) C   2           s(  0.95%)p93.44( 89.13%)d10.40(  9.92%)
                                           -0.0000 -0.0010  0.0867 -0.0436 -0.0113
                                            0.0050  0.0317 -0.0200 -0.0249  0.0081
                                            0.0609  0.0281 -0.0002 -0.0040 -0.9291
                                            0.1421 -0.0337 -0.0161 -0.3056 -0.0181
                                            0.0486 -0.0536
    84. (0.00026) RY*( 6) C   2           s(  0.08%)p99.99( 17.63%)d99.99( 82.30%)
                                            0.0000  0.0014 -0.0162  0.0129  0.0185
                                            0.0020 -0.0039  0.0175 -0.0981 -0.0094
                                           -0.0446 -0.1323 -0.0281  0.0165  0.3072
                                            0.1794  0.1384  0.0754 -0.9004  0.0654
                                           -0.0457 -0.0149
    85. (0.00018) RY*( 7) C   2           s( 16.74%)p 3.35( 56.04%)d 1.63( 27.22%)
                                           -0.0000  0.0020  0.2339  0.3216  0.0961
                                           -0.0065 -0.0330 -0.2071 -0.5693  0.0248
                                            0.0558 -0.3786  0.2103 -0.0024 -0.0252
                                            0.0114 -0.0152  0.4590  0.1205 -0.0752
                                            0.1680  0.1149
    86. (0.00010) RY*( 8) C   2           s(  0.90%)p25.89( 23.25%)d84.45( 75.85%)
    87. (0.00006) RY*( 9) C   2           s(  1.36%)p52.39( 71.40%)d19.98( 27.24%)
    88. (0.00007) RY*(10) C   2           s(  6.31%)p 7.72( 48.72%)d 7.13( 44.97%)
    89. (0.00001) RY*(11) C   2           s(  3.45%)p21.96( 75.87%)d 5.98( 20.67%)
    90. (0.00002) RY*(12) C   2           s( 15.90%)p 5.01( 79.69%)d 0.28(  4.40%)
    91. (0.00002) RY*(13) C   2           s(  3.02%)p 5.79( 17.47%)d26.34( 79.51%)
    92. (0.00001) RY*(14) C   2           s(  1.76%)p 1.71(  3.01%)d54.17( 95.23%)
    93. (0.00000) RY*(15) C   2           s(  0.22%)p99.99( 97.46%)d10.37(  2.32%)
    94. (0.00000) RY*(16) C   2           s( 78.56%)p 0.26( 20.06%)d 0.02(  1.38%)
    95. (0.00000) RY*(17) C   2           s(  0.35%)p99.99( 82.94%)d47.40( 16.71%)
    96. (0.00699) RY*( 1) C   3           s(  2.12%)p39.72( 84.02%)d 6.55( 13.86%)
                                            0.0000  0.0050  0.1261  0.0699  0.0188
                                            0.0061  0.8672  0.0001 -0.0207  0.0330
                                            0.2484 -0.0955 -0.1111 -0.0262  0.0491
                                            0.0184 -0.0005 -0.3171 -0.1331 -0.1132
                                            0.0867 -0.0086
    97. (0.00477) RY*( 2) C   3           s(  0.25%)p99.99( 98.38%)d 5.50(  1.37%)
                                           -0.0000 -0.0288 -0.0103 -0.0207  0.0335
                                            0.0367 -0.2561  0.0005 -0.0935  0.0034
                                            0.9519 -0.0136 -0.0125 -0.0039  0.0399
                                            0.0042 -0.0004  0.0960 -0.0385 -0.0305
                                            0.0327  0.0311
    98. (0.00123) RY*( 3) C   3           s(  1.21%)p53.30( 64.63%)d28.17( 34.16%)
                                            0.0000  0.0021  0.0103  0.1087 -0.0143
                                           -0.0031 -0.1891  0.0920  0.0091  0.0020
                                           -0.0979  0.1071 -0.0594 -0.0213  0.7490
                                            0.1172  0.0470 -0.1240 -0.2906 -0.4673
                                            0.1526  0.0114
    99. (0.00065) RY*( 4) C   3           s( 14.26%)p 3.36( 47.89%)d 2.65( 37.85%)
                                           -0.0000 -0.0019  0.1840  0.3297 -0.0067
                                            0.0042 -0.2386  0.3996  0.0102  0.0033
                                           -0.0254  0.1500 -0.1197 -0.0005 -0.4603
                                           -0.1042 -0.0444 -0.3556 -0.3067 -0.0431
                                            0.3952 -0.0001
   100. (0.00036) RY*( 5) C   3           s( 79.61%)p 0.25( 19.81%)d 0.01(  0.57%)
                                           -0.0000 -0.0045  0.8882 -0.0770 -0.0365
                                            0.0160 -0.1469 -0.1896  0.0919 -0.0182
                                           -0.0255 -0.3567  0.0250 -0.0009  0.0497
                                           -0.0243  0.0030 -0.0067 -0.0152  0.0081
                                           -0.0731 -0.0076
   101. (0.00026) RY*( 6) C   3           s(  6.65%)p 6.98( 46.37%)d 7.07( 46.98%)
                                           -0.0000 -0.0054  0.1359  0.2190  0.0025
                                            0.0046 -0.0028  0.4416  0.0278  0.0018
                                            0.0500  0.0418  0.0342  0.0023  0.2015
                                            0.4703  0.0263 -0.1754  0.6118  0.2482
                                            0.0085 -0.0556
   102. (0.00017) RY*( 7) C   3           s(  8.56%)p 8.85( 75.76%)d 1.83( 15.69%)
                                            0.0000  0.0052  0.2816  0.0505 -0.0606
                                            0.0056  0.0458 -0.1821 -0.1249 -0.0028
                                            0.0285  0.7895 -0.2855 -0.0016 -0.0105
                                            0.0288 -0.0135  0.0459 -0.0263  0.0567
                                           -0.3230 -0.2157
   103. (0.00013) RY*( 8) C   3           s(  1.57%)p49.45( 77.76%)d13.15( 20.67%)
                                           -0.0000 -0.0072  0.0345  0.1193 -0.0155
                                            0.0006  0.0508  0.4897  0.0507 -0.0024
                                            0.0381 -0.0329  0.1414  0.0063  0.1904
                                           -0.6834  0.0818  0.0074  0.0242  0.0503
                                           -0.4423 -0.0890
   104. (0.00010) RY*( 9) C   3           s(  7.61%)p 9.80( 74.55%)d 2.34( 17.84%)
   105. (0.00008) RY*(10) C   3           s(  2.57%)p10.43( 26.83%)d27.46( 70.60%)
   106. (0.00006) RY*(11) C   3           s(  2.19%)p20.14( 44.08%)d24.55( 53.73%)
   107. (0.00004) RY*(12) C   3           s(  0.64%)p18.61( 11.92%)d99.99( 87.44%)
   108. (0.00003) RY*(13) C   3           s( 47.70%)p 0.65( 31.12%)d 0.44( 21.18%)
   109. (0.00000) RY*(14) C   3           s( 95.07%)p 0.03(  3.30%)d 0.02(  1.63%)
   110. (0.00000) RY*(15) C   3           s(  0.03%)p99.99( 96.73%)d99.99(  3.24%)
   111. (0.00001) RY*(16) C   3           s( 26.65%)p 2.62( 69.91%)d 0.13(  3.43%)
   112. (0.00001) RY*(17) C   3           s(  3.39%)p 7.97( 27.04%)d20.49( 69.56%)
   113. (0.00662) RY*( 1) C   4           s(  2.89%)p31.93( 92.16%)d 1.72(  4.96%)
                                            0.0000 -0.0188  0.1599  0.0527  0.0132
                                           -0.0074  0.7458 -0.0457  0.0158  0.0130
                                           -0.6020  0.0112 -0.0084 -0.0005 -0.0155
                                           -0.0052 -0.0011  0.2028  0.0058  0.0188
                                           -0.0421  0.0792
   114. (0.00620) RY*( 2) C   4           s(  0.16%)p99.99( 93.93%)d35.86(  5.90%)
                                           -0.0000 -0.0048  0.0281 -0.0261  0.0124
                                           -0.0191 -0.6110 -0.0298  0.0735 -0.0082
                                           -0.7439 -0.0547  0.0410  0.0012 -0.0353
                                            0.0001 -0.0060  0.0447 -0.0008  0.0403
                                            0.2335  0.0291
   115. (0.00337) RY*( 3) C   4           s( 82.81%)p 0.09(  7.10%)d 0.12( 10.10%)
                                            0.0000  0.0122  0.9071  0.0699 -0.0142
                                           -0.0183 -0.1608 -0.0107 -0.0118  0.0336
                                            0.1620  0.0221 -0.0527 -0.0008 -0.1155
                                           -0.0171 -0.0160  0.2406  0.0479  0.1221
                                           -0.0901  0.1333
   116. (0.00217) RY*( 4) C   4           s(  0.25%)p99.99( 35.29%)d99.99( 64.46%)
                                            0.0000  0.0001  0.0495  0.0092 -0.0024
                                            0.0021 -0.0033 -0.0053 -0.0058 -0.0011
                                            0.0024  0.0014 -0.0043  0.0069  0.5783
                                            0.1178 -0.0663  0.0047 -0.6766  0.4321
                                            0.0047 -0.0005
   117. (0.00115) RY*( 5) C   4           s( 74.74%)p 0.14( 10.15%)d 0.20( 15.11%)
                                           -0.0000  0.0068 -0.1072  0.8578 -0.0020
                                            0.0074  0.0141 -0.2016  0.0733 -0.0053
                                            0.1115 -0.0815  0.1682 -0.0022 -0.0862
                                            0.0021 -0.0191  0.1513  0.0048  0.1080
                                            0.3411  0.0129
   118. (0.00063) RY*( 6) C   4           s(  6.78%)p 8.34( 56.48%)d 5.42( 36.74%)
                                            0.0000 -0.0015  0.2112  0.1520 -0.0088
                                            0.0088 -0.0127 -0.2876 -0.0022 -0.0043
                                           -0.0585 -0.0278  0.0017 -0.0060  0.6638
                                           -0.1309  0.1409 -0.2943  0.2533 -0.4617
                                           -0.0218 -0.0543
   119. (0.00050) RY*( 7) C   4           s( 10.87%)p 1.28( 13.94%)d 6.92( 75.19%)
                                            0.0000 -0.0050  0.0187  0.3281  0.0258
                                            0.0165 -0.1027 -0.0921 -0.0045 -0.0005
                                           -0.1536 -0.0575 -0.0156  0.0075 -0.2892
                                            0.0925 -0.0260 -0.3077 -0.3675 -0.2170
                                           -0.6870 -0.0555
   120. (0.00046) RY*( 8) C   4           s(  4.97%)p 1.83(  9.11%)d17.29( 85.92%)
                                            0.0000 -0.0007 -0.1405  0.1710  0.0265
                                            0.0041 -0.0821  0.1363 -0.0225  0.0035
                                           -0.0822 -0.0186 -0.0299 -0.0125  0.2274
                                           -0.0643 -0.0351 -0.0044  0.5428  0.5768
                                           -0.4812  0.0142
   121. (0.00029) RY*( 9) C   4           s(  6.01%)p 7.15( 42.96%)d 8.49( 51.03%)
                                            0.0000  0.0083 -0.1447  0.1968 -0.0196
                                           -0.0142 -0.1176  0.5214 -0.2133  0.0157
                                           -0.0094  0.0053 -0.1950  0.0014  0.2127
                                           -0.0878  0.0830  0.5598 -0.0911 -0.3818
                                           -0.1530  0.1394
   122. (0.00013) RY*(10) C   4           s(  4.67%)p15.28( 71.32%)d 5.15( 24.01%)
                                            0.0000 -0.0097  0.0760  0.1610  0.1219
                                            0.0133  0.0615  0.2009 -0.2983 -0.0057
                                           -0.0488 -0.1603 -0.7372 -0.0007 -0.0740
                                            0.0389 -0.0366 -0.3997  0.0194  0.0956
                                            0.2657  0.0170
   123. (0.00007) RY*(11) C   4           s(  2.89%)p26.31( 75.92%)d 7.35( 21.19%)
   124. (0.00004) RY*(12) C   4           s( 14.14%)p 4.55( 64.30%)d 1.52( 21.56%)
   125. (0.00002) RY*(13) C   4           s(  1.82%)p49.84( 90.69%)d 4.11(  7.49%)
   126. (0.00003) RY*(14) C   4           s(  4.96%)p 8.27( 41.06%)d10.88( 53.98%)
   127. (0.00001) RY*(15) C   4           s(  1.45%)p62.64( 91.14%)d 5.09(  7.41%)
   128. (0.00001) RY*(16) C   4           s( 80.62%)p 0.08(  6.81%)d 0.16( 12.57%)
   129. (0.00000) RY*(17) C   4           s(  0.02%)p99.99( 97.87%)d99.99(  2.11%)
   130. (0.00626) RY*( 1) C   5           s(  2.87%)p33.05( 94.81%)d 0.81(  2.32%)
                                           -0.0000 -0.0296  0.1655 -0.0109  0.0168
                                            0.0193  0.3724 -0.0860 -0.0247  0.0244
                                           -0.8939  0.0101 -0.0148 -0.0047 -0.0187
                                            0.0252  0.0003 -0.0324 -0.0728  0.0099
                                            0.1288  0.0137
   131. (0.00375) RY*( 2) C   5           s(  0.44%)p99.99( 96.69%)d 6.49(  2.87%)
                                            0.0000  0.0051  0.0268  0.0590  0.0141
                                            0.0232  0.9041 -0.0535 -0.0439 -0.0071
                                            0.3713  0.0609  0.0444 -0.0007 -0.0214
                                            0.0091 -0.0003 -0.0917 -0.0027  0.0009
                                           -0.1422 -0.0054
   132. (0.00175) RY*( 3) C   5           s( 86.87%)p 0.11(  9.21%)d 0.05(  3.92%)
                                           -0.0000 -0.0030  0.9310  0.0100 -0.0437
                                           -0.0005 -0.1270 -0.1033 -0.0033  0.0210
                                            0.1321  0.2008 -0.0507 -0.0040 -0.0008
                                            0.0668  0.0037 -0.0906 -0.1304  0.0334
                                           -0.1121 -0.0178
   133. (0.00101) RY*( 4) C   5           s(  0.39%)p99.99( 66.67%)d83.76( 32.94%)
                                           -0.0000 -0.0011  0.0125  0.0606 -0.0100
                                           -0.0011 -0.0213  0.0408  0.0345  0.0080
                                           -0.0272  0.4262  0.0173  0.0186 -0.6674
                                           -0.1843 -0.0299 -0.0560  0.5102 -0.2372
                                            0.0933  0.0307
   134. (0.00091) RY*( 5) C   5           s(  3.49%)p25.75( 89.88%)d 1.90(  6.63%)
                                           -0.0000 -0.0001 -0.0921  0.1625 -0.0036
                                           -0.0010  0.0060  0.2369  0.0434  0.0115
                                           -0.0181  0.7053  0.0095 -0.0020  0.5723
                                           -0.1203  0.0268 -0.0939  0.0637  0.0822
                                            0.2056  0.0659
   135. (0.00065) RY*( 6) C   5           s(  4.20%)p16.02( 67.26%)d 6.80( 28.55%)
                                            0.0000  0.0030 -0.1041  0.1760  0.0126
                                            0.0013 -0.0039  0.4139  0.0326  0.0031
                                            0.0264  0.1995 -0.0177 -0.0141 -0.3865
                                            0.5558 -0.0299 -0.0332 -0.5010  0.1161
                                            0.1373  0.0325
   136. (0.00035) RY*( 7) C   5           s(  4.06%)p18.52( 75.18%)d 5.11( 20.76%)
                                            0.0000  0.0015  0.0969  0.1753  0.0222
                                            0.0053  0.0319  0.4447 -0.0226  0.0018
                                            0.0103 -0.1806 -0.0201  0.0107 -0.1010
                                           -0.7135  0.0044 -0.0329 -0.4010 -0.1969
                                            0.0782 -0.0288
   137. (0.00020) RY*( 8) C   5           s(  9.97%)p 5.82( 58.06%)d 3.21( 31.97%)
                                            0.0000 -0.0010  0.2183  0.2258  0.0327
                                            0.0082  0.0509  0.5876 -0.0783  0.0030
                                           -0.0273 -0.3743  0.0894 -0.0005  0.1501
                                            0.2326  0.0320 -0.0560  0.5316  0.0539
                                            0.0869 -0.1533
   138. (0.00012) RY*( 9) C   5           s(  3.90%)p14.78( 57.63%)d 9.86( 38.47%)
                                           -0.0000 -0.0017  0.0512  0.1845 -0.0483
                                           -0.0007  0.0467 -0.2426  0.6894  0.0079
                                            0.1095 -0.1499  0.0747  0.0002  0.0004
                                           -0.0018  0.0012 -0.0849 -0.0147  0.0097
                                            0.5651 -0.2404
   139. (0.00010) RY*(10) C   5           s(  0.69%)p28.38( 19.46%)d99.99( 79.86%)
   140. (0.00010) RY*(11) C   5           s( 10.18%)p 6.43( 65.39%)d 2.40( 24.43%)
                                           -0.0000 -0.0074 -0.0473  0.2520 -0.1896
                                           -0.0022 -0.0751 -0.1387 -0.2111 -0.0013
                                           -0.0597  0.0962  0.7553 -0.0001 -0.0226
                                           -0.0191 -0.0159  0.0125 -0.1002  0.0004
                                           -0.1493 -0.4602
   141. (0.00008) RY*(12) C   5           s(  6.92%)p 4.25( 29.41%)d 9.20( 63.67%)
   142. (0.00005) RY*(13) C   5           s(  0.11%)p99.99( 12.98%)d99.99( 86.91%)
   143. (0.00001) RY*(14) C   5           s( 95.21%)p 0.04(  3.39%)d 0.01(  1.41%)
   144. (0.00002) RY*(15) C   5           s( 15.68%)p 2.73( 42.88%)d 2.64( 41.43%)
   145. (0.00001) RY*(16) C   5           s( 55.08%)p 0.22( 12.24%)d 0.59( 32.68%)
   146. (0.00000) RY*(17) C   5           s(  0.02%)p99.99( 98.95%)d51.51(  1.03%)
   147. (0.00629) RY*( 1) C   6           s(  1.35%)p70.74( 95.58%)d 2.27(  3.06%)
                                            0.0000  0.0044  0.0267  0.1130  0.0020
                                           -0.0205  0.6186  0.0760  0.0587  0.0017
                                            0.7481  0.0426 -0.0112  0.0042 -0.0415
                                            0.0154 -0.0004  0.0261  0.0073  0.0001
                                            0.1720  0.0184
   148. (0.00543) RY*( 2) C   6           s(  0.06%)p99.99( 97.66%)d37.53(  2.28%)
                                            0.0000 -0.0003  0.0136  0.0163 -0.0125
                                            0.0065 -0.7581  0.0353 -0.0253  0.0178
                                            0.6264 -0.0749 -0.0371 -0.0016  0.0157
                                           -0.0038  0.0008 -0.1486  0.0001  0.0004
                                            0.0258 -0.0034
   149. (0.00152) RY*( 3) C   6           s( 76.33%)p 0.13(  9.65%)d 0.18( 14.02%)
                                            0.0000 -0.0050  0.8687 -0.0933  0.0002
                                            0.0032 -0.0190 -0.1332 -0.1532 -0.0001
                                           -0.0169 -0.2269 -0.0352  0.0021 -0.0004
                                            0.0424  0.0062  0.2482  0.1642  0.0756
                                            0.1947 -0.0897
   150. (0.00080) RY*( 4) C   6           s(  4.45%)p 1.82(  8.11%)d19.64( 87.44%)
                                           -0.0000  0.0001 -0.1302  0.1648 -0.0200
                                            0.0027 -0.0145  0.1493  0.0358 -0.0003
                                           -0.0304 -0.0343  0.0045  0.0147 -0.2295
                                           -0.0471 -0.0063 -0.0331  0.8651  0.3483
                                           -0.0580  0.0162
   151. (0.00067) RY*( 5) C   6           s(  2.38%)p36.20( 86.10%)d 4.84( 11.52%)
                                           -0.0000  0.0003  0.0365  0.1461 -0.0332
                                            0.0014 -0.0295  0.1508 -0.0463 -0.0015
                                           -0.0469 -0.1343 -0.0190 -0.0040 -0.8461
                                            0.3124 -0.0350 -0.0112 -0.3145  0.1239
                                           -0.0275  0.0060
   152. (0.00058) RY*( 6) C   6           s(  0.05%)p99.99(  9.15%)d99.99( 90.80%)
                                           -0.0000  0.0009  0.0205  0.0075 -0.0043
                                            0.0010 -0.0087  0.0151 -0.0236 -0.0013
                                           -0.0100 -0.0257  0.0007  0.0044 -0.2737
                                           -0.1224  0.0007 -0.0006  0.2857 -0.9090
                                            0.0085 -0.0056
   153. (0.00044) RY*( 7) C   6           s( 48.56%)p 0.91( 44.21%)d 0.15(  7.23%)
                                           -0.0000  0.0024  0.3576  0.5970  0.0373
                                            0.0135 -0.0690  0.3903  0.1145  0.0013
                                           -0.0973  0.4639  0.1305 -0.0020  0.1555
                                            0.0761  0.0040 -0.1560 -0.0571 -0.0716
                                           -0.0568  0.1908
   154. (0.00033) RY*( 8) C   6           s(  5.75%)p15.59( 89.72%)d 0.79(  4.53%)
                                           -0.0000 -0.0014 -0.0616  0.2314 -0.0136
                                            0.0027  0.0617  0.3602  0.1419 -0.0028
                                           -0.0459 -0.7538  0.0829 -0.0041  0.3063
                                            0.2690 -0.0088 -0.0570 -0.0190 -0.1104
                                           -0.1058 -0.1352
   155. (0.00023) RY*( 9) C   6           s(  1.92%)p47.95( 92.07%)d 3.13(  6.01%)
                                           -0.0000 -0.0005  0.0900  0.1041  0.0159
                                            0.0035  0.0246  0.1882  0.0612 -0.0013
                                           -0.0239 -0.2315  0.0993  0.0132 -0.1542
                                           -0.8825  0.1189 -0.0807 -0.1912  0.1163
                                           -0.0400 -0.0439
   156. (0.00014) RY*(10) C   6           s(  2.00%)p33.26( 66.58%)d15.69( 31.41%)
                                            0.0000  0.0012  0.0400  0.1295 -0.0405
                                           -0.0069 -0.0447 -0.0664  0.4857  0.0174
                                            0.0425  0.0105 -0.6461  0.0006 -0.0068
                                           -0.0550  0.0280  0.4244 -0.0305 -0.0165
                                           -0.3616  0.0452
   157. (0.00007) RY*(11) C   6           s( 30.86%)p 1.77( 54.70%)d 0.47( 14.44%)
   158. (0.00007) RY*(12) C   6           s( 13.50%)p 4.04( 54.49%)d 2.37( 32.01%)
   159. (0.00004) RY*(13) C   6           s(  8.96%)p 3.14( 28.10%)d 7.03( 62.94%)
   160. (0.00005) RY*(14) C   6           s( 15.02%)p 0.72( 10.79%)d 4.94( 74.19%)
   161. (0.00002) RY*(15) C   6           s( 12.35%)p 4.21( 52.06%)d 2.88( 35.59%)
   162. (0.00000) RY*(16) C   6           s(  0.30%)p99.99( 99.35%)d 1.17(  0.35%)
   163. (0.00001) RY*(17) C   6           s( 76.18%)p 0.02(  1.76%)d 0.29( 22.06%)
   164. (0.00123) RY*( 1) H   7           s( 98.17%)p 0.02(  1.83%)
                                           -0.0020  0.9908  0.0016 -0.0713 -0.1105
                                            0.0320
   165. (0.00031) RY*( 2) H   7           s( 97.14%)p 0.03(  2.86%)
                                           -0.0015 -0.0062  0.9856 -0.1241  0.0057
                                           -0.1145
   166. (0.00010) RY*( 3) H   7           s(  2.47%)p39.44( 97.53%)
                                            0.0118 -0.0308  0.1537  0.5086 -0.3842
                                            0.7543
   167. (0.00008) RY*( 4) H   7           s(  0.13%)p99.99( 99.87%)
   168. (0.00007) RY*( 5) H   7           s(  2.12%)p46.17( 97.88%)
   169. (0.00032) RY*( 1) H   8           s( 97.19%)p 0.03(  2.81%)
                                            0.0016  0.9858 -0.0319  0.1640 -0.0153
   170. (0.00013) RY*( 2) H   8           s(  0.00%)p 1.00(100.00%)
                                            0.0046  0.0032  0.9562  0.1877  0.2246
   171. (0.00011) RY*( 3) H   8           s(  0.01%)p99.99( 99.99%)
                                           -0.0007  0.0108 -0.2253 -0.0179  0.9741
   172. (0.00007) RY*( 4) H   8           s(  2.84%)p34.22( 97.16%)
   173. (0.00493) RY*( 1)Cl   9           s(  1.29%)p48.06( 61.88%)d28.61( 36.83%)
                                            0.0000  0.0000 -0.0051  0.0998  0.0537
                                           -0.0011  0.0003 -0.0000 -0.0166  0.0024
                                           -0.0294  0.0015  0.0058 -0.0000  0.0135
                                            0.3893  0.0409 -0.0248 -0.0023  0.0000
                                           -0.0035  0.6690 -0.1178  0.0458  0.0029
                                           -0.1073 -0.4476  0.3701 -0.1272 -0.0573
   174. (0.00295) RY*( 2)Cl   9           s(  1.77%)p41.08( 72.64%)d14.47( 25.59%)
                                            0.0000  0.0000 -0.0088  0.1316  0.0163
                                           -0.0041  0.0003 -0.0000 -0.0231  0.2889
                                           -0.0289 -0.0104  0.0107 -0.0000  0.0201
                                            0.7418  0.0163 -0.0461  0.0016  0.0000
                                           -0.0025 -0.2806  0.0960 -0.0165 -0.0004
                                           -0.1770  0.2378 -0.1846 -0.3633 -0.0439
   175. (0.00158) RY*( 3)Cl   9           s( 14.02%)p 4.54( 63.64%)d 1.59( 22.34%)
                                            0.0000  0.0000 -0.0153  0.3717  0.0416
                                           -0.0109  0.0015 -0.0000 -0.0510 -0.7246
                                            0.0816  0.0660  0.0098 -0.0000  0.0532
                                            0.2285  0.1811 -0.0209 -0.0172 -0.0000
                                           -0.0024 -0.0702  0.0640 -0.0013  0.0003
                                           -0.2504  0.1010 -0.0689  0.3490 -0.1546
   176. (0.00042) RY*( 4)Cl   9           s( 47.73%)p 0.75( 35.79%)d 0.35( 16.49%)
                                            0.0000 -0.0000 -0.0002  0.6347 -0.2718
                                           -0.0225  0.0015  0.0000 -0.0004  0.3867
                                            0.3837  0.1120 -0.0134 -0.0000  0.0031
                                           -0.1405  0.0699 -0.0775  0.0167 -0.0000
                                            0.0035 -0.0541 -0.1195 -0.0148 -0.0021
                                           -0.1497 -0.0845  0.0573  0.1790  0.3162
   177. (0.00020) RY*( 5)Cl   9           s( 36.79%)p 0.70( 25.61%)d 1.02( 37.60%)
                                           -0.0000 -0.0000  0.0067  0.5050  0.3334
                                           -0.0405  0.0023  0.0000  0.0147 -0.0399
                                           -0.2334  0.1582  0.0021  0.0000 -0.0071
                                           -0.0463 -0.2346 -0.2349  0.0051  0.0000
                                           -0.0055  0.1474  0.2003  0.0219  0.0047
                                            0.5825  0.0954 -0.1063 -0.1269  0.0140
   178. (0.00015) RY*( 6)Cl   9           s(  1.05%)p71.82( 75.28%)d22.59( 23.67%)
                                            0.0000 -0.0000  0.0009  0.1000 -0.0158
                                           -0.0148  0.0012  0.0000 -0.0021 -0.1404
                                           -0.0954 -0.0109  0.0179 -0.0000  0.0048
                                            0.0842 -0.2597 -0.0392 -0.0042 -0.0000
                                            0.0161 -0.4846 -0.6378 -0.0727 -0.0147
                                            0.1921 -0.1832  0.3724 -0.0781 -0.1468
   179. (0.00007) RY*( 7)Cl   9           s( 20.94%)p 3.28( 68.71%)d 0.49( 10.34%)
   180. (0.00004) RY*( 8)Cl   9           s( 11.48%)p 3.52( 40.44%)d 4.19( 48.08%)
   181. (0.00004) RY*( 9)Cl   9           s(  0.94%)p45.50( 42.95%)d59.44( 56.11%)
   182. (0.00001) RY*(10)Cl   9           s( 43.65%)p 1.25( 54.59%)d 0.04(  1.77%)
   183. (0.00002) RY*(11)Cl   9           s(  0.94%)p28.48( 26.85%)d76.57( 72.20%)
   184. (0.00001) RY*(12)Cl   9           s(  9.44%)p 2.81( 26.53%)d 6.78( 64.03%)
   185. (0.00000) RY*(13)Cl   9           s(  0.60%)p99.99( 98.79%)d 1.01(  0.61%)
   186. (0.00000) RY*(14)Cl   9           s(  4.14%)p20.90( 86.45%)d 2.28(  9.41%)
   187. (0.00000) RY*(15)Cl   9           s(  0.01%)p 1.00( 99.82%)d 0.00(  0.17%)
   188. (0.00000) RY*(16)Cl   9           s(  0.00%)p 1.00( 99.93%)d 0.00(  0.07%)
   189. (0.00000) RY*(17)Cl   9           s( 99.15%)p 0.00(  0.24%)d 0.01(  0.61%)
   190. (0.00000) RY*(18)Cl   9           s(100.00%)p 0.00(  0.00%)d 0.00(  0.00%)
   191. (0.00000) RY*(19)Cl   9           s(  3.59%)p26.19( 93.92%)d 0.69(  2.49%)
   192. (0.00001) RY*(20)Cl   9           s(  2.32%)p11.49( 26.67%)d30.58( 71.00%)
   193. (0.00000) RY*(21)Cl   9           s(  0.05%)p99.99( 99.92%)d 0.51(  0.03%)
   194. (0.00391) RY*( 1) O  10           s(  0.76%)p99.99( 97.59%)d 2.18(  1.65%)
                                            0.0000 -0.0001  0.0008  0.0869  0.0032
                                           -0.0011  0.2341 -0.0245  0.0344  0.0043
                                           -0.7144 -0.0006  0.0029  0.0014  0.6385
                                           -0.0350  0.0075  0.0666 -0.0497 -0.0118
                                           -0.0967  0.0090
   195. (0.00269) RY*( 2) O  10           s(  0.73%)p99.99( 97.38%)d 2.59(  1.89%)
                                            0.0000 -0.0010  0.0749  0.0410 -0.0030
                                           -0.0016  0.2174  0.0686 -0.0280  0.0006
                                           -0.5916  0.0134 -0.0226 -0.0109 -0.7545
                                            0.0177 -0.0234  0.1168  0.0601  0.0187
                                           -0.0361  0.0020
   196. (0.00037) RY*( 3) O  10           s(  6.94%)p13.13( 91.09%)d 0.28(  1.97%)
                                           -0.0000  0.0040  0.2361 -0.1165  0.0059
                                            0.0146  0.7793  0.4266  0.1728  0.0052
                                            0.2856  0.0548  0.0491  0.0000  0.0601
                                            0.0243  0.0141  0.0949 -0.0036  0.0073
                                            0.0886  0.0529
   197. (0.00019) RY*( 4) O  10           s( 64.79%)p 0.43( 27.80%)d 0.11(  7.41%)
                                           -0.0000 -0.0036  0.7961  0.1165 -0.0246
                                            0.0025 -0.2802  0.1989 -0.3482 -0.0014
                                           -0.0319 -0.0913 -0.1158  0.0019  0.0854
                                            0.0787  0.0496  0.2014 -0.0196  0.0445
                                            0.1678 -0.0553
   198. (0.00008) RY*( 5) O  10           s( 28.97%)p 2.07( 59.98%)d 0.38( 11.05%)
   199. (0.00004) RY*( 6) O  10           s( 69.99%)p 0.32( 22.16%)d 0.11(  7.85%)
   200. (0.00002) RY*( 7) O  10           s( 17.37%)p 4.09( 71.00%)d 0.67( 11.63%)
   201. (0.00002) RY*( 8) O  10           s(  5.01%)p15.34( 76.86%)d 3.62( 18.13%)
   202. (0.00001) RY*( 9) O  10           s(  2.05%)p45.95( 94.08%)d 1.89(  3.87%)
   203. (0.00000) RY*(10) O  10           s( 99.52%)p 0.00(  0.39%)d 0.00(  0.10%)
   204. (0.00001) RY*(11) O  10           s(  0.33%)p99.99( 98.54%)d 3.39(  1.13%)
   205. (0.00000) RY*(12) O  10           s(  0.02%)p99.99( 97.77%)d99.99(  2.22%)
   206. (0.00000) RY*(13) O  10           s(  1.06%)p16.81( 17.77%)d76.77( 81.17%)
   207. (0.00000) RY*(14) O  10           s(  0.07%)p65.20(  4.62%)d99.99( 95.31%)
   208. (0.00000) RY*(15) O  10           s(  0.44%)p37.90( 16.73%)d99.99( 82.83%)
   209. (0.00000) RY*(16) O  10           s(  1.06%)p22.36( 23.70%)d71.00( 75.24%)
   210. (0.00000) RY*(17) O  10           s(  0.89%)p 3.19(  2.84%)d99.99( 96.26%)
   211. (0.00979) RY*( 1) C  11           s(  2.48%)p38.15( 94.62%)d 1.17(  2.90%)
                                           -0.0000  0.0039  0.1571 -0.0102  0.0185
                                           -0.9290 -0.0480 -0.0194  0.0192  0.2695
                                            0.0802 -0.0215 -0.0000 -0.0133  0.0035
                                           -0.0003  0.1563 -0.0030 -0.0002  0.0636
                                            0.0234
   212. (0.00620) RY*( 2) C  11           s(  3.09%)p30.59( 94.42%)d 0.81(  2.49%)
                                            0.0000 -0.0150  0.1749 -0.0083  0.0114
                                           -0.2102 -0.0393 -0.0066 -0.0135 -0.9208
                                            0.2229  0.0204 -0.0019  0.0117 -0.0037
                                            0.0001 -0.0245  0.0110 -0.0018  0.1553
                                            0.0068
   213. (0.00252) RY*( 3) C  11           s(  0.07%)p99.99( 83.98%)d99.99( 15.94%)
                                           -0.0000  0.0004  0.0273  0.0018  0.0004
                                            0.0144 -0.0017 -0.0130  0.0006 -0.0029
                                            0.0090 -0.0004  0.0126 -0.6760 -0.6182
                                            0.0037  0.0125 -0.0115  0.3989  0.0022
                                           -0.0061
   214. (0.00120) RY*( 4) C  11           s( 61.50%)p 0.49( 30.30%)d 0.13(  8.20%)
                                            0.0000  0.0023  0.7841  0.0143 -0.0063
                                            0.1923  0.0372  0.0241 -0.0062  0.1289
                                            0.1880 -0.0496  0.0040 -0.3565  0.2868
                                           -0.0152  0.0237 -0.1454 -0.2264 -0.0678
                                            0.0665
   215. (0.00085) RY*( 5) C  11           s( 22.47%)p 2.54( 57.07%)d 0.91( 20.45%)
                                            0.0000  0.0019  0.4733  0.0276 -0.0024
                                            0.1034  0.0058  0.0080 -0.0017  0.0848
                                            0.0619 -0.0520  0.0024  0.6315 -0.3828
                                            0.0288  0.0151 -0.0761  0.4384 -0.0154
                                            0.0777
   216. (0.00059) RY*( 6) C  11           s(  3.04%)p 1.83(  5.54%)d30.10( 91.42%)
                                            0.0000 -0.0004  0.1703  0.0368  0.0012
                                            0.0567 -0.0314 -0.1020 -0.0010  0.0351
                                           -0.0167 -0.0126 -0.0141  0.0246 -0.1910
                                            0.0433  0.0979  0.9167 -0.2482  0.0499
                                           -0.0140
   217. (0.00022) RY*( 7) C  11           s(  2.02%)p39.02( 78.73%)d 9.54( 19.26%)
                                           -0.0000  0.0001  0.1281  0.0613 -0.0020
                                           -0.1469  0.5824  0.3443  0.0081 -0.0844
                                           -0.5207 -0.1609 -0.0008 -0.0164 -0.0548
                                            0.0232 -0.4113  0.0449 -0.0759  0.0163
                                            0.1239
   218. (0.00014) RY*( 8) C  11           s(  0.90%)p35.28( 31.58%)d75.42( 67.52%)
                                            0.0000 -0.0141  0.0935  0.0023  0.0084
                                            0.0565  0.4160 -0.2060 -0.0030 -0.0233
                                           -0.2356  0.1544 -0.0002 -0.0045  0.1184
                                           -0.0560  0.4636 -0.0422  0.1420  0.3509
                                           -0.5614
   219. (0.00015) RY*( 9) C  11           s(  0.37%)p99.99( 58.08%)d99.99( 41.55%)
                                            0.0000  0.0034  0.0579  0.0195  0.0010
                                           -0.1022  0.1879 -0.6508 -0.0092 -0.1015
                                           -0.1521  0.2776  0.0000  0.0047  0.0258
                                           -0.0129 -0.1449 -0.0001  0.0385 -0.6263
                                            0.0271
   220. (0.00007) RY*(10) C  11           s(  2.40%)p35.62( 85.45%)d 5.06( 12.15%)
   221. (0.00005) RY*(11) C  11           s(  0.69%)p58.92( 40.77%)d84.60( 58.54%)
   222. (0.00003) RY*(12) C  11           s(  0.34%)p99.99( 36.77%)d99.99( 62.89%)
   223. (0.00004) RY*(13) C  11           s( 11.73%)p 3.83( 44.87%)d 3.70( 43.40%)
   224. (0.00002) RY*(14) C  11           s(  7.67%)p 5.39( 41.32%)d 6.65( 51.01%)
   225. (0.00000) RY*(15) C  11           s(  0.02%)p99.99( 98.74%)d56.95(  1.24%)
   226. (0.00000) RY*(16) C  11           s( 81.29%)p 0.22( 17.80%)d 0.01(  0.92%)
   227. (0.00619) RY*( 1) C  12           s(  1.76%)p53.53( 94.18%)d 2.31(  4.06%)
                                            0.0000  0.0140  0.1225 -0.0447 -0.0197
                                            0.0225  0.2241  0.0859  0.0338  0.0191
                                           -0.9381  0.0325 -0.0289  0.0005 -0.0113
                                            0.0067 -0.0006  0.0378  0.0016 -0.0028
                                           -0.1937 -0.0408
   228. (0.00368) RY*( 2) C  12           s(  0.84%)p99.99( 97.64%)d 1.81(  1.52%)
                                            0.0000  0.0019  0.0902 -0.0159  0.0003
                                           -0.0284 -0.9470  0.2094  0.0366  0.0103
                                           -0.1648  0.0394 -0.0281  0.0006 -0.0640
                                            0.0003 -0.0001  0.0139 -0.0234  0.0031
                                           -0.1188 -0.0176
   229. (0.00147) RY*( 3) C  12           s( 74.10%)p 0.30( 22.10%)d 0.05(  3.80%)
                                           -0.0000 -0.0133  0.8570  0.0645 -0.0480
                                            0.0030  0.0844  0.1824  0.1080 -0.0334
                                            0.1370 -0.3759 -0.0681  0.0005  0.0150
                                            0.0535 -0.0069 -0.1749  0.0614 -0.0222
                                           -0.0118 -0.0545
   230. (0.00141) RY*( 4) C  12           s(  0.36%)p99.99( 77.13%)d62.63( 22.51%)
                                           -0.0000 -0.0006  0.0547  0.0241 -0.0046
                                            0.0014  0.0533 -0.0327 -0.0027 -0.0023
                                            0.0155 -0.0392 -0.0017  0.0062 -0.7697
                                           -0.4129  0.0509  0.0002 -0.3953  0.2616
                                            0.0199 -0.0065
   231. (0.00072) RY*( 5) C  12           s(  1.18%)p30.72( 36.14%)d53.29( 62.69%)
                                           -0.0000 -0.0017  0.0132  0.1068  0.0131
                                           -0.0027 -0.0541 -0.1270 -0.0351 -0.0020
                                           -0.0646 -0.1771  0.0845 -0.0099  0.5203
                                           -0.1615  0.0386 -0.0742 -0.7843  0.0388
                                            0.0693  0.0011
   232. (0.00052) RY*( 6) C  12           s( 21.63%)p 3.23( 69.79%)d 0.40(  8.58%)
                                            0.0000 -0.0017  0.0653  0.4597  0.0267
                                           -0.0131 -0.1564 -0.6160 -0.3424 -0.0004
                                           -0.1560 -0.3085  0.2233  0.0017 -0.0837
                                            0.0104 -0.0102  0.0979  0.2393 -0.0169
                                            0.1254 -0.0547
   233. (0.00039) RY*( 7) C  12           s(  1.26%)p58.14( 73.32%)d20.16( 25.42%)
                                            0.0000  0.0006  0.0980  0.0493 -0.0238
                                           -0.0043  0.0203 -0.1063 -0.0483  0.0000
                                            0.0351  0.1540 -0.0726 -0.0095 -0.2793
                                            0.7802 -0.0454  0.2181 -0.4001 -0.2091
                                           -0.0165 -0.0506
   234. (0.00024) RY*( 8) C  12           s( 16.08%)p 3.41( 54.82%)d 1.81( 29.09%)
                                            0.0000  0.0047  0.3911  0.0799 -0.0378
                                           -0.0138 -0.0051 -0.1945  0.0458 -0.0061
                                            0.0441  0.6198 -0.1424  0.0030  0.1663
                                           -0.2718  0.0150  0.4965  0.0246  0.0557
                                            0.1613 -0.1212
   235. (0.00014) RY*( 9) C  12           s(  3.84%)p14.00( 53.70%)d11.07( 42.46%)
                                            0.0000  0.0099  0.1361  0.0794  0.1159
                                            0.0043 -0.0252 -0.0491  0.2452 -0.0078
                                           -0.0961  0.4059  0.5352 -0.0014 -0.0641
                                            0.0961 -0.0019 -0.4789  0.0022 -0.0164
                                            0.3634  0.2510
   236. (0.00010) RY*(10) C  12           s(  1.08%)p40.59( 43.98%)d50.70( 54.94%)
   237. (0.00007) RY*(11) C  12           s(  5.12%)p13.75( 70.33%)d 4.80( 24.56%)
   238. (0.00003) RY*(12) C  12           s(  4.47%)p 6.75( 30.18%)d14.62( 65.35%)
   239. (0.00002) RY*(13) C  12           s( 70.88%)p 0.22( 15.62%)d 0.19( 13.50%)
   240. (0.00000) RY*(14) C  12           s( 96.25%)p 0.03(  2.78%)d 0.01(  0.97%)
   241. (0.00001) RY*(15) C  12           s(  0.17%)p67.97( 11.57%)d99.99( 88.26%)
   242. (0.00001) RY*(16) C  12           s(  0.97%)p48.77( 47.10%)d53.77( 51.93%)
   243. (0.00000) RY*(17) C  12           s(  0.02%)p99.99( 99.78%)d11.87(  0.21%)
   244. (0.01053) RY*( 1) C  13           s( 20.91%)p 3.30( 68.95%)d 0.49( 10.14%)
                                           -0.0000 -0.0007  0.4571 -0.0081 -0.0041
                                            0.0363  0.2413 -0.0137 -0.0460  0.0028
                                            0.7853 -0.0931 -0.0432  0.0038  0.0104
                                            0.0161  0.0031  0.2879 -0.0243 -0.0305
                                            0.1157  0.0599
   245. (0.00791) RY*( 2) C  13           s(  4.11%)p22.96( 94.40%)d 0.36(  1.49%)
                                            0.0000 -0.0263  0.1985  0.0086  0.0304
                                           -0.0063 -0.9521 -0.0734  0.0015 -0.0215
                                            0.1527 -0.0001  0.0912  0.0011  0.0016
                                           -0.0030  0.0005  0.0907  0.0032  0.0046
                                           -0.0587  0.0566
   246. (0.00412) RY*( 3) C  13           s( 60.45%)p 0.54( 32.87%)d 0.11(  6.68%)
                                           -0.0000  0.0145  0.7772  0.0082 -0.0127
                                            0.0102  0.1089 -0.0350  0.0467 -0.0078
                                           -0.5514  0.0887  0.0270  0.0014  0.0167
                                            0.0196  0.0024  0.2310 -0.0204 -0.0457
                                           -0.0876  0.0574
   247. (0.00207) RY*( 4) C  13           s(  0.04%)p99.99( 41.46%)d99.99( 58.49%)
                                           -0.0000  0.0009  0.0203 -0.0060 -0.0013
                                            0.0004  0.0055 -0.0157 -0.0002 -0.0002
                                           -0.0038  0.0050  0.0024  0.0084 -0.6368
                                           -0.0544  0.0763  0.0055 -0.5912  0.4850
                                           -0.0102 -0.0015
   248. (0.00079) RY*( 5) C  13           s( 34.12%)p 0.22(  7.41%)d 1.71( 58.47%)
                                           -0.0000 -0.0053  0.0482  0.5798  0.0520
                                           -0.0084 -0.0425 -0.1970 -0.1258  0.0140
                                           -0.0947  0.0242 -0.0461  0.0018 -0.0213
                                           -0.0720 -0.0097 -0.0694  0.0725  0.0691
                                            0.7538 -0.0406
   249. (0.00072) RY*( 6) C  13           s(  0.89%)p45.74( 40.89%)d65.12( 58.22%)
                                           -0.0000  0.0012  0.0846 -0.0418  0.0057
                                           -0.0015  0.0370 -0.0624  0.0256  0.0004
                                            0.0436  0.0322  0.0056  0.0117 -0.1944
                                           -0.5906 -0.1150 -0.0744  0.6086  0.4296
                                           -0.1473 -0.0052
   250. (0.00048) RY*( 7) C  13           s(  6.23%)p 7.75( 48.29%)d 7.30( 45.49%)
                                           -0.0000 -0.0027  0.2096 -0.1059  0.0844
                                           -0.0179  0.0469 -0.6044 -0.0261  0.0189
                                            0.1371  0.2894 -0.0523 -0.0020 -0.0059
                                            0.0930  0.0003 -0.6305 -0.0700 -0.1104
                                           -0.1337 -0.1496
   251. (0.00040) RY*( 8) C  13           s(  0.56%)p82.48( 46.49%)d93.94( 52.95%)
                                            0.0000  0.0003  0.0373  0.0650  0.0043
                                           -0.0021  0.0153 -0.0043  0.0098  0.0015
                                            0.0191  0.0140  0.0053 -0.0128  0.5614
                                            0.3147  0.2227 -0.0520 -0.0109  0.7223
                                           -0.0701  0.0008
   252. (0.00039) RY*( 9) C  13           s( 63.13%)p 0.09(  5.88%)d 0.49( 30.98%)
                                            0.0000  0.0043 -0.0029  0.7945 -0.0085
                                           -0.0129  0.0592  0.0966  0.1048  0.0035
                                            0.1087  0.0551  0.1296  0.0002 -0.0507
                                            0.0146 -0.0206 -0.0738 -0.0303 -0.0968
                                           -0.5352  0.0877
   253. (0.00009) RY*(10) C  13           s(  4.12%)p11.79( 48.61%)d11.47( 47.27%)
   254. (0.00007) RY*(11) C  13           s(  6.48%)p10.12( 65.61%)d 4.31( 27.91%)
   255. (0.00004) RY*(12) C  13           s(  0.95%)p98.82( 93.58%)d 5.78(  5.48%)
   256. (0.00001) RY*(13) C  13           s(  3.05%)p30.09( 91.72%)d 1.72(  5.23%)
   257. (0.00001) RY*(14) C  13           s(  0.01%)p 1.00( 74.16%)d 0.35( 25.83%)
   258. (0.00000) RY*(15) C  13           s(  0.01%)p 1.00( 96.16%)d 0.04(  3.83%)
   259. (0.00000) RY*(16) C  13           s( 93.74%)p 0.05(  4.62%)d 0.02(  1.64%)
   260. (0.00001) RY*(17) C  13           s(  1.35%)p28.97( 39.01%)d44.29( 59.65%)
   261. (0.00302) RY*( 1) C  14           s(  0.70%)p99.99( 96.96%)d 3.31(  2.33%)
                                            0.0000 -0.0133  0.0371  0.0731 -0.0119
                                           -0.0134  0.3329 -0.1265  0.0241 -0.9085
                                           -0.1238  0.0014 -0.0350 -0.0107  0.1350
                                            0.0136  0.0225 -0.0597 -0.0292
   262. (0.00190) RY*( 2) C  14           s(  0.58%)p99.99( 94.47%)d 8.45(  4.94%)
                                            0.0000  0.0029  0.0624 -0.0339 -0.0281
                                            0.0066  0.8788 -0.1586  0.0090  0.3636
                                           -0.1214  0.0010 -0.0136 -0.0061  0.0915
                                            0.0107  0.0192  0.1994 -0.0283
   263. (0.00080) RY*( 3) C  14           s(  1.10%)p 5.34(  5.86%)d84.93( 93.05%)
                                           -0.0000 -0.0009  0.0015  0.1047 -0.0007
                                           -0.0016  0.0211  0.0065 -0.0012 -0.0067
                                            0.0173  0.0111 -0.2381  0.0298  0.0014
                                           -0.6812 -0.6818  0.0356 -0.0203
   264. (0.00070) RY*( 4) C  14           s( 65.67%)p 0.03(  2.29%)d 0.49( 32.05%)
                                           -0.0000 -0.0052  0.0806  0.8062 -0.0149
                                            0.0049 -0.0026 -0.1431 -0.0101  0.0096
                                            0.0296 -0.0017 -0.0334 -0.0133 -0.4840
                                            0.0717  0.0774  0.1882 -0.1991
   265. (0.00028) RY*( 5) C  14           s( 31.11%)p 1.73( 53.91%)d 0.48( 14.98%)
                                            0.0000 -0.0012  0.4420 -0.3358 -0.0551
                                            0.0028 -0.1689 -0.4025  0.0038  0.0117
                                           -0.5225 -0.0054 -0.2690 -0.0552 -0.3630
                                            0.1016 -0.0823  0.0306  0.0026
   266. (0.00021) RY*( 6) C  14           s(  2.71%)p18.00( 48.84%)d17.86( 48.44%)
                                            0.0000 -0.0015  0.1584 -0.0426 -0.0146
                                           -0.0010 -0.0452 -0.1268  0.0024 -0.0103
                                           -0.1847  0.0220  0.6496  0.1164 -0.0819
                                           -0.5910  0.3572  0.0268 -0.0098
   267. (0.00016) RY*( 7) C  14           s( 15.14%)p 2.08( 31.44%)d 3.53( 53.42%)
                                           -0.0000  0.0004  0.2921 -0.2570  0.0032
                                           -0.0098  0.0543  0.4247 -0.0077 -0.1816
                                            0.3122  0.0008 -0.0212 -0.0070 -0.3024
                                           -0.0262  0.0381  0.6436  0.1622
   268. (0.00011) RY*( 8) C  14           s( 16.55%)p 1.22( 20.14%)d 3.83( 63.31%)
                                            0.0000  0.0041  0.2440  0.3152  0.0808
                                           -0.0180 -0.2255  0.0668  0.0081  0.0527
                                           -0.3776 -0.0020  0.0099  0.0164  0.6295
                                            0.0839 -0.0348  0.4454  0.1740
   269. (0.00005) RY*( 9) C  14           s( 18.37%)p 2.16( 39.76%)d 2.28( 41.87%)
   270. (0.00002) RY*(10) C  14           s( 52.47%)p 0.65( 33.94%)d 0.26( 13.59%)
   271. (0.00002) RY*(11) C  14           s(  0.35%)p99.99( 46.75%)d99.99( 52.90%)
   272. (0.00002) RY*(12) C  14           s(  3.67%)p 6.36( 23.38%)d19.85( 72.94%)
   273. (0.00000) RY*(13) C  14           s(  0.01%)p 1.00( 96.38%)d 0.04(  3.61%)
   274. (0.00000) RY*(14) C  14           s( 91.58%)p 0.07(  6.04%)d 0.03(  2.38%)
   275. (0.01764) RY*( 1) C  15           s(  1.66%)p57.18( 95.15%)d 1.91(  3.18%)
                                           -0.0000  0.0179 -0.0570  0.1142 -0.0041
                                           -0.0538 -0.5366  0.0150  0.0041 -0.0396
                                            0.8085 -0.0685  0.0156  0.0048  0.0144
                                           -0.0093 -0.0018  0.0792  0.0295 -0.0016
                                           -0.1570  0.0052
   276. (0.00527) RY*( 2) C  15           s(  0.18%)p99.99( 99.60%)d 1.22(  0.22%)
                                            0.0000 -0.0171 -0.0054  0.0006  0.0385
                                           -0.0381 -0.7726 -0.3359  0.0959  0.0290
                                           -0.5108 -0.0636 -0.0923  0.0029  0.0338
                                           -0.0139 -0.0008 -0.0173  0.0347  0.0004
                                            0.0069  0.0257
   277. (0.00224) RY*( 3) C  15           s(  0.23%)p99.99( 88.09%)d50.92( 11.68%)
                                            0.0000  0.0005  0.0474  0.0065 -0.0012
                                           -0.0025 -0.0602  0.0075  0.0034 -0.0008
                                           -0.0009 -0.0048 -0.0093 -0.0118 -0.8237
                                            0.4409  0.0634  0.0144 -0.3390 -0.0245
                                            0.0330  0.0043
   278. (0.00150) RY*( 4) C  15           s( 86.57%)p 0.03(  2.62%)d 0.12( 10.81%)
                                           -0.0000  0.0038  0.9271 -0.0736 -0.0284
                                           -0.0149 -0.0524 -0.0238 -0.0283 -0.0381
                                            0.0796 -0.0804  0.0414 -0.0005  0.0687
                                           -0.0338 -0.0056  0.1087 -0.0422  0.0127
                                            0.3039 -0.0451
   279. (0.00061) RY*( 5) C  15           s(  4.57%)p11.70( 53.51%)d 9.16( 41.92%)
                                           -0.0000  0.0014  0.1830  0.1073  0.0268
                                           -0.0076  0.2109 -0.6752 -0.0295 -0.0180
                                            0.1013 -0.0049  0.1226  0.0018 -0.0864
                                            0.0256  0.0062 -0.4170  0.1590 -0.0665
                                           -0.4269 -0.1826
   280. (0.00032) RY*( 6) C  15           s(  0.32%)p32.22( 10.35%)d99.99( 89.33%)
                                           -0.0000  0.0006 -0.0320  0.0466  0.0041
                                           -0.0016  0.0157 -0.1426 -0.0052 -0.0003
                                            0.0279  0.0336  0.0117 -0.0060  0.2480
                                           -0.1184 -0.0722 -0.1021 -0.8244  0.4424
                                           -0.0737 -0.0451
   281. (0.00011) RY*( 7) C  15           s(  3.83%)p14.30( 54.71%)d10.83( 41.46%)
                                           -0.0000 -0.0068  0.1547  0.1031  0.0604
                                            0.0002  0.0604  0.2461  0.0984 -0.0126
                                           -0.1546 -0.6699  0.0111  0.0008 -0.0047
                                           -0.0114 -0.0122  0.1695 -0.0268  0.0523
                                           -0.5757  0.2260
   282. (0.00004) RY*( 8) C  15           s(  7.11%)p 8.73( 62.03%)d 4.34( 30.86%)
   283. (0.00002) RY*( 9) C  15           s(  0.03%)p99.99( 99.67%)d10.84(  0.30%)
   284. (0.00002) RY*(10) C  15           s(  1.95%)p10.56( 20.55%)d39.84( 77.51%)
   285. (0.00002) RY*(11) C  15           s( 85.81%)p 0.07(  6.27%)d 0.09(  7.92%)
   286. (0.00001) RY*(12) C  15           s(  4.21%)p22.45( 94.45%)d 0.32(  1.35%)
   287. (0.00000) RY*(13) C  15           s( 98.14%)p 0.01(  0.59%)d 0.01(  1.27%)
   288. (0.00000) RY*(14) C  15           s(  0.06%)p99.99( 99.61%)d 6.00(  0.34%)
   289. (0.00000) RY*(15) C  15           s(  0.08%)p39.78(  3.33%)d99.99( 96.59%)
   290. (0.00000) RY*(16) C  15           s(  1.97%)p47.89( 94.42%)d 1.83(  3.61%)
   291. (0.00000) RY*(17) C  15           s(  3.19%)p 4.79( 15.30%)d25.53( 81.50%)
   292. (0.00643) RY*( 1) C  16           s(  3.10%)p31.15( 96.68%)d 0.07(  0.22%)
                                            0.0000 -0.0128  0.1656  0.0585  0.0043
                                           -0.0629  0.9730  0.0554  0.0166 -0.0467
                                           -0.0959 -0.0244  0.0236  0.0003 -0.0157
                                            0.0019 -0.0007  0.0347  0.0016  0.0020
                                           -0.0221  0.0219
   293. (0.00296) RY*( 2) C  16           s( 13.29%)p 6.51( 86.52%)d 0.01(  0.20%)
                                            0.0000  0.0136  0.3618 -0.0383  0.0184
                                           -0.0019 -0.1275 -0.2171 -0.0794 -0.0563
                                           -0.8597  0.2191  0.0710 -0.0015  0.0087
                                            0.0024 -0.0000 -0.0352 -0.0026  0.0076
                                           -0.0090 -0.0239
   294. (0.00117) RY*( 3) C  16           s( 68.20%)p 0.41( 27.78%)d 0.06(  4.03%)
                                            0.0000  0.0335  0.8229  0.0608 -0.0058
                                           -0.0956 -0.0992 -0.1863  0.1298  0.0276
                                            0.4131  0.1378 -0.1229 -0.0028  0.0345
                                            0.0231  0.0016  0.1653  0.0100 -0.0082
                                           -0.1028 -0.0474
   295. (0.00079) RY*( 4) C  16           s( 81.42%)p 0.07(  6.09%)d 0.15( 12.49%)
                                           -0.0000  0.0006 -0.1559  0.8888  0.0059
                                            0.0115 -0.0440 -0.0890  0.0878  0.0041
                                           -0.0665  0.1284 -0.0047 -0.0034 -0.1229
                                           -0.0843 -0.0068  0.2829 -0.0352  0.0108
                                           -0.1716  0.1184
   296. (0.00059) RY*( 5) C  16           s(  0.72%)p99.99( 72.49%)d37.03( 26.79%)
                                            0.0000 -0.0009 -0.0232  0.0816  0.0054
                                            0.0015 -0.0094  0.0396  0.0104 -0.0004
                                           -0.0240  0.0069  0.0017 -0.0023 -0.0352
                                            0.8484 -0.0390  0.0302  0.4629 -0.2291
                                            0.0061  0.0140
   297. (0.00046) RY*( 6) C  16           s(  1.69%)p58.17( 98.06%)d 0.15(  0.25%)
                                           -0.0000  0.0013 -0.0254  0.1273  0.0010
                                            0.0062  0.0045  0.0579  0.0140 -0.0015
                                           -0.0269 -0.0112  0.0117  0.0327  0.9858
                                            0.0313  0.0459  0.0332 -0.0019  0.0200
                                            0.0134  0.0293
   298. (0.00020) RY*( 7) C  16           s(  7.51%)p 5.87( 44.09%)d 6.45( 48.41%)
                                           -0.0000  0.0085  0.1678  0.2165 -0.0016
                                            0.0174 -0.0523  0.5757  0.2223 -0.0244
                                           -0.0446  0.2115 -0.0729 -0.0021 -0.0572
                                           -0.0328  0.0019 -0.1811 -0.0239  0.0079
                                            0.6618 -0.1121
   299. (0.00012) RY*( 8) C  16           s(  6.85%)p 5.42( 37.14%)d 8.18( 56.01%)
                                           -0.0000  0.0148 -0.1434 -0.1246  0.1794
                                            0.0228  0.0703 -0.3539 -0.3111  0.0156
                                            0.0654  0.2445 -0.2816  0.0029  0.0161
                                           -0.0045 -0.0048  0.4741  0.0310  0.0268
                                            0.5514  0.1722
   300. (0.00009) RY*( 9) C  16           s(  0.02%)p36.48(  0.69%)d99.99( 99.29%)
   301. (0.00010) RY*(10) C  16           s(  3.59%)p20.12( 72.30%)d 6.71( 24.11%)
   302. (0.00006) RY*(11) C  16           s(  4.64%)p13.72( 63.60%)d 6.85( 31.76%)
   303. (0.00006) RY*(12) C  16           s(  6.90%)p 5.97( 41.24%)d 7.51( 51.85%)
   304. (0.00001) RY*(13) C  16           s(  1.18%)p49.59( 58.72%)d33.85( 40.09%)
   305. (0.00000) RY*(14) C  16           s(  0.02%)p99.99( 26.99%)d99.99( 72.99%)
   306. (0.00000) RY*(15) C  16           s( 93.18%)p 0.06(  5.91%)d 0.01(  0.91%)
   307. (0.00001) RY*(16) C  16           s(  6.69%)p 9.53( 63.77%)d 4.41( 29.54%)
   308. (0.00000) RY*(17) C  16           s(  0.00%)p 1.00( 99.69%)d 0.00(  0.30%)
   309. (0.00457) RY*( 1)Cl  17           s(  0.00%)p 1.00( 55.13%)d 0.81( 44.87%)
                                           -0.0000  0.0000 -0.0003  0.0019  0.0046
                                           -0.0003  0.0000 -0.0000  0.0009  0.0381
                                            0.0044 -0.0020 -0.0003 -0.0000 -0.0011
                                            0.0068 -0.0068 -0.0030  0.0012 -0.0000
                                           -0.0026  0.7246 -0.1536  0.0333  0.0023
                                            0.0001  0.5082 -0.4361  0.0121 -0.0089
   310. (0.00308) RY*( 2)Cl  17           s(  0.11%)p99.99( 73.61%)d99.99( 26.28%)
                                            0.0000  0.0000 -0.0015  0.0158  0.0288
                                            0.0017  0.0000  0.0000  0.0064 -0.4897
                                            0.0488  0.0352 -0.0051  0.0000  0.0013
                                           -0.6995  0.0451  0.0293 -0.0011 -0.0000
                                            0.0002  0.0203 -0.0060  0.0012  0.0002
                                           -0.0884  0.0174 -0.0107 -0.5028 -0.0415
   311. (0.00182) RY*( 3)Cl  17           s(  3.01%)p28.96( 87.31%)d 3.21(  9.68%)
                                            0.0000  0.0000 -0.0168  0.0851  0.1503
                                           -0.0058  0.0009 -0.0000  0.0528  0.7322
                                            0.1656 -0.0428 -0.0166 -0.0000 -0.0475
                                           -0.5166 -0.1756 -0.0577  0.0292 -0.0000
                                           -0.0004 -0.0132  0.0186  0.0011  0.0003
                                           -0.1283 -0.0336  0.0027  0.0549 -0.2759
   312. (0.00017) RY*( 4)Cl  17           s( 22.63%)p 2.30( 52.15%)d 1.11( 25.22%)
                                            0.0000  0.0000 -0.0086  0.3680 -0.3012
                                            0.0076  0.0017 -0.0000  0.0328 -0.0010
                                           -0.6888 -0.0375 -0.0155 -0.0000 -0.0287
                                           -0.1605  0.1212  0.0162 -0.0320 -0.0000
                                            0.0011 -0.0240 -0.0334 -0.0017 -0.0011
                                           -0.4391  0.0455  0.0181  0.2385  0.0132
   313. (0.00015) RY*( 5)Cl  17           s( 33.39%)p 1.57( 52.56%)d 0.42( 14.05%)
                                            0.0000 -0.0000 -0.0054  0.5777 -0.0112
                                            0.0050  0.0025 -0.0000  0.0114  0.1294
                                            0.4287 -0.1130  0.0372 -0.0000 -0.0252
                                            0.1671  0.5236  0.0800  0.0076  0.0000
                                           -0.0007  0.0221  0.0337  0.0048  0.0009
                                           -0.2149 -0.0432 -0.0231 -0.2345  0.1921
   314. (0.00007) RY*( 6)Cl  17           s(  2.14%)p24.00( 51.35%)d21.74( 46.51%)
   315. (0.00006) RY*( 7)Cl  17           s( 26.05%)p 1.28( 33.42%)d 1.56( 40.53%)
   316. (0.00003) RY*( 8)Cl  17           s( 13.11%)p 4.55( 59.61%)d 2.08( 27.28%)
   317. (0.00001) RY*( 9)Cl  17           s( 61.25%)p 0.31( 19.09%)d 0.32( 19.66%)
   318. (0.00002) RY*(10)Cl  17           s(  0.33%)p99.99( 41.04%)d99.99( 58.63%)
   319. (0.00000) RY*(11)Cl  17           s(  5.13%)p18.30( 93.95%)d 0.18(  0.92%)
   320. (0.00000) RY*(12)Cl  17           s(  0.05%)p99.99( 99.71%)d 4.73(  0.24%)
   321. (0.00000) RY*(13)Cl  17           s(  0.00%)p 1.00( 99.60%)d 0.00(  0.40%)
   322. (0.00000) RY*(14)Cl  17           s(  0.01%)p 1.00( 71.61%)d 0.40( 28.38%)
   323. (0.00000) RY*(15)Cl  17           s(  0.01%)p 1.00( 99.92%)d 0.00(  0.07%)
   324. (0.00000) RY*(16)Cl  17           s(  0.00%)p 1.00( 99.94%)d 0.00(  0.06%)
   325. (0.00000) RY*(17)Cl  17           s( 12.46%)p 6.08( 75.76%)d 0.95( 11.78%)
   326. (0.00000) RY*(18)Cl  17           s( 99.06%)p 0.01(  0.65%)d 0.00(  0.29%)
   327. (0.00000) RY*(19)Cl  17           s(  0.08%)p99.99( 21.03%)d99.99( 78.89%)
   328. (0.00000) RY*(20)Cl  17           s(100.00%)p 0.00(  0.00%)d 0.00(  0.00%)
   329. (0.00001) RY*(21)Cl  17           s( 21.10%)p 0.63( 13.19%)d 3.11( 65.71%)
   330. (0.00186) RY*( 1) H  18           s( 98.90%)p 0.01(  1.10%)
                                            0.0045  0.9944  0.0019  0.1036  0.0174
                                            0.0041
   331. (0.00026) RY*( 2) H  18           s( 71.21%)p 0.40( 28.79%)
                                            0.0010 -0.0575  0.8419  0.5365  0.0024
                                           -0.0011
   332. (0.00014) RY*( 3) H  18           s( 29.86%)p 2.35( 70.14%)
                                           -0.0034  0.0865  0.5396 -0.8373 -0.0154
                                           -0.0000
   333. (0.00013) RY*( 4) H  18           s(  0.00%)p 1.00(100.00%)
                                            0.0003  0.0041 -0.0009 -0.0002 -0.0007
                                           -1.0000
   334. (0.00006) RY*( 5) H  18           s(  0.06%)p99.99( 99.94%)
   335. (0.00082) RY*( 1) H  19           s( 96.05%)p 0.04(  3.95%)
                                            0.0001  0.9801 -0.1973  0.0102  0.0206
   336. (0.00013) RY*( 2) H  19           s(  0.04%)p99.99( 99.96%)
                                            0.0000  0.0191 -0.0090  0.0108 -0.9997
   337. (0.00011) RY*( 3) H  19           s(  2.82%)p34.48( 97.18%)
                                           -0.0005  0.1679  0.8588  0.4840  0.0007
   338. (0.00004) RY*( 4) H  19           s(  1.14%)p86.75( 98.86%)
   339. (0.00139) RY*( 1) H  20           s( 97.41%)p 0.03(  2.59%)
                                           -0.0023  0.9869  0.0010  0.1609  0.0060
                                           -0.0005
   340. (0.00021) RY*( 2) H  20           s( 97.34%)p 0.03(  2.66%)
                                            0.0026 -0.0037  0.9866  0.0227 -0.1611
                                           -0.0131
   341. (0.00012) RY*( 3) H  20           s(  2.59%)p37.55( 97.41%)
                                           -0.0053  0.1531  0.0497 -0.9469  0.1845
                                           -0.2085
   342. (0.00011) RY*( 4) H  20           s(  0.17%)p99.99( 99.83%)
                                           -0.0011  0.0328  0.0251 -0.1999  0.0451
                                            0.9779
   343. (0.00006) RY*( 5) H  20           s(  2.53%)p38.47( 97.47%)
   344. (0.09728) BD*( 1) C   1 - C   2  
                ( 47.98%)   0.6927* C   1 s( 34.59%)p 1.89( 65.35%)d 0.00(  0.05%)
                                            0.0002 -0.5880 -0.0107 -0.0112  0.0004
                                           -0.5890 -0.0295  0.0134 -0.0013  0.5508
                                           -0.0289  0.0005 -0.0046 -0.0373 -0.0027
                                           -0.0008 -0.0010  0.0199  0.0057  0.0015
                                           -0.0025  0.0095
                ( 52.02%)  -0.7212* C   2 s( 49.41%)p 1.02( 50.53%)d 0.00(  0.07%)
                                            0.0000 -0.7028  0.0114 -0.0026 -0.0006
                                            0.6770 -0.0389 -0.0044  0.0041 -0.2033
                                            0.0028  0.0066 -0.0014 -0.0639  0.0012
                                           -0.0003  0.0014  0.0237  0.0023  0.0023
                                           -0.0017  0.0093
   345. (0.07026) BD*( 1) C   1 - C   4  
                ( 50.90%)   0.7135* C   1 s( 35.51%)p 1.82( 64.45%)d 0.00(  0.04%)
                                           -0.0002  0.5953  0.0226 -0.0124  0.0003
                                            0.1438  0.0272 -0.0072  0.0023  0.7855
                                           -0.0030 -0.0078 -0.0035 -0.0769  0.0007
                                           -0.0010 -0.0005  0.0092 -0.0078 -0.0018
                                           -0.0137 -0.0079
                ( 49.10%)  -0.7007* C   4 s( 38.14%)p 1.62( 61.81%)d 0.00(  0.04%)
                                            0.0001  0.6174  0.0156 -0.0003  0.0009
                                           -0.2535  0.0163  0.0017 -0.0002 -0.7424
                                           -0.0057 -0.0112 -0.0098 -0.0469 -0.0020
                                            0.0005 -0.0009  0.0090 -0.0001  0.0006
                                           -0.0127 -0.0132
   346. (0.04149) BD*( 1) C   1 - O  10  
                ( 62.95%)   0.7934* C   1 s( 29.06%)p 2.44( 70.81%)d 0.00(  0.13%)
                                           -0.0001  0.5379 -0.0342 -0.0085 -0.0008
                                           -0.7885  0.0470  0.0104  0.0027 -0.2731
                                            0.0223  0.0040  0.0014 -0.0947 -0.0035
                                           -0.0029 -0.0011  0.0195  0.0057  0.0023
                                            0.0239 -0.0179
                ( 37.05%)  -0.6087* O  10 s( 36.82%)p 1.71( 63.06%)d 0.00(  0.11%)
                                            0.0000  0.6066 -0.0151  0.0003 -0.0001
                                            0.7340 -0.0174  0.0016  0.0030  0.2883
                                           -0.0066  0.0004  0.0007 -0.0913 -0.0003
                                           -0.0005 -0.0001  0.0207 -0.0019 -0.0006
                                            0.0221 -0.0145
   347. (0.37279) BD*( 2) C   1 - O  10  
                ( 66.41%)   0.8149* C   1 s(  0.58%)p99.99( 99.12%)d 0.53(  0.31%)
                                            0.0008  0.0751  0.0111 -0.0041  0.0002
                                           -0.0875  0.0047 -0.0011  0.0004  0.0548
                                           -0.0018  0.0007  0.0002  0.9889  0.0424
                                            0.0243  0.0104 -0.0032 -0.0523 -0.0175
                                           -0.0024 -0.0014
                ( 33.59%)  -0.5796* O  10 s(  0.09%)p99.99( 99.80%)d 1.17(  0.11%)
                                            0.0000  0.0303 -0.0023  0.0006  0.0001
                                            0.0622  0.0009 -0.0006  0.0012  0.0922
                                           -0.0055 -0.0004 -0.0001  0.9927 -0.0067
                                            0.0058 -0.0020  0.0034  0.0304  0.0121
                                            0.0001 -0.0008
   348. (0.04239) BD*( 1) C   2 - C   3  
                ( 52.65%)   0.7256* C   2 s( 46.84%)p 1.13( 53.11%)d 0.00(  0.05%)
                                           -0.0001  0.6833 -0.0367 -0.0083 -0.0002
                                            0.7251 -0.0425 -0.0063  0.0029  0.0539
                                            0.0086 -0.0075 -0.0023  0.0200 -0.0010
                                           -0.0003 -0.0014  0.0178  0.0038 -0.0042
                                            0.0090 -0.0090
                ( 47.35%)  -0.6881* C   3 s( 34.98%)p 1.86( 64.98%)d 0.00(  0.04%)
                                           -0.0001  0.5913  0.0144 -0.0031 -0.0009
                                           -0.7589 -0.0011  0.0107  0.0003 -0.2665
                                            0.0469 -0.0019  0.0029 -0.0226 -0.0002
                                           -0.0007 -0.0000  0.0102  0.0008 -0.0012
                                            0.0114 -0.0128
   349. (0.43832) BD*( 2) C   2 - C   3  
                ( 47.32%)   0.6879* C   2 s(  1.70%)p57.80( 98.14%)d 0.10(  0.16%)
                                           -0.0007 -0.1278 -0.0253  0.0016 -0.0002
                                            0.0667  0.0101  0.0015 -0.0002  0.3743
                                            0.0205  0.0018  0.0018  0.9144 -0.0052
                                            0.0079 -0.0035  0.0017  0.0144  0.0370
                                           -0.0063 -0.0018
                ( 52.68%)  -0.7258* C   3 s(  0.01%)p 1.00( 99.92%)d 0.00(  0.08%)
                                            0.0004 -0.0048  0.0046  0.0032  0.0005
                                           -0.0384  0.0173  0.0011 -0.0014  0.0152
                                            0.0087 -0.0008 -0.0038  0.9983  0.0197
                                            0.0130 -0.0019 -0.0080 -0.0262  0.0019
                                            0.0046  0.0009
   350. (0.04477) BD*( 1) C   3 - C   6  
                ( 51.52%)   0.7178* C   3 s( 37.95%)p 1.63( 62.01%)d 0.00(  0.04%)
                                           -0.0002  0.6160  0.0044 -0.0002  0.0008
                                            0.2144 -0.0301 -0.0002 -0.0005  0.7570
                                           -0.0002 -0.0106  0.0040  0.0005 -0.0023
                                            0.0000  0.0001  0.0083  0.0027  0.0017
                                           -0.0133 -0.0122
                ( 48.48%)  -0.6963* C   6 s( 32.95%)p 2.03( 67.01%)d 0.00(  0.03%)
                                            0.0000  0.5740  0.0034  0.0008 -0.0000
                                           -0.1486 -0.0158  0.0028  0.0008 -0.7958
                                            0.0085  0.0039 -0.0040  0.1201  0.0024
                                            0.0011  0.0001  0.0105 -0.0017  0.0008
                                           -0.0111 -0.0106
   351. (0.02196) BD*( 1) C   3 - H   7  
                ( 38.77%)   0.6227* C   3 s( 26.98%)p 2.70( 72.98%)d 0.00(  0.04%)
                                            0.0001 -0.5190  0.0204 -0.0019  0.0003
                                           -0.6118 -0.0114 -0.0022 -0.0007  0.5951
                                            0.0008  0.0048  0.0016 -0.0347 -0.0021
                                           -0.0009  0.0001  0.0181  0.0023  0.0016
                                            0.0007  0.0088
                ( 61.23%)  -0.7825* H   7 s( 99.96%)p 0.00(  0.04%)
                                           -0.9998 -0.0031 -0.0001  0.0113 -0.0164
                                           -0.0005
   352. (0.02476) BD*( 1) C   4 - C   5  
                ( 49.31%)   0.7022* C   4 s( 39.83%)p 1.51( 60.15%)d 0.00(  0.03%)
                                            0.0001 -0.6310 -0.0020  0.0099  0.0002
                                           -0.7234 -0.0009 -0.0098 -0.0092 -0.2782
                                            0.0225  0.0001 -0.0013  0.0013  0.0009
                                           -0.0001  0.0002 -0.0058 -0.0010 -0.0000
                                           -0.0096  0.0117
                ( 50.69%)  -0.7120* C   5 s( 34.05%)p 1.94( 65.91%)d 0.00(  0.04%)
                                            0.0001 -0.5833 -0.0169 -0.0002 -0.0001
                                            0.7572 -0.0274 -0.0032  0.0016  0.2901
                                            0.0286 -0.0046  0.0021 -0.0036  0.0001
                                           -0.0001  0.0000 -0.0119  0.0004  0.0001
                                           -0.0080  0.0122
   353. (0.31929) BD*( 2) C   4 - C   5  
                ( 48.11%)   0.6936* C   4 s(  0.02%)p99.99( 99.96%)d 0.92(  0.02%)
                                           -0.0002 -0.0147 -0.0012 -0.0020  0.0001
                                           -0.0098 -0.0015  0.0002  0.0008  0.0541
                                           -0.0005  0.0001  0.0001 -0.9981 -0.0028
                                            0.0200  0.0003  0.0002 -0.0130 -0.0056
                                            0.0009 -0.0019
                ( 51.89%)  -0.7203* C   5 s(  0.00%)p 1.00( 99.95%)d 0.00(  0.05%)
                                           -0.0000 -0.0007 -0.0019 -0.0001 -0.0001
                                           -0.0074 -0.0017  0.0001  0.0004  0.0053
                                            0.0027  0.0010  0.0004 -0.9993 -0.0145
                                           -0.0263  0.0003  0.0004  0.0147  0.0163
                                           -0.0002 -0.0003
   354. (0.04032) BD*( 1) C   4 -Cl   9  
                ( 54.67%)   0.7394* C   4 s( 21.96%)p 3.55( 77.86%)d 0.01(  0.18%)
                                           -0.0002  0.4677 -0.0270  0.0079 -0.0010
                                           -0.6408  0.0091 -0.0057  0.0119  0.6054
                                           -0.0034  0.0014 -0.0095  0.0323  0.0018
                                           -0.0000 -0.0001 -0.0360 -0.0030  0.0004
                                            0.0030 -0.0227
                ( 45.33%)  -0.6732*Cl   9 s( 19.08%)p 4.21( 80.43%)d 0.03(  0.48%)
                                            0.0000  0.0002  0.4352  0.0384  0.0009
                                            0.0004 -0.0000  0.0001  0.6456 -0.0379
                                           -0.0047 -0.0003 -0.0003 -0.0001 -0.6198
                                            0.0333  0.0055  0.0002  0.0002  0.0000
                                            0.0288 -0.0021  0.0001 -0.0004 -0.0000
                                           -0.0604  0.0025 -0.0027  0.0046 -0.0341
   355. (0.01972) BD*( 1) C   5 - C   6  
                ( 50.15%)   0.7082* C   5 s( 37.56%)p 1.66( 62.40%)d 0.00(  0.04%)
                                           -0.0001  0.6128  0.0090  0.0005  0.0016
                                            0.6462 -0.0166 -0.0067  0.0033 -0.4532
                                           -0.0225  0.0095 -0.0042 -0.0077  0.0001
                                            0.0001  0.0001 -0.0148 -0.0004  0.0006
                                            0.0024 -0.0127
                ( 49.85%)  -0.7060* C   6 s( 33.56%)p 1.98( 66.40%)d 0.00(  0.04%)
                                            0.0000  0.5793  0.0064  0.0021 -0.0003
                                           -0.6174 -0.0049  0.0028 -0.0035  0.5312
                                           -0.0186 -0.0011  0.0046 -0.0110  0.0002
                                           -0.0001  0.0002 -0.0150  0.0017  0.0003
                                            0.0066 -0.0111
   356. (0.01472) BD*( 1) C   5 - H   8  
                ( 38.45%)   0.6201* C   5 s( 28.31%)p 2.53( 71.65%)d 0.00(  0.04%)
                                            0.0003 -0.5317  0.0183  0.0001  0.0017
                                           -0.0865  0.0004  0.0033 -0.0002 -0.8420
                                           -0.0012  0.0087  0.0045 -0.0035 -0.0003
                                            0.0000  0.0000 -0.0018 -0.0004  0.0001
                                            0.0169  0.0118
                ( 61.55%)  -0.7846* H   8 s( 99.96%)p 0.00(  0.04%)
                                           -0.9998 -0.0017  0.0009  0.0201 -0.0001
   357. (0.03459) BD*( 1) C   6 - C  11  
                ( 49.07%)   0.7005* C   6 s( 33.33%)p 2.00( 66.65%)d 0.00(  0.02%)
                                            0.0001 -0.5773  0.0059  0.0017 -0.0005
                                           -0.7705 -0.0150  0.0072  0.0009 -0.2655
                                           -0.0045  0.0027  0.0008  0.0451  0.0011
                                            0.0001 -0.0002 -0.0081  0.0003 -0.0008
                                           -0.0075  0.0077
                ( 50.93%)  -0.7136* C  11 s( 32.22%)p 2.10( 67.76%)d 0.00(  0.03%)
                                           -0.0000 -0.5676  0.0017 -0.0004  0.7783
                                            0.0199 -0.0045  0.0003  0.2665  0.0093
                                           -0.0015 -0.0003  0.0152 -0.0005  0.0009
                                           -0.0002 -0.0087 -0.0012 -0.0009 -0.0093
                                            0.0106
   358. (0.02330) BD*( 1) C  11 - C  12  
                ( 49.55%)   0.7039* C  11 s( 34.65%)p 1.89( 65.31%)d 0.00(  0.04%)
                                           -0.0001 -0.5886  0.0009 -0.0003 -0.6105
                                           -0.0030  0.0005 -0.0043  0.5294 -0.0058
                                            0.0005  0.0066  0.0037 -0.0001 -0.0001
                                           -0.0001  0.0137  0.0001 -0.0003 -0.0057
                                            0.0141
                ( 50.45%)  -0.7103* C  12 s( 37.20%)p 1.69( 62.77%)d 0.00(  0.03%)
                                            0.0002 -0.6097 -0.0153  0.0020 -0.0016
                                            0.6412 -0.0263 -0.0097  0.0024 -0.4642
                                           -0.0114  0.0118 -0.0028  0.0021 -0.0002
                                            0.0000 -0.0001  0.0141 -0.0001  0.0005
                                           -0.0019  0.0120
   359. (0.42398) BD*( 2) C  11 - C  12  
                ( 47.33%)   0.6880* C  11 s(  0.04%)p99.99( 99.93%)d 0.64(  0.03%)
                                            0.0002 -0.0206  0.0017 -0.0003  0.0071
                                            0.0010 -0.0001  0.0006 -0.0078  0.0024
                                            0.0006  0.0000 -0.9995 -0.0085 -0.0068
                                            0.0022 -0.0002 -0.0153  0.0061 -0.0011
                                            0.0009
                ( 52.67%)  -0.7257* C  12 s(  0.00%)p 1.00( 99.95%)d 0.00(  0.05%)
                                            0.0003 -0.0020  0.0007 -0.0004 -0.0002
                                           -0.0044  0.0003  0.0010 -0.0002 -0.0079
                                           -0.0001  0.0009 -0.0006 -0.9995 -0.0097
                                           -0.0170  0.0015  0.0007  0.0081 -0.0196
                                           -0.0013  0.0003
   360. (0.02046) BD*( 1) C  11 - C  14  
                ( 47.91%)   0.6922* C  11 s( 33.02%)p 2.03( 66.95%)d 0.00(  0.04%)
                                           -0.0004 -0.5746 -0.0037  0.0006 -0.1439
                                           -0.0164 -0.0026  0.0004 -0.8047  0.0234
                                           -0.0057  0.0026  0.0171 -0.0004 -0.0009
                                           -0.0001 -0.0076  0.0005  0.0008  0.0108
                                            0.0149
                ( 52.09%)  -0.7217* C  14 s( 36.21%)p 1.76( 63.75%)d 0.00(  0.04%)
                                            0.0001 -0.6016 -0.0118  0.0004 -0.0007
                                            0.2189 -0.0137  0.0015  0.7674  0.0167
                                            0.0084  0.0143 -0.0003  0.0000 -0.0085
                                            0.0001 -0.0009  0.0122  0.0117
   361. (0.04741) BD*( 1) C  12 - C  13  
                ( 49.80%)   0.7057* C  12 s( 35.61%)p 1.81( 64.36%)d 0.00(  0.03%)
                                            0.0001 -0.5966 -0.0132 -0.0020 -0.0005
                                           -0.7571  0.0247  0.0064 -0.0015 -0.2624
                                           -0.0261  0.0105 -0.0011  0.0066 -0.0012
                                            0.0004 -0.0002 -0.0100  0.0002  0.0004
                                           -0.0092  0.0108
                ( 50.20%)  -0.7085* C  13 s( 37.62%)p 1.66( 62.35%)d 0.00(  0.03%)
                                            0.0001 -0.6132 -0.0121  0.0073 -0.0004
                                            0.7254  0.0001 -0.0099  0.0082  0.3106
                                           -0.0233  0.0025 -0.0007 -0.0118 -0.0003
                                           -0.0006 -0.0002 -0.0088  0.0003  0.0007
                                           -0.0115  0.0105
   362. (0.01796) BD*( 1) C  12 - H  20  
                ( 39.20%)   0.6261* C  12 s( 27.21%)p 2.67( 72.76%)d 0.00(  0.04%)
                                           -0.0003  0.5211 -0.0226  0.0011 -0.0018
                                           -0.1170 -0.0022  0.0009  0.0006 -0.8448
                                           -0.0116  0.0006  0.0003  0.0061 -0.0004
                                            0.0004 -0.0000  0.0031 -0.0002  0.0003
                                           -0.0166 -0.0090
                ( 60.80%)  -0.7797* H  20 s( 99.96%)p 0.00(  0.04%)
                                            0.9998  0.0024  0.0006 -0.0013  0.0200
                                           -0.0001
   363. (0.02608) BD*( 1) C  13 - C  16  
                ( 45.24%)   0.6726* C  13 s( 39.21%)p 1.55( 60.77%)d 0.00(  0.01%)
                                           -0.0002 -0.6262  0.0029  0.0034 -0.0002
                                           -0.2096  0.0352 -0.0021  0.0024 -0.7487
                                            0.0010  0.0127 -0.0102 -0.0417 -0.0006
                                           -0.0002 -0.0002 -0.0050 -0.0007 -0.0002
                                            0.0054  0.0086
                ( 54.76%)  -0.7400* C  16 s( 34.63%)p 1.88( 65.23%)d 0.00(  0.14%)
                                            0.0005 -0.5865  0.0470  0.0095 -0.0000
                                            0.1324  0.0265 -0.0019 -0.0008  0.7933
                                           -0.0464 -0.0047  0.0006 -0.0515  0.0013
                                           -0.0005  0.0006 -0.0232  0.0007  0.0022
                                            0.0181  0.0225
   364. (0.28492) BD*( 2) C  13 - C  16  
                ( 34.24%)   0.5852* C  13 s(  0.16%)p99.99( 99.84%)d 0.00(  0.00%)
                                            0.0004  0.0394  0.0033 -0.0000 -0.0001
                                            0.0086 -0.0014  0.0001 -0.0008  0.0202
                                            0.0024 -0.0010  0.0003 -0.9988 -0.0135
                                           -0.0140 -0.0023  0.0021  0.0011 -0.0004
                                            0.0007 -0.0001
                ( 65.76%)  -0.8109* C  16 s(  0.02%)p99.99( 99.73%)d12.41(  0.25%)
                                           -0.0025 -0.0071 -0.0121 -0.0007 -0.0000
                                           -0.0643 -0.0039  0.0001  0.0010 -0.0580
                                            0.0017  0.0012  0.0004 -0.9941  0.0334
                                           -0.0214  0.0049  0.0029  0.0461  0.0188
                                            0.0018 -0.0060
   365. (0.06013) BD*( 1) C  13 -Cl  17  
                ( 55.22%)   0.7431* C  13 s( 22.87%)p 3.36( 76.93%)d 0.01(  0.19%)
                                           -0.0001  0.4779 -0.0107  0.0134 -0.0010
                                            0.6539 -0.0109 -0.0027 -0.0129 -0.5841
                                           -0.0030  0.0022  0.0114  0.0126  0.0005
                                           -0.0000 -0.0000 -0.0382  0.0003  0.0001
                                            0.0039 -0.0216
                ( 44.78%)  -0.6692*Cl  17 s( 20.65%)p 3.82( 78.87%)d 0.02(  0.48%)
                                            0.0000  0.0001  0.4529  0.0367  0.0015
                                            0.0001 -0.0000 -0.0001 -0.6715  0.0424
                                            0.0051  0.0003  0.0005  0.0001  0.5787
                                           -0.0329 -0.0050 -0.0002 -0.0005  0.0000
                                            0.0045 -0.0003 -0.0000 -0.0001 -0.0000
                                           -0.0598 -0.0003  0.0005  0.0107 -0.0333
   366. (0.03521) BD*( 1) C  14 - C  15  
                ( 49.51%)   0.7037* C  14 s( 36.80%)p 1.72( 63.17%)d 0.00(  0.03%)
                                            0.0002 -0.6066 -0.0072 -0.0019  0.0003
                                           -0.7486  0.0068 -0.0039 -0.2614  0.0152
                                           -0.0034 -0.0519  0.0000 -0.0000 -0.0072
                                           -0.0000  0.0009 -0.0101  0.0120
                ( 50.49%)  -0.7105* C  15 s( 34.65%)p 1.89( 65.31%)d 0.00(  0.04%)
                                           -0.0001 -0.5881  0.0239  0.0049  0.0009
                                            0.7700 -0.0454 -0.0037 -0.0040  0.2332
                                            0.0458  0.0022  0.0011 -0.0406  0.0005
                                           -0.0010 -0.0001 -0.0118  0.0014  0.0003
                                           -0.0118  0.0104
   367. (0.31212) BD*( 2) C  14 - C  15  
                ( 52.12%)   0.7219* C  14 s(  0.04%)p99.99( 99.92%)d 1.27(  0.05%)
                                           -0.0001 -0.0193 -0.0008 -0.0000  0.0002
                                           -0.0463 -0.0015  0.0004 -0.0206  0.0021
                                            0.0001  0.9982 -0.0115 -0.0078 -0.0001
                                            0.0217 -0.0017 -0.0010  0.0002
                ( 47.88%)  -0.6920* C  15 s(  0.16%)p99.99( 99.79%)d 0.32(  0.05%)
                                            0.0002 -0.0396  0.0017 -0.0002 -0.0001
                                            0.0178  0.0029  0.0009 -0.0001  0.0159
                                           -0.0001  0.0010  0.0002  0.9985  0.0015
                                            0.0156  0.0008 -0.0005 -0.0171 -0.0146
                                            0.0007  0.0004
   368. (0.01240) BD*( 1) C  14 - H  19  
                ( 40.61%)   0.6372* C  14 s( 26.94%)p 2.71( 73.00%)d 0.00(  0.06%)
                                            0.0003 -0.5188  0.0168 -0.0008  0.0003
                                            0.6234  0.0040 -0.0033 -0.5840 -0.0117
                                            0.0005  0.0068  0.0000  0.0000  0.0222
                                            0.0001  0.0002  0.0009  0.0104
                ( 59.39%)  -0.7707* H  19 s( 99.95%)p 0.00(  0.05%)
                                           -0.9998 -0.0023 -0.0108  0.0189  0.0002
   369. (0.01358) BD*( 1) C  15 - C  16  
                ( 46.59%)   0.6826* C  15 s( 37.02%)p 1.70( 62.96%)d 0.00(  0.02%)
                                           -0.0002 -0.6083  0.0133  0.0003 -0.0003
                                           -0.6158  0.0415  0.0065 -0.0047  0.4975
                                            0.0243  0.0062  0.0069 -0.0212 -0.0008
                                           -0.0002 -0.0002  0.0100 -0.0006  0.0001
                                           -0.0014  0.0083
                ( 53.41%)  -0.7308* C  16 s( 38.03%)p 1.63( 61.80%)d 0.00(  0.17%)
                                            0.0009 -0.6126  0.0708 -0.0043 -0.0001
                                            0.5617 -0.0056 -0.0118  0.0007 -0.5469
                                            0.0562 -0.0025 -0.0024 -0.0010 -0.0003
                                            0.0008  0.0004  0.0276 -0.0004 -0.0024
                                           -0.0181  0.0238
   370. (0.02803) BD*( 1) C  15 - H  18  
                ( 39.48%)   0.6283* C  15 s( 28.27%)p 2.54( 71.69%)d 0.00(  0.04%)
                                            0.0005 -0.5305 -0.0345 -0.0039 -0.0004
                                           -0.1499  0.0070  0.0045  0.0036 -0.8326
                                           -0.0316  0.0087  0.0026 -0.0051 -0.0008
                                            0.0000 -0.0000 -0.0097 -0.0007  0.0002
                                            0.0159  0.0068
                ( 60.52%)  -0.7780* H  18 s( 99.96%)p 0.00(  0.04%)
                                           -0.9998  0.0038 -0.0009  0.0036  0.0189
                                           -0.0003


 NHO Directionality and "Bond Bending" (deviations from line of nuclear centers)

         [Thresholds for printing:  angular deviation  >  1.0 degree]
                                    hybrid p-character > 25.0%
                                    orbital occupancy  >  0.10e

                                Line of Centers        Hybrid 1              Hybrid 2
                                ---------------  -------------------   ------------------
                NBO               Theta   Phi    Theta   Phi    Dev    Theta   Phi    Dev
 ========================================================================================
     1. BD (   1) C   1 - C   2    90.0  323.1    87.0  319.5   4.7     84.7  163.0  20.6
     2. BD (   1) C   1 - C   4    90.0   74.1    95.6   77.9   6.7     93.5  253.0   3.7
     3. BD (   1) C   1 - O  10    90.0  200.5    97.6  198.6   7.8     96.8   21.4   6.8
     4. BD (   2) C   1 - O  10    90.0  200.5     5.3  147.2  86.8      6.2   53.5  84.8
     5. BD (   1) C   2 - C   3    90.0   19.5    88.5    4.4  15.2     91.7  196.3   3.7
     6. BD (   2) C   2 - C   3    90.0   19.5   156.0  258.9 101.9    178.4  318.1  90.8
     7. BD (   1) C   3 - C   6    90.0   74.6    90.1   76.3   1.6     81.3  258.5   9.6
     8. BD (   1) C   3 - H   7    90.0  312.8    87.5  316.1   4.2      --     --    --
     9. BD (   1) C   4 - C   5    90.0   20.5    90.2   19.1   1.4     89.7  203.5   3.0
    10. BD (   2) C   4 - C   5    90.0   20.5     3.2  280.8  90.5      0.7  312.7  90.3
    11. BD (   1) C   4 -Cl   9    90.0  136.9    87.8  136.5   2.3     88.2  316.0   2.0
    12. BD (   1) C   5 - C   6    90.0  323.1     --     --    --      90.8  140.4   2.9
    13. BD (   1) C   5 - H   8    90.0   85.9    89.7   84.3   1.7      --     --    --
    14. BD (   1) C   6 - C  11    90.0   19.7    93.2   18.9   3.3     91.1  199.0   1.2
    15. BD (   1) C  11 - C  12    90.0  322.4    90.2  319.3   3.1      --     --    --
    16. BD (   2) C  11 - C  12    90.0  322.4     0.6  150.8  90.5      0.5   66.9  89.9
    17. BD (   1) C  11 - C  14    90.0   75.3    91.1   78.3   3.2      --     --    --
    18. BD (   1) C  12 - C  13    90.0   19.9    90.4   21.0   1.2     89.1  201.8   2.1
    19. BD (   1) C  12 - H  20    90.0  265.3    89.6  262.2   3.2      --     --    --
    20. BD (   1) C  13 - C  16    90.0   77.6    86.8   76.9   3.3     86.2  258.1   3.8
    21. BD (   2) C  13 - C  16    90.0   77.6   178.7   73.4  88.7      5.1   39.1  94.0
    22. BD (   1) C  13 -Cl  17    90.0  318.8    89.1  317.6   1.5      --     --    --
    23. BD (   1) C  14 - C  15    90.0   19.8    86.2   18.5   4.0     86.9  201.5   3.5
    24. BD (   2) C  14 - C  15    90.0   19.8   177.0   21.3  87.0    178.5  218.5  88.5
    25. BD (   1) C  14 - H  19    90.0  133.7    90.5  136.4   2.7      --     --    --
    26. BD (   1) C  15 - C  16    90.0  319.1    88.4  317.0   2.7     90.0  137.7   1.4
    27. BD (   1) C  15 - H  18    90.0   76.1    89.6   81.0   5.0      --     --    --
    51. LP*(   1) C   2             --     --     67.2  264.0   --       --     --    --
    52. LP (   1) C   6             --     --    173.1  249.5   --       --     --    --
    54. LP (   2)Cl   9             --     --     76.9   47.9   --       --     --    --
    55. LP (   3)Cl   9             --     --    167.4   48.7   --       --     --    --
    56. LP (   1) O  10             --     --     87.0  199.5   --       --     --    --
    57. LP (   2) O  10             --     --     86.3  291.1   --       --     --    --
    58. LP (   1) C  16             --     --     94.7   16.0   --       --     --    --
    60. LP (   2)Cl  17             --     --     88.5  230.6   --       --     --    --
    61. LP (   3)Cl  17             --     --    178.5  233.0   --       --     --    --
   347. BD*(   2) C   1 - O  10    90.0  200.5     5.3  147.2  86.8      6.2   53.5  84.8
   349. BD*(   2) C   2 - C   3    90.0   19.5   156.0  258.9 101.9    178.4  318.1  90.8
   353. BD*(   2) C   4 - C   5    90.0   20.5     3.2  280.8  90.5      0.7  312.7  90.3
   359. BD*(   2) C  11 - C  12    90.0  322.4     0.6  150.8  90.5      0.5   66.9  89.9
   364. BD*(   2) C  13 - C  16    90.0   77.6   178.7   73.4  88.7      5.1   39.1  94.0
   367. BD*(   2) C  14 - C  15    90.0   19.8   177.0   21.3  87.0    178.5  218.5  88.5


 Second Order Perturbation Theory Analysis of Fock Matrix in NBO Basis

     Threshold for printing:   0.50 kcal/mol
                                                                              E(2)  E(j)-E(i) F(i,j)
         Donor NBO (i)                     Acceptor NBO (j)                 kcal/mol   a.u.    a.u. 
 ===================================================================================================

 within unit  1
   1. BD (   1) C   1 - C   2        / 51. LP*(   1) C   2                    1.11    0.67    0.032
   1. BD (   1) C   1 - C   2        / 96. RY*(   1) C   3                    0.95    1.57    0.035
   1. BD (   1) C   1 - C   2        / 97. RY*(   2) C   3                    2.63    1.62    0.059
   1. BD (   1) C   1 - C   2        /100. RY*(   5) C   3                    0.67    0.49    0.016
   1. BD (   1) C   1 - C   2        /345. BD*(   1) C   1 - C   4            3.84    1.36    0.065
   1. BD (   1) C   1 - C   2        /346. BD*(   1) C   1 - O  10            1.78    1.39    0.045
   1. BD (   1) C   1 - C   2        /351. BD*(   1) C   3 - H   7            1.08    1.30    0.033
   1. BD (   1) C   1 - C   2        /354. BD*(   1) C   4 -Cl   9            5.43    1.00    0.066
   1. BD (   1) C   1 - C   2        /365. BD*(   1) C  13 -Cl  17            2.95    0.05    0.011
   2. BD (   1) C   1 - C   4        / 51. LP*(   1) C   2                    9.83    0.68    0.095
   2. BD (   1) C   1 - C   4        / 79. RY*(   1) C   2                    1.40    1.40    0.040
   2. BD (   1) C   1 - C   4        /130. RY*(   1) C   5                    2.00    1.65    0.052
   2. BD (   1) C   1 - C   4        /344. BD*(   1) C   1 - C   2            2.57    1.39    0.054
   2. BD (   1) C   1 - C   4        /346. BD*(   1) C   1 - O  10            2.92    1.40    0.057
   2. BD (   1) C   1 - C   4        /348. BD*(   1) C   2 - C   3            0.96    1.37    0.033
   2. BD (   1) C   1 - C   4        /352. BD*(   1) C   4 - C   5            2.62    1.33    0.053
   2. BD (   1) C   1 - C   4        /356. BD*(   1) C   5 - H   8            1.54    1.27    0.040
   2. BD (   1) C   1 - C   4        /365. BD*(   1) C  13 -Cl  17            1.54    0.06    0.008
   3. BD (   1) C   1 - O  10        / 52. LP (   1) C   6                    1.86    1.02    0.053
   3. BD (   1) C   1 - O  10        / 67. RY*(   6) C   1                    0.54    2.00    0.029
   3. BD (   1) C   1 - O  10        / 69. RY*(   8) C   1                    2.47    2.28    0.067
   3. BD (   1) C   1 - O  10        / 73. RY*(  12) C   1                    2.16    1.65    0.053
   3. BD (   1) C   1 - O  10        / 74. RY*(  13) C   1                    1.66    4.67    0.079
   3. BD (   1) C   1 - O  10        / 81. RY*(   3) C   2                    4.18    1.70    0.075
   3. BD (   1) C   1 - O  10        / 82. RY*(   4) C   2                    1.84    2.17    0.057
   3. BD (   1) C   1 - O  10        / 85. RY*(   7) C   2                    0.67    3.79    0.045
   3. BD (   1) C   1 - O  10        / 89. RY*(  11) C   2                    0.93    2.53    0.043
   3. BD (   1) C   1 - O  10        / 96. RY*(   1) C   3                    9.24    1.88    0.118
   3. BD (   1) C   1 - O  10        / 97. RY*(   2) C   3                    2.76    1.93    0.065
   3. BD (   1) C   1 - O  10        / 99. RY*(   4) C   3                    0.53    2.30    0.031
   3. BD (   1) C   1 - O  10        /100. RY*(   5) C   3                   60.40    0.80    0.197
   3. BD (   1) C   1 - O  10        /101. RY*(   6) C   3                    1.69    2.03    0.052
   3. BD (   1) C   1 - O  10        /102. RY*(   7) C   3                   19.08    1.69    0.161
   3. BD (   1) C   1 - O  10        /104. RY*(   9) C   3                    4.08    4.35    0.119
   3. BD (   1) C   1 - O  10        /113. RY*(   1) C   4                   10.96    1.92    0.129
   3. BD (   1) C   1 - O  10        /114. RY*(   2) C   4                    3.12    2.00    0.071
   3. BD (   1) C   1 - O  10        /117. RY*(   5) C   4                    4.43    1.94    0.083
   3. BD (   1) C   1 - O  10        /118. RY*(   6) C   4                    0.57    2.05    0.031
   3. BD (   1) C   1 - O  10        /121. RY*(   9) C   4                    1.39    2.59    0.054
   3. BD (   1) C   1 - O  10        /122. RY*(  10) C   4                    8.29    4.09    0.165
   3. BD (   1) C   1 - O  10        /126. RY*(  14) C   4                    0.57    3.11    0.038
   3. BD (   1) C   1 - O  10        /132. RY*(   3) C   5                    1.72    2.03    0.053
   3. BD (   1) C   1 - O  10        /133. RY*(   4) C   5                    1.24    1.91    0.043
   3. BD (   1) C   1 - O  10        /135. RY*(   6) C   5                   38.46    1.18    0.191
   3. BD (   1) C   1 - O  10        /136. RY*(   7) C   5                    2.12    1.69    0.053
   3. BD (   1) C   1 - O  10        /138. RY*(   9) C   5                    1.26    3.89    0.063
   3. BD (   1) C   1 - O  10        /145. RY*(  16) C   5                    1.12    2.23    0.045
   3. BD (   1) C   1 - O  10        /147. RY*(   1) C   6                    5.82    1.90    0.094
   3. BD (   1) C   1 - O  10        /149. RY*(   3) C   6                    6.80    1.89    0.101
   3. BD (   1) C   1 - O  10        /153. RY*(   7) C   6                    1.37    2.18    0.049
   3. BD (   1) C   1 - O  10        /154. RY*(   8) C   6                    6.38    1.60    0.090
   3. BD (   1) C   1 - O  10        /156. RY*(  10) C   6                    0.56    3.77    0.041
   3. BD (   1) C   1 - O  10        /157. RY*(  11) C   6                    0.82    1.94    0.036
   3. BD (   1) C   1 - O  10        /159. RY*(  13) C   6                    0.70    4.32    0.049
   3. BD (   1) C   1 - O  10        /160. RY*(  14) C   6                    3.28    3.20    0.092
   3. BD (   1) C   1 - O  10        /165. RY*(   2) H   7                   53.82    1.52    0.256
   3. BD (   1) C   1 - O  10        /167. RY*(   4) H   7                    0.75    3.29    0.045
   3. BD (   1) C   1 - O  10        /176. RY*(   4)Cl   9                    2.01    1.52    0.050
   3. BD (   1) C   1 - O  10        /177. RY*(   5)Cl   9                    0.72    2.59    0.039
   3. BD (   1) C   1 - O  10        /179. RY*(   7)Cl   9                    0.53    1.81    0.028
   3. BD (   1) C   1 - O  10        /201. RY*(   8) O  10                    7.74    2.09    0.114
   3. BD (   1) C   1 - O  10        /202. RY*(   9) O  10                    3.58    4.99    0.120
   3. BD (   1) C   1 - O  10        /205. RY*(  12) O  10                    4.59    5.69    0.144
   3. BD (   1) C   1 - O  10        /206. RY*(  13) O  10                    6.62    4.02    0.146
   3. BD (   1) C   1 - O  10        /207. RY*(  14) O  10                    1.98    4.09    0.080
   3. BD (   1) C   1 - O  10        /211. RY*(   1) C  11                    4.55    1.94    0.084
   3. BD (   1) C   1 - O  10        /212. RY*(   2) C  11                    1.09    2.27    0.044
   3. BD (   1) C   1 - O  10        /214. RY*(   4) C  11                    3.20    1.82    0.068
   3. BD (   1) C   1 - O  10        /215. RY*(   5) C  11                    0.62    2.02    0.032
   3. BD (   1) C   1 - O  10        /216. RY*(   6) C  11                    1.35    2.69    0.054
   3. BD (   1) C   1 - O  10        /217. RY*(   7) C  11                   15.54    2.00    0.158
   3. BD (   1) C   1 - O  10        /218. RY*(   8) C  11                    9.35    2.49    0.137
   3. BD (   1) C   1 - O  10        /220. RY*(  10) C  11                   20.24    1.91    0.176
   3. BD (   1) C   1 - O  10        /221. RY*(  11) C  11                    8.15    3.01    0.140
   3. BD (   1) C   1 - O  10        /224. RY*(  14) C  11                   30.52    3.48    0.291
   3. BD (   1) C   1 - O  10        /225. RY*(  15) C  11                    0.96    3.90    0.055
   3. BD (   1) C   1 - O  10        /226. RY*(  16) C  11                    0.76   20.57    0.112
   3. BD (   1) C   1 - O  10        /229. RY*(   3) C  12                   26.72    1.44    0.175
   3. BD (   1) C   1 - O  10        /231. RY*(   5) C  12                   29.95    1.58    0.194
   3. BD (   1) C   1 - O  10        /233. RY*(   7) C  12                    3.81    1.91    0.076
   3. BD (   1) C   1 - O  10        /236. RY*(  10) C  12                   35.61    2.97    0.291
   3. BD (   1) C   1 - O  10        /237. RY*(  11) C  12                    4.84    6.11    0.154
   3. BD (   1) C   1 - O  10        /238. RY*(  12) C  12                    3.01    3.19    0.088
   3. BD (   1) C   1 - O  10        /239. RY*(  13) C  12                    0.65    2.92    0.039
   3. BD (   1) C   1 - O  10        /241. RY*(  15) C  12                    4.30    2.47    0.092
   3. BD (   1) C   1 - O  10        /243. RY*(  17) C  12                    0.87    3.87    0.052
   3. BD (   1) C   1 - O  10        /244. RY*(   1) C  13                    8.70    1.78    0.111
   3. BD (   1) C   1 - O  10        /245. RY*(   2) C  13                   27.32    1.34    0.171
   3. BD (   1) C   1 - O  10        /246. RY*(   3) C  13                   94.38    0.78    0.242
   3. BD (   1) C   1 - O  10        /247. RY*(   4) C  13                    2.93    2.22    0.072
   3. BD (   1) C   1 - O  10        /248. RY*(   5) C  13                    3.44    2.81    0.088
   3. BD (   1) C   1 - O  10        /249. RY*(   6) C  13                    5.67    2.05    0.096
   3. BD (   1) C   1 - O  10        /250. RY*(   7) C  13                    1.27    2.64    0.052
   3. BD (   1) C   1 - O  10        /251. RY*(   8) C  13                    2.53    2.11    0.065
   3. BD (   1) C   1 - O  10        /254. RY*(  11) C  13                    1.19    2.20    0.046
   3. BD (   1) C   1 - O  10        /255. RY*(  12) C  13                   12.32    2.59    0.160
   3. BD (   1) C   1 - O  10        /256. RY*(  13) C  13                   25.16    2.67    0.232
   3. BD (   1) C   1 - O  10        /263. RY*(   3) C  14                    0.90    2.72    0.044
   3. BD (   1) C   1 - O  10        /265. RY*(   5) C  14                    1.24    3.05    0.055
   3. BD (   1) C   1 - O  10        /267. RY*(   7) C  14                    1.75    3.04    0.065
   3. BD (   1) C   1 - O  10        /268. RY*(   8) C  14                    2.80    3.47    0.088
   3. BD (   1) C   1 - O  10        /270. RY*(  10) C  14                    0.83    2.92    0.044
   3. BD (   1) C   1 - O  10        /271. RY*(  11) C  14                    0.64    2.35    0.035
   3. BD (   1) C   1 - O  10        /272. RY*(  12) C  14                    0.58    3.20    0.039
   3. BD (   1) C   1 - O  10        /275. RY*(   1) C  15                    1.77    1.64    0.048
   3. BD (   1) C   1 - O  10        /279. RY*(   5) C  15                   15.69    1.87    0.153
   3. BD (   1) C   1 - O  10        /281. RY*(   7) C  15                    2.96    2.75    0.081
   3. BD (   1) C   1 - O  10        /284. RY*(  10) C  15                    3.37    3.34    0.095
   3. BD (   1) C   1 - O  10        /287. RY*(  13) C  15                    0.74   23.73    0.118
   3. BD (   1) C   1 - O  10        /288. RY*(  14) C  15                    0.77    3.85    0.049
   3. BD (   1) C   1 - O  10        /295. RY*(   4) C  16                    0.64    1.97    0.032
   3. BD (   1) C   1 - O  10        /297. RY*(   6) C  16                    0.67    1.69    0.030
   3. BD (   1) C   1 - O  10        /299. RY*(   8) C  16                    1.82    3.59    0.072
   3. BD (   1) C   1 - O  10        /301. RY*(  10) C  16                    1.42    3.70    0.065
   3. BD (   1) C   1 - O  10        /302. RY*(  11) C  16                    1.64    2.79    0.061
   3. BD (   1) C   1 - O  10        /303. RY*(  12) C  16                    1.99    2.76    0.066
   3. BD (   1) C   1 - O  10        /305. RY*(  14) C  16                    1.93    2.20    0.058
   3. BD (   1) C   1 - O  10        /307. RY*(  16) C  16                    1.15    2.80    0.051
   3. BD (   1) C   1 - O  10        /309. RY*(   1)Cl  17                    1.32    1.75    0.043
   3. BD (   1) C   1 - O  10        /311. RY*(   3)Cl  17                    1.65    1.50    0.044
   3. BD (   1) C   1 - O  10        /312. RY*(   4)Cl  17                    6.30    1.59    0.089
   3. BD (   1) C   1 - O  10        /313. RY*(   5)Cl  17                  542.75    0.17    0.275
   3. BD (   1) C   1 - O  10        /315. RY*(   7)Cl  17                   14.05    2.15    0.155
   3. BD (   1) C   1 - O  10        /317. RY*(   9)Cl  17                   81.13    0.81    0.229
   3. BD (   1) C   1 - O  10        /327. RY*(  19)Cl  17                   53.98    0.97    0.204
   3. BD (   1) C   1 - O  10        /329. RY*(  21)Cl  17                    1.00    2.07    0.041
   3. BD (   1) C   1 - O  10        /330. RY*(   1) H  18                    0.67    1.66    0.030
   3. BD (   1) C   1 - O  10        /333. RY*(   4) H  18                    0.77    2.72    0.041
   3. BD (   1) C   1 - O  10        /334. RY*(   5) H  18                    3.14    3.56    0.095
   3. BD (   1) C   1 - O  10        /335. RY*(   1) H  19                    2.25    3.23    0.076
   3. BD (   1) C   1 - O  10        /338. RY*(   4) H  19                    0.67    3.72    0.045
   3. BD (   1) C   1 - O  10        /341. RY*(   3) H  20                    2.19    1.43    0.050
   3. BD (   1) C   1 - O  10        /344. BD*(   1) C   1 - C   2            1.41    1.69    0.045
   3. BD (   1) C   1 - O  10        /345. BD*(   1) C   1 - C   4            2.44    1.67    0.058
   3. BD (   1) C   1 - O  10        /348. BD*(   1) C   2 - C   3            0.64    1.67    0.029
   3. BD (   1) C   1 - O  10        /349. BD*(   2) C   2 - C   3            1.32    1.10    0.038
   3. BD (   1) C   1 - O  10        /355. BD*(   1) C   5 - C   6            0.58    1.71    0.028
   3. BD (   1) C   1 - O  10        /360. BD*(   1) C  11 - C  14            0.71    1.63    0.030
   3. BD (   1) C   1 - O  10        /365. BD*(   1) C  13 -Cl  17          199.80    0.36    0.242
   3. BD (   1) C   1 - O  10        /368. BD*(   1) C  14 - H  19            2.23    4.00    0.084
   4. BD (   2) C   1 - O  10        / 52. LP (   1) C   6                    2.94    0.34    0.037
   4. BD (   2) C   1 - O  10        / 69. RY*(   8) C   1                    1.84    1.60    0.050
   4. BD (   2) C   1 - O  10        / 73. RY*(  12) C   1                    1.56    0.97    0.035
   4. BD (   2) C   1 - O  10        / 74. RY*(  13) C   1                    1.20    3.99    0.063
   4. BD (   2) C   1 - O  10        / 81. RY*(   3) C   2                    3.07    1.02    0.051
   4. BD (   2) C   1 - O  10        / 82. RY*(   4) C   2                    1.07    1.49    0.037
   4. BD (   2) C   1 - O  10        / 89. RY*(  11) C   2                    0.70    1.85    0.033
   4. BD (   2) C   1 - O  10        / 96. RY*(   1) C   3                    6.28    1.20    0.079
   4. BD (   2) C   1 - O  10        / 97. RY*(   2) C   3                    1.91    1.25    0.045
   4. BD (   2) C   1 - O  10        /100. RY*(   5) C   3                  190.07    0.12    0.138
   4. BD (   2) C   1 - O  10        /101. RY*(   6) C   3                    1.24    1.35    0.038
   4. BD (   2) C   1 - O  10        /102. RY*(   7) C   3                   14.34    1.01    0.110
   4. BD (   2) C   1 - O  10        /104. RY*(   9) C   3                    2.24    3.67    0.083
   4. BD (   2) C   1 - O  10        /113. RY*(   1) C   4                    3.51    1.24    0.060
   4. BD (   2) C   1 - O  10        /114. RY*(   2) C   4                    1.66    1.32    0.043
   4. BD (   2) C   1 - O  10        /117. RY*(   5) C   4                    2.78    1.26    0.054
   4. BD (   2) C   1 - O  10        /118. RY*(   6) C   4                    0.78    1.37    0.030
   4. BD (   2) C   1 - O  10        /121. RY*(   9) C   4                    1.11    1.91    0.042
   4. BD (   2) C   1 - O  10        /122. RY*(  10) C   4                    3.41    3.41    0.099
   4. BD (   2) C   1 - O  10        /132. RY*(   3) C   5                    0.88    1.35    0.032
   4. BD (   2) C   1 - O  10        /133. RY*(   4) C   5                    0.76    1.23    0.028
   4. BD (   2) C   1 - O  10        /135. RY*(   6) C   5                   40.25    0.51    0.130
   4. BD (   2) C   1 - O  10        /136. RY*(   7) C   5                    1.61    1.01    0.037
   4. BD (   2) C   1 - O  10        /138. RY*(   9) C   5                    0.74    3.21    0.045
   4. BD (   2) C   1 - O  10        /145. RY*(  16) C   5                    0.75    1.55    0.031
   4. BD (   2) C   1 - O  10        /147. RY*(   1) C   6                    4.12    1.22    0.065
   4. BD (   2) C   1 - O  10        /149. RY*(   3) C   6                    4.49    1.21    0.067
   4. BD (   2) C   1 - O  10        /153. RY*(   7) C   6                    1.00    1.50    0.035
   4. BD (   2) C   1 - O  10        /154. RY*(   8) C   6                    5.24    0.92    0.064
   4. BD (   2) C   1 - O  10        /157. RY*(  11) C   6                    0.62    1.26    0.025
   4. BD (   2) C   1 - O  10        /160. RY*(  14) C   6                    1.87    2.52    0.063
   4. BD (   2) C   1 - O  10        /165. RY*(   2) H   7                   44.74    0.84    0.178
   4. BD (   2) C   1 - O  10        /176. RY*(   4)Cl   9                    1.57    0.84    0.033
   4. BD (   2) C   1 - O  10        /177. RY*(   5)Cl   9                    0.63    1.91    0.032
   4. BD (   2) C   1 - O  10        /196. RY*(   3) O  10                    0.52    0.95    0.020
   4. BD (   2) C   1 - O  10        /201. RY*(   8) O  10                    5.24    1.41    0.079
   4. BD (   2) C   1 - O  10        /202. RY*(   9) O  10                    1.87    4.31    0.082
   4. BD (   2) C   1 - O  10        /205. RY*(  12) O  10                    2.37    5.01    0.100
   4. BD (   2) C   1 - O  10        /206. RY*(  13) O  10                    3.57    3.34    0.100
   4. BD (   2) C   1 - O  10        /207. RY*(  14) O  10                    1.05    3.41    0.055
   4. BD (   2) C   1 - O  10        /211. RY*(   1) C  11                    3.13    1.26    0.057
   4. BD (   2) C   1 - O  10        /212. RY*(   2) C  11                    0.66    1.59    0.030
   4. BD (   2) C   1 - O  10        /214. RY*(   4) C  11                    2.18    1.14    0.046
   4. BD (   2) C   1 - O  10        /216. RY*(   6) C  11                    0.81    2.01    0.037
   4. BD (   2) C   1 - O  10        /217. RY*(   7) C  11                   10.70    1.32    0.109
   4. BD (   2) C   1 - O  10        /218. RY*(   8) C  11                    5.94    1.81    0.095
   4. BD (   2) C   1 - O  10        /220. RY*(  10) C  11                   14.40    1.23    0.122
   4. BD (   2) C   1 - O  10        /221. RY*(  11) C  11                    4.78    2.33    0.097
   4. BD (   2) C   1 - O  10        /224. RY*(  14) C  11                   17.44    2.80    0.202
   4. BD (   2) C   1 - O  10        /225. RY*(  15) C  11                    0.52    3.22    0.038
   4. BD (   2) C   1 - O  10        /229. RY*(   3) C  12                   22.43    0.76    0.119
   4. BD (   2) C   1 - O  10        /231. RY*(   5) C  12                   24.03    0.90    0.134
   4. BD (   2) C   1 - O  10        /233. RY*(   7) C  12                    2.69    1.23    0.053
   4. BD (   2) C   1 - O  10        /236. RY*(  10) C  12                   21.33    2.29    0.202
   4. BD (   2) C   1 - O  10        /237. RY*(  11) C  12                    2.53    5.43    0.107
   4. BD (   2) C   1 - O  10        /238. RY*(  12) C  12                    1.77    2.51    0.061
   4. BD (   2) C   1 - O  10        /241. RY*(  15) C  12                    2.59    1.79    0.062
   4. BD (   2) C   1 - O  10        /244. RY*(   1) C  13                    6.43    1.10    0.077
   4. BD (   2) C   1 - O  10        /245. RY*(   2) C  13                   25.33    0.66    0.118
   4. BD (   2) C   1 - O  10        /246. RY*(   3) C  13                  333.65    0.10    0.168
   4. BD (   2) C   1 - O  10        /247. RY*(   4) C  13                    1.92    1.54    0.050
   4. BD (   2) C   1 - O  10        /248. RY*(   5) C  13                    2.09    2.13    0.061
   4. BD (   2) C   1 - O  10        /249. RY*(   6) C  13                    3.89    1.37    0.067
   4. BD (   2) C   1 - O  10        /250. RY*(   7) C  13                    0.79    1.96    0.036
   4. BD (   2) C   1 - O  10        /251. RY*(   8) C  13                    1.69    1.43    0.045
   4. BD (   2) C   1 - O  10        /254. RY*(  11) C  13                    0.82    1.52    0.032
   4. BD (   2) C   1 - O  10        /255. RY*(  12) C  13                    7.59    1.91    0.110
   4. BD (   2) C   1 - O  10        /256. RY*(  13) C  13                   15.30    1.99    0.159
   4. BD (   2) C   1 - O  10        /263. RY*(   3) C  14                    0.55    2.04    0.031
   4. BD (   2) C   1 - O  10        /265. RY*(   5) C  14                    0.69    2.37    0.037
   4. BD (   2) C   1 - O  10        /267. RY*(   7) C  14                    0.97    2.36    0.044
   4. BD (   2) C   1 - O  10        /268. RY*(   8) C  14                    1.59    2.79    0.061
   4. BD (   2) C   1 - O  10        /275. RY*(   1) C  15                    1.35    0.96    0.033
   4. BD (   2) C   1 - O  10        /279. RY*(   5) C  15                   11.11    1.19    0.105
   4. BD (   2) C   1 - O  10        /281. RY*(   7) C  15                    1.76    2.07    0.055
   4. BD (   2) C   1 - O  10        /284. RY*(  10) C  15                    1.92    2.66    0.065
   4. BD (   2) C   1 - O  10        /297. RY*(   6) C  16                    0.51    1.01    0.021
   4. BD (   2) C   1 - O  10        /299. RY*(   8) C  16                    1.02    2.91    0.050
   4. BD (   2) C   1 - O  10        /301. RY*(  10) C  16                    0.80    3.02    0.045
   4. BD (   2) C   1 - O  10        /302. RY*(  11) C  16                    0.99    2.11    0.042
   4. BD (   2) C   1 - O  10        /303. RY*(  12) C  16                    1.21    2.08    0.046
   4. BD (   2) C   1 - O  10        /305. RY*(  14) C  16                    1.28    1.52    0.040
   4. BD (   2) C   1 - O  10        /307. RY*(  16) C  16                    0.69    2.12    0.035
   4. BD (   2) C   1 - O  10        /309. RY*(   1)Cl  17                    0.99    1.07    0.030
   4. BD (   2) C   1 - O  10        /311. RY*(   3)Cl  17                    1.38    0.82    0.031
   4. BD (   2) C   1 - O  10        /312. RY*(   4)Cl  17                    5.06    0.91    0.062
   4. BD (   2) C   1 - O  10        /315. RY*(   7)Cl  17                    9.40    1.47    0.108
   4. BD (   2) C   1 - O  10        /317. RY*(   9)Cl  17                  233.14    0.13    0.158
   4. BD (   2) C   1 - O  10        /327. RY*(  19)Cl  17                   82.08    0.29    0.140
   4. BD (   2) C   1 - O  10        /329. RY*(  21)Cl  17                    0.68    1.39    0.028
   4. BD (   2) C   1 - O  10        /334. RY*(   5) H  18                    1.76    2.88    0.065
   4. BD (   2) C   1 - O  10        /335. RY*(   1) H  19                    1.33    2.55    0.053
   4. BD (   2) C   1 - O  10        /341. RY*(   3) H  20                    1.87    0.75    0.034
   4. BD (   2) C   1 - O  10        /345. BD*(   1) C   1 - C   4            0.78    0.99    0.025
   4. BD (   2) C   1 - O  10        /349. BD*(   2) C   2 - C   3            1.32    0.42    0.023
   4. BD (   2) C   1 - O  10        /352. BD*(   1) C   4 - C   5            2.01    0.95    0.040
   4. BD (   2) C   1 - O  10        /353. BD*(   2) C   4 - C   5            8.22    0.45    0.058
   4. BD (   2) C   1 - O  10        /360. BD*(   1) C  11 - C  14            0.53    0.95    0.020
   4. BD (   2) C   1 - O  10        /368. BD*(   1) C  14 - H  19            1.23    3.32    0.058
   5. BD (   1) C   2 - C   3        / 52. LP (   1) C   6                    1.97    0.68    0.044
   5. BD (   1) C   2 - C   3        / 64. RY*(   3) C   1                    1.13    2.26    0.045
   5. BD (   1) C   2 - C   3        / 65. RY*(   4) C   1                    1.01    3.00    0.049
   5. BD (   1) C   2 - C   3        /100. RY*(   5) C   3                    0.60    0.46    0.015
   5. BD (   1) C   2 - C   3        /135. RY*(   6) C   5                    0.51    0.84    0.019
   5. BD (   1) C   2 - C   3        /148. RY*(   2) C   6                    1.41    1.95    0.047
   5. BD (   1) C   2 - C   3        /220. RY*(  10) C  11                    0.75    1.57    0.031
   5. BD (   1) C   2 - C   3        /224. RY*(  14) C  11                    0.80    3.14    0.045
   5. BD (   1) C   2 - C   3        /229. RY*(   3) C  12                    1.20    1.09    0.033
   5. BD (   1) C   2 - C   3        /231. RY*(   5) C  12                    0.59    1.23    0.024
   5. BD (   1) C   2 - C   3        /237. RY*(  11) C  12                    0.53    5.77    0.050
   5. BD (   1) C   2 - C   3        /246. RY*(   3) C  13                    3.03    0.44    0.033
   5. BD (   1) C   2 - C   3        /317. RY*(   9)Cl  17                    1.79    0.47    0.026
   5. BD (   1) C   2 - C   3        /346. BD*(   1) C   1 - O  10            2.91    1.36    0.057
   5. BD (   1) C   2 - C   3        /350. BD*(   1) C   3 - C   6            2.97    1.34    0.057
   5. BD (   1) C   2 - C   3        /351. BD*(   1) C   3 - H   7            1.02    1.27    0.032
   5. BD (   1) C   2 - C   3        /357. BD*(   1) C   6 - C  11            3.51    1.20    0.058
   5. BD (   1) C   2 - C   3        /365. BD*(   1) C  13 -Cl  17            0.58    0.02    0.003
   6. BD (   2) C   2 - C   3        / 51. LP*(   1) C   2                    2.18    0.15    0.019
   6. BD (   2) C   2 - C   3        / 52. LP (   1) C   6                   44.26    0.19    0.101
   6. BD (   2) C   2 - C   3        / 63. RY*(   2) C   1                    0.80    1.71    0.035
   6. BD (   2) C   2 - C   3        /151. RY*(   5) C   6                    0.55    1.08    0.023
   6. BD (   2) C   2 - C   3        /344. BD*(   1) C   1 - C   2            0.91    0.86    0.026
   6. BD (   2) C   2 - C   3        /346. BD*(   1) C   1 - O  10            1.69    0.88    0.036
   6. BD (   2) C   2 - C   3        /347. BD*(   2) C   1 - O  10           36.18    0.33    0.100
   6. BD (   2) C   2 - C   3        /349. BD*(   2) C   2 - C   3            1.39    0.28    0.018
   7. BD (   1) C   3 - C   6        / 51. LP*(   1) C   2                    3.77    0.63    0.057
   7. BD (   1) C   3 - C   6        / 52. LP (   1) C   6                   13.69    0.67    0.115
   7. BD (   1) C   3 - C   6        / 73. RY*(  12) C   1                    0.55    1.30    0.024
   7. BD (   1) C   3 - C   6        / 74. RY*(  13) C   1                    0.83    4.33    0.054
   7. BD (   1) C   3 - C   6        / 80. RY*(   2) C   2                    1.80    1.70    0.050
   7. BD (   1) C   3 - C   6        / 99. RY*(   4) C   3                    1.08    1.95    0.041
   7. BD (   1) C   3 - C   6        /100. RY*(   5) C   3                    2.29    0.45    0.029
   7. BD (   1) C   3 - C   6        /101. RY*(   6) C   3                    1.23    1.69    0.041
   7. BD (   1) C   3 - C   6        /102. RY*(   7) C   3                    2.99    1.35    0.057
   7. BD (   1) C   3 - C   6        /103. RY*(   8) C   3                    0.95    1.57    0.035
   7. BD (   1) C   3 - C   6        /104. RY*(   9) C   3                    0.98    4.00    0.056
   7. BD (   1) C   3 - C   6        /113. RY*(   1) C   4                    0.70    1.57    0.030
   7. BD (   1) C   3 - C   6        /114. RY*(   2) C   4                    0.72    1.65    0.031
   7. BD (   1) C   3 - C   6        /122. RY*(  10) C   4                    0.60    3.74    0.043
   7. BD (   1) C   3 - C   6        /131. RY*(   2) C   5                    1.27    1.68    0.042
   7. BD (   1) C   3 - C   6        /135. RY*(   6) C   5                    7.55    0.84    0.072
   7. BD (   1) C   3 - C   6        /154. RY*(   8) C   6                    1.64    1.26    0.041
   7. BD (   1) C   3 - C   6        /165. RY*(   2) H   7                    2.74    1.18    0.051
   7. BD (   1) C   3 - C   6        /211. RY*(   1) C  11                    0.87    1.59    0.033
   7. BD (   1) C   3 - C   6        /212. RY*(   2) C  11                    1.05    1.93    0.040
   7. BD (   1) C   3 - C   6        /220. RY*(  10) C  11                   11.33    1.57    0.120
   7. BD (   1) C   3 - C   6        /221. RY*(  11) C  11                    0.54    2.67    0.034
   7. BD (   1) C   3 - C   6        /224. RY*(  14) C  11                    7.46    3.13    0.138
   7. BD (   1) C   3 - C   6        /229. RY*(   3) C  12                   20.57    1.09    0.135
   7. BD (   1) C   3 - C   6        /231. RY*(   5) C  12                    7.14    1.23    0.084
   7. BD (   1) C   3 - C   6        /233. RY*(   7) C  12                    0.65    1.56    0.029
   7. BD (   1) C   3 - C   6        /237. RY*(  11) C  12                    9.47    5.76    0.211
   7. BD (   1) C   3 - C   6        /242. RY*(  16) C  12                    2.78    4.42    0.100
   7. BD (   1) C   3 - C   6        /245. RY*(   2) C  13                    0.95    0.99    0.028
   7. BD (   1) C   3 - C   6        /246. RY*(   3) C  13                   37.46    0.44    0.115
   7. BD (   1) C   3 - C   6        /254. RY*(  11) C  13                    1.66    1.85    0.050
   7. BD (   1) C   3 - C   6        /255. RY*(  12) C  13                    1.24    2.24    0.048
   7. BD (   1) C   3 - C   6        /256. RY*(  13) C  13                    1.68    2.32    0.056
   7. BD (   1) C   3 - C   6        /260. RY*(  17) C  13                    0.56    3.26    0.038
   7. BD (   1) C   3 - C   6        /312. RY*(   4)Cl  17                    0.65    1.24    0.026
   7. BD (   1) C   3 - C   6        /317. RY*(   9)Cl  17                   19.06    0.46    0.085
   7. BD (   1) C   3 - C   6        /327. RY*(  19)Cl  17                    2.78    0.62    0.037
   7. BD (   1) C   3 - C   6        /329. RY*(  21)Cl  17                    0.80    1.72    0.033
   7. BD (   1) C   3 - C   6        /341. RY*(   3) H  20                    0.66    1.09    0.024
   7. BD (   1) C   3 - C   6        /348. BD*(   1) C   2 - C   3            2.35    1.32    0.050
   7. BD (   1) C   3 - C   6        /351. BD*(   1) C   3 - H   7            1.54    1.26    0.040
   7. BD (   1) C   3 - C   6        /355. BD*(   1) C   5 - C   6            2.74    1.37    0.055
   7. BD (   1) C   3 - C   6        /356. BD*(   1) C   5 - H   8            4.28    1.22    0.065
   7. BD (   1) C   3 - C   6        /357. BD*(   1) C   6 - C  11            2.20    1.19    0.046
   7. BD (   1) C   3 - C   6        /360. BD*(   1) C  11 - C  14            1.88    1.29    0.044
   7. BD (   1) C   3 - C   6        /365. BD*(   1) C  13 -Cl  17            2.62    0.01    0.005
   8. BD (   1) C   3 - H   7        / 52. LP (   1) C   6                    3.41    0.48    0.049
   8. BD (   1) C   3 - H   7        / 69. RY*(   8) C   1                    3.01    1.75    0.065
   8. BD (   1) C   3 - H   7        / 73. RY*(  12) C   1                    0.78    1.11    0.026
   8. BD (   1) C   3 - H   7        / 79. RY*(   1) C   2                    1.88    1.16    0.042
   8. BD (   1) C   3 - H   7        / 81. RY*(   3) C   2                    1.94    1.16    0.043
   8. BD (   1) C   3 - H   7        / 85. RY*(   7) C   2                    0.71    3.26    0.043
   8. BD (   1) C   3 - H   7        / 96. RY*(   1) C   3                   11.41    1.35    0.111
   8. BD (   1) C   3 - H   7        / 97. RY*(   2) C   3                    1.45    1.40    0.040
   8. BD (   1) C   3 - H   7        /100. RY*(   5) C   3                  118.38    0.26    0.159
   8. BD (   1) C   3 - H   7        /102. RY*(   7) C   3                    7.27    1.16    0.082
   8. BD (   1) C   3 - H   7        /103. RY*(   8) C   3                    0.56    1.38    0.025
   8. BD (   1) C   3 - H   7        /104. RY*(   9) C   3                    0.60    3.81    0.043
   8. BD (   1) C   3 - H   7        /106. RY*(  11) C   3                    0.58    2.25    0.032
   8. BD (   1) C   3 - H   7        /113. RY*(   1) C   4                    9.25    1.38    0.101
   8. BD (   1) C   3 - H   7        /114. RY*(   2) C   4                   10.40    1.46    0.111
   8. BD (   1) C   3 - H   7        /115. RY*(   3) C   4                    0.82    1.04    0.026
   8. BD (   1) C   3 - H   7        /117. RY*(   5) C   4                    5.92    1.41    0.082
   8. BD (   1) C   3 - H   7        /121. RY*(   9) C   4                    2.69    2.05    0.067
   8. BD (   1) C   3 - H   7        /122. RY*(  10) C   4                    3.66    3.55    0.103
   8. BD (   1) C   3 - H   7        /130. RY*(   1) C   5                    0.53    1.41    0.025
   8. BD (   1) C   3 - H   7        /131. RY*(   2) C   5                    0.50    1.49    0.025
   8. BD (   1) C   3 - H   7        /132. RY*(   3) C   5                    1.45    1.50    0.042
   8. BD (   1) C   3 - H   7        /133. RY*(   4) C   5                    1.07    1.38    0.034
   8. BD (   1) C   3 - H   7        /135. RY*(   6) C   5                   22.69    0.65    0.109
   8. BD (   1) C   3 - H   7        /136. RY*(   7) C   5                    2.45    1.15    0.048
   8. BD (   1) C   3 - H   7        /138. RY*(   9) C   5                    1.14    3.35    0.056
   8. BD (   1) C   3 - H   7        /140. RY*(  11) C   5                    0.60    4.29    0.046
   8. BD (   1) C   3 - H   7        /145. RY*(  16) C   5                    0.78    1.70    0.033
   8. BD (   1) C   3 - H   7        /147. RY*(   1) C   6                   13.91    1.37    0.124
   8. BD (   1) C   3 - H   7        /149. RY*(   3) C   6                    6.86    1.35    0.086
   8. BD (   1) C   3 - H   7        /153. RY*(   7) C   6                    2.26    1.64    0.055
   8. BD (   1) C   3 - H   7        /154. RY*(   8) C   6                    2.15    1.07    0.043
   8. BD (   1) C   3 - H   7        /157. RY*(  11) C   6                    1.53    1.40    0.042
   8. BD (   1) C   3 - H   7        /159. RY*(  13) C   6                    1.05    3.79    0.057
   8. BD (   1) C   3 - H   7        /160. RY*(  14) C   6                    4.59    2.67    0.099
   8. BD (   1) C   3 - H   7        /165. RY*(   2) H   7                   33.99    0.99    0.165
   8. BD (   1) C   3 - H   7        /176. RY*(   4)Cl   9                    1.17    0.99    0.031
   8. BD (   1) C   3 - H   7        /201. RY*(   8) O  10                   11.53    1.55    0.120
   8. BD (   1) C   3 - H   7        /202. RY*(   9) O  10                    1.76    4.45    0.080
   8. BD (   1) C   3 - H   7        /205. RY*(  12) O  10                    4.64    5.16    0.139
   8. BD (   1) C   3 - H   7        /206. RY*(  13) O  10                    6.27    3.48    0.133
   8. BD (   1) C   3 - H   7        /207. RY*(  14) O  10                    2.35    3.55    0.082
   8. BD (   1) C   3 - H   7        /211. RY*(   1) C  11                    5.15    1.40    0.076
   8. BD (   1) C   3 - H   7        /212. RY*(   2) C  11                    1.73    1.74    0.049
   8. BD (   1) C   3 - H   7        /214. RY*(   4) C  11                    4.40    1.28    0.067
   8. BD (   1) C   3 - H   7        /215. RY*(   5) C  11                    0.65    1.48    0.028
   8. BD (   1) C   3 - H   7        /216. RY*(   6) C  11                    1.28    2.15    0.047
   8. BD (   1) C   3 - H   7        /217. RY*(   7) C  11                   14.05    1.46    0.129
   8. BD (   1) C   3 - H   7        /218. RY*(   8) C  11                    8.82    1.96    0.118
   8. BD (   1) C   3 - H   7        /220. RY*(  10) C  11                    0.70    1.38    0.028
   8. BD (   1) C   3 - H   7        /221. RY*(  11) C  11                   12.29    2.48    0.157
   8. BD (   1) C   3 - H   7        /223. RY*(  13) C  11                    0.66    5.11    0.052
   8. BD (   1) C   3 - H   7        /224. RY*(  14) C  11                    5.52    2.94    0.114
   8. BD (   1) C   3 - H   7        /225. RY*(  15) C  11                    0.59    3.36    0.040
   8. BD (   1) C   3 - H   7        /229. RY*(   3) C  12                    2.41    0.90    0.042
   8. BD (   1) C   3 - H   7        /231. RY*(   5) C  12                    7.61    1.04    0.080
   8. BD (   1) C   3 - H   7        /233. RY*(   7) C  12                    1.10    1.37    0.035
   8. BD (   1) C   3 - H   7        /236. RY*(  10) C  12                   42.77    2.43    0.290
   8. BD (   1) C   3 - H   7        /237. RY*(  11) C  12                   34.48    5.57    0.394
   8. BD (   1) C   3 - H   7        /238. RY*(  12) C  12                    4.86    2.65    0.102
   8. BD (   1) C   3 - H   7        /240. RY*(  14) C  12                    0.59   22.15    0.103
   8. BD (   1) C   3 - H   7        /241. RY*(  15) C  12                    4.69    1.94    0.086
   8. BD (   1) C   3 - H   7        /242. RY*(  16) C  12                    6.98    4.23    0.154
   8. BD (   1) C   3 - H   7        /243. RY*(  17) C  12                    0.51    3.34    0.037
   8. BD (   1) C   3 - H   7        /244. RY*(   1) C  13                   13.11    1.25    0.115
   8. BD (   1) C   3 - H   7        /245. RY*(   2) C  13                   20.75    0.80    0.116
   8. BD (   1) C   3 - H   7        /246. RY*(   3) C  13                   20.51    0.24    0.064
   8. BD (   1) C   3 - H   7        /247. RY*(   4) C  13                    4.77    1.68    0.080
   8. BD (   1) C   3 - H   7        /248. RY*(   5) C  13                    1.94    2.27    0.060
   8. BD (   1) C   3 - H   7        /249. RY*(   6) C  13                    7.90    1.51    0.098
   8. BD (   1) C   3 - H   7        /250. RY*(   7) C  13                    0.94    2.11    0.040
   8. BD (   1) C   3 - H   7        /251. RY*(   8) C  13                    2.15    1.57    0.052
   8. BD (   1) C   3 - H   7        /253. RY*(  10) C  13                    0.58    4.04    0.044
   8. BD (   1) C   3 - H   7        /255. RY*(  12) C  13                    5.77    2.05    0.098
   8. BD (   1) C   3 - H   7        /256. RY*(  13) C  13                   13.56    2.13    0.153
   8. BD (   1) C   3 - H   7        /260. RY*(  17) C  13                    0.60    3.07    0.039
   8. BD (   1) C   3 - H   7        /265. RY*(   5) C  14                    1.14    2.52    0.048
   8. BD (   1) C   3 - H   7        /267. RY*(   7) C  14                    1.31    2.50    0.052
   8. BD (   1) C   3 - H   7        /268. RY*(   8) C  14                    2.61    2.93    0.079
   8. BD (   1) C   3 - H   7        /275. RY*(   1) C  15                    1.58    1.10    0.037
   8. BD (   1) C   3 - H   7        /279. RY*(   5) C  15                   12.33    1.34    0.115
   8. BD (   1) C   3 - H   7        /281. RY*(   7) C  15                    2.45    2.21    0.066
   8. BD (   1) C   3 - H   7        /284. RY*(  10) C  15                    2.71    2.80    0.078
   8. BD (   1) C   3 - H   7        /293. RY*(   2) C  16                    0.60    1.59    0.028
   8. BD (   1) C   3 - H   7        /295. RY*(   4) C  16                    1.82    1.43    0.046
   8. BD (   1) C   3 - H   7        /297. RY*(   6) C  16                    0.77    1.15    0.027
   8. BD (   1) C   3 - H   7        /299. RY*(   8) C  16                    1.12    3.05    0.053
   8. BD (   1) C   3 - H   7        /300. RY*(   9) C  16                    0.51    2.05    0.029
   8. BD (   1) C   3 - H   7        /302. RY*(  11) C  16                    0.59    2.25    0.033
   8. BD (   1) C   3 - H   7        /303. RY*(  12) C  16                    0.86    2.22    0.039
   8. BD (   1) C   3 - H   7        /305. RY*(  14) C  16                    2.54    1.66    0.058
   8. BD (   1) C   3 - H   7        /309. RY*(   1)Cl  17                    1.53    1.21    0.039
   8. BD (   1) C   3 - H   7        /311. RY*(   3)Cl  17                    0.86    0.96    0.026
   8. BD (   1) C   3 - H   7        /312. RY*(   4)Cl  17                    3.64    1.05    0.056
   8. BD (   1) C   3 - H   7        /315. RY*(   7)Cl  17                   11.13    1.62    0.121
   8. BD (   1) C   3 - H   7        /317. RY*(   9)Cl  17                   64.19    0.27    0.119
   8. BD (   1) C   3 - H   7        /327. RY*(  19)Cl  17                   65.62    0.43    0.151
   8. BD (   1) C   3 - H   7        /330. RY*(   1) H  18                    0.75    1.12    0.026
   8. BD (   1) C   3 - H   7        /333. RY*(   4) H  18                    0.65    2.18    0.034
   8. BD (   1) C   3 - H   7        /334. RY*(   5) H  18                    1.64    3.03    0.063
   8. BD (   1) C   3 - H   7        /335. RY*(   1) H  19                    2.51    2.69    0.074
   8. BD (   1) C   3 - H   7        /341. RY*(   3) H  20                    2.29    0.90    0.041
   8. BD (   1) C   3 - H   7        /344. BD*(   1) C   1 - C   2            2.65    1.15    0.050
   8. BD (   1) C   3 - H   7        /349. BD*(   2) C   2 - C   3            2.30    0.57    0.036
   8. BD (   1) C   3 - H   7        /350. BD*(   1) C   3 - C   6            0.76    1.14    0.026
   8. BD (   1) C   3 - H   7        /352. BD*(   1) C   4 - C   5            1.09    1.09    0.031
   8. BD (   1) C   3 - H   7        /355. BD*(   1) C   5 - C   6            6.37    1.18    0.077
   8. BD (   1) C   3 - H   7        /357. BD*(   1) C   6 - C  11            0.55    1.00    0.021
   8. BD (   1) C   3 - H   7        /360. BD*(   1) C  11 - C  14            0.75    1.10    0.026
   8. BD (   1) C   3 - H   7        /363. BD*(   1) C  13 - C  16            0.56    1.24    0.023
   8. BD (   1) C   3 - H   7        /368. BD*(   1) C  14 - H  19            4.59    3.46    0.113
   9. BD (   1) C   4 - C   5        / 63. RY*(   2) C   1                    0.88    2.22    0.040
   9. BD (   1) C   4 - C   5        / 65. RY*(   4) C   1                    0.94    3.03    0.048
   9. BD (   1) C   4 - C   5        /147. RY*(   1) C   6                    2.15    1.59    0.052
   9. BD (   1) C   4 - C   5        /345. BD*(   1) C   1 - C   4            2.38    1.36    0.051
   9. BD (   1) C   4 - C   5        /346. BD*(   1) C   1 - O  10            3.01    1.39    0.058
   9. BD (   1) C   4 - C   5        /355. BD*(   1) C   5 - C   6            3.75    1.40    0.065
   9. BD (   1) C   4 - C   5        /356. BD*(   1) C   5 - H   8            0.81    1.26    0.028
   9. BD (   1) C   4 - C   5        /357. BD*(   1) C   6 - C  11            3.74    1.23    0.061
  10. BD (   2) C   4 - C   5        / 52. LP (   1) C   6                   41.61    0.24    0.109
  10. BD (   2) C   4 - C   5        / 68. RY*(   7) C   1                    0.54    1.67    0.028
  10. BD (   2) C   4 - C   5        /100. RY*(   5) C   3                    2.10    0.02    0.006
  10. BD (   2) C   4 - C   5        /151. RY*(   5) C   6                    1.20    1.13    0.035
  10. BD (   2) C   4 - C   5        /173. RY*(   1)Cl   9                    2.12    0.95    0.043
  10. BD (   2) C   4 - C   5        /317. RY*(   9)Cl  17                    2.19    0.03    0.007
  10. BD (   2) C   4 - C   5        /347. BD*(   2) C   1 - O  10           26.17    0.37    0.091
  11. BD (   1) C   4 -Cl   9        / 62. RY*(   1) C   1                    0.70    1.73    0.031
  11. BD (   1) C   4 -Cl   9        / 96. RY*(   1) C   3                    0.69    1.59    0.030
  11. BD (   1) C   4 -Cl   9        /100. RY*(   5) C   3                    3.40    0.50    0.037
  11. BD (   1) C   4 -Cl   9        /102. RY*(   7) C   3                    0.58    1.40    0.026
  11. BD (   1) C   4 -Cl   9        /130. RY*(   1) C   5                    0.70    1.65    0.031
  11. BD (   1) C   4 -Cl   9        /135. RY*(   6) C   5                    1.22    0.89    0.029
  11. BD (   1) C   4 -Cl   9        /165. RY*(   2) H   7                    2.06    1.23    0.045
  11. BD (   1) C   4 -Cl   9        /217. RY*(   7) C  11                    0.67    1.70    0.030
  11. BD (   1) C   4 -Cl   9        /220. RY*(  10) C  11                    0.53    1.61    0.026
  11. BD (   1) C   4 -Cl   9        /224. RY*(  14) C  11                    0.81    3.18    0.045
  11. BD (   1) C   4 -Cl   9        /229. RY*(   3) C  12                    1.18    1.14    0.033
  11. BD (   1) C   4 -Cl   9        /231. RY*(   5) C  12                    1.04    1.28    0.033
  11. BD (   1) C   4 -Cl   9        /236. RY*(  10) C  12                    1.30    2.67    0.053
  11. BD (   1) C   4 -Cl   9        /245. RY*(   2) C  13                    0.92    1.04    0.028
  11. BD (   1) C   4 -Cl   9        /246. RY*(   3) C  13                    3.31    0.48    0.036
  11. BD (   1) C   4 -Cl   9        /256. RY*(  13) C  13                    0.82    2.37    0.040
  11. BD (   1) C   4 -Cl   9        /279. RY*(   5) C  15                    0.56    1.58    0.027
  11. BD (   1) C   4 -Cl   9        /317. RY*(   9)Cl  17                    3.74    0.51    0.039
  11. BD (   1) C   4 -Cl   9        /327. RY*(  19)Cl  17                    2.45    0.67    0.036
  11. BD (   1) C   4 -Cl   9        /344. BD*(   1) C   1 - C   2            2.52    1.39    0.054
  11. BD (   1) C   4 -Cl   9        /355. BD*(   1) C   5 - C   6            3.27    1.42    0.061
  11. BD (   1) C   4 -Cl   9        /356. BD*(   1) C   5 - H   8            0.51    1.27    0.023
  11. BD (   1) C   4 -Cl   9        /365. BD*(   1) C  13 -Cl  17           33.17    0.06    0.040
  12. BD (   1) C   5 - C   6        / 51. LP*(   1) C   2                    2.56    0.76    0.051
  12. BD (   1) C   5 - C   6        / 52. LP (   1) C   6                    3.87    0.80    0.067
  12. BD (   1) C   5 - C   6        / 66. RY*(   5) C   1                    0.69    2.01    0.033
  12. BD (   1) C   5 - C   6        / 67. RY*(   6) C   1                    1.00    1.78    0.038
  12. BD (   1) C   5 - C   6        / 69. RY*(   8) C   1                    6.15    2.06    0.101
  12. BD (   1) C   5 - C   6        / 70. RY*(   9) C   1                    0.82    3.21    0.046
  12. BD (   1) C   5 - C   6        / 73. RY*(  12) C   1                    5.23    1.42    0.078
  12. BD (   1) C   5 - C   6        / 74. RY*(  13) C   1                    4.43    4.45    0.126
  12. BD (   1) C   5 - C   6        / 75. RY*(  14) C   1                    1.07    1.43    0.035
  12. BD (   1) C   5 - C   6        / 79. RY*(   1) C   2                    0.53    1.48    0.025
  12. BD (   1) C   5 - C   6        / 81. RY*(   3) C   2                    8.18    1.48    0.099
  12. BD (   1) C   5 - C   6        / 82. RY*(   4) C   2                    4.02    1.95    0.080
  12. BD (   1) C   5 - C   6        / 85. RY*(   7) C   2                    1.68    3.57    0.070
  12. BD (   1) C   5 - C   6        / 89. RY*(  11) C   2                    2.48    2.31    0.068
  12. BD (   1) C   5 - C   6        / 96. RY*(   1) C   3                   16.60    1.66    0.149
  12. BD (   1) C   5 - C   6        / 97. RY*(   2) C   3                    3.18    1.71    0.066
  12. BD (   1) C   5 - C   6        / 99. RY*(   4) C   3                    1.47    2.08    0.050
  12. BD (   1) C   5 - C   6        /100. RY*(   5) C   3                  175.70    0.58    0.287
  12. BD (   1) C   5 - C   6        /101. RY*(   6) C   3                    4.35    1.81    0.080
  12. BD (   1) C   5 - C   6        /102. RY*(   7) C   3                   49.15    1.47    0.242
  12. BD (   1) C   5 - C   6        /104. RY*(   9) C   3                    5.90    4.13    0.140
  12. BD (   1) C   5 - C   6        /111. RY*(  16) C   3                    0.99    3.31    0.051
  12. BD (   1) C   5 - C   6        /113. RY*(   1) C   4                    8.40    1.70    0.107
  12. BD (   1) C   5 - C   6        /114. RY*(   2) C   4                   14.97    1.78    0.146
  12. BD (   1) C   5 - C   6        /115. RY*(   3) C   4                    1.17    1.35    0.036
  12. BD (   1) C   5 - C   6        /117. RY*(   5) C   4                    8.86    1.72    0.111
  12. BD (   1) C   5 - C   6        /118. RY*(   6) C   4                    0.94    1.83    0.037
  12. BD (   1) C   5 - C   6        /121. RY*(   9) C   4                    3.35    2.37    0.080
  12. BD (   1) C   5 - C   6        /122. RY*(  10) C   4                   12.19    3.87    0.195
  12. BD (   1) C   5 - C   6        /126. RY*(  14) C   4                    1.04    2.89    0.049
  12. BD (   1) C   5 - C   6        /131. RY*(   2) C   5                    0.71    1.81    0.032
  12. BD (   1) C   5 - C   6        /132. RY*(   3) C   5                    1.98    1.81    0.054
  12. BD (   1) C   5 - C   6        /133. RY*(   4) C   5                    2.96    1.69    0.064
  12. BD (   1) C   5 - C   6        /135. RY*(   6) C   5                   96.20    0.96    0.274
  12. BD (   1) C   5 - C   6        /136. RY*(   7) C   5                    4.92    1.46    0.076
  12. BD (   1) C   5 - C   6        /137. RY*(   8) C   5                    0.95    1.79    0.037
  12. BD (   1) C   5 - C   6        /138. RY*(   9) C   5                    3.54    3.67    0.102
  12. BD (   1) C   5 - C   6        /140. RY*(  11) C   5                    0.54    4.61    0.045
  12. BD (   1) C   5 - C   6        /142. RY*(  13) C   5                    0.96    2.37    0.043
  12. BD (   1) C   5 - C   6        /145. RY*(  16) C   5                    2.76    2.01    0.067
  12. BD (   1) C   5 - C   6        /147. RY*(   1) C   6                   13.15    1.68    0.134
  12. BD (   1) C   5 - C   6        /148. RY*(   2) C   6                    0.80    2.07    0.037
  12. BD (   1) C   5 - C   6        /149. RY*(   3) C   6                   18.27    1.67    0.157
  12. BD (   1) C   5 - C   6        /151. RY*(   5) C   6                    0.76    1.69    0.032
  12. BD (   1) C   5 - C   6        /153. RY*(   7) C   6                    2.90    1.96    0.068
  12. BD (   1) C   5 - C   6        /154. RY*(   8) C   6                   15.76    1.38    0.133
  12. BD (   1) C   5 - C   6        /156. RY*(  10) C   6                    1.14    3.55    0.057
  12. BD (   1) C   5 - C   6        /157. RY*(  11) C   6                    1.74    1.71    0.049
  12. BD (   1) C   5 - C   6        /159. RY*(  13) C   6                    0.98    4.10    0.057
  12. BD (   1) C   5 - C   6        /160. RY*(  14) C   6                    6.70    2.98    0.127
  12. BD (   1) C   5 - C   6        /163. RY*(  17) C   6                    0.65   18.63    0.099
  12. BD (   1) C   5 - C   6        /165. RY*(   2) H   7                  140.26    1.30    0.384
  12. BD (   1) C   5 - C   6        /167. RY*(   4) H   7                    1.58    3.07    0.063
  12. BD (   1) C   5 - C   6        /168. RY*(   5) H   7                    0.76    2.95    0.043
  12. BD (   1) C   5 - C   6        /172. RY*(   4) H   8                    0.92    3.50    0.051
  12. BD (   1) C   5 - C   6        /176. RY*(   4)Cl   9                    4.73    1.30    0.071
  12. BD (   1) C   5 - C   6        /177. RY*(   5)Cl   9                    1.61    2.37    0.056
  12. BD (   1) C   5 - C   6        /179. RY*(   7)Cl   9                    1.27    1.59    0.040
  12. BD (   1) C   5 - C   6        /196. RY*(   3) O  10                    1.41    1.41    0.040
  12. BD (   1) C   5 - C   6        /197. RY*(   4) O  10                    1.26    2.63    0.052
  12. BD (   1) C   5 - C   6        /201. RY*(   8) O  10                   19.10    1.87    0.170
  12. BD (   1) C   5 - C   6        /202. RY*(   9) O  10                    7.72    4.76    0.172
  12. BD (   1) C   5 - C   6        /205. RY*(  12) O  10                    9.48    5.47    0.205
  12. BD (   1) C   5 - C   6        /206. RY*(  13) O  10                   13.74    3.80    0.205
  12. BD (   1) C   5 - C   6        /207. RY*(  14) O  10                    4.15    3.87    0.114
  12. BD (   1) C   5 - C   6        /211. RY*(   1) C  11                   13.04    1.72    0.134
  12. BD (   1) C   5 - C   6        /212. RY*(   2) C  11                    0.52    2.05    0.029
  12. BD (   1) C   5 - C   6        /214. RY*(   4) C  11                    5.31    1.60    0.083
  12. BD (   1) C   5 - C   6        /215. RY*(   5) C  11                    0.72    1.80    0.032
  12. BD (   1) C   5 - C   6        /216. RY*(   6) C  11                    2.62    2.47    0.072
  12. BD (   1) C   5 - C   6        /217. RY*(   7) C  11                   37.02    1.78    0.231
  12. BD (   1) C   5 - C   6        /218. RY*(   8) C  11                   19.26    2.27    0.188
  12. BD (   1) C   5 - C   6        /220. RY*(  10) C  11                   46.72    1.69    0.253
  12. BD (   1) C   5 - C   6        /221. RY*(  11) C  11                   16.87    2.79    0.195
  12. BD (   1) C   5 - C   6        /223. RY*(  13) C  11                    0.87    5.42    0.062
  12. BD (   1) C   5 - C   6        /224. RY*(  14) C  11                   59.62    3.26    0.396
  12. BD (   1) C   5 - C   6        /225. RY*(  15) C  11                    1.79    3.67    0.073
  12. BD (   1) C   5 - C   6        /226. RY*(  16) C  11                    0.81   20.35    0.115
  12. BD (   1) C   5 - C   6        /229. RY*(   3) C  12                   97.24    1.22    0.309
  12. BD (   1) C   5 - C   6        /230. RY*(   4) C  12                    0.83    1.50    0.032
  12. BD (   1) C   5 - C   6        /231. RY*(   5) C  12                   70.77    1.35    0.278
  12. BD (   1) C   5 - C   6        /233. RY*(   7) C  12                    9.19    1.69    0.112
  12. BD (   1) C   5 - C   6        /236. RY*(  10) C  12                   73.91    2.75    0.405
  12. BD (   1) C   5 - C   6        /237. RY*(  11) C  12                    5.47    5.89    0.161
  12. BD (   1) C   5 - C   6        /238. RY*(  12) C  12                    4.65    2.97    0.106
  12. BD (   1) C   5 - C   6        /239. RY*(  13) C  12                    2.44    2.70    0.073
  12. BD (   1) C   5 - C   6        /241. RY*(  15) C  12                   12.94    2.25    0.153
  12. BD (   1) C   5 - C   6        /243. RY*(  17) C  12                    2.00    3.65    0.077
  12. BD (   1) C   5 - C   6        /244. RY*(   1) C  13                   19.60    1.56    0.157
  12. BD (   1) C   5 - C   6        /245. RY*(   2) C  13                   59.53    1.12    0.231
  12. BD (   1) C   5 - C   6        /246. RY*(   3) C  13                  225.87    0.56    0.319
  12. BD (   1) C   5 - C   6        /247. RY*(   4) C  13                    6.27    2.00    0.100
  12. BD (   1) C   5 - C   6        /248. RY*(   5) C  13                    6.84    2.59    0.120
  12. BD (   1) C   5 - C   6        /249. RY*(   6) C  13                   12.68    1.83    0.137
  12. BD (   1) C   5 - C   6        /250. RY*(   7) C  13                    2.17    2.42    0.065
  12. BD (   1) C   5 - C   6        /251. RY*(   8) C  13                    5.36    1.89    0.090
  12. BD (   1) C   5 - C   6        /254. RY*(  11) C  13                    2.91    1.98    0.068
  12. BD (   1) C   5 - C   6        /255. RY*(  12) C  13                   27.32    2.37    0.229
  12. BD (   1) C   5 - C   6        /256. RY*(  13) C  13                   55.35    2.45    0.331
  12. BD (   1) C   5 - C   6        /259. RY*(  16) C  13                    0.75   22.76    0.118
  12. BD (   1) C   5 - C   6        /263. RY*(   3) C  14                    1.67    2.50    0.058
  12. BD (   1) C   5 - C   6        /265. RY*(   5) C  14                    2.62    2.83    0.077
  12. BD (   1) C   5 - C   6        /267. RY*(   7) C  14                    3.14    2.81    0.085
  12. BD (   1) C   5 - C   6        /268. RY*(   8) C  14                    5.54    3.25    0.121
  12. BD (   1) C   5 - C   6        /269. RY*(   9) C  14                    0.91    4.83    0.060
  12. BD (   1) C   5 - C   6        /270. RY*(  10) C  14                    1.83    2.70    0.063
  12. BD (   1) C   5 - C   6        /271. RY*(  11) C  14                    1.70    2.13    0.054
  12. BD (   1) C   5 - C   6        /272. RY*(  12) C  14                    1.14    2.98    0.052
  12. BD (   1) C   5 - C   6        /275. RY*(   1) C  15                    4.09    1.42    0.068
  12. BD (   1) C   5 - C   6        /279. RY*(   5) C  15                   34.73    1.65    0.215
  12. BD (   1) C   5 - C   6        /280. RY*(   6) C  15                    0.98    2.62    0.046
  12. BD (   1) C   5 - C   6        /281. RY*(   7) C  15                    6.05    2.53    0.111
  12. BD (   1) C   5 - C   6        /283. RY*(   9) C  15                    0.86    1.54    0.033
  12. BD (   1) C   5 - C   6        /284. RY*(  10) C  15                    7.31    3.11    0.136
  12. BD (   1) C   5 - C   6        /287. RY*(  13) C  15                    1.72   23.51    0.181
  12. BD (   1) C   5 - C   6        /288. RY*(  14) C  15                    1.68    3.63    0.070
  12. BD (   1) C   5 - C   6        /293. RY*(   2) C  16                    0.62    1.90    0.031
  12. BD (   1) C   5 - C   6        /295. RY*(   4) C  16                    1.78    1.75    0.050
  12. BD (   1) C   5 - C   6        /297. RY*(   6) C  16                    1.66    1.47    0.044
  12. BD (   1) C   5 - C   6        /299. RY*(   8) C  16                    3.80    3.37    0.102
  12. BD (   1) C   5 - C   6        /300. RY*(   9) C  16                    1.07    2.37    0.045
  12. BD (   1) C   5 - C   6        /301. RY*(  10) C  16                    2.82    3.48    0.089
  12. BD (   1) C   5 - C   6        /302. RY*(  11) C  16                    3.32    2.57    0.083
  12. BD (   1) C   5 - C   6        /303. RY*(  12) C  16                    4.14    2.54    0.092
  12. BD (   1) C   5 - C   6        /304. RY*(  13) C  16                    1.03    3.06    0.050
  12. BD (   1) C   5 - C   6        /305. RY*(  14) C  16                    4.23    1.98    0.082
  12. BD (   1) C   5 - C   6        /307. RY*(  16) C  16                    2.57    2.58    0.073
  12. BD (   1) C   5 - C   6        /309. RY*(   1)Cl  17                    2.82    1.53    0.059
  12. BD (   1) C   5 - C   6        /311. RY*(   3)Cl  17                    3.09    1.28    0.056
  12. BD (   1) C   5 - C   6        /312. RY*(   4)Cl  17                   15.03    1.36    0.129
  12. BD (   1) C   5 - C   6        /314. RY*(   6)Cl  17                    0.78    1.58    0.031
  12. BD (   1) C   5 - C   6        /315. RY*(   7)Cl  17                   28.90    1.93    0.212
  12. BD (   1) C   5 - C   6        /317. RY*(   9)Cl  17                  226.43    0.59    0.328
  12. BD (   1) C   5 - C   6        /322. RY*(  14)Cl  17                    0.52    1.52    0.025
  12. BD (   1) C   5 - C   6        /327. RY*(  19)Cl  17                  146.65    0.75    0.297
  12. BD (   1) C   5 - C   6        /329. RY*(  21)Cl  17                    2.31    1.85    0.059
  12. BD (   1) C   5 - C   6        /330. RY*(   1) H  18                    1.38    1.44    0.040
  12. BD (   1) C   5 - C   6        /333. RY*(   4) H  18                    2.03    2.50    0.064
  12. BD (   1) C   5 - C   6        /334. RY*(   5) H  18                    7.18    3.34    0.139
  12. BD (   1) C   5 - C   6        /335. RY*(   1) H  19                    4.86    3.01    0.109
  12. BD (   1) C   5 - C   6        /337. RY*(   3) H  19                    0.73    2.90    0.041
  12. BD (   1) C   5 - C   6        /338. RY*(   4) H  19                    1.48    3.50    0.065
  12. BD (   1) C   5 - C   6        /341. RY*(   3) H  20                    7.60    1.21    0.086
  12. BD (   1) C   5 - C   6        /349. BD*(   2) C   2 - C   3            4.34    0.88    0.062
  12. BD (   1) C   5 - C   6        /350. BD*(   1) C   3 - C   6            3.41    1.46    0.063
  12. BD (   1) C   5 - C   6        /351. BD*(   1) C   3 - H   7            6.13    1.39    0.082
  12. BD (   1) C   5 - C   6        /352. BD*(   1) C   4 - C   5           13.63    1.41    0.124
  12. BD (   1) C   5 - C   6        /354. BD*(   1) C   4 -Cl   9            3.62    1.09    0.056
  12. BD (   1) C   5 - C   6        /355. BD*(   1) C   5 - C   6            0.77    1.49    0.030
  12. BD (   1) C   5 - C   6        /357. BD*(   1) C   6 - C  11            3.75    1.32    0.063
  12. BD (   1) C   5 - C   6        /358. BD*(   1) C  11 - C  12            1.16    1.50    0.037
  12. BD (   1) C   5 - C   6        /360. BD*(   1) C  11 - C  14            1.72    1.41    0.044
  12. BD (   1) C   5 - C   6        /365. BD*(   1) C  13 -Cl  17          830.10    0.14    0.303
  12. BD (   1) C   5 - C   6        /368. BD*(   1) C  14 - H  19            4.70    3.78    0.119
  13. BD (   1) C   5 - H   8        / 51. LP*(   1) C   2                    1.23    0.50    0.029
  13. BD (   1) C   5 - H   8        / 69. RY*(   8) C   1                    2.22    1.80    0.057
  13. BD (   1) C   5 - H   8        / 73. RY*(  12) C   1                    1.66    1.17    0.039
  13. BD (   1) C   5 - H   8        / 74. RY*(  13) C   1                    0.62    4.19    0.046
  13. BD (   1) C   5 - H   8        / 81. RY*(   3) C   2                    3.11    1.22    0.055
  13. BD (   1) C   5 - H   8        / 82. RY*(   4) C   2                    1.80    1.69    0.050
  13. BD (   1) C   5 - H   8        / 89. RY*(  11) C   2                    0.73    2.05    0.035
  13. BD (   1) C   5 - H   8        / 96. RY*(   1) C   3                   10.75    1.40    0.110
  13. BD (   1) C   5 - H   8        / 97. RY*(   2) C   3                    2.41    1.45    0.053
  13. BD (   1) C   5 - H   8        /100. RY*(   5) C   3                   95.10    0.32    0.157
  13. BD (   1) C   5 - H   8        /101. RY*(   6) C   3                    1.28    1.55    0.040
  13. BD (   1) C   5 - H   8        /102. RY*(   7) C   3                   15.48    1.21    0.123
  13. BD (   1) C   5 - H   8        /104. RY*(   9) C   3                    2.86    3.87    0.094
  13. BD (   1) C   5 - H   8        /113. RY*(   1) C   4                   12.17    1.44    0.119
  13. BD (   1) C   5 - H   8        /114. RY*(   2) C   4                    3.89    1.52    0.069
  13. BD (   1) C   5 - H   8        /117. RY*(   5) C   4                    3.33    1.46    0.063
  13. BD (   1) C   5 - H   8        /121. RY*(   9) C   4                    0.55    2.11    0.031
  13. BD (   1) C   5 - H   8        /122. RY*(  10) C   4                    4.83    3.61    0.119
  13. BD (   1) C   5 - H   8        /131. RY*(   2) C   5                    0.52    1.55    0.025
  13. BD (   1) C   5 - H   8        /132. RY*(   3) C   5                    0.90    1.55    0.034
  13. BD (   1) C   5 - H   8        /133. RY*(   4) C   5                    0.89    1.43    0.032
  13. BD (   1) C   5 - H   8        /135. RY*(   6) C   5                   40.39    0.70    0.151
  13. BD (   1) C   5 - H   8        /136. RY*(   7) C   5                    1.85    1.21    0.042
  13. BD (   1) C   5 - H   8        /138. RY*(   9) C   5                    1.47    3.41    0.064
  13. BD (   1) C   5 - H   8        /145. RY*(  16) C   5                    1.02    1.75    0.038
  13. BD (   1) C   5 - H   8        /147. RY*(   1) C   6                    1.59    1.42    0.043
  13. BD (   1) C   5 - H   8        /148. RY*(   2) C   6                    0.65    1.81    0.031
  13. BD (   1) C   5 - H   8        /149. RY*(   3) C   6                    9.03    1.41    0.101
  13. BD (   1) C   5 - H   8        /153. RY*(   7) C   6                    1.40    1.70    0.044
  13. BD (   1) C   5 - H   8        /154. RY*(   8) C   6                    4.55    1.12    0.064
  13. BD (   1) C   5 - H   8        /160. RY*(  14) C   6                    3.05    2.72    0.082
  13. BD (   1) C   5 - H   8        /165. RY*(   2) H   7                   50.20    1.04    0.205
  13. BD (   1) C   5 - H   8        /176. RY*(   4)Cl   9                    1.34    1.04    0.034
  13. BD (   1) C   5 - H   8        /177. RY*(   5)Cl   9                    0.63    2.11    0.033
  13. BD (   1) C   5 - H   8        /197. RY*(   4) O  10                    0.61    2.37    0.034
  13. BD (   1) C   5 - H   8        /201. RY*(   8) O  10                    7.64    1.61    0.100
  13. BD (   1) C   5 - H   8        /202. RY*(   9) O  10                    2.40    4.51    0.093
  13. BD (   1) C   5 - H   8        /205. RY*(  12) O  10                    3.42    5.21    0.120
  13. BD (   1) C   5 - H   8        /206. RY*(  13) O  10                    4.88    3.54    0.118
  13. BD (   1) C   5 - H   8        /207. RY*(  14) O  10                    1.52    3.61    0.066
  13. BD (   1) C   5 - H   8        /211. RY*(   1) C  11                    3.58    1.46    0.065
  13. BD (   1) C   5 - H   8        /212. RY*(   2) C  11                    1.57    1.79    0.048
  13. BD (   1) C   5 - H   8        /214. RY*(   4) C  11                    2.41    1.34    0.051
  13. BD (   1) C   5 - H   8        /216. RY*(   6) C  11                    0.98    2.21    0.042
  13. BD (   1) C   5 - H   8        /217. RY*(   7) C  11                   13.89    1.52    0.130
  13. BD (   1) C   5 - H   8        /218. RY*(   8) C  11                    7.54    2.01    0.111
  13. BD (   1) C   5 - H   8        /220. RY*(  10) C  11                   15.30    1.43    0.133
  13. BD (   1) C   5 - H   8        /221. RY*(  11) C  11                    5.52    2.53    0.106
  13. BD (   1) C   5 - H   8        /224. RY*(  14) C  11                   19.24    3.00    0.216
  13. BD (   1) C   5 - H   8        /225. RY*(  15) C  11                    0.54    3.42    0.038
  13. BD (   1) C   5 - H   8        /229. RY*(   3) C  12                   34.68    0.96    0.163
  13. BD (   1) C   5 - H   8        /231. RY*(   5) C  12                   25.69    1.10    0.151
  13. BD (   1) C   5 - H   8        /233. RY*(   7) C  12                    2.98    1.43    0.059
  13. BD (   1) C   5 - H   8        /236. RY*(  10) C  12                   22.37    2.49    0.212
  13. BD (   1) C   5 - H   8        /237. RY*(  11) C  12                    1.92    5.63    0.093
  13. BD (   1) C   5 - H   8        /238. RY*(  12) C  12                    1.77    2.71    0.062
  13. BD (   1) C   5 - H   8        /239. RY*(  13) C  12                    0.72    2.44    0.038
  13. BD (   1) C   5 - H   8        /241. RY*(  15) C  12                    4.56    1.99    0.086
  13. BD (   1) C   5 - H   8        /243. RY*(  17) C  12                    0.71    3.39    0.044
  13. BD (   1) C   5 - H   8        /244. RY*(   1) C  13                    8.07    1.30    0.092
  13. BD (   1) C   5 - H   8        /245. RY*(   2) C  13                   25.42    0.86    0.132
  13. BD (   1) C   5 - H   8        /246. RY*(   3) C  13                  128.51    0.30    0.176
  13. BD (   1) C   5 - H   8        /247. RY*(   4) C  13                    2.47    1.74    0.059
  13. BD (   1) C   5 - H   8        /248. RY*(   5) C  13                    2.30    2.33    0.066
  13. BD (   1) C   5 - H   8        /249. RY*(   6) C  13                    5.05    1.57    0.080
  13. BD (   1) C   5 - H   8        /250. RY*(   7) C  13                    0.65    2.16    0.034
  13. BD (   1) C   5 - H   8        /251. RY*(   8) C  13                    2.06    1.63    0.052
  13. BD (   1) C   5 - H   8        /254. RY*(  11) C  13                    0.92    1.72    0.036
  13. BD (   1) C   5 - H   8        /255. RY*(  12) C  13                    9.18    2.11    0.125
  13. BD (   1) C   5 - H   8        /256. RY*(  13) C  13                   18.91    2.19    0.182
  13. BD (   1) C   5 - H   8        /263. RY*(   3) C  14                    0.56    2.24    0.032
  13. BD (   1) C   5 - H   8        /265. RY*(   5) C  14                    1.18    2.57    0.049
  13. BD (   1) C   5 - H   8        /267. RY*(   7) C  14                    1.15    2.56    0.049
  13. BD (   1) C   5 - H   8        /268. RY*(   8) C  14                    2.47    2.99    0.077
  13. BD (   1) C   5 - H   8        /270. RY*(  10) C  14                    0.61    2.44    0.035
  13. BD (   1) C   5 - H   8        /271. RY*(  11) C  14                    0.57    1.87    0.029
  13. BD (   1) C   5 - H   8        /275. RY*(   1) C  15                    1.85    1.16    0.041
  13. BD (   1) C   5 - H   8        /279. RY*(   5) C  15                   13.55    1.39    0.123
  13. BD (   1) C   5 - H   8        /281. RY*(   7) C  15                    2.30    2.27    0.065
  13. BD (   1) C   5 - H   8        /284. RY*(  10) C  15                    2.48    2.86    0.075
  13. BD (   1) C   5 - H   8        /288. RY*(  14) C  15                    0.58    3.37    0.040
  13. BD (   1) C   5 - H   8        /295. RY*(   4) C  16                    0.73    1.49    0.030
  13. BD (   1) C   5 - H   8        /297. RY*(   6) C  16                    0.68    1.21    0.026
  13. BD (   1) C   5 - H   8        /299. RY*(   8) C  16                    1.33    3.11    0.058
  13. BD (   1) C   5 - H   8        /301. RY*(  10) C  16                    0.98    3.22    0.050
  13. BD (   1) C   5 - H   8        /302. RY*(  11) C  16                    1.13    2.31    0.046
  13. BD (   1) C   5 - H   8        /303. RY*(  12) C  16                    1.52    2.28    0.053
  13. BD (   1) C   5 - H   8        /305. RY*(  14) C  16                    1.71    1.72    0.049
  13. BD (   1) C   5 - H   8        /307. RY*(  16) C  16                    0.74    2.32    0.037
  13. BD (   1) C   5 - H   8        /309. RY*(   1)Cl  17                    1.11    1.27    0.034
  13. BD (   1) C   5 - H   8        /311. RY*(   3)Cl  17                    1.25    1.02    0.032
  13. BD (   1) C   5 - H   8        /312. RY*(   4)Cl  17                    5.68    1.11    0.071
  13. BD (   1) C   5 - H   8        /315. RY*(   7)Cl  17                   10.68    1.67    0.120
  13. BD (   1) C   5 - H   8        /317. RY*(   9)Cl  17                  120.52    0.33    0.178
  13. BD (   1) C   5 - H   8        /327. RY*(  19)Cl  17                   71.54    0.49    0.168
  13. BD (   1) C   5 - H   8        /329. RY*(  21)Cl  17                    0.72    1.59    0.030
  13. BD (   1) C   5 - H   8        /330. RY*(   1) H  18                    0.61    1.18    0.024
  13. BD (   1) C   5 - H   8        /333. RY*(   4) H  18                    0.70    2.24    0.036
  13. BD (   1) C   5 - H   8        /334. RY*(   5) H  18                    2.34    3.08    0.076
  13. BD (   1) C   5 - H   8        /335. RY*(   1) H  19                    1.99    2.75    0.066
  13. BD (   1) C   5 - H   8        /341. RY*(   3) H  20                    2.03    0.95    0.039
  13. BD (   1) C   5 - H   8        /345. BD*(   1) C   1 - C   4            4.87    1.19    0.069
  13. BD (   1) C   5 - H   8        /349. BD*(   2) C   2 - C   3            2.00    0.62    0.035
  13. BD (   1) C   5 - H   8        /350. BD*(   1) C   3 - C   6            4.15    1.20    0.063
  13. BD (   1) C   5 - H   8        /352. BD*(   1) C   4 - C   5            3.97    1.15    0.060
  13. BD (   1) C   5 - H   8        /355. BD*(   1) C   5 - C   6            2.93    1.23    0.054
  13. BD (   1) C   5 - H   8        /360. BD*(   1) C  11 - C  14            1.12    1.15    0.032
  13. BD (   1) C   5 - H   8        /368. BD*(   1) C  14 - H  19            0.76    3.52    0.046
  14. BD (   1) C   6 - C  11        / 51. LP*(   1) C   2                    1.65    0.58    0.036
  14. BD (   1) C   6 - C  11        / 52. LP (   1) C   6                    9.86    0.62    0.094
  14. BD (   1) C   6 - C  11        / 69. RY*(   8) C   1                    0.84    1.88    0.036
  14. BD (   1) C   6 - C  11        / 73. RY*(  12) C   1                    2.32    1.25    0.048
  14. BD (   1) C   6 - C  11        / 74. RY*(  13) C   1                    2.73    4.27    0.097
  14. BD (   1) C   6 - C  11        / 81. RY*(   3) C   2                    0.82    1.30    0.029
  14. BD (   1) C   6 - C  11        / 82. RY*(   4) C   2                    0.89    1.77    0.036
  14. BD (   1) C   6 - C  11        / 89. RY*(  11) C   2                    1.40    2.13    0.049
  14. BD (   1) C   6 - C  11        / 96. RY*(   1) C   3                    8.28    1.48    0.099
  14. BD (   1) C   6 - C  11        / 97. RY*(   2) C   3                    3.31    1.53    0.064
  14. BD (   1) C   6 - C  11        / 99. RY*(   4) C   3                    2.17    1.90    0.058
  14. BD (   1) C   6 - C  11        /100. RY*(   5) C   3                   43.93    0.40    0.119
  14. BD (   1) C   6 - C  11        /101. RY*(   6) C   3                    4.13    1.63    0.074
  14. BD (   1) C   6 - C  11        /102. RY*(   7) C   3                   22.34    1.29    0.153
  14. BD (   1) C   6 - C  11        /103. RY*(   8) C   3                    1.99    1.52    0.049
  14. BD (   1) C   6 - C  11        /104. RY*(   9) C   3                    2.40    3.95    0.087
  14. BD (   1) C   6 - C  11        /108. RY*(  13) C   3                    0.74    2.53    0.039
  14. BD (   1) C   6 - C  11        /113. RY*(   1) C   4                    1.16    1.52    0.038
  14. BD (   1) C   6 - C  11        /117. RY*(   5) C   4                    1.60    1.55    0.045
  14. BD (   1) C   6 - C  11        /118. RY*(   6) C   4                    0.89    1.65    0.034
  14. BD (   1) C   6 - C  11        /122. RY*(  10) C   4                    3.88    3.69    0.108
  14. BD (   1) C   6 - C  11        /131. RY*(   2) C   5                    0.96    1.63    0.035
  14. BD (   1) C   6 - C  11        /132. RY*(   3) C   5                    0.52    1.63    0.026
  14. BD (   1) C   6 - C  11        /133. RY*(   4) C   5                    0.78    1.51    0.031
  14. BD (   1) C   6 - C  11        /135. RY*(   6) C   5                   44.45    0.79    0.168
  14. BD (   1) C   6 - C  11        /136. RY*(   7) C   5                    0.69    1.29    0.027
  14. BD (   1) C   6 - C  11        /140. RY*(  11) C   5                    0.90    4.43    0.057
  14. BD (   1) C   6 - C  11        /145. RY*(  16) C   5                    0.56    1.83    0.029
  14. BD (   1) C   6 - C  11        /147. RY*(   1) C   6                    1.67    1.50    0.045
  14. BD (   1) C   6 - C  11        /149. RY*(   3) C   6                    0.86    1.49    0.032
  14. BD (   1) C   6 - C  11        /151. RY*(   5) C   6                    0.72    1.51    0.030
  14. BD (   1) C   6 - C  11        /154. RY*(   8) C   6                   10.30    1.20    0.100
  14. BD (   1) C   6 - C  11        /165. RY*(   2) H   7                   42.36    1.12    0.196
  14. BD (   1) C   6 - C  11        /176. RY*(   4)Cl   9                    1.77    1.12    0.040
  14. BD (   1) C   6 - C  11        /201. RY*(   8) O  10                    1.54    1.69    0.046
  14. BD (   1) C   6 - C  11        /202. RY*(   9) O  10                    2.17    4.59    0.090
  14. BD (   1) C   6 - C  11        /205. RY*(  12) O  10                    0.96    5.29    0.064
  14. BD (   1) C   6 - C  11        /206. RY*(  13) O  10                    1.77    3.62    0.072
  14. BD (   1) C   6 - C  11        /211. RY*(   1) C  11                    0.53    1.54    0.026
  14. BD (   1) C   6 - C  11        /216. RY*(   6) C  11                    0.54    2.29    0.031
  14. BD (   1) C   6 - C  11        /217. RY*(   7) C  11                    6.02    1.60    0.088
  14. BD (   1) C   6 - C  11        /218. RY*(   8) C  11                    2.82    2.09    0.069
  14. BD (   1) C   6 - C  11        /220. RY*(  10) C  11                   38.31    1.51    0.216
  14. BD (   1) C   6 - C  11        /221. RY*(  11) C  11                    0.60    2.61    0.035
  14. BD (   1) C   6 - C  11        /224. RY*(  14) C  11                   38.99    3.08    0.311
  14. BD (   1) C   6 - C  11        /226. RY*(  16) C  11                    0.67   20.17    0.105
  14. BD (   1) C   6 - C  11        /229. RY*(   3) C  12                   94.54    1.04    0.281
  14. BD (   1) C   6 - C  11        /230. RY*(   4) C  12                    0.95    1.32    0.032
  14. BD (   1) C   6 - C  11        /231. RY*(   5) C  12                   39.57    1.18    0.194
  14. BD (   1) C   6 - C  11        /233. RY*(   7) C  12                    4.39    1.51    0.073
  14. BD (   1) C   6 - C  11        /236. RY*(  10) C  12                    6.22    2.57    0.114
  14. BD (   1) C   6 - C  11        /237. RY*(  11) C  12                   11.65    5.71    0.232
  14. BD (   1) C   6 - C  11        /239. RY*(  13) C  12                    0.56    2.52    0.034
  14. BD (   1) C   6 - C  11        /241. RY*(  15) C  12                    2.54    2.07    0.065
  14. BD (   1) C   6 - C  11        /242. RY*(  16) C  12                    4.66    4.37    0.128
  14. BD (   1) C   6 - C  11        /243. RY*(  17) C  12                    0.53    3.47    0.039
  14. BD (   1) C   6 - C  11        /244. RY*(   1) C  13                    1.97    1.38    0.047
  14. BD (   1) C   6 - C  11        /245. RY*(   2) C  13                   19.78    0.94    0.122
  14. BD (   1) C   6 - C  11        /246. RY*(   3) C  13                  198.14    0.38    0.247
  14. BD (   1) C   6 - C  11        /248. RY*(   5) C  13                    1.89    2.41    0.061
  14. BD (   1) C   6 - C  11        /249. RY*(   6) C  13                    1.10    1.65    0.038
  14. BD (   1) C   6 - C  11        /250. RY*(   7) C  13                    0.72    2.24    0.036
  14. BD (   1) C   6 - C  11        /251. RY*(   8) C  13                    1.01    1.71    0.037
  14. BD (   1) C   6 - C  11        /253. RY*(  10) C  13                    0.63    4.17    0.046
  14. BD (   1) C   6 - C  11        /254. RY*(  11) C  13                    4.54    1.80    0.081
  14. BD (   1) C   6 - C  11        /255. RY*(  12) C  13                   10.33    2.19    0.135
  14. BD (   1) C   6 - C  11        /256. RY*(  13) C  13                   17.61    2.27    0.180
  14. BD (   1) C   6 - C  11        /260. RY*(  17) C  13                    1.00    3.21    0.051
  14. BD (   1) C   6 - C  11        /263. RY*(   3) C  14                    0.89    2.32    0.041
  14. BD (   1) C   6 - C  11        /267. RY*(   7) C  14                    0.73    2.64    0.039
  14. BD (   1) C   6 - C  11        /268. RY*(   8) C  14                    0.56    3.07    0.037
  14. BD (   1) C   6 - C  11        /269. RY*(   9) C  14                    0.75    4.65    0.053
  14. BD (   1) C   6 - C  11        /275. RY*(   1) C  15                    0.84    1.24    0.029
  14. BD (   1) C   6 - C  11        /279. RY*(   5) C  15                    7.53    1.48    0.095
  14. BD (   1) C   6 - C  11        /281. RY*(   7) C  15                    0.80    2.35    0.039
  14. BD (   1) C   6 - C  11        /284. RY*(  10) C  15                    1.44    2.94    0.059
  14. BD (   1) C   6 - C  11        /299. RY*(   8) C  16                    0.76    3.19    0.044
  14. BD (   1) C   6 - C  11        /301. RY*(  10) C  16                    1.18    3.30    0.056
  14. BD (   1) C   6 - C  11        /302. RY*(  11) C  16                    1.29    2.39    0.050
  14. BD (   1) C   6 - C  11        /303. RY*(  12) C  16                    1.32    2.36    0.050
  14. BD (   1) C   6 - C  11        /307. RY*(  16) C  16                    1.58    2.40    0.055
  14. BD (   1) C   6 - C  11        /311. RY*(   3)Cl  17                    1.12    1.10    0.032
  14. BD (   1) C   6 - C  11        /312. RY*(   4)Cl  17                    5.90    1.19    0.075
  14. BD (   1) C   6 - C  11        /315. RY*(   7)Cl  17                    6.13    1.75    0.093
  14. BD (   1) C   6 - C  11        /317. RY*(   9)Cl  17                  135.74    0.41    0.212
  14. BD (   1) C   6 - C  11        /327. RY*(  19)Cl  17                   45.27    0.57    0.144
  14. BD (   1) C   6 - C  11        /329. RY*(  21)Cl  17                    2.56    1.67    0.059
  14. BD (   1) C   6 - C  11        /334. RY*(   5) H  18                    2.40    3.16    0.078
  14. BD (   1) C   6 - C  11        /335. RY*(   1) H  19                    0.87    2.83    0.045
  14. BD (   1) C   6 - C  11        /338. RY*(   4) H  19                    0.51    3.32    0.037
  14. BD (   1) C   6 - C  11        /341. RY*(   3) H  20                    2.38    1.03    0.045
  14. BD (   1) C   6 - C  11        /348. BD*(   1) C   2 - C   3            2.72    1.27    0.053
  14. BD (   1) C   6 - C  11        /349. BD*(   2) C   2 - C   3            0.95    0.70    0.026
  14. BD (   1) C   6 - C  11        /350. BD*(   1) C   3 - C   6            2.12    1.28    0.047
  14. BD (   1) C   6 - C  11        /352. BD*(   1) C   4 - C   5            4.95    1.23    0.070
  14. BD (   1) C   6 - C  11        /355. BD*(   1) C   5 - C   6            1.09    1.31    0.034
  14. BD (   1) C   6 - C  11        /358. BD*(   1) C  11 - C  12            2.32    1.32    0.050
  14. BD (   1) C   6 - C  11        /360. BD*(   1) C  11 - C  14            3.00    1.23    0.054
  14. BD (   1) C   6 - C  11        /361. BD*(   1) C  12 - C  13            2.41    1.32    0.051
  15. BD (   1) C  11 - C  12        / 51. LP*(   1) C   2                    9.33    0.70    0.094
  15. BD (   1) C  11 - C  12        / 52. LP (   1) C   6                   27.77    0.74    0.172
  15. BD (   1) C  11 - C  12        / 62. RY*(   1) C   1                    2.34    1.75    0.057
  15. BD (   1) C  11 - C  12        / 64. RY*(   3) C   1                    2.16    2.33    0.064
  15. BD (   1) C  11 - C  12        / 66. RY*(   5) C   1                    3.06    1.95    0.069
  15. BD (   1) C  11 - C  12        / 67. RY*(   6) C   1                    3.15    1.73    0.066
  15. BD (   1) C  11 - C  12        / 69. RY*(   8) C   1                   18.97    2.00    0.175
  15. BD (   1) C  11 - C  12        / 70. RY*(   9) C   1                    1.39    3.16    0.060
  15. BD (   1) C  11 - C  12        / 72. RY*(  11) C   1                    0.75    4.03    0.050
  15. BD (   1) C  11 - C  12        / 73. RY*(  12) C   1                   19.26    1.37    0.146
  15. BD (   1) C  11 - C  12        / 74. RY*(  13) C   1                   15.84    4.39    0.237
  15. BD (   1) C  11 - C  12        / 75. RY*(  14) C   1                    3.60    1.37    0.063
  15. BD (   1) C  11 - C  12        / 78. RY*(  17) C   1                    0.77    3.59    0.047
  15. BD (   1) C  11 - C  12        / 79. RY*(   1) C   2                    0.88    1.42    0.032
  15. BD (   1) C  11 - C  12        / 80. RY*(   2) C   2                    0.86    1.76    0.035
  15. BD (   1) C  11 - C  12        / 81. RY*(   3) C   2                   22.22    1.42    0.160
  15. BD (   1) C  11 - C  12        / 82. RY*(   4) C   2                   14.98    1.90    0.152
  15. BD (   1) C  11 - C  12        / 85. RY*(   7) C   2                    3.50    3.51    0.100
  15. BD (   1) C  11 - C  12        / 86. RY*(   8) C   2                    0.60    2.30    0.033
  15. BD (   1) C  11 - C  12        / 88. RY*(  10) C   2                    0.72    2.46    0.038
  15. BD (   1) C  11 - C  12        / 89. RY*(  11) C   2                   10.80    2.25    0.140
  15. BD (   1) C  11 - C  12        / 95. RY*(  17) C   2                    0.50    1.44    0.024
  15. BD (   1) C  11 - C  12        / 96. RY*(   1) C   3                   82.59    1.60    0.327
  15. BD (   1) C  11 - C  12        / 97. RY*(   2) C   3                   17.05    1.66    0.151
  15. BD (   1) C  11 - C  12        / 99. RY*(   4) C   3                    6.72    2.02    0.105
  15. BD (   1) C  11 - C  12        /100. RY*(   5) C   3                  616.55    0.52    0.510
  15. BD (   1) C  11 - C  12        /101. RY*(   6) C   3                   21.79    1.75    0.176
  15. BD (   1) C  11 - C  12        /102. RY*(   7) C   3                  175.95    1.41    0.449
  15. BD (   1) C  11 - C  12        /103. RY*(   8) C   3                    5.82    1.64    0.088
  15. BD (   1) C  11 - C  12        /104. RY*(   9) C   3                   34.84    4.07    0.339
  15. BD (   1) C  11 - C  12        /105. RY*(  10) C   3                    1.06    2.77    0.049
  15. BD (   1) C  11 - C  12        /107. RY*(  12) C   3                    0.61    2.41    0.034
  15. BD (   1) C  11 - C  12        /108. RY*(  13) C   3                    2.37    2.65    0.071
  15. BD (   1) C  11 - C  12        /111. RY*(  16) C   3                    2.38    3.25    0.079
  15. BD (   1) C  11 - C  12        /112. RY*(  17) C   3                    0.66    3.10    0.041
  15. BD (   1) C  11 - C  12        /113. RY*(   1) C   4                   35.91    1.64    0.218
  15. BD (   1) C  11 - C  12        /114. RY*(   2) C   4                   12.85    1.72    0.134
  15. BD (   1) C  11 - C  12        /115. RY*(   3) C   4                    3.04    1.30    0.056
  15. BD (   1) C  11 - C  12        /116. RY*(   4) C   4                    0.99    2.04    0.040
  15. BD (   1) C  11 - C  12        /117. RY*(   5) C   4                   37.10    1.67    0.223
  15. BD (   1) C  11 - C  12        /118. RY*(   6) C   4                    5.92    1.77    0.092
  15. BD (   1) C  11 - C  12        /121. RY*(   9) C   4                    8.65    2.31    0.127
  15. BD (   1) C  11 - C  12        /122. RY*(  10) C   4                   48.73    3.81    0.388
  15. BD (   1) C  11 - C  12        /126. RY*(  14) C   4                    3.90    2.83    0.094
  15. BD (   1) C  11 - C  12        /130. RY*(   1) C   5                    3.58    1.67    0.069
  15. BD (   1) C  11 - C  12        /131. RY*(   2) C   5                    2.41    1.75    0.058
  15. BD (   1) C  11 - C  12        /132. RY*(   3) C   5                   11.94    1.76    0.130
  15. BD (   1) C  11 - C  12        /133. RY*(   4) C   5                    9.31    1.63    0.111
  15. BD (   1) C  11 - C  12        /135. RY*(   6) C   5                  409.12    0.91    0.547
  15. BD (   1) C  11 - C  12        /136. RY*(   7) C   5                   17.20    1.41    0.140
  15. BD (   1) C  11 - C  12        /137. RY*(   8) C   5                    3.12    1.74    0.066
  15. BD (   1) C  11 - C  12        /138. RY*(   9) C   5                    9.13    3.61    0.163
  15. BD (   1) C  11 - C  12        /139. RY*(  10) C   5                    1.38    3.65    0.064
  15. BD (   1) C  11 - C  12        /140. RY*(  11) C   5                    2.32    4.55    0.092
  15. BD (   1) C  11 - C  12        /142. RY*(  13) C   5                    3.07    2.31    0.076
  15. BD (   1) C  11 - C  12        /144. RY*(  15) C   5                    1.00    3.14    0.050
  15. BD (   1) C  11 - C  12        /145. RY*(  16) C   5                    8.09    1.96    0.113
  15. BD (   1) C  11 - C  12        /147. RY*(   1) C   6                   43.57    1.63    0.239
  15. BD (   1) C  11 - C  12        /148. RY*(   2) C   6                    2.98    2.01    0.070
  15. BD (   1) C  11 - C  12        /149. RY*(   3) C   6                   36.20    1.61    0.217
  15. BD (   1) C  11 - C  12        /151. RY*(   5) C   6                    3.42    1.63    0.067
  15. BD (   1) C  11 - C  12        /153. RY*(   7) C   6                    4.84    1.90    0.086
  15. BD (   1) C  11 - C  12        /154. RY*(   8) C   6                   68.58    1.33    0.271
  15. BD (   1) C  11 - C  12        /155. RY*(   9) C   6                    1.02    1.34    0.033
  15. BD (   1) C  11 - C  12        /156. RY*(  10) C   6                    4.08    3.49    0.107
  15. BD (   1) C  11 - C  12        /157. RY*(  11) C   6                    5.04    1.66    0.082
  15. BD (   1) C  11 - C  12        /158. RY*(  12) C   6                    1.24    6.17    0.079
  15. BD (   1) C  11 - C  12        /159. RY*(  13) C   6                    2.92    4.05    0.098
  15. BD (   1) C  11 - C  12        /160. RY*(  14) C   6                   19.41    2.92    0.214
  15. BD (   1) C  11 - C  12        /161. RY*(  15) C   6                    1.45    5.59    0.081
  15. BD (   1) C  11 - C  12        /163. RY*(  17) C   6                    0.65   18.57    0.099
  15. BD (   1) C  11 - C  12        /165. RY*(   2) H   7                  489.04    1.24    0.701
  15. BD (   1) C  11 - C  12        /166. RY*(   3) H   7                    1.10    2.92    0.051
  15. BD (   1) C  11 - C  12        /167. RY*(   4) H   7                    5.61    3.01    0.117
  15. BD (   1) C  11 - C  12        /168. RY*(   5) H   7                    2.97    2.89    0.083
  15. BD (   1) C  11 - C  12        /172. RY*(   4) H   8                    1.26    3.45    0.059
  15. BD (   1) C  11 - C  12        /176. RY*(   4)Cl   9                   17.60    1.25    0.133
  15. BD (   1) C  11 - C  12        /177. RY*(   5)Cl   9                    6.36    2.32    0.109
  15. BD (   1) C  11 - C  12        /179. RY*(   7)Cl   9                    4.41    1.53    0.074
  15. BD (   1) C  11 - C  12        /181. RY*(   9)Cl   9                    1.65    1.61    0.046
  15. BD (   1) C  11 - C  12        /182. RY*(  10)Cl   9                    1.13    1.32    0.035
  15. BD (   1) C  11 - C  12        /186. RY*(  14)Cl   9                    1.07    3.57    0.056
  15. BD (   1) C  11 - C  12        /196. RY*(   3) O  10                    4.82    1.35    0.073
  15. BD (   1) C  11 - C  12        /197. RY*(   4) O  10                    3.70    2.58    0.088
  15. BD (   1) C  11 - C  12        /198. RY*(   5) O  10                    1.02    2.52    0.046
  15. BD (   1) C  11 - C  12        /199. RY*(   6) O  10                    0.83    2.15    0.038
  15. BD (   1) C  11 - C  12        /201. RY*(   8) O  10                   52.68    1.81    0.278
  15. BD (   1) C  11 - C  12        /202. RY*(   9) O  10                   27.11    4.71    0.321
  15. BD (   1) C  11 - C  12        /205. RY*(  12) O  10                   25.29    5.41    0.333
  15. BD (   1) C  11 - C  12        /206. RY*(  13) O  10                   38.23    3.74    0.340
  15. BD (   1) C  11 - C  12        /207. RY*(  14) O  10                   10.62    3.81    0.181
  15. BD (   1) C  11 - C  12        /211. RY*(   1) C  11                   31.12    1.66    0.204
  15. BD (   1) C  11 - C  12        /212. RY*(   2) C  11                    7.09    1.99    0.107
  15. BD (   1) C  11 - C  12        /214. RY*(   4) C  11                   17.25    1.54    0.146
  15. BD (   1) C  11 - C  12        /215. RY*(   5) C  11                    2.27    1.74    0.056
  15. BD (   1) C  11 - C  12        /216. RY*(   6) C  11                    9.01    2.41    0.133
  15. BD (   1) C  11 - C  12        /217. RY*(   7) C  11                  113.08    1.72    0.397
  15. BD (   1) C  11 - C  12        /218. RY*(   8) C  11                   58.67    2.21    0.324
  15. BD (   1) C  11 - C  12        /220. RY*(  10) C  11                  226.42    1.63    0.547
  15. BD (   1) C  11 - C  12        /221. RY*(  11) C  11                   42.58    2.73    0.307
  15. BD (   1) C  11 - C  12        /222. RY*(  12) C  11                    0.97    2.28    0.042
  15. BD (   1) C  11 - C  12        /224. RY*(  14) C  11                  288.07    3.20    0.863
  15. BD (   1) C  11 - C  12        /225. RY*(  15) C  11                    4.91    3.62    0.120
  15. BD (   1) C  11 - C  12        /226. RY*(  16) C  11                    4.95   20.29    0.285
  15. BD (   1) C  11 - C  12        /229. RY*(   3) C  12                  493.25    1.16    0.679
  15. BD (   1) C  11 - C  12        /230. RY*(   4) C  12                    3.91    1.44    0.067
  15. BD (   1) C  11 - C  12        /231. RY*(   5) C  12                  310.64    1.30    0.571
  15. BD (   1) C  11 - C  12        /233. RY*(   7) C  12                   41.76    1.63    0.234
  15. BD (   1) C  11 - C  12        /236. RY*(  10) C  12                  166.17    2.69    0.601
  15. BD (   1) C  11 - C  12        /237. RY*(  11) C  12                    2.93    5.83    0.118
  15. BD (   1) C  11 - C  12        /238. RY*(  12) C  12                    6.57    2.91    0.124
  15. BD (   1) C  11 - C  12        /239. RY*(  13) C  12                   14.37    2.64    0.175
  15. BD (   1) C  11 - C  12        /241. RY*(  15) C  12                   51.38    2.19    0.302
  15. BD (   1) C  11 - C  12        /242. RY*(  16) C  12                    8.37    4.49    0.174
  15. BD (   1) C  11 - C  12        /243. RY*(  17) C  12                    7.56    3.59    0.148
  15. BD (   1) C  11 - C  12        /244. RY*(   1) C  13                   30.91    1.50    0.193
  15. BD (   1) C  11 - C  12        /245. RY*(   2) C  13                  222.72    1.06    0.436
  15. BD (   1) C  11 - C  12        /246. RY*(   3) C  13                 1297.39    0.50    0.725
  15. BD (   1) C  11 - C  12        /247. RY*(   4) C  13                   15.16    1.94    0.154
  15. BD (   1) C  11 - C  12        /248. RY*(   5) C  13                   31.54    2.53    0.254
  15. BD (   1) C  11 - C  12        /249. RY*(   6) C  13                   33.90    1.77    0.220
  15. BD (   1) C  11 - C  12        /250. RY*(   7) C  13                    7.44    2.37    0.119
  15. BD (   1) C  11 - C  12        /251. RY*(   8) C  13                   16.53    1.83    0.156
  15. BD (   1) C  11 - C  12        /254. RY*(  11) C  13                   15.73    1.92    0.156
  15. BD (   1) C  11 - C  12        /255. RY*(  12) C  13                   99.44    2.31    0.431
  15. BD (   1) C  11 - C  12        /256. RY*(  13) C  13                  213.76    2.39    0.642
  15. BD (   1) C  11 - C  12        /259. RY*(  16) C  13                    1.63   22.70    0.173
  15. BD (   1) C  11 - C  12        /260. RY*(  17) C  13                    1.16    3.33    0.056
  15. BD (   1) C  11 - C  12        /263. RY*(   3) C  14                    6.92    2.44    0.117
  15. BD (   1) C  11 - C  12        /265. RY*(   5) C  14                    6.98    2.77    0.125
  15. BD (   1) C  11 - C  12        /267. RY*(   7) C  14                   10.26    2.76    0.151
  15. BD (   1) C  11 - C  12        /268. RY*(   8) C  14                   17.18    3.19    0.211
  15. BD (   1) C  11 - C  12        /269. RY*(   9) C  14                    3.12    4.77    0.110
  15. BD (   1) C  11 - C  12        /270. RY*(  10) C  14                    6.74    2.64    0.120
  15. BD (   1) C  11 - C  12        /271. RY*(  11) C  14                    6.20    2.07    0.102
  15. BD (   1) C  11 - C  12        /272. RY*(  12) C  14                    2.86    2.92    0.082
  15. BD (   1) C  11 - C  12        /274. RY*(  14) C  14                    0.89   22.09    0.126
  15. BD (   1) C  11 - C  12        /275. RY*(   1) C  15                   16.47    1.36    0.134
  15. BD (   1) C  11 - C  12        /279. RY*(   5) C  15                  115.77    1.60    0.386
  15. BD (   1) C  11 - C  12        /280. RY*(   6) C  15                    3.29    2.56    0.083
  15. BD (   1) C  11 - C  12        /281. RY*(   7) C  15                   18.50    2.47    0.192
  15. BD (   1) C  11 - C  12        /283. RY*(   9) C  15                    3.56    1.48    0.065
  15. BD (   1) C  11 - C  12        /284. RY*(  10) C  15                   23.96    3.06    0.243
  15. BD (   1) C  11 - C  12        /286. RY*(  12) C  15                    1.33    3.56    0.062
  15. BD (   1) C  11 - C  12        /287. RY*(  13) C  15                    5.86   23.45    0.333
  15. BD (   1) C  11 - C  12        /288. RY*(  14) C  15                    5.89    3.57    0.131
  15. BD (   1) C  11 - C  12        /292. RY*(   1) C  16                    0.89    1.50    0.033
  15. BD (   1) C  11 - C  12        /293. RY*(   2) C  16                    1.77    1.84    0.051
  15. BD (   1) C  11 - C  12        /295. RY*(   4) C  16                    4.00    1.69    0.074
  15. BD (   1) C  11 - C  12        /297. RY*(   6) C  16                    5.38    1.41    0.078
  15. BD (   1) C  11 - C  12        /299. RY*(   8) C  16                   12.76    3.31    0.185
  15. BD (   1) C  11 - C  12        /300. RY*(   9) C  16                    3.12    2.31    0.076
  15. BD (   1) C  11 - C  12        /301. RY*(  10) C  16                   11.72    3.42    0.180
  15. BD (   1) C  11 - C  12        /302. RY*(  11) C  16                   13.83    2.51    0.168
  15. BD (   1) C  11 - C  12        /303. RY*(  12) C  16                   15.23    2.48    0.175
  15. BD (   1) C  11 - C  12        /304. RY*(  13) C  16                    3.24    3.00    0.089
  15. BD (   1) C  11 - C  12        /305. RY*(  14) C  16                   10.54    1.92    0.128
  15. BD (   1) C  11 - C  12        /307. RY*(  16) C  16                   10.73    2.52    0.148
  15. BD (   1) C  11 - C  12        /309. RY*(   1)Cl  17                    8.17    1.47    0.098
  15. BD (   1) C  11 - C  12        /310. RY*(   2)Cl  17                    1.55    1.45    0.042
  15. BD (   1) C  11 - C  12        /311. RY*(   3)Cl  17                   13.31    1.22    0.114
  15. BD (   1) C  11 - C  12        /312. RY*(   4)Cl  17                   56.44    1.31    0.244
  15. BD (   1) C  11 - C  12        /314. RY*(   6)Cl  17                    2.53    1.52    0.056
  15. BD (   1) C  11 - C  12        /315. RY*(   7)Cl  17                  100.72    1.87    0.391
  15. BD (   1) C  11 - C  12        /317. RY*(   9)Cl  17                  978.77    0.53    0.647
  15. BD (   1) C  11 - C  12        /322. RY*(  14)Cl  17                    1.52    1.46    0.042
  15. BD (   1) C  11 - C  12        /325. RY*(  17)Cl  17                    1.02    4.26    0.059
  15. BD (   1) C  11 - C  12        /327. RY*(  19)Cl  17                  543.23    0.69    0.550
  15. BD (   1) C  11 - C  12        /328. RY*(  20)Cl  17                    2.05  207.43    0.587
  15. BD (   1) C  11 - C  12        /329. RY*(  21)Cl  17                   12.69    1.79    0.136
  15. BD (   1) C  11 - C  12        /330. RY*(   1) H  18                    4.30    1.38    0.069
  15. BD (   1) C  11 - C  12        /333. RY*(   4) H  18                    7.75    2.44    0.124
  15. BD (   1) C  11 - C  12        /334. RY*(   5) H  18                   27.89    3.29    0.272
  15. BD (   1) C  11 - C  12        /335. RY*(   1) H  19                   13.24    2.95    0.178
  15. BD (   1) C  11 - C  12        /337. RY*(   3) H  19                    1.47    2.85    0.058
  15. BD (   1) C  11 - C  12        /338. RY*(   4) H  19                    4.85    3.44    0.116
  15. BD (   1) C  11 - C  12        /341. RY*(   3) H  20                   13.61    1.15    0.113
  15. BD (   1) C  11 - C  12        /342. RY*(   4) H  20                    0.94    0.88    0.026
  15. BD (   1) C  11 - C  12        /349. BD*(   2) C   2 - C   3           13.86    0.82    0.107
  15. BD (   1) C  11 - C  12        /351. BD*(   1) C   3 - H   7            1.48    1.33    0.040
  15. BD (   1) C  11 - C  12        /352. BD*(   1) C   4 - C   5            7.77    1.35    0.092
  15. BD (   1) C  11 - C  12        /356. BD*(   1) C   5 - H   8            0.51    1.29    0.023
  15. BD (   1) C  11 - C  12        /360. BD*(   1) C  11 - C  14           11.03    1.35    0.109
  15. BD (   1) C  11 - C  12        /361. BD*(   1) C  12 - C  13            6.54    1.44    0.087
  15. BD (   1) C  11 - C  12        /365. BD*(   1) C  13 -Cl  17         2378.35    0.08    0.388
  15. BD (   1) C  11 - C  12        /368. BD*(   1) C  14 - H  19            7.38    3.72    0.149
  16. BD (   2) C  11 - C  12        / 52. LP (   1) C   6                   34.40    0.20    0.086
  16. BD (   2) C  11 - C  12        /150. RY*(   4) C   6                    0.56    1.81    0.031
  16. BD (   2) C  11 - C  12        /231. RY*(   5) C  12                    0.86    0.75    0.025
  16. BD (   2) C  11 - C  12        /247. RY*(   4) C  13                    0.87    1.39    0.034
  16. BD (   2) C  11 - C  12        /263. RY*(   3) C  14                    0.57    1.90    0.032
  16. BD (   2) C  11 - C  12        /342. RY*(   4) H  20                    5.56    0.34    0.043
  16. BD (   2) C  11 - C  12        /364. BD*(   2) C  13 - C  16           15.43    0.40    0.071
  16. BD (   2) C  11 - C  12        /370. BD*(   1) C  15 - H  18            1.76    2.62    0.066
  17. BD (   1) C  11 - C  14        / 52. LP (   1) C   6                    2.77    0.65    0.051
  17. BD (   1) C  11 - C  14        / 74. RY*(  13) C   1                    0.59    4.30    0.046
  17. BD (   1) C  11 - C  14        / 99. RY*(   4) C   3                    0.94    1.93    0.038
  17. BD (   1) C  11 - C  14        /101. RY*(   6) C   3                    1.07    1.66    0.038
  17. BD (   1) C  11 - C  14        /102. RY*(   7) C   3                    2.66    1.32    0.053
  17. BD (   1) C  11 - C  14        /103. RY*(   8) C   3                    0.99    1.55    0.035
  17. BD (   1) C  11 - C  14        /104. RY*(   9) C   3                    0.94    3.98    0.055
  17. BD (   1) C  11 - C  14        /114. RY*(   2) C   4                    0.78    1.63    0.032
  17. BD (   1) C  11 - C  14        /135. RY*(   6) C   5                    6.40    0.82    0.065
  17. BD (   1) C  11 - C  14        /147. RY*(   1) C   6                    1.26    1.53    0.040
  17. BD (   1) C  11 - C  14        /148. RY*(   2) C   6                    0.70    1.92    0.033
  17. BD (   1) C  11 - C  14        /154. RY*(   8) C   6                    2.42    1.23    0.049
  17. BD (   1) C  11 - C  14        /165. RY*(   2) H   7                    4.34    1.15    0.064
  17. BD (   1) C  11 - C  14        /212. RY*(   2) C  11                    0.88    1.90    0.037
  17. BD (   1) C  11 - C  14        /220. RY*(  10) C  11                    9.62    1.54    0.110
  17. BD (   1) C  11 - C  14        /224. RY*(  14) C  11                    6.51    3.11    0.128
  17. BD (   1) C  11 - C  14        /229. RY*(   3) C  12                   23.82    1.07    0.143
  17. BD (   1) C  11 - C  14        /231. RY*(   5) C  12                    6.60    1.21    0.080
  17. BD (   1) C  11 - C  14        /233. RY*(   7) C  12                    0.89    1.54    0.033
  17. BD (   1) C  11 - C  14        /237. RY*(  11) C  12                   10.29    5.74    0.219
  17. BD (   1) C  11 - C  14        /242. RY*(  16) C  12                    2.33    4.40    0.091
  17. BD (   1) C  11 - C  14        /246. RY*(   3) C  13                   31.49    0.41    0.102
  17. BD (   1) C  11 - C  14        /254. RY*(  11) C  13                    1.61    1.83    0.049
  17. BD (   1) C  11 - C  14        /255. RY*(  12) C  13                    1.17    2.22    0.046
  17. BD (   1) C  11 - C  14        /256. RY*(  13) C  13                    1.16    2.30    0.046
  17. BD (   1) C  11 - C  14        /260. RY*(  17) C  13                    0.66    3.24    0.042
  17. BD (   1) C  11 - C  14        /275. RY*(   1) C  15                    5.36    1.27    0.074
  17. BD (   1) C  11 - C  14        /278. RY*(   4) C  15                    0.54    1.79    0.028
  17. BD (   1) C  11 - C  14        /294. RY*(   3) C  16                    0.55    1.59    0.027
  17. BD (   1) C  11 - C  14        /312. RY*(   4)Cl  17                    0.71    1.22    0.026
  17. BD (   1) C  11 - C  14        /317. RY*(   9)Cl  17                   19.10    0.44    0.082
  17. BD (   1) C  11 - C  14        /327. RY*(  19)Cl  17                    2.90    0.60    0.038
  17. BD (   1) C  11 - C  14        /329. RY*(  21)Cl  17                    0.73    1.70    0.032
  17. BD (   1) C  11 - C  14        /341. RY*(   3) H  20                    0.76    1.06    0.026
  17. BD (   1) C  11 - C  14        /350. BD*(   1) C   3 - C   6            2.29    1.31    0.049
  17. BD (   1) C  11 - C  14        /357. BD*(   1) C   6 - C  11            1.76    1.17    0.041
  17. BD (   1) C  11 - C  14        /358. BD*(   1) C  11 - C  12            3.38    1.35    0.061
  17. BD (   1) C  11 - C  14        /370. BD*(   1) C  15 - H  18            0.79    3.08    0.044
  18. BD (   1) C  12 - C  13        / 51. LP*(   1) C   2                   10.15    0.70    0.099
  18. BD (   1) C  12 - C  13        / 52. LP (   1) C   6                   27.60    0.74    0.172
  18. BD (   1) C  12 - C  13        / 62. RY*(   1) C   1                    2.67    1.75    0.061
  18. BD (   1) C  12 - C  13        / 64. RY*(   3) C   1                    2.28    2.33    0.065
  18. BD (   1) C  12 - C  13        / 66. RY*(   5) C   1                    3.03    1.96    0.069
  18. BD (   1) C  12 - C  13        / 67. RY*(   6) C   1                    3.56    1.73    0.071
  18. BD (   1) C  12 - C  13        / 69. RY*(   8) C   1                   20.82    2.01    0.184
  18. BD (   1) C  12 - C  13        / 70. RY*(   9) C   1                    1.64    3.16    0.065
  18. BD (   1) C  12 - C  13        / 72. RY*(  11) C   1                    0.72    4.04    0.049
  18. BD (   1) C  12 - C  13        / 73. RY*(  12) C   1                   20.90    1.37    0.152
  18. BD (   1) C  12 - C  13        / 74. RY*(  13) C   1                   17.55    4.40    0.250
  18. BD (   1) C  12 - C  13        / 75. RY*(  14) C   1                    3.98    1.38    0.067
  18. BD (   1) C  12 - C  13        / 78. RY*(  17) C   1                    0.86    3.59    0.050
  18. BD (   1) C  12 - C  13        / 79. RY*(   1) C   2                    1.00    1.43    0.034
  18. BD (   1) C  12 - C  13        / 80. RY*(   2) C   2                    0.91    1.77    0.036
  18. BD (   1) C  12 - C  13        / 81. RY*(   3) C   2                   24.96    1.42    0.169
  18. BD (   1) C  12 - C  13        / 82. RY*(   4) C   2                   15.13    1.90    0.152
  18. BD (   1) C  12 - C  13        / 85. RY*(   7) C   2                    4.12    3.52    0.108
  18. BD (   1) C  12 - C  13        / 86. RY*(   8) C   2                    0.60    2.30    0.033
  18. BD (   1) C  12 - C  13        / 88. RY*(  10) C   2                    0.69    2.47    0.037
  18. BD (   1) C  12 - C  13        / 89. RY*(  11) C   2                   11.64    2.26    0.146
  18. BD (   1) C  12 - C  13        / 95. RY*(  17) C   2                    0.61    1.44    0.027
  18. BD (   1) C  12 - C  13        / 96. RY*(   1) C   3                   86.10    1.61    0.334
  18. BD (   1) C  12 - C  13        / 97. RY*(   2) C   3                   19.51    1.66    0.162
  18. BD (   1) C  12 - C  13        / 99. RY*(   4) C   3                    7.88    2.03    0.113
  18. BD (   1) C  12 - C  13        /100. RY*(   5) C   3                  702.56    0.53    0.547
  18. BD (   1) C  12 - C  13        /101. RY*(   6) C   3                   22.94    1.76    0.181
  18. BD (   1) C  12 - C  13        /102. RY*(   7) C   3                  194.14    1.42    0.472
  18. BD (   1) C  12 - C  13        /103. RY*(   8) C   3                    5.45    1.64    0.085
  18. BD (   1) C  12 - C  13        /104. RY*(   9) C   3                   37.84    4.08    0.353
  18. BD (   1) C  12 - C  13        /105. RY*(  10) C   3                    1.44    2.77    0.057
  18. BD (   1) C  12 - C  13        /107. RY*(  12) C   3                    0.66    2.41    0.036
  18. BD (   1) C  12 - C  13        /108. RY*(  13) C   3                    2.08    2.66    0.067
  18. BD (   1) C  12 - C  13        /109. RY*(  14) C   3                    0.61   23.02    0.106
  18. BD (   1) C  12 - C  13        /111. RY*(  16) C   3                    2.98    3.26    0.088
  18. BD (   1) C  12 - C  13        /112. RY*(  17) C   3                    0.74    3.11    0.043
  18. BD (   1) C  12 - C  13        /113. RY*(   1) C   4                   42.17    1.65    0.236
  18. BD (   1) C  12 - C  13        /114. RY*(   2) C   4                   15.83    1.73    0.148
  18. BD (   1) C  12 - C  13        /115. RY*(   3) C   4                    3.86    1.30    0.064
  18. BD (   1) C  12 - C  13        /116. RY*(   4) C   4                    1.08    2.04    0.042
  18. BD (   1) C  12 - C  13        /117. RY*(   5) C   4                   40.73    1.67    0.234
  18. BD (   1) C  12 - C  13        /118. RY*(   6) C   4                    5.67    1.78    0.090
  18. BD (   1) C  12 - C  13        /121. RY*(   9) C   4                   10.14    2.32    0.138
  18. BD (   1) C  12 - C  13        /122. RY*(  10) C   4                   55.11    3.82    0.412
  18. BD (   1) C  12 - C  13        /126. RY*(  14) C   4                    4.00    2.84    0.096
  18. BD (   1) C  12 - C  13        /130. RY*(   1) C   5                    3.18    1.67    0.065
  18. BD (   1) C  12 - C  13        /131. RY*(   2) C   5                    2.95    1.75    0.065
  18. BD (   1) C  12 - C  13        /132. RY*(   3) C   5                   11.87    1.76    0.130
  18. BD (   1) C  12 - C  13        /133. RY*(   4) C   5                   10.69    1.64    0.119
  18. BD (   1) C  12 - C  13        /135. RY*(   6) C   5                  435.26    0.91    0.566
  18. BD (   1) C  12 - C  13        /136. RY*(   7) C   5                   19.95    1.41    0.151
  18. BD (   1) C  12 - C  13        /137. RY*(   8) C   5                    2.98    1.74    0.065
  18. BD (   1) C  12 - C  13        /138. RY*(   9) C   5                    9.62    3.62    0.168
  18. BD (   1) C  12 - C  13        /139. RY*(  10) C   5                    1.77    3.66    0.072
  18. BD (   1) C  12 - C  13        /140. RY*(  11) C   5                    3.58    4.55    0.115
  18. BD (   1) C  12 - C  13        /142. RY*(  13) C   5                    3.34    2.32    0.079
  18. BD (   1) C  12 - C  13        /144. RY*(  15) C   5                    1.07    3.15    0.052
  18. BD (   1) C  12 - C  13        /145. RY*(  16) C   5                    8.25    1.96    0.114
  18. BD (   1) C  12 - C  13        /147. RY*(   1) C   6                   41.58    1.63    0.234
  18. BD (   1) C  12 - C  13        /149. RY*(   3) C   6                   44.49    1.61    0.241
  18. BD (   1) C  12 - C  13        /151. RY*(   5) C   6                    3.71    1.64    0.070
  18. BD (   1) C  12 - C  13        /153. RY*(   7) C   6                    9.28    1.91    0.119
  18. BD (   1) C  12 - C  13        /154. RY*(   8) C   6                   75.49    1.33    0.285
  18. BD (   1) C  12 - C  13        /155. RY*(   9) C   6                    0.93    1.35    0.032
  18. BD (   1) C  12 - C  13        /156. RY*(  10) C   6                    4.14    3.50    0.108
  18. BD (   1) C  12 - C  13        /157. RY*(  11) C   6                    5.33    1.66    0.085
  18. BD (   1) C  12 - C  13        /158. RY*(  12) C   6                    1.02    6.17    0.071
  18. BD (   1) C  12 - C  13        /159. RY*(  13) C   6                    4.71    4.05    0.124
  18. BD (   1) C  12 - C  13        /160. RY*(  14) C   6                   18.86    2.93    0.211
  18. BD (   1) C  12 - C  13        /161. RY*(  15) C   6                    0.83    5.60    0.061
  18. BD (   1) C  12 - C  13        /163. RY*(  17) C   6                    1.70   18.57    0.160
  18. BD (   1) C  12 - C  13        /165. RY*(   2) H   7                  521.71    1.25    0.725
  18. BD (   1) C  12 - C  13        /166. RY*(   3) H   7                    1.03    2.93    0.049
  18. BD (   1) C  12 - C  13        /167. RY*(   4) H   7                    6.50    3.02    0.126
  18. BD (   1) C  12 - C  13        /168. RY*(   5) H   7                    3.25    2.90    0.087
  18. BD (   1) C  12 - C  13        /172. RY*(   4) H   8                    1.13    3.45    0.056
  18. BD (   1) C  12 - C  13        /176. RY*(   4)Cl   9                   18.65    1.25    0.137
  18. BD (   1) C  12 - C  13        /177. RY*(   5)Cl   9                    6.87    2.32    0.113
  18. BD (   1) C  12 - C  13        /179. RY*(   7)Cl   9                    4.95    1.54    0.078
  18. BD (   1) C  12 - C  13        /181. RY*(   9)Cl   9                    1.81    1.62    0.049
  18. BD (   1) C  12 - C  13        /182. RY*(  10)Cl   9                    1.22    1.33    0.036
  18. BD (   1) C  12 - C  13        /186. RY*(  14)Cl   9                    1.18    3.57    0.058
  18. BD (   1) C  12 - C  13        /196. RY*(   3) O  10                    5.33    1.35    0.076
  18. BD (   1) C  12 - C  13        /197. RY*(   4) O  10                    4.09    2.58    0.092
  18. BD (   1) C  12 - C  13        /198. RY*(   5) O  10                    1.09    2.53    0.047
  18. BD (   1) C  12 - C  13        /199. RY*(   6) O  10                    1.03    2.15    0.042
  18. BD (   1) C  12 - C  13        /201. RY*(   8) O  10                   58.21    1.82    0.292
  18. BD (   1) C  12 - C  13        /202. RY*(   9) O  10                   30.16    4.71    0.339
  18. BD (   1) C  12 - C  13        /205. RY*(  12) O  10                   28.12    5.42    0.351
  18. BD (   1) C  12 - C  13        /206. RY*(  13) O  10                   41.92    3.74    0.356
  18. BD (   1) C  12 - C  13        /207. RY*(  14) O  10                   11.66    3.81    0.189
  18. BD (   1) C  12 - C  13        /211. RY*(   1) C  11                   28.03    1.66    0.193
  18. BD (   1) C  12 - C  13        /212. RY*(   2) C  11                    2.84    2.00    0.068
  18. BD (   1) C  12 - C  13        /214. RY*(   4) C  11                   15.29    1.54    0.138
  18. BD (   1) C  12 - C  13        /215. RY*(   5) C  11                    2.15    1.75    0.055
  18. BD (   1) C  12 - C  13        /216. RY*(   6) C  11                   10.06    2.42    0.140
  18. BD (   1) C  12 - C  13        /217. RY*(   7) C  11                  124.41    1.73    0.416
  18. BD (   1) C  12 - C  13        /218. RY*(   8) C  11                   58.56    2.22    0.324
  18. BD (   1) C  12 - C  13        /220. RY*(  10) C  11                  248.41    1.64    0.573
  18. BD (   1) C  12 - C  13        /221. RY*(  11) C  11                   47.37    2.74    0.324
  18. BD (   1) C  12 - C  13        /222. RY*(  12) C  11                    0.89    2.28    0.040
  18. BD (   1) C  12 - C  13        /223. RY*(  13) C  11                    0.80    5.37    0.059
  18. BD (   1) C  12 - C  13        /224. RY*(  14) C  11                  315.93    3.20    0.904
  18. BD (   1) C  12 - C  13        /225. RY*(  15) C  11                    6.59    3.62    0.139
  18. BD (   1) C  12 - C  13        /226. RY*(  16) C  11                    3.79   20.30    0.249
  18. BD (   1) C  12 - C  13        /229. RY*(   3) C  12                  514.68    1.16    0.695
  18. BD (   1) C  12 - C  13        /230. RY*(   4) C  12                    4.44    1.45    0.072
  18. BD (   1) C  12 - C  13        /231. RY*(   5) C  12                  336.28    1.30    0.594
  18. BD (   1) C  12 - C  13        /233. RY*(   7) C  12                   44.40    1.63    0.242
  18. BD (   1) C  12 - C  13        /236. RY*(  10) C  12                  187.92    2.69    0.639
  18. BD (   1) C  12 - C  13        /237. RY*(  11) C  12                    1.65    5.84    0.088
  18. BD (   1) C  12 - C  13        /238. RY*(  12) C  12                    6.44    2.92    0.123
  18. BD (   1) C  12 - C  13        /239. RY*(  13) C  12                   16.76    2.64    0.189
  18. BD (   1) C  12 - C  13        /241. RY*(  15) C  12                   55.80    2.20    0.315
  18. BD (   1) C  12 - C  13        /242. RY*(  16) C  12                    7.80    4.49    0.168
  18. BD (   1) C  12 - C  13        /243. RY*(  17) C  12                    8.13    3.60    0.154
  18. BD (   1) C  12 - C  13        /244. RY*(   1) C  13                   50.53    1.51    0.247
  18. BD (   1) C  12 - C  13        /245. RY*(   2) C  13                  266.85    1.07    0.478
  18. BD (   1) C  12 - C  13        /246. RY*(   3) C  13                 1319.28    0.51    0.734
  18. BD (   1) C  12 - C  13        /247. RY*(   4) C  13                   16.23    1.94    0.159
  18. BD (   1) C  12 - C  13        /248. RY*(   5) C  13                   34.60    2.53    0.266
  18. BD (   1) C  12 - C  13        /249. RY*(   6) C  13                   36.09    1.77    0.227
  18. BD (   1) C  12 - C  13        /250. RY*(   7) C  13                    5.53    2.37    0.103
  18. BD (   1) C  12 - C  13        /251. RY*(   8) C  13                   16.55    1.83    0.156
  18. BD (   1) C  12 - C  13        /253. RY*(  10) C  13                    0.58    4.30    0.045
  18. BD (   1) C  12 - C  13        /254. RY*(  11) C  13                   17.03    1.92    0.163
  18. BD (   1) C  12 - C  13        /255. RY*(  12) C  13                  113.24    2.32    0.460
  18. BD (   1) C  12 - C  13        /256. RY*(  13) C  13                  233.95    2.39    0.672
  18. BD (   1) C  12 - C  13        /259. RY*(  16) C  13                    0.79   22.70    0.120
  18. BD (   1) C  12 - C  13        /260. RY*(  17) C  13                    0.99    3.33    0.052
  18. BD (   1) C  12 - C  13        /262. RY*(   2) C  14                    1.38    2.23    0.050
  18. BD (   1) C  12 - C  13        /263. RY*(   3) C  14                    6.60    2.45    0.114
  18. BD (   1) C  12 - C  13        /265. RY*(   5) C  14                   10.37    2.78    0.152
  18. BD (   1) C  12 - C  13        /267. RY*(   7) C  14                   10.42    2.76    0.152
  18. BD (   1) C  12 - C  13        /268. RY*(   8) C  14                   23.63    3.19    0.247
  18. BD (   1) C  12 - C  13        /269. RY*(   9) C  14                    4.18    4.78    0.127
  18. BD (   1) C  12 - C  13        /270. RY*(  10) C  14                    7.54    2.65    0.127
  18. BD (   1) C  12 - C  13        /271. RY*(  11) C  14                    7.74    2.08    0.114
  18. BD (   1) C  12 - C  13        /272. RY*(  12) C  14                    3.85    2.92    0.095
  18. BD (   1) C  12 - C  13        /274. RY*(  14) C  14                    0.81   22.10    0.120
  18. BD (   1) C  12 - C  13        /275. RY*(   1) C  15                   14.37    1.37    0.125
  18. BD (   1) C  12 - C  13        /279. RY*(   5) C  15                  121.81    1.60    0.397
  18. BD (   1) C  12 - C  13        /280. RY*(   6) C  15                    3.54    2.57    0.086
  18. BD (   1) C  12 - C  13        /281. RY*(   7) C  15                   19.78    2.47    0.199
  18. BD (   1) C  12 - C  13        /283. RY*(   9) C  15                    4.07    1.49    0.070
  18. BD (   1) C  12 - C  13        /284. RY*(  10) C  15                   24.51    3.06    0.246
  18. BD (   1) C  12 - C  13        /286. RY*(  12) C  15                    1.30    3.56    0.061
  18. BD (   1) C  12 - C  13        /287. RY*(  13) C  15                    6.39   23.45    0.348
  18. BD (   1) C  12 - C  13        /288. RY*(  14) C  15                    6.05    3.58    0.132
  18. BD (   1) C  12 - C  13        /292. RY*(   1) C  16                    4.75    1.50    0.076
  18. BD (   1) C  12 - C  13        /295. RY*(   4) C  16                    3.91    1.70    0.073
  18. BD (   1) C  12 - C  13        /297. RY*(   6) C  16                    5.76    1.42    0.081
  18. BD (   1) C  12 - C  13        /298. RY*(   7) C  16                    0.62    2.38    0.035
  18. BD (   1) C  12 - C  13        /299. RY*(   8) C  16                   12.68    3.32    0.184
  18. BD (   1) C  12 - C  13        /300. RY*(   9) C  16                    3.52    2.31    0.081
  18. BD (   1) C  12 - C  13        /301. RY*(  10) C  16                    9.98    3.42    0.166
  18. BD (   1) C  12 - C  13        /302. RY*(  11) C  16                   16.56    2.52    0.183
  18. BD (   1) C  12 - C  13        /303. RY*(  12) C  16                   18.06    2.48    0.190
  18. BD (   1) C  12 - C  13        /304. RY*(  13) C  16                    4.74    3.01    0.107
  18. BD (   1) C  12 - C  13        /305. RY*(  14) C  16                   11.81    1.92    0.135
  18. BD (   1) C  12 - C  13        /307. RY*(  16) C  16                   13.41    2.53    0.165
  18. BD (   1) C  12 - C  13        /309. RY*(   1)Cl  17                    8.39    1.47    0.100
  18. BD (   1) C  12 - C  13        /311. RY*(   3)Cl  17                   11.82    1.22    0.108
  18. BD (   1) C  12 - C  13        /312. RY*(   4)Cl  17                   55.47    1.31    0.242
  18. BD (   1) C  12 - C  13        /314. RY*(   6)Cl  17                    3.33    1.52    0.064
  18. BD (   1) C  12 - C  13        /315. RY*(   7)Cl  17                  113.90    1.88    0.416
  18. BD (   1) C  12 - C  13        /317. RY*(   9)Cl  17                 1046.00    0.53    0.672
  18. BD (   1) C  12 - C  13        /322. RY*(  14)Cl  17                    1.69    1.47    0.045
  18. BD (   1) C  12 - C  13        /325. RY*(  17)Cl  17                    0.81    4.27    0.053
  18. BD (   1) C  12 - C  13        /327. RY*(  19)Cl  17                  585.25    0.69    0.572
  18. BD (   1) C  12 - C  13        /328. RY*(  20)Cl  17                    2.26  207.43    0.615
  18. BD (   1) C  12 - C  13        /329. RY*(  21)Cl  17                   12.06    1.79    0.132
  18. BD (   1) C  12 - C  13        /330. RY*(   1) H  18                    4.75    1.38    0.073
  18. BD (   1) C  12 - C  13        /333. RY*(   4) H  18                    8.41    2.44    0.129
  18. BD (   1) C  12 - C  13        /334. RY*(   5) H  18                   29.74    3.29    0.281
  18. BD (   1) C  12 - C  13        /335. RY*(   1) H  19                   14.56    2.95    0.186
  18. BD (   1) C  12 - C  13        /337. RY*(   3) H  19                    2.12    2.85    0.070
  18. BD (   1) C  12 - C  13        /338. RY*(   4) H  19                    5.57    3.44    0.124
  18. BD (   1) C  12 - C  13        /341. RY*(   3) H  20                   85.53    1.16    0.283
  18. BD (   1) C  12 - C  13        /349. BD*(   2) C   2 - C   3           15.87    0.83    0.115
  18. BD (   1) C  12 - C  13        /351. BD*(   1) C   3 - H   7            1.07    1.33    0.034
  18. BD (   1) C  12 - C  13        /352. BD*(   1) C   4 - C   5           10.68    1.36    0.107
  18. BD (   1) C  12 - C  13        /355. BD*(   1) C   5 - C   6            4.11    1.44    0.069
  18. BD (   1) C  12 - C  13        /356. BD*(   1) C   5 - H   8            1.20    1.29    0.035
  18. BD (   1) C  12 - C  13        /358. BD*(   1) C  11 - C  12            3.48    1.45    0.063
  18. BD (   1) C  12 - C  13        /360. BD*(   1) C  11 - C  14            2.29    1.36    0.050
  18. BD (   1) C  12 - C  13        /363. BD*(   1) C  13 - C  16            3.18    1.50    0.062
  18. BD (   1) C  12 - C  13        /365. BD*(   1) C  13 -Cl  17         3271.71    0.08    0.472
  18. BD (   1) C  12 - C  13        /368. BD*(   1) C  14 - H  19           31.30    3.72    0.306
  19. BD (   1) C  12 - H  20        / 51. LP*(   1) C   2                   68.79    0.02    0.048
  19. BD (   1) C  12 - H  20        / 52. LP (   1) C   6                    0.99    0.06    0.010
  19. BD (   1) C  12 - H  20        / 62. RY*(   1) C   1                    0.97    1.07    0.029
  19. BD (   1) C  12 - H  20        / 64. RY*(   3) C   1                    0.66    1.65    0.030
  19. BD (   1) C  12 - H  20        / 66. RY*(   5) C   1                    1.83    1.28    0.043
  19. BD (   1) C  12 - H  20        / 67. RY*(   6) C   1                    1.53    1.05    0.036
  19. BD (   1) C  12 - H  20        / 69. RY*(   8) C   1                   11.29    1.33    0.110
  19. BD (   1) C  12 - H  20        / 70. RY*(   9) C   1                    0.93    2.48    0.043
  19. BD (   1) C  12 - H  20        / 73. RY*(  12) C   1                    5.06    0.69    0.053
  19. BD (   1) C  12 - H  20        / 74. RY*(  13) C   1                    1.08    3.72    0.057
  19. BD (   1) C  12 - H  20        / 75. RY*(  14) C   1                    1.48    0.70    0.029
  19. BD (   1) C  12 - H  20        / 79. RY*(   1) C   2                    1.27    0.75    0.028
  19. BD (   1) C  12 - H  20        / 80. RY*(   2) C   2                    0.65    1.09    0.024
  19. BD (   1) C  12 - H  20        / 81. RY*(   3) C   2                   19.68    0.74    0.109
  19. BD (   1) C  12 - H  20        / 82. RY*(   4) C   2                    5.34    1.22    0.073
  19. BD (   1) C  12 - H  20        / 85. RY*(   7) C   2                    1.74    2.84    0.063
  19. BD (   1) C  12 - H  20        / 87. RY*(   9) C   2                    0.86    1.50    0.032
  19. BD (   1) C  12 - H  20        / 89. RY*(  11) C   2                    1.93    1.58    0.050
  19. BD (   1) C  12 - H  20        / 95. RY*(  17) C   2                    0.63    0.76    0.020
  19. BD (   1) C  12 - H  20        / 96. RY*(   1) C   3                   46.80    0.93    0.187
  19. BD (   1) C  12 - H  20        / 97. RY*(   2) C   3                    7.10    0.98    0.075
  19. BD (   1) C  12 - H  20        /101. RY*(   6) C   3                    1.70    1.08    0.038
  19. BD (   1) C  12 - H  20        /102. RY*(   7) C   3                   47.84    0.74    0.169
  19. BD (   1) C  12 - H  20        /104. RY*(   9) C   3                    5.29    3.40    0.120
  19. BD (   1) C  12 - H  20        /111. RY*(  16) C   3                    1.33    2.58    0.053
  19. BD (   1) C  12 - H  20        /113. RY*(   1) C   4                   37.60    0.97    0.171
  19. BD (   1) C  12 - H  20        /114. RY*(   2) C   4                   22.49    1.05    0.138
  19. BD (   1) C  12 - H  20        /115. RY*(   3) C   4                    5.73    0.62    0.054
  19. BD (   1) C  12 - H  20        /116. RY*(   4) C   4                    0.56    1.36    0.025
  19. BD (   1) C  12 - H  20        /117. RY*(   5) C   4                   22.81    0.99    0.135
  19. BD (   1) C  12 - H  20        /118. RY*(   6) C   4                    1.02    1.10    0.030
  19. BD (   1) C  12 - H  20        /121. RY*(   9) C   4                    7.89    1.64    0.102
  19. BD (   1) C  12 - H  20        /122. RY*(  10) C   4                   14.09    3.14    0.189
  19. BD (   1) C  12 - H  20        /123. RY*(  11) C   4                    0.88    1.40    0.031
  19. BD (   1) C  12 - H  20        /126. RY*(  14) C   4                    0.59    2.16    0.032
  19. BD (   1) C  12 - H  20        /130. RY*(   1) C   5                    1.67    0.99    0.037
  19. BD (   1) C  12 - H  20        /131. RY*(   2) C   5                    2.25    1.07    0.044
  19. BD (   1) C  12 - H  20        /132. RY*(   3) C   5                    6.70    1.08    0.076
  19. BD (   1) C  12 - H  20        /133. RY*(   4) C   5                    4.77    0.96    0.061
  19. BD (   1) C  12 - H  20        /135. RY*(   6) C   5                  238.58    0.23    0.211
  19. BD (   1) C  12 - H  20        /136. RY*(   7) C   5                   11.77    0.73    0.083
  19. BD (   1) C  12 - H  20        /138. RY*(   9) C   5                    3.32    2.94    0.089
  19. BD (   1) C  12 - H  20        /139. RY*(  10) C   5                    0.67    2.98    0.040
  19. BD (   1) C  12 - H  20        /140. RY*(  11) C   5                    1.10    3.88    0.059
  19. BD (   1) C  12 - H  20        /142. RY*(  13) C   5                    1.51    1.64    0.045
  19. BD (   1) C  12 - H  20        /145. RY*(  16) C   5                    3.30    1.28    0.058
  19. BD (   1) C  12 - H  20        /147. RY*(   1) C   6                   28.48    0.95    0.148
  19. BD (   1) C  12 - H  20        /149. RY*(   3) C   6                   37.44    0.93    0.168
  19. BD (   1) C  12 - H  20        /150. RY*(   4) C   6                    0.57    1.68    0.028
  19. BD (   1) C  12 - H  20        /153. RY*(   7) C   6                    5.80    1.23    0.076
  19. BD (   1) C  12 - H  20        /154. RY*(   8) C   6                   17.46    0.65    0.096
  19. BD (   1) C  12 - H  20        /156. RY*(  10) C   6                    1.50    2.82    0.058
  19. BD (   1) C  12 - H  20        /157. RY*(  11) C   6                    4.02    0.98    0.056
  19. BD (   1) C  12 - H  20        /159. RY*(  13) C   6                    2.77    3.37    0.087
  19. BD (   1) C  12 - H  20        /160. RY*(  14) C   6                   11.55    2.25    0.145
  19. BD (   1) C  12 - H  20        /161. RY*(  15) C   6                    1.19    4.92    0.069
  19. BD (   1) C  12 - H  20        /165. RY*(   2) H   7                  212.62    0.57    0.313
  19. BD (   1) C  12 - H  20        /167. RY*(   4) H   7                    2.05    2.34    0.062
  19. BD (   1) C  12 - H  20        /168. RY*(   5) H   7                    0.87    2.22    0.039
  19. BD (   1) C  12 - H  20        /172. RY*(   4) H   8                    0.53    2.77    0.034
  19. BD (   1) C  12 - H  20        /176. RY*(   4)Cl   9                    7.65    0.57    0.059
  19. BD (   1) C  12 - H  20        /177. RY*(   5)Cl   9                    1.99    1.64    0.051
  19. BD (   1) C  12 - H  20        /179. RY*(   7)Cl   9                    2.63    0.86    0.043
  19. BD (   1) C  12 - H  20        /181. RY*(   9)Cl   9                    0.82    0.94    0.025
  19. BD (   1) C  12 - H  20        /196. RY*(   3) O  10                    2.53    0.67    0.037
  19. BD (   1) C  12 - H  20        /197. RY*(   4) O  10                    1.31    1.90    0.045
  19. BD (   1) C  12 - H  20        /199. RY*(   6) O  10                    0.88    1.47    0.032
  19. BD (   1) C  12 - H  20        /201. RY*(   8) O  10                   44.07    1.14    0.201
  19. BD (   1) C  12 - H  20        /202. RY*(   9) O  10                    7.30    4.03    0.154
  19. BD (   1) C  12 - H  20        /205. RY*(  12) O  10                   14.08    4.74    0.232
  19. BD (   1) C  12 - H  20        /206. RY*(  13) O  10                   16.38    3.06    0.201
  19. BD (   1) C  12 - H  20        /207. RY*(  14) O  10                    6.31    3.13    0.126
  19. BD (   1) C  12 - H  20        /211. RY*(   1) C  11                   35.62    0.98    0.168
  19. BD (   1) C  12 - H  20        /212. RY*(   2) C  11                    8.49    1.32    0.095
  19. BD (   1) C  12 - H  20        /214. RY*(   4) C  11                   11.70    0.86    0.090
  19. BD (   1) C  12 - H  20        /215. RY*(   5) C  11                    1.55    1.07    0.036
  19. BD (   1) C  12 - H  20        /216. RY*(   6) C  11                    3.98    1.74    0.075
  19. BD (   1) C  12 - H  20        /217. RY*(   7) C  11                   72.66    1.05    0.248
  19. BD (   1) C  12 - H  20        /218. RY*(   8) C  11                   33.86    1.54    0.205
  19. BD (   1) C  12 - H  20        /220. RY*(  10) C  11                   21.50    0.96    0.129
  19. BD (   1) C  12 - H  20        /221. RY*(  11) C  11                   32.78    2.06    0.233
  19. BD (   1) C  12 - H  20        /223. RY*(  13) C  11                    1.66    4.69    0.079
  19. BD (   1) C  12 - H  20        /224. RY*(  14) C  11                   37.66    2.52    0.277
  19. BD (   1) C  12 - H  20        /225. RY*(  15) C  11                    1.57    2.94    0.061
  19. BD (   1) C  12 - H  20        /226. RY*(  16) C  11                    1.32   19.62    0.144
  19. BD (   1) C  12 - H  20        /229. RY*(   3) C  12                   27.18    0.48    0.103
  19. BD (   1) C  12 - H  20        /231. RY*(   5) C  12                   80.70    0.62    0.201
  19. BD (   1) C  12 - H  20        /233. RY*(   7) C  12                   13.55    0.95    0.102
  19. BD (   1) C  12 - H  20        /236. RY*(  10) C  12                   84.39    2.01    0.370
  19. BD (   1) C  12 - H  20        /237. RY*(  11) C  12                   25.27    5.16    0.324
  19. BD (   1) C  12 - H  20        /238. RY*(  12) C  12                    8.00    2.24    0.120
  19. BD (   1) C  12 - H  20        /239. RY*(  13) C  12                    9.35    1.96    0.122
  19. BD (   1) C  12 - H  20        /241. RY*(  15) C  12                   19.51    1.52    0.155
  19. BD (   1) C  12 - H  20        /242. RY*(  16) C  12                    3.62    3.82    0.106
  19. BD (   1) C  12 - H  20        /243. RY*(  17) C  12                    2.29    2.92    0.073
  19. BD (   1) C  12 - H  20        /244. RY*(   1) C  13                   46.29    0.83    0.176
  19. BD (   1) C  12 - H  20        /245. RY*(   2) C  13                  216.00    0.39    0.259
  19. BD (   1) C  12 - H  20        /247. RY*(   4) C  13                   13.08    1.26    0.115
  19. BD (   1) C  12 - H  20        /248. RY*(   5) C  13                    9.90    1.86    0.122
  19. BD (   1) C  12 - H  20        /249. RY*(   6) C  13                   31.04    1.10    0.166
  19. BD (   1) C  12 - H  20        /250. RY*(   7) C  13                    4.18    1.69    0.075
  19. BD (   1) C  12 - H  20        /251. RY*(   8) C  13                    8.67    1.15    0.090
  19. BD (   1) C  12 - H  20        /253. RY*(  10) C  13                    1.66    3.62    0.070
  19. BD (   1) C  12 - H  20        /255. RY*(  12) C  13                   26.56    1.64    0.187
  19. BD (   1) C  12 - H  20        /256. RY*(  13) C  13                   65.66    1.71    0.301
  19. BD (   1) C  12 - H  20        /259. RY*(  16) C  13                    0.52   22.02    0.096
  19. BD (   1) C  12 - H  20        /260. RY*(  17) C  13                    0.68    2.66    0.038
  19. BD (   1) C  12 - H  20        /262. RY*(   2) C  14                    0.73    1.55    0.030
  19. BD (   1) C  12 - H  20        /263. RY*(   3) C  14                    0.97    1.77    0.037
  19. BD (   1) C  12 - H  20        /265. RY*(   5) C  14                    4.20    2.10    0.084
  19. BD (   1) C  12 - H  20        /267. RY*(   7) C  14                    4.34    2.08    0.085
  19. BD (   1) C  12 - H  20        /268. RY*(   8) C  14                   10.14    2.51    0.143
  19. BD (   1) C  12 - H  20        /270. RY*(  10) C  14                    1.43    1.97    0.048
  19. BD (   1) C  12 - H  20        /271. RY*(  11) C  14                    2.14    1.40    0.049
  19. BD (   1) C  12 - H  20        /272. RY*(  12) C  14                    1.38    2.24    0.050
  19. BD (   1) C  12 - H  20        /275. RY*(   1) C  15                    8.87    0.69    0.070
  19. BD (   1) C  12 - H  20        /279. RY*(   5) C  15                   59.69    0.92    0.211
  19. BD (   1) C  12 - H  20        /280. RY*(   6) C  15                    1.27    1.89    0.044
  19. BD (   1) C  12 - H  20        /281. RY*(   7) C  15                    8.97    1.79    0.114
  19. BD (   1) C  12 - H  20        /282. RY*(   8) C  15                    0.87    1.57    0.033
  19. BD (   1) C  12 - H  20        /283. RY*(   9) C  15                    0.67    0.81    0.021
  19. BD (   1) C  12 - H  20        /284. RY*(  10) C  15                    9.17    2.38    0.133
  19. BD (   1) C  12 - H  20        /285. RY*(  11) C  15                    0.54    1.09    0.022
  19. BD (   1) C  12 - H  20        /286. RY*(  12) C  15                    0.71    2.88    0.041
  19. BD (   1) C  12 - H  20        /287. RY*(  13) C  15                    1.65   22.77    0.174
  19. BD (   1) C  12 - H  20        /288. RY*(  14) C  15                    1.80    2.90    0.065
  19. BD (   1) C  12 - H  20        /291. RY*(  17) C  15                    0.53    2.21    0.031
  19. BD (   1) C  12 - H  20        /293. RY*(   2) C  16                    2.22    1.17    0.046
  19. BD (   1) C  12 - H  20        /294. RY*(   3) C  16                    0.93    1.01    0.027
  19. BD (   1) C  12 - H  20        /295. RY*(   4) C  16                    7.51    1.02    0.078
  19. BD (   1) C  12 - H  20        /297. RY*(   6) C  16                    3.89    0.74    0.048
  19. BD (   1) C  12 - H  20        /298. RY*(   7) C  16                    1.22    1.70    0.041
  19. BD (   1) C  12 - H  20        /299. RY*(   8) C  16                    3.98    2.64    0.092
  19. BD (   1) C  12 - H  20        /300. RY*(   9) C  16                    1.68    1.63    0.047
  19. BD (   1) C  12 - H  20        /301. RY*(  10) C  16                    2.66    2.74    0.077
  19. BD (   1) C  12 - H  20        /302. RY*(  11) C  16                    2.99    1.84    0.067
  19. BD (   1) C  12 - H  20        /303. RY*(  12) C  16                    4.14    1.81    0.078
  19. BD (   1) C  12 - H  20        /304. RY*(  13) C  16                    1.44    2.33    0.052
  19. BD (   1) C  12 - H  20        /305. RY*(  14) C  16                    9.58    1.24    0.098
  19. BD (   1) C  12 - H  20        /307. RY*(  16) C  16                    1.58    1.85    0.049
  19. BD (   1) C  12 - H  20        /309. RY*(   1)Cl  17                    4.93    0.79    0.056
  19. BD (   1) C  12 - H  20        /310. RY*(   2)Cl  17                    0.72    0.77    0.021
  19. BD (   1) C  12 - H  20        /311. RY*(   3)Cl  17                    7.39    0.54    0.057
  19. BD (   1) C  12 - H  20        /312. RY*(   4)Cl  17                   26.07    0.63    0.115
  19. BD (   1) C  12 - H  20        /314. RY*(   6)Cl  17                    1.07    0.84    0.027
  19. BD (   1) C  12 - H  20        /315. RY*(   7)Cl  17                   48.51    1.20    0.217
  19. BD (   1) C  12 - H  20        /322. RY*(  14)Cl  17                    1.27    0.79    0.028
  19. BD (   1) C  12 - H  20        /327. RY*(  19)Cl  17                 6774.04    0.01    0.280
  19. BD (   1) C  12 - H  20        /330. RY*(   1) H  18                    3.38    0.70    0.044
  19. BD (   1) C  12 - H  20        /333. RY*(   4) H  18                    2.55    1.76    0.060
  19. BD (   1) C  12 - H  20        /334. RY*(   5) H  18                    7.06    2.61    0.122
  19. BD (   1) C  12 - H  20        /335. RY*(   1) H  19                    8.58    2.27    0.125
  19. BD (   1) C  12 - H  20        /337. RY*(   3) H  19                    1.12    2.17    0.044
  19. BD (   1) C  12 - H  20        /338. RY*(   4) H  19                    1.74    2.76    0.062
  19. BD (   1) C  12 - H  20        /341. RY*(   3) H  20                   16.37    0.48    0.080
  19. BD (   1) C  12 - H  20        /349. BD*(   2) C   2 - C   3           26.62    0.15    0.063
  19. BD (   1) C  12 - H  20        /352. BD*(   1) C   4 - C   5            7.13    0.68    0.062
  19. BD (   1) C  12 - H  20        /353. BD*(   2) C   4 - C   5            0.69    0.18    0.011
  19. BD (   1) C  12 - H  20        /355. BD*(   1) C   5 - C   6            2.64    0.76    0.040
  19. BD (   1) C  12 - H  20        /356. BD*(   1) C   5 - H   8            0.85    0.61    0.020
  19. BD (   1) C  12 - H  20        /357. BD*(   1) C   6 - C  11            6.30    0.59    0.054
  19. BD (   1) C  12 - H  20        /360. BD*(   1) C  11 - C  14            9.31    0.68    0.071
  19. BD (   1) C  12 - H  20        /361. BD*(   1) C  12 - C  13            1.77    0.77    0.033
  19. BD (   1) C  12 - H  20        /363. BD*(   1) C  13 - C  16            5.56    0.82    0.060
  19. BD (   1) C  12 - H  20        /368. BD*(   1) C  14 - H  19            2.69    3.04    0.081
  20. BD (   1) C  13 - C  16        / 52. LP (   1) C   6                    5.56    0.66    0.073
  20. BD (   1) C  13 - C  16        / 73. RY*(  12) C   1                    0.54    1.29    0.024
  20. BD (   1) C  13 - C  16        / 74. RY*(  13) C   1                    0.85    4.32    0.055
  20. BD (   1) C  13 - C  16        / 99. RY*(   4) C   3                    0.99    1.95    0.040
  20. BD (   1) C  13 - C  16        /100. RY*(   5) C   3                    2.27    0.45    0.029
  20. BD (   1) C  13 - C  16        /101. RY*(   6) C   3                    1.28    1.68    0.042
  20. BD (   1) C  13 - C  16        /102. RY*(   7) C   3                    4.46    1.34    0.069
  20. BD (   1) C  13 - C  16        /103. RY*(   8) C   3                    1.16    1.56    0.038
  20. BD (   1) C  13 - C  16        /104. RY*(   9) C   3                    1.02    4.00    0.057
  20. BD (   1) C  13 - C  16        /114. RY*(   2) C   4                    0.99    1.65    0.036
  20. BD (   1) C  13 - C  16        /122. RY*(  10) C   4                    0.52    3.74    0.040
  20. BD (   1) C  13 - C  16        /135. RY*(   6) C   5                    8.52    0.83    0.076
  20. BD (   1) C  13 - C  16        /154. RY*(   8) C   6                    2.18    1.25    0.047
  20. BD (   1) C  13 - C  16        /165. RY*(   2) H   7                    6.74    1.17    0.080
  20. BD (   1) C  13 - C  16        /220. RY*(  10) C  11                   14.41    1.56    0.135
  20. BD (   1) C  13 - C  16        /224. RY*(  14) C  11                   10.08    3.12    0.159
  20. BD (   1) C  13 - C  16        /229. RY*(   3) C  12                   23.04    1.08    0.142
  20. BD (   1) C  13 - C  16        /231. RY*(   5) C  12                    9.83    1.22    0.098
  20. BD (   1) C  13 - C  16        /233. RY*(   7) C  12                    0.57    1.55    0.027
  20. BD (   1) C  13 - C  16        /237. RY*(  11) C  12                   10.95    5.76    0.226
  20. BD (   1) C  13 - C  16        /242. RY*(  16) C  12                    2.98    4.41    0.103
  20. BD (   1) C  13 - C  16        /245. RY*(   2) C  13                    1.53    0.99    0.035
  20. BD (   1) C  13 - C  16        /246. RY*(   3) C  13                   45.56    0.43    0.125
  20. BD (   1) C  13 - C  16        /253. RY*(  10) C  13                    0.82    4.22    0.053
  20. BD (   1) C  13 - C  16        /254. RY*(  11) C  13                    2.29    1.84    0.058
  20. BD (   1) C  13 - C  16        /255. RY*(  12) C  13                    2.20    2.24    0.063
  20. BD (   1) C  13 - C  16        /256. RY*(  13) C  13                    2.31    2.31    0.066
  20. BD (   1) C  13 - C  16        /260. RY*(  17) C  13                    0.57    3.25    0.039
  20. BD (   1) C  13 - C  16        /276. RY*(   2) C  15                    3.47    1.87    0.072
  20. BD (   1) C  13 - C  16        /282. RY*(   8) C  15                    0.67    2.17    0.034
  20. BD (   1) C  13 - C  16        /293. RY*(   2) C  16                    0.50    1.77    0.027
  20. BD (   1) C  13 - C  16        /310. RY*(   2)Cl  17                    0.73    1.37    0.028
  20. BD (   1) C  13 - C  16        /312. RY*(   4)Cl  17                    0.77    1.23    0.028
  20. BD (   1) C  13 - C  16        /315. RY*(   7)Cl  17                    0.78    1.80    0.034
  20. BD (   1) C  13 - C  16        /317. RY*(   9)Cl  17                   28.16    0.45    0.102
  20. BD (   1) C  13 - C  16        /327. RY*(  19)Cl  17                    4.53    0.61    0.047
  20. BD (   1) C  13 - C  16        /329. RY*(  21)Cl  17                    1.09    1.71    0.039
  20. BD (   1) C  13 - C  16        /341. RY*(   3) H  20                    1.59    1.08    0.037
  20. BD (   1) C  13 - C  16        /361. BD*(   1) C  12 - C  13            4.37    1.37    0.069
  20. BD (   1) C  13 - C  16        /370. BD*(   1) C  15 - H  18            1.47    3.09    0.060
  21. BD (   2) C  13 - C  16        / 52. LP (   1) C   6                    0.71    0.17    0.011
  21. BD (   2) C  13 - C  16        / 96. RY*(   1) C   3                    1.01    1.03    0.033
  21. BD (   2) C  13 - C  16        /102. RY*(   7) C   3                    2.28    0.84    0.045
  21. BD (   2) C  13 - C  16        /113. RY*(   1) C   4                    0.53    1.07    0.024
  21. BD (   2) C  13 - C  16        /135. RY*(   6) C   5                    8.19    0.33    0.054
  21. BD (   2) C  13 - C  16        /149. RY*(   3) C   6                    0.55    1.03    0.025
  21. BD (   2) C  13 - C  16        /154. RY*(   8) C   6                    0.91    0.75    0.027
  21. BD (   2) C  13 - C  16        /165. RY*(   2) H   7                    7.27    0.67    0.072
  21. BD (   2) C  13 - C  16        /201. RY*(   8) O  10                    0.68    1.24    0.030
  21. BD (   2) C  13 - C  16        /217. RY*(   7) C  11                    1.33    1.15    0.040
  21. BD (   2) C  13 - C  16        /218. RY*(   8) C  11                    0.78    1.64    0.037
[truncated: 1,516,218 more chars]
