# Supplementary material for: Gas Phase Reactivity of Isomeric Hydroxylated Polychlorinated Biphenyls
Source: J Am Soc Mass Spectrom. 2024 Apr 19;35(5):1021–9. doi: 10.1021/jasms.4c00035 (PMC11066962; doi:10.1021/jasms.4c00035)
Supplement: Supplementary file 3 — js4c00035_si_003.zip [file js4c00035_si_003.zip › Claculated geometries/2-OH-CB77_b2.out]

 Entering Gaussian System, Link 0=/gpfs/software/gaussian16/sse4/tar/g16/g16
 Initial command:
 /gpfs/software/gaussian16/sse4/tar/g16/l1.exe "/tmp/Gau-8307.inp" -scrdir="/tmp/"
 Entering Link 1 = /gpfs/software/gaussian16/sse4/tar/g16/l1.exe PID=      8428.
  
 Copyright (c) 1988,1990,1992,1993,1995,1998,2003,2009,2016,
            Gaussian, Inc.  All Rights Reserved.
  
 This is part of the Gaussian(R) 16 program.  It is based on
 the Gaussian(R) 09 system (copyright 2009, Gaussian, Inc.),
 the Gaussian(R) 03 system (copyright 2003, Gaussian, Inc.),
 the Gaussian(R) 98 system (copyright 1998, Gaussian, Inc.),
 the Gaussian(R) 94 system (copyright 1995, Gaussian, Inc.),
 the Gaussian 92(TM) system (copyright 1992, Gaussian, Inc.),
 the Gaussian 90(TM) system (copyright 1990, Gaussian, Inc.),
 the Gaussian 88(TM) system (copyright 1988, Gaussian, Inc.),
 the Gaussian 86(TM) system (copyright 1986, Carnegie Mellon
 University), and the Gaussian 82(TM) system (copyright 1983,
 Carnegie Mellon University). Gaussian is a federally registered
 trademark of Gaussian, Inc.
  
 This software contains proprietary and confidential information,
 including trade secrets, belonging to Gaussian, Inc.
  
 This software is provided under written license and may be
 used, copied, transmitted, or stored only in accord with that
 written license.
  
 The following legend is applicable only to US Government
 contracts under FAR:
  
                    RESTRICTED RIGHTS LEGEND
  
 Use, reproduction and disclosure by the US Government is
 subject to restrictions as set forth in subparagraphs (a)
 and (c) of the Commercial Computer Software - Restricted
 Rights clause in FAR 52.227-19.
  
 Gaussian, Inc.
 340 Quinnipiac St., Bldg. 40, Wallingford CT 06492
  
  
 ---------------------------------------------------------------
 Warning -- This program may not be used in any manner that
 competes with the business of Gaussian, Inc. or will provide
 assistance to any competitor of Gaussian, Inc.  The licensee
 of this program is prohibited from giving any competitor of
 Gaussian, Inc. access to this program.  By using this program,
 the user acknowledges that Gaussian, Inc. is engaged in the
 business of creating and licensing software in the field of
 computational chemistry and represents and warrants to the
 licensee that it is not a competitor of Gaussian, Inc. and that
 it will not use this program in any manner prohibited above.
 ---------------------------------------------------------------
  

 Cite this work as:
 Gaussian 16, Revision A.03,
 M. J. Frisch, G. W. Trucks, H. B. Schlegel, G. E. Scuseria, 
 M. A. Robb, J. R. Cheeseman, G. Scalmani, V. Barone, 
 G. A. Petersson, H. Nakatsuji, X. Li, M. Caricato, A. V. Marenich, 
 J. Bloino, B. G. Janesko, R. Gomperts, B. Mennucci, H. P. Hratchian, 
 J. V. Ortiz, A. F. Izmaylov, J. L. Sonnenberg, D. Williams-Young, 
 F. Ding, F. Lipparini, F. Egidi, J. Goings, B. Peng, A. Petrone, 
 T. Henderson, D. Ranasinghe, V. G. Zakrzewski, J. Gao, N. Rega, 
 G. Zheng, W. Liang, M. Hada, M. Ehara, K. Toyota, R. Fukuda, 
 J. Hasegawa, M. Ishida, T. Nakajima, Y. Honda, O. Kitao, H. Nakai, 
 T. Vreven, K. Throssell, J. A. Montgomery, Jr., J. E. Peralta, 
 F. Ogliaro, M. J. Bearpark, J. J. Heyd, E. N. Brothers, K. N. Kudin, 
 V. N. Staroverov, T. A. Keith, R. Kobayashi, J. Normand, 
 K. Raghavachari, A. P. Rendell, J. C. Burant, S. S. Iyengar, 
 J. Tomasi, M. Cossi, J. M. Millam, M. Klene, C. Adamo, R. Cammi, 
 J. W. Ochterski, R. L. Martin, K. Morokuma, O. Farkas, 
 J. B. Foresman, and D. J. Fox, Gaussian, Inc., Wallingford CT, 2016.
 
 ******************************************
 Gaussian 16:  ES64L-G16RevA.03 25-Dec-2016
                 5-Jul-2022 
 ******************************************
 %Chk=checkpoint
 %Mem=5gb
 %NProc=5
 Will use up to    5 processors via shared memory.
 -------------------------------------------------
 #p M062X/6-311+G** opt int=ultrafine freq pop=nbo
 -------------------------------------------------
 1/18=20,19=15,26=4,38=1/1,3;
 2/9=110,12=2,17=6,18=5,40=1/2;
 3/5=4,6=6,7=111,11=2,25=1,30=1,71=1,74=-55,75=-5/1,2,3;
 4//1;
 5/5=2,38=5/2;
 6/7=2,8=2,9=2,10=2,28=1,40=1/1,7;
 7//1,2,3,16;
 1/18=20,19=15,26=4/3(2);
 2/9=110/2;
 99//99;
 2/9=110/2;
 3/5=4,6=6,7=111,11=2,25=1,30=1,71=1,74=-55,75=-5/1,2,3;
 4/5=5,16=3,69=1/1;
 5/5=2,38=5/2;
 7//1,2,3,16;
 1/18=20,19=15,26=4/3(-5);
 2/9=110/2;
 6/7=2,8=2,9=2,10=2,19=2,28=1,40=1/1,7;
 99/9=1/99;
 Leave Link    1 at Tue Jul  5 22:30:03 2022, MaxMem=   671088640 cpu:             243.0 elap:              60.8
 (Enter /gpfs/software/gaussian16/sse4/tar/g16/l101.exe)
 ---
 ...
 ---
 Symbolic Z-matrix:
 Charge = -1 Multiplicity = 1
 C                    -7.88917  -1.50615   6.82692 
 C                    -7.13049  -2.53808   7.35844 
 C                    -5.92269  -2.87094   6.761 
 C                    -7.43041  -0.79691   5.69826 
 C                    -6.17949  -1.09004   5.05029 
 C                    -5.43143  -2.18125   5.62349 
 O                    -5.75281  -0.41645   4.0427 
 Cl                   -8.44855   0.49655   5.07292 
 Cl                   -9.39327  -1.16027   7.62204 
 C                    -4.12705  -2.65106   5.06893 
 C                    -3.04671  -2.90925   5.92669 
 C                    -1.82971  -3.39044   5.44762 
 C                    -3.93596  -2.89668   3.69745 
 C                    -2.7162   -3.36978   3.20326 
 C                    -1.67148  -3.61795   4.0862 
 Cl                   -0.16953  -4.22336   3.50735 
 H                    -2.5993   -3.52785   2.136 
 H                    -4.7502   -2.69065   3.00293 
 H                    -5.351    -3.69505   7.1815 
 H                    -7.471    -3.08982   8.22793 
 
 ITRead=  0  0  0  0  0  0  0  0  0  0  0  0  0  0  0  0  0  0  0  0
 MicOpt= -1 -1 -1 -1 -1 -1 -1 -1 -1 -1 -1 -1 -1 -1 -1 -1 -1 -1 -1 -1
 NAtoms=     20 NQM=       20 NQMF=       0 NMMI=      0 NMMIF=      0
                NMic=       0 NMicF=      0.
                    Isotopes and Nuclear Properties:
 (Nuclear quadrupole moments (NQMom) in fm**2, nuclear magnetic moments (NMagM)
  in nuclear magnetons)

  Atom         1           2           3           4           5           6           7           8           9          10
 IAtWgt=          12          12          12          12          12          12          16          35          35          12
 AtmWgt=  12.0000000  12.0000000  12.0000000  12.0000000  12.0000000  12.0000000  15.9949146  34.9688527  34.9688527  12.0000000
 NucSpn=           0           0           0           0           0           0           0           3           3           0
 AtZEff=  -0.0000000  -0.0000000  -0.0000000  -0.0000000  -0.0000000  -0.0000000  -0.0000000  -0.0000000  -0.0000000  -0.0000000
 NQMom=    0.0000000   0.0000000   0.0000000   0.0000000   0.0000000   0.0000000   0.0000000  -8.1650000  -8.1650000   0.0000000
 NMagM=    0.0000000   0.0000000   0.0000000   0.0000000   0.0000000   0.0000000   0.0000000   0.8218740   0.8218740   0.0000000
 AtZNuc=   6.0000000   6.0000000   6.0000000   6.0000000   6.0000000   6.0000000   8.0000000  17.0000000  17.0000000   6.0000000

  Atom        11          12          13          14          15          16          17          18          19          20
 IAtWgt=          12          12          12          12          12          35           1           1           1           1
 AtmWgt=  12.0000000  12.0000000  12.0000000  12.0000000  12.0000000  34.9688527   1.0078250   1.0078250   1.0078250   1.0078250
 NucSpn=           0           0           0           0           0           3           1           1           1           1
 AtZEff=  -0.0000000  -0.0000000  -0.0000000  -0.0000000  -0.0000000  -0.0000000  -0.0000000  -0.0000000  -0.0000000  -0.0000000
 NQMom=    0.0000000   0.0000000   0.0000000   0.0000000   0.0000000  -8.1650000   0.0000000   0.0000000   0.0000000   0.0000000
 NMagM=    0.0000000   0.0000000   0.0000000   0.0000000   0.0000000   0.8218740   2.7928460   2.7928460   2.7928460   2.7928460
 AtZNuc=   6.0000000   6.0000000   6.0000000   6.0000000   6.0000000  17.0000000   1.0000000   1.0000000   1.0000000   1.0000000
 Leave Link  101 at Tue Jul  5 22:31:34 2022, MaxMem=   671088640 cpu:               1.3 elap:               0.3
 (Enter /gpfs/software/gaussian16/sse4/tar/g16/l103.exe)

 GradGradGradGradGradGradGradGradGradGradGradGradGradGradGradGradGradGrad
 Berny optimization.
 Initialization pass.
                           ----------------------------
                           !    Initial Parameters    !
                           ! (Angstroms and Degrees)  !
 --------------------------                            --------------------------
 ! Name  Definition              Value          Derivative Info.                !
 --------------------------------------------------------------------------------
 ! R1    R(1,2)                  1.3867         estimate D2E/DX2                !
 ! R2    R(1,4)                  1.4097         estimate D2E/DX2                !
 ! R3    R(1,9)                  1.7361         estimate D2E/DX2                !
 ! R4    R(2,3)                  1.388          estimate D2E/DX2                !
 ! R5    R(2,20)                 1.0846         estimate D2E/DX2                !
 ! R6    R(3,6)                  1.4181         estimate D2E/DX2                !
 ! R7    R(3,19)                 1.0876         estimate D2E/DX2                !
 ! R8    R(4,5)                  1.439          estimate D2E/DX2                !
 ! R9    R(4,8)                  1.7609         estimate D2E/DX2                !
 ! R10   R(5,6)                  1.4418         estimate D2E/DX2                !
 ! R11   R(5,7)                  1.2849         estimate D2E/DX2                !
 ! R12   R(6,10)                 1.4932         estimate D2E/DX2                !
 ! R13   R(10,11)                1.4034         estimate D2E/DX2                !
 ! R14   R(10,13)                1.4063         estimate D2E/DX2                !
 ! R15   R(11,12)                1.3936         estimate D2E/DX2                !
 ! R16   R(12,15)                1.3893         estimate D2E/DX2                !
 ! R17   R(13,14)                1.3985         estimate D2E/DX2                !
 ! R18   R(13,18)                1.0899         estimate D2E/DX2                !
 ! R19   R(14,15)                1.3902         estimate D2E/DX2                !
 ! R20   R(14,17)                1.0852         estimate D2E/DX2                !
 ! R21   R(15,16)                1.7197         estimate D2E/DX2                !
 ! A1    A(2,1,4)              120.213          estimate D2E/DX2                !
 ! A2    A(2,1,9)              116.5318         estimate D2E/DX2                !
 ! A3    A(4,1,9)              123.2552         estimate D2E/DX2                !
 ! A4    A(1,2,3)              119.3113         estimate D2E/DX2                !
 ! A5    A(1,2,20)             120.9346         estimate D2E/DX2                !
 ! A6    A(3,2,20)             119.753          estimate D2E/DX2                !
 ! A7    A(2,3,6)              122.0118         estimate D2E/DX2                !
 ! A8    A(2,3,19)             118.2106         estimate D2E/DX2                !
 ! A9    A(6,3,19)             119.7741         estimate D2E/DX2                !
 ! A10   A(1,4,5)              122.7473         estimate D2E/DX2                !
 ! A11   A(1,4,8)              117.7567         estimate D2E/DX2                !
 ! A12   A(5,4,8)              119.496          estimate D2E/DX2                !
 ! A13   A(4,5,6)              115.2254         estimate D2E/DX2                !
 ! A14   A(4,5,7)              122.3438         estimate D2E/DX2                !
 ! A15   A(6,5,7)              122.4257         estimate D2E/DX2                !
 ! A16   A(3,6,5)              120.4804         estimate D2E/DX2                !
 ! A17   A(3,6,10)             116.5838         estimate D2E/DX2                !
 ! A18   A(5,6,10)             122.9352         estimate D2E/DX2                !
 ! A19   A(6,10,11)            120.2215         estimate D2E/DX2                !
 ! A20   A(6,10,13)            122.4            estimate D2E/DX2                !
 ! A21   A(11,10,13)           117.3431         estimate D2E/DX2                !
 ! A22   A(10,11,12)           121.7127         estimate D2E/DX2                !
 ! A23   A(11,12,15)           119.5282         estimate D2E/DX2                !
 ! A24   A(10,13,14)           121.4798         estimate D2E/DX2                !
 ! A25   A(10,13,18)           119.1388         estimate D2E/DX2                !
 ! A26   A(14,13,18)           119.3652         estimate D2E/DX2                !
 ! A27   A(13,14,15)           119.4325         estimate D2E/DX2                !
 ! A28   A(13,14,17)           119.3895         estimate D2E/DX2                !
 ! A29   A(15,14,17)           121.1755         estimate D2E/DX2                !
 ! A30   A(12,15,14)           120.5002         estimate D2E/DX2                !
 ! A31   A(12,15,16)           119.1401         estimate D2E/DX2                !
 ! A32   A(14,15,16)           120.3578         estimate D2E/DX2                !
 ! D1    D(4,1,2,3)             -0.5348         estimate D2E/DX2                !
 ! D2    D(4,1,2,20)           179.8443         estimate D2E/DX2                !
 ! D3    D(9,1,2,3)            179.4643         estimate D2E/DX2                !
 ! D4    D(9,1,2,20)            -0.1566         estimate D2E/DX2                !
 ! D5    D(2,1,4,5)             -0.2096         estimate D2E/DX2                !
 ! D6    D(2,1,4,8)            179.7483         estimate D2E/DX2                !
 ! D7    D(9,1,4,5)            179.7914         estimate D2E/DX2                !
 ! D8    D(9,1,4,8)             -0.2507         estimate D2E/DX2                !
 ! D9    D(1,2,3,6)              0.4164         estimate D2E/DX2                !
 ! D10   D(1,2,3,19)          -178.8925         estimate D2E/DX2                !
 ! D11   D(20,2,3,6)          -179.9583         estimate D2E/DX2                !
 ! D12   D(20,2,3,19)            0.7328         estimate D2E/DX2                !
 ! D13   D(2,3,6,5)              0.4487         estimate D2E/DX2                !
 ! D14   D(2,3,6,10)          -179.2579         estimate D2E/DX2                !
 ! D15   D(19,3,6,5)           179.7471         estimate D2E/DX2                !
 ! D16   D(19,3,6,10)            0.0404         estimate D2E/DX2                !
 ! D17   D(1,4,5,6)              1.0135         estimate D2E/DX2                !
 ! D18   D(1,4,5,7)           -178.1868         estimate D2E/DX2                !
 ! D19   D(8,4,5,6)           -178.9437         estimate D2E/DX2                !
 ! D20   D(8,4,5,7)              1.856          estimate D2E/DX2                !
 ! D21   D(4,5,6,3)             -1.113          estimate D2E/DX2                !
 ! D22   D(4,5,6,10)           178.5744         estimate D2E/DX2                !
 ! D23   D(7,5,6,3)            178.0866         estimate D2E/DX2                !
 ! D24   D(7,5,6,10)            -2.226          estimate D2E/DX2                !
 ! D25   D(3,6,10,11)          -45.8418         estimate D2E/DX2                !
 ! D26   D(3,6,10,13)          131.9357         estimate D2E/DX2                !
 ! D27   D(5,6,10,11)          134.4594         estimate D2E/DX2                !
 ! D28   D(5,6,10,13)          -47.7631         estimate D2E/DX2                !
 ! D29   D(6,10,11,12)         177.8599         estimate D2E/DX2                !
 ! D30   D(13,10,11,12)         -0.0277         estimate D2E/DX2                !
 ! D31   D(6,10,13,14)        -178.3076         estimate D2E/DX2                !
 ! D32   D(6,10,13,18)           3.1643         estimate D2E/DX2                !
 ! D33   D(11,10,13,14)         -0.4695         estimate D2E/DX2                !
 ! D34   D(11,10,13,18)       -178.9977         estimate D2E/DX2                !
 ! D35   D(10,11,12,15)          0.2731         estimate D2E/DX2                !
 ! D36   D(11,12,15,14)         -0.0261         estimate D2E/DX2                !
 ! D37   D(11,12,15,16)       -179.5301         estimate D2E/DX2                !
 ! D38   D(10,13,14,15)          0.7159         estimate D2E/DX2                !
 ! D39   D(10,13,14,17)       -178.7203         estimate D2E/DX2                !
 ! D40   D(18,13,14,15)        179.2408         estimate D2E/DX2                !
 ! D41   D(18,13,14,17)         -0.1954         estimate D2E/DX2                !
 ! D42   D(13,14,15,12)         -0.458          estimate D2E/DX2                !
 ! D43   D(13,14,15,16)        179.0399         estimate D2E/DX2                !
 ! D44   D(17,14,15,12)        178.9679         estimate D2E/DX2                !
 ! D45   D(17,14,15,16)         -1.5342         estimate D2E/DX2                !
 --------------------------------------------------------------------------------
 Trust Radius=3.00D-01 FncErr=1.00D-07 GrdErr=1.00D-06 EigMax=2.50D+02 EigMin=1.00D-04
 Number of steps in this run=    108 maximum allowed number of steps=    120.
 GradGradGradGradGradGradGradGradGradGradGradGradGradGradGradGradGradGrad

 Leave Link  103 at Tue Jul  5 22:32:35 2022, MaxMem=   671088640 cpu:               0.1 elap:               0.0
 (Enter /gpfs/software/gaussian16/sse4/tar/g16/l202.exe)
                          Input orientation:                          
 ---------------------------------------------------------------------
 Center     Atomic      Atomic             Coordinates (Angstroms)
 Number     Number       Type             X           Y           Z
 ---------------------------------------------------------------------
      1          6           0       -7.889170   -1.506150    6.826920
      2          6           0       -7.130490   -2.538080    7.358440
      3          6           0       -5.922690   -2.870940    6.761000
      4          6           0       -7.430410   -0.796910    5.698260
      5          6           0       -6.179490   -1.090040    5.050290
      6          6           0       -5.431430   -2.181250    5.623490
      7          8           0       -5.752810   -0.416450    4.042700
      8         17           0       -8.448550    0.496550    5.072920
      9         17           0       -9.393270   -1.160270    7.622040
     10          6           0       -4.127050   -2.651060    5.068930
     11          6           0       -3.046710   -2.909250    5.926690
     12          6           0       -1.829710   -3.390440    5.447620
     13          6           0       -3.935960   -2.896680    3.697450
     14          6           0       -2.716200   -3.369780    3.203260
     15          6           0       -1.671480   -3.617950    4.086200
     16         17           0       -0.169530   -4.223360    3.507350
     17          1           0       -2.599300   -3.527850    2.136000
     18          1           0       -4.750200   -2.690650    3.002930
     19          1           0       -5.351000   -3.695050    7.181500
     20          1           0       -7.471000   -3.089820    8.227930
 ---------------------------------------------------------------------
                    Distance matrix (angstroms):
                    1          2          3          4          5
     1  C    0.000000
     2  C    1.386719   0.000000
     3  C    2.394586   1.387988   0.000000
     4  C    1.409736   2.424422   2.775651   0.000000
     5  C    2.500513   2.885962   2.482756   1.438955   0.000000
     6  C    2.818597   2.454421   1.418075   2.432675   1.441836
     7  O    3.674692   4.170545   3.666406   2.387461   1.284919
     8  Cl   2.720336   4.021177   4.535369   1.760880   2.768829
     9  Cl   1.736135   2.662333   3.963926   2.772324   4.116699
    10  C    4.307539   3.778263   2.477049   3.840067   2.578690
    11  C    5.121379   4.343378   2.994796   4.871446   3.727186
    12  C    6.493849   5.698773   4.329819   6.177140   4.936628
    13  C    5.230203   4.872008   3.651451   4.541305   3.182381
    14  C    6.585108   6.119085   4.815385   5.921863   4.539065
    15  C    7.115540   6.455576   5.077929   6.612282   5.257561
    16  Cl   8.831513   8.131791   6.746416   8.322321   6.951113
    17  H    7.353552   6.984641   5.732981   6.594494   5.220514
    18  H    5.087148   4.965836   3.940854   4.246714   2.965890
    19  H    3.370359   2.129900   1.087569   3.863051   3.466198
    20  H    2.155390   1.084609   2.144075   3.414427   3.970455
                    6          7          8          9         10
     6  C    0.000000
     7  O    2.390962   0.000000
     8  Cl   4.071456   3.026869   0.000000
     9  Cl   4.553326   5.159253   3.183640   0.000000
    10  C    1.493206   2.947834   5.346291   6.039362   0.000000
    11  C    2.511733   4.133576   6.442691   6.797938   1.403406
    12  C    3.803348   5.119485   7.684929   8.179804   2.442920
    13  C    2.541240   3.093814   5.811144   6.942605   1.406343
    14  C    3.826564   4.318312   7.162679   8.306071   2.446994
    15  C    4.308665   5.187364   7.989456   8.841289   2.816107
    16  Cl   6.027923   6.778804   9.657677  10.554173   4.535705
    17  H    4.690083   4.822960   7.683425   9.047657   3.421236
    18  H    2.755158   2.694130   5.302914   6.725797   2.158295
    19  H    2.173811   4.556614   5.622316   4.791569   2.655357
    20  H    3.430518   5.255020   4.875627   2.790231   4.621016
                   11         12         13         14         15
    11  C    0.000000
    12  C    1.393607   0.000000
    13  C    2.400091   2.782658   0.000000
    14  C    2.781797   2.413181   1.398521   0.000000
    15  C    2.404354   1.389339   2.408158   1.390184   0.000000
    16  Cl   3.982243   2.686001   3.997776   2.703072   1.719722
    17  H    3.866804   3.402643   2.150154   1.085217   2.161538
    18  H    3.390876   3.872399   1.089859   2.153719   3.392916
    19  H    2.738938   3.936827   3.844260   4.782715   4.808918
    20  H    4.990256   6.296400   5.749701   6.923425   7.146137
                   16         17         18         19         20
    16  Cl   0.000000
    17  H    2.875433   0.000000
    18  H    4.856560   2.465531   0.000000
    19  H    6.373862   5.749511   4.339381   0.000000
    20  H    8.768138   7.812614   5.904466   2.440434   0.000000
 Stoichiometry    C12H4Cl3O(1-)
 Framework group  C1[X(C12H4Cl3O)]
 Deg. of freedom    54
 Full point group                 C1      NOp   1
 Largest Abelian subgroup         C1      NOp   1
 Largest concise Abelian subgroup C1      NOp   1
                         Standard orientation:                         
 ---------------------------------------------------------------------
 Center     Atomic      Atomic             Coordinates (Angstroms)
 Number     Number       Type             X           Y           Z
 ---------------------------------------------------------------------
      1          6           0        2.941754   -0.789985    0.085612
      2          6           0        2.064582   -1.858603    0.193381
      3          6           0        0.697501   -1.622608    0.149721
      4          6           0        2.447249    0.520007   -0.077918
      5          6           0        1.041208    0.818453   -0.145518
      6          6           0        0.164577   -0.318347   -0.011010
      7          8           0        0.599653    2.011122   -0.328786
      8         17           0        3.618353    1.829218   -0.201128
      9         17           0        4.634971   -1.165618    0.163578
     10          6           0       -1.324007   -0.201719   -0.024497
     11          6           0       -2.095168   -1.088990   -0.791053
     12          6           0       -3.487781   -1.036388   -0.792135
     13          6           0       -2.012301    0.750513    0.748360
     14          6           0       -3.409096    0.819967    0.747734
     15          6           0       -4.137491   -0.080236   -0.021478
     16         17           0       -5.856539   -0.032127   -0.020742
     17          1           0       -3.904703    1.581798    1.340764
     18          1           0       -1.441955    1.464702    1.342021
     19          1           0        0.025660   -2.471433    0.254281
     20          1           0        2.432267   -2.871474    0.316982
 ---------------------------------------------------------------------
 Rotational constants (GHZ):           1.1996538           0.1515709           0.1373051
 Leave Link  202 at Tue Jul  5 22:33:36 2022, MaxMem=   671088640 cpu:               0.1 elap:               0.1
 (Enter /gpfs/software/gaussian16/sse4/tar/g16/l301.exe)
 Standard basis: 6-311+G(d,p) (5D, 7F)
 Ernie: Thresh=  0.10000D-02 Tol=  0.10000D-05 Strict=F.
 There are   416 symmetry adapted cartesian basis functions of A   symmetry.
 There are   400 symmetry adapted basis functions of A   symmetry.
   400 basis functions,   659 primitive gaussians,   416 cartesian basis functions
    68 alpha electrons       68 beta electrons
       nuclear repulsion energy      1235.2301675946 Hartrees.
 IExCor= 4336 DFT=T Ex+Corr=M062X ExCW=0 ScaHFX=  0.540000
 ScaDFX=  1.000000  1.000000  1.000000  1.000000 ScalE2=  1.000000  1.000000
 IRadAn=      5 IRanWt=     -1 IRanGd=            0 ICorTp=0 IEmpDi=  4
 NAtoms=   20 NActive=   20 NUniq=   20 SFac= 1.00D+00 NAtFMM=   60 NAOKFM=F Big=F
 Integral buffers will be    131072 words long.
 Raffenetti 2 integral format.
 Two-electron integral symmetry is turned on.
 Leave Link  301 at Tue Jul  5 22:34:52 2022, MaxMem=   671088640 cpu:               0.5 elap:               0.1
 (Enter /gpfs/software/gaussian16/sse4/tar/g16/l302.exe)
 NPDir=0 NMtPBC=     1 NCelOv=     1 NCel=       1 NClECP=     1 NCelD=      1
         NCelK=      1 NCelE2=     1 NClLst=     1 CellRange=     0.0.
 One-electron integrals computed using PRISM.
 One-electron integral symmetry used in STVInt
 NBasis=   400 RedAO= T EigKep=  1.14D-06  NBF=   400
 NBsUse=   399 1.00D-06 EigRej=  4.88D-07 NBFU=   399
 Precomputing XC quadrature grid using
 IXCGrd= 4 IRadAn=           5 IRanWt=          -1 IRanGd=           0 AccXCQ= 0.00D+00.
 Generated NRdTot=       0 NPtTot=           0 NUsed=           0 NTot=          32
 NSgBfM=   407   407   407   407   407 MxSgAt=    20 MxSgA2=    20.
 Leave Link  302 at Tue Jul  5 22:36:07 2022, MaxMem=   671088640 cpu:               2.9 elap:               0.6
 (Enter /gpfs/software/gaussian16/sse4/tar/g16/l303.exe)
 DipDrv:  MaxL=1.
 Leave Link  303 at Tue Jul  5 22:37:07 2022, MaxMem=   671088640 cpu:               0.3 elap:               0.1
 (Enter /gpfs/software/gaussian16/sse4/tar/g16/l401.exe)
 ExpMin= 4.38D-02 ExpMax= 1.06D+05 ExpMxC= 3.62D+03 IAcc=3 IRadAn=         5 AccDes= 0.00D+00
 Harris functional with IExCor= 1009 and IRadAn=       5 diagonalized for initial guess.
 HarFok:  IExCor= 1009 AccDes= 0.00D+00 IRadAn=         5 IDoV= 1 UseB2=F ITyADJ=14
 ICtDFT=  3500011 ScaDFX=  1.000000  1.000000  1.000000  1.000000
 FoFCou: FMM=F IPFlag=           0 FMFlag=      100000 FMFlg1=           0
         NFxFlg=           0 DoJE=T BraDBF=F KetDBF=T FulRan=T
         wScrn=  0.000000 ICntrl=       500 IOpCl=  0 I1Cent=   200000004 NGrid=           0
         NMat0=    1 NMatS0=      1 NMatT0=    0 NMatD0=    1 NMtDS0=    0 NMtDT0=    0
 Petite list used in FoFCou.
 Harris En= -1914.47238175667    
 JPrj=0 DoOrth=F DoCkMO=F.
 Leave Link  401 at Tue Jul  5 22:38:13 2022, MaxMem=   671088640 cpu:              23.1 elap:               4.6
 (Enter /gpfs/software/gaussian16/sse4/tar/g16/l502.exe)
 Integral symmetry usage will be decided dynamically.
 Closed shell SCF:
 Using DIIS extrapolation, IDIIS=  1040.
 NGot=   671088640 LenX=   670736251 LenY=   670562754
 Requested convergence on RMS density matrix=1.00D-08 within 128 cycles.
 Requested convergence on MAX density matrix=1.00D-06.
 Requested convergence on             energy=1.00D-06.
 No special actions if energy rises.
 Fock matrices will be formed incrementally for  20 cycles.

 Cycle   1  Pass 1  IDiag  1:
 FoFJK:  IHMeth= 1 ICntrl=       0 DoSepK=F KAlg= 0 I1Cent=           0 FoldK=F
 IRaf= 800000000 NMat=       1 IRICut=       1 DoRegI=T DoRafI=F ISym2E= 0 IDoP0=0 IntGTp=1.
 FoFCou: FMM=F IPFlag=           0 FMFlag=      100000 FMFlg1=           0
         NFxFlg=           0 DoJE=F BraDBF=F KetDBF=F FulRan=T
         wScrn=  0.000000 ICntrl=         0 IOpCl=  0 I1Cent=           0 NGrid=           0
         NMat0=    1 NMatS0=      1 NMatT0=    0 NMatD0=    1 NMtDS0=    0 NMtDT0=    0
 Symmetry not used in FoFCou.
 E= -1914.82305553715    
 DIIS: error= 2.39D-02 at cycle   1 NSaved=   1.
 NSaved= 1 IEnMin= 1 EnMin= -1914.82305553715     IErMin= 1 ErrMin= 2.39D-02
 ErrMax= 2.39D-02  0.00D+00 EMaxC= 1.00D-01 BMatC= 6.55D-01 BMatP= 6.55D-01
 IDIUse=3 WtCom= 7.61D-01 WtEn= 2.39D-01
 Coeff-Com:  0.100D+01
 Coeff-En:   0.100D+01
 Coeff:      0.100D+01
 Gap=     0.222 Goal=   None    Shift=    0.000
 GapD=    0.222 DampG=1.000 DampE=0.500 DampFc=0.5000 IDamp=-1.
 Damping current iteration by 5.00D-01
 RMSDP=5.30D+00 MaxDP=3.46D+02              OVMax= 9.96D-01

 Cycle   2  Pass 1  IDiag  1:
 RMSU=  2.56D+00    CP:  3.00D+00
 E= -1914.00863227198     Delta-E=        0.814423265162 Rises=F Damp=T
 DIIS: error= 2.44D-02 at cycle   2 NSaved=   2.
 NSaved= 2 IEnMin= 1 EnMin= -1914.82305553715     IErMin= 1 ErrMin= 2.39D-02
 ErrMax= 2.44D-02  0.00D+00 EMaxC= 1.00D-01 BMatC= 3.59D-01 BMatP= 6.55D-01
 IDIUse=3 WtCom= 7.56D-01 WtEn= 2.44D-01
 Coeff-Com:  0.373D+00 0.627D+00
 Coeff-En:   0.791D+00 0.209D+00
 Coeff:      0.475D+00 0.525D+00
 Gap=    -0.097 Goal=   None    Shift=    0.000
 RMSDP=2.66D+00 MaxDP=1.73D+02 DE= 8.14D-01 OVMax= 6.84D-01

 Cycle   3  Pass 1  IDiag  1:
 RMSU=  6.73D-02    CP:  9.21D-01 -2.91D-04
 E= -1914.90305497439     Delta-E=       -0.894422702401 Rises=F Damp=F
 DIIS: error= 2.76D-02 at cycle   3 NSaved=   3.
 NSaved= 3 IEnMin= 3 EnMin= -1914.90305497439     IErMin= 1 ErrMin= 2.39D-02
 ErrMax= 2.76D-02  0.00D+00 EMaxC= 1.00D-01 BMatC= 3.88D-01 BMatP= 3.59D-01
 IDIUse=3 WtCom= 7.24D-01 WtEn= 2.76D-01
 EnCoef did     3 forward-backward iterations
 Coeff-Com:  0.937D-01 0.473D+00 0.433D+00
 Coeff-En:   0.236D+00 0.188D+00 0.576D+00
 Coeff:      0.133D+00 0.394D+00 0.473D+00
 Gap=     0.303 Goal=   None    Shift=    0.000
 RMSDP=4.71D-02 MaxDP=4.23D+00 DE=-8.94D-01 OVMax= 2.21D-01

 Cycle   4  Pass 1  IDiag  1:
 RMSU=  3.27D-02    CP:  9.40D-01  1.60D-03  5.07D-01
 E= -1915.29021791579     Delta-E=       -0.387162941401 Rises=F Damp=F
 DIIS: error= 6.99D-03 at cycle   4 NSaved=   4.
 NSaved= 4 IEnMin= 4 EnMin= -1915.29021791579     IErMin= 4 ErrMin= 6.99D-03
 ErrMax= 6.99D-03  0.00D+00 EMaxC= 1.00D-01 BMatC= 3.07D-02 BMatP= 3.59D-01
 IDIUse=3 WtCom= 9.30D-01 WtEn= 6.99D-02
 Coeff-Com: -0.688D-01 0.211D+00 0.873D-01 0.770D+00
 Coeff-En:   0.000D+00 0.000D+00 0.000D+00 0.100D+01
 Coeff:     -0.640D-01 0.197D+00 0.812D-01 0.786D+00
 Gap=     0.118 Goal=   None    Shift=    0.000
 RMSDP=2.46D-02 MaxDP=3.38D+00 DE=-3.87D-01 OVMax= 5.03D-02

 Cycle   5  Pass 1  IDiag  1:
 RMSU=  1.55D-02    CP:  9.09D-01  2.22D-03  3.41D-01  1.41D+00
 E= -1915.30455815768     Delta-E=       -0.014340241896 Rises=F Damp=F
 DIIS: error= 8.50D-03 at cycle   5 NSaved=   5.
 NSaved= 5 IEnMin= 5 EnMin= -1915.30455815768     IErMin= 4 ErrMin= 6.99D-03
 ErrMax= 8.50D-03  0.00D+00 EMaxC= 1.00D-01 BMatC= 2.28D-02 BMatP= 3.07D-02
 IDIUse=3 WtCom= 9.15D-01 WtEn= 8.50D-02
 Coeff-Com: -0.700D-01 0.125D+00-0.530D-01 0.448D+00 0.550D+00
 Coeff-En:   0.000D+00 0.000D+00 0.000D+00 0.158D+00 0.842D+00
 Coeff:     -0.641D-01 0.114D+00-0.485D-01 0.424D+00 0.575D+00
 Gap=     0.108 Goal=   None    Shift=    0.000
 RMSDP=1.59D-02 MaxDP=2.99D+00 DE=-1.43D-02 OVMax= 6.18D-02

 Cycle   6  Pass 1  IDiag  1:
 RMSU=  1.04D-02    CP:  9.46D-01  2.81D-03  3.25D-01  1.62D+00  1.16D+00
 E= -1915.32523829607     Delta-E=       -0.020680138383 Rises=F Damp=F
 DIIS: error= 4.19D-03 at cycle   6 NSaved=   6.
 NSaved= 6 IEnMin= 6 EnMin= -1915.32523829607     IErMin= 6 ErrMin= 4.19D-03
 ErrMax= 4.19D-03  0.00D+00 EMaxC= 1.00D-01 BMatC= 7.21D-03 BMatP= 2.28D-02
 IDIUse=3 WtCom= 9.58D-01 WtEn= 4.19D-02
 Coeff-Com: -0.366D-01 0.507D-01-0.939D-01 0.591D-01 0.468D+00 0.552D+00
 Coeff-En:   0.000D+00 0.000D+00 0.000D+00 0.000D+00 0.000D+00 0.100D+01
 Coeff:     -0.350D-01 0.486D-01-0.900D-01 0.566D-01 0.449D+00 0.571D+00
 Gap=     0.107 Goal=   None    Shift=    0.000
 RMSDP=6.61D-03 MaxDP=8.24D-01 DE=-2.07D-02 OVMax= 3.21D-02

 Cycle   7  Pass 1  IDiag  1:
 RMSU=  3.85D-03    CP:  9.49D-01  2.91D-03  2.89D-01  1.70D+00  1.41D+00
                    CP:  1.04D+00
 E= -1915.33178609994     Delta-E=       -0.006547803879 Rises=F Damp=F
 DIIS: error= 2.04D-03 at cycle   7 NSaved=   7.
 NSaved= 7 IEnMin= 7 EnMin= -1915.33178609994     IErMin= 7 ErrMin= 2.04D-03
 ErrMax= 2.04D-03  0.00D+00 EMaxC= 1.00D-01 BMatC= 1.19D-03 BMatP= 7.21D-03
 IDIUse=3 WtCom= 9.80D-01 WtEn= 2.04D-02
 Coeff-Com: -0.504D-02 0.752D-02-0.480D-01-0.109D+00 0.934D-01 0.363D+00
 Coeff-Com:  0.698D+00
 Coeff-En:   0.000D+00 0.000D+00 0.000D+00 0.000D+00 0.000D+00 0.000D+00
 Coeff-En:   0.100D+01
 Coeff:     -0.494D-02 0.737D-02-0.470D-01-0.106D+00 0.915D-01 0.356D+00
 Coeff:      0.704D+00
 Gap=     0.101 Goal=   None    Shift=    0.000
 RMSDP=6.29D-03 MaxDP=1.06D+00 DE=-6.55D-03 OVMax= 1.70D-02

 Cycle   8  Pass 1  IDiag  1:
 RMSU=  2.19D-03    CP:  9.56D-01  3.05D-03  2.45D-01  1.77D+00  1.60D+00
                    CP:  1.32D+00  1.16D+00
 E= -1915.33340077420     Delta-E=       -0.001614674252 Rises=F Damp=F
 DIIS: error= 4.32D-04 at cycle   8 NSaved=   8.
 NSaved= 8 IEnMin= 8 EnMin= -1915.33340077420     IErMin= 8 ErrMin= 4.32D-04
 ErrMax= 4.32D-04  0.00D+00 EMaxC= 1.00D-01 BMatC= 6.66D-05 BMatP= 1.19D-03
 IDIUse=3 WtCom= 9.96D-01 WtEn= 4.32D-03
 Coeff-Com:  0.122D-02 0.515D-03-0.159D-02-0.329D-01-0.302D-01 0.275D-01
 Coeff-Com:  0.268D+00 0.768D+00
 Coeff-En:   0.000D+00 0.000D+00 0.000D+00 0.000D+00 0.000D+00 0.000D+00
 Coeff-En:   0.000D+00 0.100D+01
 Coeff:      0.122D-02 0.512D-03-0.158D-02-0.328D-01-0.301D-01 0.273D-01
 Coeff:      0.267D+00 0.769D+00
 Gap=     0.101 Goal=   None    Shift=    0.000
 RMSDP=1.49D-03 MaxDP=1.65D-01 DE=-1.61D-03 OVMax= 7.76D-03

 Cycle   9  Pass 1  IDiag  1:
 RMSU=  7.38D-04    CP:  9.56D-01  3.11D-03  2.39D-01  1.80D+00  1.64D+00
                    CP:  1.34D+00  1.11D+00  9.20D-01
 E= -1915.33349700006     Delta-E=       -0.000096225868 Rises=F Damp=F
 DIIS: error= 1.25D-04 at cycle   9 NSaved=   9.
 NSaved= 9 IEnMin= 9 EnMin= -1915.33349700006     IErMin= 9 ErrMin= 1.25D-04
 ErrMax= 1.25D-04  0.00D+00 EMaxC= 1.00D-01 BMatC= 1.22D-05 BMatP= 6.66D-05
 IDIUse=3 WtCom= 9.99D-01 WtEn= 1.25D-03
 Coeff-Com:  0.959D-03-0.931D-03 0.495D-02-0.428D-02-0.210D-01-0.295D-01
 Coeff-Com:  0.474D-01 0.350D+00 0.653D+00
 Coeff-En:   0.000D+00 0.000D+00 0.000D+00 0.000D+00 0.000D+00 0.000D+00
 Coeff-En:   0.000D+00 0.000D+00 0.100D+01
 Coeff:      0.958D-03-0.930D-03 0.495D-02-0.428D-02-0.210D-01-0.295D-01
 Coeff:      0.473D-01 0.349D+00 0.653D+00
 Gap=     0.102 Goal=   None    Shift=    0.000
 RMSDP=6.67D-04 MaxDP=9.88D-02 DE=-9.62D-05 OVMax= 2.63D-03

 Cycle  10  Pass 1  IDiag  1:
 RMSU=  3.45D-04    CP:  9.55D-01  3.09D-03  2.42D-01  1.79D+00  1.63D+00
                    CP:  1.34D+00  1.06D+00  8.51D-01  9.63D-01
 E= -1915.33351344387     Delta-E=       -0.000016443806 Rises=F Damp=F
 DIIS: error= 1.03D-04 at cycle  10 NSaved=  10.
 NSaved=10 IEnMin=10 EnMin= -1915.33351344387     IErMin=10 ErrMin= 1.03D-04
 ErrMax= 1.03D-04  0.00D+00 EMaxC= 1.00D-01 BMatC= 4.70D-06 BMatP= 1.22D-05
 IDIUse=3 WtCom= 9.99D-01 WtEn= 1.03D-03
 Coeff-Com:  0.311D-03-0.460D-03 0.331D-02 0.484D-02-0.512D-03-0.175D-01
 Coeff-Com: -0.226D-01 0.166D-01 0.295D+00 0.721D+00
 Coeff-En:   0.000D+00 0.000D+00 0.000D+00 0.000D+00 0.000D+00 0.000D+00
 Coeff-En:   0.000D+00 0.000D+00 0.000D+00 0.100D+01
 Coeff:      0.311D-03-0.459D-03 0.330D-02 0.483D-02-0.512D-03-0.175D-01
 Coeff:     -0.226D-01 0.165D-01 0.295D+00 0.721D+00
 Gap=     0.102 Goal=   None    Shift=    0.000
 RMSDP=4.33D-04 MaxDP=7.58D-02 DE=-1.64D-05 OVMax= 1.64D-03

 Cycle  11  Pass 1  IDiag  1:
 RMSU=  9.85D-05    CP:  9.54D-01  3.10D-03  2.41D-01  1.78D+00  1.63D+00
                    CP:  1.32D+00  1.02D+00  8.33D-01  1.11D+00  1.21D+00
 E= -1915.33351899675     Delta-E=       -0.000005552874 Rises=F Damp=F
 DIIS: error= 4.91D-05 at cycle  11 NSaved=  11.
 NSaved=11 IEnMin=11 EnMin= -1915.33351899675     IErMin=11 ErrMin= 4.91D-05
 ErrMax= 4.91D-05  0.00D+00 EMaxC= 1.00D-01 BMatC= 8.28D-07 BMatP= 4.70D-06
 IDIUse=1 WtCom= 1.00D+00 WtEn= 0.00D+00
 Coeff-Com:  0.232D-04-0.335D-03 0.166D-03 0.259D-02 0.704D-02 0.143D-02
 Coeff-Com: -0.202D-01-0.908D-01-0.593D-01 0.237D+00 0.922D+00
 Coeff:      0.232D-04-0.335D-03 0.166D-03 0.259D-02 0.704D-02 0.143D-02
 Coeff:     -0.202D-01-0.908D-01-0.593D-01 0.237D+00 0.922D+00
 Gap=     0.102 Goal=   None    Shift=    0.000
 RMSDP=2.51D-04 MaxDP=4.00D-02 DE=-5.55D-06 OVMax= 1.27D-03

 Cycle  12  Pass 1  IDiag  1:
 RMSU=  4.94D-05    CP:  9.54D-01  3.09D-03  2.43D-01  1.78D+00  1.62D+00
                    CP:  1.31D+00  9.89D-01  8.01D-01  1.16D+00  1.41D+00
                    CP:  1.33D+00
 E= -1915.33352062242     Delta-E=       -0.000001625677 Rises=F Damp=F
 DIIS: error= 1.44D-05 at cycle  12 NSaved=  12.
 NSaved=12 IEnMin=12 EnMin= -1915.33352062242     IErMin=12 ErrMin= 1.44D-05
 ErrMax= 1.44D-05  0.00D+00 EMaxC= 1.00D-01 BMatC= 1.84D-07 BMatP= 8.28D-07
 IDIUse=1 WtCom= 1.00D+00 WtEn= 0.00D+00
 Coeff-Com: -0.815D-05-0.623D-04-0.236D-03 0.532D-03 0.325D-02 0.341D-02
 Coeff-Com: -0.337D-02-0.352D-01-0.617D-01-0.266D-01 0.364D+00 0.755D+00
 Coeff:     -0.815D-05-0.623D-04-0.236D-03 0.532D-03 0.325D-02 0.341D-02
 Coeff:     -0.337D-02-0.352D-01-0.617D-01-0.266D-01 0.364D+00 0.755D+00
 Gap=     0.102 Goal=   None    Shift=    0.000
 RMSDP=1.07D-04 MaxDP=1.98D-02 DE=-1.63D-06 OVMax= 5.13D-04

 Cycle  13  Pass 1  IDiag  1:
 RMSU=  1.71D-05    CP:  9.54D-01  3.09D-03  2.43D-01  1.78D+00  1.62D+00
                    CP:  1.30D+00  9.77D-01  7.92D-01  1.17D+00  1.48D+00
                    CP:  1.48D+00  1.36D+00
 E= -1915.33352091456     Delta-E=       -0.000000292136 Rises=F Damp=F
 DIIS: error= 6.29D-06 at cycle  13 NSaved=  13.
 NSaved=13 IEnMin=13 EnMin= -1915.33352091456     IErMin=13 ErrMin= 6.29D-06
 ErrMax= 6.29D-06  0.00D+00 EMaxC= 1.00D-01 BMatC= 1.85D-08 BMatP= 1.84D-07
 IDIUse=1 WtCom= 1.00D+00 WtEn= 0.00D+00
 Coeff-Com:  0.597D-05-0.144D-05-0.130D-03-0.340D-03 0.258D-03 0.140D-02
 Coeff-Com:  0.272D-02 0.995D-03-0.168D-01-0.567D-01-0.209D-02 0.349D+00
 Coeff-Com:  0.722D+00
 Coeff:      0.597D-05-0.144D-05-0.130D-03-0.340D-03 0.258D-03 0.140D-02
 Coeff:      0.272D-02 0.995D-03-0.168D-01-0.567D-01-0.209D-02 0.349D+00
 Coeff:      0.722D+00
 Gap=     0.102 Goal=   None    Shift=    0.000
 RMSDP=4.58D-05 MaxDP=4.73D-03 DE=-2.92D-07 OVMax= 3.06D-04

 Cycle  14  Pass 1  IDiag  1:
 RMSU=  1.11D-05    CP:  9.54D-01  3.09D-03  2.44D-01  1.78D+00  1.62D+00
                    CP:  1.30D+00  9.75D-01  7.87D-01  1.17D+00  1.51D+00
                    CP:  1.56D+00  1.62D+00  1.29D+00
 E= -1915.33352098861     Delta-E=       -0.000000074056 Rises=F Damp=F
 DIIS: error= 5.09D-06 at cycle  14 NSaved=  14.
 NSaved=14 IEnMin=14 EnMin= -1915.33352098861     IErMin=14 ErrMin= 5.09D-06
 ErrMax= 5.09D-06  0.00D+00 EMaxC= 1.00D-01 BMatC= 2.20D-09 BMatP= 1.85D-08
 IDIUse=1 WtCom= 1.00D+00 WtEn= 0.00D+00
 Coeff-Com: -0.564D-05 0.268D-04 0.149D-04-0.923D-04-0.454D-03-0.366D-03
 Coeff-Com:  0.111D-02 0.590D-02 0.530D-02-0.345D-02-0.618D-01-0.585D-01
 Coeff-Com:  0.109D+00 0.100D+01
 Coeff:     -0.564D-05 0.268D-04 0.149D-04-0.923D-04-0.454D-03-0.366D-03
 Coeff:      0.111D-02 0.590D-02 0.530D-02-0.345D-02-0.618D-01-0.585D-01
 Coeff:      0.109D+00 0.100D+01
 Gap=     0.102 Goal=   None    Shift=    0.000
 RMSDP=3.57D-05 MaxDP=4.77D-03 DE=-7.41D-08 OVMax= 2.73D-04

 Cycle  15  Pass 1  IDiag  1:
 RMSU=  5.57D-06    CP:  9.54D-01  3.09D-03  2.44D-01  1.78D+00  1.62D+00
                    CP:  1.30D+00  9.73D-01  7.84D-01  1.17D+00  1.53D+00
                    CP:  1.60D+00  1.83D+00  1.64D+00  1.49D+00
 E= -1915.33352102091     Delta-E=       -0.000000032294 Rises=F Damp=F
 DIIS: error= 3.28D-06 at cycle  15 NSaved=  15.
 NSaved=15 IEnMin=15 EnMin= -1915.33352102091     IErMin=15 ErrMin= 3.28D-06
 ErrMax= 3.28D-06  0.00D+00 EMaxC= 1.00D-01 BMatC= 1.40D-09 BMatP= 2.20D-09
 IDIUse=1 WtCom= 1.00D+00 WtEn= 0.00D+00
 Coeff-Com: -0.623D-05 0.118D-04 0.512D-04 0.117D-03-0.278D-03-0.713D-03
 Coeff-Com: -0.584D-03 0.203D-02 0.671D-02 0.209D-01-0.233D-01-0.121D+00
 Coeff-Com: -0.195D+00 0.413D+00 0.899D+00
 Coeff:     -0.623D-05 0.118D-04 0.512D-04 0.117D-03-0.278D-03-0.713D-03
 Coeff:     -0.584D-03 0.203D-02 0.671D-02 0.209D-01-0.233D-01-0.121D+00
 Coeff:     -0.195D+00 0.413D+00 0.899D+00
 Gap=     0.102 Goal=   None    Shift=    0.000
 RMSDP=1.87D-05 MaxDP=2.30D-03 DE=-3.23D-08 OVMax= 2.00D-04

 Cycle  16  Pass 1  IDiag  1:
 RMSU=  2.94D-06    CP:  9.54D-01  3.09D-03  2.44D-01  1.78D+00  1.62D+00
                    CP:  1.30D+00  9.72D-01  7.83D-01  1.16D+00  1.55D+00
                    CP:  1.62D+00  1.94D+00  1.80D+00  1.77D+00  1.53D+00
 E= -1915.33352103589     Delta-E=       -0.000000014985 Rises=F Damp=F
 DIIS: error= 1.92D-06 at cycle  16 NSaved=  16.
 NSaved=16 IEnMin=16 EnMin= -1915.33352103589     IErMin=16 ErrMin= 1.92D-06
 ErrMax= 1.92D-06  0.00D+00 EMaxC= 1.00D-01 BMatC= 2.77D-10 BMatP= 1.40D-09
 IDIUse=1 WtCom= 1.00D+00 WtEn= 0.00D+00
 Coeff-Com:  0.682D-06-0.205D-05 0.139D-04 0.886D-04 0.476D-04-0.101D-03
 Coeff-Com: -0.653D-03-0.139D-02-0.424D-03 0.873D-02 0.127D-01-0.148D-01
 Coeff-Com: -0.123D+00-0.266D+00 0.217D+00 0.117D+01
 Coeff:      0.682D-06-0.205D-05 0.139D-04 0.886D-04 0.476D-04-0.101D-03
 Coeff:     -0.653D-03-0.139D-02-0.424D-03 0.873D-02 0.127D-01-0.148D-01
 Coeff:     -0.123D+00-0.266D+00 0.217D+00 0.117D+01
 Gap=     0.102 Goal=   None    Shift=    0.000
 RMSDP=2.00D-05 MaxDP=2.60D-03 DE=-1.50D-08 OVMax= 1.93D-04

 Cycle  17  Pass 1  IDiag  1:
 RMSU=  9.66D-07    CP:  9.54D-01  3.09D-03  2.44D-01  1.78D+00  1.62D+00
                    CP:  1.30D+00  9.71D-01  7.81D-01  1.16D+00  1.56D+00
                    CP:  1.64D+00  2.04D+00  1.97D+00  2.07D+00  2.06D+00
                    CP:  1.62D+00
 E= -1915.33352104238     Delta-E=       -0.000000006488 Rises=F Damp=F
 DIIS: error= 5.46D-07 at cycle  17 NSaved=  17.
 NSaved=17 IEnMin=17 EnMin= -1915.33352104238     IErMin=17 ErrMin= 5.46D-07
 ErrMax= 5.46D-07  0.00D+00 EMaxC= 1.00D-01 BMatC= 1.29D-10 BMatP= 2.77D-10
 IDIUse=1 WtCom= 1.00D+00 WtEn= 0.00D+00
 Coeff-Com:  0.206D-05-0.416D-05-0.102D-05 0.144D-04 0.595D-04 0.131D-03
 Coeff-Com: -0.149D-03-0.878D-03-0.136D-02-0.440D-03 0.794D-02 0.130D-01
 Coeff-Com: -0.156D-01-0.146D+00-0.976D-01 0.456D+00 0.785D+00
 Coeff:      0.206D-05-0.416D-05-0.102D-05 0.144D-04 0.595D-04 0.131D-03
 Coeff:     -0.149D-03-0.878D-03-0.136D-02-0.440D-03 0.794D-02 0.130D-01
 Coeff:     -0.156D-01-0.146D+00-0.976D-01 0.456D+00 0.785D+00
 Gap=     0.102 Goal=   None    Shift=    0.000
 RMSDP=4.27D-06 MaxDP=4.97D-04 DE=-6.49D-09 OVMax= 5.25D-05

 Cycle  18  Pass 1  IDiag  1:
 RMSU=  5.51D-07    CP:  9.54D-01  3.09D-03  2.44D-01  1.78D+00  1.62D+00
                    CP:  1.30D+00  9.70D-01  7.81D-01  1.16D+00  1.56D+00
                    CP:  1.65D+00  2.06D+00  1.98D+00  2.13D+00  2.23D+00
                    CP:  1.83D+00  1.02D+00
 E= -1915.33352104299     Delta-E=       -0.000000000612 Rises=F Damp=F
 DIIS: error= 2.23D-07 at cycle  18 NSaved=  18.
 NSaved=18 IEnMin=18 EnMin= -1915.33352104299     IErMin=18 ErrMin= 2.23D-07
 ErrMax= 2.23D-07  0.00D+00 EMaxC= 1.00D-01 BMatC= 5.13D-11 BMatP= 1.29D-10
 IDIUse=1 WtCom= 1.00D+00 WtEn= 0.00D+00
 Coeff-Com:  0.947D-06-0.127D-05-0.211D-05-0.155D-04 0.124D-04 0.122D-03
 Coeff-Com:  0.110D-03-0.150D-04-0.453D-03-0.277D-02-0.571D-03 0.859D-02
 Coeff-Com:  0.253D-01 0.142D-01-0.123D+00-0.101D+00 0.390D+00 0.790D+00
 Coeff:      0.947D-06-0.127D-05-0.211D-05-0.155D-04 0.124D-04 0.122D-03
 Coeff:      0.110D-03-0.150D-04-0.453D-03-0.277D-02-0.571D-03 0.859D-02
 Coeff:      0.253D-01 0.142D-01-0.123D+00-0.101D+00 0.390D+00 0.790D+00
 Gap=     0.102 Goal=   None    Shift=    0.000
 RMSDP=2.80D-06 MaxDP=2.97D-04 DE=-6.12D-10 OVMax= 2.42D-05

 Cycle  19  Pass 1  IDiag  1:
 RMSU=  2.75D-07    CP:  9.54D-01  3.09D-03  2.44D-01  1.78D+00  1.62D+00
                    CP:  1.30D+00  9.70D-01  7.81D-01  1.16D+00  1.57D+00
                    CP:  1.65D+00  2.07D+00  1.99D+00  2.17D+00  2.30D+00
                    CP:  1.90D+00  1.20D+00  1.19D+00
 E= -1915.33352104306     Delta-E=       -0.000000000066 Rises=F Damp=F
 DIIS: error= 1.40D-07 at cycle  19 NSaved=  19.
 NSaved=19 IEnMin=19 EnMin= -1915.33352104306     IErMin=19 ErrMin= 1.40D-07
 ErrMax= 1.40D-07  0.00D+00 EMaxC= 1.00D-01 BMatC= 4.78D-12 BMatP= 5.13D-11
 IDIUse=1 WtCom= 1.00D+00 WtEn= 0.00D+00
 Coeff-Com: -0.791D-07 0.328D-07 0.112D-06-0.439D-05-0.537D-05 0.242D-04
 Coeff-Com:  0.430D-04 0.120D-03 0.146D-03-0.445D-03-0.116D-02 0.256D-03
 Coeff-Com:  0.682D-02 0.283D-01-0.150D-01-0.948D-01-0.412D-01 0.244D+00
 Coeff-Com:  0.872D+00
 Coeff:     -0.791D-07 0.328D-07 0.112D-06-0.439D-05-0.537D-05 0.242D-04
 Coeff:      0.430D-04 0.120D-03 0.146D-03-0.445D-03-0.116D-02 0.256D-03
 Coeff:      0.682D-02 0.283D-01-0.150D-01-0.948D-01-0.412D-01 0.244D+00
 Coeff:      0.872D+00
 Gap=     0.102 Goal=   None    Shift=    0.000
 RMSDP=4.23D-07 MaxDP=4.68D-05 DE=-6.64D-11 OVMax= 4.56D-06

 Cycle  20  Pass 1  IDiag  1:
 RMSU=  7.32D-08    CP:  9.54D-01  3.09D-03  2.44D-01  1.78D+00  1.62D+00
                    CP:  1.30D+00  9.70D-01  7.81D-01  1.16D+00  1.57D+00
                    CP:  1.65D+00  2.08D+00  1.99D+00  2.18D+00  2.30D+00
                    CP:  1.92D+00  1.24D+00  1.35D+00  1.05D+00
 E= -1915.33352104314     Delta-E=       -0.000000000076 Rises=F Damp=F
 DIIS: error= 4.40D-08 at cycle  20 NSaved=  20.
 NSaved=20 IEnMin=20 EnMin= -1915.33352104314     IErMin=20 ErrMin= 4.40D-08
 ErrMax= 4.40D-08  0.00D+00 EMaxC= 1.00D-01 BMatC= 8.42D-13 BMatP= 4.78D-12
 IDIUse=1 WtCom= 1.00D+00 WtEn= 0.00D+00
 Coeff-Com: -0.125D-06 0.106D-06 0.162D-06 0.127D-05-0.451D-05-0.859D-05
 Coeff-Com: -0.121D-04 0.261D-04 0.117D-03 0.354D-03-0.275D-03-0.116D-02
 Coeff-Com: -0.321D-02 0.610D-02 0.183D-01-0.116D-01-0.999D-01-0.476D-01
 Coeff-Com:  0.375D+00 0.763D+00
 Coeff:     -0.125D-06 0.106D-06 0.162D-06 0.127D-05-0.451D-05-0.859D-05
 Coeff:     -0.121D-04 0.261D-04 0.117D-03 0.354D-03-0.275D-03-0.116D-02
 Coeff:     -0.321D-02 0.610D-02 0.183D-01-0.116D-01-0.999D-01-0.476D-01
 Coeff:      0.375D+00 0.763D+00
 Gap=     0.102 Goal=   None    Shift=    0.000
 RMSDP=2.47D-07 MaxDP=3.04D-05 DE=-7.64D-11 OVMax= 1.81D-06

 Cycle  21  Pass 1  IDiag  1:
 Restarting incremental Fock formation.
 E= -1915.33352104312     Delta-E=        0.000000000018 Rises=F Damp=F
 DIIS: error= 2.16D-08 at cycle  21 NSaved=  20.
 NSaved=20 IEnMin=19 EnMin= -1915.33352104314     IErMin=20 ErrMin= 2.16D-08
 ErrMax= 2.16D-08  0.00D+00 EMaxC= 1.00D-01 BMatC= 1.19D-13 BMatP= 8.42D-13
 IDIUse=1 WtCom= 1.00D+00 WtEn= 0.00D+00
 Coeff-Com: -0.265D-07-0.612D-07 0.805D-06-0.913D-06-0.414D-05-0.111D-04
 Coeff-Com: -0.102D-04 0.226D-04 0.178D-03 0.983D-04-0.171D-03-0.198D-02
 Coeff-Com: -0.168D-02 0.898D-02 0.827D-02-0.372D-01-0.466D-01 0.359D-01
 Coeff-Com:  0.273D+00 0.761D+00
 Coeff:     -0.265D-07-0.612D-07 0.805D-06-0.913D-06-0.414D-05-0.111D-04
 Coeff:     -0.102D-04 0.226D-04 0.178D-03 0.983D-04-0.171D-03-0.198D-02
 Coeff:     -0.168D-02 0.898D-02 0.827D-02-0.372D-01-0.466D-01 0.359D-01
 Coeff:      0.273D+00 0.761D+00
 Gap=     0.102 Goal=   None    Shift=    0.000
 RMSDP=6.30D-08 MaxDP=6.37D-06 DE= 1.77D-11 OVMax= 2.17D-07

 Cycle  22  Pass 1  IDiag  1:
 RMSU=  6.11D-08    CP:  1.00D+00
 E= -1915.33352104300     Delta-E=        0.000000000122 Rises=F Damp=F
 DIIS: error= 7.89D-09 at cycle  22 NSaved=  20.
 NSaved=20 IEnMin=18 EnMin= -1915.33352104314     IErMin=20 ErrMin= 7.89D-09
 ErrMax= 7.89D-09  0.00D+00 EMaxC= 1.00D-01 BMatC= 1.82D-14 BMatP= 1.19D-13
 IDIUse=1 WtCom= 1.00D+00 WtEn= 0.00D+00
 Coeff-Com: -0.109D-07 0.163D-06-0.589D-07-0.282D-06-0.336D-05-0.565D-05
 Coeff-Com:  0.190D-05 0.247D-04 0.535D-04 0.362D-04-0.418D-03-0.134D-02
 Coeff-Com:  0.125D-02 0.440D-02-0.228D-02-0.101D-01-0.338D-01-0.793D-02
 Coeff-Com:  0.323D+00 0.728D+00
 Coeff:     -0.109D-07 0.163D-06-0.589D-07-0.282D-06-0.336D-05-0.565D-05
 Coeff:      0.190D-05 0.247D-04 0.535D-04 0.362D-04-0.418D-03-0.134D-02
 Coeff:      0.125D-02 0.440D-02-0.228D-02-0.101D-01-0.338D-01-0.793D-02
 Coeff:      0.323D+00 0.728D+00
 Gap=     0.102 Goal=   None    Shift=    0.000
 RMSDP=2.53D-08 MaxDP=3.00D-06 DE= 1.22D-10 OVMax= 1.17D-07

 Cycle  23  Pass 1  IDiag  1:
 RMSU=  1.39D-08    CP:  1.00D+00  1.29D+00
 E= -1915.33352104315     Delta-E=       -0.000000000149 Rises=F Damp=F
 DIIS: error= 2.09D-09 at cycle  23 NSaved=  20.
 NSaved=20 IEnMin=20 EnMin= -1915.33352104315     IErMin=20 ErrMin= 2.09D-09
 ErrMax= 2.09D-09  0.00D+00 EMaxC= 1.00D-01 BMatC= 2.96D-15 BMatP= 1.82D-14
 IDIUse=1 WtCom= 1.00D+00 WtEn= 0.00D+00
 Coeff-Com: -0.756D-07 0.129D-06 0.693D-06 0.259D-06-0.126D-05-0.299D-05
 Coeff-Com: -0.226D-04 0.776D-05 0.403D-04 0.148D-03-0.311D-03-0.913D-03
 Coeff-Com:  0.638D-03 0.546D-02 0.362D-02-0.213D-01-0.606D-01 0.456D-02
 Coeff-Com:  0.343D+00 0.726D+00
 Coeff:     -0.756D-07 0.129D-06 0.693D-06 0.259D-06-0.126D-05-0.299D-05
 Coeff:     -0.226D-04 0.776D-05 0.403D-04 0.148D-03-0.311D-03-0.913D-03
 Coeff:      0.638D-03 0.546D-02 0.362D-02-0.213D-01-0.606D-01 0.456D-02
 Coeff:      0.343D+00 0.726D+00
 Gap=     0.102 Goal=   None    Shift=    0.000
 RMSDP=6.67D-09 MaxDP=5.95D-07 DE=-1.49D-10 OVMax= 3.93D-08

 SCF Done:  E(RM062X) =  -1915.33352104     A.U. after   23 cycles
            NFock= 23  Conv=0.67D-08     -V/T= 2.0029
 KE= 1.909803775727D+03 PE=-7.014471424931D+03 EE= 1.954103960566D+03
 Leave Link  502 at Tue Jul  5 22:47:45 2022, MaxMem=   671088640 cpu:            2500.1 elap:             512.0
 (Enter /gpfs/software/gaussian16/sse4/tar/g16/l601.exe)
 Copying SCF densities to generalized density rwf, IOpCl= 0 IROHF=0.

 **********************************************************************

            Population analysis using the SCF density.

 **********************************************************************

 Orbital symmetries:
       Occupied  (A) (A) (A) (A) (A) (A) (A) (A) (A) (A) (A) (A)
                 (A) (A) (A) (A) (A) (A) (A) (A) (A) (A) (A) (A)
                 (A) (A) (A) (A) (A) (A) (A) (A) (A) (A) (A) (A)
                 (A) (A) (A) (A) (A) (A) (A) (A) (A) (A) (A) (A)
                 (A) (A) (A) (A) (A) (A) (A) (A) (A) (A) (A) (A)
                 (A) (A) (A) (A) (A) (A) (A) (A)
       Virtual   (A) (A) (A) (A) (A) (A) (A) (A) (A) (A) (A) (A)
                 (A) (A) (A) (A) (A) (A) (A) (A) (A) (A) (A) (A)
                 (A) (A) (A) (A) (A) (A) (A) (A) (A) (A) (A) (A)
                 (A) (A) (A) (A) (A) (A) (A) (A) (A) (A) (A) (A)
                 (A) (A) (A) (A) (A) (A) (A) (A) (A) (A) (A) (A)
                 (A) (A) (A) (A) (A) (A) (A) (A) (A) (A) (A) (A)
                 (A) (A) (A) (A) (A) (A) (A) (A) (A) (A) (A) (A)
                 (A) (A) (A) (A) (A) (A) (A) (A) (A) (A) (A) (A)
                 (A) (A) (A) (A) (A) (A) (A) (A) (A) (A) (A) (A)
                 (A) (A) (A) (A) (A) (A) (A) (A) (A) (A) (A) (A)
                 (A) (A) (A) (A) (A) (A) (A) (A) (A) (A) (A) (A)
                 (A) (A) (A) (A) (A) (A) (A) (A) (A) (A) (A) (A)
                 (A) (A) (A) (A) (A) (A) (A) (A) (A) (A) (A) (A)
                 (A) (A) (A) (A) (A) (A) (A) (A) (A) (A) (A) (A)
                 (A) (A) (A) (A) (A) (A) (A) (A) (A) (A) (A) (A)
                 (A) (A) (A) (A) (A) (A) (A) (A) (A) (A) (A) (A)
                 (A) (A) (A) (A) (A) (A) (A) (A) (A) (A) (A) (A)
                 (A) (A) (A) (A) (A) (A) (A) (A) (A) (A) (A) (A)
                 (A) (A) (A) (A) (A) (A) (A) (A) (A) (A) (A) (A)
                 (A) (A) (A) (A) (A) (A) (A) (A) (A) (A) (A) (A)
                 (A) (A) (A) (A) (A) (A) (A) (A) (A) (A) (A) (A)
                 (A) (A) (A) (A) (A) (A) (A) (A) (A) (A) (A) (A)
                 (A) (A) (A) (A) (A) (A) (A) (A) (A) (A) (A) (A)
                 (A) (A) (A) (A) (A) (A) (A) (A) (A) (A) (A) (A)
                 (A) (A) (A) (A) (A) (A) (A) (A) (A) (A) (A) (A)
                 (A) (A) (A) (A) (A) (A) (A) (A) (A) (A) (A) (A)
                 (A) (A) (A) (A) (A) (A) (A) (A) (A) (A) (A) (A)
                 (A) (A) (A) (A) (A) (A) (A)
 The electronic state is 1-A.
 Alpha  occ. eigenvalues -- -102.58515-102.56457-102.54305 -19.41589 -10.53413
 Alpha  occ. eigenvalues --  -10.49868 -10.48952 -10.48905 -10.48689 -10.47061
 Alpha  occ. eigenvalues --  -10.46877 -10.46843 -10.46011 -10.42989 -10.42095
 Alpha  occ. eigenvalues --  -10.41615  -9.72882  -9.70755  -9.68520  -7.45374
 Alpha  occ. eigenvalues --   -7.44730  -7.44722  -7.43256  -7.42613  -7.42589
 Alpha  occ. eigenvalues --   -7.41030  -7.40386  -7.40348  -0.95440  -0.91044
 Alpha  occ. eigenvalues --   -0.88072  -0.85132  -0.81831  -0.80059  -0.74961
 Alpha  occ. eigenvalues --   -0.74158  -0.68194  -0.67765  -0.58955  -0.58399
 Alpha  occ. eigenvalues --   -0.54619  -0.53171  -0.47574  -0.45389  -0.44517
 Alpha  occ. eigenvalues --   -0.42585  -0.41169  -0.38384  -0.38091  -0.37162
 Alpha  occ. eigenvalues --   -0.36066  -0.35713  -0.34360  -0.31963  -0.31756
 Alpha  occ. eigenvalues --   -0.30256  -0.29778  -0.29266  -0.27162  -0.26777
 Alpha  occ. eigenvalues --   -0.24242  -0.24034  -0.22220  -0.22060  -0.21200
 Alpha  occ. eigenvalues --   -0.16390  -0.16098  -0.10536
 Alpha virt. eigenvalues --   -0.00298   0.09425   0.09751   0.10692   0.11021
 Alpha virt. eigenvalues --    0.11556   0.11760   0.13070   0.13871   0.14133
 Alpha virt. eigenvalues --    0.14567   0.14988   0.15347   0.15643   0.15926
 Alpha virt. eigenvalues --    0.16104   0.16900   0.17724   0.17988   0.18448
 Alpha virt. eigenvalues --    0.18616   0.18773   0.19410   0.20003   0.20444
 Alpha virt. eigenvalues --    0.20858   0.21226   0.21320   0.22138   0.22233
 Alpha virt. eigenvalues --    0.22901   0.23440   0.23957   0.25031   0.25120
 Alpha virt. eigenvalues --    0.25214   0.25954   0.26482   0.26603   0.27455
 Alpha virt. eigenvalues --    0.28384   0.28802   0.29276   0.29650   0.29901
 Alpha virt. eigenvalues --    0.30228   0.30445   0.30970   0.31250   0.31583
 Alpha virt. eigenvalues --    0.32091   0.32284   0.32579   0.32882   0.33486
 Alpha virt. eigenvalues --    0.33762   0.34196   0.34829   0.35068   0.35399
 Alpha virt. eigenvalues --    0.36507   0.36996   0.37696   0.38112   0.38707
 Alpha virt. eigenvalues --    0.39205   0.39479   0.39731   0.40473   0.41270
 Alpha virt. eigenvalues --    0.41467   0.42216   0.43409   0.44050   0.44958
 Alpha virt. eigenvalues --    0.45329   0.46411   0.46711   0.47690   0.48341
 Alpha virt. eigenvalues --    0.49291   0.50630   0.50992   0.52756   0.53680
 Alpha virt. eigenvalues --    0.54900   0.56047   0.57028   0.57582   0.58434
 Alpha virt. eigenvalues --    0.58667   0.60665   0.61820   0.63120   0.63456
 Alpha virt. eigenvalues --    0.64469   0.65353   0.66274   0.67389   0.68875
 Alpha virt. eigenvalues --    0.69020   0.69588   0.70383   0.70906   0.71963
 Alpha virt. eigenvalues --    0.72518   0.73770   0.74709   0.75174   0.76599
 Alpha virt. eigenvalues --    0.77842   0.78747   0.79360   0.79735   0.80439
 Alpha virt. eigenvalues --    0.81052   0.81602   0.82093   0.83123   0.83702
 Alpha virt. eigenvalues --    0.84623   0.85094   0.85355   0.86786   0.87384
 Alpha virt. eigenvalues --    0.88456   0.89229   0.89918   0.91319   0.92304
 Alpha virt. eigenvalues --    0.94785   0.96378   0.98023   0.98944   0.99798
 Alpha virt. eigenvalues --    1.00036   1.00187   1.01680   1.02509   1.02606
 Alpha virt. eigenvalues --    1.03351   1.04420   1.04750   1.05181   1.06037
 Alpha virt. eigenvalues --    1.06574   1.06863   1.08035   1.09140   1.09554
 Alpha virt. eigenvalues --    1.10817   1.11386   1.11987   1.12177   1.12395
 Alpha virt. eigenvalues --    1.13459   1.14371   1.15253   1.16395   1.18296
 Alpha virt. eigenvalues --    1.20219   1.21605   1.23415   1.24195   1.25216
 Alpha virt. eigenvalues --    1.27891   1.30286   1.30488   1.33303   1.33535
 Alpha virt. eigenvalues --    1.34664   1.35404   1.37347   1.40153   1.42627
 Alpha virt. eigenvalues --    1.43854   1.44902   1.45908   1.47519   1.48159
 Alpha virt. eigenvalues --    1.48627   1.48914   1.51549   1.55285   1.57147
 Alpha virt. eigenvalues --    1.61570   1.64202   1.65259   1.66737   1.67594
 Alpha virt. eigenvalues --    1.68295   1.71147   1.72627   1.74320   1.75247
 Alpha virt. eigenvalues --    1.80476   1.81028   1.82575   1.84606   1.86776
 Alpha virt. eigenvalues --    1.87596   1.88590   1.91354   1.93090   1.93940
 Alpha virt. eigenvalues --    1.97007   1.98766   2.00608   2.01336   2.01850
 Alpha virt. eigenvalues --    2.03006   2.04446   2.05662   2.06515   2.07325
 Alpha virt. eigenvalues --    2.09240   2.10181   2.11171   2.13365   2.14731
 Alpha virt. eigenvalues --    2.15626   2.18226   2.20957   2.24561   2.27588
 Alpha virt. eigenvalues --    2.29145   2.32042   2.36555   2.39414   2.39846
 Alpha virt. eigenvalues --    2.41114   2.42121   2.44381   2.45143   2.46347
 Alpha virt. eigenvalues --    2.47460   2.48060   2.51890   2.53286   2.54619
 Alpha virt. eigenvalues --    2.58071   2.59956   2.61729   2.66751   2.67936
 Alpha virt. eigenvalues --    2.70248   2.71941   2.75461   2.77867   2.79735
 Alpha virt. eigenvalues --    2.81867   2.82606   2.84001   2.85161   2.87803
 Alpha virt. eigenvalues --    2.88345   2.89669   2.91454   2.92959   2.94045
 Alpha virt. eigenvalues --    2.97015   2.99425   3.02270   3.06962   3.09267
 Alpha virt. eigenvalues --    3.10234   3.13157   3.13334   3.17993   3.20307
 Alpha virt. eigenvalues --    3.22427   3.22958   3.27042   3.27224   3.32478
 Alpha virt. eigenvalues --    3.33075   3.35212   3.36231   3.38547   3.44028
 Alpha virt. eigenvalues --    3.49977   3.53878   3.55543   3.56563   3.62875
 Alpha virt. eigenvalues --    3.69961   3.72953   3.77740   3.78970   3.83676
 Alpha virt. eigenvalues --    3.92740   4.02104   4.13407   4.15095   4.21022
 Alpha virt. eigenvalues --    4.25005   4.41539   4.55435   4.90577   4.96073
 Alpha virt. eigenvalues --    5.39145   5.55605   6.00847  10.07007  10.08021
 Alpha virt. eigenvalues --   10.12980  23.57955  23.75884  24.03562  24.06424
 Alpha virt. eigenvalues --   24.08096  24.09646  24.15016  24.17123  24.18930
 Alpha virt. eigenvalues --   24.21678  24.28589  24.34675  26.02809  26.03545
 Alpha virt. eigenvalues --   26.11782  26.30621  26.34032  26.43315  26.74936
 Alpha virt. eigenvalues --   26.75933  27.00504  50.32396 216.17179 216.18012
 Alpha virt. eigenvalues --  216.23675
          Condensed to atoms (all electrons):
               1          2          3          4          5          6
     1  C   38.345804  -2.929228   2.027282 -15.474667  -6.591915  -4.588722
     2  C   -2.929228  33.488784  -8.301896 -12.032738 -10.395182   0.854817
     3  C    2.027282  -8.301896  31.517389  -1.529043 -10.655959  -2.067848
     4  C  -15.474667 -12.032738  -1.529043  60.525534 -28.503258  -9.319740
     5  C   -6.591915 -10.395182 -10.655959 -28.503258  78.911917   4.830454
     6  C   -4.588722   0.854817  -2.067848  -9.319740   4.830454  33.976951
     7  O   -0.131500   0.091349   0.025575   0.455567  -0.739059  -0.324614
     8  Cl   1.250754   1.229243  -0.001250  -3.315546   0.078838  -0.196960
     9  Cl  -1.947925  -1.131693   0.329116   1.112590   1.387324  -0.330234
    10  C   -3.358378   6.778706  -7.064247  11.706330 -19.321335 -17.753774
    11  C    1.404529  -2.193592   4.994396  -0.278710  -0.885709   0.950457
    12  C   -0.091783   0.180158  -0.661005   0.116159  -0.010084  -0.869336
    13  C   -1.395680   1.387930  -1.351420  -0.071500   0.511120   2.191208
    14  C   -0.141149   0.017957  -0.605877   0.702095  -0.370262  -1.811794
    15  C   -0.069109   0.089760   0.173038   0.247084  -0.515652  -0.533002
    16  Cl  -0.003252   0.006295  -0.026432   0.016788  -0.010047  -0.157571
    17  H    0.000143  -0.000571  -0.002072  -0.001239   0.006304   0.010532
    18  H    0.007695  -0.003566  -0.056859  -0.018449   0.180301  -0.019139
    19  H   -0.075368   0.059010   0.097361  -0.008054  -0.023429   0.104434
    20  H    0.132064   0.183395   0.013851   0.072505  -0.076496   0.019878
               7          8          9         10         11         12
     1  C   -0.131500   1.250754  -1.947925  -3.358378   1.404529  -0.091783
     2  C    0.091349   1.229243  -1.131693   6.778706  -2.193592   0.180158
     3  C    0.025575  -0.001250   0.329116  -7.064247   4.994396  -0.661005
     4  C    0.455567  -3.315546   1.112590  11.706330  -0.278710   0.116159
     5  C   -0.739059   0.078838   1.387324 -19.321335  -0.885709  -0.010084
     6  C   -0.324614  -0.196960  -0.330234 -17.753774   0.950457  -0.869336
     7  O    8.374702   0.059079  -0.012588   0.523458  -0.213969   0.030743
     8  Cl   0.059079  17.885207  -0.383147   0.120039  -0.033935  -0.000305
     9  Cl  -0.012588  -0.383147  17.882924  -0.316553   0.014011   0.000031
    10  C    0.523458   0.120039  -0.316553  50.635556  -8.596988   1.401441
    11  C   -0.213969  -0.033935   0.014011  -8.596988  41.677806  -8.116586
    12  C    0.030743  -0.000305   0.000031   1.401441  -8.116586  20.526521
    13  C    0.282052   0.030108   0.007104  -7.135722 -24.672433   2.928257
    14  C   -0.021026   0.013801  -0.004414   2.822186   1.605497  -8.656301
    15  C    0.019882   0.002612   0.000201  -5.922310   0.766603  -0.532033
    16  Cl   0.000079   0.000034   0.000006  -0.120054   0.244296  -0.342061
    17  H    0.000059  -0.000001   0.000000  -0.056885   0.019211   0.046973
    18  H   -0.012444   0.000867  -0.000144   0.204885   0.086447  -0.017116
    19  H   -0.000071   0.000765  -0.001339   0.143130   0.078732   0.010196
    20  H    0.000243  -0.001509  -0.015988   0.004616   0.002432   0.000280
              13         14         15         16         17         18
     1  C   -1.395680  -0.141149  -0.069109  -0.003252   0.000143   0.007695
     2  C    1.387930   0.017957   0.089760   0.006295  -0.000571  -0.003566
     3  C   -1.351420  -0.605877   0.173038  -0.026432  -0.002072  -0.056859
     4  C   -0.071500   0.702095   0.247084   0.016788  -0.001239  -0.018449
     5  C    0.511120  -0.370262  -0.515652  -0.010047   0.006304   0.180301
     6  C    2.191208  -1.811794  -0.533002  -0.157571   0.010532  -0.019139
     7  O    0.282052  -0.021026   0.019882   0.000079   0.000059  -0.012444
     8  Cl   0.030108   0.013801   0.002612   0.000034  -0.000001   0.000867
     9  Cl   0.007104  -0.004414   0.000201   0.000006   0.000000  -0.000144
    10  C   -7.135722   2.822186  -5.922310  -0.120054  -0.056885   0.204885
    11  C  -24.672433   1.605497   0.766603   0.244296   0.019211   0.086447
    12  C    2.928257  -8.656301  -0.532033  -0.342061   0.046973  -0.017116
    13  C   39.526383  -7.151935   1.332088   0.172924   0.032726   0.070057
    14  C   -7.151935  24.212517  -4.806248   0.750203   0.099680  -0.013507
    15  C    1.332088  -4.806248  16.939242  -1.621131   0.202319  -0.062486
    16  Cl   0.172924   0.750203  -1.621131  17.766480  -0.022519   0.001030
    17  H    0.032726   0.099680   0.202319  -0.022519   0.495625  -0.005062
    18  H    0.070057  -0.013507  -0.062486   0.001030  -0.005062   0.464753
    19  H   -0.061991   0.010387  -0.000496   0.000019   0.000001   0.000074
    20  H   -0.001855   0.000229  -0.000182  -0.000002   0.000000   0.000001
              19         20
     1  C   -0.075368   0.132064
     2  C    0.059010   0.183395
     3  C    0.097361   0.013851
     4  C   -0.008054   0.072505
     5  C   -0.023429  -0.076496
     6  C    0.104434   0.019878
     7  O   -0.000071   0.000243
     8  Cl   0.000765  -0.001509
     9  Cl  -0.001339  -0.015988
    10  C    0.143130   0.004616
    11  C    0.078732   0.002432
    12  C    0.010196   0.000280
    13  C   -0.061991  -0.001855
    14  C    0.010387   0.000229
    15  C   -0.000496  -0.000182
    16  Cl   0.000019  -0.000002
    17  H    0.000001   0.000000
    18  H    0.000074   0.000001
    19  H    0.536879  -0.007636
    20  H   -0.007636   0.527841
 Mulliken charges:
               1
     1  C   -0.369597
     2  C   -1.378939
     3  C   -0.854098
     4  C    1.598291
     5  C   -1.807869
     6  C    1.034003
     7  O   -0.407518
     8  Cl   0.261308
     9  Cl   0.410719
    10  C    1.305898
    11  C   -0.852494
    12  C    0.055850
    13  C   -0.629422
    14  C   -0.652038
    15  C    0.289820
    16  Cl   0.344914
    17  H    0.174776
    18  H    0.192663
    19  H    0.137398
    20  H    0.146335
 Sum of Mulliken charges =  -1.00000
 Mulliken charges with hydrogens summed into heavy atoms:
               1
     1  C   -0.369597
     2  C   -1.232604
     3  C   -0.716700
     4  C    1.598291
     5  C   -1.807869
     6  C    1.034003
     7  O   -0.407518
     8  Cl   0.261308
     9  Cl   0.410719
    10  C    1.305898
    11  C   -0.852494
    12  C    0.055850
    13  C   -0.436758
    14  C   -0.477263
    15  C    0.289820
    16  Cl   0.344914
 Electronic spatial extent (au):  <R**2>=           6904.1391
 Charge=             -1.0000 electrons
 Dipole moment (field-independent basis, Debye):
    X=             -2.8078    Y=             -3.1232    Z=              2.0488  Tot=              4.6729
 Quadrupole moment (field-independent basis, Debye-Ang):
   XX=           -169.5759   YY=           -129.7354   ZZ=           -118.8123
   XY=             -7.8597   XZ=             -3.4557   YZ=              3.7946
 Traceless Quadrupole moment (field-independent basis, Debye-Ang):
   XX=            -30.2014   YY=              9.6391   ZZ=             20.5623
   XY=             -7.8597   XZ=             -3.4557   YZ=              3.7946
 Octapole moment (field-independent basis, Debye-Ang**2):
  XXX=             65.6921  YYY=            -12.3152  ZZZ=              4.2825  XYY=            -10.2273
  XXY=             24.4737  XXZ=             11.8923  XZZ=              4.6484  YZZ=             11.6746
  YYZ=             11.9574  XYZ=             -2.4034
 Hexadecapole moment (field-independent basis, Debye-Ang**3):
 XXXX=          -9250.7155 YYYY=          -1167.7594 ZZZZ=           -259.1681 XXXY=            -49.2549
 XXXZ=            -53.0973 YYYX=            -40.2331 YYYZ=              0.4469 ZZZX=            -19.4490
 ZZZY=             -2.0033 XXYY=          -1583.0322 XXZZ=          -1419.5237 YYZZ=           -236.7101
 XXYZ=             13.0742 YYXZ=            -15.1119 ZZXY=             -9.7012
 N-N= 1.235230167595D+03 E-N=-7.014471425267D+03  KE= 1.909803775727D+03
 No NMR shielding tensors so no spin-rotation constants.
 Leave Link  601 at Tue Jul  5 22:49:00 2022, MaxMem=   671088640 cpu:               1.4 elap:               0.3
 (Enter /gpfs/software/gaussian16/sse4/tar/g16/l607.exe)
 ******************************Gaussian NBO Version 3.1******************************
             N A T U R A L   A T O M I C   O R B I T A L   A N D
          N A T U R A L   B O N D   O R B I T A L   A N A L Y S I S
 ******************************Gaussian NBO Version 3.1******************************
       /RESON  / : Allow strongly delocalized NBO set

 Analyzing the SCF density

 Job title: ...                                                             

 Storage needed:    481810 in NPA,    641630 in NBO ( 671086480 available)
 GSVD:  LWork=       46720 too small for GESVD, short by      177716 words or      177716 for optimal perf.


 NATURAL POPULATIONS:  Natural atomic orbital occupancies 
                                                          
   NAO  Atom  No  lang   Type(AO)    Occupancy      Energy
 ----------------------------------------------------------
     1    C    1  S      Cor( 1S)     1.99845     -10.34977
     2    C    1  S      Val( 2S)     0.92179      -0.10281
     3    C    1  S      Ryd( 4S)     0.00099       1.03361
     4    C    1  S      Ryd( 3S)     0.00037       0.63690
     5    C    1  S      Ryd( 5S)     0.00002      23.47567
     6    C    1  px     Val( 2p)     0.92967      -0.04346
     7    C    1  px     Ryd( 4p)     0.00719       1.10453
     8    C    1  px     Ryd( 3p)     0.00033       0.51997
     9    C    1  px     Ryd( 5p)     0.00039       3.26372
    10    C    1  py     Val( 2p)     1.11061       0.00513
    11    C    1  py     Ryd( 4p)     0.00675       0.92799
    12    C    1  py     Ryd( 3p)     0.00024       0.49896
    13    C    1  py     Ryd( 5p)     0.00027       3.50583
    14    C    1  pz     Val( 2p)     1.08122      -0.03289
    15    C    1  pz     Ryd( 4p)     0.00108       0.75158
    16    C    1  pz     Ryd( 3p)     0.00060       0.39986
    17    C    1  pz     Ryd( 5p)     0.00004       2.87959
    18    C    1  dxy    Ryd( 3d)     0.00110       2.55328
    19    C    1  dxz    Ryd( 3d)     0.00132       1.66166
    20    C    1  dyz    Ryd( 3d)     0.00104       1.82035
    21    C    1  dx2y2  Ryd( 3d)     0.00160       2.32792
    22    C    1  dz2    Ryd( 3d)     0.00090       2.11319

    23    C    2  S      Cor( 1S)     1.99903     -10.25975
    24    C    2  S      Val( 2S)     0.92318      -0.03263
    25    C    2  S      Ryd( 3S)     0.00252       0.93421
    26    C    2  S      Ryd( 4S)     0.00035       1.14248
    27    C    2  S      Ryd( 5S)     0.00000      22.94544
    28    C    2  px     Val( 2p)     1.08712       0.04787
    29    C    2  px     Ryd( 4p)     0.00689       0.91498
    30    C    2  px     Ryd( 3p)     0.00041       0.57633
    31    C    2  px     Ryd( 5p)     0.00019       3.28501
    32    C    2  py     Val( 2p)     1.16430       0.03599
    33    C    2  py     Ryd( 4p)     0.00494       1.13242
    34    C    2  py     Ryd( 3p)     0.00049       0.50526
    35    C    2  py     Ryd( 5p)     0.00008       3.26336
    36    C    2  pz     Val( 2p)     1.13349      -0.00251
    37    C    2  pz     Ryd( 4p)     0.00387       0.63382
    38    C    2  pz     Ryd( 3p)     0.00060       0.42628
    39    C    2  pz     Ryd( 5p)     0.00003       2.91709
    40    C    2  dxy    Ryd( 3d)     0.00059       2.68307
    41    C    2  dxz    Ryd( 3d)     0.00045       1.84378
    42    C    2  dyz    Ryd( 3d)     0.00040       1.81460
    43    C    2  dx2y2  Ryd( 3d)     0.00050       2.68753
    44    C    2  dz2    Ryd( 3d)     0.00044       2.18131

    45    C    3  S      Cor( 1S)     1.99917     -10.27732
    46    C    3  S      Val( 2S)     0.93630      -0.04779
    47    C    3  S      Ryd( 4S)     0.00151       0.98959
    48    C    3  S      Ryd( 3S)     0.00024       0.77095
    49    C    3  S      Ryd( 5S)     0.00001      23.37541
    50    C    3  px     Val( 2p)     1.09897       0.06099
    51    C    3  px     Ryd( 4p)     0.00417       1.15824
    52    C    3  px     Ryd( 3p)     0.00063       0.61680
    53    C    3  px     Ryd( 5p)     0.00011       3.34483
    54    C    3  py     Val( 2p)     1.11937       0.05855
    55    C    3  py     Ryd( 4p)     0.00492       1.08470
    56    C    3  py     Ryd( 3p)     0.00040       0.43888
    57    C    3  py     Ryd( 5p)     0.00009       3.37397
    58    C    3  pz     Val( 2p)     1.00225       0.00624
    59    C    3  pz     Ryd( 4p)     0.00078       0.73667
    60    C    3  pz     Ryd( 3p)     0.00055       0.49684
    61    C    3  pz     Ryd( 5p)     0.00001       2.82215
    62    C    3  dxy    Ryd( 3d)     0.00062       2.62256
    63    C    3  dxz    Ryd( 3d)     0.00057       1.83413
    64    C    3  dyz    Ryd( 3d)     0.00053       1.84799
    65    C    3  dx2y2  Ryd( 3d)     0.00049       2.71170
    66    C    3  dz2    Ryd( 3d)     0.00038       2.18561

    67    C    4  S      Cor( 1S)     1.99847     -10.33830
    68    C    4  S      Val( 2S)     0.94784      -0.10776
    69    C    4  S      Ryd( 4S)     0.00157       1.11137
    70    C    4  S      Ryd( 3S)     0.00033       0.64168
    71    C    4  S      Ryd( 5S)     0.00001      23.51087
    72    C    4  px     Val( 2p)     1.02728       0.00626
    73    C    4  px     Ryd( 4p)     0.00652       1.06876
    74    C    4  px     Ryd( 3p)     0.00034       0.92867
    75    C    4  px     Ryd( 5p)     0.00021       3.06429
    76    C    4  py     Val( 2p)     0.98346      -0.00456
    77    C    4  py     Ryd( 4p)     0.00650       1.05905
    78    C    4  py     Ryd( 3p)     0.00040       0.91401
    79    C    4  py     Ryd( 5p)     0.00030       2.99274
    80    C    4  pz     Val( 2p)     1.17119      -0.02794
    81    C    4  pz     Ryd( 4p)     0.00254       0.74789
    82    C    4  pz     Ryd( 3p)     0.00067       0.61346
    83    C    4  pz     Ryd( 5p)     0.00005       2.74209
    84    C    4  dxy    Ryd( 3d)     0.00151       2.34193
    85    C    4  dxz    Ryd( 3d)     0.00079       1.74678
    86    C    4  dyz    Ryd( 3d)     0.00100       1.74265
    87    C    4  dx2y2  Ryd( 3d)     0.00106       2.51060
    88    C    4  dz2    Ryd( 3d)     0.00095       2.11597

    89    C    5  S      Cor( 1S)     1.99884     -10.32936
    90    C    5  S      Val( 2S)     0.80226       0.02938
    91    C    5  S      Ryd( 4S)     0.00276       1.35126
    92    C    5  S      Ryd( 3S)     0.00036       0.92904
    93    C    5  S      Ryd( 5S)     0.00003      22.71200
    94    C    5  px     Val( 2p)     1.01966       0.07889
    95    C    5  px     Ryd( 4p)     0.00662       1.44452
    96    C    5  px     Ryd( 3p)     0.00047       0.63762
    97    C    5  px     Ryd( 5p)     0.00012       2.97158
    98    C    5  py     Val( 2p)     0.88065       0.11299
    99    C    5  py     Ryd( 4p)     0.01520       1.27829
   100    C    5  py     Ryd( 3p)     0.00074       0.57365
   101    C    5  py     Ryd( 5p)     0.00011       3.06142
   102    C    5  pz     Val( 2p)     0.87952       0.04264
   103    C    5  pz     Ryd( 4p)     0.00160       0.85510
   104    C    5  pz     Ryd( 3p)     0.00080       0.45768
   105    C    5  pz     Ryd( 5p)     0.00007       2.85674
   106    C    5  dxy    Ryd( 3d)     0.00235       2.70686
   107    C    5  dxz    Ryd( 3d)     0.00091       1.81293
   108    C    5  dyz    Ryd( 3d)     0.00360       1.88051
   109    C    5  dx2y2  Ryd( 3d)     0.00214       2.68238
   110    C    5  dz2    Ryd( 3d)     0.00070       2.18721

   111    C    6  S      Cor( 1S)     1.99899     -10.27443
   112    C    6  S      Val( 2S)     0.88248      -0.01649
   113    C    6  S      Ryd( 4S)     0.00149       1.09638
   114    C    6  S      Ryd( 3S)     0.00037       0.95882
   115    C    6  S      Ryd( 5S)     0.00002      23.27892
   116    C    6  px     Val( 2p)     1.04880       0.06062
   117    C    6  px     Ryd( 4p)     0.00509       1.31197
   118    C    6  px     Ryd( 3p)     0.00052       0.72123
   119    C    6  px     Ryd( 5p)     0.00011       3.61973
   120    C    6  py     Val( 2p)     1.08731       0.05329
   121    C    6  py     Ryd( 4p)     0.00509       1.12330
   122    C    6  py     Ryd( 3p)     0.00029       0.66987
   123    C    6  py     Ryd( 5p)     0.00020       3.60160
   124    C    6  pz     Val( 2p)     1.13372       0.00819
   125    C    6  pz     Ryd( 4p)     0.00590       0.72961
   126    C    6  pz     Ryd( 3p)     0.00057       0.51388
   127    C    6  pz     Ryd( 5p)     0.00004       3.01157
   128    C    6  dxy    Ryd( 3d)     0.00070       2.68090
   129    C    6  dxz    Ryd( 3d)     0.00037       1.91298
   130    C    6  dyz    Ryd( 3d)     0.00043       1.87773
   131    C    6  dx2y2  Ryd( 3d)     0.00055       2.61665
   132    C    6  dz2    Ryd( 3d)     0.00047       2.21400

   133    O    7  S      Cor( 1S)     1.99982     -19.17358
   134    O    7  S      Val( 2S)     1.71692      -0.78725
   135    O    7  S      Ryd( 3S)     0.00177       1.42847
   136    O    7  S      Ryd( 4S)     0.00013       1.53528
   137    O    7  S      Ryd( 5S)     0.00000      49.96681
   138    O    7  px     Val( 2p)     1.85599      -0.15219
   139    O    7  px     Ryd( 3p)     0.00234       0.85201
   140    O    7  px     Ryd( 4p)     0.00015       1.28028
   141    O    7  px     Ryd( 5p)     0.00002       5.43901
   142    O    7  py     Val( 2p)     1.56402      -0.14056
   143    O    7  py     Ryd( 3p)     0.00102       0.79674
   144    O    7  py     Ryd( 4p)     0.00011       1.13789
   145    O    7  py     Ryd( 5p)     0.00008       5.52277
   146    O    7  pz     Val( 2p)     1.61515      -0.11806
   147    O    7  pz     Ryd( 3p)     0.00234       0.75147
   148    O    7  pz     Ryd( 4p)     0.00006       1.13308
   149    O    7  pz     Ryd( 5p)     0.00003       5.31618
   150    O    7  dxy    Ryd( 3d)     0.00120       3.56464
   151    O    7  dxz    Ryd( 3d)     0.00019       3.15921
   152    O    7  dyz    Ryd( 3d)     0.00122       3.32662
   153    O    7  dx2y2  Ryd( 3d)     0.00118       3.61173
   154    O    7  dz2    Ryd( 3d)     0.00041       3.32309

   155   Cl    8  S      Cor( 1S)     2.00000    -101.10017
   156   Cl    8  S      Cor( 2S)     1.99974     -10.81139
   157   Cl    8  S      Val( 3S)     1.83157      -0.94247
   158   Cl    8  S      Ryd( 4S)     0.00281       0.86532
   159   Cl    8  S      Ryd( 5S)     0.00009       1.24126
   160   Cl    8  S      Ryd( 6S)     0.00000      18.06704
   161   Cl    8  S      Ryd( 7S)     0.00000     207.78634
   162   Cl    8  px     Cor( 2p)     1.99996      -7.40046
   163   Cl    8  px     Val( 3p)     1.64325      -0.20718
   164   Cl    8  px     Ryd( 5p)     0.00257       0.55088
   165   Cl    8  px     Ryd( 4p)     0.00024       0.48479
   166   Cl    8  px     Ryd( 6p)     0.00003       3.70170
   167   Cl    8  px     Ryd( 7p)     0.00000      25.19260
   168   Cl    8  py     Cor( 2p)     1.99996      -7.40088
   169   Cl    8  py     Val( 3p)     1.58379      -0.20035
   170   Cl    8  py     Ryd( 5p)     0.00274       0.55241
   171   Cl    8  py     Ryd( 4p)     0.00022       0.43420
   172   Cl    8  py     Ryd( 6p)     0.00002       3.70944
   173   Cl    8  py     Ryd( 7p)     0.00000      25.18960
   174   Cl    8  pz     Cor( 2p)     1.99999      -7.39872
   175   Cl    8  pz     Val( 3p)     1.93910      -0.24900
   176   Cl    8  pz     Ryd( 5p)     0.00337       0.54761
   177   Cl    8  pz     Ryd( 4p)     0.00018       0.42446
   178   Cl    8  pz     Ryd( 6p)     0.00001       3.23299
   179   Cl    8  pz     Ryd( 7p)     0.00000      25.12885
   180   Cl    8  dxy    Ryd( 3d)     0.00420       1.42135
   181   Cl    8  dxz    Ryd( 3d)     0.00100       1.11029
   182   Cl    8  dyz    Ryd( 3d)     0.00157       1.11999
   183   Cl    8  dx2y2  Ryd( 3d)     0.00098       1.34467
   184   Cl    8  dz2    Ryd( 3d)     0.00138       1.19331

   185   Cl    9  S      Cor( 1S)     2.00000    -101.11705
   186   Cl    9  S      Cor( 2S)     1.99971     -10.82401
   187   Cl    9  S      Val( 3S)     1.82049      -0.96845
   188   Cl    9  S      Ryd( 4S)     0.00285       0.84635
   189   Cl    9  S      Ryd( 5S)     0.00007       1.37037
   190   Cl    9  S      Ryd( 6S)     0.00000      18.06969
   191   Cl    9  S      Ryd( 7S)     0.00000     207.65460
   192   Cl    9  px     Cor( 2p)     1.99992      -7.42457
   193   Cl    9  px     Val( 3p)     1.30827      -0.18757
   194   Cl    9  px     Ryd( 5p)     0.00365       0.50784
   195   Cl    9  px     Ryd( 4p)     0.00021       0.42774
   196   Cl    9  px     Ryd( 6p)     0.00002       5.13575
   197   Cl    9  px     Ryd( 7p)     0.00000      24.00476
   198   Cl    9  py     Cor( 2p)     1.99999      -7.42073
   199   Cl    9  py     Val( 3p)     1.93098      -0.26945
   200   Cl    9  py     Ryd( 5p)     0.00205       0.53411
   201   Cl    9  py     Ryd( 4p)     0.00012       0.49475
   202   Cl    9  py     Ryd( 6p)     0.00002       4.46337
   203   Cl    9  py     Ryd( 7p)     0.00000      24.09363
   204   Cl    9  pz     Cor( 2p)     1.99999      -7.42067
   205   Cl    9  pz     Val( 3p)     1.93415      -0.27168
   206   Cl    9  pz     Ryd( 5p)     0.00249       0.52461
   207   Cl    9  pz     Ryd( 4p)     0.00014       0.43902
   208   Cl    9  pz     Ryd( 6p)     0.00001       4.17461
   209   Cl    9  pz     Ryd( 7p)     0.00000      24.11003
   210   Cl    9  dxy    Ryd( 3d)     0.00190       1.33653
   211   Cl    9  dxz    Ryd( 3d)     0.00247       1.12472
   212   Cl    9  dyz    Ryd( 3d)     0.00015       1.05787
   213   Cl    9  dx2y2  Ryd( 3d)     0.00368       1.38815
   214   Cl    9  dz2    Ryd( 3d)     0.00141       1.17215

   215    C   10  S      Cor( 1S)     1.99890     -10.33518
   216    C   10  S      Val( 2S)     0.89988      -0.06232
   217    C   10  S      Ryd( 3S)     0.00249       0.79297
   218    C   10  S      Ryd( 4S)     0.00026       0.94663
   219    C   10  S      Ryd( 5S)     0.00002      23.47354
   220    C   10  px     Val( 2p)     1.09688       0.01134
   221    C   10  px     Ryd( 4p)     0.00642       1.09222
   222    C   10  px     Ryd( 3p)     0.00057       0.77438
   223    C   10  px     Ryd( 5p)     0.00013       3.47172
   224    C   10  py     Val( 2p)     1.04121      -0.00497
   225    C   10  py     Ryd( 4p)     0.00655       0.90603
   226    C   10  py     Ryd( 3p)     0.00045       0.74736
   227    C   10  py     Ryd( 5p)     0.00012       3.22252
   228    C   10  pz     Val( 2p)     1.03291      -0.00929
   229    C   10  pz     Ryd( 4p)     0.00240       0.77939
   230    C   10  pz     Ryd( 3p)     0.00045       0.72609
   231    C   10  pz     Ryd( 5p)     0.00011       3.04331
   232    C   10  dxy    Ryd( 3d)     0.00075       2.41511
   233    C   10  dxz    Ryd( 3d)     0.00109       2.18970
   234    C   10  dyz    Ryd( 3d)     0.00053       2.25259
   235    C   10  dx2y2  Ryd( 3d)     0.00087       2.34181
   236    C   10  dz2    Ryd( 3d)     0.00064       1.95800

   237    C   11  S      Cor( 1S)     1.99825     -10.37141
   238    C   11  S      Val( 2S)     1.00279      -0.12424
   239    C   11  S      Ryd( 3S)     0.00480       0.77533
   240    C   11  S      Ryd( 4S)     0.00029       1.10587
   241    C   11  S      Ryd( 5S)     0.00001      23.19233
   242    C   11  px     Val( 2p)     1.04233       0.04099
   243    C   11  px     Ryd( 4p)     0.00374       0.85699
   244    C   11  px     Ryd( 3p)     0.00078       0.78074
   245    C   11  px     Ryd( 5p)     0.00008       3.26046
   246    C   11  py     Val( 2p)     0.89843       0.00328
   247    C   11  py     Ryd( 4p)     0.00466       0.63898
   248    C   11  py     Ryd( 3p)     0.00030       0.60838
   249    C   11  py     Ryd( 5p)     0.00006       2.91536
   250    C   11  pz     Val( 2p)     0.92647      -0.00100
   251    C   11  pz     Ryd( 4p)     0.00311       0.64662
   252    C   11  pz     Ryd( 3p)     0.00032       0.56696
   253    C   11  pz     Ryd( 5p)     0.00003       2.86663
   254    C   11  dxy    Ryd( 3d)     0.00091       2.08554
   255    C   11  dxz    Ryd( 3d)     0.00087       2.01107
   256    C   11  dyz    Ryd( 3d)     0.00043       2.03041
   257    C   11  dx2y2  Ryd( 3d)     0.00061       2.29149
   258    C   11  dz2    Ryd( 3d)     0.00069       1.88966

   259    C   12  S      Cor( 1S)     1.99806     -10.36081
   260    C   12  S      Val( 2S)     0.99880      -0.11783
   261    C   12  S      Ryd( 3S)     0.00602       0.73834
   262    C   12  S      Ryd( 4S)     0.00044       1.09717
   263    C   12  S      Ryd( 5S)     0.00000      23.26377
   264    C   12  px     Val( 2p)     1.09148       0.01787
   265    C   12  px     Ryd( 4p)     0.00461       0.80533
   266    C   12  px     Ryd( 3p)     0.00043       0.58136
   267    C   12  px     Ryd( 5p)     0.00009       3.16848
   268    C   12  py     Val( 2p)     0.95139       0.00014
   269    C   12  py     Ryd( 4p)     0.00391       0.70977
   270    C   12  py     Ryd( 3p)     0.00032       0.45058
   271    C   12  py     Ryd( 5p)     0.00006       2.95305
   272    C   12  pz     Val( 2p)     0.95706      -0.00608
   273    C   12  pz     Ryd( 4p)     0.00304       0.69293
   274    C   12  pz     Ryd( 3p)     0.00030       0.45480
   275    C   12  pz     Ryd( 5p)     0.00004       2.88221
   276    C   12  dxy    Ryd( 3d)     0.00107       2.04181
   277    C   12  dxz    Ryd( 3d)     0.00102       1.95218
   278    C   12  dyz    Ryd( 3d)     0.00044       2.09339
   279    C   12  dx2y2  Ryd( 3d)     0.00063       2.31919
   280    C   12  dz2    Ryd( 3d)     0.00069       1.87064

   281    C   13  S      Cor( 1S)     1.99908     -10.30896
   282    C   13  S      Val( 2S)     0.95098      -0.08117
   283    C   13  S      Ryd( 4S)     0.00199       0.83384
   284    C   13  S      Ryd( 3S)     0.00030       0.77224
   285    C   13  S      Ryd( 5S)     0.00001      23.48318
   286    C   13  px     Val( 2p)     1.07864       0.03541
   287    C   13  px     Ryd( 4p)     0.00369       1.04980
   288    C   13  px     Ryd( 3p)     0.00059       0.59644
   289    C   13  px     Ryd( 5p)     0.00012       3.33627
   290    C   13  py     Val( 2p)     1.07046       0.00886
   291    C   13  py     Ryd( 4p)     0.00368       0.90678
   292    C   13  py     Ryd( 3p)     0.00054       0.43071
   293    C   13  py     Ryd( 5p)     0.00006       3.15768
   294    C   13  pz     Val( 2p)     1.04500      -0.00096
   295    C   13  pz     Ryd( 4p)     0.00342       0.84140
   296    C   13  pz     Ryd( 3p)     0.00055       0.42804
   297    C   13  pz     Ryd( 5p)     0.00005       3.05573
   298    C   13  dxy    Ryd( 3d)     0.00056       2.28682
   299    C   13  dxz    Ryd( 3d)     0.00057       2.13722
   300    C   13  dyz    Ryd( 3d)     0.00044       2.22258
   301    C   13  dx2y2  Ryd( 3d)     0.00050       2.42213
   302    C   13  dz2    Ryd( 3d)     0.00046       1.96249

   303    C   14  S      Cor( 1S)     1.99900     -10.31371
   304    C   14  S      Val( 2S)     0.94765      -0.08776
   305    C   14  S      Ryd( 4S)     0.00180       0.89964
   306    C   14  S      Ryd( 3S)     0.00044       0.84726
   307    C   14  S      Ryd( 5S)     0.00001      23.25290
   308    C   14  px     Val( 2p)     1.10135       0.01211
   309    C   14  px     Ryd( 4p)     0.00579       0.95114
   310    C   14  px     Ryd( 3p)     0.00049       0.48819
   311    C   14  px     Ryd( 5p)     0.00013       3.24241
   312    C   14  py     Val( 2p)     1.09749      -0.01270
   313    C   14  py     Ryd( 4p)     0.00327       0.93366
   314    C   14  py     Ryd( 3p)     0.00055       0.37954
   315    C   14  py     Ryd( 5p)     0.00006       3.12499
   316    C   14  pz     Val( 2p)     1.06933      -0.02033
   317    C   14  pz     Ryd( 4p)     0.00280       0.82947
   318    C   14  pz     Ryd( 3p)     0.00057       0.38083
   319    C   14  pz     Ryd( 5p)     0.00004       3.02113
   320    C   14  dxy    Ryd( 3d)     0.00064       2.27705
   321    C   14  dxz    Ryd( 3d)     0.00059       2.11142
   322    C   14  dyz    Ryd( 3d)     0.00045       2.23213
   323    C   14  dx2y2  Ryd( 3d)     0.00046       2.39767
   324    C   14  dz2    Ryd( 3d)     0.00042       1.93515

   325    C   15  S      Cor( 1S)     1.99851     -10.40092
   326    C   15  S      Val( 2S)     0.94449      -0.15523
   327    C   15  S      Ryd( 3S)     0.00174       0.64933
   328    C   15  S      Ryd( 4S)     0.00041       0.78228
   329    C   15  S      Ryd( 5S)     0.00001      23.50218
   330    C   15  px     Val( 2p)     0.94693      -0.09236
   331    C   15  px     Ryd( 4p)     0.00648       1.02026
   332    C   15  px     Ryd( 3p)     0.00029       0.93406
   333    C   15  px     Ryd( 5p)     0.00039       2.75175
   334    C   15  py     Val( 2p)     1.12471      -0.05615
   335    C   15  py     Ryd( 3p)     0.00461       0.81295
   336    C   15  py     Ryd( 4p)     0.00050       1.03504
   337    C   15  py     Ryd( 5p)     0.00010       2.56181
   338    C   15  pz     Val( 2p)     1.12841      -0.06272
   339    C   15  pz     Ryd( 3p)     0.00355       0.78191
   340    C   15  pz     Ryd( 4p)     0.00040       1.02370
   341    C   15  pz     Ryd( 5p)     0.00010       2.44519
   342    C   15  dxy    Ryd( 3d)     0.00132       2.16204
   343    C   15  dxz    Ryd( 3d)     0.00138       1.98905
   344    C   15  dyz    Ryd( 3d)     0.00055       2.22009
   345    C   15  dx2y2  Ryd( 3d)     0.00235       2.07169
   346    C   15  dz2    Ryd( 3d)     0.00127       1.84046

   347   Cl   16  S      Cor( 1S)     2.00000    -101.14739
   348   Cl   16  S      Cor( 2S)     1.99969     -10.83045
   349   Cl   16  S      Val( 3S)     1.81632      -0.99093
   350   Cl   16  S      Ryd( 4S)     0.00241       0.68471
   351   Cl   16  S      Ryd( 5S)     0.00031       1.33250
   352   Cl   16  S      Ryd( 6S)     0.00000      18.12835
   353   Cl   16  S      Ryd( 7S)     0.00000     207.63554
   354   Cl   16  px     Cor( 2p)     1.99991      -7.44587
   355   Cl   16  px     Val( 3p)     1.27422      -0.20649
   356   Cl   16  px     Ryd( 4p)     0.00432       0.49857
   357   Cl   16  px     Ryd( 5p)     0.00022       0.56350
   358   Cl   16  px     Ryd( 6p)     0.00003       3.60352
   359   Cl   16  px     Ryd( 7p)     0.00000      25.23483
   360   Cl   16  py     Cor( 2p)     1.99999      -7.44164
   361   Cl   16  py     Val( 3p)     1.95647      -0.29644
   362   Cl   16  py     Ryd( 4p)     0.00228       0.52803
   363   Cl   16  py     Ryd( 5p)     0.00017       0.62727
   364   Cl   16  py     Ryd( 6p)     0.00001       3.06181
   365   Cl   16  py     Ryd( 7p)     0.00000      25.09055
   366   Cl   16  pz     Cor( 2p)     1.99999      -7.44165
   367   Cl   16  pz     Val( 3p)     1.95055      -0.29597
   368   Cl   16  pz     Ryd( 4p)     0.00239       0.52758
   369   Cl   16  pz     Ryd( 5p)     0.00015       0.62185
   370   Cl   16  pz     Ryd( 6p)     0.00001       3.02901
   371   Cl   16  pz     Ryd( 7p)     0.00000      25.07929
   372   Cl   16  dxy    Ryd( 3d)     0.00183       1.20841
   373   Cl   16  dxz    Ryd( 3d)     0.00208       1.17320
   374   Cl   16  dyz    Ryd( 3d)     0.00006       1.05599
   375   Cl   16  dx2y2  Ryd( 3d)     0.00443       1.35529
   376   Cl   16  dz2    Ryd( 3d)     0.00148       1.13485

   377    H   17  S      Val( 1S)     0.76726       0.14226
   378    H   17  S      Ryd( 2S)     0.00059       1.04185
   379    H   17  S      Ryd( 3S)     0.00018       1.87886
   380    H   17  px     Ryd( 2p)     0.00018       2.22944
   381    H   17  py     Ryd( 2p)     0.00025       2.29177
   382    H   17  pz     Ryd( 2p)     0.00020       2.07429

   383    H   18  S      Val( 1S)     0.74408       0.17795
   384    H   18  S      Ryd( 2S)     0.00093       1.18284
   385    H   18  S      Ryd( 3S)     0.00016       1.80819
   386    H   18  px     Ryd( 2p)     0.00022       2.31531
   387    H   18  py     Ryd( 2p)     0.00029       2.28370
   388    H   18  pz     Ryd( 2p)     0.00016       2.11851

   389    H   19  S      Val( 1S)     0.79663       0.17100
   390    H   19  S      Ryd( 2S)     0.00093       1.13809
   391    H   19  S      Ryd( 3S)     0.00019       1.87871
   392    H   19  px     Ryd( 2p)     0.00020       2.41456
   393    H   19  py     Ryd( 2p)     0.00028       2.57093
   394    H   19  pz     Ryd( 2p)     0.00015       1.77804

   395    H   20  S      Val( 1S)     0.78731       0.17052
   396    H   20  S      Ryd( 2S)     0.00107       0.94572
   397    H   20  S      Ryd( 3S)     0.00021       2.07351
   398    H   20  px     Ryd( 2p)     0.00015       2.21085
   399    H   20  py     Ryd( 2p)     0.00031       2.73688
   400    H   20  pz     Ryd( 2p)     0.00022       1.77507

 WARNING:  1 low occupancy (<1.9990e) core orbital  found on  C    1
           1 low occupancy (<1.9990e) core orbital  found on  C    4
           1 low occupancy (<1.9990e) core orbital  found on  C    5
           1 low occupancy (<1.9990e) core orbital  found on  C    6
           1 low occupancy (<1.9990e) core orbital  found on  C   10
           1 low occupancy (<1.9990e) core orbital  found on  C   11
           1 low occupancy (<1.9990e) core orbital  found on  C   12
           1 low occupancy (<1.9990e) core orbital  found on  C   14
           1 low occupancy (<1.9990e) core orbital  found on  C   15

 WARNING:  Population inversion found on atom  C    1
           Population inversion found on atom  C    2
           Population inversion found on atom  C    3
           Population inversion found on atom  C    4
           Population inversion found on atom  C    5
           Population inversion found on atom  C    6
           Population inversion found on atom Cl    8
           Population inversion found on atom Cl    9
           Population inversion found on atom  C   10
           Population inversion found on atom  C   11
           Population inversion found on atom  C   12
           Population inversion found on atom  C   13
           Population inversion found on atom  C   14
           Population inversion found on atom  C   15


 Summary of Natural Population Analysis:                  
                                                          
                                       Natural Population 
                Natural  -----------------------------------------------
    Atom  No    Charge         Core      Valence    Rydberg      Total
 -----------------------------------------------------------------------
      C    1   -0.06596      1.99845     4.04330    0.02421     6.06596
      C    2   -0.32985      1.99903     4.30809    0.02273     6.32985
      C    3   -0.17210      1.99917     4.15690    0.01603     6.17210
      C    4   -0.15300      1.99847     4.12977    0.02476     6.15300
      C    5    0.38049      1.99884     3.58209    0.03858     5.61951
      C    6   -0.17352      1.99899     4.15232    0.02220     6.17352
      O    7   -0.76416      1.99982     6.75208    0.01225     8.76416
     Cl    8   -0.01875      9.99965     6.99770    0.02139    17.01875
     Cl    9   -0.01472      9.99961     6.99388    0.02122    17.01472
      C   10   -0.09363      1.99890     4.07089    0.02385     6.09363
      C   11    0.11004      1.99825     3.87002    0.02169     5.88996
      C   12   -0.01988      1.99806     3.99872    0.02310     6.01988
      C   13   -0.16169      1.99908     4.14507    0.01754     6.16169
      C   14   -0.23333      1.99900     4.21582    0.01851     6.23333
      C   15   -0.16852      1.99851     4.14454    0.02547     6.16852
     Cl   16   -0.01930      9.99959     6.99755    0.02216    17.01930
      H   17    0.23134      0.00000     0.76726    0.00140     0.76866
      H   18    0.25415      0.00000     0.74408    0.00177     0.74585
      H   19    0.20163      0.00000     0.79663    0.00174     0.79837
      H   20    0.21074      0.00000     0.78731    0.00195     0.78926
 =======================================================================
   * Total *   -1.00000     55.98341    79.65403    0.36256   136.00000

                                 Natural Population      
 --------------------------------------------------------
   Core                      55.98341 ( 99.9704% of  56)
   Valence                   79.65403 ( 99.5675% of  80)
   Natural Minimal Basis    135.63744 ( 99.7334% of 136)
   Natural Rydberg Basis      0.36256 (  0.2666% of 136)
 --------------------------------------------------------

    Atom  No          Natural Electron Configuration
 ----------------------------------------------------------------------------
      C    1      [core]2S( 0.92)2p( 3.12)3d( 0.01)4p( 0.02)
      C    2      [core]2S( 0.92)2p( 3.38)4p( 0.02)
      C    3      [core]2S( 0.94)2p( 3.22)4p( 0.01)
      C    4      [core]2S( 0.95)2p( 3.18)3d( 0.01)4p( 0.02)
      C    5      [core]2S( 0.80)2p( 2.78)3d( 0.01)4p( 0.02)
      C    6      [core]2S( 0.88)2p( 3.27)4p( 0.02)
      O    7      [core]2S( 1.72)2p( 5.04)3p( 0.01)
     Cl    8      [core]3S( 1.83)3p( 5.17)3d( 0.01)5p( 0.01)
     Cl    9      [core]3S( 1.82)3p( 5.17)3d( 0.01)5p( 0.01)
      C   10      [core]2S( 0.90)2p( 3.17)4p( 0.02)
      C   11      [core]2S( 1.00)2p( 2.87)4p( 0.01)
      C   12      [core]2S( 1.00)2p( 3.00)3S( 0.01)4p( 0.01)
      C   13      [core]2S( 0.95)2p( 3.19)4p( 0.01)
      C   14      [core]2S( 0.95)2p( 3.27)4p( 0.01)
      C   15      [core]2S( 0.94)2p( 3.20)3p( 0.01)3d( 0.01)4p( 0.01)
     Cl   16      [core]3S( 1.82)3p( 5.18)3d( 0.01)4p( 0.01)
      H   17            1S( 0.77)
      H   18            1S( 0.74)
      H   19            1S( 0.80)
      H   20            1S( 0.79)


 NATURAL BOND ORBITAL ANALYSIS:

                       Occupancies       Lewis Structure    Low   High
           Occ.    -------------------  -----------------   occ   occ
  Cycle   Thresh.   Lewis   Non-Lewis     CR  BD  3C  LP    (L)   (NL)   Dev
 =============================================================================
   1(1)    1.90   129.63286   6.36714     28  23   0  17     7      6    0.45
   2(2)    1.90   129.63286   6.36714     28  23   0  17     7      6    0.45
   3(1)    1.80   129.63286   6.36714     28  23   0  17     6      6    0.45
   4(2)    1.80   129.63286   6.36714     28  23   0  17     6      6    0.45
   5(1)    1.70   131.27467   4.72533     28  26   0  14     3      6    0.45
   6(2)    1.70   131.27467   4.72533     28  26   0  14     3      6    0.45
   7(1)    1.60   132.18150   3.81850     28  27   0  13     1      6    0.45
   8(2)    1.60   131.66800   4.33200     28  26   0  14     2      6    0.43
   9(3)    1.60   131.66800   4.33200     28  26   0  14     2      6    0.43
  10(4)    1.60   131.71038   4.28962     28  26   0  14     2      6    0.43
  11(5)    1.60   131.71038   4.28962     28  26   0  14     2      6    0.43
  12(6)    1.60   132.26339   3.73661     28  27   0  13     1      6    0.43
  13(7)    1.60   132.26339   3.73661     28  27   0  13     1      6    0.43
  14(1)    1.50   132.64923   3.35077     28  28   0  12     0      6    0.43
  15(2)    1.50   132.64923   3.35077     28  28   0  12     0      6    0.43
 -----------------------------------------------------------------------------

 Structure accepted: RESONANCE keyword permits strongly delocalized structure

 WARNING:  1 low occupancy (<1.9990e) core orbital  found on  C    1
           1 low occupancy (<1.9990e) core orbital  found on  C    4
           1 low occupancy (<1.9990e) core orbital  found on  C    5
           1 low occupancy (<1.9990e) core orbital  found on  C    6
           1 low occupancy (<1.9990e) core orbital  found on  C   10
           1 low occupancy (<1.9990e) core orbital  found on  C   11
           1 low occupancy (<1.9990e) core orbital  found on  C   12
           1 low occupancy (<1.9990e) core orbital  found on  C   15

 --------------------------------------------------------
   Core                     55.98341 ( 99.970% of  56)
   Valence Lewis            76.66582 ( 95.832% of  80)
  ==================       ============================
   Total Lewis             132.64923 ( 97.536% of 136)
  -----------------------------------------------------
   Valence non-Lewis         3.10646 (  2.284% of 136)
   Rydberg non-Lewis         0.24431 (  0.180% of 136)
  ==================       ============================
   Total non-Lewis           3.35077 (  2.464% of 136)
 --------------------------------------------------------


       (Occupancy)   Bond orbital/ Coefficients/ Hybrids
 ---------------------------------------------------------------------------------
     1. (1.97237) BD ( 1) C   1 - C   2  
                ( 51.15%)   0.7152* C   1 s( 38.76%)p 1.58( 61.20%)d 0.00(  0.03%)
                                           -0.0002  0.6226 -0.0053 -0.0001  0.0004
                                           -0.4577 -0.0141 -0.0091 -0.0081 -0.6306
                                            0.0198 -0.0022 -0.0060  0.0639 -0.0025
                                            0.0002  0.0005  0.0115 -0.0009 -0.0028
                                           -0.0022 -0.0135
                ( 48.85%)   0.6990* C   2 s( 35.10%)p 1.85( 64.87%)d 0.00(  0.04%)
                                            0.0001  0.5922 -0.0163  0.0042  0.0003
                                            0.5358 -0.0452 -0.0015  0.0005  0.5963
                                            0.0025 -0.0150  0.0005 -0.0610 -0.0011
                                            0.0017 -0.0001  0.0134 -0.0013 -0.0028
                                           -0.0053 -0.0121
     2. (1.98111) BD ( 1) C   1 - C   4  
                ( 50.90%)   0.7134* C   1 s( 38.48%)p 1.60( 61.49%)d 0.00(  0.03%)
                                           -0.0001  0.6203 -0.0073  0.0065  0.0001
                                           -0.2037 -0.0178 -0.0074 -0.0049  0.7515
                                           -0.0078  0.0089  0.0077 -0.0897  0.0006
                                           -0.0013 -0.0010 -0.0085  0.0012 -0.0032
                                           -0.0075 -0.0110
                ( 49.10%)   0.7007* C   4 s( 38.41%)p 1.60( 61.55%)d 0.00(  0.03%)
                                           -0.0001  0.6195  0.0184  0.0042 -0.0001
                                            0.3240 -0.0265  0.0023  0.0001 -0.7079
                                            0.0058  0.0065 -0.0124  0.0924 -0.0011
                                           -0.0007  0.0014 -0.0086  0.0014 -0.0041
                                           -0.0091 -0.0130
     3. (1.79705) BD ( 2) C   1 - C   4  
                ( 46.53%)   0.6821* C   1 s(  0.00%)p 1.00( 99.97%)d 0.00(  0.03%)
                                           -0.0000 -0.0012  0.0003 -0.0000  0.0000
                                           -0.0201 -0.0001  0.0006 -0.0000  0.1140
                                            0.0010 -0.0034  0.0005  0.9928  0.0059
                                           -0.0260  0.0020 -0.0007 -0.0037  0.0158
                                           -0.0018 -0.0033
                ( 53.47%)   0.7312* C   4 s(  0.00%)p 1.00( 99.97%)d 0.00(  0.02%)
                                           -0.0000  0.0001 -0.0009  0.0003 -0.0000
                                           -0.0241 -0.0005 -0.0009  0.0001  0.1186
                                           -0.0002  0.0018 -0.0004  0.9923 -0.0005
                                            0.0194 -0.0056  0.0008  0.0045 -0.0147
                                            0.0018  0.0032
     4. (1.98938) BD ( 1) C   1 -Cl   9  
                ( 45.18%)   0.6722* C   1 s( 22.63%)p 3.41( 77.18%)d 0.01(  0.19%)
                                           -0.0001  0.4754  0.0136 -0.0089 -0.0011
                                            0.8640 -0.0024  0.0093 -0.0162 -0.1540
                                           -0.0003 -0.0026  0.0039  0.0357  0.0000
                                            0.0005 -0.0008 -0.0146  0.0032 -0.0011
                                            0.0338 -0.0232
                ( 54.82%)   0.7404*Cl   9 s( 19.55%)p 4.09( 79.96%)d 0.02(  0.48%)
                                            0.0000  0.0001  0.4401  0.0432  0.0015
                                            0.0002 -0.0000 -0.0001 -0.8661  0.0483
                                            0.0074 -0.0006  0.0002  0.0000  0.2127
                                           -0.0103 -0.0007  0.0001 -0.0000 -0.0000
                                           -0.0423  0.0022  0.0003 -0.0000  0.0000
                                           -0.0274  0.0055 -0.0012  0.0537 -0.0341
     5. (1.96875) BD ( 1) C   2 - C   3  
                ( 50.38%)   0.7098* C   2 s( 36.09%)p 1.77( 63.87%)d 0.00(  0.04%)
                                           -0.0002  0.6004 -0.0205 -0.0047 -0.0002
                                           -0.7896  0.0270  0.0104 -0.0024  0.1119
                                            0.0345 -0.0099  0.0000 -0.0245 -0.0042
                                            0.0014  0.0000 -0.0086  0.0014 -0.0015
                                            0.0112 -0.0135
                ( 49.62%)   0.7044* C   3 s( 36.11%)p 1.77( 63.86%)d 0.00(  0.03%)
                                            0.0001  0.6005 -0.0219 -0.0017 -0.0005
                                            0.7832 -0.0091 -0.0140  0.0013 -0.1500
                                            0.0421 -0.0015 -0.0004  0.0242 -0.0040
                                            0.0000  0.0001 -0.0022  0.0007 -0.0005
                                            0.0135 -0.0122
     6. (1.72870) BD ( 2) C   2 - C   3  
                ( 55.08%)   0.7421* C   2 s(  0.00%)p 1.00( 99.97%)d 0.00(  0.03%)
                                           -0.0000 -0.0011  0.0003  0.0002  0.0001
                                           -0.0152 -0.0004  0.0003 -0.0001  0.1162
                                            0.0029  0.0020 -0.0001  0.9925  0.0258
                                            0.0167 -0.0002 -0.0018 -0.0127  0.0126
                                           -0.0013 -0.0027
                ( 44.92%)   0.6702* C   3 s(  0.01%)p 1.00( 99.94%)d 0.00(  0.05%)
                                           -0.0000  0.0096 -0.0013  0.0001 -0.0001
                                           -0.0131  0.0017 -0.0031 -0.0009  0.1303
                                            0.0017  0.0024  0.0002  0.9908  0.0094
                                            0.0237 -0.0006  0.0025  0.0211  0.0024
                                           -0.0013  0.0000
     7. (1.97761) BD ( 1) C   2 - H  20  
                ( 60.61%)   0.7785* C   2 s( 28.85%)p 2.46( 71.11%)d 0.00(  0.03%)
                                            0.0004 -0.5364 -0.0287 -0.0019  0.0000
                                           -0.2931 -0.0112  0.0025  0.0001  0.7846
                                            0.0041 -0.0003 -0.0018 -0.0970 -0.0011
                                            0.0001  0.0002  0.0094 -0.0012  0.0035
                                            0.0113  0.0093
                ( 39.39%)   0.6276* H  20 s( 99.96%)p 0.00(  0.04%)
                                           -0.9998 -0.0011 -0.0014  0.0086 -0.0171
                                            0.0021
     8. (1.96965) BD ( 1) C   3 - C   6  
                ( 49.31%)   0.7022* C   3 s( 35.64%)p 1.80( 64.33%)d 0.00(  0.03%)
                                            0.0001  0.5970 -0.0038  0.0020  0.0010
                                           -0.3144  0.0233  0.0059  0.0012  0.7296
                                           -0.0006 -0.0145  0.0004 -0.1060 -0.0011
                                            0.0026 -0.0001 -0.0059  0.0014 -0.0048
                                           -0.0100 -0.0108
                ( 50.69%)   0.7120* C   6 s( 33.97%)p 1.94( 65.99%)d 0.00(  0.04%)
                                           -0.0001  0.5828  0.0097 -0.0038 -0.0004
                                            0.3101 -0.0048 -0.0023 -0.0002 -0.7467
                                            0.0177  0.0031 -0.0034  0.0764 -0.0060
                                           -0.0003  0.0010 -0.0098  0.0002 -0.0032
                                           -0.0094 -0.0125
     9. (1.97831) BD ( 1) C   3 - H  19  
                ( 60.12%)   0.7754* C   3 s( 28.23%)p 2.54( 71.74%)d 0.00(  0.04%)
                                            0.0004 -0.5309 -0.0215  0.0000  0.0004
                                            0.5337  0.0122 -0.0002 -0.0005  0.6533
                                            0.0040  0.0051  0.0009 -0.0738  0.0004
                                           -0.0015 -0.0003 -0.0163  0.0020  0.0027
                                            0.0043  0.0082
                ( 39.88%)   0.6315* H  19 s( 99.96%)p 0.00(  0.04%)
                                           -0.9998 -0.0019 -0.0009 -0.0125 -0.0152
                                            0.0019
    10. (1.97272) BD ( 1) C   4 - C   5  
                ( 51.96%)   0.7208* C   4 s( 39.14%)p 1.55( 60.83%)d 0.00(  0.04%)
                                           -0.0003  0.6256 -0.0044  0.0036  0.0009
                                           -0.7528 -0.0063  0.0069 -0.0097  0.1975
                                           -0.0226  0.0049 -0.0018 -0.0420  0.0033
                                           -0.0005  0.0001 -0.0035  0.0014 -0.0011
                                            0.0129 -0.0133
                ( 48.04%)   0.6931* C   5 s( 33.97%)p 1.94( 66.00%)d 0.00(  0.03%)
                                            0.0000  0.5828  0.0048  0.0027 -0.0008
                                            0.8028  0.0008 -0.0086 -0.0026 -0.1165
                                           -0.0308  0.0109 -0.0024  0.0288  0.0027
                                           -0.0027  0.0002 -0.0077  0.0016  0.0008
                                            0.0153 -0.0072
    11. (1.98797) BD ( 1) C   4 -Cl   8  
                ( 45.24%)   0.6726* C   4 s( 22.35%)p 3.47( 77.47%)d 0.01(  0.18%)
                                           -0.0001  0.4725 -0.0090 -0.0116 -0.0014
                                            0.5714  0.0082 -0.0138 -0.0056  0.6658
                                           -0.0134 -0.0119 -0.0083 -0.0657  0.0015
                                            0.0007  0.0010  0.0354 -0.0033 -0.0041
                                           -0.0026 -0.0232
                ( 54.76%)   0.7400*Cl   8 s( 18.35%)p 4.42( 81.19%)d 0.03(  0.47%)
                                            0.0000  0.0002  0.4264  0.0407  0.0010
                                            0.0004 -0.0000 -0.0001 -0.6065  0.0317
                                            0.0047 -0.0001  0.0002 -0.0001 -0.6617
                                            0.0374  0.0064 -0.0005  0.0002  0.0000
                                            0.0604 -0.0036 -0.0007  0.0000 -0.0000
                                            0.0585 -0.0055 -0.0061 -0.0068 -0.0336
    12. (1.96447) BD ( 1) C   5 - C   6  
                ( 48.37%)   0.6955* C   5 s( 35.42%)p 1.82( 64.55%)d 0.00(  0.03%)
                                            0.0001 -0.5950 -0.0145 -0.0017 -0.0012
                                            0.5233 -0.0109 -0.0030 -0.0026  0.6026
                                            0.0185 -0.0122  0.0019 -0.0884 -0.0035
                                            0.0019 -0.0007 -0.0135  0.0024  0.0029
                                            0.0057  0.0068
                ( 51.63%)   0.7186* C   6 s( 34.36%)p 1.91( 65.60%)d 0.00(  0.04%)
                                            0.0000 -0.5861  0.0074 -0.0026 -0.0005
                                           -0.4792 -0.0110  0.0058 -0.0002 -0.6505
                                            0.0067  0.0060 -0.0033  0.0547 -0.0062
                                           -0.0006  0.0006 -0.0147  0.0008  0.0019
                                            0.0027  0.0119
    13. (1.52720) BD ( 2) C   5 - C   6  
                ( 37.71%)   0.6141* C   5 s(  0.01%)p99.99( 99.93%)d 5.15(  0.06%)
                                           -0.0002 -0.0095  0.0032  0.0035  0.0004
                                           -0.0078 -0.0039 -0.0010  0.0005  0.1424
                                            0.0021  0.0011  0.0001  0.9890  0.0067
                                            0.0257  0.0044 -0.0004 -0.0021 -0.0231
                                            0.0029  0.0063
                ( 62.29%)   0.7892* C   6 s(  0.00%)p 1.00( 99.98%)d 0.00(  0.01%)
                                           -0.0000 -0.0061 -0.0007  0.0031 -0.0000
                                           -0.0069 -0.0000 -0.0021  0.0001  0.0942
                                            0.0080  0.0003 -0.0003  0.9951  0.0167
                                            0.0188 -0.0012  0.0016  0.0103 -0.0000
                                           -0.0003  0.0013
    14. (1.99156) BD ( 1) C   5 - O   7  
                ( 37.34%)   0.6111* C   5 s( 30.26%)p 2.30( 69.61%)d 0.00(  0.13%)
                                           -0.0000  0.5494 -0.0279 -0.0048 -0.0010
                                           -0.2843  0.0162  0.0059 -0.0001  0.7745
                                           -0.0555 -0.0121 -0.0035 -0.1083  0.0105
                                            0.0030  0.0006 -0.0190  0.0024 -0.0076
                                           -0.0232 -0.0191
                ( 62.66%)   0.7916* O   7 s( 36.37%)p 1.75( 63.52%)d 0.00(  0.11%)
                                            0.0000  0.6025  0.0263 -0.0034 -0.0000
                                            0.2763 -0.0069  0.0008  0.0004 -0.7365
                                            0.0167 -0.0036 -0.0013  0.1271 -0.0019
                                            0.0007  0.0000 -0.0187  0.0030 -0.0081
                                           -0.0217 -0.0142
    15. (1.97241) BD ( 1) C   6 - C  10  
                ( 48.31%)   0.6951* C   6 s( 31.64%)p 2.16( 68.34%)d 0.00(  0.03%)
                                           -0.0000  0.5624  0.0059  0.0017  0.0000
                                           -0.8208  0.0011  0.0105  0.0012  0.0969
                                           -0.0037  0.0010 -0.0000 -0.0113  0.0006
                                           -0.0003 -0.0004 -0.0010 -0.0006 -0.0006
                                            0.0126 -0.0100
                ( 51.69%)   0.7189* C  10 s( 32.32%)p 2.09( 67.66%)d 0.00(  0.02%)
                                           -0.0000  0.5684 -0.0105 -0.0032  0.0007
                                            0.8216  0.0220 -0.0077  0.0008 -0.0309
                                           -0.0034  0.0023  0.0005  0.0128  0.0006
                                           -0.0003  0.0002 -0.0031  0.0002  0.0020
                                            0.0113 -0.0062
    16. (1.97478) BD ( 1) C  10 - C  11  
                ( 50.68%)   0.7119* C  10 s( 30.06%)p 2.32( 69.88%)d 0.00(  0.06%)
                                           -0.0001  0.5483  0.0026  0.0011 -0.0010
                                           -0.3929 -0.0160 -0.0005 -0.0016 -0.5701
                                            0.0042  0.0008  0.0001 -0.4680  0.0141
                                            0.0011 -0.0004  0.0129  0.0097  0.0161
                                           -0.0065 -0.0009
                ( 49.32%)   0.7023* C  11 s( 52.58%)p 0.90( 47.38%)d 0.00(  0.04%)
                                           -0.0000  0.7251  0.0009  0.0009  0.0009
                                            0.5476 -0.0090 -0.0056  0.0014  0.3021
                                           -0.0088 -0.0042  0.0028  0.2872 -0.0036
                                           -0.0061  0.0022  0.0085  0.0090  0.0142
                                           -0.0038  0.0010
    17. (1.63909) BD ( 2) C  10 - C  11  
                ( 50.74%)   0.7123* C  10 s(  0.02%)p99.99( 99.91%)d 3.54(  0.07%)
                                           -0.0000 -0.0104 -0.0095 -0.0016  0.0001
                                           -0.0286  0.0015 -0.0024 -0.0004 -0.6282
                                           -0.0021 -0.0076  0.0020  0.7768 -0.0074
                                            0.0099 -0.0024  0.0145 -0.0175 -0.0033
                                           -0.0060 -0.0123
                ( 49.26%)   0.7019* C  11 s(  0.02%)p99.99( 99.89%)d 5.72(  0.09%)
                                           -0.0001 -0.0118  0.0045 -0.0003 -0.0002
                                           -0.0318  0.0036 -0.0015  0.0003 -0.6417
                                            0.0002 -0.0046  0.0024  0.7655  0.0018
                                            0.0096 -0.0009  0.0022 -0.0051  0.0046
                                            0.0144  0.0255
    18. (1.95175) BD ( 1) C  10 - C  13  
                ( 51.30%)   0.7163* C  10 s( 37.59%)p 1.66( 62.38%)d 0.00(  0.03%)
                                           -0.0008  0.6131  0.0042  0.0034  0.0003
                                           -0.4105 -0.0134  0.0007 -0.0011  0.5277
                                           -0.0098 -0.0033  0.0035  0.4199 -0.0125
                                           -0.0029  0.0032 -0.0108 -0.0080  0.0118
                                           -0.0001 -0.0023
                ( 48.70%)   0.6978* C  13 s( 35.65%)p 1.80( 64.31%)d 0.00(  0.03%)
                                            0.0003  0.5970  0.0069  0.0046  0.0009
                                            0.3986 -0.0233 -0.0067  0.0002 -0.5359
                                           -0.0050  0.0076 -0.0016 -0.4431 -0.0028
                                            0.0072 -0.0015 -0.0082 -0.0060  0.0147
                                           -0.0043 -0.0003
    19. (1.98977) BD ( 1) C  11 - C  12  
                ( 49.55%)   0.7039* C  11 s( 47.35%)p 1.11( 52.61%)d 0.00(  0.04%)
                                           -0.0002  0.6880 -0.0110 -0.0001 -0.0008
                                           -0.5715  0.0095  0.0052 -0.0019 -0.3351
                                            0.0162 -0.0067  0.0022 -0.2941  0.0147
                                           -0.0055  0.0019  0.0058  0.0054 -0.0018
                                            0.0153 -0.0091
                ( 50.45%)   0.7103* C  12 s( 49.10%)p 1.04( 50.86%)d 0.00(  0.04%)
                                           -0.0003  0.7007 -0.0075 -0.0041 -0.0007
                                            0.5369 -0.0173 -0.0106  0.0000 -0.3714
                                            0.0185 -0.0026  0.0028 -0.2852  0.0155
                                           -0.0019  0.0023 -0.0078 -0.0056 -0.0027
                                            0.0159 -0.0090
    20. (1.89004) BD ( 2) C  11 - C  12  
                ( 45.89%)   0.6774* C  11 s(  0.47%)p99.99( 99.43%)d 0.21(  0.10%)
                                            0.0004  0.0058 -0.0683 -0.0031  0.0003
                                           -0.6043  0.0345  0.0176 -0.0016  0.6173
                                            0.0499  0.0053  0.0011  0.4925  0.0390
                                            0.0045  0.0005 -0.0209 -0.0177  0.0130
                                            0.0051 -0.0052
                ( 54.11%)   0.7356* C  12 s(  0.56%)p99.99( 99.34%)d 0.19(  0.11%)
                                           -0.0003 -0.0143 -0.0732 -0.0031  0.0000
                                            0.6625  0.0033 -0.0066  0.0049  0.5638
                                            0.0392  0.0064  0.0001  0.4835  0.0331
                                            0.0040  0.0001  0.0215  0.0192  0.0122
                                            0.0070 -0.0057
    21. (1.97846) BD ( 1) C  12 - C  15  
                ( 48.33%)   0.6952* C  12 s( 50.82%)p 0.97( 49.14%)d 0.00(  0.04%)
                                            0.0002 -0.7128  0.0102 -0.0057 -0.0007
                                            0.5151 -0.0283 -0.0020  0.0010 -0.3728
                                            0.0132  0.0082 -0.0013 -0.2929  0.0097
                                            0.0069 -0.0011  0.0098  0.0080 -0.0142
                                            0.0067 -0.0005
                ( 51.67%)   0.7188* C  15 s( 35.94%)p 1.78( 64.02%)d 0.00(  0.05%)
                                            0.0001 -0.5995 -0.0005 -0.0060  0.0006
                                           -0.2727 -0.0230 -0.0107 -0.0028  0.5832
                                           -0.0093  0.0022  0.0015  0.4741 -0.0088
                                            0.0016  0.0011  0.0065  0.0053 -0.0174
                                            0.0089 -0.0010
    22. (1.69933) BD ( 2) C  12 - C  15  
                ( 43.10%)   0.6565* C  12 s(  0.00%)p 1.00( 99.90%)d 0.00(  0.10%)
                                            0.0000  0.0032 -0.0014  0.0007  0.0000
                                            0.0241 -0.0008  0.0003 -0.0001  0.6339
                                           -0.0031  0.0085 -0.0017 -0.7723  0.0029
                                           -0.0107  0.0014  0.0042 -0.0035 -0.0054
                                           -0.0148 -0.0263
                ( 56.90%)   0.7543* C  15 s(  0.00%)p 1.00( 99.98%)d 0.00(  0.02%)
                                            0.0000  0.0002 -0.0011  0.0006 -0.0001
                                            0.0209 -0.0003  0.0002 -0.0002  0.6365
                                            0.0044 -0.0079  0.0051 -0.7707 -0.0058
                                            0.0090 -0.0055  0.0042 -0.0058  0.0028
                                            0.0068  0.0111
    23. (1.97312) BD ( 1) C  13 - C  14  
                ( 49.22%)   0.7015* C  13 s( 35.25%)p 1.84( 64.71%)d 0.00(  0.04%)
                                            0.0001  0.5935  0.0187  0.0004  0.0003
                                           -0.8010  0.0146  0.0130 -0.0019  0.0556
                                           -0.0333  0.0040  0.0001  0.0117 -0.0268
                                            0.0037 -0.0002  0.0010  0.0017  0.0025
                                            0.0156 -0.0098
                ( 50.78%)   0.7126* C  14 s( 36.03%)p 1.77( 63.93%)d 0.00(  0.03%)
                                           -0.0002  0.6002 -0.0117 -0.0049  0.0006
                                            0.7980 -0.0156 -0.0130  0.0014 -0.0216
                                           -0.0289  0.0052 -0.0004  0.0132 -0.0245
                                            0.0029 -0.0002 -0.0046 -0.0019  0.0039
                                            0.0145 -0.0095
    24. (1.68027) BD ( 2) C  13 - C  14  
                ( 48.29%)   0.6949* C  13 s(  0.02%)p99.99( 99.92%)d 2.62(  0.06%)
                                            0.0001 -0.0100  0.0105 -0.0010 -0.0002
                                            0.0262  0.0012 -0.0007 -0.0001  0.6417
                                            0.0038  0.0100 -0.0013 -0.7658 -0.0063
                                           -0.0146  0.0018 -0.0133  0.0157  0.0017
                                            0.0054  0.0101
                ( 51.71%)   0.7191* C  14 s(  0.00%)p 1.00( 99.95%)d 0.00(  0.05%)
                                            0.0000 -0.0022 -0.0036 -0.0036 -0.0002
                                            0.0315 -0.0002 -0.0020  0.0002  0.6338
                                            0.0146  0.0094  0.0011 -0.7720 -0.0183
                                           -0.0125 -0.0008  0.0105 -0.0135  0.0034
                                            0.0074  0.0100
    25. (1.96490) BD ( 1) C  13 - H  18  
                ( 62.47%)   0.7904* C  13 s( 29.05%)p 2.44( 70.91%)d 0.00(  0.03%)
                                           -0.0006  0.5387 -0.0183 -0.0038 -0.0010
                                            0.4427  0.0038 -0.0002 -0.0026  0.5451
                                            0.0060  0.0031  0.0005  0.4645  0.0131
                                            0.0054  0.0021  0.0100  0.0099  0.0112
                                           -0.0023  0.0003
                ( 37.53%)   0.6126* H  18 s( 99.95%)p 0.00(  0.05%)
                                            0.9997  0.0013  0.0008 -0.0129 -0.0163
                                           -0.0081
    26. (1.96644) BD ( 1) C  14 - C  15  
                ( 48.79%)   0.6985* C  14 s( 35.05%)p 1.85( 64.91%)d 0.00(  0.04%)
                                            0.0001  0.5918 -0.0171  0.0053  0.0004
                                           -0.4511  0.0401  0.0010  0.0009 -0.5049
                                           -0.0018  0.0101 -0.0003 -0.4346  0.0002
                                            0.0085 -0.0004  0.0096  0.0083  0.0136
                                           -0.0027 -0.0011
                ( 51.21%)   0.7156* C  15 s( 42.67%)p 1.34( 57.30%)d 0.00(  0.03%)
                                           -0.0006  0.6532  0.0024  0.0046  0.0006
                                            0.3743  0.0152  0.0109  0.0034  0.5018
                                           -0.0126  0.0057  0.0037  0.4248 -0.0096
                                            0.0050  0.0031  0.0081  0.0072  0.0134
                                           -0.0001 -0.0023
    27. (1.96912) BD ( 1) C  14 - H  17  
                ( 61.39%)   0.7835* C  14 s( 28.89%)p 2.46( 71.08%)d 0.00(  0.03%)
                                           -0.0005  0.5371  0.0203 -0.0001 -0.0010
                                           -0.3956 -0.0126 -0.0002  0.0001  0.5839
                                            0.0038  0.0019 -0.0007  0.4617  0.0043
                                            0.0020 -0.0003 -0.0104 -0.0080  0.0122
                                           -0.0041 -0.0010
                ( 38.61%)   0.6213* H  17 s( 99.96%)p 0.00(  0.04%)
                                            0.9998  0.0008  0.0010  0.0103 -0.0145
                                           -0.0106
    28. (1.99107) BD ( 1) C  15 -Cl  16  
                ( 45.64%)   0.6756* C  15 s( 21.25%)p 3.70( 78.56%)d 0.01(  0.19%)
                                           -0.0001  0.4608  0.0019 -0.0127 -0.0004
                                           -0.8848  0.0046  0.0003  0.0173  0.0472
                                            0.0000 -0.0007 -0.0005  0.0151  0.0001
                                           -0.0004 -0.0001 -0.0021  0.0000  0.0010
                                            0.0375 -0.0218
                ( 54.36%)   0.7373*Cl  16 s( 20.03%)p 3.97( 79.47%)d 0.02(  0.50%)
                                            0.0000  0.0001  0.4457  0.0409  0.0045
                                           -0.0000 -0.0000  0.0001  0.8897 -0.0520
                                            0.0118 -0.0002 -0.0001 -0.0000 -0.0174
                                            0.0006 -0.0004 -0.0004  0.0000 -0.0000
                                            0.0033 -0.0006  0.0001 -0.0003  0.0000
                                           -0.0021  0.0008 -0.0009  0.0613 -0.0352
    29. (1.99845) CR ( 1) C   1           s(100.00%)
                                            1.0000  0.0002 -0.0000 -0.0000 -0.0000
                                           -0.0000 -0.0000 -0.0000 -0.0000 -0.0001
                                            0.0000 -0.0000 -0.0000  0.0000 -0.0000
                                           -0.0000  0.0000  0.0000  0.0000 -0.0000
                                            0.0000 -0.0000
    30. (1.99903) CR ( 1) C   2           s(100.00%)p 0.00(  0.00%)
                                            1.0000  0.0003  0.0000 -0.0000 -0.0000
                                           -0.0001  0.0000  0.0000 -0.0000 -0.0003
                                            0.0000 -0.0000  0.0000  0.0000 -0.0000
                                            0.0000 -0.0000 -0.0000  0.0000 -0.0000
                                           -0.0000 -0.0000
    31. (1.99917) CR ( 1) C   3           s(100.00%)p 0.00(  0.00%)
                                            1.0000  0.0001  0.0000 -0.0000 -0.0000
                                           -0.0002 -0.0000  0.0000 -0.0000 -0.0003
                                           -0.0000 -0.0000 -0.0000  0.0000  0.0000
                                            0.0000  0.0000  0.0000 -0.0000 -0.0000
                                           -0.0000 -0.0000
    32. (1.99847) CR ( 1) C   4           s(100.00%)p 0.00(  0.00%)
                                            1.0000  0.0003 -0.0000  0.0000  0.0000
                                           -0.0001 -0.0000  0.0000 -0.0000  0.0001
                                           -0.0000  0.0000 -0.0000  0.0000  0.0000
                                            0.0000  0.0000  0.0000  0.0000 -0.0000
                                            0.0000 -0.0000
    33. (1.99884) CR ( 1) C   5           s(100.00%)p 0.00(  0.00%)
                                            1.0000  0.0001  0.0000  0.0000  0.0000
                                           -0.0001  0.0000  0.0000  0.0000 -0.0000
                                           -0.0000  0.0000 -0.0000  0.0002  0.0000
                                            0.0000  0.0000  0.0000 -0.0000 -0.0000
                                           -0.0000  0.0000
    34. (1.99899) CR ( 1) C   6           s(100.00%)
                                            1.0000  0.0001  0.0000 -0.0000 -0.0000
                                            0.0001 -0.0000 -0.0000 -0.0000 -0.0001
                                            0.0000  0.0000 -0.0000  0.0000 -0.0000
                                            0.0000  0.0000 -0.0000  0.0000 -0.0000
                                           -0.0000 -0.0000
    35. (1.99982) CR ( 1) O   7           s(100.00%)p 0.00(  0.00%)
                                            1.0000  0.0003 -0.0000  0.0000  0.0000
                                           -0.0001  0.0000  0.0000 -0.0000  0.0002
                                           -0.0000  0.0000  0.0000  0.0000  0.0000
                                           -0.0000 -0.0000  0.0000 -0.0000  0.0000
                                            0.0000  0.0000
    36. (2.00000) CR ( 1)Cl   8           s(100.00%)
                                            1.0000 -0.0000  0.0000 -0.0000 -0.0000
                                           -0.0000  0.0000  0.0000  0.0000 -0.0000
                                           -0.0000  0.0000  0.0000  0.0000  0.0000
                                           -0.0000 -0.0000  0.0000  0.0000 -0.0000
                                           -0.0000  0.0000  0.0000 -0.0000 -0.0000
                                           -0.0000  0.0000  0.0000  0.0000  0.0000
    37. (1.99974) CR ( 2)Cl   8           s(100.00%)p 0.00(  0.00%)
                                           -0.0000  1.0000  0.0002 -0.0000 -0.0000
                                           -0.0000  0.0000  0.0000  0.0002 -0.0000
                                           -0.0000  0.0000  0.0000  0.0000  0.0001
                                           -0.0000 -0.0000  0.0000  0.0000 -0.0000
                                           -0.0000  0.0000  0.0000 -0.0000 -0.0000
                                           -0.0000  0.0000  0.0000  0.0000  0.0000
    38. (1.99996) CR ( 3)Cl   8           s(  0.00%)p 1.00(100.00%)
                                            0.0000  0.0000 -0.0001  0.0000  0.0000
                                            0.0000 -0.0000  1.0000 -0.0001  0.0000
                                            0.0000  0.0000 -0.0000 -0.0000 -0.0001
                                            0.0000  0.0000 -0.0000 -0.0000  0.0000
                                            0.0000 -0.0000 -0.0000  0.0000  0.0000
                                            0.0000 -0.0000 -0.0000 -0.0000 -0.0000
    39. (1.99996) CR ( 4)Cl   8           s(  0.00%)p 1.00(100.00%)
                                            0.0000  0.0000 -0.0001  0.0000  0.0000
                                            0.0000 -0.0000 -0.0000 -0.0001  0.0000
                                            0.0000 -0.0000 -0.0000  1.0000 -0.0000
                                            0.0000  0.0000 -0.0000 -0.0000  0.0000
                                           -0.0000 -0.0000 -0.0000  0.0000  0.0000
                                            0.0000 -0.0000 -0.0000 -0.0000 -0.0000
    40. (1.99999) CR ( 5)Cl   8           s(  0.00%)p 1.00(100.00%)
                                           -0.0000 -0.0000  0.0000 -0.0000 -0.0000
                                           -0.0000  0.0000  0.0000  0.0000 -0.0000
                                           -0.0000  0.0000  0.0000  0.0000 -0.0000
                                           -0.0000 -0.0000  0.0000  0.0000  1.0000
                                           -0.0000 -0.0000 -0.0000 -0.0000  0.0000
                                           -0.0000  0.0000  0.0000 -0.0000  0.0000
    41. (2.00000) CR ( 1)Cl   9           s(100.00%)
                                            1.0000 -0.0000  0.0000 -0.0000 -0.0000
                                           -0.0000  0.0000  0.0000  0.0000 -0.0000
                                           -0.0000  0.0000  0.0000 -0.0000 -0.0000
                                            0.0000 -0.0000  0.0000 -0.0000  0.0000
                                            0.0000 -0.0000 -0.0000  0.0000  0.0000
                                            0.0000 -0.0000  0.0000 -0.0000  0.0000
    42. (1.99971) CR ( 2)Cl   9           s(100.00%)p 0.00(  0.00%)
                                           -0.0000  1.0000  0.0002 -0.0000 -0.0000
                                           -0.0000  0.0000  0.0000  0.0002 -0.0000
                                           -0.0000  0.0000  0.0000 -0.0000 -0.0001
                                            0.0000 -0.0000  0.0000 -0.0000  0.0000
                                            0.0000 -0.0000  0.0000 -0.0000  0.0000
                                            0.0000 -0.0000  0.0000 -0.0000  0.0000
    43. (1.99992) CR ( 3)Cl   9           s(  0.00%)p 1.00(100.00%)
                                           -0.0000 -0.0000  0.0001 -0.0000 -0.0000
                                           -0.0000  0.0000 -1.0000  0.0001 -0.0000
                                           -0.0000  0.0000  0.0000 -0.0000 -0.0001
                                            0.0000 -0.0000  0.0000 -0.0000  0.0000
                                            0.0000 -0.0000  0.0000  0.0000  0.0000
                                            0.0000 -0.0000  0.0000 -0.0000  0.0000
    44. (1.99999) CR ( 4)Cl   9           s(  0.00%)p 1.00(100.00%)
                                           -0.0000 -0.0000  0.0000 -0.0000 -0.0000
                                           -0.0000  0.0000  0.0000  0.0001 -0.0000
                                           -0.0000 -0.0000  0.0000  1.0000  0.0000
                                            0.0000  0.0000  0.0000  0.0000  0.0000
                                           -0.0000 -0.0000 -0.0000 -0.0000 -0.0000
                                            0.0000 -0.0000  0.0000 -0.0000  0.0000
    45. (1.99999) CR ( 5)Cl   9           s(  0.00%)p 1.00(100.00%)
                                            0.0000  0.0000 -0.0000  0.0000  0.0000
                                            0.0000 -0.0000 -0.0000 -0.0000  0.0000
                                            0.0000 -0.0000 -0.0000  0.0000 -0.0000
                                           -0.0000 -0.0000 -0.0000 -0.0000  1.0000
                                           -0.0000 -0.0000 -0.0000  0.0000  0.0000
                                           -0.0000  0.0000 -0.0000  0.0000 -0.0000
    46. (1.99889) CR ( 1) C  10           s(100.00%)p 0.00(  0.00%)
                                            1.0000  0.0006  0.0000  0.0000  0.0000
                                           -0.0003 -0.0000  0.0000 -0.0000  0.0003
                                           -0.0000 -0.0000  0.0000  0.0003 -0.0000
                                           -0.0000  0.0000 -0.0000 -0.0000  0.0000
                                           -0.0000 -0.0000
    47. (1.99827) CR ( 1) C  11           s(100.00%)p 0.00(  0.00%)
                                            1.0000  0.0002  0.0000  0.0000 -0.0000
                                            0.0001 -0.0000 -0.0000  0.0000 -0.0004
                                           -0.0000 -0.0000  0.0000 -0.0001 -0.0000
                                           -0.0000  0.0000  0.0000  0.0000 -0.0000
                                            0.0000  0.0000
    48. (1.99805) CR ( 1) C  12           s(100.00%)p 0.00(  0.00%)
                                            1.0000  0.0004 -0.0000 -0.0000 -0.0000
                                            0.0003  0.0000 -0.0000  0.0000  0.0001
                                            0.0000 -0.0000  0.0000  0.0001  0.0000
                                           -0.0000  0.0000  0.0000  0.0000  0.0000
                                            0.0000 -0.0000
    49. (1.99908) CR ( 1) C  13           s(100.00%)p 0.00(  0.00%)
                                            1.0000  0.0001 -0.0000 -0.0000 -0.0000
                                            0.0002  0.0000  0.0000 -0.0000  0.0004
                                            0.0000 -0.0000  0.0000  0.0004  0.0000
                                            0.0000  0.0000  0.0000  0.0000  0.0000
                                           -0.0000 -0.0000
    50. (1.99900) CR ( 1) C  14           s(100.00%)p 0.00(  0.00%)
                                            1.0000  0.0003  0.0000 -0.0000 -0.0000
                                            0.0000 -0.0000 -0.0000  0.0000  0.0003
                                           -0.0000  0.0000 -0.0000  0.0003 -0.0000
                                            0.0000 -0.0000 -0.0000 -0.0000  0.0000
                                            0.0000 -0.0000
    51. (1.99850) CR ( 1) C  15           s(100.00%)p 0.00(  0.00%)
                                            1.0000  0.0005  0.0000  0.0000  0.0000
                                            0.0001  0.0000  0.0000  0.0000  0.0002
                                           -0.0000  0.0000  0.0000  0.0002 -0.0000
                                            0.0000  0.0000  0.0000  0.0000  0.0000
                                            0.0000 -0.0000
    52. (2.00000) CR ( 1)Cl  16           s(100.00%)
                                            1.0000 -0.0000  0.0000 -0.0000 -0.0000
                                           -0.0000  0.0000 -0.0000 -0.0000  0.0000
                                           -0.0000 -0.0000 -0.0000  0.0000 -0.0000
                                           -0.0000  0.0000  0.0000 -0.0000  0.0000
                                           -0.0000  0.0000  0.0000  0.0000 -0.0000
                                            0.0000 -0.0000  0.0000 -0.0000  0.0000
    53. (1.99969) CR ( 2)Cl  16           s(100.00%)p 0.00(  0.00%)
                                           -0.0000  1.0000  0.0002 -0.0000 -0.0000
                                           -0.0000  0.0000 -0.0000 -0.0002  0.0000
                                           -0.0000 -0.0000 -0.0000  0.0000  0.0000
                                           -0.0000  0.0000  0.0000  0.0000  0.0000
                                            0.0000  0.0000 -0.0000  0.0000 -0.0000
                                            0.0000  0.0000  0.0000 -0.0000  0.0000
    54. (1.99991) CR ( 3)Cl  16           s(  0.00%)p 1.00(100.00%)
                                           -0.0000 -0.0000  0.0001 -0.0000 -0.0000
                                           -0.0000  0.0000  1.0000 -0.0001  0.0000
                                           -0.0000 -0.0000 -0.0000  0.0000  0.0000
                                           -0.0000  0.0000  0.0000  0.0000  0.0000
                                            0.0000  0.0000 -0.0000  0.0000 -0.0000
                                            0.0000  0.0000  0.0000 -0.0000  0.0000
    55. (1.99999) CR ( 4)Cl  16           s(  0.00%)p 1.00(100.00%)
                                            0.0000  0.0000 -0.0000  0.0000  0.0000
                                            0.0000 -0.0000  0.0000  0.0000 -0.0000
                                            0.0000 -0.0000  0.0000  1.0000  0.0000
                                            0.0000 -0.0000  0.0000  0.0000 -0.0000
                                            0.0000  0.0000 -0.0000  0.0000  0.0000
                                            0.0000  0.0000  0.0000  0.0000 -0.0000
    56. (1.99999) CR ( 5)Cl  16           s(  0.00%)p 1.00(100.00%)
                                            0.0000  0.0000 -0.0000  0.0000  0.0000
                                            0.0000 -0.0000  0.0000  0.0000 -0.0000
                                            0.0000 -0.0000  0.0000 -0.0000  0.0000
                                            0.0000 -0.0000  0.0000  0.0000  1.0000
                                            0.0000  0.0000 -0.0000  0.0000  0.0000
                                            0.0000  0.0000  0.0000  0.0000 -0.0000
    57. (1.98107) LP ( 1) O   7           s( 63.64%)p 0.57( 36.35%)d 0.00(  0.01%)
                                           -0.0004  0.7976 -0.0121  0.0018  0.0000
                                           -0.1855  0.0022  0.0007 -0.0020  0.5678
                                           -0.0061  0.0016  0.0053 -0.0817  0.0012
                                           -0.0004 -0.0008  0.0047 -0.0009  0.0025
                                            0.0067  0.0052
    58. (1.90514) LP ( 2) O   7           s(  0.04%)p99.99( 99.90%)d 1.42(  0.06%)
                                           -0.0000  0.0201  0.0007 -0.0017  0.0000
                                           -0.9424 -0.0068  0.0062  0.0006 -0.3309
                                           -0.0010  0.0007  0.0010  0.0357 -0.0011
                                           -0.0017  0.0001  0.0185 -0.0033 -0.0020
                                           -0.0148  0.0001
    59. (1.61999) LP ( 3) O   7           s(  0.02%)p99.99( 99.90%)d 5.25(  0.09%)
                                            0.0000  0.0124 -0.0013 -0.0027 -0.0000
                                            0.0170 -0.0017 -0.0018  0.0001 -0.1540
                                           -0.0032  0.0001  0.0008 -0.9874 -0.0080
                                           -0.0042  0.0037 -0.0020 -0.0095  0.0260
                                           -0.0044 -0.0078
    60. (1.99447) LP ( 1)Cl   8           s( 81.61%)p 0.23( 18.38%)d 0.00(  0.01%)
                                           -0.0000 -0.0002  0.9034 -0.0098 -0.0002
                                           -0.0001  0.0000  0.0001  0.2556 -0.0079
                                            0.0013 -0.0002  0.0003  0.0001  0.3420
                                           -0.0113  0.0017  0.0001  0.0004 -0.0000
                                           -0.0356  0.0012 -0.0001 -0.0000 -0.0000
                                           -0.0076  0.0007  0.0011  0.0015  0.0051
    61. (1.97152) LP ( 2)Cl   8           s(  0.16%)p99.99( 99.82%)d 0.10(  0.02%)
                                           -0.0000 -0.0001  0.0391 -0.0091  0.0006
                                           -0.0000 -0.0000 -0.0000  0.7494  0.0060
                                            0.0007  0.0007  0.0004  0.0001 -0.6542
                                           -0.0080 -0.0009  0.0008 -0.0002 -0.0000
                                            0.0926  0.0009  0.0001 -0.0001  0.0000
                                           -0.0045  0.0005 -0.0019 -0.0114 -0.0015
    62. (1.94312) LP ( 3)Cl   8           s(  0.00%)p 1.00( 99.98%)d 0.00(  0.02%)
                                           -0.0000 -0.0000  0.0027 -0.0006  0.0000
                                           -0.0000 -0.0000  0.0000 -0.0234 -0.0007
                                           -0.0000 -0.0000  0.0000  0.0000  0.1138
                                            0.0023  0.0003  0.0000 -0.0001  0.0000
                                            0.9929  0.0200  0.0020  0.0001 -0.0005
                                           -0.0007 -0.0080 -0.0118  0.0016  0.0022
    63. (1.99269) LP ( 1)Cl   9           s( 80.48%)p 0.24( 19.51%)d 0.00(  0.01%)
                                           -0.0000 -0.0003  0.8970 -0.0116 -0.0003
                                           -0.0001  0.0000  0.0002  0.4356 -0.0149
                                            0.0021  0.0000  0.0005 -0.0000 -0.0693
                                            0.0021 -0.0010  0.0003 -0.0001  0.0000
                                            0.0169 -0.0005  0.0002 -0.0000  0.0000
                                            0.0036 -0.0008  0.0001 -0.0089  0.0053
    64. (1.97263) LP ( 2)Cl   9           s(  0.11%)p99.99( 99.87%)d 0.14(  0.02%)
                                           -0.0000 -0.0000  0.0331 -0.0069  0.0008
                                            0.0004 -0.0000  0.0000 -0.2266 -0.0035
                                            0.0002  0.0005  0.0001  0.0001 -0.9666
                                           -0.0127 -0.0019 -0.0001 -0.0004 -0.0000
                                            0.1131  0.0015  0.0002  0.0001  0.0000
                                            0.0119 -0.0013  0.0005  0.0040 -0.0010
    65. (1.93630) LP ( 3)Cl   9           s(  0.00%)p 1.00( 99.97%)d 0.00(  0.03%)
                                            0.0000  0.0000  0.0002  0.0001 -0.0000
                                            0.0000  0.0000  0.0000  0.0189  0.0003
                                            0.0000 -0.0000 -0.0000 -0.0000 -0.1205
                                           -0.0020 -0.0002  0.0000  0.0001 -0.0000
                                           -0.9922 -0.0174 -0.0010  0.0002  0.0005
                                            0.0020  0.0157 -0.0027  0.0000  0.0011
    66. (1.99225) LP ( 1)Cl  16           s( 80.02%)p 0.25( 19.96%)d 0.00(  0.02%)
                                           -0.0000 -0.0003  0.8945 -0.0116 -0.0006
                                           -0.0000  0.0000 -0.0002 -0.4458  0.0162
                                            0.0008 -0.0005 -0.0005  0.0000 -0.0104
                                           -0.0004  0.0002  0.0002  0.0000  0.0000
                                           -0.0235  0.0001  0.0001  0.0001 -0.0000
                                            0.0001 -0.0005  0.0007 -0.0107  0.0060
    67. (1.97130) LP ( 2)Cl  16           s(  0.07%)p99.99( 99.91%)d 0.29(  0.02%)
                                            0.0000 -0.0000  0.0257 -0.0030  0.0005
                                            0.0001 -0.0000 -0.0000  0.0001  0.0008
                                            0.0001 -0.0003 -0.0000 -0.0000  0.7690
                                            0.0104 -0.0036  0.0002  0.0001 -0.0000
                                            0.6384  0.0087 -0.0030  0.0002  0.0001
                                            0.0108  0.0090  0.0009 -0.0006  0.0006
    68. (1.93796) LP ( 3)Cl  16           s(  0.00%)p 1.00( 99.97%)d 0.00(  0.03%)
                                           -0.0000 -0.0000  0.0041 -0.0007  0.0000
                                            0.0000 -0.0000 -0.0000 -0.0173 -0.0001
                                           -0.0001 -0.0000 -0.0000 -0.0000 -0.6386
                                           -0.0114  0.0008  0.0001  0.0002  0.0000
                                            0.7690  0.0138 -0.0008 -0.0001 -0.0002
                                           -0.0107  0.0130 -0.0004 -0.0003  0.0006
    69. (0.00751) RY*( 1) C   1           s(  0.46%)p99.99( 96.37%)d 6.90(  3.17%)
                                            0.0000  0.0093  0.0670  0.0017 -0.0049
                                           -0.0062  0.7317  0.0273  0.0068  0.0184
                                            0.6481 -0.0387 -0.0453 -0.0025 -0.0590
                                            0.0060  0.0051  0.0714 -0.0028  0.0175
                                            0.1602 -0.0253
    70. (0.00639) RY*( 2) C   1           s(  0.50%)p99.99( 96.43%)d 6.12(  3.07%)
                                           -0.0000 -0.0163  0.0303  0.0589  0.0190
                                            0.0165 -0.6460  0.0349 -0.0374  0.0111
                                            0.7288  0.0460 -0.0393 -0.0013 -0.0956
                                           -0.0052  0.0034  0.1322 -0.0177  0.0031
                                           -0.1016  0.0505
    71. (0.00220) RY*( 3) C   1           s(  0.00%)p 1.00( 34.61%)d 1.89( 65.39%)
                                           -0.0000 -0.0000  0.0046  0.0002 -0.0006
                                           -0.0002 -0.0094 -0.0046  0.0006  0.0012
                                            0.0608  0.0358 -0.0104  0.0113  0.5365
                                            0.2134 -0.0859  0.0860  0.7122 -0.3588
                                            0.0231  0.0996
    72. (0.00142) RY*( 4) C   1           s(  0.01%)p99.99( 18.97%)d99.99( 81.01%)
                                            0.0000  0.0001  0.0007  0.0116  0.0009
                                            0.0002 -0.0077  0.0172  0.0047 -0.0027
                                            0.0341 -0.0473  0.0165 -0.0219  0.3261
                                           -0.2704  0.0754  0.0122  0.2877  0.8311
                                           -0.1020 -0.1614
    73. (0.00092) RY*( 5) C   1           s( 55.43%)p 0.10(  5.64%)d 0.70( 38.93%)
                                            0.0000  0.0084  0.6650  0.3347  0.0032
                                           -0.0033  0.0617  0.1670  0.0510 -0.0096
                                            0.0197  0.0085  0.1451  0.0011 -0.0057
                                            0.0096 -0.0184 -0.4549  0.0301 -0.0326
                                           -0.4041  0.1306
    74. (0.00076) RY*( 6) C   1           s( 47.00%)p 0.37( 17.32%)d 0.76( 35.69%)
                                            0.0000 -0.0048  0.6353 -0.2553  0.0327
                                           -0.0288 -0.1417  0.2671  0.0530  0.0135
                                           -0.1040 -0.1709 -0.1915 -0.0024  0.0105
                                            0.0208  0.0254  0.2496 -0.0127  0.0374
                                            0.5285 -0.1168
    75. (0.00055) RY*( 7) C   1           s( 16.67%)p 0.65( 10.91%)d 4.34( 72.42%)
                                           -0.0000  0.0126  0.2156  0.3453 -0.0281
                                            0.0244  0.1072 -0.1835  0.0076  0.0006
                                           -0.1373  0.2082 -0.0108  0.0004  0.0141
                                           -0.0285  0.0011  0.7875 -0.0983  0.0161
                                           -0.2781  0.1297
    76. (0.00023) RY*( 8) C   1           s(  0.00%)p 1.00( 64.09%)d 0.56( 35.91%)
                                            0.0000  0.0002  0.0007  0.0028 -0.0017
                                            0.0002  0.0151  0.0055  0.0023 -0.0000
                                           -0.0814 -0.0386 -0.0522 -0.0011 -0.7049
                                           -0.3131 -0.1867  0.0590  0.5955 -0.0112
                                           -0.0184  0.0218
    77. (0.00013) RY*( 9) C   1           s(  2.47%)p30.52( 75.33%)d 9.00( 22.20%)
                                            0.0000  0.0040 -0.0433  0.1178  0.0943
                                           -0.0062 -0.0290  0.0336 -0.2057 -0.0006
                                           -0.0000 -0.4322  0.7132  0.0003 -0.0229
                                            0.0625 -0.0949  0.1237 -0.0053  0.0996
                                            0.2372  0.3748
    78. (0.00011) RY*(10) C   1           s(  2.97%)p25.95( 77.15%)d 6.69( 19.88%)
                                            0.0000  0.0133 -0.0893  0.0135  0.1463
                                            0.0108  0.0436  0.1115 -0.2721  0.0070
                                           -0.0419 -0.5816 -0.5730  0.0002  0.0135
                                            0.1056  0.0564  0.0319 -0.0284  0.0489
                                           -0.2643  0.3532
    79. (0.00009) RY*(11) C   1           s( 34.41%)p 1.42( 48.77%)d 0.49( 16.82%)
    80. (0.00004) RY*(12) C   1           s( 28.82%)p 1.71( 49.29%)d 0.76( 21.89%)
    81. (0.00005) RY*(13) C   1           s(  8.76%)p 9.41( 82.43%)d 1.01(  8.81%)
    82. (0.00002) RY*(14) C   1           s(  1.57%)p53.57( 83.89%)d 9.29( 14.55%)
    83. (0.00001) RY*(15) C   1           s( 10.80%)p 3.67( 39.66%)d 4.59( 49.54%)
    84. (0.00000) RY*(16) C   1           s(  0.01%)p 1.00( 96.41%)d 0.04(  3.58%)
    85. (0.00000) RY*(17) C   1           s( 90.24%)p 0.03(  2.89%)d 0.08(  6.86%)
    86. (0.00592) RY*( 1) C   2           s(  4.65%)p19.92( 92.63%)d 0.58(  2.72%)
                                           -0.0000  0.0181  0.2122  0.0337  0.0019
                                            0.0069  0.6960 -0.0489 -0.0241  0.0392
                                           -0.6491  0.0770 -0.0204 -0.0048  0.0969
                                           -0.0148  0.0037 -0.1027  0.0090 -0.0200
                                           -0.1249 -0.0237
    87. (0.00295) RY*( 2) C   2           s(  0.11%)p99.99( 97.81%)d19.43(  2.09%)
                                           -0.0000 -0.0111 -0.0176  0.0172  0.0185
                                            0.0437  0.6622 -0.1607 -0.1256  0.0128
                                            0.6471 -0.1174  0.0174  0.0037 -0.2497
                                            0.0090 -0.0246  0.1341 -0.0261  0.0404
                                            0.0007  0.0239
    88. (0.00277) RY*( 3) C   2           s(  0.03%)p99.99( 96.00%)d99.99(  3.97%)
                                            0.0000  0.0022  0.0055  0.0156 -0.0013
                                           -0.0089 -0.1101 -0.0045  0.0294  0.0002
                                           -0.2449  0.0154 -0.0233  0.0226 -0.9327
                                           -0.0787 -0.0974 -0.0422 -0.0744  0.1728
                                           -0.0260 -0.0435
    89. (0.00102) RY*( 4) C   2           s( 75.75%)p 0.26( 19.34%)d 0.06(  4.91%)
                                            0.0000  0.0067  0.8180 -0.2973  0.0036
                                           -0.0198 -0.1383 -0.2591  0.1856  0.0241
                                            0.1490  0.2137 -0.0516 -0.0037 -0.0116
                                           -0.0325  0.0037  0.1455 -0.0645 -0.0268
                                           -0.1505  0.0196
    90. (0.00055) RY*( 5) C   2           s(  2.17%)p 2.17(  4.71%)d42.86( 93.12%)
                                            0.0000 -0.0013  0.0118  0.1466  0.0096
                                           -0.0008 -0.0022 -0.0064  0.0232 -0.0015
                                            0.0034 -0.0871  0.0059 -0.0062  0.0455
                                           -0.1913 -0.0133 -0.0939 -0.9210 -0.2596
                                            0.0824  0.0038
    91. (0.00039) RY*( 6) C   2           s( 56.31%)p 0.55( 31.18%)d 0.22( 12.51%)
                                            0.0000 -0.0055  0.3788  0.6476 -0.0171
                                           -0.0076 -0.0094  0.1987  0.2841  0.0034
                                           -0.0059 -0.4254  0.0857  0.0004  0.0009
                                            0.0547 -0.0093  0.1858  0.1292  0.0593
                                            0.2469 -0.0969
    92. (0.00023) RY*( 7) C   2           s(  0.09%)p99.99( 83.07%)d99.99( 16.84%)
                                           -0.0000 -0.0001  0.0241  0.0153  0.0103
                                            0.0007  0.0030  0.0348 -0.0079  0.0001
                                           -0.0194  0.1095  0.0135 -0.0076 -0.1311
                                            0.8908 -0.0776 -0.0218 -0.0798 -0.3900
                                            0.0678  0.0696
    93. (0.00018) RY*( 8) C   2           s( 14.58%)p 4.27( 62.19%)d 1.59( 23.23%)
                                            0.0000 -0.0007 -0.1736  0.3397 -0.0164
                                           -0.0203 -0.1225 -0.6751 -0.1453 -0.0126
                                           -0.1216  0.0276 -0.3280  0.0011  0.0308
                                            0.0388  0.0626  0.3906  0.0090 -0.0775
                                           -0.1397 -0.2327
    94. (0.00012) RY*( 9) C   2           s(  7.29%)p12.07( 88.04%)d 0.64(  4.67%)
                                           -0.0000 -0.0055  0.2543 -0.0181 -0.0890
                                            0.0012 -0.0454  0.4072 -0.6778  0.0036
                                            0.0217 -0.0622 -0.4981 -0.0004 -0.0110
                                           -0.0105  0.0232  0.0544 -0.0103 -0.0235
                                            0.0637 -0.1975
    95. (0.00006) RY*(10) C   2           s(  3.31%)p15.22( 50.45%)d13.95( 46.23%)
    96. (0.00003) RY*(11) C   2           s( 24.92%)p 2.24( 55.91%)d 0.77( 19.17%)
    97. (0.00003) RY*(12) C   2           s(  5.36%)p 1.52(  8.15%)d16.12( 86.49%)
    98. (0.00001) RY*(13) C   2           s( 10.84%)p 7.33( 79.48%)d 0.89(  9.67%)
    99. (0.00001) RY*(14) C   2           s(  1.56%)p 5.64(  8.80%)d57.50( 89.64%)
   100. (0.00001) RY*(15) C   2           s(  0.06%)p99.99( 16.84%)d99.99( 83.10%)
   101. (0.00000) RY*(16) C   2           s( 92.88%)p 0.06(  6.02%)d 0.01(  1.10%)
   102. (0.00000) RY*(17) C   2           s(  0.03%)p99.99( 99.56%)d12.21(  0.41%)
   103. (0.00508) RY*( 1) C   3           s(  1.28%)p73.62( 94.43%)d 3.35(  4.29%)
                                           -0.0000  0.0171  0.1097 -0.0219 -0.0051
                                            0.0243 -0.6940  0.0510 -0.0409  0.0200
                                           -0.6701  0.0417 -0.0359 -0.0002  0.0715
                                           -0.0127  0.0018  0.1967 -0.0342 -0.0026
                                           -0.0532 -0.0145
   104. (0.00238) RY*( 2) C   3           s(  1.29%)p74.52( 95.92%)d 2.17(  2.79%)
                                            0.0000  0.0142 -0.0600  0.0946 -0.0110
                                            0.0255  0.6623 -0.0662 -0.1282 -0.0199
                                           -0.6935  0.0400  0.0823 -0.0003  0.0914
                                            0.0303 -0.0119  0.0289  0.0584 -0.0351
                                            0.1472 -0.0272
   105. (0.00118) RY*( 3) C   3           s(  0.17%)p99.99( 18.30%)d99.99( 81.53%)
                                            0.0000  0.0023  0.0298  0.0275  0.0064
                                            0.0004  0.0549 -0.0375 -0.0742  0.0024
                                           -0.0012 -0.0124  0.0393  0.0177  0.2714
                                           -0.3097  0.0381 -0.0775 -0.6866  0.5631
                                           -0.0615 -0.1307
   106. (0.00061) RY*( 4) C   3           s( 19.82%)p 3.51( 69.50%)d 0.54( 10.67%)
                                           -0.0000  0.0032  0.4318 -0.1072 -0.0166
                                            0.0203  0.1021  0.4516 -0.1000 -0.0024
                                           -0.1104 -0.0827 -0.0059  0.0090 -0.6690
                                            0.0129 -0.0586 -0.1861 -0.0298  0.2251
                                           -0.1062 -0.0963
   107. (0.00056) RY*( 5) C   3           s( 50.04%)p 0.80( 39.94%)d 0.20( 10.02%)
                                           -0.0000  0.0008  0.7070  0.0248  0.0011
                                            0.0244  0.0864  0.1543 -0.1803  0.0027
                                            0.0927 -0.1760  0.0485 -0.0046  0.5403
                                           -0.0160  0.0312 -0.0337  0.0788 -0.2572
                                           -0.1599  0.0332
   108. (0.00037) RY*( 6) C   3           s( 26.38%)p 2.63( 69.26%)d 0.17(  4.37%)
                                           -0.0000 -0.0045  0.4070  0.3118  0.0304
                                           -0.0005 -0.0360 -0.7612 -0.0265  0.0123
                                            0.0235 -0.0611 -0.0143 -0.0003 -0.2851
                                           -0.1366 -0.0812  0.0923  0.1148  0.1268
                                            0.0577 -0.0506
   109. (0.00024) RY*( 7) C   3           s( 61.04%)p 0.49( 30.16%)d 0.14(  8.80%)
                                            0.0000 -0.0081 -0.2233  0.7463 -0.0595
                                           -0.0015 -0.1079  0.1999 -0.1110 -0.0095
                                           -0.0136 -0.4752 -0.0933  0.0017  0.0103
                                            0.0525 -0.0045 -0.2235  0.0201 -0.0453
                                           -0.0067 -0.1886
   110. (0.00017) RY*( 8) C   3           s( 14.21%)p 3.95( 56.09%)d 2.09( 29.70%)
                                           -0.0000  0.0061  0.2066  0.3150 -0.0126
                                           -0.0067 -0.0825  0.0646  0.0934  0.0060
                                            0.0382  0.6527 -0.0059 -0.0047  0.0387
                                            0.3290  0.0623 -0.3134 -0.1864 -0.0875
                                            0.3746 -0.1269
   111. (0.00010) RY*( 9) C   3           s(  3.14%)p20.38( 63.96%)d10.48( 32.90%)
   112. (0.00010) RY*(10) C   3           s( 14.60%)p 4.51( 65.85%)d 1.34( 19.55%)
                                            0.0000  0.0094 -0.0275  0.3643  0.1114
                                            0.0022  0.0265  0.2771  0.0462  0.0020
                                            0.0504  0.4279  0.1615  0.0058  0.0129
                                           -0.5965 -0.1055  0.1815  0.3141  0.1038
                                           -0.1610  0.1650
   113. (0.00004) RY*(11) C   3           s(  4.05%)p 6.26( 25.34%)d17.45( 70.61%)
   114. (0.00004) RY*(12) C   3           s(  6.75%)p 4.80( 32.37%)d 9.02( 60.88%)
   115. (0.00002) RY*(13) C   3           s(  7.78%)p11.62( 90.35%)d 0.24(  1.87%)
   116. (0.00001) RY*(14) C   3           s(  0.60%)p27.51( 16.40%)d99.99( 83.00%)
   117. (0.00001) RY*(15) C   3           s(  1.97%)p11.15( 21.95%)d38.64( 76.08%)
   118. (0.00000) RY*(16) C   3           s( 86.46%)p 0.15( 12.64%)d 0.01(  0.89%)
   119. (0.00000) RY*(17) C   3           s(  0.44%)p99.99( 97.67%)d 4.35(  1.90%)
   120. (0.00641) RY*( 1) C   4           s(  0.13%)p99.99( 96.50%)d26.14(  3.37%)
                                           -0.0000 -0.0189  0.0249 -0.0097  0.0147
                                            0.0081 -0.8985  0.0445  0.0024  0.0204
                                           -0.3907 -0.0034 -0.0444 -0.0027  0.0236
                                           -0.0006  0.0069 -0.1637  0.0136  0.0002
                                           -0.0593  0.0568
   121. (0.00594) RY*( 2) C   4           s(  0.89%)p99.99( 94.71%)d 4.96(  4.40%)
                                            0.0000  0.0068  0.0936 -0.0028 -0.0079
                                           -0.0150 -0.3817  0.0269  0.0155  0.0258
                                            0.8831 -0.0251 -0.0520 -0.0033 -0.1270
                                           -0.0028  0.0079  0.0675 -0.0157 -0.0294
                                           -0.1944 -0.0242
   122. (0.00283) RY*( 3) C   4           s(  0.11%)p99.99( 82.88%)d99.99( 17.00%)
                                           -0.0000 -0.0002  0.0316  0.0118 -0.0024
                                            0.0003 -0.0239 -0.0043 -0.0019  0.0021
                                            0.1159 -0.0075  0.0056  0.0067  0.9015
                                           -0.0334  0.0284 -0.0057  0.0972  0.3904
                                           -0.0603 -0.0673
   123. (0.00125) RY*( 4) C   4           s( 71.88%)p 0.13(  9.66%)d 0.26( 18.46%)
                                           -0.0000 -0.0042  0.8414 -0.1040 -0.0015
                                           -0.0011  0.0523 -0.0768 -0.1067  0.0161
                                           -0.0316  0.1969 -0.0487 -0.0063  0.1363
                                            0.1201  0.0342 -0.0943 -0.3177 -0.2567
                                            0.0648  0.0687
   124. (0.00123) RY*( 5) C   4           s( 19.27%)p 1.02( 19.64%)d 3.17( 61.08%)
                                           -0.0000 -0.0028  0.4344 -0.0633  0.0021
                                           -0.0006  0.0345 -0.0109 -0.0594  0.0097
                                           -0.0593  0.0961 -0.0488  0.0085 -0.2844
                                           -0.3029 -0.0606  0.0368  0.6342  0.4492
                                           -0.0432 -0.0598
   125. (0.00069) RY*( 6) C   4           s(  1.55%)p11.68( 18.05%)d52.03( 80.40%)
                                           -0.0000 -0.0009 -0.0824  0.0931 -0.0002
                                            0.0107 -0.1587 -0.2177 -0.0706 -0.0032
                                            0.1480  0.2795  0.0477  0.0002 -0.0123
                                           -0.0169 -0.0118  0.1089 -0.0072  0.1241
                                            0.8809  0.0278
   126. (0.00037) RY*( 7) C   4           s(  2.57%)p 3.79(  9.76%)d34.06( 87.66%)
                                            0.0000  0.0040  0.0235  0.1581 -0.0127
                                            0.0042  0.0349 -0.0207 -0.0021  0.0085
                                           -0.0099  0.0132 -0.0242  0.0088 -0.2514
                                            0.1610 -0.0764 -0.2664 -0.5463  0.6988
                                           -0.0827 -0.1097
   127. (0.00033) RY*( 8) C   4           s( 17.19%)p 0.36(  6.17%)d 4.46( 76.64%)
                                            0.0000  0.0178 -0.0571  0.4070 -0.0512
                                            0.0198  0.0984 -0.0962 -0.1365  0.0272
                                            0.1273  0.0464 -0.0167 -0.0054  0.0344
                                           -0.0541  0.0154 -0.7685  0.2270 -0.1368
                                            0.0049  0.3248
   128. (0.00023) RY*( 9) C   4           s( 16.78%)p 4.39( 73.57%)d 0.58(  9.65%)
                                           -0.0000 -0.0000  0.2171  0.3472  0.0083
                                            0.0002  0.0175  0.3318  0.3908  0.0036
                                           -0.0068 -0.5620 -0.3786 -0.0020  0.0050
                                            0.1092  0.0386  0.0681  0.0526  0.0146
                                            0.2906  0.0666
   129. (0.00012) RY*(10) C   4           s( 43.92%)p 0.58( 25.44%)d 0.70( 30.64%)
                                           -0.0000 -0.0120  0.0976  0.6404 -0.1394
                                           -0.0039 -0.0464 -0.2264  0.2961  0.0021
                                           -0.0670  0.2185  0.2429 -0.0020  0.0121
                                            0.0003 -0.0442  0.1419  0.0487 -0.1535
                                           -0.1508 -0.4874
   130. (0.00007) RY*(11) C   4           s(  5.04%)p18.15( 91.41%)d 0.71(  3.56%)
   131. (0.00007) RY*(12) C   4           s(  1.59%)p54.12( 85.90%)d 7.88( 12.51%)
   132. (0.00004) RY*(13) C   4           s( 11.31%)p 7.06( 79.80%)d 0.79(  8.89%)
   133. (0.00004) RY*(14) C   4           s(  5.50%)p 9.23( 50.75%)d 7.96( 43.75%)
   134. (0.00002) RY*(15) C   4           s(  6.29%)p 8.95( 56.34%)d 5.94( 37.37%)
   135. (0.00000) RY*(16) C   4           s(  0.02%)p99.99( 98.21%)d96.52(  1.77%)
   136. (0.00000) RY*(17) C   4           s( 96.09%)p 0.01(  1.35%)d 0.03(  2.57%)
   137. (0.01352) RY*( 1) C   5           s(  8.44%)p10.79( 91.07%)d 0.06(  0.48%)
                                            0.0000  0.0601  0.2837 -0.0044 -0.0178
                                           -0.0037 -0.2818  0.0249  0.0119  0.0344
                                            0.9020 -0.0192 -0.0296 -0.0068 -0.1200
                                            0.0026  0.0076 -0.0329 -0.0095  0.0255
                                           -0.0547 -0.0060
   138. (0.00718) RY*( 2) C   5           s(  0.63%)p99.99( 73.91%)d40.54( 25.47%)
                                           -0.0000  0.0025 -0.0289  0.0738  0.0003
                                            0.0177  0.8158  0.0360 -0.0099  0.0070
                                            0.2580  0.0625 -0.0251  0.0014 -0.0073
                                            0.0251  0.0005  0.3921 -0.0641 -0.0202
                                           -0.3101  0.0137
   139. (0.00608) RY*( 3) C   5           s(  0.08%)p99.99( 16.07%)d99.99( 83.86%)
                                            0.0000  0.0039 -0.0011  0.0266 -0.0065
                                           -0.0009  0.0213 -0.0618  0.0313 -0.0002
                                           -0.0084 -0.0325 -0.0327 -0.0181 -0.3867
                                            0.0054 -0.0572  0.0403  0.2575 -0.8372
                                            0.1155  0.2374
   140. (0.00239) RY*( 4) C   5           s(  0.51%)p65.66( 33.38%)d99.99( 66.11%)
                                            0.0000  0.0036 -0.0062  0.0709  0.0011
                                           -0.0145  0.4665 -0.2383 -0.0087 -0.0035
                                            0.1601 -0.1803  0.0001  0.0033 -0.0065
                                           -0.0284  0.0082 -0.5788  0.0832  0.1089
                                            0.5542 -0.0151
   141. (0.00108) RY*( 5) C   5           s( 63.80%)p 0.36( 22.72%)d 0.21( 13.48%)
                                           -0.0000 -0.0072  0.7983  0.0193  0.0160
                                           -0.0108  0.0540 -0.2735  0.0880  0.0355
                                           -0.2044  0.2887 -0.0992 -0.0063 -0.0026
                                           -0.0701  0.0207  0.2338 -0.1088  0.0504
                                            0.2464  0.0709
   142. (0.00061) RY*( 6) C   5           s( 48.36%)p 0.83( 40.01%)d 0.24( 11.62%)
                                            0.0000  0.0077 -0.4099  0.5588 -0.0571
                                           -0.0109 -0.1340 -0.2228 -0.0735  0.0133
                                            0.1265  0.4720 -0.2247 -0.0011  0.0604
                                           -0.1758  0.0548  0.1836 -0.1101  0.0162
                                            0.2547  0.0726
   143. (0.00052) RY*( 7) C   5           s(  0.18%)p65.41( 12.09%)d99.99( 87.73%)
                                           -0.0000 -0.0014  0.0140  0.0119  0.0388
                                            0.0040  0.0031  0.0241  0.0189 -0.0058
                                            0.0051 -0.2117  0.0122 -0.0042  0.1408
                                           -0.2244  0.0685 -0.1422 -0.8634 -0.3316
                                           -0.0273  0.0315
   144. (0.00035) RY*( 8) C   5           s(  0.86%)p93.05( 79.64%)d22.78( 19.50%)
                                           -0.0000 -0.0016  0.0722 -0.0509 -0.0273
                                            0.0018  0.0080  0.1306 -0.0158  0.0025
                                            0.0875 -0.0897  0.0976  0.0035  0.6824
                                           -0.5218  0.1262  0.1127  0.3476 -0.2270
                                            0.0905 -0.0418
   145. (0.00015) RY*( 9) C   5           s( 49.64%)p 0.71( 35.37%)d 0.30( 14.99%)
                                            0.0000  0.0039  0.1600  0.6537  0.2082
                                            0.0042 -0.0569  0.0159  0.2566 -0.0038
                                           -0.0820 -0.5072 -0.1006 -0.0027  0.0676
                                            0.0679  0.0322 -0.0011  0.1199  0.1106
                                           -0.1939  0.2928
   146. (0.00015) RY*(10) C   5           s(  0.57%)p99.99( 64.06%)d61.63( 35.36%)
                                            0.0000  0.0102  0.0489  0.0569  0.0013
                                           -0.0028  0.0365  0.7544 -0.2044  0.0131
                                           -0.0042 -0.0762 -0.0425 -0.0017 -0.1082
                                            0.0563 -0.0758  0.2266 -0.0887  0.1056
                                            0.4973  0.1897
   147. (0.00010) RY*(11) C   5           s(  5.90%)p 9.23( 54.40%)d 6.73( 39.70%)
   148. (0.00010) RY*(12) C   5           s( 20.96%)p 1.68( 35.18%)d 2.09( 43.86%)
                                           -0.0000 -0.0139  0.1951  0.3987 -0.1115
                                            0.0006 -0.0143  0.0030 -0.5394 -0.0047
                                           -0.0720 -0.1445  0.1456  0.0002 -0.0978
                                            0.0345 -0.0518  0.0076  0.0302 -0.1387
                                           -0.0554 -0.6444
   149. (0.00006) RY*(13) C   5           s(  8.21%)p 8.75( 71.80%)d 2.43( 19.99%)
   150. (0.00004) RY*(14) C   5           s(  4.15%)p21.33( 88.45%)d 1.78(  7.40%)
   151. (0.00001) RY*(15) C   5           s(  6.68%)p 9.86( 65.91%)d 4.10( 27.41%)
   152. (0.00000) RY*(16) C   5           s( 81.17%)p 0.21( 16.82%)d 0.02(  2.01%)
   153. (0.00000) RY*(17) C   5           s(  0.21%)p99.99( 99.02%)d 3.73(  0.78%)
   154. (0.00692) RY*( 1) C   6           s(  0.88%)p99.99( 97.47%)d 1.88(  1.65%)
                                           -0.0000 -0.0033  0.0885  0.0300  0.0061
                                           -0.0040  0.0363 -0.0362  0.0082  0.0016
                                            0.6151 -0.0578 -0.0091 -0.0191  0.7677
                                           -0.0055  0.0241  0.0664  0.0982  0.0481
                                            0.0082  0.0069
   155. (0.00566) RY*( 2) C   6           s(  7.82%)p11.32( 88.53%)d 0.47(  3.65%)
                                            0.0000  0.0016  0.2667 -0.0841 -0.0031
                                            0.0061 -0.9083  0.0050  0.0139  0.0193
                                            0.1891  0.0849 -0.0312 -0.0001 -0.1226
                                           -0.0255 -0.0063 -0.1004  0.0023 -0.0044
                                            0.1595 -0.0309
   156. (0.00353) RY*( 3) C   6           s(  2.50%)p37.36( 93.39%)d 1.64(  4.11%)
                                            0.0000 -0.0043  0.1461  0.0599  0.0080
                                           -0.0043  0.2436 -0.0637  0.0516  0.0131
                                            0.6986 -0.1105 -0.0002  0.0045 -0.6030
                                           -0.0483 -0.0381  0.1667 -0.0918 -0.0330
                                            0.0426  0.0443
   157. (0.00112) RY*( 4) C   6           s( 70.72%)p 0.36( 25.75%)d 0.05(  3.53%)
                                            0.0000 -0.0005  0.8156  0.2046  0.0062
                                           -0.0008  0.1501 -0.4163 -0.0083  0.0039
                                           -0.2188  0.0031  0.0554  0.0012  0.0571
                                           -0.0841  0.0184 -0.0777 -0.0156 -0.0329
                                           -0.1137  0.1226
   158. (0.00056) RY*( 5) C   6           s(  3.57%)p 8.42( 30.07%)d18.58( 66.35%)
                                           -0.0000 -0.0009  0.0613  0.1787  0.0033
                                            0.0002 -0.0227  0.0060  0.0253 -0.0027
                                            0.0027  0.1548  0.0903 -0.0068 -0.0332
                                            0.5005  0.1256  0.1425 -0.2145  0.7557
                                           -0.0634 -0.1491
   159. (0.00035) RY*( 6) C   6           s( 34.01%)p 0.46( 15.69%)d 1.48( 50.30%)
                                           -0.0000  0.0024 -0.2225  0.5385 -0.0254
                                           -0.0054 -0.2050 -0.1658 -0.1219 -0.0120
                                           -0.0332  0.0590  0.2465  0.0008  0.0791
                                            0.0257 -0.0102  0.4353 -0.4148 -0.3435
                                           -0.0776  0.1322
   160. (0.00022) RY*( 7) C   6           s( 36.26%)p 0.53( 19.13%)d 1.23( 44.61%)
                                            0.0000  0.0014 -0.0583  0.5991 -0.0158
                                           -0.0021 -0.1295  0.2090 -0.0605  0.0017
                                            0.0059 -0.2483 -0.1540 -0.0022 -0.0976
                                           -0.1787  0.0177 -0.0475  0.5303  0.1692
                                           -0.3661  0.0026
   161. (0.00022) RY*( 8) C   6           s(  7.53%)p 8.98( 67.58%)d 3.31( 24.89%)
                                           -0.0000 -0.0032  0.2683 -0.0396  0.0416
                                            0.0063  0.0377  0.4099 -0.3336 -0.0046
                                           -0.1120 -0.0972 -0.6044  0.0043  0.0551
                                           -0.0609  0.0304  0.4301 -0.2144 -0.0103
                                            0.1300 -0.0306
   162. (0.00020) RY*( 9) C   6           s(  9.96%)p 6.81( 67.81%)d 2.23( 22.23%)
                                            0.0000  0.0041 -0.1222  0.2870  0.0474
                                            0.0029  0.0869 -0.1720 -0.1202  0.0074
                                            0.1034  0.5302 -0.4742 -0.0084 -0.0378
                                            0.2884  0.1587 -0.3275  0.1061 -0.1796
                                            0.2112  0.1639
   163. (0.00016) RY*(10) C   6           s(  5.02%)p 8.07( 40.50%)d10.86( 54.48%)
                                            0.0000  0.0015  0.1647 -0.1478  0.0348
                                           -0.0026  0.0095  0.4569 -0.0011  0.0131
                                            0.1129  0.3873  0.1102 -0.0019 -0.0024
                                            0.1304 -0.0634 -0.1256 -0.1453 -0.1922
                                           -0.6669  0.1621
   164. (0.00009) RY*(11) C   6           s(  8.29%)p 7.32( 60.68%)d 3.74( 31.03%)
   165. (0.00009) RY*(12) C   6           s(  9.28%)p 4.40( 40.78%)d 5.38( 49.94%)
   166. (0.00007) RY*(13) C   6           s(  2.47%)p32.22( 79.56%)d 7.28( 17.97%)
   167. (0.00004) RY*(14) C   6           s(  2.40%)p20.96( 50.38%)d19.64( 47.22%)
   168. (0.00003) RY*(15) C   6           s(  9.96%)p 2.66( 26.49%)d 6.38( 63.55%)
   169. (0.00001) RY*(16) C   6           s(  1.51%)p62.58( 94.71%)d 2.49(  3.77%)
   170. (0.00001) RY*(17) C   6           s( 87.85%)p 0.02(  1.54%)d 0.12( 10.61%)
   171. (0.00243) RY*( 1) O   7           s(  0.09%)p99.99( 97.62%)d25.25(  2.29%)
                                            0.0000  0.0006 -0.0059  0.0295 -0.0011
                                           -0.0020  0.7553  0.0109  0.0234 -0.0029
                                            0.2979 -0.0149  0.0110 -0.0045  0.5616
                                           -0.0050  0.0227  0.0966 -0.0353  0.0444
                                           -0.0998 -0.0188
   172. (0.00228) RY*( 2) O   7           s(  0.45%)p99.99( 97.70%)d 4.11(  1.85%)
                                           -0.0000 -0.0014  0.0573  0.0348 -0.0000
                                           -0.0005 -0.5796 -0.0049 -0.0203  0.0026
                                           -0.0117 -0.0084 -0.0034 -0.0033  0.7996
                                           -0.0143  0.0311 -0.0768 -0.0101  0.0915
                                            0.0615 -0.0182
   173. (0.00082) RY*( 3) O   7           s( 75.87%)p 0.32( 24.01%)d 0.00(  0.12%)
                                           -0.0000 -0.0026  0.8509  0.1862  0.0012
                                           -0.0057  0.1394  0.0561  0.0151  0.0147
                                           -0.4091 -0.2101 -0.0599 -0.0039  0.0253
                                            0.0363  0.0055 -0.0008  0.0167 -0.0006
                                            0.0021  0.0307
   174. (0.00035) RY*( 4) O   7           s( 22.52%)p 3.37( 75.85%)d 0.07(  1.62%)
                                           -0.0000 -0.0051  0.4232  0.2148  0.0001
                                           -0.0069 -0.1883 -0.1984 -0.0047  0.0212
                                            0.7679  0.2245 -0.1002 -0.0049 -0.1614
                                           -0.0803  0.0247  0.1105  0.0125  0.0053
                                            0.0510 -0.0353
   175. (0.00010) RY*( 5) O   7           s( 17.66%)p 4.29( 75.80%)d 0.37(  6.54%)
   176. (0.00005) RY*( 6) O   7           s( 50.54%)p 0.49( 24.54%)d 0.49( 24.92%)
   177. (0.00002) RY*( 7) O   7           s( 10.90%)p 7.60( 82.88%)d 0.57(  6.22%)
   178. (0.00002) RY*( 8) O   7           s(  2.42%)p39.78( 96.44%)d 0.47(  1.13%)
   179. (0.00002) RY*( 9) O   7           s(  8.14%)p11.01( 89.65%)d 0.27(  2.21%)
   180. (0.00001) RY*(10) O   7           s(  0.30%)p29.07(  8.64%)d99.99( 91.06%)
   181. (0.00000) RY*(11) O   7           s( 99.63%)p 0.00(  0.33%)d 0.00(  0.05%)
   182. (0.00000) RY*(12) O   7           s(  0.06%)p99.99( 99.94%)d 0.08(  0.00%)
   183. (0.00000) RY*(13) O   7           s(  0.62%)p99.99( 99.20%)d 0.30(  0.18%)
   184. (0.00001) RY*(14) O   7           s(  0.46%)p 5.20(  2.41%)d99.99( 97.13%)
   185. (0.00000) RY*(15) O   7           s(  0.33%)p 9.25(  3.03%)d99.99( 96.64%)
   186. (0.00000) RY*(16) O   7           s(  9.03%)p 2.32( 20.99%)d 7.75( 69.97%)
   187. (0.00000) RY*(17) O   7           s(  0.92%)p 1.38(  1.27%)d99.99( 97.81%)
   188. (0.00465) RY*( 1)Cl   8           s(  0.02%)p99.99( 56.11%)d99.99( 43.87%)
                                            0.0000 -0.0000 -0.0001  0.0104  0.0067
                                           -0.0003  0.0000 -0.0000  0.0004  0.0286
                                           -0.0077 -0.0020  0.0001 -0.0000  0.0013
                                           -0.0862  0.0044 -0.0047 -0.0007  0.0000
                                            0.0050 -0.7340  0.1119 -0.0376 -0.0037
                                           -0.0316 -0.4118 -0.5059  0.0680  0.0870
   189. (0.00235) RY*( 2)Cl   8           s( 10.31%)p 6.61( 68.15%)d 2.09( 21.54%)
                                            0.0000 -0.0000 -0.0088  0.3208 -0.0085
                                           -0.0074  0.0009 -0.0000  0.0227  0.7300
                                           -0.0373 -0.0710  0.0017 -0.0000  0.0233
                                           -0.3683  0.0018 -0.0147 -0.0102  0.0000
                                           -0.0019  0.0720  0.0006  0.0023  0.0012
                                            0.2323 -0.0165  0.0575  0.3971 -0.0105
   190. (0.00136) RY*( 3)Cl   8           s( 28.56%)p 1.52( 43.33%)d 0.98( 28.12%)
                                            0.0000 -0.0000 -0.0155  0.5330  0.0341
                                           -0.0107  0.0013 -0.0000  0.0512  0.1837
                                            0.1840 -0.0574 -0.0133 -0.0000  0.0506
                                            0.5483 -0.2238 -0.0491 -0.0070  0.0000
                                           -0.0041 -0.0545  0.0287  0.0024  0.0007
                                            0.3038 -0.0363 -0.0497 -0.4234 -0.0759
   191. (0.00042) RY*( 4)Cl   8           s( 27.89%)p 2.08( 58.07%)d 0.50( 14.04%)
                                           -0.0000  0.0000  0.0068  0.4822 -0.2135
                                           -0.0273  0.0008  0.0000 -0.0192 -0.3616
                                            0.3256 -0.0196  0.0133  0.0000 -0.0226
                                           -0.5140 -0.2526 -0.1130  0.0215 -0.0000
                                            0.0029  0.0343  0.0090  0.0055 -0.0015
                                           -0.1276  0.0166  0.0564 -0.1098  0.3296
   192. (0.00020) RY*( 5)Cl   8           s(  4.24%)p11.70( 49.59%)d10.90( 46.18%)
                                           -0.0000  0.0000  0.0056  0.0025  0.2041
                                           -0.0261  0.0005  0.0000 -0.0135  0.2603
                                            0.6164 -0.0984 -0.0111  0.0000 -0.0095
                                            0.1174  0.0871  0.0624 -0.0191 -0.0000
                                            0.0029 -0.0696 -0.0865 -0.0116  0.0009
                                           -0.6440  0.1372 -0.0169  0.0692 -0.1521
   193. (0.00017) RY*( 6)Cl   8           s(  1.45%)p52.81( 76.61%)d15.12( 21.94%)
                                            0.0000 -0.0000 -0.0001  0.1013  0.0646
                                           -0.0083  0.0004 -0.0000  0.0035 -0.0576
                                           -0.1787 -0.0299  0.0021  0.0000  0.0025
                                           -0.0164 -0.0270 -0.0408 -0.0001  0.0000
                                            0.0175 -0.4961 -0.6925 -0.0357 -0.0020
                                            0.0510  0.3870  0.2569  0.0259 -0.0195
   194. (0.00014) RY*( 7)Cl   8           s( 29.35%)p 1.85( 54.16%)d 0.56( 16.48%)
                                            0.0000 -0.0000 -0.0018  0.5381 -0.0396
                                           -0.0489  0.0011 -0.0000  0.0177 -0.2740
                                           -0.2428 -0.0933  0.0131 -0.0000  0.0011
                                            0.2427  0.5731 -0.0402  0.0040  0.0000
                                           -0.0025  0.0496  0.0831  0.0045  0.0002
                                           -0.1944 -0.0253 -0.0174  0.3528 -0.0400
   195. (0.00011) RY*( 8)Cl   8           s( 45.82%)p 0.96( 44.05%)d 0.22( 10.14%)
                                           -0.0000  0.0000  0.0085  0.1214  0.6656
                                           -0.0194  0.0012  0.0000 -0.0137 -0.0052
                                           -0.4219 -0.1210 -0.0072  0.0000 -0.0144
                                           -0.0304 -0.3992 -0.2285 -0.0075 -0.0000
                                            0.0001  0.0464  0.1798  0.0193  0.0008
                                           -0.3038  0.0175  0.0135  0.0011  0.0924
   196. (0.00006) RY*( 9)Cl   8           s(  0.22%)p99.99( 44.44%)d99.99( 55.34%)
   197. (0.00002) RY*(10)Cl   8           s(  1.88%)p12.10( 22.68%)d40.24( 75.45%)
   198. (0.00001) RY*(11)Cl   8           s(  3.33%)p28.81( 96.00%)d 0.20(  0.67%)
   199. (0.00002) RY*(12)Cl   8           s(  6.40%)p 5.99( 38.33%)d 8.63( 55.27%)
   200. (0.00002) RY*(13)Cl   8           s( 33.81%)p 1.31( 44.44%)d 0.64( 21.75%)
   201. (0.00000) RY*(14)Cl   8           s(  0.06%)p99.99( 99.82%)d 1.93(  0.12%)
   202. (0.00000) RY*(15)Cl   8           s(  0.18%)p99.99( 99.40%)d 2.31(  0.42%)
   203. (0.00000) RY*(16)Cl   8           s(  0.00%)p 1.00( 99.96%)d 0.00(  0.04%)
   204. (0.00000) RY*(17)Cl   8           s( 99.62%)p 0.00(  0.25%)d 0.00(  0.13%)
   205. (0.00000) RY*(18)Cl   8           s(100.00%)p 0.00(  0.00%)d 0.00(  0.00%)
   206. (0.00000) RY*(19)Cl   8           s(  0.04%)p99.99( 99.76%)d 4.48(  0.19%)
   207. (0.00000) RY*(20)Cl   8           s(  4.95%)p18.49( 91.46%)d 0.73(  3.60%)
   208. (0.00001) RY*(21)Cl   8           s(  1.76%)p 7.99( 14.02%)d47.98( 84.22%)
   209. (0.00389) RY*( 1)Cl   9           s(  0.00%)p 1.00( 48.59%)d 1.06( 51.41%)
                                            0.0000  0.0000  0.0000  0.0026 -0.0003
                                           -0.0003  0.0000  0.0000 -0.0001  0.0135
                                           -0.0023 -0.0007  0.0000  0.0000 -0.0000
                                           -0.0696  0.0092 -0.0038 -0.0005  0.0000
                                            0.0004 -0.6841  0.1059 -0.0394 -0.0061
                                           -0.0799 -0.6999  0.1239  0.0003 -0.0495
   210. (0.00257) RY*( 2)Cl   9           s(  1.61%)p40.91( 65.76%)d20.30( 32.64%)
                                           -0.0000  0.0000 -0.0006  0.1242  0.0251
                                           -0.0038  0.0007  0.0000  0.0088  0.2261
                                           -0.0029 -0.0282 -0.0021  0.0000 -0.0063
                                            0.7666 -0.1049 -0.0302  0.0090 -0.0000
                                            0.0009 -0.0759  0.0086  0.0037 -0.0010
                                            0.5044 -0.0467  0.0331  0.2601 -0.0319
   211. (0.00097) RY*( 3)Cl   9           s(  3.59%)p20.73( 74.49%)d 6.10( 21.91%)
                                           -0.0000  0.0000 -0.0167 -0.0066  0.1887
                                            0.0031  0.0004 -0.0000  0.0726  0.8129
                                           -0.0670 -0.0009 -0.0241  0.0000 -0.0169
                                           -0.2583 -0.0693  0.0045  0.0039 -0.0000
                                            0.0035  0.0423  0.0087 -0.0004 -0.0012
                                           -0.1765  0.0369 -0.0162  0.3383 -0.2681
   212. (0.00047) RY*( 4)Cl   9           s( 72.55%)p 0.09(  6.78%)d 0.28( 20.67%)
                                           -0.0000  0.0000 -0.0104  0.8422 -0.1263
                                           -0.0099  0.0016 -0.0000  0.0439 -0.1176
                                           -0.1738 -0.1053  0.0220  0.0000 -0.0169
                                           -0.0620 -0.0431 -0.0643 -0.0005 -0.0000
                                            0.0033 -0.0042 -0.0100  0.0038  0.0007
                                           -0.2286  0.0345  0.0748  0.3201  0.2126
   213. (0.00020) RY*( 5)Cl   9           s(  9.48%)p 8.63( 81.79%)d 0.92(  8.73%)
                                           -0.0000  0.0000 -0.0028  0.3024  0.0555
                                           -0.0153  0.0011  0.0000  0.0120  0.2299
                                            0.7055 -0.0362  0.0021  0.0000 -0.0095
                                            0.0842  0.5049 -0.0513  0.0140 -0.0000
                                            0.0002  0.0301  0.0042  0.0091 -0.0024
                                           -0.0522 -0.0313 -0.0453 -0.2847  0.0224
   214. (0.00018) RY*( 6)Cl   9           s(  0.04%)p99.99( 79.00%)d99.99( 20.96%)
                                            0.0000  0.0000  0.0003  0.0108  0.0174
                                            0.0010  0.0001  0.0000 -0.0009  0.0319
                                            0.0511  0.0035  0.0004 -0.0000  0.0017
                                           -0.0560 -0.0378 -0.0084  0.0017  0.0000
                                            0.0170 -0.5430 -0.6969 -0.0275  0.0067
                                            0.0541  0.4421  0.0895 -0.0568 -0.0004
   215. (0.00007) RY*( 7)Cl   9           s(  0.18%)p22.75(  3.99%)d99.99( 95.83%)
   216. (0.00005) RY*( 8)Cl   9           s( 30.27%)p 0.70( 21.27%)d 1.60( 48.46%)
   217. (0.00006) RY*( 9)Cl   9           s( 11.98%)p 5.88( 70.45%)d 1.47( 17.58%)
   218. (0.00002) RY*(10)Cl   9           s(  0.25%)p99.99( 69.94%)d99.99( 29.82%)
   219. (0.00001) RY*(11)Cl   9           s(  1.16%)p85.12( 98.67%)d 0.15(  0.17%)
   220. (0.00001) RY*(12)Cl   9           s( 60.63%)p 0.43( 26.06%)d 0.22( 13.31%)
   221. (0.00001) RY*(13)Cl   9           s(  2.54%)p37.43( 95.04%)d 0.95(  2.42%)
   222. (0.00000) RY*(14)Cl   9           s( 99.68%)p 0.00(  0.18%)d 0.00(  0.14%)
   223. (0.00000) RY*(15)Cl   9           s(  0.00%)p 1.00( 98.94%)d 0.01(  1.05%)
   224. (0.00000) RY*(16)Cl   9           s(  0.00%)p 1.00( 99.97%)d 0.00(  0.03%)
   225. (0.00001) RY*(17)Cl   9           s(  1.01%)p42.80( 43.27%)d55.12( 55.72%)
   226. (0.00000) RY*(18)Cl   9           s(100.00%)p 0.00(  0.00%)d 0.00(  0.00%)
   227. (0.00000) RY*(19)Cl   9           s(  0.03%)p99.99( 99.80%)d 5.56(  0.17%)
   228. (0.00000) RY*(20)Cl   9           s(  0.17%)p99.99( 99.82%)d 0.07(  0.01%)
   229. (0.00000) RY*(21)Cl   9           s(  4.68%)p 3.61( 16.90%)d16.76( 78.42%)
   230. (0.00747) RY*( 1) C  10           s(  5.90%)p15.04( 88.77%)d 0.90(  5.33%)
                                            0.0000  0.0079  0.2416 -0.0246  0.0009
                                           -0.0198  0.6485  0.0794  0.0374  0.0005
                                            0.6711  0.0188 -0.0310  0.0058  0.0800
                                            0.0264 -0.0165 -0.0734  0.0185 -0.0817
                                            0.1859 -0.0797
   231. (0.00583) RY*( 2) C  10           s(  2.45%)p37.96( 93.09%)d 1.82(  4.46%)
                                            0.0000 -0.0004  0.1494 -0.0468 -0.0049
                                           -0.0194  0.6256  0.0943  0.0575 -0.0043
                                           -0.7230  0.0543  0.0202 -0.0074  0.0041
                                            0.0235  0.0165  0.1041 -0.0195 -0.0399
                                            0.1660 -0.0648
   232. (0.00271) RY*( 3) C  10           s( 37.35%)p 1.46( 54.39%)d 0.22(  8.26%)
                                           -0.0000  0.0009  0.6110 -0.0095  0.0097
                                            0.0148 -0.3463  0.2475 -0.0076  0.0022
                                           -0.0633  0.0057 -0.0911  0.0118  0.5857
                                            0.0659 -0.0508  0.0676 -0.1203 -0.0791
                                            0.2179 -0.0993
   233. (0.00184) RY*( 4) C  10           s( 23.44%)p 2.70( 63.36%)d 0.56( 13.20%)
                                           -0.0000  0.0019  0.4825 -0.0395 -0.0058
                                            0.0100 -0.1862  0.2168  0.0282 -0.0094
                                            0.0025  0.0586  0.0154 -0.0038 -0.7176
                                            0.1795  0.0020  0.0050  0.3194 -0.0795
                                            0.0675 -0.1383
   234. (0.00102) RY*( 5) C  10           s(  6.19%)p 5.10( 31.58%)d10.05( 62.23%)
                                           -0.0000 -0.0021  0.2478  0.0166  0.0142
                                            0.0034  0.0171 -0.1890 -0.0809 -0.0023
                                           -0.0076 -0.3226  0.1325 -0.0211 -0.2020
                                           -0.3083  0.1233 -0.1016 -0.6014 -0.0376
                                           -0.2414 -0.4367
   235. (0.00062) RY*( 6) C  10           s(  5.42%)p 2.63( 14.22%)d14.84( 80.37%)
                                           -0.0000 -0.0014  0.2085  0.1020  0.0162
                                            0.0031 -0.0134 -0.0950 -0.0021 -0.0142
                                           -0.0057 -0.1548  0.1900 -0.0013 -0.1599
                                            0.0442  0.2125 -0.1848 -0.3195  0.1897
                                            0.3321  0.7219
   236. (0.00051) RY*( 7) C  10           s( 17.22%)p 2.55( 43.86%)d 2.26( 38.92%)
                                           -0.0000 -0.0001  0.1001  0.4021  0.0216
                                            0.0020  0.0618 -0.0294 -0.0264 -0.0090
                                           -0.1010 -0.6046 -0.0541  0.0093  0.1278
                                           -0.1775 -0.0814 -0.3684  0.4882 -0.0609
                                           -0.0986  0.0408
   237. (0.00026) RY*( 8) C  10           s( 28.04%)p 0.94( 26.32%)d 1.63( 45.64%)
                                           -0.0000 -0.0036  0.2554  0.4611 -0.0511
                                            0.0102  0.1071 -0.1311  0.2659  0.0058
                                            0.0079  0.2319 -0.0767  0.0029  0.0548
                                            0.3174 -0.0141  0.0831 -0.0619  0.3839
                                           -0.5431  0.0575
   238. (0.00018) RY*( 9) C  10           s( 32.27%)p 1.73( 55.90%)d 0.37( 11.84%)
                                            0.0000  0.0047 -0.0392  0.5645  0.0493
                                            0.0007 -0.0259  0.2447  0.0472 -0.0052
                                            0.0259  0.3317  0.0286  0.0015 -0.1224
                                           -0.5543 -0.2498  0.1690 -0.1176 -0.2284
                                            0.1122  0.1060
   239. (0.00014) RY*(10) C  10           s(  6.71%)p10.80( 72.49%)d 3.10( 20.80%)
                                            0.0000  0.0008  0.2316  0.0868  0.0770
                                           -0.0017  0.0196 -0.6023 -0.4558  0.0042
                                            0.0065  0.2172  0.2121  0.0088  0.0860
                                           -0.0772  0.2199  0.2846  0.2734 -0.2225
                                           -0.0175  0.0493
   240. (0.00010) RY*(11) C  10           s(  2.63%)p15.06( 39.66%)d21.92( 57.71%)
                                            0.0000  0.0084 -0.0503  0.0759  0.1340
                                           -0.0001  0.0154 -0.0620  0.1520  0.0168
                                            0.0642 -0.4816 -0.2455 -0.0091 -0.0892
                                            0.2311 -0.1062  0.6670 -0.1242 -0.3064
                                           -0.0049  0.1514
   241. (0.00008) RY*(12) C  10           s( 22.20%)p 2.79( 62.04%)d 0.71( 15.76%)
   242. (0.00008) RY*(13) C  10           s( 11.31%)p 6.15( 69.52%)d 1.70( 19.17%)
   243. (0.00005) RY*(14) C  10           s(  7.09%)p 7.86( 55.68%)d 5.26( 37.24%)
   244. (0.00002) RY*(15) C  10           s(  5.39%)p 6.19( 33.35%)d11.36( 61.26%)
   245. (0.00000) RY*(16) C  10           s( 84.94%)p 0.01(  0.99%)d 0.17( 14.07%)
   246. (0.00000) RY*(17) C  10           s(  1.47%)p64.55( 94.96%)d 2.42(  3.56%)
   247. (0.00429) RY*( 1) C  11           s(  2.88%)p33.05( 95.09%)d 0.71(  2.03%)
                                           -0.0000  0.0110  0.1235  0.1154 -0.0084
                                           -0.0603  0.0722 -0.1163  0.0803  0.0300
                                           -0.7452  0.0378 -0.0315  0.0232 -0.5995
                                            0.0587 -0.0116 -0.0419 -0.0411  0.0881
                                           -0.0931  0.0208
   248. (0.00299) RY*( 2) C  11           s(  2.85%)p33.32( 95.07%)d 0.73(  2.07%)
                                            0.0000  0.0007  0.1338 -0.1030  0.0055
                                            0.0243  0.9343 -0.2323 -0.0623 -0.0091
                                            0.0515 -0.0497 -0.0215 -0.0133  0.1154
                                           -0.0130 -0.0086 -0.0395 -0.0136  0.0406
                                           -0.1084  0.0749
   249. (0.00094) RY*( 3) C  11           s( 15.60%)p 1.22( 19.07%)d 4.19( 65.32%)
                                           -0.0000  0.0055  0.3758 -0.1214 -0.0061
                                           -0.0174 -0.0606  0.0497  0.0340  0.0185
                                            0.2850  0.1085  0.0242  0.0004 -0.2901
                                            0.0709  0.0010 -0.4573  0.4790  0.0868
                                            0.1286  0.4365
   250. (0.00066) RY*( 4) C  11           s( 66.71%)p 0.23( 15.12%)d 0.27( 18.17%)
                                           -0.0000  0.0058  0.7690 -0.2744 -0.0184
                                           -0.0431 -0.1979 -0.1705 -0.0325  0.0322
                                            0.0414 -0.0853 -0.0453  0.0252  0.0996
                                            0.2397 -0.0002  0.2916 -0.1659 -0.0176
                                           -0.1957 -0.1747
   251. (0.00050) RY*( 5) C  11           s( 11.50%)p 6.03( 69.40%)d 1.66( 19.10%)
                                           -0.0000 -0.0041  0.2842  0.1850  0.0025
                                           -0.0123 -0.0087  0.1312  0.0219  0.0104
                                           -0.4785  0.1208 -0.0493  0.0129  0.6111
                                           -0.2369 -0.0132 -0.1847  0.3515 -0.0402
                                            0.1493 -0.0973
   252. (0.00028) RY*( 6) C  11           s(  2.81%)p29.94( 84.16%)d 4.64( 13.03%)
                                            0.0000  0.0048  0.1430 -0.0869  0.0095
                                            0.0147  0.1655  0.7822  0.2348 -0.0052
                                           -0.0053 -0.3587 -0.1031 -0.0025 -0.0753
                                            0.0378  0.0245 -0.2153 -0.2573 -0.0676
                                           -0.0178 -0.1133
   253. (0.00024) RY*( 7) C  11           s( 46.53%)p 0.59( 27.51%)d 0.56( 25.96%)
                                           -0.0000 -0.0056  0.2900  0.6167 -0.0282
                                           -0.0067  0.1214  0.1398  0.0117  0.0126
                                            0.2644  0.1239 -0.1158  0.0074 -0.2183
                                           -0.2550 -0.1705  0.3948 -0.0195  0.1415
                                            0.2832 -0.0561
   254. (0.00015) RY*( 8) C  11           s(  8.72%)p 7.47( 65.16%)d 2.99( 26.12%)
                                           -0.0000 -0.0078 -0.0821  0.2819 -0.0307
                                           -0.0068 -0.0859 -0.1313 -0.1619 -0.0017
                                            0.0308 -0.6955 -0.2930  0.0013  0.0381
                                            0.1196 -0.1204 -0.0384  0.3372  0.2669
                                           -0.2699 -0.0444
   255. (0.00009) RY*( 9) C  11           s(  3.85%)p 9.16( 35.32%)d15.78( 60.83%)
   256. (0.00006) RY*(10) C  11           s( 23.07%)p 1.43( 32.88%)d 1.91( 44.05%)
   257. (0.00006) RY*(11) C  11           s(  5.76%)p12.00( 69.14%)d 4.35( 25.10%)
   258. (0.00002) RY*(12) C  11           s(  6.65%)p10.92( 72.67%)d 3.11( 20.68%)
   259. (0.00001) RY*(13) C  11           s(  4.85%)p 0.92(  4.46%)d18.70( 90.69%)
   260. (0.00001) RY*(14) C  11           s(  1.33%)p64.10( 85.30%)d10.04( 13.37%)
   261. (0.00001) RY*(15) C  11           s(  4.93%)p 4.82( 23.76%)d14.46( 71.31%)
   262. (0.00000) RY*(16) C  11           s(  0.32%)p99.99( 98.79%)d 2.74(  0.89%)
   263. (0.00000) RY*(17) C  11           s( 91.20%)p 0.09(  7.77%)d 0.01(  1.03%)
   264. (0.00419) RY*( 1) C  12           s(  7.82%)p11.59( 90.68%)d 0.19(  1.50%)
                                            0.0000  0.0133  0.2794  0.0017 -0.0002
                                            0.0074 -0.9193  0.1327  0.0039  0.0298
                                           -0.1550 -0.0063 -0.0142  0.0255 -0.1341
                                           -0.0013 -0.0124  0.0246  0.0293  0.0632
                                           -0.0916  0.0337
   265. (0.00323) RY*( 2) C  12           s(  2.85%)p33.96( 96.63%)d 0.19(  0.53%)
                                            0.0000  0.0043  0.1482  0.0776 -0.0209
                                            0.0631  0.2466 -0.0794 -0.1358  0.0141
                                           -0.6852  0.0524 -0.0028  0.0127 -0.6307
                                            0.0795 -0.0089  0.0432  0.0011  0.0583
                                            0.0038  0.0007
   266. (0.00115) RY*( 3) C  12           s(  0.33%)p99.99( 55.93%)d99.99( 43.74%)
                                            0.0000  0.0006  0.0217  0.0534 -0.0007
                                           -0.0016 -0.0110  0.0239 -0.0009  0.0106
                                            0.5005 -0.1303  0.0233 -0.0107 -0.4932
                                            0.2164 -0.0156  0.3165 -0.4448  0.0776
                                            0.2003  0.3054
   267. (0.00101) RY*( 4) C  12           s( 77.86%)p 0.22( 16.74%)d 0.07(  5.39%)
                                            0.0000  0.0087  0.7469 -0.4696 -0.0128
                                            0.0364  0.2396  0.2174 -0.0041  0.0280
                                            0.1416  0.1538  0.0275  0.0222  0.0528
                                            0.1127  0.0134 -0.1516 -0.0394  0.0117
                                           -0.1601  0.0600
   268. (0.00057) RY*( 5) C  12           s(  1.24%)p36.73( 45.61%)d42.80( 53.15%)
                                           -0.0000 -0.0000 -0.0321  0.1067 -0.0016
                                           -0.0027 -0.0063 -0.0241  0.0066 -0.0008
                                            0.4291  0.0628  0.0310 -0.0022 -0.5025
                                           -0.1002 -0.0616 -0.4408  0.5660 -0.0481
                                           -0.0652 -0.1013
   269. (0.00024) RY*( 6) C  12           s( 59.45%)p 0.33( 19.88%)d 0.35( 20.66%)
                                            0.0000 -0.0074  0.4477  0.6246 -0.0626
                                            0.0234  0.0477 -0.2558  0.0271  0.0204
                                            0.0554 -0.2364 -0.1906  0.0199  0.1368
                                            0.0010 -0.1227 -0.2960 -0.2567  0.0228
                                            0.0869 -0.2123
   270. (0.00023) RY*( 7) C  12           s(  4.13%)p17.87( 73.87%)d 5.32( 22.00%)
                                            0.0000 -0.0003  0.0723  0.1900 -0.0043
                                            0.0059  0.0203  0.0482  0.0158  0.0034
                                           -0.0042  0.5832  0.0374  0.0002  0.0289
                                           -0.6102 -0.1448 -0.0362 -0.1161  0.1312
                                            0.2211  0.3729
   271. (0.00017) RY*( 8) C  12           s( 10.55%)p 6.02( 63.47%)d 2.46( 25.98%)
                                           -0.0000 -0.0011 -0.2074  0.2499 -0.0023
                                            0.0125  0.0985  0.7101  0.1826 -0.0162
                                           -0.0429  0.0475 -0.1844 -0.0093 -0.0163
                                            0.1620 -0.1494 -0.1671 -0.1377  0.3342
                                           -0.3168 -0.0289
   272. (0.00008) RY*( 9) C  12           s( 17.50%)p 3.80( 66.49%)d 0.92( 16.02%)
   273. (0.00005) RY*(10) C  12           s(  2.34%)p23.71( 55.48%)d18.03( 42.18%)
   274. (0.00003) RY*(11) C  12           s( 10.04%)p 4.77( 47.85%)d 4.19( 42.11%)
   275. (0.00003) RY*(12) C  12           s(  4.03%)p 6.98( 28.14%)d16.83( 67.83%)
   276. (0.00000) RY*(13) C  12           s(  1.38%)p67.31( 93.22%)d 3.90(  5.40%)
   277. (0.00000) RY*(14) C  12           s( 98.21%)p 0.01(  1.17%)d 0.01(  0.62%)
   278. (0.00001) RY*(15) C  12           s(  1.30%)p19.09( 24.88%)d56.63( 73.82%)
   279. (0.00000) RY*(16) C  12           s(  0.02%)p99.99( 99.09%)d49.95(  0.89%)
   280. (0.00000) RY*(17) C  12           s(  0.46%)p47.56( 21.66%)d99.99( 77.89%)
   281. (0.00523) RY*( 1) C  13           s(  0.35%)p99.99( 95.68%)d11.33(  3.97%)
                                           -0.0000  0.0195  0.0537  0.0150 -0.0043
                                           -0.0227  0.5076 -0.0482  0.0273 -0.0157
                                            0.6133 -0.0581  0.0190 -0.0143  0.5598
                                           -0.0391  0.0184  0.1454  0.1094  0.0542
                                           -0.0518  0.0314
   282. (0.00252) RY*( 2) C  13           s(  5.69%)p16.38( 93.28%)d 0.18(  1.03%)
                                           -0.0000  0.0025  0.2380  0.0016 -0.0172
                                           -0.0255 -0.7687  0.1218  0.1191  0.0112
                                            0.1434 -0.0823 -0.0528  0.0052  0.5120
                                            0.1402  0.0115  0.0095  0.0530  0.0423
                                            0.0710  0.0232
   283. (0.00160) RY*( 3) C  13           s( 45.32%)p 1.10( 49.74%)d 0.11(  4.93%)
                                            0.0000 -0.0144  0.6537 -0.1601 -0.0061
                                            0.0235  0.2988  0.0658 -0.0664  0.0016
                                           -0.5034  0.0926  0.0238  0.0054  0.2154
                                            0.2919  0.0686  0.0283  0.0409  0.1121
                                           -0.0992  0.1564
   284. (0.00096) RY*( 4) C  13           s( 24.08%)p 2.75( 66.34%)d 0.40(  9.57%)
                                            0.0000 -0.0043  0.4874  0.0433 -0.0364
                                            0.0093 -0.0812  0.2372 -0.0406  0.0003
                                            0.4772  0.3940  0.0728  0.0159 -0.4566
                                            0.0440 -0.0060 -0.0051  0.1318  0.0148
                                           -0.1324 -0.2461
   285. (0.00061) RY*( 5) C  13           s(  2.10%)p 6.41( 13.45%)d40.23( 84.45%)
                                            0.0000 -0.0020  0.0391  0.1383 -0.0179
                                            0.0039  0.0019  0.1434 -0.0452  0.0101
                                            0.1447 -0.0432  0.0654 -0.0097 -0.1548
                                            0.2443 -0.0305  0.5113 -0.6225  0.1077
                                            0.2855  0.3201
   286. (0.00038) RY*( 6) C  13           s( 18.59%)p 3.72( 69.11%)d 0.66( 12.30%)
                                            0.0000 -0.0017  0.0026  0.4294  0.0388
                                            0.0186  0.1304  0.6641 -0.1728 -0.0054
                                           -0.0732 -0.4404 -0.0319 -0.0041 -0.0287
                                            0.0393 -0.0093 -0.0801  0.2700 -0.0862
                                            0.1831 -0.0525
   287. (0.00028) RY*( 7) C  13           s( 21.04%)p 3.44( 72.39%)d 0.31(  6.57%)
                                            0.0000  0.0039  0.3758  0.2625 -0.0144
                                            0.0030 -0.0241 -0.5448 -0.0464  0.0118
                                            0.1205 -0.6028  0.0498  0.0079 -0.1894
                                            0.0367  0.0806 -0.1812 -0.1205  0.0424
                                           -0.0133 -0.1278
   288. (0.00023) RY*( 8) C  13           s( 43.92%)p 0.88( 38.63%)d 0.40( 17.46%)
                                            0.0000 -0.0082 -0.1009  0.6464 -0.1053
                                           -0.0033  0.0882 -0.1401  0.2828  0.0043
                                           -0.0700  0.4181  0.0092  0.0059  0.1263
                                            0.2878  0.0162 -0.3347 -0.0621  0.1668
                                            0.1718 -0.0368
   289. (0.00013) RY*( 9) C  13           s( 21.85%)p 2.67( 58.45%)d 0.90( 19.70%)
                                            0.0000  0.0051  0.2791  0.3596  0.1062
                                            0.0100 -0.0084 -0.1167  0.1522 -0.0014
                                           -0.1583  0.1355 -0.2800  0.0085  0.0622
                                           -0.5641 -0.3219  0.3268  0.0181 -0.2932
                                            0.0249  0.0570
   290. (0.00011) RY*(10) C  13           s(  3.81%)p22.64( 86.22%)d 2.62(  9.97%)
                                            0.0000 -0.0012  0.0473  0.1678 -0.0877
                                           -0.0039 -0.0915  0.0277 -0.5050 -0.0031
                                           -0.0640  0.1694  0.3919  0.0085  0.1583
                                           -0.5218  0.3380 -0.0995 -0.1523  0.2482
                                            0.0332  0.0623
   291. (0.00006) RY*(11) C  13           s(  6.65%)p 0.92(  6.13%)d13.13( 87.23%)
   292. (0.00003) RY*(12) C  13           s(  4.25%)p 4.00( 17.00%)d18.54( 78.75%)
   293. (0.00001) RY*(13) C  13           s(  4.47%)p21.23( 94.83%)d 0.16(  0.70%)
   294. (0.00002) RY*(14) C  13           s(  7.32%)p 3.52( 25.76%)d 9.15( 66.93%)
   295. (0.00002) RY*(15) C  13           s(  0.40%)p22.05(  8.85%)d99.99( 90.75%)
   296. (0.00000) RY*(16) C  13           s( 89.08%)p 0.11(  9.94%)d 0.01(  0.98%)
   297. (0.00000) RY*(17) C  13           s(  1.09%)p86.31( 94.35%)d 4.17(  4.56%)
   298. (0.00501) RY*( 1) C  14           s(  0.31%)p99.99( 97.05%)d 8.47(  2.64%)
                                           -0.0000  0.0181  0.0422  0.0316  0.0017
                                           -0.0007 -0.7921 -0.0064  0.0083 -0.0277
                                            0.4505 -0.0517  0.0173 -0.0228  0.3643
                                           -0.0521  0.0192 -0.1102 -0.0907  0.0560
                                           -0.0525  0.0113
   299. (0.00266) RY*( 2) C  14           s(  1.96%)p48.76( 95.59%)d 1.25(  2.45%)
                                           -0.0000 -0.0096  0.1343  0.0313  0.0220
                                           -0.0365 -0.5830  0.0610  0.1435 -0.0126
                                           -0.5749  0.0447  0.0021 -0.0117 -0.5056
                                            0.0442  0.0078  0.1143  0.0929 -0.0436
                                           -0.0185  0.0233
   300. (0.00135) RY*( 3) C  14           s(  4.24%)p16.48( 69.81%)d 6.12( 25.95%)
                                           -0.0000  0.0018  0.2027  0.0347  0.0091
                                            0.0051  0.0107  0.0833 -0.0231  0.0106
                                           -0.5188  0.0095 -0.0768 -0.0205  0.6379
                                           -0.0722  0.0515 -0.2588  0.3185  0.0281
                                            0.1246  0.2734
   301. (0.00121) RY*( 4) C  14           s( 70.49%)p 0.38( 27.03%)d 0.04(  2.48%)
                                           -0.0000  0.0137  0.8383 -0.0241  0.0365
                                            0.0110  0.1049  0.0346 -0.0286 -0.0171
                                            0.1484 -0.3717 -0.0006 -0.0116 -0.0984
                                           -0.2932 -0.0296  0.1202 -0.0095 -0.0902
                                           -0.0154 -0.0441
   302. (0.00055) RY*( 5) C  14           s( 46.84%)p 0.72( 33.52%)d 0.42( 19.64%)
                                           -0.0000 -0.0024  0.0036  0.6843  0.0096
                                           -0.0077 -0.0197 -0.5514 -0.0307  0.0046
                                           -0.0542 -0.0939 -0.0432  0.0003  0.0865
                                            0.0873 -0.0317  0.1916 -0.0407 -0.1848
                                            0.3335 -0.1124
   303. (0.00050) RY*( 6) C  14           s(  7.32%)p 3.72( 27.24%)d 8.93( 65.43%)
                                            0.0000  0.0007 -0.0009  0.2706 -0.0004
                                            0.0009  0.0159  0.0138 -0.0121  0.0014
                                            0.3024  0.1801  0.0092  0.0017 -0.3335
                                           -0.1852 -0.0488 -0.4825  0.6433 -0.0589
                                            0.0391  0.0512
   304. (0.00034) RY*( 7) C  14           s(  1.82%)p44.02( 80.22%)d 9.86( 17.96%)
                                           -0.0000  0.0005 -0.0125  0.1344  0.0027
                                           -0.0002  0.0029  0.0630 -0.0127 -0.0046
                                           -0.1103  0.5527 -0.0203  0.0071  0.1210
                                           -0.6816 -0.0254  0.1388 -0.1674 -0.1055
                                           -0.1563 -0.3111
   305. (0.00029) RY*( 8) C  14           s( 21.72%)p 2.63( 57.14%)d 0.97( 21.14%)
                                            0.0000  0.0025  0.0858  0.4529 -0.0685
                                            0.0194  0.0156  0.6340 -0.2563  0.0073
                                            0.0994  0.1317  0.0199  0.0044  0.0540
                                            0.2691  0.0138  0.3980  0.1293  0.1865
                                           -0.0328  0.0195
   306. (0.00016) RY*( 9) C  14           s( 15.18%)p 5.09( 77.22%)d 0.50(  7.60%)
                                            0.0000 -0.0051  0.3395 -0.1834 -0.0537
                                           -0.0019 -0.0397 -0.1814 -0.4793 -0.0083
                                            0.0143  0.4912 -0.2392 -0.0079 -0.0334
                                            0.3930 -0.2317 -0.1811 -0.1358 -0.1504
                                            0.0104 -0.0447
   307. (0.00012) RY*(10) C  14           s( 11.07%)p 6.08( 67.35%)d 1.95( 21.57%)
                                            0.0000 -0.0100  0.2493 -0.1505 -0.1608
                                            0.0043  0.0294 -0.2825  0.2041  0.0006
                                            0.0573  0.3425  0.5032  0.0006  0.0670
                                            0.1752  0.3771  0.1643  0.2190  0.3301
                                            0.0673 -0.1652
   308. (0.00005) RY*(11) C  14           s( 14.86%)p 1.54( 22.93%)d 4.19( 62.21%)
   309. (0.00005) RY*(12) C  14           s(  3.77%)p 3.77( 14.23%)d21.73( 82.00%)
   310. (0.00002) RY*(13) C  14           s(  5.51%)p16.41( 90.37%)d 0.75(  4.12%)
   311. (0.00000) RY*(14) C  14           s(  0.41%)p99.99( 98.12%)d 3.58(  1.47%)
   312. (0.00001) RY*(15) C  14           s(  0.54%)p35.76( 19.29%)d99.99( 80.17%)
   313. (0.00000) RY*(16) C  14           s( 93.08%)p 0.06(  5.89%)d 0.01(  1.03%)
   314. (0.00000) RY*(17) C  14           s(  0.89%)p19.22( 17.11%)d92.12( 82.00%)
   315. (0.00750) RY*( 1) C  15           s(  4.00%)p21.28( 85.00%)d 2.75( 11.00%)
                                           -0.0000 -0.0102  0.1930  0.0505  0.0069
                                           -0.0166  0.3426  0.0201  0.0208 -0.0121
                                           -0.6592  0.0723  0.0592 -0.0108 -0.5313
                                            0.0575  0.0489  0.1781  0.1328  0.0527
                                           -0.2113  0.1151
   316. (0.00651) RY*( 2) C  15           s(  3.03%)p29.39( 88.99%)d 2.63(  7.98%)
                                           -0.0000 -0.0183  0.1682  0.0368  0.0178
                                           -0.0166  0.8269  0.0184  0.0527  0.0145
                                            0.3283  0.0350 -0.0452  0.0106  0.2988
                                            0.0289 -0.0359 -0.0356 -0.0433  0.0522
                                           -0.2380  0.1314
   317. (0.00286) RY*( 3) C  15           s( 40.42%)p 0.82( 32.95%)d 0.66( 26.63%)
                                            0.0000  0.0140  0.6303  0.0809 -0.0144
                                           -0.0186 -0.4128 -0.0083 -0.0034  0.0011
                                            0.1437  0.2658 -0.0165 -0.0003  0.1433
                                            0.2151 -0.0165  0.1612  0.0640  0.0971
                                           -0.4157  0.2323
   318. (0.00250) RY*( 4) C  15           s(  0.06%)p99.99( 38.39%)d99.99( 61.56%)
                                            0.0000  0.0009  0.0229  0.0047 -0.0017
                                           -0.0009 -0.0002 -0.0073  0.0044  0.0019
                                            0.3989  0.0303 -0.0379 -0.0026 -0.4698
                                            0.0181  0.0358 -0.4799  0.6062 -0.0358
                                           -0.1032 -0.0769
   319. (0.00090) RY*( 5) C  15           s(  0.23%)p14.41(  3.34%)d99.99( 96.43%)
                                            0.0000  0.0014  0.0464  0.0108 -0.0070
                                           -0.0013 -0.0166 -0.0336  0.0095 -0.0060
                                            0.0284 -0.0426 -0.0023  0.0097 -0.0643
                                           -0.1435  0.0662 -0.1522  0.0037  0.1944
                                            0.4331  0.8461
   320. (0.00074) RY*( 6) C  15           s(  4.22%)p 3.51( 14.81%)d19.17( 80.97%)
                                           -0.0000 -0.0066 -0.1085  0.1704  0.0372
                                            0.0111  0.0861 -0.0833  0.0995 -0.0109
                                            0.1263  0.2492 -0.0088 -0.0066  0.0928
                                            0.1916  0.0077  0.6132  0.5148 -0.1052
                                            0.3964 -0.0221
   321. (0.00037) RY*( 7) C  15           s( 72.33%)p 0.17( 11.99%)d 0.22( 15.68%)
                                           -0.0000  0.0027 -0.5303  0.6648 -0.0103
                                           -0.0260 -0.0643  0.1314 -0.0244  0.0027
                                            0.0388  0.2369  0.0275  0.0046 -0.0521
                                            0.1896 -0.0121 -0.0683 -0.1374  0.1549
                                           -0.2869  0.1641
   322. (0.00023) RY*( 8) C  15           s(  9.06%)p 6.77( 61.29%)d 3.27( 29.65%)
                                           -0.0000  0.0005  0.0213  0.2795 -0.1095
                                           -0.0150 -0.0544  0.0914 -0.2443  0.0065
                                           -0.1075 -0.5378 -0.0719 -0.0006  0.2538
                                           -0.4086  0.0654  0.1523  0.4002  0.2796
                                           -0.1858 -0.0225
   323. (0.00020) RY*( 9) C  15           s(  1.31%)p51.47( 67.17%)d24.16( 31.53%)
                                           -0.0000 -0.0001  0.0769  0.0592 -0.0602
                                           -0.0031  0.0097  0.0401 -0.1182 -0.0057
                                            0.4699 -0.1915  0.1686  0.0089 -0.5273
                                           -0.2077 -0.2209  0.4438 -0.3264  0.1044
                                            0.0032 -0.0299
   324. (0.00007) RY*(10) C  15           s( 15.53%)p 5.18( 80.52%)d 0.25(  3.95%)
   325. (0.00006) RY*(11) C  15           s( 22.35%)p 2.65( 59.17%)d 0.83( 18.47%)
   326. (0.00004) RY*(12) C  15           s( 27.58%)p 0.57( 15.82%)d 2.05( 56.61%)
   327. (0.00001) RY*(13) C  15           s(  6.31%)p 7.23( 45.61%)d 7.62( 48.08%)
   328. (0.00001) RY*(14) C  15           s(  0.27%)p99.99( 97.39%)d 8.64(  2.34%)
   329. (0.00000) RY*(15) C  15           s( 92.01%)p 0.04(  3.99%)d 0.04(  4.01%)
   330. (0.00000) RY*(16) C  15           s(  0.99%)p98.96( 97.81%)d 1.21(  1.20%)
   331. (0.00000) RY*(17) C  15           s(  0.45%)p99.99( 95.91%)d 8.08(  3.64%)
   332. (0.00429) RY*( 1)Cl  16           s(  0.01%)p99.99( 49.99%)d99.99( 50.00%)
                                            0.0000 -0.0000 -0.0000 -0.0033  0.0099
                                           -0.0001 -0.0000  0.0000 -0.0009 -0.0029
                                            0.0000  0.0030  0.0005 -0.0000 -0.0002
                                            0.4510  0.0874  0.0181  0.0060  0.0000
                                            0.0003 -0.5260 -0.1064 -0.0209 -0.0071
                                           -0.4586  0.5375 -0.0145 -0.0232 -0.0065
   333. (0.00253) RY*( 2)Cl  16           s(  1.51%)p44.12( 66.49%)d21.24( 32.00%)
                                            0.0000 -0.0000 -0.0023 -0.0541  0.1102
                                           -0.0006  0.0000  0.0000 -0.0113 -0.2038
                                           -0.0227  0.0067  0.0103 -0.0000 -0.0013
                                            0.5860  0.1288 -0.0117  0.0080  0.0000
                                           -0.0013  0.5000  0.1106 -0.0093  0.0074
                                           -0.4248 -0.3654  0.0693  0.0115 -0.0342
   334. (0.00174) RY*( 3)Cl  16           s( 15.07%)p 5.00( 75.27%)d 0.64(  9.66%)
                                            0.0000 -0.0000 -0.0116 -0.1415  0.3613
                                            0.0053  0.0001  0.0000 -0.0573 -0.8170
                                           -0.0808  0.0420  0.0256 -0.0000  0.0027
                                           -0.1863  0.0802  0.0420 -0.0092 -0.0000
                                            0.0010 -0.1558  0.0644  0.0389 -0.0070
                                            0.0822  0.0724  0.1051  0.2269 -0.1486
   335. (0.00017) RY*( 4)Cl  16           s( 63.55%)p 0.22( 14.24%)d 0.35( 22.21%)
                                            0.0000 -0.0000 -0.0165  0.7554 -0.2538
                                            0.0160  0.0027  0.0000 -0.0683 -0.1478
                                            0.2575 -0.0699 -0.0223 -0.0000  0.0054
                                           -0.0391  0.1067 -0.0447  0.0073 -0.0000
                                            0.0046 -0.0635  0.1540 -0.0368  0.0074
                                           -0.0987 -0.0857 -0.2356  0.3352 -0.1929
   336. (0.00014) RY*( 5)Cl  16           s( 27.06%)p 2.07( 56.00%)d 0.63( 16.95%)
                                           -0.0000  0.0000  0.0077  0.2384  0.4614
                                           -0.0275  0.0008  0.0000  0.0244  0.1641
                                           -0.1005  0.3457 -0.0342  0.0000  0.0048
                                           -0.1414  0.4715  0.0039 -0.0071 -0.0000
                                            0.0045 -0.1133  0.3825  0.0056 -0.0063
                                           -0.0558 -0.0640 -0.1219 -0.3327  0.1917
   337. (0.00004) RY*( 6)Cl  16           s( 23.97%)p 1.98( 47.53%)d 1.19( 28.50%)
   338. (0.00005) RY*( 7)Cl  16           s(  4.68%)p 3.84( 17.96%)d16.53( 77.36%)
   339. (0.00003) RY*( 8)Cl  16           s(  8.74%)p 8.94( 78.14%)d 1.50( 13.12%)
   340. (0.00001) RY*( 9)Cl  16           s(  5.32%)p13.42( 71.40%)d 4.37( 23.28%)
   341. (0.00000) RY*(10)Cl  16           s(100.00%)p 0.00(  0.00%)d 0.00(  0.00%)
   342. (0.00000) RY*(11)Cl  16           s(  0.93%)p99.99( 98.00%)d 1.16(  1.08%)
   343. (0.00000) RY*(12)Cl  16           s(  0.05%)p99.99( 99.91%)d 0.87(  0.04%)
   344. (0.00001) RY*(13)Cl  16           s( 14.28%)p 5.60( 79.96%)d 0.40(  5.76%)
   345. (0.00000) RY*(14)Cl  16           s(  0.10%)p99.99( 99.73%)d 1.81(  0.17%)
   346. (0.00000) RY*(15)Cl  16           s(  0.94%)p99.99( 98.72%)d 0.36(  0.34%)
   347. (0.00000) RY*(16)Cl  16           s(  0.02%)p99.99( 99.94%)d 2.14(  0.04%)
   348. (0.00001) RY*(17)Cl  16           s(  0.44%)p95.03( 41.64%)d99.99( 57.93%)
   349. (0.00001) RY*(18)Cl  16           s(  2.87%)p14.64( 42.02%)d19.20( 55.11%)
   350. (0.00000) RY*(19)Cl  16           s(  6.49%)p 3.36( 21.80%)d11.05( 71.72%)
   351. (0.00001) RY*(20)Cl  16           s( 24.50%)p 1.70( 41.58%)d 1.38( 33.92%)
   352. (0.00000) RY*(21)Cl  16           s( 99.37%)p 0.00(  0.38%)d 0.00(  0.26%)
   353. (0.00060) RY*( 1) H  17           s( 97.61%)p 0.02(  2.39%)
                                           -0.0032  0.9879 -0.0145  0.1386 -0.0274
                                           -0.0627
   354. (0.00020) RY*( 2) H  17           s( 87.82%)p 0.14( 12.18%)
                                            0.0060  0.0524  0.9356 -0.1233  0.2208
                                            0.2405
   355. (0.00013) RY*( 3) H  17           s(  0.49%)p99.99( 99.51%)
                                            0.0003 -0.0272  0.0647 -0.0490  0.5841
                                           -0.8072
   356. (0.00011) RY*( 4) H  17           s(  1.26%)p78.66( 98.74%)
                                           -0.0016  0.0852  0.0727 -0.8244 -0.4733
                                           -0.2895
   357. (0.00002) RY*( 5) H  17           s( 12.87%)p 6.77( 87.13%)
   358. (0.00095) RY*( 1) H  18           s( 97.52%)p 0.03(  2.48%)
                                           -0.0029  0.9875 -0.0015 -0.1532  0.0053
                                            0.0360
   359. (0.00019) RY*( 2) H  18           s( 80.38%)p 0.24( 19.62%)
                                            0.0065 -0.0007  0.8965  0.0859  0.1731
                                            0.3986
   360. (0.00012) RY*( 3) H  18           s(  4.68%)p20.36( 95.32%)
                                            0.0068  0.0849  0.1989  0.3867  0.4966
                                           -0.7464
   361. (0.00009) RY*( 4) H  18           s(  3.12%)p31.09( 96.88%)
   362. (0.00003) RY*( 5) H  18           s( 14.35%)p 5.97( 85.65%)
   363. (0.00094) RY*( 1) H  19           s( 99.19%)p 0.01(  0.81%)
                                           -0.0031  0.9959 -0.0022  0.0886  0.0116
                                            0.0104
   364. (0.00021) RY*( 2) H  19           s( 84.50%)p 0.18( 15.50%)
                                            0.0063  0.0155  0.9191 -0.1184 -0.3545
                                            0.1236
   365. (0.00014) RY*( 3) H  19           s(  0.40%)p99.99( 99.60%)
                                            0.0010  0.0147  0.0618 -0.0253 -0.1734
                                           -0.9825
   366. (0.00009) RY*( 4) H  19           s(  3.72%)p25.89( 96.28%)
   367. (0.00003) RY*( 5) H  19           s( 12.23%)p 7.18( 87.77%)
   368. (0.00108) RY*( 1) H  20           s( 99.08%)p 0.01(  0.92%)
                                           -0.0030  0.9954 -0.0045 -0.0455  0.0843
                                           -0.0039
   369. (0.00023) RY*( 2) H  20           s( 83.61%)p 0.20( 16.39%)
                                            0.0038  0.0275  0.9140  0.0125 -0.2549
                                            0.3144
   370. (0.00021) RY*( 3) H  20           s(  7.40%)p12.51( 92.60%)
                                            0.0008  0.0130  0.2718 -0.0099 -0.1884
                                           -0.9436
   371. (0.00010) RY*( 4) H  20           s(  0.91%)p99.99( 99.09%)
   372. (0.00002) RY*( 5) H  20           s(  9.04%)p10.07( 90.96%)
   373. (0.02763) BD*( 1) C   1 - C   2  
                ( 48.85%)   0.6990* C   1 s( 38.76%)p 1.58( 61.20%)d 0.00(  0.03%)
                                            0.0002 -0.6226  0.0053  0.0001 -0.0004
                                            0.4577  0.0141  0.0091  0.0081  0.6306
                                           -0.0198  0.0022  0.0060 -0.0639  0.0025
                                           -0.0002 -0.0005 -0.0115  0.0009  0.0028
                                            0.0022  0.0135
                ( 51.15%)  -0.7152* C   2 s( 35.10%)p 1.85( 64.87%)d 0.00(  0.04%)
                                           -0.0001 -0.5922  0.0163 -0.0042 -0.0003
                                           -0.5358  0.0452  0.0015 -0.0005 -0.5963
                                           -0.0025  0.0150 -0.0005  0.0610  0.0011
                                           -0.0017  0.0001 -0.0134  0.0013  0.0028
                                            0.0053  0.0121
   374. (0.03864) BD*( 1) C   1 - C   4  
                ( 49.10%)   0.7007* C   1 s( 38.48%)p 1.60( 61.49%)d 0.00(  0.03%)
                                            0.0001 -0.6203  0.0073 -0.0065 -0.0001
                                            0.2037  0.0178  0.0074  0.0049 -0.7515
                                            0.0078 -0.0089 -0.0077  0.0897 -0.0006
                                            0.0013  0.0010  0.0085 -0.0012  0.0032
                                            0.0075  0.0110
                ( 50.90%)  -0.7134* C   4 s( 38.41%)p 1.60( 61.55%)d 0.00(  0.03%)
                                            0.0001 -0.6195 -0.0184 -0.0042  0.0001
                                           -0.3240  0.0265 -0.0023 -0.0001  0.7079
                                           -0.0058 -0.0065  0.0124 -0.0924  0.0011
                                            0.0007 -0.0014  0.0086 -0.0014  0.0041
                                            0.0091  0.0130
   375. (0.45826) BD*( 2) C   1 - C   4  
                ( 53.47%)   0.7312* C   1 s(  0.00%)p 1.00( 99.97%)d 0.00(  0.03%)
                                           -0.0000 -0.0012  0.0003 -0.0000  0.0000
                                           -0.0201 -0.0001  0.0006 -0.0000  0.1140
                                            0.0010 -0.0034  0.0005  0.9928  0.0059
                                           -0.0260  0.0020 -0.0007 -0.0037  0.0158
                                           -0.0018 -0.0033
                ( 46.53%)  -0.6821* C   4 s(  0.00%)p 1.00( 99.97%)d 0.00(  0.02%)
                                           -0.0000  0.0001 -0.0009  0.0003 -0.0000
                                           -0.0241 -0.0005 -0.0009  0.0001  0.1186
                                           -0.0002  0.0018 -0.0004  0.9923 -0.0005
                                            0.0194 -0.0056  0.0008  0.0045 -0.0147
                                            0.0018  0.0032
   376. (0.03187) BD*( 1) C   1 -Cl   9  
                ( 54.82%)   0.7404* C   1 s( 22.63%)p 3.41( 77.18%)d 0.01(  0.19%)
                                           -0.0001  0.4754  0.0136 -0.0089 -0.0011
                                            0.8640 -0.0024  0.0093 -0.0162 -0.1540
                                           -0.0003 -0.0026  0.0039  0.0357  0.0000
                                            0.0005 -0.0008 -0.0146  0.0032 -0.0011
                                            0.0338 -0.0232
                ( 45.18%)  -0.6722*Cl   9 s( 19.55%)p 4.09( 79.96%)d 0.02(  0.48%)
                                            0.0000  0.0001  0.4401  0.0432  0.0015
                                            0.0002 -0.0000 -0.0001 -0.8661  0.0483
                                            0.0074 -0.0006  0.0002  0.0000  0.2127
                                           -0.0103 -0.0007  0.0001 -0.0000 -0.0000
                                           -0.0423  0.0022  0.0003 -0.0000  0.0000
                                           -0.0274  0.0055 -0.0012  0.0537 -0.0341
   377. (0.01660) BD*( 1) C   2 - C   3  
                ( 49.62%)   0.7044* C   2 s( 36.09%)p 1.77( 63.87%)d 0.00(  0.04%)
                                            0.0002 -0.6004  0.0205  0.0047  0.0002
                                            0.7896 -0.0270 -0.0104  0.0024 -0.1119
                                           -0.0345  0.0099 -0.0000  0.0245  0.0042
                                           -0.0014 -0.0000  0.0086 -0.0014  0.0015
                                           -0.0112  0.0135
                ( 50.38%)  -0.7098* C   3 s( 36.11%)p 1.77( 63.86%)d 0.00(  0.03%)
                                           -0.0001 -0.6005  0.0219  0.0017  0.0005
                                           -0.7832  0.0091  0.0140 -0.0013  0.1500
                                           -0.0421  0.0015  0.0004 -0.0242  0.0040
                                           -0.0000 -0.0001  0.0022 -0.0007  0.0005
                                           -0.0135  0.0122
   378. (0.40610) BD*( 2) C   2 - C   3  
                ( 44.92%)   0.6702* C   2 s(  0.00%)p 1.00( 99.97%)d 0.00(  0.03%)
                                            0.0000  0.0011 -0.0003 -0.0002 -0.0001
                                            0.0152  0.0004 -0.0003  0.0001 -0.1162
                                           -0.0029 -0.0020  0.0001 -0.9925 -0.0258
                                           -0.0167  0.0002  0.0018  0.0127 -0.0126
                                            0.0013  0.0027
                ( 55.08%)  -0.7421* C   3 s(  0.01%)p 1.00( 99.94%)d 0.00(  0.05%)
                                            0.0000 -0.0096  0.0013 -0.0001  0.0001
                                            0.0131 -0.0017  0.0031  0.0009 -0.1303
                                           -0.0017 -0.0024 -0.0002 -0.9908 -0.0094
                                           -0.0237  0.0006 -0.0025 -0.0211 -0.0024
                                            0.0013 -0.0000
   379. (0.01419) BD*( 1) C   2 - H  20  
                ( 39.39%)   0.6276* C   2 s( 28.85%)p 2.46( 71.11%)d 0.00(  0.03%)
                                           -0.0004  0.5364  0.0287  0.0019 -0.0000
                                            0.2931  0.0112 -0.0025 -0.0001 -0.7846
                                           -0.0041  0.0003  0.0018  0.0970  0.0011
                                           -0.0001 -0.0002 -0.0094  0.0012 -0.0035
                                           -0.0113 -0.0093
                ( 60.61%)  -0.7785* H  20 s( 99.96%)p 0.00(  0.04%)
                                            0.9998  0.0011  0.0014 -0.0086  0.0171
                                           -0.0021
   380. (0.02071) BD*( 1) C   3 - C   6  
                ( 50.69%)   0.7120* C   3 s( 35.64%)p 1.80( 64.33%)d 0.00(  0.03%)
                                            0.0001  0.5970 -0.0038  0.0020  0.0010
                                           -0.3144  0.0233  0.0059  0.0012  0.7296
                                           -0.0006 -0.0145  0.0004 -0.1060 -0.0011
                                            0.0026 -0.0001 -0.0059  0.0014 -0.0048
                                           -0.0100 -0.0108
                ( 49.31%)  -0.7022* C   6 s( 33.97%)p 1.94( 65.99%)d 0.00(  0.04%)
                                           -0.0001  0.5828  0.0097 -0.0038 -0.0004
                                            0.3101 -0.0048 -0.0023 -0.0002 -0.7467
                                            0.0177  0.0031 -0.0034  0.0764 -0.0060
                                           -0.0003  0.0010 -0.0098  0.0002 -0.0032
                                           -0.0094 -0.0125
   381. (0.01338) BD*( 1) C   3 - H  19  
                ( 39.88%)   0.6315* C   3 s( 28.23%)p 2.54( 71.74%)d 0.00(  0.04%)
                                           -0.0004  0.5309  0.0215 -0.0000 -0.0004
                                           -0.5337 -0.0122  0.0002  0.0005 -0.6533
                                           -0.0040 -0.0051 -0.0009  0.0738 -0.0004
                                            0.0015  0.0003  0.0163 -0.0020 -0.0027
                                           -0.0043 -0.0082
                ( 60.12%)  -0.7754* H  19 s( 99.96%)p 0.00(  0.04%)
                                            0.9998  0.0019  0.0009  0.0125  0.0152
                                           -0.0019
   382. (0.06140) BD*( 1) C   4 - C   5  
                ( 48.04%)   0.6931* C   4 s( 39.14%)p 1.55( 60.83%)d 0.00(  0.04%)
                                            0.0003 -0.6256  0.0044 -0.0036 -0.0009
                                            0.7528  0.0063 -0.0069  0.0097 -0.1975
                                            0.0226 -0.0049  0.0018  0.0420 -0.0033
                                            0.0005 -0.0001  0.0035 -0.0014  0.0011
                                           -0.0129  0.0133
                ( 51.96%)  -0.7208* C   5 s( 33.97%)p 1.94( 66.00%)d 0.00(  0.03%)
                                           -0.0000 -0.5828 -0.0048 -0.0027  0.0008
                                           -0.8028 -0.0008  0.0086  0.0026  0.1165
                                            0.0308 -0.0109  0.0024 -0.0288 -0.0027
                                            0.0027 -0.0002  0.0077 -0.0016 -0.0008
                                           -0.0153  0.0072
   383. (0.02635) BD*( 1) C   4 -Cl   8  
                ( 54.76%)   0.7400* C   4 s( 22.35%)p 3.47( 77.47%)d 0.01(  0.18%)
                                           -0.0001  0.4725 -0.0090 -0.0116 -0.0014
                                            0.5714  0.0082 -0.0138 -0.0056  0.6658
                                           -0.0134 -0.0119 -0.0083 -0.0657  0.0015
                                            0.0007  0.0010  0.0354 -0.0033 -0.0041
                                           -0.0026 -0.0232
                ( 45.24%)  -0.6726*Cl   8 s( 18.35%)p 4.42( 81.19%)d 0.03(  0.47%)
                                            0.0000  0.0002  0.4264  0.0407  0.0010
                                            0.0004 -0.0000 -0.0001 -0.6065  0.0317
                                            0.0047 -0.0001  0.0002 -0.0001 -0.6617
                                            0.0374  0.0064 -0.0005  0.0002  0.0000
                                            0.0604 -0.0036 -0.0007  0.0000 -0.0000
                                            0.0585 -0.0055 -0.0061 -0.0068 -0.0336
   384. (0.05407) BD*( 1) C   5 - C   6  
                ( 51.63%)   0.7186* C   5 s( 35.42%)p 1.82( 64.55%)d 0.00(  0.03%)
                                            0.0001 -0.5950 -0.0145 -0.0017 -0.0012
                                            0.5233 -0.0109 -0.0030 -0.0026  0.6026
                                            0.0185 -0.0122  0.0019 -0.0884 -0.0035
                                            0.0019 -0.0007 -0.0135  0.0024  0.0029
                                            0.0057  0.0068
                ( 48.37%)  -0.6955* C   6 s( 34.36%)p 1.91( 65.60%)d 0.00(  0.04%)
                                            0.0000 -0.5861  0.0074 -0.0026 -0.0005
                                           -0.4792 -0.0110  0.0058 -0.0002 -0.6505
                                            0.0067  0.0060 -0.0033  0.0547 -0.0062
                                           -0.0006  0.0006 -0.0147  0.0008  0.0019
                                            0.0027  0.0119
   385. (0.48795) BD*( 2) C   5 - C   6  
                ( 62.29%)   0.7892* C   5 s(  0.01%)p99.99( 99.93%)d 5.15(  0.06%)
                                           -0.0002 -0.0095  0.0032  0.0035  0.0004
                                           -0.0078 -0.0039 -0.0010  0.0005  0.1424
                                            0.0021  0.0011  0.0001  0.9890  0.0067
                                            0.0257  0.0044 -0.0004 -0.0021 -0.0231
                                            0.0029  0.0063
                ( 37.71%)  -0.6141* C   6 s(  0.00%)p 1.00( 99.98%)d 0.00(  0.01%)
                                           -0.0000 -0.0061 -0.0007  0.0031 -0.0000
                                           -0.0069 -0.0000 -0.0021  0.0001  0.0942
                                            0.0080  0.0003 -0.0003  0.9951  0.0167
                                            0.0188 -0.0012  0.0016  0.0103 -0.0000
                                           -0.0003  0.0013
   386. (0.01118) BD*( 1) C   5 - O   7  
                ( 62.66%)   0.7916* C   5 s( 30.26%)p 2.30( 69.61%)d 0.00(  0.13%)
                                           -0.0000  0.5494 -0.0279 -0.0048 -0.0010
                                           -0.2843  0.0162  0.0059 -0.0001  0.7745
                                           -0.0555 -0.0121 -0.0035 -0.1083  0.0105
                                            0.0030  0.0006 -0.0190  0.0024 -0.0076
                                           -0.0232 -0.0191
                ( 37.34%)  -0.6111* O   7 s( 36.37%)p 1.75( 63.52%)d 0.00(  0.11%)
                                            0.0000  0.6025  0.0263 -0.0034 -0.0000
                                            0.2763 -0.0069  0.0008  0.0004 -0.7365
                                            0.0167 -0.0036 -0.0013  0.1271 -0.0019
                                            0.0007  0.0000 -0.0187  0.0030 -0.0081
                                           -0.0217 -0.0142
   387. (0.03482) BD*( 1) C   6 - C  10  
                ( 51.69%)   0.7189* C   6 s( 31.64%)p 2.16( 68.34%)d 0.00(  0.03%)
                                           -0.0000  0.5624  0.0059  0.0017  0.0000
                                           -0.8208  0.0011  0.0105  0.0012  0.0969
                                           -0.0037  0.0010 -0.0000 -0.0113  0.0006
                                           -0.0003 -0.0004 -0.0010 -0.0006 -0.0006
                                            0.0126 -0.0100
                ( 48.31%)  -0.6951* C  10 s( 32.32%)p 2.09( 67.66%)d 0.00(  0.02%)
                                           -0.0000  0.5684 -0.0105 -0.0032  0.0007
                                            0.8216  0.0220 -0.0077  0.0008 -0.0309
                                           -0.0034  0.0023  0.0005  0.0128  0.0006
                                           -0.0003  0.0002 -0.0031  0.0002  0.0020
                                            0.0113 -0.0062
   388. (0.03342) BD*( 1) C  10 - C  11  
                ( 49.32%)   0.7023* C  10 s( 30.06%)p 2.32( 69.88%)d 0.00(  0.06%)
                                            0.0001 -0.5483 -0.0026 -0.0011  0.0010
                                            0.3929  0.0160  0.0005  0.0016  0.5701
                                           -0.0042 -0.0008 -0.0001  0.4680 -0.0141
                                           -0.0011  0.0004 -0.0129 -0.0097 -0.0161
                                            0.0065  0.0009
                ( 50.68%)  -0.7119* C  11 s( 52.58%)p 0.90( 47.38%)d 0.00(  0.04%)
                                            0.0000 -0.7251 -0.0009 -0.0009 -0.0009
                                           -0.5476  0.0090  0.0056 -0.0014 -0.3021
                                            0.0088  0.0042 -0.0028 -0.2872  0.0036
                                            0.0061 -0.0022 -0.0085 -0.0090 -0.0142
                                            0.0038 -0.0010
   389. (0.35186) BD*( 2) C  10 - C  11  
                ( 49.26%)   0.7019* C  10 s(  0.02%)p99.99( 99.91%)d 3.54(  0.07%)
                                            0.0000  0.0104  0.0095  0.0016 -0.0001
                                            0.0286 -0.0015  0.0024  0.0004  0.6282
                                            0.0021  0.0076 -0.0020 -0.7768  0.0074
                                           -0.0099  0.0024 -0.0145  0.0175  0.0033
                                            0.0060  0.0123
                ( 50.74%)  -0.7123* C  11 s(  0.02%)p99.99( 99.89%)d 5.72(  0.09%)
                                            0.0001  0.0118 -0.0045  0.0003  0.0002
                                            0.0318 -0.0036  0.0015 -0.0003  0.6417
                                           -0.0002  0.0046 -0.0024 -0.7655 -0.0018
                                           -0.0096  0.0009 -0.0022  0.0051 -0.0046
                                           -0.0144 -0.0255
   390. (0.02858) BD*( 1) C  10 - C  13  
                ( 48.70%)   0.6978* C  10 s( 37.59%)p 1.66( 62.38%)d 0.00(  0.03%)
                                            0.0008 -0.6131 -0.0042 -0.0034 -0.0003
                                            0.4105  0.0134 -0.0007  0.0011 -0.5277
                                            0.0098  0.0033 -0.0035 -0.4199  0.0125
                                            0.0029 -0.0032  0.0108  0.0080 -0.0118
                                            0.0001  0.0023
                ( 51.30%)  -0.7163* C  13 s( 35.65%)p 1.80( 64.31%)d 0.00(  0.03%)
                                           -0.0003 -0.5970 -0.0069 -0.0046 -0.0009
                                           -0.3986  0.0233  0.0067 -0.0002  0.5359
                                            0.0050 -0.0076  0.0016  0.4431  0.0028
                                           -0.0072  0.0015  0.0082  0.0060 -0.0147
                                            0.0043  0.0003
   391. (0.02090) BD*( 1) C  11 - C  12  
                ( 50.45%)   0.7103* C  11 s( 47.35%)p 1.11( 52.61%)d 0.00(  0.04%)
                                           -0.0002  0.6880 -0.0110 -0.0001 -0.0008
                                           -0.5715  0.0095  0.0052 -0.0019 -0.3351
                                            0.0162 -0.0067  0.0022 -0.2941  0.0147
                                           -0.0055  0.0019  0.0058  0.0054 -0.0018
                                            0.0153 -0.0091
                ( 49.55%)  -0.7039* C  12 s( 49.10%)p 1.04( 50.86%)d 0.00(  0.04%)
                                           -0.0003  0.7007 -0.0075 -0.0041 -0.0007
                                            0.5369 -0.0173 -0.0106  0.0000 -0.3714
                                            0.0185 -0.0026  0.0028 -0.2852  0.0155
                                           -0.0019  0.0023 -0.0078 -0.0056 -0.0027
                                            0.0159 -0.0090
   392. (0.07505) BD*( 2) C  11 - C  12  
                ( 54.11%)   0.7356* C  11 s(  0.47%)p99.99( 99.43%)d 0.21(  0.10%)
                                            0.0004  0.0058 -0.0683 -0.0031  0.0003
                                           -0.6043  0.0345  0.0176 -0.0016  0.6173
                                            0.0499  0.0053  0.0011  0.4925  0.0390
                                            0.0045  0.0005 -0.0209 -0.0177  0.0130
                                            0.0051 -0.0052
                ( 45.89%)  -0.6774* C  12 s(  0.56%)p99.99( 99.34%)d 0.19(  0.11%)
                                           -0.0003 -0.0143 -0.0732 -0.0031  0.0000
                                            0.6625  0.0033 -0.0066  0.0049  0.5638
                                            0.0392  0.0064  0.0001  0.4835  0.0331
                                            0.0040  0.0001  0.0215  0.0192  0.0122
                                            0.0070 -0.0057
   393. (0.04062) BD*( 1) C  12 - C  15  
                ( 51.67%)   0.7188* C  12 s( 50.82%)p 0.97( 49.14%)d 0.00(  0.04%)
                                            0.0002 -0.7128  0.0102 -0.0057 -0.0007
                                            0.5151 -0.0283 -0.0020  0.0010 -0.3728
                                            0.0132  0.0082 -0.0013 -0.2929  0.0097
                                            0.0069 -0.0011  0.0098  0.0080 -0.0142
                                            0.0067 -0.0005
                ( 48.33%)  -0.6952* C  15 s( 35.94%)p 1.78( 64.02%)d 0.00(  0.05%)
                                            0.0001 -0.5995 -0.0005 -0.0060  0.0006
                                           -0.2727 -0.0230 -0.0107 -0.0028  0.5832
                                           -0.0093  0.0022  0.0015  0.4741 -0.0088
                                            0.0016  0.0011  0.0065  0.0053 -0.0174
                                            0.0089 -0.0010
   394. (0.40435) BD*( 2) C  12 - C  15  
                ( 56.90%)   0.7543* C  12 s(  0.00%)p 1.00( 99.90%)d 0.00(  0.10%)
                                            0.0000  0.0032 -0.0014  0.0007  0.0000
                                            0.0241 -0.0008  0.0003 -0.0001  0.6339
                                           -0.0031  0.0085 -0.0017 -0.7723  0.0029
                                           -0.0107  0.0014  0.0042 -0.0035 -0.0054
                                           -0.0148 -0.0263
                ( 43.10%)  -0.6565* C  15 s(  0.00%)p 1.00( 99.98%)d 0.00(  0.02%)
                                            0.0000  0.0002 -0.0011  0.0006 -0.0001
                                            0.0209 -0.0003  0.0002 -0.0002  0.6365
                                            0.0044 -0.0079  0.0051 -0.7707 -0.0058
                                            0.0090 -0.0055  0.0042 -0.0058  0.0028
                                            0.0068  0.0111
   395. (0.01513) BD*( 1) C  13 - C  14  
                ( 50.78%)   0.7126* C  13 s( 35.25%)p 1.84( 64.71%)d 0.00(  0.04%)
                                            0.0001  0.5935  0.0187  0.0004  0.0003
                                           -0.8010  0.0146  0.0130 -0.0019  0.0556
                                           -0.0333  0.0040  0.0001  0.0117 -0.0268
                                            0.0037 -0.0002  0.0010  0.0017  0.0025
                                            0.0156 -0.0098
                ( 49.22%)  -0.7015* C  14 s( 36.03%)p 1.77( 63.93%)d 0.00(  0.03%)
                                           -0.0002  0.6002 -0.0117 -0.0049  0.0006
                                            0.7980 -0.0156 -0.0130  0.0014 -0.0216
                                           -0.0289  0.0052 -0.0004  0.0132 -0.0245
                                            0.0029 -0.0002 -0.0046 -0.0019  0.0039
                                            0.0145 -0.0095
   396. (0.31622) BD*( 2) C  13 - C  14  
                ( 51.71%)   0.7191* C  13 s(  0.02%)p99.99( 99.92%)d 2.62(  0.06%)
                                            0.0001 -0.0100  0.0105 -0.0010 -0.0002
                                            0.0262  0.0012 -0.0007 -0.0001  0.6417
                                            0.0038  0.0100 -0.0013 -0.7658 -0.0063
                                           -0.0146  0.0018 -0.0133  0.0157  0.0017
                                            0.0054  0.0101
                ( 48.29%)  -0.6949* C  14 s(  0.00%)p 1.00( 99.95%)d 0.00(  0.05%)
                                            0.0000 -0.0022 -0.0036 -0.0036 -0.0002
                                            0.0315 -0.0002 -0.0020  0.0002  0.6338
                                            0.0146  0.0094  0.0011 -0.7720 -0.0183
                                           -0.0125 -0.0008  0.0105 -0.0135  0.0034
                                            0.0074  0.0100
   397. (0.01124) BD*( 1) C  13 - H  18  
                ( 37.53%)   0.6126* C  13 s( 29.05%)p 2.44( 70.91%)d 0.00(  0.03%)
                                            0.0006 -0.5387  0.0183  0.0038  0.0010
                                           -0.4427 -0.0038  0.0002  0.0026 -0.5451
                                           -0.0060 -0.0031 -0.0005 -0.4645 -0.0131
                                           -0.0054 -0.0021 -0.0100 -0.0099 -0.0112
                                            0.0023 -0.0003
                ( 62.47%)  -0.7904* H  18 s( 99.95%)p 0.00(  0.05%)
                                           -0.9997 -0.0013 -0.0008  0.0129  0.0163
                                            0.0081
   398. (0.03522) BD*( 1) C  14 - C  15  
                ( 51.21%)   0.7156* C  14 s( 35.05%)p 1.85( 64.91%)d 0.00(  0.04%)
                                            0.0001  0.5918 -0.0171  0.0053  0.0004
                                           -0.4511  0.0401  0.0010  0.0009 -0.5049
                                           -0.0018  0.0101 -0.0003 -0.4346  0.0002
                                            0.0085 -0.0004  0.0096  0.0083  0.0136
                                           -0.0027 -0.0011
                ( 48.79%)  -0.6985* C  15 s( 42.67%)p 1.34( 57.30%)d 0.00(  0.03%)
                                           -0.0006  0.6532  0.0024  0.0046  0.0006
                                            0.3743  0.0152  0.0109  0.0034  0.5018
                                           -0.0126  0.0057  0.0037  0.4248 -0.0096
                                            0.0050  0.0031  0.0081  0.0072  0.0134
                                           -0.0001 -0.0023
   399. (0.01207) BD*( 1) C  14 - H  17  
                ( 38.61%)   0.6213* C  14 s( 28.89%)p 2.46( 71.08%)d 0.00(  0.03%)
                                            0.0005 -0.5371 -0.0203  0.0001  0.0010
                                            0.3956  0.0126  0.0002 -0.0001 -0.5839
                                           -0.0038 -0.0019  0.0007 -0.4617 -0.0043
                                           -0.0020  0.0003  0.0104  0.0080 -0.0122
                                            0.0041  0.0010
                ( 61.39%)  -0.7835* H  17 s( 99.96%)p 0.00(  0.04%)
                                           -0.9998 -0.0008 -0.0010 -0.0103  0.0145
                                            0.0106
   400. (0.05864) BD*( 1) C  15 -Cl  16  
                ( 54.36%)   0.7373* C  15 s( 21.25%)p 3.70( 78.56%)d 0.01(  0.19%)
                                           -0.0001  0.4608  0.0019 -0.0127 -0.0004
                                           -0.8848  0.0046  0.0003  0.0173  0.0472
                                            0.0000 -0.0007 -0.0005  0.0151  0.0001
                                           -0.0004 -0.0001 -0.0021  0.0000  0.0010
                                            0.0375 -0.0218
                ( 45.64%)  -0.6756*Cl  16 s( 20.03%)p 3.97( 79.47%)d 0.02(  0.50%)
                                            0.0000  0.0001  0.4457  0.0409  0.0045
                                           -0.0000 -0.0000  0.0001  0.8897 -0.0520
                                            0.0118 -0.0002 -0.0001 -0.0000 -0.0174
                                            0.0006 -0.0004 -0.0004  0.0000 -0.0000
                                            0.0033 -0.0006  0.0001 -0.0003  0.0000
                                           -0.0021  0.0008 -0.0009  0.0613 -0.0352


 NHO Directionality and "Bond Bending" (deviations from line of nuclear centers)

         [Thresholds for printing:  angular deviation  >  1.0 degree]
                                    hybrid p-character > 25.0%
                                    orbital occupancy  >  0.10e

                                Line of Centers        Hybrid 1              Hybrid 2
                                ---------------  -------------------   ------------------
                NBO               Theta   Phi    Theta   Phi    Dev    Theta   Phi    Dev
 ========================================================================================
     1. BD (   1) C   1 - C   2    85.5  230.6    85.5  231.7   1.1      --     --    --
     2. BD (   1) C   1 - C   4    96.7  110.7    96.5  107.1   3.6     83.2  293.0   2.3
     3. BD (   2) C   1 - C   4    96.7  110.7   173.3  279.9  89.9    173.1  281.9  89.8
     4. BD (   1) C   1 -Cl   9    87.4  347.5    87.7  349.9   2.4     92.7  166.0   1.5
     5. BD (   1) C   2 - C   3    91.8  170.2     --     --    --      88.5  351.8   1.6
     6. BD (   2) C   2 - C   3    91.8  170.2   173.3  277.3  90.2      7.5   96.5  90.3
     7. BD (   1) C   2 - H  20    83.5  290.0    83.4  291.0   1.0      --     --    --
     8. BD (   1) C   3 - C   6    96.5  112.2    97.7  111.7   1.4     84.9  292.6   1.4
     9. BD (   1) C   3 - H  19    84.5  231.6    85.0  230.6   1.2      --     --    --
    10. BD (   1) C   4 - C   5    92.7  168.0    92.9  166.8   1.2     87.9  350.1   2.1
    12. BD (   1) C   5 - C   6    84.6  232.4    83.5  230.3   2.3     93.5   52.9   2.0
    13. BD (   2) C   5 - C   6    84.6  232.4   171.9  274.8  89.3    174.3  275.0  88.8
    14. BD (   1) C   5 - O   7    98.2  110.3    97.2  110.4   1.1     80.8  290.5   1.1
    15. BD (   1) C   6 - C  10    90.5  175.5    90.8  173.4   2.2     89.1  357.8   2.4
    16. BD (   1) C  10 - C  11   123.1  229.0   123.0  234.0   4.2     65.3   28.6  19.7
    17. BD (   2) C  10 - C  11   123.1  229.0   140.7   87.3  89.7    140.3   87.4  90.0
    18. BD (   1) C  10 - C  13    56.7  125.9    58.7  129.3   3.5    124.1  304.6   1.3
    19. BD (   1) C  11 - C  12    90.0  177.8   113.7  210.1  39.2    113.5  325.3  39.4
    20. BD (   2) C  11 - C  12    90.0  177.8   121.6  309.4 124.4    120.0  222.5 128.0
    21. BD (   1) C  12 - C  15    56.3  124.2    65.2  144.0  19.4    125.5  298.2   5.3
    22. BD (   2) C  12 - C  15    56.3  124.2   140.7   87.9  90.2     39.6  268.2  90.0
    23. BD (   1) C  13 - C  14    90.0  177.2    90.9  178.0   1.2      --     --    --
    24. BD (   2) C  13 - C  14    90.0  177.2   140.2   87.7  89.6     39.4  267.4  89.8
    25. BD (   1) C  13 - H  18    57.0   51.4    55.7   51.3   1.3      --     --    --
    27. BD (   1) C  14 - H  17    56.9  123.0    56.9  124.7   1.4      --     --    --
    28. BD (   1) C  15 -Cl  16    90.0  178.4    89.0  177.0   1.7      --     --    --
    57. LP (   1) O   7             --     --     97.8  108.0   --       --     --    --
    58. LP (   2) O   7             --     --     88.1  199.3   --       --     --    --
    59. LP (   3) O   7             --     --    171.0  274.9   --       --     --    --
    61. LP (   2)Cl   8             --     --     84.7  318.8   --       --     --    --
    62. LP (   3)Cl   8             --     --      6.7  101.7   --       --     --    --
    64. LP (   2)Cl   9             --     --     83.5  256.9   --       --     --    --
    65. LP (   3)Cl   9             --     --    173.0  278.9   --       --     --    --
    67. LP (   2)Cl  16             --     --     50.3   89.9   --       --     --    --
    68. LP (   3)Cl  16             --     --     39.7  268.5   --       --     --    --
   375. BD*(   2) C   1 - C   4    96.7  110.7   173.3  279.9  89.9    173.1  281.9  89.8
   378. BD*(   2) C   2 - C   3    91.8  170.2   173.3  277.3  90.2      7.5   96.5  90.3
   385. BD*(   2) C   5 - C   6    84.6  232.4   171.9  274.8  89.3    174.3  275.0  88.8
   389. BD*(   2) C  10 - C  11   123.1  229.0   140.7   87.3  89.7    140.3   87.4  90.0
   394. BD*(   2) C  12 - C  15    56.3  124.2   140.7   87.9  90.2     39.6  268.2  90.0
   396. BD*(   2) C  13 - C  14    90.0  177.2   140.2   87.7  89.6     39.4  267.4  89.8


 Second Order Perturbation Theory Analysis of Fock Matrix in NBO Basis

     Threshold for printing:   0.50 kcal/mol
                                                                              E(2)  E(j)-E(i) F(i,j)
         Donor NBO (i)                     Acceptor NBO (j)                 kcal/mol   a.u.    a.u. 
 ===================================================================================================

 within unit  1
   1. BD (   1) C   1 - C   2        /103. RY*(   1) C   3                    0.87    1.85    0.036
   1. BD (   1) C   1 - C   2        /104. RY*(   2) C   3                    1.88    2.01    0.055
   1. BD (   1) C   1 - C   2        /120. RY*(   1) C   4                    1.51    1.85    0.047
   1. BD (   1) C   1 - C   2        /210. RY*(   2)Cl   9                    0.67    1.45    0.028
   1. BD (   1) C   1 - C   2        /374. BD*(   1) C   1 - C   4            5.21    1.40    0.076
   1. BD (   1) C   1 - C   2        /377. BD*(   1) C   2 - C   3            4.08    1.45    0.069
   1. BD (   1) C   1 - C   2        /379. BD*(   1) C   2 - H  20            1.68    1.29    0.042
   1. BD (   1) C   1 - C   2        /381. BD*(   1) C   3 - H  19            2.37    1.30    0.050
   1. BD (   1) C   1 - C   2        /383. BD*(   1) C   4 -Cl   8            4.77    1.01    0.062
   2. BD (   1) C   1 - C   4        / 86. RY*(   1) C   2                    1.74    1.78    0.050
   2. BD (   1) C   1 - C   4        /138. RY*(   2) C   5                    0.89    2.27    0.040
   2. BD (   1) C   1 - C   4        /140. RY*(   4) C   5                    0.96    3.11    0.049
   2. BD (   1) C   1 - C   4        /373. BD*(   1) C   1 - C   2            4.73    1.44    0.074
   2. BD (   1) C   1 - C   4        /379. BD*(   1) C   2 - H  20            2.48    1.30    0.051
   2. BD (   1) C   1 - C   4        /382. BD*(   1) C   4 - C   5            2.57    1.38    0.054
   2. BD (   1) C   1 - C   4        /386. BD*(   1) C   5 - O   7            2.14    1.43    0.049
   3. BD (   2) C   1 - C   4        / 88. RY*(   3) C   2                    1.90    0.80    0.037
   3. BD (   2) C   1 - C   4        /188. RY*(   1)Cl   8                    2.20    0.98    0.044
   3. BD (   2) C   1 - C   4        /209. RY*(   1)Cl   9                    2.02    1.00    0.042
   3. BD (   2) C   1 - C   4        /375. BD*(   2) C   1 - C   4            0.69    0.35    0.015
   3. BD (   2) C   1 - C   4        /378. BD*(   2) C   2 - C   3           16.96    0.38    0.076
   3. BD (   2) C   1 - C   4        /385. BD*(   2) C   5 - C   6           19.98    0.39    0.085
   4. BD (   1) C   1 -Cl   9        / 86. RY*(   1) C   2                    0.90    1.78    0.036
   4. BD (   1) C   1 -Cl   9        /120. RY*(   1) C   4                    0.78    1.86    0.034
   4. BD (   1) C   1 -Cl   9        /377. BD*(   1) C   2 - C   3            2.59    1.47    0.055
   4. BD (   1) C   1 -Cl   9        /382. BD*(   1) C   4 - C   5            2.04    1.39    0.048
   5. BD (   1) C   2 - C   3        / 70. RY*(   2) C   1                    1.98    1.75    0.053
   5. BD (   1) C   2 - C   3        /155. RY*(   2) C   6                    1.10    2.01    0.042
   5. BD (   1) C   2 - C   3        /156. RY*(   3) C   6                    1.39    1.72    0.044
   5. BD (   1) C   2 - C   3        /373. BD*(   1) C   1 - C   2            4.70    1.40    0.073
   5. BD (   1) C   2 - C   3        /376. BD*(   1) C   1 -Cl   9            5.66    0.98    0.066
   5. BD (   1) C   2 - C   3        /379. BD*(   1) C   2 - H  20            1.63    1.26    0.041
   5. BD (   1) C   2 - C   3        /380. BD*(   1) C   3 - C   6            3.53    1.39    0.063
   5. BD (   1) C   2 - C   3        /381. BD*(   1) C   3 - H  19            1.09    1.27    0.033
   5. BD (   1) C   2 - C   3        /387. BD*(   1) C   6 - C  10            3.26    1.28    0.058
   6. BD (   2) C   2 - C   3        / 72. RY*(   4) C   1                    0.99    1.70    0.039
   6. BD (   2) C   2 - C   3        /154. RY*(   1) C   6                    0.73    1.09    0.027
   6. BD (   2) C   2 - C   3        /375. BD*(   2) C   1 - C   4           34.64    0.32    0.099
   6. BD (   2) C   2 - C   3        /378. BD*(   2) C   2 - C   3            0.53    0.35    0.013
   6. BD (   2) C   2 - C   3        /385. BD*(   2) C   5 - C   6           14.93    0.36    0.069
   7. BD (   1) C   2 - H  20        / 69. RY*(   1) C   1                    1.09    1.48    0.036
   7. BD (   1) C   2 - H  20        /103. RY*(   1) C   3                    1.09    1.64    0.038
   7. BD (   1) C   2 - H  20        /373. BD*(   1) C   1 - C   2            1.35    1.22    0.036
   7. BD (   1) C   2 - H  20        /374. BD*(   1) C   1 - C   4            4.22    1.18    0.063
   7. BD (   1) C   2 - H  20        /377. BD*(   1) C   2 - C   3            1.32    1.24    0.036
   7. BD (   1) C   2 - H  20        /380. BD*(   1) C   3 - C   6            3.98    1.20    0.062
   7. BD (   1) C   2 - H  20        /381. BD*(   1) C   3 - H  19            0.52    1.09    0.021
   8. BD (   1) C   3 - C   6        / 87. RY*(   2) C   2                    2.52    1.80    0.060
   8. BD (   1) C   3 - C   6        /138. RY*(   2) C   5                    0.57    2.21    0.032
   8. BD (   1) C   3 - C   6        /140. RY*(   4) C   5                    0.80    3.05    0.044
   8. BD (   1) C   3 - C   6        /230. RY*(   1) C  10                    0.93    1.74    0.036
   8. BD (   1) C   3 - C   6        /231. RY*(   2) C  10                    0.56    1.65    0.027
   8. BD (   1) C   3 - C   6        /377. BD*(   1) C   2 - C   3            3.47    1.40    0.062
   8. BD (   1) C   3 - C   6        /379. BD*(   1) C   2 - H  20            2.76    1.24    0.052
   8. BD (   1) C   3 - C   6        /381. BD*(   1) C   3 - H  19            0.96    1.25    0.031
   8. BD (   1) C   3 - C   6        /384. BD*(   1) C   5 - C   6            2.65    1.33    0.053
   8. BD (   1) C   3 - C   6        /386. BD*(   1) C   5 - O   7            2.94    1.36    0.057
   8. BD (   1) C   3 - C   6        /387. BD*(   1) C   6 - C  10            2.86    1.26    0.054
   8. BD (   1) C   3 - C   6        /389. BD*(   2) C  10 - C  11            1.02    0.79    0.028
   8. BD (   1) C   3 - C   6        /390. BD*(   1) C  10 - C  13            2.30    1.34    0.050
   9. BD (   1) C   3 - H  19        / 86. RY*(   1) C   2                    0.97    1.56    0.035
   9. BD (   1) C   3 - H  19        /155. RY*(   2) C   6                    1.89    1.83    0.053
   9. BD (   1) C   3 - H  19        /373. BD*(   1) C   1 - C   2            3.90    1.22    0.062
   9. BD (   1) C   3 - H  19        /377. BD*(   1) C   2 - C   3            0.81    1.24    0.028
   9. BD (   1) C   3 - H  19        /379. BD*(   1) C   2 - H  20            0.58    1.08    0.022
   9. BD (   1) C   3 - H  19        /380. BD*(   1) C   3 - C   6            0.80    1.20    0.028
   9. BD (   1) C   3 - H  19        /384. BD*(   1) C   5 - C   6            4.15    1.17    0.063
  10. BD (   1) C   4 - C   5        / 69. RY*(   1) C   1                    1.63    1.65    0.047
  10. BD (   1) C   4 - C   5        /155. RY*(   2) C   6                    1.20    2.00    0.044
  10. BD (   1) C   4 - C   5        /374. BD*(   1) C   1 - C   4            4.22    1.35    0.068
  10. BD (   1) C   4 - C   5        /376. BD*(   1) C   1 -Cl   9            5.56    0.96    0.065
  10. BD (   1) C   4 - C   5        /384. BD*(   1) C   5 - C   6            2.13    1.34    0.048
  10. BD (   1) C   4 - C   5        /386. BD*(   1) C   5 - O   7            1.57    1.37    0.042
  10. BD (   1) C   4 - C   5        /387. BD*(   1) C   6 - C  10            3.44    1.27    0.059
  11. BD (   1) C   4 -Cl   8        / 69. RY*(   1) C   1                    0.62    1.67    0.029
  11. BD (   1) C   4 -Cl   8        /137. RY*(   1) C   5                    0.80    1.84    0.034
  11. BD (   1) C   4 -Cl   8        /373. BD*(   1) C   1 - C   2            3.20    1.40    0.060
  11. BD (   1) C   4 -Cl   8        /384. BD*(   1) C   5 - C   6            2.16    1.35    0.049
  12. BD (   1) C   5 - C   6        /103. RY*(   1) C   3                    0.62    1.78    0.030
  12. BD (   1) C   5 - C   6        /104. RY*(   2) C   3                    0.64    1.94    0.032
  12. BD (   1) C   5 - C   6        /121. RY*(   2) C   4                    1.51    1.67    0.045
  12. BD (   1) C   5 - C   6        /231. RY*(   2) C  10                    0.94    1.63    0.035
  12. BD (   1) C   5 - C   6        /380. BD*(   1) C   3 - C   6            3.55    1.34    0.062
  12. BD (   1) C   5 - C   6        /381. BD*(   1) C   3 - H  19            2.63    1.23    0.051
  12. BD (   1) C   5 - C   6        /382. BD*(   1) C   4 - C   5            2.44    1.30    0.051
  12. BD (   1) C   5 - C   6        /383. BD*(   1) C   4 -Cl   8            5.16    0.94    0.062
  12. BD (   1) C   5 - C   6        /386. BD*(   1) C   5 - O   7            1.49    1.35    0.040
  12. BD (   1) C   5 - C   6        /387. BD*(   1) C   6 - C  10            2.54    1.24    0.050
  12. BD (   1) C   5 - C   6        /388. BD*(   1) C  10 - C  11            1.78    1.28    0.043
  12. BD (   1) C   5 - C   6        /389. BD*(   2) C  10 - C  11            0.55    0.78    0.020
  13. BD (   2) C   5 - C   6        /106. RY*(   4) C   3                    0.96    1.17    0.034
  13. BD (   2) C   5 - C   6        /107. RY*(   5) C   3                    0.57    1.30    0.028
  13. BD (   2) C   5 - C   6        /171. RY*(   1) O   7                    0.53    0.95    0.023
  13. BD (   2) C   5 - C   6        /172. RY*(   2) O   7                    1.03    0.97    0.032
  13. BD (   2) C   5 - C   6        /375. BD*(   2) C   1 - C   4           24.03    0.28    0.074
  13. BD (   2) C   5 - C   6        /378. BD*(   2) C   2 - C   3           43.39    0.31    0.106
  13. BD (   2) C   5 - C   6        /385. BD*(   2) C   5 - C   6            2.00    0.32    0.023
  13. BD (   2) C   5 - C   6        /388. BD*(   1) C  10 - C  11            2.53    0.81    0.046
  13. BD (   2) C   5 - C   6        /389. BD*(   2) C  10 - C  11           12.34    0.30    0.056
  13. BD (   2) C   5 - C   6        /390. BD*(   1) C  10 - C  13            1.87    0.85    0.040
  14. BD (   1) C   5 - O   7        /137. RY*(   1) C   5                    1.33    2.08    0.047
  14. BD (   1) C   5 - O   7        /374. BD*(   1) C   1 - C   4            1.56    1.61    0.045
  14. BD (   1) C   5 - O   7        /380. BD*(   1) C   3 - C   6            1.67    1.62    0.047
  14. BD (   1) C   5 - O   7        /382. BD*(   1) C   4 - C   5            2.00    1.58    0.051
  14. BD (   1) C   5 - O   7        /384. BD*(   1) C   5 - C   6            2.17    1.60    0.053
  15. BD (   1) C   6 - C  10        /103. RY*(   1) C   3                    1.36    1.77    0.044
  15. BD (   1) C   6 - C  10        /137. RY*(   1) C   5                    1.30    1.79    0.043
  15. BD (   1) C   6 - C  10        /247. RY*(   1) C  11                    0.79    1.24    0.028
  15. BD (   1) C   6 - C  10        /281. RY*(   1) C  13                    1.45    1.77    0.045
  15. BD (   1) C   6 - C  10        /377. BD*(   1) C   2 - C   3            2.43    1.37    0.052
  15. BD (   1) C   6 - C  10        /380. BD*(   1) C   3 - C   6            2.53    1.33    0.052
  15. BD (   1) C   6 - C  10        /382. BD*(   1) C   4 - C   5            1.74    1.29    0.043
  15. BD (   1) C   6 - C  10        /384. BD*(   1) C   5 - C   6            2.44    1.30    0.051
  15. BD (   1) C   6 - C  10        /388. BD*(   1) C  10 - C  11            1.65    1.27    0.041
  15. BD (   1) C   6 - C  10        /390. BD*(   1) C  10 - C  13            3.10    1.31    0.057
  15. BD (   1) C   6 - C  10        /391. BD*(   1) C  11 - C  12            2.75    1.17    0.051
  15. BD (   1) C   6 - C  10        /395. BD*(   1) C  13 - C  14            2.56    1.32    0.052
  16. BD (   1) C  10 - C  11        /154. RY*(   1) C   6                    1.55    1.61    0.045
  16. BD (   1) C  10 - C  11        /265. RY*(   2) C  12                    2.76    1.56    0.059
  16. BD (   1) C  10 - C  11        /281. RY*(   1) C  13                    0.57    1.86    0.029
  16. BD (   1) C  10 - C  11        /282. RY*(   2) C  13                    0.52    1.79    0.027
  16. BD (   1) C  10 - C  11        /384. BD*(   1) C   5 - C   6            1.66    1.40    0.043
  16. BD (   1) C  10 - C  11        /387. BD*(   1) C   6 - C  10            3.21    1.32    0.058
  16. BD (   1) C  10 - C  11        /390. BD*(   1) C  10 - C  13            1.32    1.41    0.039
  16. BD (   1) C  10 - C  11        /391. BD*(   1) C  11 - C  12            0.80    1.27    0.029
  16. BD (   1) C  10 - C  11        /392. BD*(   2) C  11 - C  12            4.29    0.92    0.057
  16. BD (   1) C  10 - C  11        /393. BD*(   1) C  12 - C  15            0.54    1.37    0.024
  16. BD (   1) C  10 - C  11        /397. BD*(   1) C  13 - H  18            2.04    1.30    0.046
  17. BD (   2) C  10 - C  11        /156. RY*(   3) C   6                    0.77    1.26    0.031
  17. BD (   2) C  10 - C  11        /268. RY*(   5) C  12                    1.61    1.38    0.047
  17. BD (   2) C  10 - C  11        /284. RY*(   4) C  13                    1.10    0.90    0.031
  17. BD (   2) C  10 - C  11        /380. BD*(   1) C   3 - C   6            1.19    0.93    0.032
  17. BD (   2) C  10 - C  11        /384. BD*(   1) C   5 - C   6            1.73    0.90    0.038
  17. BD (   2) C  10 - C  11        /385. BD*(   2) C   5 - C   6            5.32    0.38    0.041
  17. BD (   2) C  10 - C  11        /394. BD*(   2) C  12 - C  15           35.62    0.33    0.098
  17. BD (   2) C  10 - C  11        /396. BD*(   2) C  13 - C  14           27.92    0.35    0.089
  18. BD (   1) C  10 - C  13        /154. RY*(   1) C   6                    1.57    1.59    0.045
  18. BD (   1) C  10 - C  13        /299. RY*(   2) C  14                    2.38    1.90    0.061
  18. BD (   1) C  10 - C  13        /380. BD*(   1) C   3 - C   6            1.24    1.41    0.038
  18. BD (   1) C  10 - C  13        /387. BD*(   1) C   6 - C  10            3.27    1.31    0.059
  18. BD (   1) C  10 - C  13        /388. BD*(   1) C  10 - C  11            5.68    1.35    0.078
  18. BD (   1) C  10 - C  13        /391. BD*(   1) C  11 - C  12            1.98    1.25    0.045
  18. BD (   1) C  10 - C  13        /392. BD*(   2) C  11 - C  12            5.41    0.91    0.063
  18. BD (   1) C  10 - C  13        /395. BD*(   1) C  13 - C  14            2.92    1.40    0.057
  18. BD (   1) C  10 - C  13        /397. BD*(   1) C  13 - H  18            1.16    1.28    0.035
  18. BD (   1) C  10 - C  13        /399. BD*(   1) C  14 - H  17            2.29    1.25    0.048
  19. BD (   1) C  11 - C  12        /231. RY*(   2) C  10                    1.23    1.69    0.041
  19. BD (   1) C  11 - C  12        /232. RY*(   3) C  10                    0.99    1.65    0.036
  19. BD (   1) C  11 - C  12        /315. RY*(   1) C  15                    1.21    1.77    0.041
  19. BD (   1) C  11 - C  12        /316. RY*(   2) C  15                    0.94    1.74    0.036
  19. BD (   1) C  11 - C  12        /387. BD*(   1) C   6 - C  10            1.04    1.30    0.033
  19. BD (   1) C  11 - C  12        /398. BD*(   1) C  14 - C  15            0.78    1.38    0.030
  19. BD (   1) C  11 - C  12        /400. BD*(   1) C  15 -Cl  16            2.04    0.97    0.040
  20. BD (   2) C  11 - C  12        /230. RY*(   1) C  10                    2.09    1.37    0.049
  20. BD (   2) C  11 - C  12        /231. RY*(   2) C  10                    1.02    1.28    0.033
  20. BD (   2) C  11 - C  12        /315. RY*(   1) C  15                    1.24    1.36    0.038
  20. BD (   2) C  11 - C  12        /316. RY*(   2) C  15                    0.92    1.32    0.032
  20. BD (   2) C  11 - C  12        /317. RY*(   3) C  15                    0.64    1.32    0.027
  20. BD (   2) C  11 - C  12        /387. BD*(   1) C   6 - C  10            7.71    0.89    0.075
  20. BD (   2) C  11 - C  12        /388. BD*(   1) C  10 - C  11            4.67    0.93    0.060
  20. BD (   2) C  11 - C  12        /390. BD*(   1) C  10 - C  13            3.52    0.97    0.053
  20. BD (   2) C  11 - C  12        /393. BD*(   1) C  12 - C  15            6.86    0.93    0.073
  20. BD (   2) C  11 - C  12        /398. BD*(   1) C  14 - C  15            3.97    0.97    0.056
  20. BD (   2) C  11 - C  12        /400. BD*(   1) C  15 -Cl  16           16.33    0.56    0.087
  21. BD (   1) C  12 - C  15        /247. RY*(   1) C  11                    1.58    1.37    0.042
  21. BD (   1) C  12 - C  15        /248. RY*(   2) C  11                    1.11    1.72    0.039
  21. BD (   1) C  12 - C  15        /298. RY*(   1) C  14                    1.28    1.83    0.043
  21. BD (   1) C  12 - C  15        /299. RY*(   2) C  14                    0.51    1.95    0.028
  21. BD (   1) C  12 - C  15        /333. RY*(   2)Cl  16                    0.66    1.48    0.028
  21. BD (   1) C  12 - C  15        /388. BD*(   1) C  10 - C  11            1.06    1.40    0.035
  21. BD (   1) C  12 - C  15        /391. BD*(   1) C  11 - C  12            1.23    1.30    0.036
  21. BD (   1) C  12 - C  15        /392. BD*(   2) C  11 - C  12            5.08    0.96    0.063
  21. BD (   1) C  12 - C  15        /398. BD*(   1) C  14 - C  15            2.73    1.44    0.056
  21. BD (   1) C  12 - C  15        /399. BD*(   1) C  14 - H  17            1.95    1.31    0.045
  22. BD (   2) C  12 - C  15        /251. RY*(   5) C  11                    1.26    1.16    0.037
  22. BD (   2) C  12 - C  15        /300. RY*(   3) C  14                    2.28    1.16    0.050
  22. BD (   2) C  12 - C  15        /332. RY*(   1)Cl  16                    2.73    1.01    0.051
  22. BD (   2) C  12 - C  15        /389. BD*(   2) C  10 - C  11           22.95    0.39    0.086
  22. BD (   2) C  12 - C  15        /396. BD*(   2) C  13 - C  14           27.33    0.38    0.091
  23. BD (   1) C  13 - C  14        /230. RY*(   1) C  10                    1.78    1.79    0.051
  23. BD (   1) C  13 - C  14        /233. RY*(   4) C  10                    0.87    1.71    0.035
  23. BD (   1) C  13 - C  14        /315. RY*(   1) C  15                    1.56    1.79    0.047
  23. BD (   1) C  13 - C  14        /387. BD*(   1) C   6 - C  10            3.10    1.31    0.057
  23. BD (   1) C  13 - C  14        /390. BD*(   1) C  10 - C  13            3.07    1.39    0.058
  23. BD (   1) C  13 - C  14        /397. BD*(   1) C  13 - H  18            1.03    1.28    0.033
  23. BD (   1) C  13 - C  14        /398. BD*(   1) C  14 - C  15            4.10    1.39    0.068
  23. BD (   1) C  13 - C  14        /399. BD*(   1) C  14 - H  17            1.28    1.26    0.036
  23. BD (   1) C  13 - C  14        /400. BD*(   1) C  15 -Cl  16            5.71    0.99    0.067
  24. BD (   2) C  13 - C  14        /318. RY*(   4) C  15                    0.61    1.48    0.029
  24. BD (   2) C  13 - C  14        /319. RY*(   5) C  15                    0.55    1.93    0.032
  24. BD (   2) C  13 - C  14        /389. BD*(   2) C  10 - C  11           25.98    0.37    0.088
  24. BD (   2) C  13 - C  14        /394. BD*(   2) C  12 - C  15           27.67    0.34    0.088
  25. BD (   1) C  13 - H  18        /231. RY*(   2) C  10                    1.07    1.50    0.036
  25. BD (   1) C  13 - H  18        /298. RY*(   1) C  14                    0.99    1.58    0.036
  25. BD (   1) C  13 - H  18        /388. BD*(   1) C  10 - C  11            6.55    1.15    0.078
  25. BD (   1) C  13 - H  18        /390. BD*(   1) C  10 - C  13            1.11    1.19    0.033
  25. BD (   1) C  13 - H  18        /395. BD*(   1) C  13 - C  14            0.63    1.20    0.025
  25. BD (   1) C  13 - H  18        /398. BD*(   1) C  14 - C  15            4.06    1.19    0.062
  25. BD (   1) C  13 - H  18        /399. BD*(   1) C  14 - H  17            0.61    1.06    0.023
  26. BD (   1) C  14 - C  15        /264. RY*(   1) C  12                    1.62    1.49    0.044
  26. BD (   1) C  14 - C  15        /281. RY*(   1) C  13                    1.30    1.89    0.045
  26. BD (   1) C  14 - C  15        /282. RY*(   2) C  13                    1.23    1.82    0.043
  26. BD (   1) C  14 - C  15        /283. RY*(   3) C  13                    0.72    1.56    0.030
  26. BD (   1) C  14 - C  15        /391. BD*(   1) C  11 - C  12            1.64    1.30    0.041
  26. BD (   1) C  14 - C  15        /392. BD*(   2) C  11 - C  12            3.42    0.95    0.052
  26. BD (   1) C  14 - C  15        /393. BD*(   1) C  12 - C  15            7.09    1.40    0.089
  26. BD (   1) C  14 - C  15        /395. BD*(   1) C  13 - C  14            3.21    1.44    0.061
  26. BD (   1) C  14 - C  15        /397. BD*(   1) C  13 - H  18            2.00    1.33    0.046
  26. BD (   1) C  14 - C  15        /399. BD*(   1) C  14 - H  17            1.45    1.30    0.039
  27. BD (   1) C  14 - H  17        /281. RY*(   1) C  13                    1.17    1.68    0.040
  27. BD (   1) C  14 - H  17        /316. RY*(   2) C  15                    1.41    1.57    0.042
  27. BD (   1) C  14 - H  17        /390. BD*(   1) C  10 - C  13            4.03    1.22    0.063
  27. BD (   1) C  14 - H  17        /393. BD*(   1) C  12 - C  15            5.91    1.18    0.075
  27. BD (   1) C  14 - H  17        /395. BD*(   1) C  13 - C  14            0.94    1.23    0.030
  27. BD (   1) C  14 - H  17        /398. BD*(   1) C  14 - C  15            1.07    1.22    0.032
  27. BD (   1) C  14 - H  17        /400. BD*(   1) C  15 -Cl  16            0.50    0.81    0.018
  28. BD (   1) C  15 -Cl  16        /264. RY*(   1) C  12                    0.63    1.50    0.027
  28. BD (   1) C  15 -Cl  16        /298. RY*(   1) C  14                    0.84    1.84    0.035
  28. BD (   1) C  15 -Cl  16        /391. BD*(   1) C  11 - C  12            1.84    1.31    0.044
  28. BD (   1) C  15 -Cl  16        /395. BD*(   1) C  13 - C  14            2.22    1.45    0.051
  29. CR (   1) C   1                / 87. RY*(   2) C   2                    1.62   11.52    0.122
  29. CR (   1) C   1                /121. RY*(   2) C   4                    2.80   11.41    0.160
  29. CR (   1) C   1                /373. BD*(   1) C   1 - C   2            1.00   11.10    0.095
  29. CR (   1) C   1                /374. BD*(   1) C   1 - C   4            0.89   11.06    0.090
  29. CR (   1) C   1                /376. BD*(   1) C   1 -Cl   9            2.77   10.67    0.155
  29. CR (   1) C   1                /377. BD*(   1) C   2 - C   3            0.71   11.12    0.080
  29. CR (   1) C   1                /382. BD*(   1) C   4 - C   5            0.73   11.04    0.081
  29. CR (   1) C   1                /383. BD*(   1) C   4 -Cl   8            0.98   10.68    0.092
  30. CR (   1) C   2                / 69. RY*(   1) C   1                    2.44   11.28    0.148
  30. CR (   1) C   2                /104. RY*(   2) C   3                    1.14   11.59    0.103
  30. CR (   1) C   2                /374. BD*(   1) C   1 - C   4            0.98   10.97    0.093
  30. CR (   1) C   2                /376. BD*(   1) C   1 -Cl   9            0.96   10.58    0.091
  30. CR (   1) C   2                /380. BD*(   1) C   3 - C   6            0.80   10.99    0.084
  31. CR (   1) C   3                / 86. RY*(   1) C   2                    0.55   11.36    0.071
  31. CR (   1) C   3                / 87. RY*(   2) C   2                    0.85   11.44    0.088
  31. CR (   1) C   3                / 89. RY*(   4) C   2                    0.60   11.35    0.074
  31. CR (   1) C   3                /155. RY*(   2) C   6                    0.79   11.64    0.086
  31. CR (   1) C   3                /156. RY*(   3) C   6                    0.88   11.34    0.089
  31. CR (   1) C   3                /373. BD*(   1) C   1 - C   2            0.76   11.03    0.082
  31. CR (   1) C   3                /384. BD*(   1) C   5 - C   6            0.69   10.98    0.079
  31. CR (   1) C   3                /387. BD*(   1) C   6 - C  10            0.73   10.90    0.080
  32. CR (   1) C   4                / 69. RY*(   1) C   1                    0.54   11.35    0.070
  32. CR (   1) C   4                / 70. RY*(   2) C   1                    2.22   11.43    0.142
  32. CR (   1) C   4                /138. RY*(   2) C   5                    1.52   11.92    0.120
  32. CR (   1) C   4                /373. BD*(   1) C   1 - C   2            0.89   11.09    0.090
  32. CR (   1) C   4                /374. BD*(   1) C   1 - C   4            1.05   11.05    0.097
  32. CR (   1) C   4                /376. BD*(   1) C   1 -Cl   9            1.32   10.66    0.107
  32. CR (   1) C   4                /383. BD*(   1) C   4 -Cl   8            2.48   10.67    0.146
  32. CR (   1) C   4                /384. BD*(   1) C   5 - C   6            0.53   11.04    0.069
  32. CR (   1) C   4                /386. BD*(   1) C   5 - O   7            0.66   11.07    0.077
  33. CR (   1) C   5                /120. RY*(   1) C   4                    1.13   11.50    0.102
  33. CR (   1) C   5                /121. RY*(   2) C   4                    0.76   11.39    0.083
  33. CR (   1) C   5                /156. RY*(   3) C   6                    0.76   11.39    0.083
  33. CR (   1) C   5                /374. BD*(   1) C   1 - C   4            0.97   11.04    0.093
  33. CR (   1) C   5                /380. BD*(   1) C   3 - C   6            0.78   11.06    0.084
  33. CR (   1) C   5                /382. BD*(   1) C   4 - C   5            0.58   11.02    0.072
  33. CR (   1) C   5                /383. BD*(   1) C   4 -Cl   8            0.90   10.66    0.088
  33. CR (   1) C   5                /384. BD*(   1) C   5 - C   6            0.55   11.03    0.070
  33. CR (   1) C   5                /387. BD*(   1) C   6 - C  10            0.80   10.96    0.084
  34. CR (   1) C   6                /104. RY*(   2) C   3                    1.33   11.60    0.111
  34. CR (   1) C   6                /138. RY*(   2) C   5                    1.33   11.86    0.112
  34. CR (   1) C   6                /377. BD*(   1) C   2 - C   3            0.72   11.04    0.080
  34. CR (   1) C   6                /380. BD*(   1) C   3 - C   6            0.51   11.00    0.067
  34. CR (   1) C   6                /386. BD*(   1) C   5 - O   7            0.67   11.01    0.077
  34. CR (   1) C   6                /388. BD*(   1) C  10 - C  11            0.51   10.94    0.067
  34. CR (   1) C   6                /390. BD*(   1) C  10 - C  13            0.80   10.98    0.084
  35. CR (   1) O   7                /137. RY*(   1) C   5                    4.83   20.36    0.281
  35. CR (   1) O   7                /382. BD*(   1) C   4 - C   5            0.67   19.87    0.104
  35. CR (   1) O   7                /384. BD*(   1) C   5 - C   6            0.71   19.88    0.108
  37. CR (   2)Cl   8                /120. RY*(   1) C   4                    1.53   11.98    0.121
  42. CR (   2)Cl   9                / 69. RY*(   1) C   1                    0.89   11.84    0.092
  42. CR (   2)Cl   9                / 70. RY*(   2) C   1                    1.53   11.92    0.121
  42. CR (   2)Cl   9                /373. BD*(   1) C   1 - C   2            0.60   11.57    0.075
  42. CR (   2)Cl   9                /374. BD*(   1) C   1 - C   4            0.64   11.54    0.077
  46. CR (   1) C  10                /155. RY*(   2) C   6                    0.76   11.69    0.084
  46. CR (   1) C  10                /247. RY*(   1) C  11                    0.75   10.97    0.081
  46. CR (   1) C  10                /248. RY*(   2) C  11                    0.73   11.32    0.081
  46. CR (   1) C  10                /282. RY*(   2) C  13                    1.29   11.43    0.108
  46. CR (   1) C  10                /384. BD*(   1) C   5 - C   6            0.57   11.04    0.072
  46. CR (   1) C  10                /391. BD*(   1) C  11 - C  12            2.23   10.91    0.140
  46. CR (   1) C  10                /392. BD*(   2) C  11 - C  12            1.04   10.56    0.095
  46. CR (   1) C  10                /395. BD*(   1) C  13 - C  14            0.72   11.05    0.080
  47. CR (   1) C  11                /230. RY*(   1) C  10                    1.74   11.48    0.126
  47. CR (   1) C  11                /264. RY*(   1) C  12                    0.87   11.13    0.088
  47. CR (   1) C  11                /265. RY*(   2) C  12                    0.58   11.23    0.072
  47. CR (   1) C  11                /267. RY*(   4) C  12                    0.66   11.34    0.077
  47. CR (   1) C  11                /387. BD*(   1) C   6 - C  10            1.01   11.00    0.095
  47. CR (   1) C  11                /392. BD*(   2) C  11 - C  12            7.51   10.60    0.257
  47. CR (   1) C  11                /393. BD*(   1) C  12 - C  15            0.91   11.05    0.090
  48. CR (   1) C  12                /248. RY*(   2) C  11                    1.60   11.35    0.120
  48. CR (   1) C  12                /250. RY*(   4) C  11                    0.58   11.38    0.072
  48. CR (   1) C  12                /315. RY*(   1) C  15                    2.48   11.46    0.151
  48. CR (   1) C  12                /321. RY*(   7) C  15                    0.55   11.53    0.071
  48. CR (   1) C  12                /388. BD*(   1) C  10 - C  11            1.05   11.03    0.097
  48. CR (   1) C  12                /392. BD*(   2) C  11 - C  12            8.98   10.59    0.280
  48. CR (   1) C  12                /398. BD*(   1) C  14 - C  15            0.65   11.07    0.076
  48. CR (   1) C  12                /400. BD*(   1) C  15 -Cl  16            1.37   10.66    0.110
  49. CR (   1) C  13                /231. RY*(   2) C  10                    1.51   11.33    0.117
  49. CR (   1) C  13                /233. RY*(   4) C  10                    0.58   11.34    0.072
  49. CR (   1) C  13                /298. RY*(   1) C  14                    0.76   11.41    0.083
  49. CR (   1) C  13                /299. RY*(   2) C  14                    0.69   11.53    0.080
  49. CR (   1) C  13                /387. BD*(   1) C   6 - C  10            0.75   10.94    0.082
  49. CR (   1) C  13                /388. BD*(   1) C  10 - C  11            1.35   10.98    0.110
  49. CR (   1) C  13                /398. BD*(   1) C  14 - C  15            0.74   11.02    0.081
  50. CR (   1) C  14                /282. RY*(   2) C  13                    1.02   11.40    0.096
  50. CR (   1) C  14                /283. RY*(   3) C  13                    0.64   11.15    0.075
  50. CR (   1) C  14                /315. RY*(   1) C  15                    0.93   11.42    0.092
  50. CR (   1) C  14                /316. RY*(   2) C  15                    1.85   11.38    0.130
  50. CR (   1) C  14                /390. BD*(   1) C  10 - C  13            0.77   11.02    0.083
  50. CR (   1) C  14                /393. BD*(   1) C  12 - C  15            1.56   10.99    0.118
  50. CR (   1) C  14                /400. BD*(   1) C  15 -Cl  16            1.00   10.62    0.093
  51. CR (   1) C  15                /265. RY*(   2) C  12                    1.40   11.26    0.112
  51. CR (   1) C  15                /299. RY*(   2) C  14                    1.97   11.62    0.135
  51. CR (   1) C  15                /391. BD*(   1) C  11 - C  12            2.00   10.97    0.133
  51. CR (   1) C  15                /392. BD*(   2) C  11 - C  12            0.79   10.63    0.083
  51. CR (   1) C  15                /395. BD*(   1) C  13 - C  14            0.64   11.12    0.075
  51. CR (   1) C  15                /398. BD*(   1) C  14 - C  15            0.78   11.11    0.084
  51. CR (   1) C  15                /400. BD*(   1) C  15 -Cl  16            1.96   10.70    0.131
  53. CR (   2)Cl  16                /316. RY*(   2) C  15                    1.56   11.90    0.122
  53. CR (   2)Cl  16                /317. RY*(   3) C  15                    1.23   11.89    0.108
  53. CR (   2)Cl  16                /393. BD*(   1) C  12 - C  15            0.51   11.51    0.069
  53. CR (   2)Cl  16                /398. BD*(   1) C  14 - C  15            0.77   11.54    0.085
  57. LP (   1) O   7                /137. RY*(   1) C   5                   13.07    1.82    0.138
  57. LP (   1) O   7                /382. BD*(   1) C   4 - C   5            1.67    1.32    0.042
  57. LP (   1) O   7                /384. BD*(   1) C   5 - C   6            2.40    1.34    0.051
  58. LP (   2) O   7                /138. RY*(   2) C   5                    1.63    1.74    0.049
  58. LP (   2) O   7                /140. RY*(   4) C   5                    1.76    2.57    0.062
  58. LP (   2) O   7                /374. BD*(   1) C   1 - C   4            0.56    0.87    0.020
  58. LP (   2) O   7                /380. BD*(   1) C   3 - C   6            0.57    0.89    0.020
  58. LP (   2) O   7                /382. BD*(   1) C   4 - C   5           18.74    0.85    0.113
  58. LP (   2) O   7                /384. BD*(   1) C   5 - C   6           16.75    0.86    0.108
  59. LP (   3) O   7                /139. RY*(   3) C   5                    3.54    1.78    0.079
  59. LP (   3) O   7                /144. RY*(   8) C   5                    1.59    1.13    0.042
  59. LP (   3) O   7                /172. RY*(   2) O   7                    0.66    0.96    0.025
  59. LP (   3) O   7                /375. BD*(   2) C   1 - C   4            0.83    0.26    0.013
  59. LP (   3) O   7                /385. BD*(   2) C   5 - C   6          108.26    0.30    0.166
  60. LP (   1)Cl   8                /120. RY*(   1) C   4                    2.28    2.04    0.061
  60. LP (   1)Cl   8                /121. RY*(   2) C   4                    0.71    1.94    0.033
  60. LP (   1)Cl   8                /374. BD*(   1) C   1 - C   4            1.14    1.59    0.038
  60. LP (   1)Cl   8                /382. BD*(   1) C   4 - C   5            0.95    1.57    0.035
  61. LP (   2)Cl   8                /121. RY*(   2) C   4                    0.60    1.31    0.025
  61. LP (   2)Cl   8                /373. BD*(   1) C   1 - C   2            0.62    1.00    0.022
  61. LP (   2)Cl   8                /374. BD*(   1) C   1 - C   4            4.42    0.96    0.058
  61. LP (   2)Cl   8                /382. BD*(   1) C   4 - C   5            5.17    0.94    0.063
  62. LP (   3)Cl   8                /124. RY*(   5) C   4                    0.77    1.56    0.031
  62. LP (   3)Cl   8                /375. BD*(   2) C   1 - C   4           13.46    0.39    0.073
  63. LP (   1)Cl   9                / 69. RY*(   1) C   1                    1.46    1.91    0.047
  63. LP (   1)Cl   9                / 70. RY*(   2) C   1                    2.48    1.99    0.063
  63. LP (   1)Cl   9                /373. BD*(   1) C   1 - C   2            1.67    1.65    0.047
  63. LP (   1)Cl   9                /374. BD*(   1) C   1 - C   4            1.30    1.61    0.041
  64. LP (   2)Cl   9                / 69. RY*(   1) C   1                    0.57    1.29    0.024
  64. LP (   2)Cl   9                / 70. RY*(   2) C   1                    0.56    1.37    0.025
  64. LP (   2)Cl   9                /373. BD*(   1) C   1 - C   2            4.18    1.02    0.058
  64. LP (   2)Cl   9                /374. BD*(   1) C   1 - C   4            5.65    0.99    0.067
  64. LP (   2)Cl   9                /377. BD*(   1) C   2 - C   3            0.76    1.04    0.025
  65. LP (   3)Cl   9                / 71. RY*(   3) C   1                    0.96    1.65    0.036
  65. LP (   3)Cl   9                /375. BD*(   2) C   1 - C   4           16.92    0.42    0.084
  66. LP (   1)Cl  16                /316. RY*(   2) C  15                    2.53    1.98    0.063
  66. LP (   1)Cl  16                /317. RY*(   3) C  15                    1.20    1.98    0.044
  66. LP (   1)Cl  16                /393. BD*(   1) C  12 - C  15            1.36    1.60    0.042
  66. LP (   1)Cl  16                /398. BD*(   1) C  14 - C  15            1.97    1.63    0.051
  67. LP (   2)Cl  16                /315. RY*(   1) C  15                    1.07    1.40    0.035
  67. LP (   2)Cl  16                /393. BD*(   1) C  12 - C  15            5.62    0.97    0.066
  67. LP (   2)Cl  16                /395. BD*(   1) C  13 - C  14            0.53    1.02    0.021
  67. LP (   2)Cl  16                /398. BD*(   1) C  14 - C  15            4.55    1.00    0.060
  68. LP (   3)Cl  16                /318. RY*(   4) C  15                    1.09    1.57    0.038
  68. LP (   3)Cl  16                /394. BD*(   2) C  12 - C  15           14.19    0.43    0.077
 375. BD*(   2) C   1 - C   4        / 71. RY*(   3) C   1                    1.68    1.23    0.085
 375. BD*(   2) C   1 - C   4        / 88. RY*(   3) C   2                    1.17    0.45    0.043
 375. BD*(   2) C   1 - C   4        /122. RY*(   3) C   4                    2.93    0.75    0.087
 375. BD*(   2) C   1 - C   4        /188. RY*(   1)Cl   8                    1.07    0.63    0.048
 375. BD*(   2) C   1 - C   4        /209. RY*(   1)Cl   9                    1.38    0.65    0.056
 375. BD*(   2) C   1 - C   4        /378. BD*(   2) C   2 - C   3          159.88    0.03    0.099
 375. BD*(   2) C   1 - C   4        /385. BD*(   2) C   5 - C   6          118.70    0.04    0.088
 378. BD*(   2) C   2 - C   3        / 88. RY*(   3) C   2                    4.18    0.42    0.083
 378. BD*(   2) C   2 - C   3        /105. RY*(   3) C   3                    0.89    1.50    0.072
 378. BD*(   2) C   2 - C   3        /106. RY*(   4) C   3                    0.81    0.85    0.052
 385. BD*(   2) C   5 - C   6        /139. RY*(   3) C   5                    1.08    1.48    0.072
 385. BD*(   2) C   5 - C   6        /144. RY*(   8) C   5                    1.01    0.83    0.052
 385. BD*(   2) C   5 - C   6        /171. RY*(   1) O   7                    0.72    0.63    0.038
 385. BD*(   2) C   5 - C   6        /172. RY*(   2) O   7                    1.18    0.65    0.050
 385. BD*(   2) C   5 - C   6        /388. BD*(   1) C  10 - C  11            0.83    0.49    0.035
 385. BD*(   2) C   5 - C   6        /390. BD*(   1) C  10 - C  13            0.90    0.53    0.038
 385. BD*(   2) C   5 - C   6        /392. BD*(   2) C  11 - C  12            0.69    0.04    0.009
 389. BD*(   2) C  10 - C  11        /249. RY*(   3) C  11                    0.98    1.27    0.075
 389. BD*(   2) C  10 - C  11        /251. RY*(   5) C  11                    0.97    0.76    0.058
 389. BD*(   2) C  10 - C  11        /268. RY*(   5) C  12                    0.54    1.02    0.050
 389. BD*(   2) C  10 - C  11        /284. RY*(   4) C  13                    0.54    0.54    0.036
 389. BD*(   2) C  10 - C  11        /378. BD*(   2) C   2 - C   3            0.69    0.01    0.004
 389. BD*(   2) C  10 - C  11        /380. BD*(   1) C   3 - C   6            0.79    0.57    0.044
 389. BD*(   2) C  10 - C  11        /384. BD*(   1) C   5 - C   6            0.72    0.54    0.039
 389. BD*(   2) C  10 - C  11        /385. BD*(   2) C   5 - C   6           61.35    0.02    0.047
 394. BD*(   2) C  12 - C  15        /251. RY*(   5) C  11                    0.57    0.79    0.042
 394. BD*(   2) C  12 - C  15        /266. RY*(   3) C  12                    2.40    1.05    0.100
 394. BD*(   2) C  12 - C  15        /300. RY*(   3) C  14                    0.79    0.80    0.050
 394. BD*(   2) C  12 - C  15        /318. RY*(   4) C  15                    1.33    1.14    0.077
 394. BD*(   2) C  12 - C  15        /332. RY*(   1)Cl  16                    1.07    0.64    0.052
 394. BD*(   2) C  12 - C  15        /389. BD*(   2) C  10 - C  11          180.48    0.03    0.103
 394. BD*(   2) C  12 - C  15        /396. BD*(   2) C  13 - C  14          226.16    0.02    0.091
 396. BD*(   2) C  13 - C  14        /284. RY*(   4) C  13                    0.69    0.55    0.044
 396. BD*(   2) C  13 - C  14        /285. RY*(   5) C  13                    0.56    1.50    0.065
 396. BD*(   2) C  13 - C  14        /303. RY*(   6) C  14                    1.17    1.18    0.083
 396. BD*(   2) C  13 - C  14        /389. BD*(   2) C  10 - C  11          346.24    0.01    0.095


 Natural Bond Orbitals (Summary):

                                                            Principal Delocalizations
           NBO                        Occupancy    Energy   (geminal,vicinal,remote)
 ====================================================================================
 Molecular unit  1  (C12H4OCl3)
     1. BD (   1) C   1 - C   2          1.97237    -0.68273  374(g),383(v),377(g),381(v)
                                                    104(v),379(g),120(v),103(v)
                                                    210(v)
     2. BD (   1) C   1 - C   4          1.98111    -0.69237  373(g),382(g),379(v),386(v)
                                                    86(v),140(v),138(v)
     3. BD (   2) C   1 - C   4          1.79705    -0.20545  385(v),378(v),188(v),209(v)
                                                    88(v),375(g)
     4. BD (   1) C   1 -Cl   9          1.98938    -0.69779  377(v),382(v),86(v),120(v)
     5. BD (   1) C   2 - C   3          1.96875    -0.65595  376(v),373(g),380(g),387(v)
                                                    70(v),379(g),156(v),155(v)
                                                    381(g)
     6. BD (   2) C   2 - C   3          1.72870    -0.17742  375(v),385(v),72(v),154(v)
     7. BD (   1) C   2 - H  20          1.97761    -0.46917  374(v),380(v),373(g),377(g)
                                                    69(v),103(v),381(v)
     8. BD (   1) C   3 - C   6          1.96965    -0.62925  377(g),386(v),387(g),379(v)
                                                    384(g),87(v),390(v),389(v)
                                                    381(g),230(v),140(v),138(v)
                                                    231(v)
     9. BD (   1) C   3 - H  19          1.97831    -0.47036  384(v),373(v),155(v),86(v)
                                                    377(g),380(g),379(v)
    10. BD (   1) C   4 - C   5          1.97272    -0.63913  376(v),374(g),387(v),384(g)
                                                    69(v),386(g),155(v)
    11. BD (   1) C   4 -Cl   8          1.98797    -0.65034  373(v),384(v),137(v),69(v)
    12. BD (   1) C   5 - C   6          1.96447    -0.61255  383(v),380(g),381(v),387(g)
                                                    382(g),388(v),121(v),386(g)
                                                    231(v),104(v),389(v),103(v)
    13. BD (   2) C   5 - C   6          1.52720    -0.13600  378(v),375(v),389(v),388(v)
                                                    390(v),385(g),172(v),106(v)
                                                    107(v),171(v)
    14. BD (   1) C   5 - O   7          1.99156    -0.89336  384(g),382(g),380(v),374(v)
                                                    137(g)
    15. BD (   1) C   6 - C  10          1.97241    -0.60055  390(g),391(v),395(v),380(g)
                                                    384(g),377(v),382(v),388(g)
                                                    281(v),103(v),137(v),247(v)
    16. BD (   1) C  10 - C  11          1.97478    -0.69684  392(g),387(g),265(v),397(v)
                                                    384(v),154(v),390(g),391(g)
                                                    385(v),281(v),393(v),282(v)
    17. BD (   2) C  10 - C  11          1.63909    -0.19573  394(v),396(v),385(v),384(v)
                                                    268(v),380(v),284(v),156(v)
    18. BD (   1) C  10 - C  13          1.95175    -0.67990  388(g),392(v),387(g),395(g)
                                                    299(v),399(v),391(v),154(v)
                                                    380(v),397(g)
    19. BD (   1) C  11 - C  12          1.98977    -0.67189  400(v),231(v),315(v),387(v)
                                                    232(v),316(v),398(v)
    20. BD (   2) C  11 - C  12          1.89004    -0.25937  400(v),387(v),393(g),388(g)
                                                    398(v),390(v),230(v),315(v)
                                                    231(v),316(v),317(v)
    21. BD (   1) C  12 - C  15          1.97846    -0.73333  392(g),398(g),399(v),247(v)
                                                    298(v),391(g),248(v),388(v)
                                                    333(v),299(v)
    22. BD (   2) C  12 - C  15          1.69933    -0.22765  396(v),389(v),332(v),300(v)
                                                    251(v)
    23. BD (   1) C  13 - C  14          1.97312    -0.68342  400(v),398(g),387(v),390(g)
                                                    230(v),315(v),399(g),397(g)
                                                    233(v)
    24. BD (   2) C  13 - C  14          1.68027    -0.20325  394(v),389(v),318(v),319(v)
    25. BD (   1) C  13 - H  18          1.96490    -0.48365  388(v),398(v),390(g),231(v)
                                                    298(v),395(g),399(v)
    26. BD (   1) C  14 - C  15          1.96644    -0.72697  393(g),392(v),395(g),397(v)
                                                    391(v),264(v),399(g),281(v)
                                                    282(v),283(v)
    27. BD (   1) C  14 - H  17          1.96912    -0.50978  393(v),390(v),316(v),281(v)
                                                    398(g),395(g)
    28. BD (   1) C  15 -Cl  16          1.99107    -0.73653  395(v),391(v),298(v),264(v)
    29. CR (   1) C   1                  1.99845   -10.35001  376(g),121(v),87(v),373(g)
                                                    383(v),374(g),382(v),377(v)
    30. CR (   1) C   2                  1.99903   -10.26019  69(v),104(v),374(v),376(v)
                                                    380(v)
    31. CR (   1) C   3                  1.99917   -10.27744  156(v),87(v),155(v),373(v)
                                                    387(v),384(v),89(v),86(v)
    32. CR (   1) C   4                  1.99847   -10.33867  383(g),70(v),138(v),376(v)
                                                    374(g),373(v),386(v),69(v)
                                                    384(v)
    33. CR (   1) C   5                  1.99884   -10.32944  120(v),374(v),383(v),387(v)
                                                    380(v),156(v),121(v),382(g)
                                                    384(g)
    34. CR (   1) C   6                  1.99899   -10.27459  104(v),138(v),390(v),377(v)
                                                    386(v),380(g),388(v),382(v)
    35. CR (   1) O   7                  1.99982   -19.17465  137(v),384(v),382(v)
    36. CR (   1)Cl   8                  2.00000  -101.10017   
    37. CR (   2)Cl   8                  1.99974   -10.81194  120(v),382(v)
    38. CR (   3)Cl   8                  1.99996    -7.40045   
    39. CR (   4)Cl   8                  1.99996    -7.40087   
    40. CR (   5)Cl   8                  1.99999    -7.39871   
    41. CR (   1)Cl   9                  2.00000  -101.11705   
    42. CR (   2)Cl   9                  1.99971   -10.82473  70(v),69(v),374(v),373(v)
    43. CR (   3)Cl   9                  1.99992    -7.42452   
    44. CR (   4)Cl   9                  1.99999    -7.42074   
    45. CR (   5)Cl   9                  1.99999    -7.42066   
    46. CR (   1) C  10                  1.99889   -10.33604  391(v),282(v),392(v),155(v)
                                                    247(v),248(v),395(v),384(v)
    47. CR (   1) C  11                  1.99827   -10.37173  392(g),230(v),387(v),393(v)
                                                    264(v),267(v),265(v)
    48. CR (   1) C  12                  1.99805   -10.36127  392(g),315(v),248(v),400(v)
                                                    388(v),398(v),250(v),321(v)
    49. CR (   1) C  13                  1.99908   -10.30917  231(v),388(v),387(v),298(v)
                                                    398(v),299(v),233(v)
    50. CR (   1) C  14                  1.99900   -10.31427  316(v),393(v),400(v),282(v)
                                                    315(v),390(v),283(v)
    51. CR (   1) C  15                  1.99850   -10.40161  391(v),400(g),299(v),265(v)
                                                    392(v),398(g),395(v)
    52. CR (   1)Cl  16                  2.00000  -101.14739   
    53. CR (   2)Cl  16                  1.99969   -10.83126  316(v),317(v),398(v),393(v)
    54. CR (   3)Cl  16                  1.99991    -7.44581   
    55. CR (   4)Cl  16                  1.99999    -7.44164   
    56. CR (   5)Cl  16                  1.99999    -7.44165   
    57. LP (   1) O   7                  1.98107    -0.63189  137(v),384(v),382(v)
    58. LP (   2) O   7                  1.90514    -0.15556  382(v),384(v),140(v),138(v)
                                                    380(r),374(r),396(r)
    59. LP (   3) O   7                  1.61999    -0.11863  385(v),139(v),144(v),375(r)
                                                    172(g)
    60. LP (   1)Cl   8                  1.99447    -0.87654  120(v),374(v),382(v),121(v)
    61. LP (   2)Cl   8                  1.97152    -0.25025  382(v),374(v),373(r),121(v)
    62. LP (   3)Cl   8                  1.94312    -0.24982  375(v),124(v)
    63. LP (   1)Cl   9                  1.99269    -0.89923  70(v),373(v),69(v),374(v)
    64. LP (   2)Cl   9                  1.97263    -0.27512  374(v),373(v),377(r),69(v)
                                                    70(v)
    65. LP (   3)Cl   9                  1.93630    -0.27216  375(v),71(v)
    66. LP (   1)Cl  16                  1.99225    -0.92074  316(v),398(v),393(v),317(v)
    67. LP (   2)Cl  16                  1.97130    -0.29829  393(v),398(v),315(v),395(r)
    68. LP (   3)Cl  16                  1.93796    -0.29511  394(v),318(v)
    69. RY*(   1) C   1                  0.00751     1.01516   
    70. RY*(   2) C   1                  0.00639     1.09436   
    71. RY*(   3) C   1                  0.00220     1.37378   
    72. RY*(   4) C   1                  0.00142     1.52363   
    73. RY*(   5) C   1                  0.00092     1.39465   
    74. RY*(   6) C   1                  0.00076     1.48479   
    75. RY*(   7) C   1                  0.00055     2.01020   
    76. RY*(   8) C   1                  0.00023     1.11710   
    77. RY*(   9) C   1                  0.00013     2.98438   
    78. RY*(  10) C   1                  0.00011     2.72671   
    79. RY*(  11) C   1                  0.00009     2.05141   
    80. RY*(  12) C   1                  0.00004     2.04459   
    81. RY*(  13) C   1                  0.00005     1.98330   
    82. RY*(  14) C   1                  0.00002     0.70194   
    83. RY*(  15) C   1                  0.00001     2.22607   
    84. RY*(  16) C   1                  0.00000     2.87307   
    85. RY*(  17) C   1                  0.00000    20.85727   
    86. RY*(   1) C   2                  0.00592     1.08682   
    87. RY*(   2) C   2                  0.00295     1.16699   
    88. RY*(   3) C   2                  0.00277     0.59865   
    89. RY*(   4) C   2                  0.00102     1.06977   
    90. RY*(   5) C   2                  0.00055     1.76090   
    91. RY*(   6) C   2                  0.00039     1.56485   
    92. RY*(   7) C   2                  0.00023     0.73864   
    93. RY*(   8) C   2                  0.00018     1.62710   
    94. RY*(   9) C   2                  0.00012     2.84623   
    95. RY*(  10) C   2                  0.00006     2.32502   
    96. RY*(  11) C   2                  0.00003     1.01261   
    97. RY*(  12) C   2                  0.00003     2.35946   
    98. RY*(  13) C   2                  0.00001     3.02549   
    99. RY*(  14) C   2                  0.00001     2.32536   
   100. RY*(  15) C   2                  0.00001     1.54486   
   101. RY*(  16) C   2                  0.00000    21.84970   
   102. RY*(  17) C   2                  0.00000     2.96805   
   103. RY*(   1) C   3                  0.00508     1.16923   
   104. RY*(   2) C   3                  0.00238     1.32593   
   105. RY*(   3) C   3                  0.00118     1.67415   
   106. RY*(   4) C   3                  0.00061     1.03176   
   107. RY*(   5) C   3                  0.00056     1.16420   
   108. RY*(   6) C   3                  0.00037     0.60499   
   109. RY*(   7) C   3                  0.00024     1.13063   
   110. RY*(   8) C   3                  0.00017     1.04745   
   111. RY*(   9) C   3                  0.00010     3.99801   
   112. RY*(  10) C   3                  0.00010     1.18820   
   113. RY*(  11) C   3                  0.00004     1.99512   
   114. RY*(  12) C   3                  0.00004     2.82318   
   115. RY*(  13) C   3                  0.00002     3.72163   
   116. RY*(  14) C   3                  0.00001     1.70058   
   117. RY*(  15) C   3                  0.00001     2.36436   
   118. RY*(  16) C   3                  0.00000    20.55214   
   119. RY*(  17) C   3                  0.00000     2.90568   
   120. RY*(   1) C   4                  0.00641     1.16598   
   121. RY*(   2) C   4                  0.00594     1.06136   
   122. RY*(   3) C   4                  0.00283     0.89497   
   123. RY*(   4) C   4                  0.00125     1.13856   
   124. RY*(   5) C   4                  0.00123     1.30990   
   125. RY*(   6) C   4                  0.00069     2.05761   
   126. RY*(   7) C   4                  0.00037     1.70012   
   127. RY*(   8) C   4                  0.00033     1.99638   
   128. RY*(   9) C   4                  0.00023     2.67591   
   129. RY*(  10) C   4                  0.00012     1.99445   
   130. RY*(  11) C   4                  0.00007     1.70048   
   131. RY*(  12) C   4                  0.00007     0.64636   
   132. RY*(  13) C   4                  0.00004     1.82588   
   133. RY*(  14) C   4                  0.00004     2.24507   
   134. RY*(  15) C   4                  0.00002     2.09058   
   135. RY*(  16) C   4                  0.00000     2.92807   
   136. RY*(  17) C   4                  0.00000    22.40588   
   137. RY*(   1) C   5                  0.01352     1.19029   
   138. RY*(   2) C   5                  0.00718     1.58148   
   139. RY*(   3) C   5                  0.00608     1.66128   
   140. RY*(   4) C   5                  0.00239     2.41576   
   141. RY*(   5) C   5                  0.00108     1.38392   
   142. RY*(   6) C   5                  0.00061     1.21086   
   143. RY*(   7) C   5                  0.00052     1.69074   
   144. RY*(   8) C   5                  0.00035     1.01412   
   145. RY*(   9) C   5                  0.00015     1.45479   
   146. RY*(  10) C   5                  0.00015     1.55860   
   147. RY*(  11) C   5                  0.00010     3.22611   
   148. RY*(  12) C   5                  0.00010     2.97213   
   149. RY*(  13) C   5                  0.00006     2.09868   
   150. RY*(  14) C   5                  0.00004     1.38946   
   151. RY*(  15) C   5                  0.00001     3.59432   
   152. RY*(  16) C   5                  0.00000    18.99084   
   153. RY*(  17) C   5                  0.00000     2.94954   
   154. RY*(   1) C   6                  0.00692     0.91446   
   155. RY*(   2) C   6                  0.00566     1.35809   
   156. RY*(   3) C   6                  0.00353     1.06374   
   157. RY*(   4) C   6                  0.00112     1.23607   
   158. RY*(   5) C   6                  0.00056     1.47305   
   159. RY*(   6) C   6                  0.00035     1.70527   
   160. RY*(   7) C   6                  0.00022     1.45445   
   161. RY*(   8) C   6                  0.00022     2.89429   
   162. RY*(   9) C   6                  0.00020     1.72919   
   163. RY*(  10) C   6                  0.00016     1.76262   
   164. RY*(  11) C   6                  0.00009     2.79983   
   165. RY*(  12) C   6                  0.00009     2.46288   
   166. RY*(  13) C   6                  0.00007     1.68735   
   167. RY*(  14) C   6                  0.00004     2.39932   
   168. RY*(  15) C   6                  0.00003     3.91534   
   169. RY*(  16) C   6                  0.00001     2.97467   
   170. RY*(  17) C   6                  0.00001    20.09904   
   171. RY*(   1) O   7                  0.00243     0.81710   
   172. RY*(   2) O   7                  0.00228     0.83671   
   173. RY*(   3) O   7                  0.00082     1.04386   
   174. RY*(   4) O   7                  0.00035     1.14438   
   175. RY*(   5) O   7                  0.00010     1.29991   
   176. RY*(   6) O   7                  0.00005     2.35070   
   177. RY*(   7) O   7                  0.00002     4.94219   
   178. RY*(   8) O   7                  0.00002     1.33341   
   179. RY*(   9) O   7                  0.00002     1.27203   
   180. RY*(  10) O   7                  0.00001     3.50339   
   181. RY*(  11) O   7                  0.00000    49.78715   
   182. RY*(  12) O   7                  0.00000     5.26393   
   183. RY*(  13) O   7                  0.00000     5.34082   
   184. RY*(  14) O   7                  0.00001     3.15496   
   185. RY*(  15) O   7                  0.00000     3.28648   
   186. RY*(  16) O   7                  0.00000     3.54238   
   187. RY*(  17) O   7                  0.00000     3.22198   
   188. RY*(   1)Cl   8                  0.00465     0.77343   
   189. RY*(   2)Cl   8                  0.00235     0.74030   
   190. RY*(   3)Cl   8                  0.00136     0.85944   
   191. RY*(   4)Cl   8                  0.00042     0.63688   
   192. RY*(   5)Cl   8                  0.00020     0.95151   
   193. RY*(   6)Cl   8                  0.00017     0.50621   
   194. RY*(   7)Cl   8                  0.00014     0.71125   
   195. RY*(   8)Cl   8                  0.00011     1.43405   
   196. RY*(   9)Cl   8                  0.00006     0.98869   
   197. RY*(  10)Cl   8                  0.00002     1.00939   
   198. RY*(  11)Cl   8                  0.00001     3.50116   
   199. RY*(  12)Cl   8                  0.00002     1.27259   
   200. RY*(  13)Cl   8                  0.00002     1.32596   
   201. RY*(  14)Cl   8                  0.00000    25.06729   
   202. RY*(  15)Cl   8                  0.00000     3.19123   
   203. RY*(  16)Cl   8                  0.00000    25.15017   
   204. RY*(  17)Cl   8                  0.00000    18.11257   
   205. RY*(  18)Cl   8                  0.00000   207.78090   
   206. RY*(  19)Cl   8                  0.00000    24.98652   
   207. RY*(  20)Cl   8                  0.00000     3.19280   
   208. RY*(  21)Cl   8                  0.00001     1.08967   
   209. RY*(   1)Cl   9                  0.00389     0.79520   
   210. RY*(   2)Cl   9                  0.00257     0.77099   
   211. RY*(   3)Cl   9                  0.00097     0.69468   
   212. RY*(   4)Cl   9                  0.00047     0.73222   
   213. RY*(   5)Cl   9                  0.00020     0.68326   
   214. RY*(   6)Cl   9                  0.00018     0.45069   
   215. RY*(   7)Cl   9                  0.00007     1.03812   
   216. RY*(   8)Cl   9                  0.00005     1.64945   
   217. RY*(   9)Cl   9                  0.00006     0.95094   
   218. RY*(  10)Cl   9                  0.00002     0.85229   
   219. RY*(  11)Cl   9                  0.00001     3.88525   
   220. RY*(  12)Cl   9                  0.00001     1.01704   
   221. RY*(  13)Cl   9                  0.00001     4.55075   
   222. RY*(  14)Cl   9                  0.00000    18.27997   
   223. RY*(  15)Cl   9                  0.00000     4.02309   
   224. RY*(  16)Cl   9                  0.00000    24.27429   
   225. RY*(  17)Cl   9                  0.00001     1.10706   
   226. RY*(  18)Cl   9                  0.00000   207.63882   
   227. RY*(  19)Cl   9                  0.00000    24.02700   
   228. RY*(  20)Cl   9                  0.00000    24.54037   
   229. RY*(  21)Cl   9                  0.00000     0.95084   
   230. RY*(   1) C  10                  0.00747     1.11022   
   231. RY*(   2) C  10                  0.00583     1.02088   
   232. RY*(   3) C  10                  0.00271     0.97929   
   233. RY*(   4) C  10                  0.00184     1.03078   
   234. RY*(   5) C  10                  0.00102     1.71579   
   235. RY*(   6) C  10                  0.00062     1.88386   
   236. RY*(   7) C  10                  0.00051     1.15758   
   237. RY*(   8) C  10                  0.00026     2.14703   
   238. RY*(   9) C  10                  0.00018     0.90734   
   239. RY*(  10) C  10                  0.00014     1.89968   
   240. RY*(  11) C  10                  0.00010     2.15182   
   241. RY*(  12) C  10                  0.00008     3.76510   
   242. RY*(  13) C  10                  0.00008     2.22391   
   243. RY*(  14) C  10                  0.00005     2.78262   
   244. RY*(  15) C  10                  0.00002     3.98296   
   245. RY*(  16) C  10                  0.00000    19.44910   
   246. RY*(  17) C  10                  0.00000     2.91917   
   247. RY*(   1) C  11                  0.00429     0.63510   
   248. RY*(   2) C  11                  0.00299     0.98620   
   249. RY*(   3) C  11                  0.00094     1.43204   
   250. RY*(   4) C  11                  0.00066     1.01399   
   251. RY*(   5) C  11                  0.00050     0.92805   
   252. RY*(   6) C  11                  0.00028     0.85508   
   253. RY*(   7) C  11                  0.00024     1.34986   
   254. RY*(   8) C  11                  0.00015     1.38354   
   255. RY*(   9) C  11                  0.00009     1.81996   
   256. RY*(  10) C  11                  0.00006     2.57317   
   257. RY*(  11) C  11                  0.00006     1.45023   
   258. RY*(  12) C  11                  0.00002     3.69793   
   259. RY*(  13) C  11                  0.00001     2.02246   
   260. RY*(  14) C  11                  0.00001     2.67071   
   261. RY*(  15) C  11                  0.00001     1.48612   
   262. RY*(  16) C  11                  0.00000     2.88053   
   263. RY*(  17) C  11                  0.00000    21.32259   
   264. RY*(   1) C  12                  0.00419     0.75924   
   265. RY*(   2) C  12                  0.00323     0.86049   
   266. RY*(   3) C  12                  0.00115     1.18647   
   267. RY*(   4) C  12                  0.00101     0.97277   
   268. RY*(   5) C  12                  0.00057     1.18448   
   269. RY*(   6) C  12                  0.00024     1.46014   
   270. RY*(   7) C  12                  0.00023     0.74819   
   271. RY*(   8) C  12                  0.00017     1.38053   
   272. RY*(   9) C  12                  0.00008     2.67683   
   273. RY*(  10) C  12                  0.00005     1.42244   
   274. RY*(  11) C  12                  0.00003     1.69422   
   275. RY*(  12) C  12                  0.00003     2.18347   
   276. RY*(  13) C  12                  0.00000     2.83270   
   277. RY*(  14) C  12                  0.00000    22.63721   
   278. RY*(  15) C  12                  0.00001     1.77146   
   279. RY*(  16) C  12                  0.00000     2.82822   
   280. RY*(  17) C  12                  0.00000     1.45632   
   281. RY*(   1) C  13                  0.00523     1.16684   
   282. RY*(   2) C  13                  0.00252     1.08932   
   283. RY*(   3) C  13                  0.00160     0.83495   
   284. RY*(   4) C  13                  0.00096     0.70254   
   285. RY*(   5) C  13                  0.00061     1.64992   
   286. RY*(   6) C  13                  0.00038     0.93130   
   287. RY*(   7) C  13                  0.00028     0.79490   
   288. RY*(   8) C  13                  0.00023     1.63543   
   289. RY*(   9) C  13                  0.00013     2.03921   
   290. RY*(  10) C  13                  0.00011     2.52059   
   291. RY*(  11) C  13                  0.00006     2.41168   
   292. RY*(  12) C  13                  0.00003     2.25995   
   293. RY*(  13) C  13                  0.00001     3.38957   
   294. RY*(  14) C  13                  0.00002     2.81795   
   295. RY*(  15) C  13                  0.00002     1.72920   
   296. RY*(  16) C  13                  0.00000    21.15637   
   297. RY*(  17) C  13                  0.00000     2.78044   
   298. RY*(   1) C  14                  0.00501     1.09880   
   299. RY*(   2) C  14                  0.00266     1.22081   
   300. RY*(   3) C  14                  0.00135     0.93154   
   301. RY*(   4) C  14                  0.00121     0.74573   
   302. RY*(   5) C  14                  0.00055     1.03899   
   303. RY*(   6) C  14                  0.00050     1.32831   
   304. RY*(   7) C  14                  0.00034     0.72676   
   305. RY*(   8) C  14                  0.00029     1.53234   
   306. RY*(   9) C  14                  0.00016     1.78720   
   307. RY*(  10) C  14                  0.00012     3.05852   
   308. RY*(  11) C  14                  0.00005     2.38513   
   309. RY*(  12) C  14                  0.00005     2.20152   
   310. RY*(  13) C  14                  0.00002     2.91958   
   311. RY*(  14) C  14                  0.00000     2.86309   
   312. RY*(  15) C  14                  0.00001     2.30091   
   313. RY*(  16) C  14                  0.00000    21.58801   
   314. RY*(  17) C  14                  0.00000     1.56275   
   315. RY*(   1) C  15                  0.00750     1.10287   
   316. RY*(   2) C  15                  0.00651     1.06405   
   317. RY*(   3) C  15                  0.00286     1.05616   
   318. RY*(   4) C  15                  0.00250     1.27943   
   319. RY*(   5) C  15                  0.00090     1.73004   
   320. RY*(   6) C  15                  0.00074     2.15585   
   321. RY*(   7) C  15                  0.00037     1.16613   
   322. RY*(   8) C  15                  0.00023     1.94543   
   323. RY*(   9) C  15                  0.00020     1.15060   
   324. RY*(  10) C  15                  0.00007     0.84881   
   325. RY*(  11) C  15                  0.00006     2.87347   
   326. RY*(  12) C  15                  0.00004     2.55233   
   327. RY*(  13) C  15                  0.00001     2.15236   
   328. RY*(  14) C  15                  0.00001     2.57656   
   329. RY*(  15) C  15                  0.00000    21.29173   
   330. RY*(  16) C  15                  0.00000     1.14406   
   331. RY*(  17) C  15                  0.00000     2.48221   
   332. RY*(   1)Cl  16                  0.00429     0.77899   
   333. RY*(   2)Cl  16                  0.00253     0.74173   
   334. RY*(   3)Cl  16                  0.00174     0.67732   
   335. RY*(   4)Cl  16                  0.00017     0.67826   
   336. RY*(   5)Cl  16                  0.00014     1.64395   
   337. RY*(   6)Cl  16                  0.00004     1.47710   
   338. RY*(   7)Cl  16                  0.00005     1.05069   
   339. RY*(   8)Cl  16                  0.00003     0.59172   
   340. RY*(   9)Cl  16                  0.00001     0.75189   
   341. RY*(  10)Cl  16                  0.00000   207.63185   
   342. RY*(  11)Cl  16                  0.00000     2.91077   
   343. RY*(  12)Cl  16                  0.00000    25.03106   
   344. RY*(  13)Cl  16                  0.00001     2.93207   
   345. RY*(  14)Cl  16                  0.00000    25.30988   
   346. RY*(  15)Cl  16                  0.00000     2.73903   
   347. RY*(  16)Cl  16                  0.00000    25.14796   
   348. RY*(  17)Cl  16                  0.00001     1.02874   
   349. RY*(  18)Cl  16                  0.00001     0.93846   
   350. RY*(  19)Cl  16                  0.00000     0.99225   
   351. RY*(  20)Cl  16                  0.00001     0.93947   
   352. RY*(  21)Cl  16                  0.00000    18.16213   
   353. RY*(   1) H  17                  0.00060     1.05238   
   354. RY*(   2) H  17                  0.00020     2.16001   
   355. RY*(   3) H  17                  0.00013     1.72490   
   356. RY*(   4) H  17                  0.00011     2.07577   
   357. RY*(   5) H  17                  0.00002     2.50090   
   358. RY*(   1) H  18                  0.00095     1.19450   
   359. RY*(   2) H  18                  0.00019     2.06124   
   360. RY*(   3) H  18                  0.00012     1.85520   
   361. RY*(   4) H  18                  0.00009     2.10568   
   362. RY*(   5) H  18                  0.00003     2.48944   
   363. RY*(   1) H  19                  0.00094     1.13710   
   364. RY*(   2) H  19                  0.00021     2.14177   
   365. RY*(   3) H  19                  0.00014     1.77041   
   366. RY*(   4) H  19                  0.00009     2.14576   
   367. RY*(   5) H  19                  0.00003     2.58255   
   368. RY*(   1) H  20                  0.00108     0.95639   
   369. RY*(   2) H  20                  0.00023     2.22057   
   370. RY*(   3) H  20                  0.00021     1.80017   
   371. RY*(   4) H  20                  0.00010     2.12453   
   372. RY*(   5) H  20                  0.00002     2.63787   
   373. BD*(   1) C   1 - C   2          0.02763     0.74904   
   374. BD*(   1) C   1 - C   4          0.03864     0.71447   
   375. BD*(   2) C   1 - C   4          0.45826     0.14449  378(v),385(v),122(g),71(g)
                                                    209(v),88(v),188(v)
   376. BD*(   1) C   1 -Cl   9          0.03187     0.32341   
   377. BD*(   1) C   2 - C   3          0.01660     0.76965   
   378. BD*(   2) C   2 - C   3          0.40610     0.17741  385(v),375(v),88(g),105(g)
                                                    106(g)
   379. BD*(   1) C   2 - H  20          0.01419     0.60811   
   380. BD*(   1) C   3 - C   6          0.02071     0.73007   
   381. BD*(   1) C   3 - H  19          0.01338     0.61619   
   382. BD*(   1) C   4 - C   5          0.06140     0.69038   
   383. BD*(   1) C   4 -Cl   8          0.02635     0.32706   
   384. BD*(   1) C   5 - C   6          0.05407     0.70435   
   385. BD*(   2) C   5 - C   6          0.48795     0.18336  378(v),375(v),389(v),172(v)
                                                    139(g),144(g),390(v),388(v)
                                                    171(v),392(r)
   386. BD*(   1) C   5 - O   7          0.01118     0.73525   
   387. BD*(   1) C   6 - C  10          0.03482     0.62630   
   388. BD*(   1) C  10 - C  11          0.03342     0.67041   
   389. BD*(   2) C  10 - C  11          0.35186     0.16407  396(v),394(v),385(v),249(g)
                                                    251(g),380(v),384(v),284(v)
                                                    268(v)
   390. BD*(   1) C  10 - C  13          0.02858     0.71004   
   391. BD*(   1) C  11 - C  12          0.02090     0.57121   
   392. BD*(   2) C  11 - C  12          0.07505     0.22561   
   393. BD*(   1) C  12 - C  15          0.04062     0.67438   
   394. BD*(   2) C  12 - C  15          0.40435     0.13645  396(v),389(v),266(g),318(g)
                                                    332(v),300(v),251(v)
   395. BD*(   1) C  13 - C  14          0.01513     0.71761   
   396. BD*(   2) C  13 - C  14          0.31622     0.15305  389(v),394(v),303(g),284(g)
                                                    285(g)
   397. BD*(   1) C  13 - H  18          0.01124     0.59839   
   398. BD*(   1) C  14 - C  15          0.03522     0.70620   
   399. BD*(   1) C  14 - H  17          0.01207     0.57510   
   400. BD*(   1) C  15 -Cl  16          0.05864     0.30273   
       -------------------------------
              Total Lewis  132.64923  ( 97.5362%)
        Valence non-Lewis    3.10646  (  2.2842%)
        Rydberg non-Lewis    0.24431  (  0.1796%)
       -------------------------------
            Total unit  1  136.00000  (100.0000%)
           Charge unit  1   -1.00000
 Leave Link  607 at Tue Jul  5 22:50:32 2022, MaxMem=   671088640 cpu:              11.0 elap:              31.5
 (Enter /gpfs/software/gaussian16/sse4/tar/g16/l701.exe)
 ... and contract with generalized density number  0.
 Compute integral first derivatives.
 Leave Link  701 at Tue Jul  5 22:51:48 2022, MaxMem=   671088640 cpu:               1.3 elap:               0.3
 (Enter /gpfs/software/gaussian16/sse4/tar/g16/l702.exe)
 L702 exits ... SP integral derivatives will be done elsewhere.
 Leave Link  702 at Tue Jul  5 22:52:49 2022, MaxMem=   671088640 cpu:               0.2 elap:               0.1
 (Enter /gpfs/software/gaussian16/sse4/tar/g16/l703.exe)
 Integral derivatives from FoFJK, PRISM(SPDF).
 Compute integral first derivatives, UseDBF=F ICtDFT=           0.
 Calling FoFJK, ICntrl=      2127 FMM=F ISym2X=0 I1Cent= 0 IOpClX= 0 NMat=1 NMatS=1 NMatT=0.
 FoFJK:  IHMeth= 1 ICntrl=    2127 DoSepK=F KAlg= 0 I1Cent=           0 FoldK=F
 IRaf=         0 NMat=       1 IRICut=       1 DoRegI=T DoRafI=F ISym2E= 0 IDoP0=0 IntGTp=1.
 FoFCou: FMM=F IPFlag=           0 FMFlag=      100000 FMFlg1=         800
         NFxFlg=           0 DoJE=F BraDBF=F KetDBF=F FulRan=T
         wScrn=  0.000000 ICntrl=      2127 IOpCl=  0 I1Cent=           0 NGrid=           0
         NMat0=    1 NMatS0=      1 NMatT0=    0 NMatD0=    1 NMtDS0=    0 NMtDT0=    0
 Symmetry not used in FoFCou.
 Leave Link  703 at Tue Jul  5 22:54:52 2022, MaxMem=   671088640 cpu:             237.4 elap:              47.5
 (Enter /gpfs/software/gaussian16/sse4/tar/g16/l716.exe)
 Dipole        =-1.10466209D+00-1.22876107D+00 8.06075606D-01
 ***** Axes restored to original set *****
 -------------------------------------------------------------------
 Center     Atomic                   Forces (Hartrees/Bohr)
 Number     Number              X              Y              Z
 -------------------------------------------------------------------
      1        6           0.016108451    0.007971128   -0.021096616
      2        6           0.005408438   -0.010061144    0.006824404
      3        6           0.005222008    0.014023673   -0.016808033
      4        6          -0.022548108   -0.004800475    0.022507823
      5        6           0.020263412    0.021657033   -0.038470706
      6        6          -0.006301610   -0.020645240    0.019383756
      7        8          -0.013751912   -0.021165741    0.027121794
      8       17           0.009571605   -0.005267974   -0.001115829
      9       17          -0.006403603    0.004272304    0.000284425
     10        6          -0.035022666    0.019777343    0.035730198
     11        6           0.137290273   -0.059653467   -0.095020989
     12        6          -0.145454061    0.053748868    0.037774822
     13        6           0.020110605   -0.003023861   -0.006275670
     14        6          -0.022266819    0.008863899    0.007530247
     15        6           0.014514001   -0.001691749    0.029262694
     16       17           0.019456899   -0.008081709   -0.013467598
     17        1           0.003543942   -0.001672764    0.002469302
     18        1           0.000668778    0.002011675    0.007058989
     19        1           0.001190076    0.001391032   -0.002063104
     20        1          -0.001599709    0.002347168   -0.001629908
 -------------------------------------------------------------------
 Cartesian Forces:  Max     0.145454061 RMS     0.034137007
 Leave Link  716 at Tue Jul  5 22:56:21 2022, MaxMem=   671088640 cpu:               0.2 elap:              15.2
 (Enter /gpfs/software/gaussian16/sse4/tar/g16/l103.exe)

 GradGradGradGradGradGradGradGradGradGradGradGradGradGradGradGradGradGrad
 Berny optimization.
 FormGI is forming the generalized inverse of G from B-inverse, IUseBI=4.
 GSVD:  received Info=                   1 from GESDD.
 Internal  Forces:  Max     0.145005368 RMS     0.017805985
 Search for a local minimum.
 Step number   1 out of a maximum of  108
 All quantities printed in internal units (Hartrees-Bohrs-Radians)
 RMS Force = .17806D-01 SwitMx=.10000D-02 MixMth= 1
 Mixed Optimization -- RFO/linear search
 Second derivative matrix not updated -- first step.
 ITU=  0
     Eigenvalues ---    0.00856   0.01439   0.01555   0.01576   0.01651
     Eigenvalues ---    0.01766   0.01893   0.02034   0.02035   0.02061
     Eigenvalues ---    0.02098   0.02130   0.02162   0.02175   0.02207
     Eigenvalues ---    0.02223   0.02256   0.15995   0.15999   0.15999
     Eigenvalues ---    0.16000   0.22448   0.22472   0.24462   0.24473
     Eigenvalues ---    0.24986   0.24997   0.24999   0.24999   0.24999
     Eigenvalues ---    0.25000   0.25000   0.25000   0.29458   0.31870
     Eigenvalues ---    0.33101   0.33618   0.34829   0.35095   0.35371
     Eigenvalues ---    0.35443   0.37907   0.38437   0.41318   0.42213
     Eigenvalues ---    0.42556   0.43545   0.45174   0.46075   0.46334
     Eigenvalues ---    0.46428   0.47226   0.47364   0.71562
 RFO step:  Lambda=-6.65182038D-02 EMin= 8.55813559D-03
 Linear search not attempted -- first point.
 Maximum step size (   0.300) exceeded in Quadratic search.
    -- Step size scaled by   0.785
 Iteration  1 RMS(Cart)=  0.04888040 RMS(Int)=  0.00219158
 Iteration  2 RMS(Cart)=  0.00351705 RMS(Int)=  0.00026164
 Iteration  3 RMS(Cart)=  0.00000644 RMS(Int)=  0.00026156
 Iteration  4 RMS(Cart)=  0.00000000 RMS(Int)=  0.00026156
 ITry= 1 IFail=0 DXMaxC= 1.73D-01 DCOld= 1.00D+10 DXMaxT= 3.00D-01 DXLimC= 3.00D+00 Rises=F
 Variable       Old X    -DE/DX   Delta X   Delta X   Delta X     New X
                                 (Linear)    (Quad)   (Total)
    R1        2.62052   0.00775   0.00000   0.01159   0.01158   2.63210
    R2        2.66401  -0.02157   0.00000  -0.03319  -0.03320   2.63082
    R3        3.28082   0.00653   0.00000   0.01330   0.01330   3.29412
    R4        2.62292   0.00035   0.00000   0.00076   0.00076   2.62368
    R5        2.04961  -0.00200   0.00000  -0.00373  -0.00373   2.04589
    R6        2.67977  -0.02249   0.00000  -0.03593  -0.03592   2.64385
    R7        2.05521  -0.00123   0.00000  -0.00230  -0.00230   2.05290
    R8        2.71923   0.00055   0.00000   0.00066   0.00066   2.71989
    R9        3.32758  -0.00901   0.00000  -0.01958  -0.01958   3.30800
   R10        2.72468  -0.00315   0.00000  -0.00590  -0.00589   2.71879
   R11        2.42815  -0.03693   0.00000  -0.03706  -0.03706   2.39109
   R12        2.82175  -0.01137   0.00000  -0.02245  -0.02245   2.79930
   R13        2.65205  -0.00998   0.00000  -0.01778  -0.01722   2.63484
   R14        2.65760  -0.00409   0.00000  -0.00377  -0.00366   2.65394
   R15        2.63354  -0.14501   0.00000  -0.21809  -0.21766   2.41588
   R16        2.62547  -0.01693   0.00000  -0.02683  -0.02692   2.59855
   R17        2.64282  -0.00825   0.00000  -0.00749  -0.00791   2.63491
   R18        2.05954  -0.00462   0.00000  -0.00874  -0.00874   2.05080
   R19        2.62707   0.00702   0.00000   0.01262   0.01207   2.63914
   R20        2.05076  -0.00180   0.00000  -0.00337  -0.00337   2.04740
   R21        3.24980   0.02437   0.00000   0.04750   0.04750   3.29730
    A1        2.09811   0.00254   0.00000   0.00761   0.00759   2.10570
    A2        2.03386   0.00543   0.00000   0.01282   0.01283   2.04669
    A3        2.15121  -0.00797   0.00000  -0.02043  -0.02042   2.13079
    A4        2.08238  -0.00473   0.00000  -0.01137  -0.01138   2.07099
    A5        2.11071  -0.00029   0.00000  -0.00350  -0.00349   2.10722
    A6        2.09008   0.00501   0.00000   0.01487   0.01487   2.10496
    A7        2.12951  -0.00032   0.00000  -0.00051  -0.00051   2.12900
    A8        2.06316   0.00269   0.00000   0.00904   0.00904   2.07220
    A9        2.09045  -0.00237   0.00000  -0.00850  -0.00850   2.08195
   A10        2.14234  -0.00005   0.00000  -0.00004  -0.00005   2.14229
   A11        2.05524   0.01046   0.00000   0.02591   0.02591   2.08115
   A12        2.08560  -0.01041   0.00000  -0.02586  -0.02586   2.05974
   A13        2.01106  -0.00303   0.00000  -0.00856  -0.00856   2.00250
   A14        2.13530   0.00135   0.00000   0.00393   0.00390   2.13920
   A15        2.13673   0.00169   0.00000   0.00478   0.00475   2.14148
   A16        2.10278   0.00559   0.00000   0.01295   0.01297   2.11575
   A17        2.03477   0.01081   0.00000   0.02727   0.02726   2.06203
   A18        2.14562  -0.01641   0.00000  -0.04023  -0.04024   2.10538
   A19        2.09826   0.02782   0.00000   0.06847   0.06815   2.16641
   A20        2.13628   0.00505   0.00000   0.01196   0.01165   2.14794
   A21        2.04802  -0.03285   0.00000  -0.08022  -0.07961   1.96841
   A22        2.12429   0.04308   0.00000   0.09068   0.09192   2.21621
   A23        2.08616   0.01935   0.00000   0.03212   0.03245   2.11861
   A24        2.12022  -0.00383   0.00000   0.00443   0.00405   2.12427
   A25        2.07937  -0.00384   0.00000  -0.02218  -0.02198   2.05738
   A26        2.08332   0.00767   0.00000   0.01773   0.01792   2.10123
   A27        2.08449  -0.00063   0.00000   0.01354   0.01247   2.09696
   A28        2.08374   0.00463   0.00000   0.00819   0.00872   2.09246
   A29        2.11491  -0.00400   0.00000  -0.02171  -0.02118   2.09373
   A30        2.10313  -0.02512   0.00000  -0.06054  -0.06131   2.04181
   A31        2.07939   0.02162   0.00000   0.05275   0.05313   2.13252
   A32        2.10064   0.00350   0.00000   0.00783   0.00821   2.10885
    D1       -0.00933   0.00029   0.00000   0.00261   0.00260  -0.00674
    D2        3.13888   0.00026   0.00000   0.00227   0.00228   3.14115
    D3        3.13224  -0.00001   0.00000  -0.00002  -0.00005   3.13220
    D4       -0.00273  -0.00004   0.00000  -0.00035  -0.00037  -0.00310
    D5       -0.00366  -0.00022   0.00000  -0.00182  -0.00181  -0.00546
    D6        3.13720  -0.00039   0.00000  -0.00341  -0.00341   3.13379
    D7        3.13795   0.00010   0.00000   0.00099   0.00097   3.13892
    D8       -0.00438  -0.00007   0.00000  -0.00060  -0.00063  -0.00501
    D9        0.00727   0.00006   0.00000   0.00052   0.00052   0.00778
   D10       -3.12226  -0.00023   0.00000  -0.00226  -0.00226  -3.12452
   D11       -3.14086   0.00007   0.00000   0.00078   0.00077  -3.14009
   D12        0.01279  -0.00022   0.00000  -0.00200  -0.00201   0.01078
   D13        0.00783  -0.00049   0.00000  -0.00449  -0.00449   0.00334
   D14       -3.12864  -0.00021   0.00000  -0.00212  -0.00207  -3.13071
   D15        3.13718  -0.00016   0.00000  -0.00155  -0.00158   3.13560
   D16        0.00071   0.00012   0.00000   0.00082   0.00084   0.00155
   D17        0.01769  -0.00023   0.00000  -0.00208  -0.00206   0.01563
   D18       -3.10995  -0.00147   0.00000  -0.01405  -0.01402  -3.12397
   D19       -3.12316  -0.00007   0.00000  -0.00048  -0.00050  -3.12366
   D20        0.03239  -0.00131   0.00000  -0.01245  -0.01246   0.01994
   D21       -0.01943   0.00052   0.00000   0.00499   0.00499  -0.01443
   D22        3.11671   0.00031   0.00000   0.00269   0.00272   3.11943
   D23        3.10820   0.00176   0.00000   0.01696   0.01696   3.12516
   D24       -0.03885   0.00155   0.00000   0.01466   0.01469  -0.02416
   D25       -0.80009   0.00404   0.00000   0.03978   0.03969  -0.76040
   D26        2.30271   0.00403   0.00000   0.04462   0.04472   2.34744
   D27        2.34676   0.00426   0.00000   0.04203   0.04192   2.38868
   D28       -0.83362   0.00424   0.00000   0.04687   0.04696  -0.78666
   D29        3.10424  -0.00062   0.00000  -0.00491  -0.00517   3.09907
   D30       -0.00048  -0.00136   0.00000  -0.01131  -0.01136  -0.01185
   D31       -3.11205  -0.00007   0.00000   0.00180   0.00177  -3.11029
   D32        0.05523  -0.00002   0.00000   0.00242   0.00241   0.05764
   D33       -0.00819   0.00117   0.00000   0.00957   0.00920   0.00100
   D34       -3.12410   0.00122   0.00000   0.01020   0.00984  -3.11426
   D35        0.00477   0.00075   0.00000   0.00629   0.00646   0.01122
   D36       -0.00046   0.00017   0.00000   0.00106   0.00132   0.00087
   D37       -3.13339  -0.00045   0.00000  -0.00438  -0.00434  -3.13773
   D38        0.01249  -0.00038   0.00000  -0.00264  -0.00285   0.00964
   D39       -3.11926  -0.00041   0.00000  -0.00369  -0.00378  -3.12303
   D40        3.12834  -0.00059   0.00000  -0.00384  -0.00409   3.12425
   D41       -0.00341  -0.00062   0.00000  -0.00489  -0.00501  -0.00843
   D42       -0.00799  -0.00032   0.00000  -0.00268  -0.00268  -0.01068
   D43        3.12484   0.00040   0.00000   0.00304   0.00313   3.12797
   D44        3.12358  -0.00024   0.00000  -0.00143  -0.00158   3.12200
   D45       -0.02678   0.00047   0.00000   0.00429   0.00423  -0.02254
         Item               Value     Threshold  Converged?
 Maximum Force            0.145005     0.000450     NO 
 RMS     Force            0.017806     0.000300     NO 
 Maximum Displacement     0.172663     0.001800     NO 
 RMS     Displacement     0.048746     0.001200     NO 
 Predicted change in Energy=-3.502767D-02
 Lowest energy point so far.  Saving SCF results.
 GradGradGradGradGradGradGradGradGradGradGradGradGradGradGradGradGradGrad

 Leave Link  103 at Tue Jul  5 22:56:22 2022, MaxMem=   671088640 cpu:               0.2 elap:               0.1
 (Enter /gpfs/software/gaussian16/sse4/tar/g16/l202.exe)
                          Input orientation:                          
 ---------------------------------------------------------------------
 Center     Atomic      Atomic             Coordinates (Angstroms)
 Number     Number       Type             X           Y           Z
 ---------------------------------------------------------------------
      1          6           0       -7.879950   -1.499487    6.819704
      2          6           0       -7.133143   -2.531976    7.382079
      3          6           0       -5.925656   -2.878787    6.791045
      4          6           0       -7.420557   -0.823793    5.692528
      5          6           0       -6.169397   -1.136507    5.053460
      6          6           0       -5.437807   -2.217341    5.658843
      7          8           0       -5.746308   -0.507819    4.040172
      8         17           0       -8.394552    0.460191    5.009127
      9         17           0       -9.396661   -1.103790    7.582376
     10          6           0       -4.146117   -2.666519    5.089537
     11          6           0       -3.019328   -2.972048    5.851811
     12          6           0       -1.895005   -3.404078    5.423298
     13          6           0       -3.943125   -2.867007    3.714417
     14          6           0       -2.725862   -3.325788    3.212465
     15          6           0       -1.671022   -3.610423    4.082354
     16         17           0       -0.146902   -4.204640    3.475317
     17          1           0       -2.596014   -3.453647    2.144465
     18          1           0       -4.760178   -2.629307    3.040873
     19          1           0       -5.350006   -3.694556    7.219182
     20          1           0       -7.488862   -3.058107    8.258866
 ---------------------------------------------------------------------
                    Distance matrix (angstroms):
                    1          2          3          4          5
     1  C    0.000000
     2  C    1.392846   0.000000
     3  C    2.392185   1.388389   0.000000
     4  C    1.392167   2.419728   2.768478   0.000000
     5  C    2.485431   2.880731   2.472681   1.439306   0.000000
     6  C    2.797672   2.437766   1.399066   2.423718   1.438720
     7  O    3.641652   4.145946   3.636063   2.373443   1.265308
     8  Cl   2.717231   4.021831   4.518789   1.750519   2.739110
     9  Cl   1.743175   2.683906   3.978026   2.748619   4.100210
    10  C    4.277493   3.767781   2.471223   3.805417   2.536907
    11  C    5.170192   4.411219   3.055748   4.900121   3.732225
    12  C    6.434049   5.659989   4.288684   6.104268   4.852740
    13  C    5.197260   4.872393   3.660083   4.492236   3.121531
    14  C    6.550738   6.118819   4.821278   5.869485   4.476622
    15  C    7.106330   6.471940   5.096490   6.589016   5.224815
    16  Cl   8.848887   8.177296   6.793080   8.321792   6.940780
    17  H    7.320969   6.990538   5.745232   6.540727   5.157563
    18  H    5.028820   4.948384   3.935018   4.167586   2.874866
    19  H    3.373207   2.134879   1.086350   3.854756   3.450416
    20  H    2.157181   1.082637   2.151805   3.403368   3.963352
                    6          7          8          9         10
     6  C    0.000000
     7  O    2.374391   0.000000
     8  Cl   4.041491   2.981462   0.000000
     9  Cl   4.540099   5.121276   3.173621   0.000000
    10  C    1.481328   2.884746   5.275602   6.018686   0.000000
    11  C    2.540838   4.097667   6.432994   6.866994   1.394296
    12  C    3.743698   5.013371   7.572861   8.138046   2.392258
    13  C    2.537112   2.987198   5.706288   6.914557   1.404406
    14  C    3.816814   4.212973   7.049516   8.278463   2.444414
    15  C    4.314472   5.122098   7.914207   8.844143   2.833985
    16  Cl   6.058946   6.733416   9.598800  10.584954   4.578782
    17  H    4.685627   4.711259   7.559594   9.018953   3.419918
    18  H    2.735446   2.543965   5.160202   6.667040   2.139037
    19  H    2.150473   4.518679   5.604956   4.818651   2.653601
    20  H    3.416699   5.228560   4.874372   2.813662   4.622978
                   11         12         13         14         15
    11  C    0.000000
    12  C    1.278428   0.000000
    13  C    2.330855   2.720940   0.000000
    14  C    2.679067   2.363098   1.394333   0.000000
    15  C    2.314397   1.375092   2.418780   1.396571   0.000000
    16  Cl   3.926556   2.737041   4.032089   2.737244   1.744858
    17  H    3.762386   3.353300   2.150257   1.083436   2.153045
    18  H    3.324064   3.805974   1.085237   2.157075   3.404432
    19  H    2.797102   3.904691   3.866204   4.803738   4.835462
    20  H    5.077209   6.281033   5.767216   6.944349   7.183005
                   16         17         18         19         20
    16  Cl   0.000000
    17  H    2.886747   0.000000
    18  H    4.894153   2.483283   0.000000
    19  H    6.430319   5.778864   4.352117   0.000000
    20  H    8.837491   7.841066   5.903984   2.461852   0.000000
 Stoichiometry    C12H4Cl3O(1-)
 Framework group  C1[X(C12H4Cl3O)]
 Deg. of freedom    54
 Full point group                 C1      NOp   1
 RotChk:  IX=0 Diff= 1.49D-02
 Largest Abelian subgroup         C1      NOp   1
 Largest concise Abelian subgroup C1      NOp   1
                         Standard orientation:                         
 ---------------------------------------------------------------------
 Center     Atomic      Atomic             Coordinates (Angstroms)
 Number     Number       Type             X           Y           Z
 ---------------------------------------------------------------------
      1          6           0        2.947605   -0.785038    0.077387
      2          6           0        2.092004   -1.878520    0.188133
      3          6           0        0.721707   -1.658285    0.150650
      4          6           0        2.438626    0.501647   -0.075955
      5          6           0        1.027486    0.778685   -0.135402
      6          6           0        0.181007   -0.377174   -0.003575
      7          8           0        0.568878    1.947310   -0.293515
      8         17           0        3.547298    1.850657   -0.199785
      9         17           0        4.660557   -1.101422    0.143366
     10          6           0       -1.293720   -0.238248   -0.018149
     11          6           0       -2.152509   -1.086980   -0.715428
     12          6           0       -3.430125   -1.044351   -0.731502
     13          6           0       -1.977551    0.749734    0.708916
     14          6           0       -3.369449    0.831932    0.703809
     15          6           0       -4.123730   -0.088466   -0.027176
     16         17           0       -5.867017   -0.014483   -0.029843
     17          1           0       -3.865991    1.616818    1.261692
     18          1           0       -1.386905    1.472509    1.262517
     19          1           0        0.053211   -2.508448    0.253079
     20          1           0        2.486301   -2.879769    0.307018
 ---------------------------------------------------------------------
 Rotational constants (GHZ):           1.2250811           0.1524207           0.1379555
 Leave Link  202 at Tue Jul  5 22:56:22 2022, MaxMem=   671088640 cpu:               0.1 elap:               0.0
 (Enter /gpfs/software/gaussian16/sse4/tar/g16/l301.exe)
 Standard basis: 6-311+G(d,p) (5D, 7F)
 Ernie: Thresh=  0.10000D-02 Tol=  0.10000D-05 Strict=F.
 There are   416 symmetry adapted cartesian basis functions of A   symmetry.
 There are   400 symmetry adapted basis functions of A   symmetry.
   400 basis functions,   659 primitive gaussians,   416 cartesian basis functions
    68 alpha electrons       68 beta electrons
       nuclear repulsion energy      1241.4086418942 Hartrees.
 IExCor= 4336 DFT=T Ex+Corr=M062X ExCW=0 ScaHFX=  0.540000
 ScaDFX=  1.000000  1.000000  1.000000  1.000000 ScalE2=  1.000000  1.000000
 IRadAn=      5 IRanWt=     -1 IRanGd=            0 ICorTp=0 IEmpDi=  4
 NAtoms=   20 NActive=   20 NUniq=   20 SFac= 1.00D+00 NAtFMM=   60 NAOKFM=F Big=F
 Integral buffers will be    131072 words long.
 Raffenetti 2 integral format.
 Two-electron integral symmetry is turned on.
 Leave Link  301 at Tue Jul  5 22:56:22 2022, MaxMem=   671088640 cpu:               0.4 elap:               0.1
 (Enter /gpfs/software/gaussian16/sse4/tar/g16/l302.exe)
 NPDir=0 NMtPBC=     1 NCelOv=     1 NCel=       1 NClECP=     1 NCelD=      1
         NCelK=      1 NCelE2=     1 NClLst=     1 CellRange=     0.0.
 One-electron integrals computed using PRISM.
 One-electron integral symmetry used in STVInt
 NBasis=   400 RedAO= T EigKep=  1.00D-06  NBF=   400
 NBsUse=   399 1.00D-06 EigRej=  4.70D-07 NBFU=   399
 Precomputing XC quadrature grid using
 IXCGrd= 4 IRadAn=           5 IRanWt=          -1 IRanGd=           0 AccXCQ= 0.00D+00.
 Generated NRdTot=       0 NPtTot=           0 NUsed=           0 NTot=          32
 NSgBfM=   407   407   407   407   407 MxSgAt=    20 MxSgA2=    20.
 Leave Link  302 at Tue Jul  5 22:56:22 2022, MaxMem=   671088640 cpu:               2.9 elap:               0.6
 (Enter /gpfs/software/gaussian16/sse4/tar/g16/l303.exe)
 DipDrv:  MaxL=1.
 Leave Link  303 at Tue Jul  5 22:56:22 2022, MaxMem=   671088640 cpu:               0.3 elap:               0.1
 (Enter /gpfs/software/gaussian16/sse4/tar/g16/l401.exe)
 Initial guess from the checkpoint file:  "checkpoint.chk"
 B after Tr=    -0.000000   -0.000000   -0.000000
         Rot=    0.999996    0.001671   -0.000561   -0.002009 Ang=   0.31 deg.
 Guess basis will be translated and rotated to current coordinates.
 JPrj=2 DoOrth=T DoCkMO=T.
 Generating alternative initial guess.
 ExpMin= 4.38D-02 ExpMax= 1.06D+05 ExpMxC= 3.62D+03 IAcc=2 IRadAn=         4 AccDes= 0.00D+00
 Harris functional with IExCor= 1009 and IRadAn=       4 diagonalized for initial guess.
 HarFok:  IExCor= 1009 AccDes= 0.00D+00 IRadAn=         4 IDoV= 1 UseB2=F ITyADJ=14
 ICtDFT=  3500011 ScaDFX=  1.000000  1.000000  1.000000  1.000000
 FoFCou: FMM=F IPFlag=           0 FMFlag=      100000 FMFlg1=           0
         NFxFlg=           0 DoJE=T BraDBF=F KetDBF=T FulRan=T
         wScrn=  0.000000 ICntrl=       500 IOpCl=  0 I1Cent=   200000004 NGrid=           0
         NMat0=    1 NMatS0=      1 NMatT0=    0 NMatD0=    1 NMtDS0=    0 NMtDT0=    0
 Petite list used in FoFCou.
 Harris En= -1914.52956380106    
 Leave Link  401 at Tue Jul  5 22:56:25 2022, MaxMem=   671088640 cpu:              11.9 elap:               2.4
 (Enter /gpfs/software/gaussian16/sse4/tar/g16/l502.exe)
 Integral symmetry usage will be decided dynamically.
 Closed shell SCF:
 Using DIIS extrapolation, IDIIS=  1040.
 NGot=   671088640 LenX=   670736251 LenY=   670562754
 Requested convergence on RMS density matrix=1.00D-08 within 128 cycles.
 Requested convergence on MAX density matrix=1.00D-06.
 Requested convergence on             energy=1.00D-06.
 No special actions if energy rises.
 Fock matrices will be formed incrementally for  20 cycles.

 Cycle   1  Pass 1  IDiag  1:
 FoFJK:  IHMeth= 1 ICntrl=       0 DoSepK=F KAlg= 0 I1Cent=           0 FoldK=F
 IRaf= 800000000 NMat=       1 IRICut=       1 DoRegI=T DoRafI=F ISym2E= 0 IDoP0=0 IntGTp=1.
 FoFCou: FMM=F IPFlag=           0 FMFlag=      100000 FMFlg1=           0
         NFxFlg=           0 DoJE=F BraDBF=F KetDBF=F FulRan=T
         wScrn=  0.000000 ICntrl=         0 IOpCl=  0 I1Cent=           0 NGrid=           0
         NMat0=    1 NMatS0=      1 NMatT0=    0 NMatD0=    1 NMtDS0=    0 NMtDT0=    0
 Symmetry not used in FoFCou.
 E= -1915.31967468921    
 DIIS: error= 4.59D-03 at cycle   1 NSaved=   1.
 NSaved= 1 IEnMin= 1 EnMin= -1915.31967468921     IErMin= 1 ErrMin= 4.59D-03
 ErrMax= 4.59D-03  0.00D+00 EMaxC= 1.00D-01 BMatC= 2.72D-02 BMatP= 2.72D-02
 IDIUse=3 WtCom= 9.54D-01 WtEn= 4.59D-02
 Coeff-Com:  0.100D+01
 Coeff-En:   0.100D+01
 Coeff:      0.100D+01
 Gap=     0.413 Goal=   None    Shift=    0.000
 GapD=    0.413 DampG=2.000 DampE=1.000 DampFc=2.0000 IDamp=-1.
 RMSDP=3.87D-02 MaxDP=2.61D+00              OVMax= 9.68D-02

 Cycle   2  Pass 1  IDiag  1:
 RMSU=  3.82D-02    CP:  1.02D+00
 E= -1915.36744110153     Delta-E=       -0.047766412326 Rises=F Damp=F
 DIIS: error= 1.57D-03 at cycle   2 NSaved=   2.
 NSaved= 2 IEnMin= 2 EnMin= -1915.36744110153     IErMin= 2 ErrMin= 1.57D-03
 ErrMax= 1.57D-03  0.00D+00 EMaxC= 1.00D-01 BMatC= 2.82D-03 BMatP= 2.72D-02
 IDIUse=3 WtCom= 9.84D-01 WtEn= 1.57D-02
 Coeff-Com:  0.912D-01 0.909D+00
 Coeff-En:   0.000D+00 0.100D+01
 Coeff:      0.897D-01 0.910D+00
 Gap=     0.145 Goal=   None    Shift=    0.000
 RMSDP=1.39D-02 MaxDP=1.58D+00 DE=-4.78D-02 OVMax= 3.61D-02

 Cycle   3  Pass 1  IDiag  1:
 RMSU=  1.37D-02    CP:  1.03D+00  1.02D+00
 E= -1915.36846200823     Delta-E=       -0.001020906700 Rises=F Damp=F
 DIIS: error= 2.02D-03 at cycle   3 NSaved=   3.
 NSaved= 3 IEnMin= 3 EnMin= -1915.36846200823     IErMin= 2 ErrMin= 1.57D-03
 ErrMax= 2.02D-03  0.00D+00 EMaxC= 1.00D-01 BMatC= 2.89D-03 BMatP= 2.82D-03
 IDIUse=3 WtCom= 9.80D-01 WtEn= 2.02D-02
 Coeff-Com: -0.440D-01 0.516D+00 0.528D+00
 Coeff-En:   0.000D+00 0.406D+00 0.594D+00
 Coeff:     -0.431D-01 0.514D+00 0.529D+00
 Gap=     0.136 Goal=   None    Shift=    0.000
 RMSDP=8.01D-03 MaxDP=1.06D+00 DE=-1.02D-03 OVMax= 1.71D-02

 Cycle   4  Pass 1  IDiag  1:
 RMSU=  4.85D-03    CP:  1.01D+00  1.02D+00  1.07D+00
 E= -1915.37135659024     Delta-E=       -0.002894582009 Rises=F Damp=F
 DIIS: error= 3.46D-04 at cycle   4 NSaved=   4.
 NSaved= 4 IEnMin= 4 EnMin= -1915.37135659024     IErMin= 4 ErrMin= 3.46D-04
 ErrMax= 3.46D-04  0.00D+00 EMaxC= 1.00D-01 BMatC= 8.20D-05 BMatP= 2.82D-03
 IDIUse=3 WtCom= 9.97D-01 WtEn= 3.46D-03
 Coeff-Com: -0.197D-01 0.127D+00 0.201D+00 0.692D+00
 Coeff-En:   0.000D+00 0.000D+00 0.000D+00 0.100D+01
 Coeff:     -0.196D-01 0.127D+00 0.200D+00 0.693D+00
 Gap=     0.136 Goal=   None    Shift=    0.000
 RMSDP=2.13D-03 MaxDP=3.38D-01 DE=-2.89D-03 OVMax= 6.22D-03

 Cycle   5  Pass 1  IDiag  1:
 RMSU=  9.04D-04    CP:  1.00D+00  1.02D+00  1.19D+00  1.06D+00
 E= -1915.37145094872     Delta-E=       -0.000094358476 Rises=F Damp=F
 DIIS: error= 1.25D-04 at cycle   5 NSaved=   5.
 NSaved= 5 IEnMin= 5 EnMin= -1915.37145094872     IErMin= 5 ErrMin= 1.25D-04
 ErrMax= 1.25D-04  0.00D+00 EMaxC= 1.00D-01 BMatC= 1.54D-05 BMatP= 8.20D-05
 IDIUse=3 WtCom= 9.99D-01 WtEn= 1.25D-03
 Coeff-Com: -0.126D-02-0.288D-01 0.306D-02 0.320D+00 0.707D+00
 Coeff-En:   0.000D+00 0.000D+00 0.000D+00 0.000D+00 0.100D+01
 Coeff:     -0.126D-02-0.288D-01 0.305D-02 0.319D+00 0.708D+00
 Gap=     0.136 Goal=   None    Shift=    0.000
 RMSDP=1.82D-03 MaxDP=2.61D-01 DE=-9.44D-05 OVMax= 3.95D-03

 Cycle   6  Pass 1  IDiag  1:
 RMSU=  5.21D-04    CP:  9.99D-01  1.01D+00  1.28D+00  1.18D+00  1.07D+00
 E= -1915.37147291058     Delta-E=       -0.000021961865 Rises=F Damp=F
 DIIS: error= 9.10D-05 at cycle   6 NSaved=   6.
 NSaved= 6 IEnMin= 6 EnMin= -1915.37147291058     IErMin= 6 ErrMin= 9.10D-05
 ErrMax= 9.10D-05  0.00D+00 EMaxC= 1.00D-01 BMatC= 2.74D-06 BMatP= 1.54D-05
 IDIUse=1 WtCom= 1.00D+00 WtEn= 0.00D+00
 Coeff-Com:  0.118D-02-0.284D-01-0.201D-01 0.101D+00 0.372D+00 0.574D+00
 Coeff:      0.118D-02-0.284D-01-0.201D-01 0.101D+00 0.372D+00 0.574D+00
 Gap=     0.136 Goal=   None    Shift=    0.000
 RMSDP=3.83D-04 MaxDP=5.24D-02 DE=-2.20D-05 OVMax= 1.62D-03

 Cycle   7  Pass 1  IDiag  1:
 RMSU=  1.13D-04    CP:  9.98D-01  1.01D+00  1.30D+00  1.20D+00  1.14D+00
                    CP:  1.06D+00
 E= -1915.37147715635     Delta-E=       -0.000004245766 Rises=F Damp=F
 DIIS: error= 4.05D-05 at cycle   7 NSaved=   7.
 NSaved= 7 IEnMin= 7 EnMin= -1915.37147715635     IErMin= 7 ErrMin= 4.05D-05
 ErrMax= 4.05D-05  0.00D+00 EMaxC= 1.00D-01 BMatC= 5.00D-07 BMatP= 2.74D-06
 IDIUse=1 WtCom= 1.00D+00 WtEn= 0.00D+00
 Coeff-Com:  0.897D-03-0.998D-02-0.128D-01-0.529D-02 0.665D-01 0.300D+00
 Coeff-Com:  0.660D+00
 Coeff:      0.897D-03-0.998D-02-0.128D-01-0.529D-02 0.665D-01 0.300D+00
 Coeff:      0.660D+00
 Gap=     0.136 Goal=   None    Shift=    0.000
 RMSDP=2.56D-04 MaxDP=3.92D-02 DE=-4.25D-06 OVMax= 1.24D-03

 Cycle   8  Pass 1  IDiag  1:
 RMSU=  6.13D-05    CP:  9.98D-01  1.01D+00  1.31D+00  1.22D+00  1.20D+00
                    CP:  1.20D+00  8.69D-01
 E= -1915.37147846406     Delta-E=       -0.000001307712 Rises=F Damp=F
 DIIS: error= 2.84D-05 at cycle   8 NSaved=   8.
 NSaved= 8 IEnMin= 8 EnMin= -1915.37147846406     IErMin= 8 ErrMin= 2.84D-05
 ErrMax= 2.84D-05  0.00D+00 EMaxC= 1.00D-01 BMatC= 1.56D-07 BMatP= 5.00D-07
 IDIUse=1 WtCom= 1.00D+00 WtEn= 0.00D+00
 Coeff-Com:  0.344D-03-0.356D-03-0.401D-02-0.231D-01-0.385D-01 0.419D-01
 Coeff-Com:  0.388D+00 0.636D+00
 Coeff:      0.344D-03-0.356D-03-0.401D-02-0.231D-01-0.385D-01 0.419D-01
 Coeff:      0.388D+00 0.636D+00
 Gap=     0.136 Goal=   None    Shift=    0.000
 RMSDP=1.55D-04 MaxDP=2.39D-02 DE=-1.31D-06 OVMax= 7.80D-04

 Cycle   9  Pass 1  IDiag  1:
 RMSU=  2.98D-05    CP:  9.97D-01  1.01D+00  1.32D+00  1.23D+00  1.26D+00
                    CP:  1.26D+00  9.44D-01  1.29D+00
 E= -1915.37147891216     Delta-E=       -0.000000448097 Rises=F Damp=F
 DIIS: error= 1.28D-05 at cycle   9 NSaved=   9.
 NSaved= 9 IEnMin= 9 EnMin= -1915.37147891216     IErMin= 9 ErrMin= 1.28D-05
 ErrMax= 1.28D-05  0.00D+00 EMaxC= 1.00D-01 BMatC= 4.50D-08 BMatP= 1.56D-07
 IDIUse=1 WtCom= 1.00D+00 WtEn= 0.00D+00
 Coeff-Com: -0.946D-04 0.336D-02 0.182D-02-0.125D-01-0.479D-01-0.760D-01
 Coeff-Com:  0.315D-01 0.410D+00 0.690D+00
 Coeff:     -0.946D-04 0.336D-02 0.182D-02-0.125D-01-0.479D-01-0.760D-01
 Coeff:      0.315D-01 0.410D+00 0.690D+00
 Gap=     0.136 Goal=   None    Shift=    0.000
 RMSDP=4.75D-05 MaxDP=6.67D-03 DE=-4.48D-07 OVMax= 5.64D-04

 Cycle  10  Pass 1  IDiag  1:
 RMSU=  1.48D-05    CP:  9.97D-01  1.01D+00  1.32D+00  1.23D+00  1.27D+00
                    CP:  1.29D+00  9.82D-01  1.52D+00  1.14D+00
 E= -1915.37147908017     Delta-E=       -0.000000168007 Rises=F Damp=F
 DIIS: error= 6.32D-06 at cycle  10 NSaved=  10.
 NSaved=10 IEnMin=10 EnMin= -1915.37147908017     IErMin=10 ErrMin= 6.32D-06
 ErrMax= 6.32D-06  0.00D+00 EMaxC= 1.00D-01 BMatC= 4.23D-09 BMatP= 4.50D-08
 IDIUse=1 WtCom= 1.00D+00 WtEn= 0.00D+00
 Coeff-Com: -0.901D-04 0.105D-02 0.127D-02 0.669D-03-0.753D-02-0.274D-01
 Coeff-Com: -0.594D-01-0.177D-01 0.203D+00 0.906D+00
 Coeff:     -0.901D-04 0.105D-02 0.127D-02 0.669D-03-0.753D-02-0.274D-01
 Coeff:     -0.594D-01-0.177D-01 0.203D+00 0.906D+00
 Gap=     0.136 Goal=   None    Shift=    0.000
 RMSDP=3.04D-05 MaxDP=3.77D-03 DE=-1.68D-07 OVMax= 2.69D-04

 Cycle  11  Pass 1  IDiag  1:
 RMSU=  8.86D-06    CP:  9.97D-01  1.01D+00  1.32D+00  1.23D+00  1.28D+00
                    CP:  1.31D+00  9.78D-01  1.61D+00  1.54D+00  1.13D+00
 E= -1915.37147911112     Delta-E=       -0.000000030953 Rises=F Damp=F
 DIIS: error= 2.02D-06 at cycle  11 NSaved=  11.
 NSaved=11 IEnMin=11 EnMin= -1915.37147911112     IErMin=11 ErrMin= 2.02D-06
 ErrMax= 2.02D-06  0.00D+00 EMaxC= 1.00D-01 BMatC= 1.18D-09 BMatP= 4.23D-09
 IDIUse=1 WtCom= 1.00D+00 WtEn= 0.00D+00
 Coeff-Com: -0.210D-04-0.212D-03 0.199D-03 0.277D-02 0.663D-02 0.332D-02
 Coeff-Com: -0.303D-01-0.904D-01-0.489D-01 0.397D+00 0.760D+00
 Coeff:     -0.210D-04-0.212D-03 0.199D-03 0.277D-02 0.663D-02 0.332D-02
 Coeff:     -0.303D-01-0.904D-01-0.489D-01 0.397D+00 0.760D+00
 Gap=     0.136 Goal=   None    Shift=    0.000
 RMSDP=7.55D-06 MaxDP=7.17D-04 DE=-3.10D-08 OVMax= 9.64D-05

 Cycle  12  Pass 1  IDiag  1:
 RMSU=  3.69D-06    CP:  9.97D-01  1.01D+00  1.32D+00  1.23D+00  1.29D+00
                    CP:  1.31D+00  9.71D-01  1.63D+00  1.62D+00  1.30D+00
                    CP:  1.27D+00
 E= -1915.37147911671     Delta-E=       -0.000000005594 Rises=F Damp=F
 DIIS: error= 8.75D-07 at cycle  12 NSaved=  12.
 NSaved=12 IEnMin=12 EnMin= -1915.37147911671     IErMin=12 ErrMin= 8.75D-07
 ErrMax= 8.75D-07  0.00D+00 EMaxC= 1.00D-01 BMatC= 3.14D-10 BMatP= 1.18D-09
 IDIUse=1 WtCom= 1.00D+00 WtEn= 0.00D+00
 Coeff-Com:  0.148D-04-0.392D-03-0.257D-03 0.109D-02 0.543D-02 0.869D-02
 Coeff-Com:  0.191D-02-0.386D-01-0.765D-01-0.457D-01 0.377D+00 0.767D+00
 Coeff:      0.148D-04-0.392D-03-0.257D-03 0.109D-02 0.543D-02 0.869D-02
 Coeff:      0.191D-02-0.386D-01-0.765D-01-0.457D-01 0.377D+00 0.767D+00
 Gap=     0.136 Goal=   None    Shift=    0.000
 RMSDP=5.05D-06 MaxDP=4.05D-04 DE=-5.59D-09 OVMax= 3.74D-05

 Cycle  13  Pass 1  IDiag  1:
 RMSU=  1.55D-06    CP:  9.97D-01  1.01D+00  1.32D+00  1.23D+00  1.29D+00
                    CP:  1.31D+00  9.65D-01  1.64D+00  1.66D+00  1.35D+00
                    CP:  1.50D+00  1.25D+00
 E= -1915.37147911780     Delta-E=       -0.000000001084 Rises=F Damp=F
 DIIS: error= 2.84D-07 at cycle  13 NSaved=  13.
 NSaved=13 IEnMin=13 EnMin= -1915.37147911780     IErMin=13 ErrMin= 2.84D-07
 ErrMax= 2.84D-07  0.00D+00 EMaxC= 1.00D-01 BMatC= 3.65D-11 BMatP= 3.14D-10
 IDIUse=1 WtCom= 1.00D+00 WtEn= 0.00D+00
 Coeff-Com:  0.614D-05-0.681D-04-0.956D-04-0.173D-03 0.589D-03 0.177D-02
 Coeff-Com:  0.590D-02 0.433D-02-0.143D-01-0.882D-01-0.106D-01 0.237D+00
 Coeff-Com:  0.864D+00
 Coeff:      0.614D-05-0.681D-04-0.956D-04-0.173D-03 0.589D-03 0.177D-02
 Coeff:      0.590D-02 0.433D-02-0.143D-01-0.882D-01-0.106D-01 0.237D+00
 Coeff:      0.864D+00
 Gap=     0.136 Goal=   None    Shift=    0.000
 RMSDP=2.50D-06 MaxDP=2.37D-04 DE=-1.08D-09 OVMax= 1.14D-05

 Cycle  14  Pass 1  IDiag  1:
 RMSU=  5.64D-07    CP:  9.97D-01  1.01D+00  1.32D+00  1.23D+00  1.29D+00
                    CP:  1.31D+00  9.62D-01  1.63D+00  1.68D+00  1.35D+00
                    CP:  1.61D+00  1.45D+00  1.12D+00
 E= -1915.37147911795     Delta-E=       -0.000000000151 Rises=F Damp=F
 DIIS: error= 1.04D-07 at cycle  14 NSaved=  14.
 NSaved=14 IEnMin=14 EnMin= -1915.37147911795     IErMin=14 ErrMin= 1.04D-07
 ErrMax= 1.04D-07  0.00D+00 EMaxC= 1.00D-01 BMatC= 1.05D-11 BMatP= 3.65D-11
 IDIUse=1 WtCom= 1.00D+00 WtEn= 0.00D+00
 Coeff-Com:  0.425D-06 0.444D-04 0.551D-05-0.334D-03-0.814D-03-0.920D-03
 Coeff-Com:  0.270D-02 0.991D-02 0.869D-02-0.341D-01-0.791D-01-0.431D-01
 Coeff-Com:  0.421D+00 0.716D+00
 Coeff:      0.425D-06 0.444D-04 0.551D-05-0.334D-03-0.814D-03-0.920D-03
 Coeff:      0.270D-02 0.991D-02 0.869D-02-0.341D-01-0.791D-01-0.431D-01
 Coeff:      0.421D+00 0.716D+00
 Gap=     0.136 Goal=   None    Shift=    0.000
 RMSDP=9.54D-07 MaxDP=1.41D-04 DE=-1.51D-10 OVMax= 4.31D-06

 Cycle  15  Pass 1  IDiag  1:
 RMSU=  1.78D-07    CP:  9.97D-01  1.01D+00  1.32D+00  1.23D+00  1.29D+00
                    CP:  1.31D+00  9.62D-01  1.63D+00  1.68D+00  1.34D+00
                    CP:  1.63D+00  1.48D+00  1.26D+00  1.11D+00
 E= -1915.37147911794     Delta-E=        0.000000000004 Rises=F Damp=F
 DIIS: error= 2.91D-08 at cycle  15 NSaved=  15.
 NSaved=15 IEnMin=14 EnMin= -1915.37147911795     IErMin=15 ErrMin= 2.91D-08
 ErrMax= 2.91D-08  0.00D+00 EMaxC= 1.00D-01 BMatC= 6.79D-13 BMatP= 1.05D-11
 IDIUse=1 WtCom= 1.00D+00 WtEn= 0.00D+00
 Coeff-Com: -0.594D-06 0.213D-04 0.146D-04-0.810D-04-0.312D-03-0.415D-03
 Coeff-Com:  0.148D-03 0.221D-02 0.409D-02 0.161D-02-0.213D-01-0.451D-01
 Coeff-Com:  0.170D-01 0.211D+00 0.832D+00
 Coeff:     -0.594D-06 0.213D-04 0.146D-04-0.810D-04-0.312D-03-0.415D-03
 Coeff:      0.148D-03 0.221D-02 0.409D-02 0.161D-02-0.213D-01-0.451D-01
 Coeff:      0.170D-01 0.211D+00 0.832D+00
 Gap=     0.136 Goal=   None    Shift=    0.000
 RMSDP=2.09D-07 MaxDP=2.84D-05 DE= 4.09D-12 OVMax= 1.23D-06

 Cycle  16  Pass 1  IDiag  1:
 RMSU=  8.37D-08    CP:  9.97D-01  1.01D+00  1.32D+00  1.23D+00  1.29D+00
                    CP:  1.31D+00  9.63D-01  1.64D+00  1.68D+00  1.34D+00
                    CP:  1.63D+00  1.47D+00  1.24D+00  1.18D+00  1.12D+00
 E= -1915.37147911815     Delta-E=       -0.000000000208 Rises=F Damp=F
 DIIS: error= 1.50D-08 at cycle  16 NSaved=  16.
 NSaved=16 IEnMin=16 EnMin= -1915.37147911815     IErMin=16 ErrMin= 1.50D-08
 ErrMax= 1.50D-08  0.00D+00 EMaxC= 1.00D-01 BMatC= 1.31D-13 BMatP= 6.79D-13
 IDIUse=1 WtCom= 1.00D+00 WtEn= 0.00D+00
 Coeff-Com: -0.298D-06 0.450D-05 0.563D-05 0.172D-07-0.510D-04-0.741D-04
 Coeff-Com: -0.241D-03-0.118D-03 0.821D-03 0.447D-02-0.576D-03-0.150D-01
 Coeff-Com: -0.369D-01 0.115D-01 0.360D+00 0.677D+00
 Coeff:     -0.298D-06 0.450D-05 0.563D-05 0.172D-07-0.510D-04-0.741D-04
 Coeff:     -0.241D-03-0.118D-03 0.821D-03 0.447D-02-0.576D-03-0.150D-01
 Coeff:     -0.369D-01 0.115D-01 0.360D+00 0.677D+00
 Gap=     0.136 Goal=   None    Shift=    0.000
 RMSDP=7.53D-08 MaxDP=9.18D-06 DE=-2.08D-10 OVMax= 2.87D-07

 Cycle  17  Pass 1  IDiag  1:
 RMSU=  2.74D-08    CP:  9.97D-01  1.01D+00  1.32D+00  1.23D+00  1.29D+00
                    CP:  1.31D+00  9.63D-01  1.64D+00  1.68D+00  1.35D+00
                    CP:  1.62D+00  1.46D+00  1.23D+00  1.17D+00  1.15D+00
                    CP:  1.17D+00
 E= -1915.37147911805     Delta-E=        0.000000000098 Rises=F Damp=F
 DIIS: error= 4.83D-09 at cycle  17 NSaved=  17.
 NSaved=17 IEnMin=16 EnMin= -1915.37147911815     IErMin=17 ErrMin= 4.83D-09
 ErrMax= 4.83D-09  0.00D+00 EMaxC= 1.00D-01 BMatC= 1.69D-14 BMatP= 1.31D-13
 IDIUse=1 WtCom= 1.00D+00 WtEn= 0.00D+00
 Coeff-Com: -0.403D-07-0.105D-05 0.445D-07 0.107D-04 0.228D-04 0.309D-04
 Coeff-Com: -0.104D-03-0.321D-03-0.268D-03 0.134D-02 0.271D-02 0.959D-03
 Coeff-Com: -0.169D-01-0.271D-01 0.210D-01 0.282D+00 0.737D+00
 Coeff:     -0.403D-07-0.105D-05 0.445D-07 0.107D-04 0.228D-04 0.309D-04
 Coeff:     -0.104D-03-0.321D-03-0.268D-03 0.134D-02 0.271D-02 0.959D-03
 Coeff:     -0.169D-01-0.271D-01 0.210D-01 0.282D+00 0.737D+00
 Gap=     0.136 Goal=   None    Shift=    0.000
 RMSDP=3.74D-08 MaxDP=4.08D-06 DE= 9.82D-11 OVMax= 1.13D-07

 Cycle  18  Pass 1  IDiag  1:
 RMSU=  8.24D-09    CP:  9.97D-01  1.01D+00  1.32D+00  1.23D+00  1.29D+00
                    CP:  1.31D+00  9.63D-01  1.64D+00  1.68D+00  1.35D+00
                    CP:  1.62D+00  1.46D+00  1.22D+00  1.17D+00  1.16D+00
                    CP:  1.27D+00  1.15D+00
 E= -1915.37147911794     Delta-E=        0.000000000117 Rises=F Damp=F
 DIIS: error= 1.37D-09 at cycle  18 NSaved=  18.
 NSaved=18 IEnMin=16 EnMin= -1915.37147911815     IErMin=18 ErrMin= 1.37D-09
 ErrMax= 1.37D-09  0.00D+00 EMaxC= 1.00D-01 BMatC= 1.49D-15 BMatP= 1.69D-14
 IDIUse=1 WtCom= 1.00D+00 WtEn= 0.00D+00
 Coeff-Com:  0.163D-07-0.889D-06-0.622D-06 0.415D-05 0.143D-04 0.184D-04
 Coeff-Com: -0.185D-04-0.988D-04-0.182D-03 0.188D-04 0.993D-03 0.210D-02
 Coeff-Com: -0.201D-02-0.100D-01-0.313D-01 0.160D-01 0.238D+00 0.786D+00
 Coeff:      0.163D-07-0.889D-06-0.622D-06 0.415D-05 0.143D-04 0.184D-04
 Coeff:     -0.185D-04-0.988D-04-0.182D-03 0.188D-04 0.993D-03 0.210D-02
 Coeff:     -0.201D-02-0.100D-01-0.313D-01 0.160D-01 0.238D+00 0.786D+00
 Gap=     0.136 Goal=   None    Shift=    0.000
 RMSDP=1.61D-08 MaxDP=1.69D-06 DE= 1.17D-10 OVMax= 3.22D-08

 Cycle  19  Pass 1  IDiag  1:
 RMSU=  2.86D-09    CP:  9.97D-01  1.01D+00  1.32D+00  1.23D+00  1.29D+00
                    CP:  1.31D+00  9.63D-01  1.64D+00  1.68D+00  1.35D+00
                    CP:  1.62D+00  1.46D+00  1.22D+00  1.17D+00  1.15D+00
                    CP:  1.33D+00  1.24D+00  1.21D+00
 E= -1915.37147911810     Delta-E=       -0.000000000166 Rises=F Damp=F
 DIIS: error= 6.01D-10 at cycle  19 NSaved=  19.
 NSaved=19 IEnMin=16 EnMin= -1915.37147911815     IErMin=19 ErrMin= 6.01D-10
 ErrMax= 6.01D-10  0.00D+00 EMaxC= 1.00D-01 BMatC= 3.46D-16 BMatP= 1.49D-15
 IDIUse=1 WtCom= 1.00D+00 WtEn= 0.00D+00
 Large coefficients: NSaved= 19 BigCof=    0.00 CofMax=   10.00 Det=-1.66D-15
 Inversion failed.  Reducing to 18 matrices.
 Large coefficients: NSaved= 18 BigCof=    0.00 CofMax=   10.00 Det=-1.67D-15
 Inversion failed.  Reducing to 17 matrices.
 Large coefficients: NSaved= 17 BigCof=    0.00 CofMax=   10.00 Det=-1.76D-15
 Inversion failed.  Reducing to 16 matrices.
 Large coefficients: NSaved= 16 BigCof=    0.00 CofMax=   10.00 Det=-1.77D-15
 Inversion failed.  Reducing to 15 matrices.
 Coeff-Com:  0.265D-06-0.118D-05-0.979D-06 0.102D-04-0.124D-04-0.109D-03
 Coeff-Com: -0.450D-04 0.497D-03 0.113D-02 0.114D-03-0.131D-01-0.290D-01
 Coeff-Com:  0.616D-02 0.339D+00 0.695D+00
 Coeff:      0.265D-06-0.118D-05-0.979D-06 0.102D-04-0.124D-04-0.109D-03
 Coeff:     -0.450D-04 0.497D-03 0.113D-02 0.114D-03-0.131D-01-0.290D-01
 Coeff:      0.616D-02 0.339D+00 0.695D+00
 Gap=     0.136 Goal=   None    Shift=    0.000
 RMSDP=4.35D-09 MaxDP=7.44D-07 DE=-1.66D-10 OVMax= 1.19D-08

 SCF Done:  E(RM062X) =  -1915.37147912     A.U. after   19 cycles
            NFock= 19  Conv=0.43D-08     -V/T= 2.0026
 KE= 1.910315743335D+03 PE=-7.027401857647D+03 EE= 1.960305993299D+03
 Leave Link  502 at Tue Jul  5 23:04:41 2022, MaxMem=   671088640 cpu:            2351.3 elap:             496.0
 (Enter /gpfs/software/gaussian16/sse4/tar/g16/l701.exe)
 ... and contract with generalized density number  0.
 Compute integral first derivatives.
 Leave Link  701 at Tue Jul  5 23:04:41 2022, MaxMem=   671088640 cpu:               1.1 elap:               0.2
 (Enter /gpfs/software/gaussian16/sse4/tar/g16/l702.exe)
 L702 exits ... SP integral derivatives will be done elsewhere.
 Leave Link  702 at Tue Jul  5 23:04:41 2022, MaxMem=   671088640 cpu:               0.1 elap:               0.0
 (Enter /gpfs/software/gaussian16/sse4/tar/g16/l703.exe)
 Integral derivatives from FoFJK, PRISM(SPDF).
 Compute integral first derivatives, UseDBF=F ICtDFT=           0.
 Calling FoFJK, ICntrl=      2127 FMM=F ISym2X=0 I1Cent= 0 IOpClX= 0 NMat=1 NMatS=1 NMatT=0.
 FoFJK:  IHMeth= 1 ICntrl=    2127 DoSepK=F KAlg= 0 I1Cent=           0 FoldK=F
 IRaf=         0 NMat=       1 IRICut=       1 DoRegI=T DoRafI=F ISym2E= 0 IDoP0=0 IntGTp=1.
 FoFCou: FMM=F IPFlag=           0 FMFlag=      100000 FMFlg1=         800
         NFxFlg=           0 DoJE=F BraDBF=F KetDBF=F FulRan=T
         wScrn=  0.000000 ICntrl=      2127 IOpCl=  0 I1Cent=           0 NGrid=           0
         NMat0=    1 NMatS0=      1 NMatT0=    0 NMatD0=    1 NMtDS0=    0 NMtDT0=    0
 Symmetry not used in FoFCou.
 Leave Link  703 at Tue Jul  5 23:05:29 2022, MaxMem=   671088640 cpu:             238.3 elap:              47.7
 (Enter /gpfs/software/gaussian16/sse4/tar/g16/l716.exe)
 Dipole        =-9.96874864D-01-1.13580042D+00 7.00178751D-01
 ***** Axes restored to original set *****
 -------------------------------------------------------------------
 Center     Atomic                   Forces (Hartrees/Bohr)
 Number     Number              X              Y              Z
 -------------------------------------------------------------------
      1        6           0.010483713    0.001773806   -0.010265623
      2        6           0.002093335   -0.006079343    0.005020132
      3        6           0.001362856    0.007529032   -0.005421775
      4        6          -0.015673069    0.000414389    0.012674112
      5        6           0.011809045    0.011849480   -0.025480784
      6        6           0.001577189   -0.012742246    0.009319597
      7        8          -0.007671032   -0.009296902    0.012915898
      8       17           0.004985004   -0.002252628   -0.000999313
      9       17          -0.003769489    0.001906434    0.000794645
     10        6          -0.026407250    0.012484440    0.024525209
     11        6           0.045516059   -0.021841972   -0.042917923
     12        6          -0.048568540    0.017766954    0.017708866
     13        6           0.010132516    0.000212940   -0.002206878
     14        6          -0.004975025    0.002174278    0.003414476
     15        6           0.011161064   -0.003225194    0.005119938
     16       17           0.006438475   -0.002493353   -0.005852474
     17        1           0.001715962   -0.001298586    0.000535654
     18        1           0.000308997    0.001382658    0.002673374
     19        1           0.000789841    0.000395745   -0.000644359
     20        1          -0.001309652    0.001340069   -0.000912771
 -------------------------------------------------------------------
 Cartesian Forces:  Max     0.048568540 RMS     0.013884487
 Leave Link  716 at Tue Jul  5 23:05:29 2022, MaxMem=   671088640 cpu:               0.1 elap:               0.0
 (Enter /gpfs/software/gaussian16/sse4/tar/g16/l103.exe)

 GradGradGradGradGradGradGradGradGradGradGradGradGradGradGradGradGradGrad
 Berny optimization.
 Using GEDIIS/GDIIS optimizer.
 FormGI is forming the generalized inverse of G from B-inverse, IUseBI=4.
 GSVD:  received Info=                   1 from GESDD.
 Internal  Forces:  Max     0.045087136 RMS     0.006958768
 Search for a local minimum.
 Step number   2 out of a maximum of  108
 All quantities printed in internal units (Hartrees-Bohrs-Radians)
 RMS Force = .69588D-02 SwitMx=.10000D-02 MixMth= 1
 Mixed Optimization -- RFO/linear search
 Update second derivatives using D2CorX and points    1    2
 DE= -3.80D-02 DEPred=-3.50D-02 R= 1.08D+00
 TightC=F SS=  1.41D+00  RLast= 3.14D-01 DXNew= 5.0454D-01 9.4343D-01
 Trust test= 1.08D+00 RLast= 3.14D-01 DXMaxT set to 5.05D-01
 ITU=  1  0
 Use linear search instead of GDIIS.
     Eigenvalues ---    0.00853   0.01448   0.01541   0.01556   0.01651
     Eigenvalues ---    0.01772   0.01893   0.02037   0.02037   0.02062
     Eigenvalues ---    0.02102   0.02130   0.02161   0.02174   0.02205
     Eigenvalues ---    0.02223   0.02256   0.15961   0.15998   0.15999
     Eigenvalues ---    0.16014   0.20761   0.22468   0.22539   0.24477
     Eigenvalues ---    0.24868   0.24992   0.24999   0.25000   0.25000
     Eigenvalues ---    0.25000   0.25000   0.25154   0.29449   0.31834
     Eigenvalues ---    0.32997   0.33672   0.34830   0.35096   0.35373
     Eigenvalues ---    0.35441   0.37661   0.38417   0.41319   0.41784
     Eigenvalues ---    0.42392   0.43513   0.45165   0.46029   0.46336
     Eigenvalues ---    0.47011   0.47348   0.51990   0.70870
 RFO step:  Lambda=-3.37969476D-03 EMin= 8.53476364D-03
 Quartic linear search produced a step of  0.44650.
 Iteration  1 RMS(Cart)=  0.06588107 RMS(Int)=  0.00221210
 Iteration  2 RMS(Cart)=  0.00253239 RMS(Int)=  0.00027110
 Iteration  3 RMS(Cart)=  0.00000677 RMS(Int)=  0.00027106
 Iteration  4 RMS(Cart)=  0.00000000 RMS(Int)=  0.00027106
 ITry= 1 IFail=0 DXMaxC= 2.27D-01 DCOld= 1.00D+10 DXMaxT= 5.05D-01 DXLimC= 3.00D+00 Rises=F
 Variable       Old X    -DE/DX   Delta X   Delta X   Delta X     New X
                                 (Linear)    (Quad)   (Total)
    R1        2.63210   0.00345   0.00517   0.00189   0.00705   2.63915
    R2        2.63082  -0.00829  -0.01482  -0.00256  -0.01738   2.61343
    R3        3.29412   0.00406   0.00594   0.00730   0.01324   3.30737
    R4        2.62368  -0.00011   0.00034  -0.00115  -0.00082   2.62286
    R5        2.04589  -0.00096  -0.00166  -0.00094  -0.00261   2.04328
    R6        2.64385  -0.00745  -0.01604   0.00147  -0.01457   2.62928
    R7        2.05290  -0.00013  -0.00103   0.00128   0.00025   2.05315
    R8        2.71989   0.00497   0.00030   0.01774   0.01804   2.73794
    R9        3.30800  -0.00403  -0.00874  -0.00301  -0.01175   3.29625
   R10        2.71879   0.00407  -0.00263   0.01948   0.01686   2.73564
   R11        2.39109  -0.01753  -0.01655  -0.01132  -0.02786   2.36322
   R12        2.79930  -0.00680  -0.01002  -0.01122  -0.02124   2.77806
   R13        2.63484  -0.00302  -0.00769   0.00135  -0.00571   2.62913
   R14        2.65394   0.00274  -0.00163   0.01273   0.01123   2.66518
   R15        2.41588  -0.04509  -0.09718   0.01552  -0.08120   2.33468
   R16        2.59855  -0.00205  -0.01202   0.01196  -0.00018   2.59836
   R17        2.63491   0.00360  -0.00353   0.01967   0.01570   2.65060
   R18        2.05080  -0.00159  -0.00390   0.00040  -0.00350   2.04730
   R19        2.63914   0.00197   0.00539  -0.00123   0.00354   2.64268
   R20        2.04740  -0.00017  -0.00150   0.00197   0.00046   2.04786
   R21        3.29730   0.00851   0.02121  -0.00195   0.01925   3.31656
    A1        2.10570   0.00332   0.00339   0.01216   0.01552   2.12123
    A2        2.04669   0.00067   0.00573  -0.00786  -0.00212   2.04457
    A3        2.13079  -0.00399  -0.00912  -0.00429  -0.01340   2.11739
    A4        2.07099  -0.00278  -0.00508  -0.00779  -0.01290   2.05809
    A5        2.10722  -0.00048  -0.00156  -0.00230  -0.00385   2.10337
    A6        2.10496   0.00327   0.00664   0.01011   0.01677   2.12172
    A7        2.12900   0.00084  -0.00023   0.00533   0.00509   2.13409
    A8        2.07220   0.00066   0.00403  -0.00298   0.00106   2.07326
    A9        2.08195  -0.00150  -0.00380  -0.00237  -0.00617   2.07578
   A10        2.14229  -0.00053  -0.00002  -0.00207  -0.00210   2.14019
   A11        2.08115   0.00658   0.01157   0.01361   0.02517   2.10632
   A12        2.05974  -0.00605  -0.01155  -0.01155  -0.02310   2.03663
   A13        2.00250  -0.00343  -0.00382  -0.01072  -0.01460   1.98790
   A14        2.13920   0.00037   0.00174  -0.00195  -0.00027   2.13893
   A15        2.14148   0.00306   0.00212   0.01263   0.01468   2.15616
   A16        2.11575   0.00259   0.00579   0.00330   0.00909   2.12484
   A17        2.06203   0.00457   0.01217   0.00126   0.01342   2.07545
   A18        2.10538  -0.00716  -0.01797  -0.00452  -0.02249   2.08289
   A19        2.16641   0.01526   0.03043   0.02557   0.05562   2.22203
   A20        2.14794   0.00595   0.00520   0.02364   0.02847   2.17641
   A21        1.96841  -0.02120  -0.03555  -0.04936  -0.08417   1.88424
   A22        2.21621   0.02426   0.04104   0.04338   0.08569   2.30190
   A23        2.11861   0.00611   0.01449  -0.00491   0.00985   2.12846
   A24        2.12427   0.00257   0.00181   0.02143   0.02288   2.14715
   A25        2.05738  -0.00362  -0.00982  -0.00895  -0.01860   2.03878
   A26        2.10123   0.00104   0.00800  -0.01264  -0.00448   2.09676
   A27        2.09696   0.00239   0.00557   0.01340   0.01782   2.11478
   A28        2.09246   0.00095   0.00389  -0.00461  -0.00014   2.09232
   A29        2.09373  -0.00334  -0.00946  -0.00881  -0.01770   2.07603
   A30        2.04181  -0.01414  -0.02738  -0.02370  -0.05199   1.98983
   A31        2.13252   0.01213   0.02372   0.02033   0.04448   2.17700
   A32        2.10885   0.00201   0.00367   0.00335   0.00744   2.11629
    D1       -0.00674   0.00027   0.00116   0.00377   0.00492  -0.00181
    D2        3.14115   0.00019   0.00102  -0.00020   0.00083  -3.14121
    D3        3.13220   0.00007  -0.00002   0.00547   0.00542   3.13762
    D4       -0.00310  -0.00001  -0.00017   0.00150   0.00132  -0.00178
    D5       -0.00546  -0.00002  -0.00081   0.00985   0.00908   0.00362
    D6        3.13379  -0.00023  -0.00152   0.00368   0.00209   3.13588
    D7        3.13892   0.00019   0.00043   0.00807   0.00854  -3.13572
    D8       -0.00501  -0.00003  -0.00028   0.00190   0.00155  -0.00346
    D9        0.00778  -0.00014   0.00023  -0.01168  -0.01147  -0.00369
   D10       -3.12452  -0.00029  -0.00101  -0.00806  -0.00910  -3.13363
   D11       -3.14009  -0.00008   0.00034  -0.00776  -0.00741   3.13568
   D12        0.01078  -0.00023  -0.00090  -0.00414  -0.00504   0.00574
   D13        0.00334  -0.00025  -0.00200   0.00615   0.00414   0.00749
   D14       -3.13071  -0.00014  -0.00092  -0.00142  -0.00241  -3.13312
   D15        3.13560  -0.00008  -0.00071   0.00250   0.00181   3.13741
   D16        0.00155   0.00002   0.00038  -0.00507  -0.00475  -0.00320
   D17        0.01563  -0.00038  -0.00092  -0.01480  -0.01566  -0.00003
   D18       -3.12397  -0.00097  -0.00626   0.00919   0.00290  -3.12107
   D19       -3.12366  -0.00018  -0.00022  -0.00874  -0.00899  -3.13265
   D20        0.01994  -0.00077  -0.00556   0.01525   0.00957   0.02950
   D21       -0.01443   0.00049   0.00223   0.00683   0.00908  -0.00535
   D22        3.11943   0.00043   0.00122   0.01461   0.01582   3.13525
   D23        3.12516   0.00107   0.00757  -0.01722  -0.00971   3.11545
   D24       -0.02416   0.00101   0.00656  -0.00944  -0.00297  -0.02713
   D25       -0.76040   0.00396   0.01772   0.10238   0.12005  -0.64035
   D26        2.34744   0.00403   0.01997   0.09538   0.11537   2.46281
   D27        2.38868   0.00402   0.01872   0.09482   0.11352   2.50220
   D28       -0.78666   0.00409   0.02097   0.08783   0.10883  -0.67783
   D29        3.09907  -0.00024  -0.00231   0.01246   0.01014   3.10921
   D30       -0.01185  -0.00070  -0.00507   0.01771   0.01268   0.00084
   D31       -3.11029  -0.00007   0.00079  -0.00372  -0.00288  -3.11317
   D32        0.05764   0.00010   0.00108   0.00364   0.00472   0.06235
   D33        0.00100   0.00058   0.00411  -0.00885  -0.00471  -0.00371
   D34       -3.11426   0.00075   0.00439  -0.00148   0.00288  -3.11138
   D35        0.01122   0.00041   0.00288  -0.01064  -0.00783   0.00339
   D36        0.00087   0.00011   0.00059  -0.00565  -0.00522  -0.00435
   D37       -3.13773  -0.00019  -0.00194   0.00563   0.00364  -3.13409
   D38        0.00964  -0.00040  -0.00127  -0.00569  -0.00697   0.00267
   D39       -3.12303  -0.00036  -0.00169  -0.00248  -0.00419  -3.12723
   D40        3.12425  -0.00065  -0.00183  -0.01317  -0.01500   3.10926
   D41       -0.00843  -0.00060  -0.00224  -0.00995  -0.01222  -0.02064
   D42       -0.01068   0.00003  -0.00120   0.01347   0.01218   0.00150
   D43        3.12797   0.00035   0.00140   0.00238   0.00373   3.13170
   D44        3.12200   0.00000  -0.00071   0.01027   0.00951   3.13150
   D45       -0.02254   0.00032   0.00189  -0.00082   0.00106  -0.02148
         Item               Value     Threshold  Converged?
 Maximum Force            0.045087     0.000450     NO 
 RMS     Force            0.006959     0.000300     NO 
 Maximum Displacement     0.226655     0.001800     NO 
 RMS     Displacement     0.065907     0.001200     NO 
 Predicted change in Energy=-9.567626D-03
 Lowest energy point so far.  Saving SCF results.
 GradGradGradGradGradGradGradGradGradGradGradGradGradGradGradGradGradGrad

 Leave Link  103 at Tue Jul  5 23:05:29 2022, MaxMem=   671088640 cpu:               0.1 elap:               0.1
 (Enter /gpfs/software/gaussian16/sse4/tar/g16/l202.exe)
                          Input orientation:                          
 ---------------------------------------------------------------------
 Center     Atomic      Atomic             Coordinates (Angstroms)
 Number     Number       Type             X           Y           Z
 ---------------------------------------------------------------------
      1          6           0       -7.880036   -1.491244    6.827058
      2          6           0       -7.131638   -2.508048    7.424085
      3          6           0       -5.928241   -2.863318    6.830755
      4          6           0       -7.444785   -0.849822    5.681747
      5          6           0       -6.198133   -1.185604    5.024261
      6          6           0       -5.459095   -2.246686    5.675101
      7          8           0       -5.795476   -0.590209    4.000893
      8         17           0       -8.401612    0.411649    4.949798
      9         17           0       -9.396814   -1.063788    7.588507
     10          6           0       -4.179082   -2.688818    5.103052
     11          6           0       -3.040896   -3.091989    5.794165
     12          6           0       -1.942667   -3.503728    5.405932
     13          6           0       -3.917620   -2.815770    3.722977
     14          6           0       -2.692354   -3.273052    3.216012
     15          6           0       -1.646396   -3.637106    4.069876
     16         17           0       -0.117495   -4.223488    3.438362
     17          1           0       -2.541827   -3.338161    2.144813
     18          1           0       -4.706151   -2.509744    3.046009
     19          1           0       -5.338212   -3.657803    7.279199
     20          1           0       -7.487920   -2.998700    8.319317
 ---------------------------------------------------------------------
                    Distance matrix (angstroms):
                    1          2          3          4          5
     1  C    0.000000
     2  C    1.396578   0.000000
     3  C    2.385813   1.387956   0.000000
     4  C    1.382969   2.425596   2.770251   0.000000
     5  C    2.484409   2.894726   2.480118   1.448854   0.000000
     6  C    2.785436   2.434061   1.391356   2.427804   1.447640
     7  O    3.625530   4.145078   3.632185   2.369154   1.250564
     8  Cl   2.723445   4.032315   4.514530   1.744299   2.722514
     9  Cl   1.750183   2.691458   3.980389   2.737140   4.101433
    10  C    4.254813   3.759980   2.464744   3.792309   2.518417
    11  C    5.200627   4.442048   3.076291   4.943094   3.767652
    12  C    6.428222   5.655947   4.280776   6.114948   4.860901
    13  C    5.204847   4.911497   3.701776   4.488054   3.090554
    14  C    6.567079   6.164442   4.868800   5.876860   4.462923
    15  C    7.145981   6.527891   5.153193   6.632375   5.257283
    16  Cl   8.899745   8.247843   6.864631   8.372787   6.979826
    17  H    7.336961   7.044584   5.800977   6.537640   5.127699
    18  H    5.040557   5.005050   3.992846   4.147598   2.809419
    19  H    3.370353   2.135252   1.086481   3.856716   3.454848
    20  H    2.157085   1.081258   2.160265   3.402398   3.975961
                    6          7          8          9         10
     6  C    0.000000
     7  O    2.379083   0.000000
     8  Cl   4.031279   2.948913   0.000000
     9  Cl   4.534975   5.105378   3.182787   0.000000
    10  C    1.470086   2.869083   5.240815   6.003577   0.000000
    11  C    2.564450   4.130670   6.459544   6.908759   1.391277
    12  C    3.744045   5.030593   7.566783   8.141329   2.399452
    13  C    2.551625   2.925184   5.659285   6.930609   1.410350
    14  C    3.841276   4.176487   7.012749   8.303574   2.472369
    15  C    4.364252   5.148126   7.924622   8.892228   2.895031
    16  Cl   6.119104   6.764364   9.612259  10.644865   4.650042
    17  H    4.707941   4.645697   7.501073   9.044193   3.442881
    18  H    2.747407   2.404796   5.080883   6.687854   2.131031
    19  H    2.139859   4.512927   5.600979   4.826679   2.649175
    20  H    3.416656   5.226278   4.880469   2.814577   4.624803
                   11         12         13         14         15
    11  C    0.000000
    12  C    1.235460   0.000000
    13  C    2.266001   2.684411   0.000000
    14  C    2.607899   2.326154   1.402638   0.000000
    15  C    2.283628   1.374995   2.439957   1.398446   0.000000
    16  Cl   3.921272   2.778604   4.062465   2.753665   1.755047
    17  H    3.691537   3.319835   2.157846   1.083682   2.144070
    18  H    3.265646   3.767504   1.083383   2.160305   3.417800
    19  H    2.793409   3.881055   3.920946   4.863958   4.891798
    20  H    5.114794   6.284322   5.822960   7.008313   7.251808
                   16         17         18         19         20
    16  Cl   0.000000
    17  H    2.886946   0.000000
    18  H    4.913921   2.486510   0.000000
    19  H    6.505990   5.855242   4.431415   0.000000
    20  H    8.924516   7.918559   5.982065   2.477400   0.000000
 Stoichiometry    C12H4Cl3O(1-)
 Framework group  C1[X(C12H4Cl3O)]
 Deg. of freedom    54
 Full point group                 C1      NOp   1
 RotChk:  IX=0 Diff= 3.00D-02
 Largest Abelian subgroup         C1      NOp   1
 Largest concise Abelian subgroup C1      NOp   1
                         Standard orientation:                         
 ---------------------------------------------------------------------
 Center     Atomic      Atomic             Coordinates (Angstroms)
 Number     Number       Type             X           Y           Z
 ---------------------------------------------------------------------
      1          6           0        2.960297   -0.783942    0.067822
      2          6           0        2.120698   -1.895075    0.172169
      3          6           0        0.750024   -1.679404    0.138128
      4          6           0        2.453339    0.495597   -0.067735
      5          6           0        1.031717    0.772508   -0.106336
      6          6           0        0.201044   -0.407423    0.009460
      7          8           0        0.574875    1.927685   -0.250458
      8         17           0        3.522528    1.868555   -0.187730
      9         17           0        4.684748   -1.078505    0.119210
     10          6           0       -1.261833   -0.263014   -0.007599
     11          6           0       -2.187651   -1.124777   -0.587148
     12          6           0       -3.422290   -1.103468   -0.626816
     13          6           0       -1.972768    0.782177    0.617889
     14          6           0       -3.372755    0.867712    0.607278
     15          6           0       -4.152150   -0.100051   -0.034305
     16         17           0       -5.904520   -0.003182   -0.036444
     17          1           0       -3.866440    1.701001    1.093356
     18          1           0       -1.384104    1.556998    1.094174
     19          1           0        0.083697   -2.533088    0.225729
     20          1           0        2.534956   -2.888210    0.277961
 ---------------------------------------------------------------------
 Rotational constants (GHZ):           1.2331561           0.1516840           0.1368228
 Leave Link  202 at Tue Jul  5 23:05:29 2022, MaxMem=   671088640 cpu:               0.1 elap:               0.0
 (Enter /gpfs/software/gaussian16/sse4/tar/g16/l301.exe)
 Standard basis: 6-311+G(d,p) (5D, 7F)
 Ernie: Thresh=  0.10000D-02 Tol=  0.10000D-05 Strict=F.
 There are   416 symmetry adapted cartesian basis functions of A   symmetry.
 There are   400 symmetry adapted basis functions of A   symmetry.
   400 basis functions,   659 primitive gaussians,   416 cartesian basis functions
    68 alpha electrons       68 beta electrons
       nuclear repulsion energy      1241.3614639888 Hartrees.
 IExCor= 4336 DFT=T Ex+Corr=M062X ExCW=0 ScaHFX=  0.540000
 ScaDFX=  1.000000  1.000000  1.000000  1.000000 ScalE2=  1.000000  1.000000
 IRadAn=      5 IRanWt=     -1 IRanGd=            0 ICorTp=0 IEmpDi=  4
 NAtoms=   20 NActive=   20 NUniq=   20 SFac= 1.00D+00 NAtFMM=   60 NAOKFM=F Big=F
 Integral buffers will be    131072 words long.
 Raffenetti 2 integral format.
 Two-electron integral symmetry is turned on.
 Leave Link  301 at Tue Jul  5 23:05:29 2022, MaxMem=   671088640 cpu:               0.4 elap:               0.1
 (Enter /gpfs/software/gaussian16/sse4/tar/g16/l302.exe)
 NPDir=0 NMtPBC=     1 NCelOv=     1 NCel=       1 NClECP=     1 NCelD=      1
         NCelK=      1 NCelE2=     1 NClLst=     1 CellRange=     0.0.
 One-electron integrals computed using PRISM.
 One-electron integral symmetry used in STVInt
 NBasis=   400 RedAO= T EigKep=  1.31D-06  NBF=   400
 NBsUse=   397 1.00D-06 EigRej=  9.24D-07 NBFU=   397
 Precomputing XC quadrature grid using
 IXCGrd= 4 IRadAn=           5 IRanWt=          -1 IRanGd=           0 AccXCQ= 0.00D+00.
 Generated NRdTot=       0 NPtTot=           0 NUsed=           0 NTot=          32
 NSgBfM=   405   405   405   405   405 MxSgAt=    20 MxSgA2=    20.
 Leave Link  302 at Tue Jul  5 23:05:30 2022, MaxMem=   671088640 cpu:               2.4 elap:               0.5
 (Enter /gpfs/software/gaussian16/sse4/tar/g16/l303.exe)
 DipDrv:  MaxL=1.
 Leave Link  303 at Tue Jul  5 23:05:30 2022, MaxMem=   671088640 cpu:               0.3 elap:               0.1
 (Enter /gpfs/software/gaussian16/sse4/tar/g16/l401.exe)
 Initial guess from the checkpoint file:  "checkpoint.chk"
 B after Tr=     0.000000    0.000000    0.000000
         Rot=    0.999992    0.003974   -0.000204   -0.001009 Ang=   0.47 deg.
[truncated: 1,159,098 more chars]
