# Supplementary material for: Gas Phase Reactivity of Isomeric Hydroxylated Polychlorinated Biphenyls
Source: J Am Soc Mass Spectrom. 2024 Apr 19;35(5):1021–9. doi: 10.1021/jasms.4c00035 (PMC11066962; doi:10.1021/jasms.4c00035)
Supplement: Supplementary file 3 — js4c00035_si_003.zip [file js4c00035_si_003.zip › Claculated geometries/2-OH-CB77_c2.out]

 Entering Gaussian System, Link 0=/gpfs/software/gaussian16/sse4/tar/g16/g16
 Initial command:
 /gpfs/software/gaussian16/sse4/tar/g16/l1.exe "/tmp/Gau-22314.inp" -scrdir="/tmp/"
 Entering Link 1 = /gpfs/software/gaussian16/sse4/tar/g16/l1.exe PID=     22315.
  
 Copyright (c) 1988,1990,1992,1993,1995,1998,2003,2009,2016,
            Gaussian, Inc.  All Rights Reserved.
  
 This is part of the Gaussian(R) 16 program.  It is based on
 the Gaussian(R) 09 system (copyright 2009, Gaussian, Inc.),
 the Gaussian(R) 03 system (copyright 2003, Gaussian, Inc.),
 the Gaussian(R) 98 system (copyright 1998, Gaussian, Inc.),
 the Gaussian(R) 94 system (copyright 1995, Gaussian, Inc.),
 the Gaussian 92(TM) system (copyright 1992, Gaussian, Inc.),
 the Gaussian 90(TM) system (copyright 1990, Gaussian, Inc.),
 the Gaussian 88(TM) system (copyright 1988, Gaussian, Inc.),
 the Gaussian 86(TM) system (copyright 1986, Carnegie Mellon
 University), and the Gaussian 82(TM) system (copyright 1983,
 Carnegie Mellon University). Gaussian is a federally registered
 trademark of Gaussian, Inc.
  
 This software contains proprietary and confidential information,
 including trade secrets, belonging to Gaussian, Inc.
  
 This software is provided under written license and may be
 used, copied, transmitted, or stored only in accord with that
 written license.
  
 The following legend is applicable only to US Government
 contracts under FAR:
  
                    RESTRICTED RIGHTS LEGEND
  
 Use, reproduction and disclosure by the US Government is
 subject to restrictions as set forth in subparagraphs (a)
 and (c) of the Commercial Computer Software - Restricted
 Rights clause in FAR 52.227-19.
  
 Gaussian, Inc.
 340 Quinnipiac St., Bldg. 40, Wallingford CT 06492
  
  
 ---------------------------------------------------------------
 Warning -- This program may not be used in any manner that
 competes with the business of Gaussian, Inc. or will provide
 assistance to any competitor of Gaussian, Inc.  The licensee
 of this program is prohibited from giving any competitor of
 Gaussian, Inc. access to this program.  By using this program,
 the user acknowledges that Gaussian, Inc. is engaged in the
 business of creating and licensing software in the field of
 computational chemistry and represents and warrants to the
 licensee that it is not a competitor of Gaussian, Inc. and that
 it will not use this program in any manner prohibited above.
 ---------------------------------------------------------------
  

 Cite this work as:
 Gaussian 16, Revision A.03,
 M. J. Frisch, G. W. Trucks, H. B. Schlegel, G. E. Scuseria, 
 M. A. Robb, J. R. Cheeseman, G. Scalmani, V. Barone, 
 G. A. Petersson, H. Nakatsuji, X. Li, M. Caricato, A. V. Marenich, 
 J. Bloino, B. G. Janesko, R. Gomperts, B. Mennucci, H. P. Hratchian, 
 J. V. Ortiz, A. F. Izmaylov, J. L. Sonnenberg, D. Williams-Young, 
 F. Ding, F. Lipparini, F. Egidi, J. Goings, B. Peng, A. Petrone, 
 T. Henderson, D. Ranasinghe, V. G. Zakrzewski, J. Gao, N. Rega, 
 G. Zheng, W. Liang, M. Hada, M. Ehara, K. Toyota, R. Fukuda, 
 J. Hasegawa, M. Ishida, T. Nakajima, Y. Honda, O. Kitao, H. Nakai, 
 T. Vreven, K. Throssell, J. A. Montgomery, Jr., J. E. Peralta, 
 F. Ogliaro, M. J. Bearpark, J. J. Heyd, E. N. Brothers, K. N. Kudin, 
 V. N. Staroverov, T. A. Keith, R. Kobayashi, J. Normand, 
 K. Raghavachari, A. P. Rendell, J. C. Burant, S. S. Iyengar, 
 J. Tomasi, M. Cossi, J. M. Millam, M. Klene, C. Adamo, R. Cammi, 
 J. W. Ochterski, R. L. Martin, K. Morokuma, O. Farkas, 
 J. B. Foresman, and D. J. Fox, Gaussian, Inc., Wallingford CT, 2016.
 
 ******************************************
 Gaussian 16:  ES64L-G16RevA.03 25-Dec-2016
                 5-Jul-2022 
 ******************************************
 %Chk=checkpoint
 %Mem=5gb
 %NProc=5
 Will use up to    5 processors via shared memory.
 -------------------------------------------------
 #p M062X/6-311+G** opt int=ultrafine freq pop=nbo
 -------------------------------------------------
 1/18=20,19=15,26=4,38=1/1,3;
 2/9=110,12=2,17=6,18=5,40=1/2;
 3/5=4,6=6,7=111,11=2,25=1,30=1,71=1,74=-55,75=-5/1,2,3;
 4//1;
 5/5=2,38=5/2;
 6/7=2,8=2,9=2,10=2,28=1,40=1/1,7;
 7//1,2,3,16;
 1/18=20,19=15,26=4/3(2);
 2/9=110/2;
 99//99;
 2/9=110/2;
 3/5=4,6=6,7=111,11=2,25=1,30=1,71=1,74=-55,75=-5/1,2,3;
 4/5=5,16=3,69=1/1;
 5/5=2,38=5/2;
 7//1,2,3,16;
 1/18=20,19=15,26=4/3(-5);
 2/9=110/2;
 6/7=2,8=2,9=2,10=2,19=2,28=1,40=1/1,7;
 99/9=1/99;
 Leave Link    1 at Tue Jul  5 22:14:37 2022, MaxMem=   671088640 cpu:               0.6 elap:               0.2
 (Enter /gpfs/software/gaussian16/sse4/tar/g16/l101.exe)
 ---
 ...
 ---
 Symbolic Z-matrix:
 Charge = -1 Multiplicity = 1
 C                    -7.96315  -1.56251   6.8063 
 C                    -7.1679   -2.56148   7.32982 
 C                    -5.93702  -2.8398    6.73989 
 C                    -7.51263  -0.82987   5.69802 
 C                    -6.22704  -1.05459   5.06776 
 C                    -5.41508  -2.12895   5.62057 
 O                    -5.85743  -0.31921   4.08642 
 Cl                   -8.58765   0.41775   5.06199 
 Cl                   -9.49026  -1.29187   7.58334 
 C                    -4.03831  -2.55695   5.08138 
 C                    -3.22077  -3.49257   5.76106 
 C                    -1.9791   -3.91304   5.26202 
 C                    -3.48453  -2.08137   3.87358 
 C                    -2.23441  -2.48348   3.38327 
 C                    -1.47693  -3.40878   4.07629 
 Cl                   -1.05665  -5.08833   6.11958 
 H                    -4.01591  -1.36603   3.25421 
 H                    -3.52408  -3.9259    6.70567 
 H                    -5.39198  -3.65747   7.19527 
 H                    -7.4932   -3.13813   8.18921 
 
 ITRead=  0  0  0  0  0  0  0  0  0  0  0  0  0  0  0  0  0  0  0  0
 MicOpt= -1 -1 -1 -1 -1 -1 -1 -1 -1 -1 -1 -1 -1 -1 -1 -1 -1 -1 -1 -1
 NAtoms=     20 NQM=       20 NQMF=       0 NMMI=      0 NMMIF=      0
                NMic=       0 NMicF=      0.
                    Isotopes and Nuclear Properties:
 (Nuclear quadrupole moments (NQMom) in fm**2, nuclear magnetic moments (NMagM)
  in nuclear magnetons)

  Atom         1           2           3           4           5           6           7           8           9          10
 IAtWgt=          12          12          12          12          12          12          16          35          35          12
 AtmWgt=  12.0000000  12.0000000  12.0000000  12.0000000  12.0000000  12.0000000  15.9949146  34.9688527  34.9688527  12.0000000
 NucSpn=           0           0           0           0           0           0           0           3           3           0
 AtZEff=  -0.0000000  -0.0000000  -0.0000000  -0.0000000  -0.0000000  -0.0000000  -0.0000000  -0.0000000  -0.0000000  -0.0000000
 NQMom=    0.0000000   0.0000000   0.0000000   0.0000000   0.0000000   0.0000000   0.0000000  -8.1650000  -8.1650000   0.0000000
 NMagM=    0.0000000   0.0000000   0.0000000   0.0000000   0.0000000   0.0000000   0.0000000   0.8218740   0.8218740   0.0000000
 AtZNuc=   6.0000000   6.0000000   6.0000000   6.0000000   6.0000000   6.0000000   8.0000000  17.0000000  17.0000000   6.0000000

  Atom        11          12          13          14          15          16          17          18          19          20
 IAtWgt=          12          12          12          12          12          35           1           1           1           1
 AtmWgt=  12.0000000  12.0000000  12.0000000  12.0000000  12.0000000  34.9688527   1.0078250   1.0078250   1.0078250   1.0078250
 NucSpn=           0           0           0           0           0           3           1           1           1           1
 AtZEff=  -0.0000000  -0.0000000  -0.0000000  -0.0000000  -0.0000000  -0.0000000  -0.0000000  -0.0000000  -0.0000000  -0.0000000
 NQMom=    0.0000000   0.0000000   0.0000000   0.0000000   0.0000000  -8.1650000   0.0000000   0.0000000   0.0000000   0.0000000
 NMagM=    0.0000000   0.0000000   0.0000000   0.0000000   0.0000000   0.8218740   2.7928460   2.7928460   2.7928460   2.7928460
 AtZNuc=   6.0000000   6.0000000   6.0000000   6.0000000   6.0000000  17.0000000   1.0000000   1.0000000   1.0000000   1.0000000
 Leave Link  101 at Tue Jul  5 22:14:52 2022, MaxMem=   671088640 cpu:               1.2 elap:               0.3
 (Enter /gpfs/software/gaussian16/sse4/tar/g16/l103.exe)

 GradGradGradGradGradGradGradGradGradGradGradGradGradGradGradGradGradGrad
 Berny optimization.
 Initialization pass.
                           ----------------------------
                           !    Initial Parameters    !
                           ! (Angstroms and Degrees)  !
 --------------------------                            --------------------------
 ! Name  Definition              Value          Derivative Info.                !
 --------------------------------------------------------------------------------
 ! R1    R(1,2)                  1.38           estimate D2E/DX2                !
 ! R2    R(1,4)                  1.4029         estimate D2E/DX2                !
 ! R3    R(1,9)                  1.7347         estimate D2E/DX2                !
 ! R4    R(2,3)                  1.393          estimate D2E/DX2                !
 ! R5    R(2,20)                 1.0848         estimate D2E/DX2                !
 ! R6    R(3,6)                  1.425          estimate D2E/DX2                !
 ! R7    R(3,19)                 1.0831         estimate D2E/DX2                !
 ! R8    R(4,5)                  1.4493         estimate D2E/DX2                !
 ! R9    R(4,8)                  1.7654         estimate D2E/DX2                !
 ! R10   R(5,6)                  1.4557         estimate D2E/DX2                !
 ! R11   R(5,7)                  1.2808         estimate D2E/DX2                !
 ! R12   R(6,10)                 1.5393         estimate D2E/DX2                !
 ! R13   R(10,11)                1.4162         estimate D2E/DX2                !
 ! R14   R(10,13)                1.4113         estimate D2E/DX2                !
 ! R15   R(11,12)                1.4027         estimate D2E/DX2                !
 ! R16   R(11,18)                1.0826         estimate D2E/DX2                !
 ! R17   R(12,15)                1.3829         estimate D2E/DX2                !
 ! R18   R(12,16)                1.7227         estimate D2E/DX2                !
 ! R19   R(13,14)                1.4017         estimate D2E/DX2                !
 ! R20   R(13,17)                1.0852         estimate D2E/DX2                !
 ! R21   R(14,15)                1.3821         estimate D2E/DX2                !
 ! A1    A(2,1,4)              119.5171         estimate D2E/DX2                !
 ! A2    A(2,1,9)              116.7639         estimate D2E/DX2                !
 ! A3    A(4,1,9)              123.719          estimate D2E/DX2                !
 ! A4    A(1,2,3)              119.5484         estimate D2E/DX2                !
 ! A5    A(1,2,20)             120.8306         estimate D2E/DX2                !
 ! A6    A(3,2,20)             119.6188         estimate D2E/DX2                !
 ! A7    A(2,3,6)              123.8222         estimate D2E/DX2                !
 ! A8    A(2,3,19)             114.6731         estimate D2E/DX2                !
 ! A9    A(6,3,19)             121.5033         estimate D2E/DX2                !
 ! A10   A(1,4,5)              123.1921         estimate D2E/DX2                !
 ! A11   A(1,4,8)              117.2667         estimate D2E/DX2                !
 ! A12   A(5,4,8)              119.5412         estimate D2E/DX2                !
 ! A13   A(4,5,6)              116.3631         estimate D2E/DX2                !
 ! A14   A(4,5,7)              120.0102         estimate D2E/DX2                !
 ! A15   A(6,5,7)              123.6245         estimate D2E/DX2                !
 ! A16   A(3,6,5)              117.5261         estimate D2E/DX2                !
 ! A17   A(3,6,10)             117.6485         estimate D2E/DX2                !
 ! A18   A(5,6,10)             124.8249         estimate D2E/DX2                !
 ! A19   A(6,10,11)            122.1338         estimate D2E/DX2                !
 ! A20   A(6,10,13)            123.8527         estimate D2E/DX2                !
 ! A21   A(11,10,13)           114.0067         estimate D2E/DX2                !
 ! A22   A(10,11,12)           122.5667         estimate D2E/DX2                !
 ! A23   A(10,11,18)           121.4291         estimate D2E/DX2                !
 ! A24   A(12,11,18)           116.0042         estimate D2E/DX2                !
 ! A25   A(11,12,15)           121.1435         estimate D2E/DX2                !
 ! A26   A(11,12,16)           120.0928         estimate D2E/DX2                !
 ! A27   A(15,12,16)           118.7611         estimate D2E/DX2                !
 ! A28   A(10,13,14)           123.5487         estimate D2E/DX2                !
 ! A29   A(10,13,17)           121.2282         estimate D2E/DX2                !
 ! A30   A(14,13,17)           115.2231         estimate D2E/DX2                !
 ! A31   A(13,14,15)           120.3603         estimate D2E/DX2                !
 ! A32   A(12,15,14)           118.3616         estimate D2E/DX2                !
 ! D1    D(4,1,2,3)             -0.8282         estimate D2E/DX2                !
 ! D2    D(4,1,2,20)           179.7132         estimate D2E/DX2                !
 ! D3    D(9,1,2,3)            179.1676         estimate D2E/DX2                !
 ! D4    D(9,1,2,20)            -0.2911         estimate D2E/DX2                !
 ! D5    D(2,1,4,5)             -0.794          estimate D2E/DX2                !
 ! D6    D(2,1,4,8)            179.1151         estimate D2E/DX2                !
 ! D7    D(9,1,4,5)            179.2106         estimate D2E/DX2                !
 ! D8    D(9,1,4,8)             -0.8804         estimate D2E/DX2                !
 ! D9    D(1,2,3,6)              1.349          estimate D2E/DX2                !
 ! D10   D(1,2,3,19)          -178.2337         estimate D2E/DX2                !
 ! D11   D(20,2,3,6)          -179.1857         estimate D2E/DX2                !
 ! D12   D(20,2,3,19)            1.2316         estimate D2E/DX2                !
 ! D13   D(2,3,6,5)             -0.2166         estimate D2E/DX2                !
 ! D14   D(2,3,6,10)          -179.9557         estimate D2E/DX2                !
 ! D15   D(19,3,6,5)           179.3386         estimate D2E/DX2                !
 ! D16   D(19,3,6,10)           -0.4005         estimate D2E/DX2                !
 ! D17   D(1,4,5,6)              1.8564         estimate D2E/DX2                !
 ! D18   D(1,4,5,7)           -177.6302         estimate D2E/DX2                !
 ! D19   D(8,4,5,6)           -178.0507         estimate D2E/DX2                !
 ! D20   D(8,4,5,7)              2.4627         estimate D2E/DX2                !
 ! D21   D(4,5,6,3)             -1.308          estimate D2E/DX2                !
 ! D22   D(4,5,6,10)           178.4104         estimate D2E/DX2                !
 ! D23   D(7,5,6,3)            178.1581         estimate D2E/DX2                !
 ! D24   D(7,5,6,10)            -2.1235         estimate D2E/DX2                !
 ! D25   D(3,6,10,11)           -8.477          estimate D2E/DX2                !
 ! D26   D(3,6,10,13)          170.5152         estimate D2E/DX2                !
 ! D27   D(5,6,10,11)          171.8049         estimate D2E/DX2                !
 ! D28   D(5,6,10,13)           -9.2029         estimate D2E/DX2                !
 ! D29   D(6,10,11,12)         178.4397         estimate D2E/DX2                !
 ! D30   D(6,10,11,18)          -1.6298         estimate D2E/DX2                !
 ! D31   D(13,10,11,12)         -0.6441         estimate D2E/DX2                !
 ! D32   D(13,10,11,18)        179.2864         estimate D2E/DX2                !
 ! D33   D(6,10,13,14)        -179.4825         estimate D2E/DX2                !
 ! D34   D(6,10,13,17)           0.432          estimate D2E/DX2                !
 ! D35   D(11,10,13,14)         -0.4167         estimate D2E/DX2                !
 ! D36   D(11,10,13,17)        179.4978         estimate D2E/DX2                !
 ! D37   D(10,11,12,15)          1.1385         estimate D2E/DX2                !
 ! D38   D(10,11,12,16)       -178.2643         estimate D2E/DX2                !
 ! D39   D(18,11,12,15)       -178.7955         estimate D2E/DX2                !
 ! D40   D(18,11,12,16)          1.8016         estimate D2E/DX2                !
 ! D41   D(11,12,15,14)         -0.5134         estimate D2E/DX2                !
 ! D42   D(16,12,15,14)        178.8973         estimate D2E/DX2                !
 ! D43   D(10,13,14,15)          1.0201         estimate D2E/DX2                !
 ! D44   D(17,13,14,15)       -178.899          estimate D2E/DX2                !
 ! D45   D(13,14,15,12)         -0.521          estimate D2E/DX2                !
 --------------------------------------------------------------------------------
 Trust Radius=3.00D-01 FncErr=1.00D-07 GrdErr=1.00D-06 EigMax=2.50D+02 EigMin=1.00D-04
 Number of steps in this run=    108 maximum allowed number of steps=    120.
 GradGradGradGradGradGradGradGradGradGradGradGradGradGradGradGradGradGrad

 Leave Link  103 at Tue Jul  5 22:14:52 2022, MaxMem=   671088640 cpu:               0.1 elap:               0.0
 (Enter /gpfs/software/gaussian16/sse4/tar/g16/l202.exe)
                          Input orientation:                          
 ---------------------------------------------------------------------
 Center     Atomic      Atomic             Coordinates (Angstroms)
 Number     Number       Type             X           Y           Z
 ---------------------------------------------------------------------
      1          6           0       -7.963150   -1.562510    6.806300
      2          6           0       -7.167900   -2.561480    7.329820
      3          6           0       -5.937020   -2.839800    6.739890
      4          6           0       -7.512630   -0.829870    5.698020
      5          6           0       -6.227040   -1.054590    5.067760
      6          6           0       -5.415080   -2.128950    5.620570
      7          8           0       -5.857430   -0.319210    4.086420
      8         17           0       -8.587650    0.417750    5.061990
      9         17           0       -9.490260   -1.291870    7.583340
     10          6           0       -4.038310   -2.556950    5.081380
     11          6           0       -3.220770   -3.492570    5.761060
     12          6           0       -1.979100   -3.913040    5.262020
     13          6           0       -3.484530   -2.081370    3.873580
     14          6           0       -2.234410   -2.483480    3.383270
     15          6           0       -1.476930   -3.408780    4.076290
     16         17           0       -1.056650   -5.088330    6.119580
     17          1           0       -4.015910   -1.366030    3.254210
     18          1           0       -3.524080   -3.925900    6.705670
     19          1           0       -5.391980   -3.657470    7.195270
     20          1           0       -7.493200   -3.138130    8.189210
 ---------------------------------------------------------------------
                    Distance matrix (angstroms):
                    1          2          3          4          5
     1  C    0.000000
     2  C    1.380013   0.000000
     3  C    2.396056   1.393034   0.000000
     4  C    1.402859   2.404180   2.758235   0.000000
     5  C    2.508901   2.876256   2.463149   1.449299   0.000000
     6  C    2.866962   2.486161   1.424993   2.468466   1.455722
     7  O    3.657540   4.155087   3.660685   2.365949   1.280790
     8  Cl   2.711835   4.004317   4.522479   1.765434   2.782139
     9  Cl   1.734676   2.658860   3.966486   2.771082   4.127111
    10  C    4.400980   3.853549   2.536880   3.928607   2.654771
    11  C    5.225689   4.348307   2.960107   5.051139   3.932184
    12  C    6.612008   5.746839   4.359022   6.349487   5.123814
    13  C    5.378485   5.073787   3.847812   4.595696   3.162547
    14  C    6.736749   6.318280   5.010308   5.996007   4.562930
    15  C    7.275487   6.609880   5.225984   6.760951   5.393400
    16  Cl   7.784776   6.722874   5.409130   7.745442   6.641560
    17  H    5.313817   5.289115   4.244128   4.299619   2.876639
    18  H    5.030018   3.940638   2.646330   5.148717   4.270031
    19  H    3.339322   2.091217   1.083062   3.838520   3.463901
    20  H    2.148458   1.084849   2.147376   3.396243   3.960776
                    6          7          8          9         10
     6  C    0.000000
     7  O    2.413389   0.000000
     8  Cl   4.106445   2.991479   0.000000
     9  Cl   4.600028   5.135365   3.177218   0.000000
    10  C    1.539287   3.050676   5.435597   6.130578   0.000000
    11  C    2.587314   4.452708   6.677028   6.889869   1.416235
    12  C    3.888122   5.416557   7.903714   8.287134   2.472237
    13  C    2.604085   2.963303   5.805149   7.103128   1.411251
    14  C    3.904851   4.278406   7.183237   8.468051   2.478514
    15  C    4.419479   5.360441   8.134880   8.999676   2.880362
    16  Cl   5.291772   7.065814   9.388896   9.363839   4.046732
    17  H    2.852960   2.275874   5.229794   6.979640   2.181133
    18  H    2.825306   5.031223   6.870860   6.580556   2.185583
    19  H    2.194672   4.585365   5.600947   4.747901   2.740821
    20  H    3.454698   5.239746   4.860207   2.786396   4.683230
                   11         12         13         14         15
    11  C    0.000000
    12  C    1.402705   0.000000
    13  C    2.371421   2.747563   0.000000
    14  C    2.764969   2.374558   1.401748   0.000000
    15  C    2.426200   1.382899   2.415278   1.382112   0.000000
    16  Cl   2.712637   1.722681   4.470003   3.957241   2.678163
    17  H    3.382117   3.829772   1.085217   2.106916   3.360813
    18  H    1.082617   2.114534   3.380028   3.844758   3.372221
    19  H    2.607356   3.930715   4.141990   5.087224   5.011736
    20  H    4.926987   6.290805   5.984216   7.154055   7.292796
                   16         17         18         19         20
    16  Cl   0.000000
    17  H    5.551854   0.000000
    18  H    2.789795   4.325206   0.000000
    19  H    4.690368   4.761955   1.949567   0.000000
    20  H    7.036748   6.291749   4.309917   2.381755   0.000000
 Stoichiometry    C12H4Cl3O(1-)
 Framework group  C1[X(C12H4Cl3O)]
 Deg. of freedom    54
 Full point group                 C1      NOp   1
 Largest Abelian subgroup         C1      NOp   1
 Largest concise Abelian subgroup C1      NOp   1
                         Standard orientation:                         
 ---------------------------------------------------------------------
 Center     Atomic      Atomic             Coordinates (Angstroms)
 Number     Number       Type             X           Y           Z
 ---------------------------------------------------------------------
      1          6           0        2.669961   -0.969962    0.026897
      2          6           0        1.602114   -1.842873    0.073452
      3          6           0        0.303178   -1.339612    0.079649
      4          6           0        2.431555    0.411272   -0.031155
      5          6           0        1.101549    0.986242   -0.062176
      6          6           0       -0.009788    0.048962    0.012415
      7          8           0        0.954157    2.254680   -0.160989
      8         17           0        3.840503    1.474527   -0.064479
      9         17           0        4.255425   -1.673587    0.044729
     10          6           0       -1.496403    0.447794    0.030170
     11          6           0       -2.534637   -0.510485   -0.067259
     12          6           0       -3.892134   -0.160414   -0.019983
     13          6           0       -1.952292    1.776714    0.163457
     14          6           0       -3.308108    2.131665    0.189331
     15          6           0       -4.286547    1.159346    0.102813
     16         17           0       -5.102801   -1.383347   -0.099676
     17          1           0       -1.255859    2.603876    0.255538
     18          1           0       -2.320235   -1.565137   -0.184743
     19          1           0       -0.472881   -2.092029    0.147642
     20          1           0        1.761877   -2.915125    0.114055
 ---------------------------------------------------------------------
 Rotational constants (GHZ):           0.9215794           0.1699926           0.1437045
 Leave Link  202 at Tue Jul  5 22:14:52 2022, MaxMem=   671088640 cpu:               0.1 elap:               0.0
 (Enter /gpfs/software/gaussian16/sse4/tar/g16/l301.exe)
 Standard basis: 6-311+G(d,p) (5D, 7F)
 Ernie: Thresh=  0.10000D-02 Tol=  0.10000D-05 Strict=F.
 There are   416 symmetry adapted cartesian basis functions of A   symmetry.
 There are   400 symmetry adapted basis functions of A   symmetry.
   400 basis functions,   659 primitive gaussians,   416 cartesian basis functions
    68 alpha electrons       68 beta electrons
       nuclear repulsion energy      1240.3190089820 Hartrees.
 IExCor= 4336 DFT=T Ex+Corr=M062X ExCW=0 ScaHFX=  0.540000
 ScaDFX=  1.000000  1.000000  1.000000  1.000000 ScalE2=  1.000000  1.000000
 IRadAn=      5 IRanWt=     -1 IRanGd=            0 ICorTp=0 IEmpDi=  4
 NAtoms=   20 NActive=   20 NUniq=   20 SFac= 1.00D+00 NAtFMM=   60 NAOKFM=F Big=F
 Integral buffers will be    131072 words long.
 Raffenetti 2 integral format.
 Two-electron integral symmetry is turned on.
 Leave Link  301 at Tue Jul  5 22:14:53 2022, MaxMem=   671088640 cpu:               0.4 elap:               0.1
 (Enter /gpfs/software/gaussian16/sse4/tar/g16/l302.exe)
 NPDir=0 NMtPBC=     1 NCelOv=     1 NCel=       1 NClECP=     1 NCelD=      1
         NCelK=      1 NCelE2=     1 NClLst=     1 CellRange=     0.0.
 One-electron integrals computed using PRISM.
 One-electron integral symmetry used in STVInt
 NBasis=   400 RedAO= T EigKep=  1.16D-06  NBF=   400
 NBsUse=   397 1.00D-06 EigRej=  4.81D-07 NBFU=   397
 Precomputing XC quadrature grid using
 IXCGrd= 4 IRadAn=           5 IRanWt=          -1 IRanGd=           0 AccXCQ= 0.00D+00.
 Generated NRdTot=       0 NPtTot=           0 NUsed=           0 NTot=          32
 NSgBfM=   408   408   408   408   408 MxSgAt=    20 MxSgA2=    20.
 Leave Link  302 at Tue Jul  5 22:14:53 2022, MaxMem=   671088640 cpu:               2.9 elap:               0.6
 (Enter /gpfs/software/gaussian16/sse4/tar/g16/l303.exe)
 DipDrv:  MaxL=1.
 Leave Link  303 at Tue Jul  5 22:14:54 2022, MaxMem=   671088640 cpu:               0.3 elap:               0.2
 (Enter /gpfs/software/gaussian16/sse4/tar/g16/l401.exe)
 ExpMin= 4.38D-02 ExpMax= 1.06D+05 ExpMxC= 3.62D+03 IAcc=3 IRadAn=         5 AccDes= 0.00D+00
 Harris functional with IExCor= 1009 and IRadAn=       5 diagonalized for initial guess.
 HarFok:  IExCor= 1009 AccDes= 0.00D+00 IRadAn=         5 IDoV= 1 UseB2=F ITyADJ=14
 ICtDFT=  3500011 ScaDFX=  1.000000  1.000000  1.000000  1.000000
 FoFCou: FMM=F IPFlag=           0 FMFlag=      100000 FMFlg1=           0
         NFxFlg=           0 DoJE=T BraDBF=F KetDBF=T FulRan=T
         wScrn=  0.000000 ICntrl=       500 IOpCl=  0 I1Cent=   200000004 NGrid=           0
         NMat0=    1 NMatS0=      1 NMatT0=    0 NMatD0=    1 NMtDS0=    0 NMtDT0=    0
 Petite list used in FoFCou.
 Harris En= -1914.45674296554    
 JPrj=0 DoOrth=F DoCkMO=F.
 Leave Link  401 at Tue Jul  5 22:14:59 2022, MaxMem=   671088640 cpu:              22.6 elap:               4.6
 (Enter /gpfs/software/gaussian16/sse4/tar/g16/l502.exe)
 Integral symmetry usage will be decided dynamically.
 Closed shell SCF:
 Using DIIS extrapolation, IDIIS=  1040.
 NGot=   671088640 LenX=   670736251 LenY=   670562754
 Requested convergence on RMS density matrix=1.00D-08 within 128 cycles.
 Requested convergence on MAX density matrix=1.00D-06.
 Requested convergence on             energy=1.00D-06.
 No special actions if energy rises.
 Fock matrices will be formed incrementally for  20 cycles.

 Cycle   1  Pass 1  IDiag  1:
 FoFJK:  IHMeth= 1 ICntrl=       0 DoSepK=F KAlg= 0 I1Cent=           0 FoldK=F
 IRaf= 810000000 NMat=       1 IRICut=       1 DoRegI=T DoRafI=F ISym2E= 0 IDoP0=0 IntGTp=1.
 FoFCou: FMM=F IPFlag=           0 FMFlag=      100000 FMFlg1=           0
         NFxFlg=           0 DoJE=F BraDBF=F KetDBF=F FulRan=T
         wScrn=  0.000000 ICntrl=         0 IOpCl=  0 I1Cent=           0 NGrid=           0
         NMat0=    1 NMatS0=      1 NMatT0=    0 NMatD0=    1 NMtDS0=    0 NMtDT0=    0
 Symmetry not used in FoFCou.
 E= -1914.83357846493    
 DIIS: error= 3.04D-02 at cycle   1 NSaved=   1.
 NSaved= 1 IEnMin= 1 EnMin= -1914.83357846493     IErMin= 1 ErrMin= 3.04D-02
 ErrMax= 3.04D-02  0.00D+00 EMaxC= 1.00D-01 BMatC= 6.42D-01 BMatP= 6.42D-01
 IDIUse=3 WtCom= 6.96D-01 WtEn= 3.04D-01
 Coeff-Com:  0.100D+01
 Coeff-En:   0.100D+01
 Coeff:      0.100D+01
 Gap=     0.210 Goal=   None    Shift=    0.000
 GapD=    0.210 DampG=1.000 DampE=0.500 DampFc=0.5000 IDamp=-1.
 Damping current iteration by 5.00D-01
 RMSDP=2.43D+00 MaxDP=1.42D+02              OVMax= 9.74D-01

 Cycle   2  Pass 1  IDiag  1:
 RMSU=  1.17D+00    CP:  3.00D+00
 E= -1914.21744796310     Delta-E=        0.616130501830 Rises=F Damp=T
 DIIS: error= 2.91D-02 at cycle   2 NSaved=   2.
 NSaved= 2 IEnMin= 1 EnMin= -1914.83357846493     IErMin= 2 ErrMin= 2.91D-02
 ErrMax= 2.91D-02  0.00D+00 EMaxC= 1.00D-01 BMatC= 3.35D-01 BMatP= 6.42D-01
 IDIUse=3 WtCom= 7.09D-01 WtEn= 2.91D-01
 Coeff-Com:  0.358D+00 0.642D+00
 Coeff-En:   0.768D+00 0.232D+00
 Coeff:      0.477D+00 0.523D+00
 Gap=    -0.115 Goal=   None    Shift=    0.000
 RMSDP=1.21D+00 MaxDP=6.79D+01 DE= 6.16D-01 OVMax= 6.05D-01

 Cycle   3  Pass 1  IDiag  1:
 RMSU=  4.42D-02    CP:  1.24D+00 -4.60D-03
 E= -1914.96717375202     Delta-E=       -0.749725788920 Rises=F Damp=F
 DIIS: error= 2.67D-02 at cycle   3 NSaved=   3.
 NSaved= 3 IEnMin= 3 EnMin= -1914.96717375202     IErMin= 3 ErrMin= 2.67D-02
 ErrMax= 2.67D-02  0.00D+00 EMaxC= 1.00D-01 BMatC= 3.19D-01 BMatP= 3.35D-01
 IDIUse=3 WtCom= 7.33D-01 WtEn= 2.67D-01
 EnCoef did     2 forward-backward iterations
 Coeff-Com:  0.978D-01 0.450D+00 0.452D+00
 Coeff-En:   0.190D+00 0.182D+00 0.628D+00
 Coeff:      0.122D+00 0.378D+00 0.499D+00
 Gap=     0.306 Goal=   None    Shift=    0.000
 RMSDP=3.47D-02 MaxDP=2.04D+00 DE=-7.50D-01 OVMax= 2.24D-01

 Cycle   4  Pass 1  IDiag  1:
 RMSU=  2.54D-02    CP:  1.16D+00 -1.53D-03  5.34D-01
 E= -1915.29358160836     Delta-E=       -0.326407856345 Rises=F Damp=F
 DIIS: error= 7.17D-03 at cycle   4 NSaved=   4.
 NSaved= 4 IEnMin= 4 EnMin= -1915.29358160836     IErMin= 4 ErrMin= 7.17D-03
 ErrMax= 7.17D-03  0.00D+00 EMaxC= 1.00D-01 BMatC= 2.39D-02 BMatP= 3.19D-01
 IDIUse=3 WtCom= 9.28D-01 WtEn= 7.17D-02
 Coeff-Com: -0.592D-01 0.188D+00 0.127D+00 0.744D+00
 Coeff-En:   0.000D+00 0.000D+00 0.000D+00 0.100D+01
 Coeff:     -0.549D-01 0.175D+00 0.118D+00 0.762D+00
 Gap=     0.102 Goal=   None    Shift=    0.000
 RMSDP=1.39D-02 MaxDP=7.02D-01 DE=-3.26D-01 OVMax= 7.63D-02

 Cycle   5  Pass 1  IDiag  1:
 RMSU=  1.10D-02    CP:  1.12D+00 -3.58D-04  4.40D-01  1.24D+00
 E= -1915.30127309732     Delta-E=       -0.007691488952 Rises=F Damp=F
 DIIS: error= 7.15D-03 at cycle   5 NSaved=   5.
 NSaved= 5 IEnMin= 5 EnMin= -1915.30127309732     IErMin= 5 ErrMin= 7.15D-03
 ErrMax= 7.15D-03  0.00D+00 EMaxC= 1.00D-01 BMatC= 2.12D-02 BMatP= 2.39D-02
 IDIUse=3 WtCom= 9.28D-01 WtEn= 7.15D-02
 Coeff-Com: -0.636D-01 0.110D+00-0.632D-02 0.506D+00 0.453D+00
 Coeff-En:   0.000D+00 0.000D+00 0.000D+00 0.379D+00 0.621D+00
 Coeff:     -0.591D-01 0.102D+00-0.587D-02 0.497D+00 0.465D+00
 Gap=     0.104 Goal=   None    Shift=    0.000
 RMSDP=7.39D-03 MaxDP=5.25D-01 DE=-7.69D-03 OVMax= 7.95D-02

 Cycle   6  Pass 1  IDiag  1:
 RMSU=  5.07D-03    CP:  1.16D+00 -3.64D-04  4.47D-01  1.27D+00  8.09D-01
 E= -1915.32170205189     Delta-E=       -0.020428954576 Rises=F Damp=F
 DIIS: error= 3.13D-03 at cycle   6 NSaved=   6.
 NSaved= 6 IEnMin= 6 EnMin= -1915.32170205189     IErMin= 6 ErrMin= 3.13D-03
 ErrMax= 3.13D-03  0.00D+00 EMaxC= 1.00D-01 BMatC= 4.04D-03 BMatP= 2.12D-02
 IDIUse=3 WtCom= 9.69D-01 WtEn= 3.13D-02
 Coeff-Com: -0.269D-01 0.332D-01-0.714D-01 0.674D-01 0.327D+00 0.671D+00
 Coeff-En:   0.000D+00 0.000D+00 0.000D+00 0.000D+00 0.410D-02 0.996D+00
 Coeff:     -0.260D-01 0.322D-01-0.692D-01 0.653D-01 0.317D+00 0.681D+00
 Gap=     0.108 Goal=   None    Shift=    0.000
 RMSDP=4.22D-03 MaxDP=3.12D-01 DE=-2.04D-02 OVMax= 3.04D-02

 Cycle   7  Pass 1  IDiag  1:
 RMSU=  2.42D-03    CP:  1.18D+00 -8.59D-04  4.75D-01  1.27D+00  8.25D-01
                    CP:  1.27D+00
 E= -1915.32583813021     Delta-E=       -0.004136078322 Rises=F Damp=F
 DIIS: error= 1.57D-03 at cycle   7 NSaved=   7.
 NSaved= 7 IEnMin= 7 EnMin= -1915.32583813021     IErMin= 7 ErrMin= 1.57D-03
 ErrMax= 1.57D-03  0.00D+00 EMaxC= 1.00D-01 BMatC= 5.57D-04 BMatP= 4.04D-03
 IDIUse=3 WtCom= 9.84D-01 WtEn= 1.57D-02
 Coeff-Com: -0.428D-02 0.579D-02-0.399D-01-0.612D-01 0.813D-01 0.394D+00
 Coeff-Com:  0.624D+00
 Coeff-En:   0.000D+00 0.000D+00 0.000D+00 0.000D+00 0.000D+00 0.000D+00
 Coeff-En:   0.100D+01
 Coeff:     -0.421D-02 0.570D-02-0.393D-01-0.602D-01 0.801D-01 0.388D+00
 Coeff:      0.630D+00
 Gap=     0.103 Goal=   None    Shift=    0.000
 RMSDP=2.13D-03 MaxDP=1.53D-01 DE=-4.14D-03 OVMax= 1.12D-02

 Cycle   8  Pass 1  IDiag  1:
 RMSU=  9.47D-04    CP:  1.18D+00 -6.93D-04  4.48D-01  1.29D+00  9.28D-01
                    CP:  1.32D+00  8.07D-01
 E= -1915.32658935491     Delta-E=       -0.000751224692 Rises=F Damp=F
 DIIS: error= 4.58D-04 at cycle   8 NSaved=   8.
 NSaved= 8 IEnMin= 8 EnMin= -1915.32658935491     IErMin= 8 ErrMin= 4.58D-04
 ErrMax= 4.58D-04  0.00D+00 EMaxC= 1.00D-01 BMatC= 3.95D-05 BMatP= 5.57D-04
 IDIUse=3 WtCom= 9.95D-01 WtEn= 4.58D-03
 Coeff-Com:  0.139D-02-0.792D-03-0.353D-02-0.268D-01-0.143D-01 0.410D-01
 Coeff-Com:  0.248D+00 0.755D+00
 Coeff-En:   0.000D+00 0.000D+00 0.000D+00 0.000D+00 0.000D+00 0.000D+00
 Coeff-En:   0.000D+00 0.100D+01
 Coeff:      0.138D-02-0.788D-03-0.351D-02-0.267D-01-0.142D-01 0.408D-01
 Coeff:      0.247D+00 0.756D+00
 Gap=     0.104 Goal=   None    Shift=    0.000
 RMSDP=7.52D-04 MaxDP=5.29D-02 DE=-7.51D-04 OVMax= 6.52D-03

 Cycle   9  Pass 1  IDiag  1:
 RMSU=  5.17D-04    CP:  1.18D+00 -7.99D-04  4.52D-01  1.29D+00  9.44D-01
                    CP:  1.34D+00  8.99D-01  1.23D+00
 E= -1915.32664752104     Delta-E=       -0.000058166131 Rises=F Damp=F
 DIIS: error= 1.49D-04 at cycle   9 NSaved=   9.
 NSaved= 9 IEnMin= 9 EnMin= -1915.32664752104     IErMin= 9 ErrMin= 1.49D-04
 ErrMax= 1.49D-04  0.00D+00 EMaxC= 1.00D-01 BMatC= 9.68D-06 BMatP= 3.95D-05
 IDIUse=3 WtCom= 9.99D-01 WtEn= 1.49D-03
 Coeff-Com:  0.820D-03-0.368D-03 0.467D-02-0.143D-02-0.106D-01-0.282D-01
 Coeff-Com:  0.325D-01 0.326D+00 0.677D+00
 Coeff-En:   0.000D+00 0.000D+00 0.000D+00 0.000D+00 0.000D+00 0.000D+00
 Coeff-En:   0.000D+00 0.000D+00 0.100D+01
 Coeff:      0.819D-03-0.367D-03 0.466D-02-0.143D-02-0.106D-01-0.282D-01
 Coeff:      0.324D-01 0.325D+00 0.677D+00
 Gap=     0.104 Goal=   None    Shift=    0.000
 RMSDP=7.95D-04 MaxDP=5.99D-02 DE=-5.82D-05 OVMax= 1.47D-03

 Cycle  10  Pass 1  IDiag  1:
 RMSU=  2.33D-04    CP:  1.18D+00 -8.08D-04  4.48D-01  1.29D+00  9.68D-01
                    CP:  1.28D+00  8.77D-01  1.33D+00  1.25D+00
 E= -1915.32665900147     Delta-E=       -0.000011480437 Rises=F Damp=F
 DIIS: error= 8.97D-05 at cycle  10 NSaved=  10.
 NSaved=10 IEnMin=10 EnMin= -1915.32665900147     IErMin=10 ErrMin= 8.97D-05
 ErrMax= 8.97D-05  0.00D+00 EMaxC= 1.00D-01 BMatC= 2.13D-06 BMatP= 9.68D-06
 IDIUse=1 WtCom= 1.00D+00 WtEn= 0.00D+00
 Coeff-Com:  0.233D-03-0.388D-03 0.300D-02 0.334D-02 0.146D-03-0.178D-01
 Coeff-Com: -0.278D-01 0.324D-02 0.287D+00 0.749D+00
 Coeff:      0.233D-03-0.388D-03 0.300D-02 0.334D-02 0.146D-03-0.178D-01
 Coeff:     -0.278D-01 0.324D-02 0.287D+00 0.749D+00
 Gap=     0.105 Goal=   None    Shift=    0.000
 RMSDP=2.77D-04 MaxDP=2.32D-02 DE=-1.15D-05 OVMax= 1.37D-03

 Cycle  11  Pass 1  IDiag  1:
 RMSU=  6.62D-05    CP:  1.18D+00 -8.04D-04  4.48D-01  1.29D+00  9.77D-01
                    CP:  1.25D+00  8.83D-01  1.40D+00  1.45D+00  1.18D+00
 E= -1915.32666237733     Delta-E=       -0.000003375852 Rises=F Damp=F
 DIIS: error= 3.81D-05 at cycle  11 NSaved=  11.
 NSaved=11 IEnMin=11 EnMin= -1915.32666237733     IErMin=11 ErrMin= 3.81D-05
 ErrMax= 3.81D-05  0.00D+00 EMaxC= 1.00D-01 BMatC= 6.72D-07 BMatP= 2.13D-06
 IDIUse=1 WtCom= 1.00D+00 WtEn= 0.00D+00
 Coeff-Com: -0.438D-04-0.838D-04 0.642D-03 0.253D-02 0.410D-02-0.865D-03
 Coeff-Com: -0.235D-01-0.892D-01-0.535D-01 0.382D+00 0.777D+00
 Coeff:     -0.438D-04-0.838D-04 0.642D-03 0.253D-02 0.410D-02-0.865D-03
 Coeff:     -0.235D-01-0.892D-01-0.535D-01 0.382D+00 0.777D+00
 Gap=     0.105 Goal=   None    Shift=    0.000
 RMSDP=2.00D-04 MaxDP=2.00D-02 DE=-3.38D-06 OVMax= 6.69D-04

 Cycle  12  Pass 1  IDiag  1:
 RMSU=  2.60D-05    CP:  1.18D+00 -8.04D-04  4.48D-01  1.29D+00  9.82D-01
                    CP:  1.24D+00  8.77D-01  1.44D+00  1.57D+00  1.37D+00
                    CP:  1.07D+00
 E= -1915.32666326559     Delta-E=       -0.000000888260 Rises=F Damp=F
 DIIS: error= 1.31D-05 at cycle  12 NSaved=  12.
 NSaved=12 IEnMin=12 EnMin= -1915.32666326559     IErMin=12 ErrMin= 1.31D-05
 ErrMax= 1.31D-05  0.00D+00 EMaxC= 1.00D-01 BMatC= 6.28D-08 BMatP= 6.72D-07
 IDIUse=1 WtCom= 1.00D+00 WtEn= 0.00D+00
 Coeff-Com: -0.349D-04-0.410D-04-0.134D-03 0.491D-03 0.203D-02 0.277D-02
 Coeff-Com: -0.572D-02-0.396D-01-0.690D-01 0.821D-01 0.355D+00 0.672D+00
 Coeff:     -0.349D-04-0.410D-04-0.134D-03 0.491D-03 0.203D-02 0.277D-02
 Coeff:     -0.572D-02-0.396D-01-0.690D-01 0.821D-01 0.355D+00 0.672D+00
 Gap=     0.105 Goal=   None    Shift=    0.000
 RMSDP=2.77D-05 MaxDP=2.27D-03 DE=-8.88D-07 OVMax= 2.67D-04

 Cycle  13  Pass 1  IDiag  1:
 RMSU=  1.27D-05    CP:  1.18D+00 -8.03D-04  4.48D-01  1.29D+00  9.83D-01
                    CP:  1.24D+00  8.75D-01  1.43D+00  1.57D+00  1.38D+00
                    CP:  1.06D+00  1.00D+00
 E= -1915.32666337510     Delta-E=       -0.000000109515 Rises=F Damp=F
 DIIS: error= 5.57D-06 at cycle  13 NSaved=  13.
 NSaved=13 IEnMin=13 EnMin= -1915.32666337510     IErMin=13 ErrMin= 5.57D-06
 ErrMax= 5.57D-06  0.00D+00 EMaxC= 1.00D-01 BMatC= 9.70D-09 BMatP= 6.28D-08
 IDIUse=1 WtCom= 1.00D+00 WtEn= 0.00D+00
 Coeff-Com: -0.211D-05-0.101D-05-0.126D-03-0.193D-03 0.192D-03 0.140D-02
 Coeff-Com:  0.142D-02-0.225D-02-0.215D-01-0.201D-01 0.990D-02 0.281D+00
 Coeff-Com:  0.750D+00
 Coeff:     -0.211D-05-0.101D-05-0.126D-03-0.193D-03 0.192D-03 0.140D-02
 Coeff:      0.142D-02-0.225D-02-0.215D-01-0.201D-01 0.990D-02 0.281D+00
 Coeff:      0.750D+00
 Gap=     0.105 Goal=   None    Shift=    0.000
 RMSDP=1.25D-05 MaxDP=1.32D-03 DE=-1.10D-07 OVMax= 1.53D-04

 Cycle  14  Pass 1  IDiag  1:
 RMSU=  3.29D-06    CP:  1.18D+00 -8.02D-04  4.48D-01  1.29D+00  9.83D-01
                    CP:  1.23D+00  8.74D-01  1.43D+00  1.58D+00  1.40D+00
                    CP:  1.09D+00  1.13D+00  1.05D+00
 E= -1915.32666340175     Delta-E=       -0.000000026646 Rises=F Damp=F
 DIIS: error= 1.79D-06 at cycle  14 NSaved=  14.
 NSaved=14 IEnMin=14 EnMin= -1915.32666340175     IErMin=14 ErrMin= 1.79D-06
 ErrMax= 1.79D-06  0.00D+00 EMaxC= 1.00D-01 BMatC= 1.11D-09 BMatP= 9.70D-09
 IDIUse=1 WtCom= 1.00D+00 WtEn= 0.00D+00
 Coeff-Com:  0.129D-05 0.634D-05-0.256D-04-0.147D-03-0.230D-03 0.101D-03
 Coeff-Com:  0.124D-02 0.449D-02 0.230D-02-0.146D-01-0.455D-01-0.134D-01
 Coeff-Com:  0.189D+00 0.876D+00
 Coeff:      0.129D-05 0.634D-05-0.256D-04-0.147D-03-0.230D-03 0.101D-03
 Coeff:      0.124D-02 0.449D-02 0.230D-02-0.146D-01-0.455D-01-0.134D-01
 Coeff:      0.189D+00 0.876D+00
 Gap=     0.105 Goal=   None    Shift=    0.000
 RMSDP=4.72D-06 MaxDP=2.63D-04 DE=-2.66D-08 OVMax= 1.12D-04

 Cycle  15  Pass 1  IDiag  1:
 RMSU=  1.96D-06    CP:  1.18D+00 -8.02D-04  4.48D-01  1.29D+00  9.83D-01
                    CP:  1.23D+00  8.75D-01  1.43D+00  1.57D+00  1.41D+00
                    CP:  1.09D+00  1.15D+00  1.16D+00  1.51D+00
 E= -1915.32666341104     Delta-E=       -0.000000009288 Rises=F Damp=F
 DIIS: error= 1.21D-06 at cycle  15 NSaved=  15.
 NSaved=15 IEnMin=15 EnMin= -1915.32666341104     IErMin=15 ErrMin= 1.21D-06
 ErrMax= 1.21D-06  0.00D+00 EMaxC= 1.00D-01 BMatC= 4.39D-10 BMatP= 1.11D-09
 IDIUse=1 WtCom= 1.00D+00 WtEn= 0.00D+00
 Coeff-Com: -0.100D-05 0.526D-05 0.335D-04 0.256D-04-0.161D-03-0.469D-03
 Coeff-Com: -0.437D-04 0.237D-02 0.804D-02 0.174D-02-0.183D-01-0.100D+00
 Coeff-Com: -0.168D+00 0.341D+00 0.934D+00
 Coeff:     -0.100D-05 0.526D-05 0.335D-04 0.256D-04-0.161D-03-0.469D-03
 Coeff:     -0.437D-04 0.237D-02 0.804D-02 0.174D-02-0.183D-01-0.100D+00
 Coeff:     -0.168D+00 0.341D+00 0.934D+00
 Gap=     0.105 Goal=   None    Shift=    0.000
 RMSDP=2.85D-06 MaxDP=1.75D-04 DE=-9.29D-09 OVMax= 9.82D-05

 Cycle  16  Pass 1  IDiag  1:
 RMSU=  1.09D-06    CP:  1.18D+00 -8.02D-04  4.48D-01  1.29D+00  9.83D-01
                    CP:  1.23D+00  8.75D-01  1.43D+00  1.57D+00  1.41D+00
                    CP:  1.09D+00  1.16D+00  1.24D+00  1.83D+00  1.40D+00
 E= -1915.32666341574     Delta-E=       -0.000000004708 Rises=F Damp=F
 DIIS: error= 6.24D-07 at cycle  16 NSaved=  16.
 NSaved=16 IEnMin=16 EnMin= -1915.32666341574     IErMin=16 ErrMin= 6.24D-07
 ErrMax= 6.24D-07  0.00D+00 EMaxC= 1.00D-01 BMatC= 1.17D-10 BMatP= 4.39D-10
 IDIUse=1 WtCom= 1.00D+00 WtEn= 0.00D+00
 Coeff-Com:  0.597D-07-0.171D-05 0.164D-04 0.537D-04 0.261D-04-0.201D-03
 Coeff-Com: -0.418D-03-0.801D-03 0.161D-02 0.478D-02 0.119D-01-0.242D-01
 Coeff-Com: -0.102D+00-0.209D+00 0.253D+00 0.106D+01
 Coeff:      0.597D-07-0.171D-05 0.164D-04 0.537D-04 0.261D-04-0.201D-03
 Coeff:     -0.418D-03-0.801D-03 0.161D-02 0.478D-02 0.119D-01-0.242D-01
 Coeff:     -0.102D+00-0.209D+00 0.253D+00 0.106D+01
 Gap=     0.105 Goal=   None    Shift=    0.000
 RMSDP=1.77D-06 MaxDP=1.05D-04 DE=-4.71D-09 OVMax= 6.89D-05

 Cycle  17  Pass 1  IDiag  1:
 RMSU=  7.27D-07    CP:  1.18D+00 -8.02D-04  4.48D-01  1.29D+00  9.83D-01
                    CP:  1.23D+00  8.75D-01  1.43D+00  1.57D+00  1.41D+00
                    CP:  1.09D+00  1.16D+00  1.27D+00  2.07D+00  1.70D+00
                    CP:  1.50D+00
 E= -1915.32666341709     Delta-E=       -0.000000001348 Rises=F Damp=F
 DIIS: error= 2.83D-07 at cycle  17 NSaved=  17.
 NSaved=17 IEnMin=17 EnMin= -1915.32666341709     IErMin=17 ErrMin= 2.83D-07
 ErrMax= 2.83D-07  0.00D+00 EMaxC= 1.00D-01 BMatC= 4.75D-11 BMatP= 1.17D-10
 IDIUse=1 WtCom= 1.00D+00 WtEn= 0.00D+00
 Coeff-Com:  0.698D-06-0.178D-05 0.332D-05 0.265D-04 0.450D-04-0.156D-04
 Coeff-Com: -0.197D-03-0.862D-03-0.796D-03 0.146D-02 0.900D-02 0.581D-02
 Coeff-Com: -0.205D-01-0.166D+00-0.639D-01 0.559D+00 0.677D+00
 Coeff:      0.698D-06-0.178D-05 0.332D-05 0.265D-04 0.450D-04-0.156D-04
 Coeff:     -0.197D-03-0.862D-03-0.796D-03 0.146D-02 0.900D-02 0.581D-02
 Coeff:     -0.205D-01-0.166D+00-0.639D-01 0.559D+00 0.677D+00
 Gap=     0.105 Goal=   None    Shift=    0.000
 RMSDP=6.87D-07 MaxDP=4.12D-05 DE=-1.35D-09 OVMax= 2.33D-05

 Cycle  18  Pass 1  IDiag  1:
 RMSU=  2.50D-07    CP:  1.18D+00 -8.02D-04  4.48D-01  1.29D+00  9.83D-01
                    CP:  1.23D+00  8.75D-01  1.43D+00  1.57D+00  1.41D+00
                    CP:  1.09D+00  1.16D+00  1.30D+00  2.12D+00  1.79D+00
                    CP:  1.77D+00  1.03D+00
 E= -1915.32666341735     Delta-E=       -0.000000000252 Rises=F Damp=F
 DIIS: error= 1.67D-07 at cycle  18 NSaved=  18.
 NSaved=18 IEnMin=18 EnMin= -1915.32666341735     IErMin=18 ErrMin= 1.67D-07
 ErrMax= 1.67D-07  0.00D+00 EMaxC= 1.00D-01 BMatC= 8.09D-12 BMatP= 4.75D-11
 IDIUse=1 WtCom= 1.00D+00 WtEn= 0.00D+00
 Coeff-Com:  0.603D-06-0.924D-06-0.193D-05-0.348D-05 0.119D-04 0.467D-04
 Coeff-Com:  0.422D-04-0.100D-03-0.615D-03-0.777D-03 0.403D-04 0.698D-02
 Coeff-Com:  0.153D-01 0.588D-03-0.921D-01-0.640D-01 0.215D+00 0.920D+00
 Coeff:      0.603D-06-0.924D-06-0.193D-05-0.348D-05 0.119D-04 0.467D-04
 Coeff:      0.422D-04-0.100D-03-0.615D-03-0.777D-03 0.403D-04 0.698D-02
 Coeff:      0.153D-01 0.588D-03-0.921D-01-0.640D-01 0.215D+00 0.920D+00
 Gap=     0.105 Goal=   None    Shift=    0.000
 RMSDP=4.51D-07 MaxDP=4.16D-05 DE=-2.52D-10 OVMax= 1.06D-05

 Cycle  19  Pass 1  IDiag  1:
 RMSU=  1.20D-07    CP:  1.18D+00 -8.02D-04  4.48D-01  1.29D+00  9.83D-01
                    CP:  1.23D+00  8.75D-01  1.43D+00  1.57D+00  1.41D+00
                    CP:  1.09D+00  1.16D+00  1.30D+00  2.13D+00  1.84D+00
                    CP:  1.84D+00  1.13D+00  1.20D+00
 E= -1915.32666341735     Delta-E=       -0.000000000009 Rises=F Damp=F
 DIIS: error= 5.52D-08 at cycle  19 NSaved=  19.
 NSaved=19 IEnMin=19 EnMin= -1915.32666341735     IErMin=19 ErrMin= 5.52D-08
 ErrMax= 5.52D-08  0.00D+00 EMaxC= 1.00D-01 BMatC= 1.56D-12 BMatP= 8.09D-12
 IDIUse=1 WtCom= 1.00D+00 WtEn= 0.00D+00
 Coeff-Com:  0.173D-06-0.181D-06-0.968D-06-0.439D-05 0.397D-06 0.252D-04
 Coeff-Com:  0.515D-04 0.857D-04-0.135D-03-0.551D-03-0.125D-02 0.250D-02
 Coeff-Com:  0.105D-01 0.282D-01-0.345D-01-0.117D+00-0.962D-02 0.446D+00
 Coeff-Com:  0.676D+00
 Coeff:      0.173D-06-0.181D-06-0.968D-06-0.439D-05 0.397D-06 0.252D-04
 Coeff:      0.515D-04 0.857D-04-0.135D-03-0.551D-03-0.125D-02 0.250D-02
 Coeff:      0.105D-01 0.282D-01-0.345D-01-0.117D+00-0.962D-02 0.446D+00
 Coeff:      0.676D+00
 Gap=     0.105 Goal=   None    Shift=    0.000
 RMSDP=8.99D-08 MaxDP=6.09D-06 DE=-9.09D-12 OVMax= 1.79D-06

 Cycle  20  Pass 1  IDiag  1:
 RMSU=  2.86D-08    CP:  1.18D+00 -8.02D-04  4.48D-01  1.29D+00  9.83D-01
                    CP:  1.23D+00  8.75D-01  1.43D+00  1.57D+00  1.41D+00
                    CP:  1.09D+00  1.16D+00  1.30D+00  2.14D+00  1.84D+00
                    CP:  1.86D+00  1.15D+00  1.36D+00  1.12D+00
 E= -1915.32666341754     Delta-E=       -0.000000000189 Rises=F Damp=F
 DIIS: error= 2.25D-08 at cycle  20 NSaved=  20.
 NSaved=20 IEnMin=20 EnMin= -1915.32666341754     IErMin=20 ErrMin= 2.25D-08
 ErrMax= 2.25D-08  0.00D+00 EMaxC= 1.00D-01 BMatC= 9.55D-14 BMatP= 1.56D-12
 IDIUse=1 WtCom= 1.00D+00 WtEn= 0.00D+00
 Coeff-Com: -0.214D-07 0.211D-07-0.531D-07-0.566D-06-0.143D-05-0.150D-05
 Coeff-Com:  0.709D-05 0.355D-04 0.804D-04-0.399D-04-0.256D-03-0.527D-03
 Coeff-Com: -0.186D-03 0.532D-02 0.641D-02-0.138D-01-0.426D-01-0.250D-01
 Coeff-Com:  0.169D+00 0.901D+00
 Coeff:     -0.214D-07 0.211D-07-0.531D-07-0.566D-06-0.143D-05-0.150D-05
 Coeff:      0.709D-05 0.355D-04 0.804D-04-0.399D-04-0.256D-03-0.527D-03
 Coeff:     -0.186D-03 0.532D-02 0.641D-02-0.138D-01-0.426D-01-0.250D-01
 Coeff:      0.169D+00 0.901D+00
 Gap=     0.105 Goal=   None    Shift=    0.000
 RMSDP=8.39D-08 MaxDP=5.20D-06 DE=-1.89D-10 OVMax= 7.48D-07

 Cycle  21  Pass 1  IDiag  1:
 Restarting incremental Fock formation.
 E= -1915.32666341738     Delta-E=        0.000000000161 Rises=F Damp=F
 DIIS: error= 7.21D-09 at cycle  21 NSaved=  20.
 NSaved=20 IEnMin=19 EnMin= -1915.32666341754     IErMin=20 ErrMin= 7.21D-09
 ErrMax= 7.21D-09  0.00D+00 EMaxC= 1.00D-01 BMatC= 2.15D-14 BMatP= 9.55D-14
 IDIUse=1 WtCom= 1.00D+00 WtEn= 0.00D+00
 Coeff-Com: -0.148D-07 0.674D-08 0.201D-06-0.340D-06-0.309D-05-0.334D-05
 Coeff-Com: -0.155D-05 0.401D-04 0.430D-04 0.877D-04-0.348D-03-0.107D-02
 Coeff-Com: -0.200D-02 0.574D-02 0.101D-01-0.165D-01-0.555D-01-0.331D-01
 Coeff-Com:  0.323D+00 0.769D+00
 Coeff:     -0.148D-07 0.674D-08 0.201D-06-0.340D-06-0.309D-05-0.334D-05
 Coeff:     -0.155D-05 0.401D-04 0.430D-04 0.877D-04-0.348D-03-0.107D-02
 Coeff:     -0.200D-02 0.574D-02 0.101D-01-0.165D-01-0.555D-01-0.331D-01
 Coeff:      0.323D+00 0.769D+00
 Gap=     0.105 Goal=   None    Shift=    0.000
 RMSDP=4.11D-08 MaxDP=2.49D-06 DE= 1.61D-10 OVMax= 1.84D-07

 Cycle  22  Pass 1  IDiag  1:
 RMSU=  3.28D-08    CP:  1.00D+00
 E= -1915.32666341735     Delta-E=        0.000000000033 Rises=F Damp=F
 DIIS: error= 4.10D-09 at cycle  22 NSaved=  20.
 NSaved=20 IEnMin=18 EnMin= -1915.32666341754     IErMin=20 ErrMin= 4.10D-09
 ErrMax= 4.10D-09  0.00D+00 EMaxC= 1.00D-01 BMatC= 3.85D-15 BMatP= 2.15D-14
 IDIUse=1 WtCom= 1.00D+00 WtEn= 0.00D+00
 Coeff-Com:  0.733D-08 0.994D-07-0.323D-09-0.107D-05-0.201D-05-0.442D-05
 Coeff-Com:  0.843D-05 0.182D-04 0.563D-04-0.675D-04-0.367D-03-0.140D-02
 Coeff-Com:  0.144D-02 0.592D-02-0.289D-02-0.165D-01-0.406D-01 0.578D-02
 Coeff-Com:  0.322D+00 0.727D+00
 Coeff:      0.733D-08 0.994D-07-0.323D-09-0.107D-05-0.201D-05-0.442D-05
 Coeff:      0.843D-05 0.182D-04 0.563D-04-0.675D-04-0.367D-03-0.140D-02
 Coeff:      0.144D-02 0.592D-02-0.289D-02-0.165D-01-0.406D-01 0.578D-02
 Coeff:      0.322D+00 0.727D+00
 Gap=     0.105 Goal=   None    Shift=    0.000
 RMSDP=9.93D-09 MaxDP=5.50D-07 DE= 3.27D-11 OVMax= 6.74D-08

 SCF Done:  E(RM062X) =  -1915.32666342     A.U. after   22 cycles
            NFock= 22  Conv=0.99D-08     -V/T= 2.0030
 KE= 1.909676881953D+03 PE=-7.024255753042D+03 EE= 1.958933198689D+03
 Leave Link  502 at Tue Jul  5 22:25:33 2022, MaxMem=   671088640 cpu:            2969.6 elap:             633.9
 (Enter /gpfs/software/gaussian16/sse4/tar/g16/l601.exe)
 Copying SCF densities to generalized density rwf, IOpCl= 0 IROHF=0.

 **********************************************************************

            Population analysis using the SCF density.

 **********************************************************************

 Orbital symmetries:
       Occupied  (A) (A) (A) (A) (A) (A) (A) (A) (A) (A) (A) (A)
                 (A) (A) (A) (A) (A) (A) (A) (A) (A) (A) (A) (A)
                 (A) (A) (A) (A) (A) (A) (A) (A) (A) (A) (A) (A)
                 (A) (A) (A) (A) (A) (A) (A) (A) (A) (A) (A) (A)
                 (A) (A) (A) (A) (A) (A) (A) (A) (A) (A) (A) (A)
                 (A) (A) (A) (A) (A) (A) (A) (A)
       Virtual   (A) (A) (A) (A) (A) (A) (A) (A) (A) (A) (A) (A)
                 (A) (A) (A) (A) (A) (A) (A) (A) (A) (A) (A) (A)
                 (A) (A) (A) (A) (A) (A) (A) (A) (A) (A) (A) (A)
                 (A) (A) (A) (A) (A) (A) (A) (A) (A) (A) (A) (A)
                 (A) (A) (A) (A) (A) (A) (A) (A) (A) (A) (A) (A)
                 (A) (A) (A) (A) (A) (A) (A) (A) (A) (A) (A) (A)
                 (A) (A) (A) (A) (A) (A) (A) (A) (A) (A) (A) (A)
                 (A) (A) (A) (A) (A) (A) (A) (A) (A) (A) (A) (A)
                 (A) (A) (A) (A) (A) (A) (A) (A) (A) (A) (A) (A)
                 (A) (A) (A) (A) (A) (A) (A) (A) (A) (A) (A) (A)
                 (A) (A) (A) (A) (A) (A) (A) (A) (A) (A) (A) (A)
                 (A) (A) (A) (A) (A) (A) (A) (A) (A) (A) (A) (A)
                 (A) (A) (A) (A) (A) (A) (A) (A) (A) (A) (A) (A)
                 (A) (A) (A) (A) (A) (A) (A) (A) (A) (A) (A) (A)
                 (A) (A) (A) (A) (A) (A) (A) (A) (A) (A) (A) (A)
                 (A) (A) (A) (A) (A) (A) (A) (A) (A) (A) (A) (A)
                 (A) (A) (A) (A) (A) (A) (A) (A) (A) (A) (A) (A)
                 (A) (A) (A) (A) (A) (A) (A) (A) (A) (A) (A) (A)
                 (A) (A) (A) (A) (A) (A) (A) (A) (A) (A) (A) (A)
                 (A) (A) (A) (A) (A) (A) (A) (A) (A) (A) (A) (A)
                 (A) (A) (A) (A) (A) (A) (A) (A) (A) (A) (A) (A)
                 (A) (A) (A) (A) (A) (A) (A) (A) (A) (A) (A) (A)
                 (A) (A) (A) (A) (A) (A) (A) (A) (A) (A) (A) (A)
                 (A) (A) (A) (A) (A) (A) (A) (A) (A) (A) (A) (A)
                 (A) (A) (A) (A) (A) (A) (A) (A) (A) (A) (A) (A)
                 (A) (A) (A) (A) (A) (A) (A) (A) (A) (A) (A) (A)
                 (A) (A) (A) (A) (A) (A) (A) (A) (A) (A) (A) (A)
                 (A) (A) (A) (A) (A)
 The electronic state is 1-A.
 Alpha  occ. eigenvalues -- -102.58438-102.56862-102.54613 -19.42371 -10.53603
 Alpha  occ. eigenvalues --  -10.49592 -10.49240 -10.48640 -10.48036 -10.47924
 Alpha  occ. eigenvalues --  -10.47337 -10.46512 -10.46432 -10.43912 -10.43732
 Alpha  occ. eigenvalues --  -10.42055  -9.72803  -9.71162  -9.68818  -7.45296
 Alpha  occ. eigenvalues --   -7.44651  -7.44642  -7.43663  -7.43020  -7.42994
 Alpha  occ. eigenvalues --   -7.41330  -7.40682  -7.40644  -0.96379  -0.90859
 Alpha  occ. eigenvalues --   -0.88577  -0.84602  -0.82088  -0.80393  -0.75299
 Alpha  occ. eigenvalues --   -0.72855  -0.68807  -0.68293  -0.59350  -0.57618
 Alpha  occ. eigenvalues --   -0.54792  -0.53679  -0.47351  -0.45335  -0.43472
 Alpha  occ. eigenvalues --   -0.42268  -0.40995  -0.40160  -0.38217  -0.36588
 Alpha  occ. eigenvalues --   -0.36373  -0.35005  -0.34657  -0.32062  -0.31867
 Alpha  occ. eigenvalues --   -0.30813  -0.30194  -0.29289  -0.27685  -0.27152
 Alpha  occ. eigenvalues --   -0.24907  -0.24227  -0.22897  -0.22036  -0.20696
 Alpha  occ. eigenvalues --   -0.16865  -0.16417  -0.10985
 Alpha virt. eigenvalues --   -0.00487   0.08984   0.09746   0.10626   0.10852
 Alpha virt. eigenvalues --    0.11615   0.12757   0.13281   0.14472   0.14602
 Alpha virt. eigenvalues --    0.14813   0.15128   0.15514   0.15708   0.16482
 Alpha virt. eigenvalues --    0.16893   0.17289   0.17783   0.18016   0.18324
 Alpha virt. eigenvalues --    0.18542   0.19251   0.19604   0.20235   0.20481
 Alpha virt. eigenvalues --    0.20814   0.21807   0.21897   0.22247   0.22768
 Alpha virt. eigenvalues --    0.23093   0.23957   0.24489   0.24740   0.25143
 Alpha virt. eigenvalues --    0.25925   0.26550   0.27104   0.27581   0.27844
 Alpha virt. eigenvalues --    0.28238   0.28665   0.29188   0.29579   0.30094
 Alpha virt. eigenvalues --    0.30394   0.30786   0.30993   0.31513   0.31679
 Alpha virt. eigenvalues --    0.32397   0.32827   0.33238   0.33576   0.34083
 Alpha virt. eigenvalues --    0.34505   0.35018   0.35261   0.35661   0.36187
 Alpha virt. eigenvalues --    0.37401   0.37449   0.37571   0.38224   0.38905
 Alpha virt. eigenvalues --    0.40066   0.40401   0.41239   0.42261   0.43284
 Alpha virt. eigenvalues --    0.44019   0.44507   0.45045   0.45613   0.46596
 Alpha virt. eigenvalues --    0.47256   0.47486   0.47598   0.48724   0.50470
 Alpha virt. eigenvalues --    0.52003   0.52468   0.53062   0.56088   0.57013
 Alpha virt. eigenvalues --    0.57170   0.57263   0.58293   0.59477   0.60376
 Alpha virt. eigenvalues --    0.61098   0.62994   0.63224   0.63969   0.65442
 Alpha virt. eigenvalues --    0.66588   0.67224   0.67671   0.68214   0.69147
 Alpha virt. eigenvalues --    0.70329   0.70796   0.71184   0.72007   0.72671
 Alpha virt. eigenvalues --    0.73882   0.74157   0.75378   0.76407   0.77082
 Alpha virt. eigenvalues --    0.77876   0.78116   0.78804   0.80348   0.81120
 Alpha virt. eigenvalues --    0.81474   0.82020   0.82749   0.83904   0.84474
 Alpha virt. eigenvalues --    0.85215   0.86401   0.87777   0.87861   0.89140
 Alpha virt. eigenvalues --    0.90521   0.92862   0.95302   0.97305   0.98073
 Alpha virt. eigenvalues --    0.98153   0.99509   1.00538   1.01488   1.02469
 Alpha virt. eigenvalues --    1.02970   1.03522   1.04235   1.04418   1.04717
 Alpha virt. eigenvalues --    1.04934   1.05756   1.06059   1.07062   1.07427
 Alpha virt. eigenvalues --    1.08163   1.10092   1.10496   1.10958   1.11871
 Alpha virt. eigenvalues --    1.12005   1.12950   1.13243   1.13446   1.15326
 Alpha virt. eigenvalues --    1.16440   1.17347   1.17544   1.18381   1.22461
 Alpha virt. eigenvalues --    1.23135   1.24252   1.26770   1.27062   1.29485
 Alpha virt. eigenvalues --    1.29888   1.32633   1.34122   1.34431   1.36128
 Alpha virt. eigenvalues --    1.36391   1.38250   1.40257   1.42769   1.43453
 Alpha virt. eigenvalues --    1.44669   1.45822   1.46052   1.47252   1.47863
 Alpha virt. eigenvalues --    1.50780   1.52708   1.56516   1.59394   1.60412
 Alpha virt. eigenvalues --    1.64076   1.65788   1.66846   1.69138   1.71574
 Alpha virt. eigenvalues --    1.72030   1.74203   1.76402   1.77579   1.79961
 Alpha virt. eigenvalues --    1.83051   1.84709   1.85209   1.86555   1.89989
 Alpha virt. eigenvalues --    1.92596   1.95149   1.96001   1.96928   1.98198
 Alpha virt. eigenvalues --    1.99867   2.00294   2.00704   2.01554   2.04622
 Alpha virt. eigenvalues --    2.05570   2.05870   2.08253   2.09161   2.09803
 Alpha virt. eigenvalues --    2.10671   2.12759   2.13691   2.16175   2.18540
 Alpha virt. eigenvalues --    2.22504   2.24694   2.25247   2.29970   2.35101
 Alpha virt. eigenvalues --    2.37251   2.37796   2.39781   2.40881   2.41525
 Alpha virt. eigenvalues --    2.41729   2.44828   2.46007   2.46523   2.47662
 Alpha virt. eigenvalues --    2.48638   2.51921   2.54440   2.58863   2.60506
 Alpha virt. eigenvalues --    2.61682   2.63215   2.67282   2.68474   2.70976
 Alpha virt. eigenvalues --    2.75754   2.77911   2.79621   2.81039   2.82364
 Alpha virt. eigenvalues --    2.82733   2.84231   2.85995   2.87671   2.88888
 Alpha virt. eigenvalues --    2.91596   2.92228   2.95376   2.95638   2.99220
 Alpha virt. eigenvalues --    3.02871   3.03961   3.05950   3.07377   3.08371
 Alpha virt. eigenvalues --    3.10496   3.12957   3.18054   3.18987   3.22360
 Alpha virt. eigenvalues --    3.25572   3.29957   3.31141   3.35003   3.35824
 Alpha virt. eigenvalues --    3.36768   3.37071   3.42970   3.51900   3.52902
 Alpha virt. eigenvalues --    3.53602   3.56319   3.61530   3.69350   3.73723
 Alpha virt. eigenvalues --    3.74902   3.82118   3.84796   3.86424   3.99035
 Alpha virt. eigenvalues --    4.12161   4.14926   4.23521   4.27818   4.41025
 Alpha virt. eigenvalues --    4.61868   4.89291   4.94714   5.37444   5.56041
 Alpha virt. eigenvalues --    5.99695  10.06894  10.07936  10.12566  23.57361
 Alpha virt. eigenvalues --   23.73617  24.03060  24.03426  24.04486  24.09311
 Alpha virt. eigenvalues --   24.13198  24.18488  24.19442  24.19948  24.26482
 Alpha virt. eigenvalues --   24.34102  26.02069  26.03195  26.11473  26.33012
 Alpha virt. eigenvalues --   26.34184  26.43285  26.74887  26.76892  26.99681
 Alpha virt. eigenvalues --   50.31682 216.16981 216.18048 216.23248
          Condensed to atoms (all electrons):
               1          2          3          4          5          6
     1  C   35.505469   2.950422  -0.206248 -18.053988  -7.514146  -4.830142
     2  C    2.950422  24.210689  -3.888672 -14.696091   2.506112  -2.313101
     3  C   -0.206248  -3.888672  24.576206  -4.555819  -6.943092  -1.812777
     4  C  -18.053988 -14.696091  -4.555819  54.474286  -4.256535  -5.361544
     5  C   -7.514146   2.506112  -6.943092  -4.256535  23.265286   2.305410
     6  C   -4.830142  -2.313101  -1.812777  -5.361544   2.305410  17.636304
     7  O   -0.087260  -0.051931   0.011217  -0.276357   0.450309  -0.057686
     8  Cl   1.396564   0.684530   0.432962  -3.188931   0.118886  -0.317921
     9  Cl  -2.072033   0.220327  -0.384344   1.246555   0.448768  -0.215610
    10  C   -0.245073   0.243132   0.257440   0.769833  -2.216252   0.130450
    11  C    0.048691  -1.962890   5.880949   0.893685  -4.599625  -3.499563
    12  C   -0.499109  -2.633208  -4.982681   1.603357   1.125640   2.640748
    13  C   -0.053253   1.845893  -1.533431  -3.436707   2.847959   0.250676
    14  C   -0.011597   0.041546   0.122652  -0.089209  -0.461717   0.410517
    15  C    0.007576   0.004793  -0.422338  -0.275995   0.197055   0.143457
    16  Cl  -0.004032  -0.001419  -0.014519   0.003051  -0.053668  -0.128503
    17  H   -0.000515  -0.007945  -0.007653   0.040516   0.063603  -0.042620
    18  H    0.000089  -0.001770  -0.024928   0.001111   0.032364   0.102632
    19  H   -0.012987  -0.198744   0.323937  -0.015769  -0.026400   0.143203
    20  H    0.152603   0.109917   0.041039   0.067378  -0.062545   0.033445
               7          8          9         10         11         12
     1  C   -0.087260   1.396564  -2.072033  -0.245073   0.048691  -0.499109
     2  C   -0.051931   0.684530   0.220327   0.243132  -1.962890  -2.633208
     3  C    0.011217   0.432962  -0.384344   0.257440   5.880949  -4.982681
     4  C   -0.276357  -3.188931   1.246555   0.769833   0.893685   1.603357
     5  C    0.450309   0.118886   0.448768  -2.216252  -4.599625   1.125640
     6  C   -0.057686  -0.317921  -0.215610   0.130450  -3.499563   2.640748
     7  O    8.351359   0.070620  -0.009726   0.104011   0.045721   0.026433
     8  Cl   0.070620  17.950650  -0.370569  -0.038354  -0.036532   0.016763
     9  Cl  -0.009726  -0.370569  17.819483  -0.030279  -0.040235  -0.013259
    10  C    0.104011  -0.038354  -0.030279  14.091437   2.928606  -4.001767
    11  C    0.045721  -0.036532  -0.040235   2.928606  31.444834 -12.927843
    12  C    0.026433   0.016763  -0.013259  -4.001767 -12.927843  32.105796
    13  C   -0.215912  -0.031676   0.002434  -3.659623  -2.284560  -5.126265
    14  C    0.048444   0.012716  -0.007003   0.206567  -2.834862   0.621224
    15  C   -0.016231  -0.006521   0.001263  -2.930197  -6.493282  -1.813702
    16  Cl   0.000021  -0.000042  -0.000005  -0.295470   0.558716  -0.926284
    17  H   -0.001406   0.000221   0.000063   0.006596   0.012145  -0.003058
    18  H   -0.000207  -0.000032   0.000073   0.041065   0.178426  -0.034220
    19  H    0.000138   0.000981  -0.001640   0.045913   0.010283   0.035548
    20  H    0.000203  -0.001593  -0.020102   0.000334   0.019981  -0.000703
              13         14         15         16         17         18
     1  C   -0.053253  -0.011597   0.007576  -0.004032  -0.000515   0.000089
     2  C    1.845893   0.041546   0.004793  -0.001419  -0.007945  -0.001770
     3  C   -1.533431   0.122652  -0.422338  -0.014519  -0.007653  -0.024928
     4  C   -3.436707  -0.089209  -0.275995   0.003051   0.040516   0.001111
     5  C    2.847959  -0.461717   0.197055  -0.053668   0.063603   0.032364
     6  C    0.250676   0.410517   0.143457  -0.128503  -0.042620   0.102632
     7  O   -0.215912   0.048444  -0.016231   0.000021  -0.001406  -0.000207
     8  Cl  -0.031676   0.012716  -0.006521  -0.000042   0.000221  -0.000032
     9  Cl   0.002434  -0.007003   0.001263  -0.000005   0.000063   0.000073
    10  C   -3.659623   0.206567  -2.930197  -0.295470   0.006596   0.041065
    11  C   -2.284560  -2.834862  -6.493282   0.558716   0.012145   0.178426
    12  C   -5.126265   0.621224  -1.813702  -0.926284  -0.003058  -0.034220
    13  C   23.137059  -8.537010   2.669742   0.067222   0.349561  -0.019210
    14  C   -8.537010  17.728589  -1.026956   0.181850  -0.127759   0.009281
    15  C    2.669742  -1.026956  16.442010  -0.448904   0.033261   0.058668
    16  Cl   0.067222   0.181850  -0.448904  17.733188   0.000542  -0.031052
    17  H    0.349561  -0.127759   0.033261   0.000542   0.458664   0.000195
    18  H   -0.019210   0.009281   0.058668  -0.031052   0.000195   0.507272
    19  H    0.001606   0.010337  -0.009078  -0.000004  -0.000042   0.000011
    20  H   -0.004466   0.000133   0.000003   0.000027   0.000001   0.000043
              19         20
     1  C   -0.012987   0.152603
     2  C   -0.198744   0.109917
     3  C    0.323937   0.041039
     4  C   -0.015769   0.067378
     5  C   -0.026400  -0.062545
     6  C    0.143203   0.033445
     7  O    0.000138   0.000203
     8  Cl   0.000981  -0.001593
     9  Cl  -0.001640  -0.020102
    10  C    0.045913   0.000334
    11  C    0.010283   0.019981
    12  C    0.035548  -0.000703
    13  C    0.001606  -0.004466
    14  C    0.010337   0.000133
    15  C   -0.009078   0.000003
    16  Cl  -0.000004   0.000027
    17  H   -0.000042   0.000001
    18  H    0.000011   0.000043
    19  H    0.564422  -0.009906
    20  H   -0.009906   0.531903
 Mulliken charges:
               1
     1  C   -0.471031
     2  C   -1.061589
     3  C   -0.869901
     4  C    1.107173
     5  C   -1.227411
     6  C    0.782624
     7  O   -0.391760
     8  Cl   0.307278
     9  Cl   0.425838
    10  C    0.591632
    11  C   -1.342643
    12  C    0.786590
    13  C   -0.270038
    14  C   -0.297740
    15  C   -0.114626
    16  Cl   0.359284
    17  H    0.225632
    18  H    0.180189
    19  H    0.138193
    20  H    0.142306
 Sum of Mulliken charges =  -1.00000
 Mulliken charges with hydrogens summed into heavy atoms:
               1
     1  C   -0.471031
     2  C   -0.919283
     3  C   -0.731708
     4  C    1.107173
     5  C   -1.227411
     6  C    0.782624
     7  O   -0.391760
     8  Cl   0.307278
     9  Cl   0.425838
    10  C    0.591632
    11  C   -1.162454
    12  C    0.786590
    13  C   -0.044405
    14  C   -0.297740
    15  C   -0.114626
    16  Cl   0.359284
 Electronic spatial extent (au):  <R**2>=           6541.7296
 Charge=             -1.0000 electrons
 Dipole moment (field-independent basis, Debye):
    X=             -2.2388    Y=             -4.5859    Z=              0.3594  Tot=              5.1159
 Quadrupole moment (field-independent basis, Debye-Ang):
   XX=           -170.6490   YY=           -131.7860   ZZ=           -120.2666
   XY=             -2.8683   XZ=              0.4821   YZ=              1.2326
 Traceless Quadrupole moment (field-independent basis, Debye-Ang):
   XX=            -29.7485   YY=              9.1146   ZZ=             20.6339
   XY=             -2.8683   XZ=              0.4821   YZ=              1.2326
 Octapole moment (field-independent basis, Debye-Ang**2):
  XXX=             87.8903  YYY=            -43.5757  ZZZ=             -2.5526  XYY=             -5.3961
  XXY=             -2.0307  XXZ=             -0.7685  XZZ=             12.8585  YZZ=             -1.7948
  YYZ=              3.0642  XYZ=              1.6632
 Hexadecapole moment (field-independent basis, Debye-Ang**3):
 XXXX=          -8386.1175 YYYY=          -1588.3671 ZZZZ=           -151.4671 XXXY=             87.5194
 XXXZ=              5.5430 YYYX=             51.7073 YYYZ=              5.6539 ZZZX=              5.3389
 ZZZY=             -2.1766 XXYY=          -1591.8624 XXZZ=          -1290.9655 YYZZ=           -296.1516
 XXYZ=             -2.0953 YYXZ=              4.7335 ZZXY=             28.9045
 N-N= 1.240319008982D+03 E-N=-7.024255753010D+03  KE= 1.909676881953D+03
 No NMR shielding tensors so no spin-rotation constants.
 Leave Link  601 at Tue Jul  5 22:26:33 2022, MaxMem=   671088640 cpu:               1.4 elap:               0.4
 (Enter /gpfs/software/gaussian16/sse4/tar/g16/l607.exe)
 ******************************Gaussian NBO Version 3.1******************************
             N A T U R A L   A T O M I C   O R B I T A L   A N D
          N A T U R A L   B O N D   O R B I T A L   A N A L Y S I S
 ******************************Gaussian NBO Version 3.1******************************
       /RESON  / : Allow strongly delocalized NBO set

 Analyzing the SCF density

 Job title: ...                                                             

 Storage needed:    481810 in NPA,    641630 in NBO ( 671086480 available)
 GSVD:  LWork=       46720 too small for GESVD, short by      177716 words or      177716 for optimal perf.
 Remove ICRem=  239 ICRemI=  240 L=0 PNAO number  239 atom   11 type  51 NPNAO=  400
   due to symmetric orthogonalization 2, value= 0.00D+00.
 GSVD:  LWork=       47670 too small for GESVD, short by      174875 words or      174875 for optimal perf.

 Computed number of electrons  135.99998682 does not match expected value of   136.


 NATURAL POPULATIONS:  Natural atomic orbital occupancies 
                                                          
   NAO  Atom  No  lang   Type(AO)    Occupancy      Energy
 ----------------------------------------------------------
     1    C    1  S      Cor( 1S)     1.99840     -10.35107
     2    C    1  S      Val( 2S)     0.91866      -0.10218
     3    C    1  S      Ryd( 4S)     0.00099       1.02734
     4    C    1  S      Ryd( 3S)     0.00036       0.65765
     5    C    1  S      Ryd( 5S)     0.00002      23.43653
     6    C    1  px     Val( 2p)     0.95152      -0.04067
     7    C    1  px     Ryd( 4p)     0.00731       1.07973
     8    C    1  px     Ryd( 3p)     0.00030       0.51731
     9    C    1  px     Ryd( 5p)     0.00038       3.28626
    10    C    1  py     Val( 2p)     1.09838      -0.00835
    11    C    1  py     Ryd( 4p)     0.00681       0.95703
    12    C    1  py     Ryd( 3p)     0.00026       0.49711
    13    C    1  py     Ryd( 5p)     0.00029       3.48472
    14    C    1  pz     Val( 2p)     1.07387      -0.03664
    15    C    1  pz     Ryd( 4p)     0.00105       0.74574
    16    C    1  pz     Ryd( 3p)     0.00062       0.40166
    17    C    1  pz     Ryd( 5p)     0.00004       2.86049
    18    C    1  dxy    Ryd( 3d)     0.00134       2.50770
    19    C    1  dxz    Ryd( 3d)     0.00127       1.66634
    20    C    1  dyz    Ryd( 3d)     0.00117       1.77943
    21    C    1  dx2y2  Ryd( 3d)     0.00136       2.40976
    22    C    1  dz2    Ryd( 3d)     0.00086       2.13023

    23    C    2  S      Cor( 1S)     1.99902     -10.26397
    24    C    2  S      Val( 2S)     0.92225      -0.03627
    25    C    2  S      Ryd( 3S)     0.00238       0.96522
    26    C    2  S      Ryd( 4S)     0.00028       1.26562
    27    C    2  S      Ryd( 5S)     0.00001      22.73535
    28    C    2  px     Val( 2p)     1.07195       0.04392
    29    C    2  px     Ryd( 4p)     0.00666       0.88902
    30    C    2  px     Ryd( 3p)     0.00034       0.57881
    31    C    2  px     Ryd( 5p)     0.00018       3.26977
    32    C    2  py     Val( 2p)     1.17906       0.03096
    33    C    2  py     Ryd( 4p)     0.00528       1.17143
    34    C    2  py     Ryd( 3p)     0.00055       0.52566
    35    C    2  py     Ryd( 5p)     0.00007       3.24735
    36    C    2  pz     Val( 2p)     1.13623      -0.00785
    37    C    2  pz     Ryd( 4p)     0.00381       0.62848
    38    C    2  pz     Ryd( 3p)     0.00060       0.41960
    39    C    2  pz     Ryd( 5p)     0.00003       2.90272
    40    C    2  dxy    Ryd( 3d)     0.00059       2.73455
    41    C    2  dxz    Ryd( 3d)     0.00044       1.83476
    42    C    2  dyz    Ryd( 3d)     0.00039       1.78015
    43    C    2  dx2y2  Ryd( 3d)     0.00048       2.65525
    44    C    2  dz2    Ryd( 3d)     0.00045       2.19283

    45    C    3  S      Cor( 1S)     1.99918     -10.28573
    46    C    3  S      Val( 2S)     0.93318      -0.05759
    47    C    3  S      Ryd( 4S)     0.00149       0.95440
    48    C    3  S      Ryd( 3S)     0.00015       0.83986
    49    C    3  S      Ryd( 5S)     0.00001      23.25478
    50    C    3  px     Val( 2p)     1.11288       0.05144
    51    C    3  px     Ryd( 4p)     0.00428       1.23091
    52    C    3  px     Ryd( 3p)     0.00046       0.66636
    53    C    3  px     Ryd( 5p)     0.00010       3.36325
    54    C    3  py     Val( 2p)     1.10868       0.05668
    55    C    3  py     Ryd( 4p)     0.00436       1.08565
    56    C    3  py     Ryd( 3p)     0.00048       0.47765
    57    C    3  py     Ryd( 5p)     0.00010       3.43197
    58    C    3  pz     Val( 2p)     0.99855      -0.00116
    59    C    3  pz     Ryd( 4p)     0.00066       0.69867
    60    C    3  pz     Ryd( 3p)     0.00075       0.44753
    61    C    3  pz     Ryd( 5p)     0.00001       2.85728
    62    C    3  dxy    Ryd( 3d)     0.00067       2.65493
    63    C    3  dxz    Ryd( 3d)     0.00048       1.78649
    64    C    3  dyz    Ryd( 3d)     0.00068       1.81878
    65    C    3  dx2y2  Ryd( 3d)     0.00040       2.68689
    66    C    3  dz2    Ryd( 3d)     0.00038       2.18129

    67    C    4  S      Cor( 1S)     1.99847     -10.34343
    68    C    4  S      Val( 2S)     0.94922      -0.11366
    69    C    4  S      Ryd( 4S)     0.00167       1.11235
    70    C    4  S      Ryd( 3S)     0.00032       0.66280
    71    C    4  S      Ryd( 5S)     0.00001      23.50249
    72    C    4  px     Val( 2p)     0.99482      -0.00974
    73    C    4  px     Ryd( 4p)     0.00668       1.09767
    74    C    4  px     Ryd( 3p)     0.00036       0.93715
    75    C    4  px     Ryd( 5p)     0.00022       2.97998
    76    C    4  py     Val( 2p)     1.01120       0.00468
    77    C    4  py     Ryd( 4p)     0.00666       1.02423
    78    C    4  py     Ryd( 3p)     0.00036       0.91514
    79    C    4  py     Ryd( 5p)     0.00030       3.05693
    80    C    4  pz     Val( 2p)     1.17029      -0.03231
    81    C    4  pz     Ryd( 4p)     0.00240       0.73756
    82    C    4  pz     Ryd( 3p)     0.00069       0.61142
    83    C    4  pz     Ryd( 5p)     0.00004       2.73493
    84    C    4  dxy    Ryd( 3d)     0.00140       2.34455
    85    C    4  dxz    Ryd( 3d)     0.00091       1.69751
    86    C    4  dyz    Ryd( 3d)     0.00087       1.74675
    87    C    4  dx2y2  Ryd( 3d)     0.00114       2.51526
    88    C    4  dz2    Ryd( 3d)     0.00096       2.11913

    89    C    5  S      Cor( 1S)     1.99889     -10.34085
    90    C    5  S      Val( 2S)     0.80673       0.01517
    91    C    5  S      Ryd( 4S)     0.00290       1.36491
    92    C    5  S      Ryd( 3S)     0.00019       1.05192
    93    C    5  S      Ryd( 5S)     0.00003      22.47546
    94    C    5  px     Val( 2p)     1.03579       0.06987
    95    C    5  px     Ryd( 4p)     0.00561       1.45962
    96    C    5  px     Ryd( 3p)     0.00033       0.63226
    97    C    5  px     Ryd( 5p)     0.00012       2.94763
    98    C    5  py     Val( 2p)     0.85471       0.11131
    99    C    5  py     Ryd( 4p)     0.01627       1.28587
   100    C    5  py     Ryd( 3p)     0.00083       0.58199
   101    C    5  py     Ryd( 5p)     0.00011       3.06938
   102    C    5  pz     Val( 2p)     0.87407       0.03496
   103    C    5  pz     Ryd( 4p)     0.00116       0.83914
   104    C    5  pz     Ryd( 3p)     0.00082       0.43403
   105    C    5  pz     Ryd( 5p)     0.00006       2.85021
   106    C    5  dxy    Ryd( 3d)     0.00336       2.68670
   107    C    5  dxz    Ryd( 3d)     0.00046       1.78271
   108    C    5  dyz    Ryd( 3d)     0.00417       1.82669
   109    C    5  dx2y2  Ryd( 3d)     0.00124       2.68380
   110    C    5  dz2    Ryd( 3d)     0.00052       2.19147

   111    C    6  S      Cor( 1S)     1.99899     -10.29847
   112    C    6  S      Val( 2S)     0.89318      -0.04025
   113    C    6  S      Ryd( 3S)     0.00108       0.98399
   114    C    6  S      Ryd( 4S)     0.00016       1.05056
   115    C    6  S      Ryd( 5S)     0.00001      23.29371
   116    C    6  px     Val( 2p)     1.03801       0.05939
   117    C    6  px     Ryd( 4p)     0.00453       1.38716
   118    C    6  px     Ryd( 3p)     0.00031       0.78218
   119    C    6  px     Ryd( 5p)     0.00011       3.59148
   120    C    6  py     Val( 2p)     1.07021       0.04530
   121    C    6  py     Ryd( 4p)     0.00609       1.23514
   122    C    6  py     Ryd( 3p)     0.00020       0.71577
   123    C    6  py     Ryd( 5p)     0.00013       3.60311
   124    C    6  pz     Val( 2p)     1.14617      -0.00171
   125    C    6  pz     Ryd( 4p)     0.00304       0.72097
   126    C    6  pz     Ryd( 3p)     0.00051       0.50976
   127    C    6  pz     Ryd( 5p)     0.00003       2.96274
   128    C    6  dxy    Ryd( 3d)     0.00064       2.61055
   129    C    6  dxz    Ryd( 3d)     0.00041       1.79162
   130    C    6  dyz    Ryd( 3d)     0.00044       1.80414
   131    C    6  dx2y2  Ryd( 3d)     0.00054       2.61001
   132    C    6  dz2    Ryd( 3d)     0.00045       2.22194

   133    O    7  S      Cor( 1S)     1.99982     -19.18010
   134    O    7  S      Val( 2S)     1.71440      -0.79606
   135    O    7  S      Ryd( 3S)     0.00168       1.34514
   136    O    7  S      Ryd( 4S)     0.00008       1.46668
   137    O    7  S      Ryd( 5S)     0.00000      49.96669
   138    O    7  px     Val( 2p)     1.90016      -0.16373
   139    O    7  px     Ryd( 3p)     0.00238       0.96934
   140    O    7  px     Ryd( 4p)     0.00036       1.26225
   141    O    7  px     Ryd( 5p)     0.00001       5.39010
   142    O    7  py     Val( 2p)     1.52688      -0.15069
   143    O    7  py     Ryd( 3p)     0.00088       0.77679
   144    O    7  py     Ryd( 4p)     0.00022       1.11874
   145    O    7  py     Ryd( 5p)     0.00009       5.55942
   146    O    7  pz     Val( 2p)     1.60056      -0.12403
   147    O    7  pz     Ryd( 3p)     0.00274       0.69893
   148    O    7  pz     Ryd( 4p)     0.00015       1.14465
   149    O    7  pz     Ryd( 5p)     0.00002       5.29623
   150    O    7  dxy    Ryd( 3d)     0.00117       3.45620
   151    O    7  dxz    Ryd( 3d)     0.00003       3.11711
   152    O    7  dyz    Ryd( 3d)     0.00141       3.31820
   153    O    7  dx2y2  Ryd( 3d)     0.00125       3.72883
   154    O    7  dz2    Ryd( 3d)     0.00038       3.33779

   155   Cl    8  S      Cor( 1S)     2.00000    -101.10343
   156   Cl    8  S      Cor( 2S)     1.99974     -10.81599
   157   Cl    8  S      Val( 3S)     1.83341      -0.94512
   158   Cl    8  S      Ryd( 4S)     0.00275       0.87751
   159   Cl    8  S      Ryd( 5S)     0.00010       1.24624
   160   Cl    8  S      Ryd( 6S)     0.00000      18.05915
   161   Cl    8  S      Ryd( 7S)     0.00000     207.76242
   162   Cl    8  px     Cor( 2p)     1.99995      -7.40449
   163   Cl    8  px     Val( 3p)     1.49787      -0.19188
   164   Cl    8  px     Ryd( 5p)     0.00281       0.53976
   165   Cl    8  px     Ryd( 4p)     0.00022       0.44869
   166   Cl    8  px     Ryd( 6p)     0.00003       3.75396
   167   Cl    8  px     Ryd( 7p)     0.00000      25.26396
   168   Cl    8  py     Cor( 2p)     1.99997      -7.40304
   169   Cl    8  py     Val( 3p)     1.72244      -0.22045
   170   Cl    8  py     Ryd( 5p)     0.00236       0.56239
   171   Cl    8  py     Ryd( 4p)     0.00025       0.44071
   172   Cl    8  py     Ryd( 6p)     0.00002       3.55822
   173   Cl    8  py     Ryd( 7p)     0.00000      25.24707
   174   Cl    8  pz     Cor( 2p)     1.99999      -7.40176
   175   Cl    8  pz     Val( 3p)     1.94238      -0.25211
   176   Cl    8  pz     Ryd( 5p)     0.00328       0.54457
   177   Cl    8  pz     Ryd( 4p)     0.00018       0.40856
   178   Cl    8  pz     Ryd( 6p)     0.00001       3.18191
   179   Cl    8  pz     Ryd( 7p)     0.00000      25.18148
   180   Cl    8  dxy    Ryd( 3d)     0.00398       1.41412
   181   Cl    8  dxz    Ryd( 3d)     0.00142       1.11772
   182   Cl    8  dyz    Ryd( 3d)     0.00109       1.09764
   183   Cl    8  dx2y2  Ryd( 3d)     0.00120       1.35289
   184   Cl    8  dz2    Ryd( 3d)     0.00138       1.19311

   185   Cl    9  S      Cor( 1S)     2.00000    -101.12222
   186   Cl    9  S      Cor( 2S)     1.99971     -10.82770
   187   Cl    9  S      Val( 3S)     1.82053      -0.97149
   188   Cl    9  S      Ryd( 4S)     0.00284       0.84185
   189   Cl    9  S      Ryd( 5S)     0.00007       1.36889
   190   Cl    9  S      Ryd( 6S)     0.00000      18.04352
   191   Cl    9  S      Ryd( 7S)     0.00000     207.67274
   192   Cl    9  px     Cor( 2p)     1.99993      -7.42808
   193   Cl    9  px     Val( 3p)     1.39386      -0.20195
   194   Cl    9  px     Ryd( 5p)     0.00349       0.50844
   195   Cl    9  px     Ryd( 4p)     0.00023       0.44358
   196   Cl    9  px     Ryd( 6p)     0.00002       4.96273
   197   Cl    9  px     Ryd( 7p)     0.00000      24.11247
   198   Cl    9  py     Cor( 2p)     1.99998      -7.42538
   199   Cl    9  py     Val( 3p)     1.84242      -0.26209
   200   Cl    9  py     Ryd( 5p)     0.00219       0.52930
   201   Cl    9  py     Ryd( 4p)     0.00010       0.47955
   202   Cl    9  py     Ryd( 6p)     0.00002       4.44811
   203   Cl    9  py     Ryd( 7p)     0.00000      24.17462
   204   Cl    9  pz     Cor( 2p)     1.99999      -7.42474
   205   Cl    9  pz     Val( 3p)     1.93328      -0.27547
   206   Cl    9  pz     Ryd( 5p)     0.00249       0.52249
   207   Cl    9  pz     Ryd( 4p)     0.00016       0.43995
   208   Cl    9  pz     Ryd( 6p)     0.00001       4.07101
   209   Cl    9  pz     Ryd( 7p)     0.00000      24.19699
   210   Cl    9  dxy    Ryd( 3d)     0.00313       1.37475
   211   Cl    9  dxz    Ryd( 3d)     0.00216       1.10882
   212   Cl    9  dyz    Ryd( 3d)     0.00040       1.06019
   213   Cl    9  dx2y2  Ryd( 3d)     0.00246       1.35527
   214   Cl    9  dz2    Ryd( 3d)     0.00141       1.17124

   215    C   10  S      Cor( 1S)     1.99904     -10.33027
   216    C   10  S      Val( 2S)     0.89273      -0.05792
   217    C   10  S      Ryd( 3S)     0.00131       0.84640
   218    C   10  S      Ryd( 4S)     0.00020       0.84974
   219    C   10  S      Ryd( 5S)     0.00001      23.44472
   220    C   10  px     Val( 2p)     1.07227       0.03273
   221    C   10  px     Ryd( 4p)     0.00676       1.22459
   222    C   10  px     Ryd( 3p)     0.00062       0.87016
   223    C   10  px     Ryd( 5p)     0.00009       3.45268
   224    C   10  py     Val( 2p)     1.05843       0.01998
   225    C   10  py     Ryd( 4p)     0.00695       1.14232
   226    C   10  py     Ryd( 3p)     0.00033       0.83173
   227    C   10  py     Ryd( 5p)     0.00016       3.41583
   228    C   10  pz     Val( 2p)     0.97235      -0.00852
   229    C   10  pz     Ryd( 4p)     0.00046       0.72790
   230    C   10  pz     Ryd( 3p)     0.00040       0.59490
   231    C   10  pz     Ryd( 5p)     0.00001       2.78021
   232    C   10  dxy    Ryd( 3d)     0.00060       2.65286
   233    C   10  dxz    Ryd( 3d)     0.00099       1.78332
   234    C   10  dyz    Ryd( 3d)     0.00051       1.80256
   235    C   10  dx2y2  Ryd( 3d)     0.00049       2.54762
   236    C   10  dz2    Ryd( 3d)     0.00034       2.16667

   237    C   11  S      Cor( 1S)     1.99885     -10.31181
   238    C   11  S      Val( 2S)     0.92991      -0.09075
   239    C   11  S      Ryd( 3S)     0.00196       0.85646
   240    C   11  S      Ryd( 4S)     0.00002      23.52050
   241    C   11  px     Val( 2p)     1.06154       0.01480
   242    C   11  px     Ryd( 4p)     0.00371       1.03369
   243    C   11  px     Ryd( 3p)     0.00051       0.62594
   244    C   11  px     Ryd( 5p)     0.00014       3.39756
   245    C   11  py     Val( 2p)     1.17744       0.00712
   246    C   11  py     Ryd( 4p)     0.00573       1.05294
   247    C   11  py     Ryd( 3p)     0.00050       0.50389
   248    C   11  py     Ryd( 5p)     0.00007       3.41870
   249    C   11  pz     Val( 2p)     1.02882      -0.03021
   250    C   11  pz     Ryd( 4p)     0.00116       0.65160
   251    C   11  pz     Ryd( 3p)     0.00073       0.40719
   252    C   11  pz     Ryd( 5p)     0.00001       2.89742
   253    C   11  dxy    Ryd( 3d)     0.00045       2.62301
   254    C   11  dxz    Ryd( 3d)     0.00054       1.80385
   255    C   11  dyz    Ryd( 3d)     0.00042       1.76120
   256    C   11  dx2y2  Ryd( 3d)     0.00073       2.61857
   257    C   11  dz2    Ryd( 3d)     0.00049       2.11104

   258    C   12  S      Cor( 1S)     1.99854     -10.40294
   259    C   12  S      Val( 2S)     0.94708      -0.15982
   260    C   12  S      Ryd( 3S)     0.00210       0.66082
   261    C   12  S      Ryd( 4S)     0.00030       0.85127
   262    C   12  S      Ryd( 5S)     0.00001      23.43275
   263    C   12  px     Val( 2p)     1.04379      -0.05973
   264    C   12  px     Ryd( 4p)     0.00705       0.90074
   265    C   12  px     Ryd( 3p)     0.00049       0.73699
   266    C   12  px     Ryd( 5p)     0.00028       3.07370
   267    C   12  py     Val( 2p)     1.01473      -0.07297
   268    C   12  py     Ryd( 4p)     0.00673       0.96746
   269    C   12  py     Ryd( 3p)     0.00062       0.79186
   270    C   12  py     Ryd( 5p)     0.00025       3.01237
   271    C   12  pz     Val( 2p)     1.12746      -0.07714
   272    C   12  pz     Ryd( 3p)     0.00112       0.71647
   273    C   12  pz     Ryd( 4p)     0.00034       0.74505
   274    C   12  pz     Ryd( 5p)     0.00009       2.46620
   275    C   12  dxy    Ryd( 3d)     0.00245       2.29945
   276    C   12  dxz    Ryd( 3d)     0.00119       1.69180
   277    C   12  dyz    Ryd( 3d)     0.00130       1.70105
   278    C   12  dx2y2  Ryd( 3d)     0.00116       2.51892
   279    C   12  dz2    Ryd( 3d)     0.00089       2.06168

   280    C   13  S      Cor( 1S)     1.99896     -10.31699
   281    C   13  S      Val( 2S)     0.96969      -0.09836
   282    C   13  S      Ryd( 4S)     0.00212       0.86988
   283    C   13  S      Ryd( 3S)     0.00025       0.66730
   284    C   13  S      Ryd( 5S)     0.00001      23.47545
   285    C   13  px     Val( 2p)     1.11066       0.00994
   286    C   13  px     Ryd( 4p)     0.00484       1.01431
   287    C   13  px     Ryd( 3p)     0.00080       0.67371
   288    C   13  px     Ryd( 5p)     0.00010       3.44920
   289    C   13  py     Val( 2p)     1.15511       0.02291
   290    C   13  py     Ryd( 4p)     0.00637       0.86464
   291    C   13  py     Ryd( 3p)     0.00050       0.47316
   292    C   13  py     Ryd( 5p)     0.00018       3.50423
   293    C   13  pz     Val( 2p)     1.02236      -0.02029
   294    C   13  pz     Ryd( 4p)     0.00155       0.62958
   295    C   13  pz     Ryd( 3p)     0.00038       0.45932
   296    C   13  pz     Ryd( 5p)     0.00002       2.89900
   297    C   13  dxy    Ryd( 3d)     0.00121       2.58849
   298    C   13  dxz    Ryd( 3d)     0.00079       1.77491
   299    C   13  dyz    Ryd( 3d)     0.00051       1.80574
   300    C   13  dx2y2  Ryd( 3d)     0.00061       2.64855
   301    C   13  dz2    Ryd( 3d)     0.00041       2.11873

   302    C   14  S      Cor( 1S)     1.99828     -10.37025
   303    C   14  S      Val( 2S)     1.01651      -0.13070
   304    C   14  S      Ryd( 3S)     0.00521       0.74124
   305    C   14  S      Ryd( 4S)     0.00024       1.07642
   306    C   14  S      Ryd( 5S)     0.00001      23.19994
   307    C   14  px     Val( 2p)     0.96786       0.07160
   308    C   14  px     Ryd( 4p)     0.00919       0.80558
   309    C   14  px     Ryd( 3p)     0.00058       0.62696
   310    C   14  px     Ryd( 5p)     0.00007       3.22081
   311    C   14  py     Val( 2p)     0.92948      -0.00961
   312    C   14  py     Ryd( 4p)     0.00301       0.65949
   313    C   14  py     Ryd( 3p)     0.00042       0.48318
   314    C   14  py     Ryd( 5p)     0.00007       2.97008
   315    C   14  pz     Val( 2p)     0.97896      -0.01542
   316    C   14  pz     Ryd( 4p)     0.00059       0.64343
   317    C   14  pz     Ryd( 3p)     0.00010       0.56901
   318    C   14  pz     Ryd( 5p)     0.00001       2.66877
   319    C   14  dxy    Ryd( 3d)     0.00057       2.48892
   320    C   14  dxz    Ryd( 3d)     0.00070       1.79816
   321    C   14  dyz    Ryd( 3d)     0.00080       1.65362
   322    C   14  dx2y2  Ryd( 3d)     0.00107       2.27953
   323    C   14  dz2    Ryd( 3d)     0.00038       2.05556

   324    C   15  S      Cor( 1S)     1.99798     -10.35569
   325    C   15  S      Val( 2S)     0.99457      -0.11260
   326    C   15  S      Ryd( 3S)     0.00575       0.77551
   327    C   15  S      Ryd( 4S)     0.00052       0.97904
   328    C   15  S      Ryd( 5S)     0.00000      23.33606
   329    C   15  px     Val( 2p)     1.03518      -0.02519
   330    C   15  px     Ryd( 4p)     0.00468       0.66512
   331    C   15  px     Ryd( 3p)     0.00029       0.43148
   332    C   15  px     Ryd( 5p)     0.00008       3.02772
   333    C   15  py     Val( 2p)     0.98587       0.04840
   334    C   15  py     Ryd( 4p)     0.00652       0.82494
   335    C   15  py     Ryd( 3p)     0.00052       0.54133
   336    C   15  py     Ryd( 5p)     0.00013       3.26140
   337    C   15  pz     Val( 2p)     0.99178      -0.01609
   338    C   15  pz     Ryd( 4p)     0.00140       0.64548
   339    C   15  pz     Ryd( 3p)     0.00034       0.48025
   340    C   15  pz     Ryd( 5p)     0.00003       2.75675
   341    C   15  dxy    Ryd( 3d)     0.00062       2.52747
   342    C   15  dxz    Ryd( 3d)     0.00090       1.66366
   343    C   15  dyz    Ryd( 3d)     0.00056       1.80783
   344    C   15  dx2y2  Ryd( 3d)     0.00135       2.25121
   345    C   15  dz2    Ryd( 3d)     0.00043       2.05986

   346   Cl   16  S      Cor( 1S)     2.00000    -101.14573
   347   Cl   16  S      Cor( 2S)     1.99969     -10.82956
   348   Cl   16  S      Val( 3S)     1.81747      -0.99185
   349   Cl   16  S      Ryd( 4S)     0.00222       0.71359
   350   Cl   16  S      Ryd( 5S)     0.00026       1.31280
   351   Cl   16  S      Ryd( 6S)     0.00000      18.12381
   352   Cl   16  S      Ryd( 7S)     0.00000     207.64206
   353   Cl   16  px     Cor( 2p)     1.99995      -7.44306
   354   Cl   16  px     Val( 3p)     1.61755      -0.25134
   355   Cl   16  px     Ryd( 4p)     0.00317       0.51394
   356   Cl   16  px     Ryd( 5p)     0.00013       0.60159
   357   Cl   16  px     Ryd( 6p)     0.00002       3.92344
   358   Cl   16  px     Ryd( 7p)     0.00000      24.66175
   359   Cl   16  py     Cor( 2p)     1.99995      -7.44291
   360   Cl   16  py     Val( 3p)     1.62730      -0.25132
   361   Cl   16  py     Ryd( 4p)     0.00306       0.51647
   362   Cl   16  py     Ryd( 5p)     0.00025       0.60927
   363   Cl   16  py     Ryd( 6p)     0.00001       3.86422
   364   Cl   16  py     Ryd( 7p)     0.00000      24.66775
   365   Cl   16  pz     Cor( 2p)     1.99999      -7.44094
   366   Cl   16  pz     Val( 3p)     1.93553      -0.29378
   367   Cl   16  pz     Ryd( 4p)     0.00254       0.52777
   368   Cl   16  pz     Ryd( 5p)     0.00013       0.61612
   369   Cl   16  pz     Ryd( 6p)     0.00000       3.39481
   370   Cl   16  pz     Ryd( 7p)     0.00000      24.62229
   371   Cl   16  dxy    Ryd( 3d)     0.00451       1.37529
   372   Cl   16  dxz    Ryd( 3d)     0.00133       1.06533
   373   Cl   16  dyz    Ryd( 3d)     0.00131       1.06949
   374   Cl   16  dx2y2  Ryd( 3d)     0.00121       1.28005
   375   Cl   16  dz2    Ryd( 3d)     0.00142       1.14786

   376    H   17  S      Val( 1S)     0.73200       0.21910
   377    H   17  S      Ryd( 2S)     0.00124       1.21778
   378    H   17  S      Ryd( 3S)     0.00020       1.85787
   379    H   17  px     Ryd( 2p)     0.00029       2.42513
   380    H   17  py     Ryd( 2p)     0.00025       2.56004
   381    H   17  pz     Ryd( 2p)     0.00006       1.79156

   382    H   18  S      Val( 1S)     0.77143       0.15319
   383    H   18  S      Ryd( 2S)     0.00098       1.21472
   384    H   18  S      Ryd( 3S)     0.00020       1.84109
   385    H   18  px     Ryd( 2p)     0.00014       2.12747
   386    H   18  py     Ryd( 2p)     0.00039       2.78622
   387    H   18  pz     Ryd( 2p)     0.00014       1.74984

   388    H   19  S      Val( 1S)     0.80671       0.16185
   389    H   19  S      Ryd( 2S)     0.00093       1.21098
   390    H   19  S      Ryd( 3S)     0.00019       1.83535
   391    H   19  px     Ryd( 2p)     0.00022       2.49893
   392    H   19  py     Ryd( 2p)     0.00027       2.48951
   393    H   19  pz     Ryd( 2p)     0.00018       1.75409

   394    H   20  S      Val( 1S)     0.78631       0.16621
   395    H   20  S      Ryd( 2S)     0.00098       0.97679
   396    H   20  S      Ryd( 3S)     0.00020       2.04486
   397    H   20  px     Ryd( 2p)     0.00012       2.15288
   398    H   20  py     Ryd( 2p)     0.00034       2.81518
   399    H   20  pz     Ryd( 2p)     0.00021       1.75615

 WARNING:  1 low occupancy (<1.9990e) core orbital  found on  C    1
           1 low occupancy (<1.9990e) core orbital  found on  C    4
           1 low occupancy (<1.9990e) core orbital  found on  C    5
           1 low occupancy (<1.9990e) core orbital  found on  C    6
           1 low occupancy (<1.9990e) core orbital  found on  C   11
           1 low occupancy (<1.9990e) core orbital  found on  C   12
           1 low occupancy (<1.9990e) core orbital  found on  C   13
           1 low occupancy (<1.9990e) core orbital  found on  C   14
           1 low occupancy (<1.9990e) core orbital  found on  C   15

 WARNING:  Population inversion found on atom  C    1
           Population inversion found on atom  C    2
           Population inversion found on atom  C    3
           Population inversion found on atom  C    4
           Population inversion found on atom  C    5
           Population inversion found on atom  C    6
           Population inversion found on atom Cl    8
           Population inversion found on atom Cl    9
           Population inversion found on atom  C   10
           Population inversion found on atom  C   11
           Population inversion found on atom  C   12
           Population inversion found on atom  C   13
           Population inversion found on atom  C   14
           Population inversion found on atom  C   15


 Summary of Natural Population Analysis:                  
                                                          
                                       Natural Population 
                Natural  -----------------------------------------------
    Atom  No    Charge         Core      Valence    Rydberg      Total
 -----------------------------------------------------------------------
      C    1   -0.06526      1.99840     4.04244    0.02442     6.06526
      C    2   -0.33104      1.99902     4.30949    0.02253     6.33104
      C    3   -0.16795      1.99918     4.15329    0.01548     6.16795
      C    4   -0.14898      1.99847     4.12553    0.02499     6.14898
      C    5    0.39164      1.99889     3.57130    0.03817     5.60836
      C    6   -0.16525      1.99899     4.14757    0.01869     6.16525
      O    7   -0.75466      1.99982     6.74200    0.01284     8.75466
     Cl    8   -0.01683      9.99965     6.99610    0.02108    17.01683
     Cl    9   -0.01086      9.99961     6.99009    0.02115    17.01086
      C   10   -0.01505      1.99904     3.99578    0.02023     6.01505
      C   11   -0.21373      1.99885     4.19771    0.01717     6.21373
      C   12   -0.15797      1.99854     4.13306    0.02636     6.15797
      C   13   -0.27743      1.99896     4.25782    0.02065     6.27743
      C   14    0.08589      1.99828     3.89281    0.02302     5.91411
      C   15   -0.02951      1.99798     4.00741    0.02412     6.02951
     Cl   16   -0.01903      9.99959     6.99786    0.02157    17.01903
      H   17    0.26595      0.00000     0.73200    0.00205     0.73405
      H   18    0.22673      0.00000     0.77143    0.00184     0.77327
      H   19    0.19150      0.00000     0.80671    0.00179     0.80850
      H   20    0.21184      0.00000     0.78631    0.00185     0.78816
 =======================================================================
   * Total *   -0.99999     55.98327    79.65670    0.36002   135.99999

                                 Natural Population      
 --------------------------------------------------------
   Core                      55.98327 ( 99.9701% of  56)
   Valence                   79.65670 ( 99.5709% of  80)
   Natural Minimal Basis    135.63997 ( 99.7353% of 136)
   Natural Rydberg Basis      0.36002 (  0.2647% of 136)
 --------------------------------------------------------

    Atom  No          Natural Electron Configuration
 ----------------------------------------------------------------------------
      C    1      [core]2S( 0.92)2p( 3.12)3d( 0.01)4p( 0.02)
      C    2      [core]2S( 0.92)2p( 3.39)4p( 0.02)
      C    3      [core]2S( 0.93)2p( 3.22)4p( 0.01)
      C    4      [core]2S( 0.95)2p( 3.18)3d( 0.01)4p( 0.02)
      C    5      [core]2S( 0.81)2p( 2.76)3d( 0.01)4p( 0.02)
      C    6      [core]2S( 0.89)2p( 3.25)4p( 0.01)
      O    7      [core]2S( 1.71)2p( 5.03)3p( 0.01)
     Cl    8      [core]3S( 1.83)3p( 5.16)3d( 0.01)5p( 0.01)
     Cl    9      [core]3S( 1.82)3p( 5.17)3d( 0.01)5p( 0.01)
      C   10      [core]2S( 0.89)2p( 3.10)4p( 0.01)
      C   11      [core]2S( 0.93)2p( 3.27)4p( 0.01)
      C   12      [core]2S( 0.95)2p( 3.19)3d( 0.01)4p( 0.01)
      C   13      [core]2S( 0.97)2p( 3.29)4p( 0.01)
      C   14      [core]2S( 1.02)2p( 2.88)3S( 0.01)4p( 0.01)
      C   15      [core]2S( 0.99)2p( 3.01)3S( 0.01)4p( 0.01)
     Cl   16      [core]3S( 1.82)3p( 5.18)3d( 0.01)4p( 0.01)
      H   17            1S( 0.73)
      H   18            1S( 0.77)
      H   19            1S( 0.81)
      H   20            1S( 0.79)


 NATURAL BOND ORBITAL ANALYSIS:

                       Occupancies       Lewis Structure    Low   High
           Occ.    -------------------  -----------------   occ   occ
  Cycle   Thresh.   Lewis   Non-Lewis     CR  BD  3C  LP    (L)   (NL)   Dev
 =============================================================================
   1(1)    1.90   129.64485   6.35515     28  23   0  17     7      6    0.47
   2(2)    1.90   129.64485   6.35515     28  23   0  17     7      6    0.47
   3(1)    1.80   130.22369   5.77631     28  24   0  16     5      6    0.47
   4(2)    1.80   130.22369   5.77631     28  24   0  16     5      6    0.47
   5(1)    1.70   131.30227   4.69773     28  26   0  14     3      6    0.47
   6(2)    1.70   131.37113   4.62887     28  26   0  14     3      6    0.47
   7(3)    1.70   131.37113   4.62887     28  26   0  14     3      6    0.47
   8(1)    1.60   132.23901   3.76099     28  27   0  13     1      6    0.45
   9(2)    1.60   132.23901   3.76099     28  27   0  13     1      6    0.45
  10(1)    1.50   132.64045   3.35955     28  28   0  12     0      6    0.45
  11(2)    1.50   132.23901   3.76099     28  27   0  13     1      6    0.45
  12(3)    1.50   132.64045   3.35955     28  28   0  12     0      6    0.45
 -----------------------------------------------------------------------------

 Structure accepted: RESONANCE keyword permits strongly delocalized structure

 WARNING:  1 low occupancy (<1.9990e) core orbital  found on  C    1
           1 low occupancy (<1.9990e) core orbital  found on  C    4
           1 low occupancy (<1.9990e) core orbital  found on  C    5
           1 low occupancy (<1.9990e) core orbital  found on  C    6
           1 low occupancy (<1.9990e) core orbital  found on  C   11
           1 low occupancy (<1.9990e) core orbital  found on  C   12
           1 low occupancy (<1.9990e) core orbital  found on  C   13
           1 low occupancy (<1.9990e) core orbital  found on  C   14
           1 low occupancy (<1.9990e) core orbital  found on  C   15

 --------------------------------------------------------
   Core                     55.98327 ( 99.970% of  56)
   Valence Lewis            76.65718 ( 95.821% of  80)
  ==================       ============================
   Total Lewis             132.64045 ( 97.530% of 136)
  -----------------------------------------------------
   Valence non-Lewis         3.12024 (  2.294% of 136)
   Rydberg non-Lewis         0.23931 (  0.176% of 136)
  ==================       ============================
   Total non-Lewis           3.35955 (  2.470% of 136)
 --------------------------------------------------------


       (Occupancy)   Bond orbital/ Coefficients/ Hybrids
 ---------------------------------------------------------------------------------
     1. (1.97220) BD ( 1) C   1 - C   2  
                ( 51.16%)   0.7153* C   1 s( 38.64%)p 1.59( 61.33%)d 0.00(  0.03%)
                                           -0.0002  0.6216 -0.0056 -0.0004  0.0003
                                           -0.5721 -0.0098 -0.0097 -0.0091 -0.5335
                                            0.0228 -0.0006 -0.0043  0.0234 -0.0008
                                            0.0002  0.0002  0.0118 -0.0006 -0.0009
                                            0.0026 -0.0138
                ( 48.84%)   0.6988* C   2 s( 35.24%)p 1.84( 64.73%)d 0.00(  0.04%)
                                            0.0001  0.5933 -0.0169  0.0028  0.0001
                                            0.6442 -0.0443 -0.0041  0.0006  0.4785
                                            0.0115 -0.0144  0.0009 -0.0318  0.0000
                                            0.0006 -0.0000  0.0145 -0.0010 -0.0010
                                            0.0006 -0.0124
     2. (1.98108) BD ( 1) C   1 - C   4  
                ( 51.04%)   0.7144* C   1 s( 38.51%)p 1.60( 61.46%)d 0.00(  0.03%)
                                           -0.0001  0.6205 -0.0072  0.0068  0.0002
                                           -0.0550 -0.0192 -0.0055 -0.0033  0.7811
                                           -0.0042  0.0103  0.0086 -0.0299  0.0004
                                           -0.0005 -0.0003 -0.0055  0.0002 -0.0011
                                           -0.0102 -0.0113
                ( 48.96%)   0.6997* C   4 s( 38.61%)p 1.59( 61.35%)d 0.00(  0.04%)
                                           -0.0000  0.6211  0.0193  0.0039 -0.0001
                                            0.1844 -0.0248  0.0034 -0.0022 -0.7598
                                            0.0115  0.0058 -0.0127  0.0357 -0.0003
                                           -0.0001  0.0005 -0.0049  0.0003 -0.0016
                                           -0.0119 -0.0135
     3. (1.80300) BD ( 2) C   1 - C   4  
                ( 46.43%)   0.6814* C   1 s(  0.00%)p 1.00( 99.97%)d 0.00(  0.03%)
                                           -0.0000 -0.0003 -0.0000 -0.0003 -0.0000
                                            0.0043  0.0001 -0.0007  0.0000  0.0388
                                            0.0004 -0.0017  0.0003  0.9987  0.0062
                                           -0.0264  0.0025 -0.0000 -0.0013  0.0173
                                           -0.0007 -0.0014
                ( 53.57%)   0.7319* C   4 s(  0.00%)p 1.00( 99.97%)d 0.00(  0.03%)
                                           -0.0000 -0.0011 -0.0005  0.0002 -0.0000
                                           -0.0034 -0.0004 -0.0004 -0.0001  0.0452
                                           -0.0000  0.0012 -0.0002  0.9986 -0.0011
                                            0.0195 -0.0054 -0.0001  0.0021 -0.0166
                                            0.0008  0.0014
     4. (1.98923) BD ( 1) C   1 -Cl   9  
                ( 45.31%)   0.6731* C   1 s( 22.72%)p 3.39( 77.09%)d 0.01(  0.19%)
                                           -0.0001  0.4764  0.0138 -0.0088 -0.0012
                                            0.8171 -0.0018  0.0088 -0.0154 -0.3207
                                           -0.0003 -0.0038  0.0072  0.0091  0.0001
                                            0.0001 -0.0002 -0.0266  0.0006 -0.0004
                                            0.0253 -0.0231
                ( 54.69%)   0.7395*Cl   9 s( 19.51%)p 4.10( 80.01%)d 0.02(  0.48%)
                                            0.0000  0.0001  0.4396  0.0432  0.0015
                                            0.0002 -0.0000 -0.0001 -0.8076  0.0452
                                            0.0071 -0.0006  0.0002  0.0000  0.3810
                                           -0.0197 -0.0021  0.0001 -0.0000 -0.0000
                                           -0.0097  0.0005  0.0000 -0.0000  0.0000
                                           -0.0463  0.0012 -0.0004  0.0390 -0.0344
     5. (1.96788) BD ( 1) C   2 - C   3  
                ( 50.27%)   0.7090* C   2 s( 35.83%)p 1.79( 64.13%)d 0.00(  0.04%)
                                           -0.0002  0.5982 -0.0191 -0.0034  0.0000
                                           -0.7519  0.0329  0.0082 -0.0022  0.2719
                                            0.0288 -0.0116  0.0003  0.0010 -0.0021
                                            0.0004  0.0001 -0.0126 -0.0001 -0.0004
                                            0.0063 -0.0138
                ( 49.73%)   0.7052* C   3 s( 36.16%)p 1.76( 63.81%)d 0.00(  0.03%)
                                            0.0001  0.6010  0.0204 -0.0022 -0.0006
                                            0.7456 -0.0027 -0.0157  0.0011 -0.2832
                                            0.0405  0.0004 -0.0002 -0.0067 -0.0014
                                            0.0002 -0.0002 -0.0072 -0.0005 -0.0002
                                            0.0108 -0.0122
     6. (1.74254) BD ( 2) C   2 - C   3  
                ( 55.17%)   0.7428* C   2 s(  0.00%)p 1.00( 99.97%)d 0.00(  0.03%)
                                           -0.0000  0.0000  0.0005  0.0008  0.0003
                                            0.0170  0.0005  0.0001 -0.0001  0.0434
                                            0.0011  0.0007 -0.0001  0.9983  0.0264
                                            0.0169 -0.0005 -0.0002 -0.0099  0.0147
                                           -0.0009 -0.0006
                ( 44.83%)   0.6696* C   3 s(  0.00%)p 1.00( 99.95%)d 0.00(  0.04%)
                                            0.0000  0.0018  0.0015  0.0004 -0.0001
                                            0.0275  0.0008 -0.0021 -0.0007  0.0531
                                            0.0013  0.0022  0.0005  0.9976  0.0101
                                            0.0269 -0.0010  0.0009  0.0208 -0.0034
                                            0.0000 -0.0006
     7. (1.97731) BD ( 1) C   2 - H  20  
                ( 60.65%)   0.7788* C   2 s( 28.97%)p 2.45( 71.00%)d 0.00(  0.03%)
                                            0.0004 -0.5375 -0.0277 -0.0017  0.0002
                                           -0.1263 -0.0101  0.0024 -0.0003  0.8323
                                            0.0065 -0.0013 -0.0018 -0.0340 -0.0005
                                            0.0000  0.0001  0.0044 -0.0002  0.0013
                                            0.0142  0.0097
                ( 39.35%)   0.6273* H  20 s( 99.96%)p 0.00(  0.04%)
                                           -0.9998 -0.0011 -0.0014  0.0055 -0.0186
                                            0.0006
     8. (1.97284) BD ( 1) C   3 - C   6  
                ( 49.62%)   0.7044* C   3 s( 36.23%)p 1.76( 63.74%)d 0.00(  0.03%)
                                            0.0000  0.6019  0.0057  0.0014  0.0011
                                           -0.1916  0.0219  0.0018  0.0016  0.7737
                                           -0.0025 -0.0158  0.0004 -0.0370 -0.0007
                                            0.0010 -0.0000 -0.0035  0.0001 -0.0018
                                           -0.0115 -0.0114
                ( 50.38%)   0.7098* C   6 s( 34.06%)p 1.94( 65.91%)d 0.00(  0.04%)
                                           -0.0002  0.5835  0.0112 -0.0018 -0.0004
                                            0.1627 -0.0004 -0.0020 -0.0004 -0.7942
                                            0.0158  0.0042 -0.0034  0.0392 -0.0019
                                           -0.0003  0.0003 -0.0068 -0.0001 -0.0018
                                           -0.0121 -0.0133
     9. (1.97821) BD ( 1) C   3 - H  19  
                ( 59.61%)   0.7721* C   3 s( 27.59%)p 2.62( 72.37%)d 0.00(  0.04%)
                                            0.0003 -0.5248  0.0224 -0.0006  0.0005
                                            0.6358  0.0119 -0.0027 -0.0005  0.5632
                                            0.0008  0.0060  0.0016 -0.0465  0.0009
                                           -0.0016 -0.0004 -0.0173  0.0014  0.0016
                                           -0.0006  0.0088
                ( 40.39%)   0.6355* H  19 s( 99.96%)p 0.00(  0.04%)
                                           -0.9998 -0.0015 -0.0007 -0.0127 -0.0146
                                            0.0017
    10. (1.97258) BD ( 1) C   4 - C   5  
                ( 52.04%)   0.7214* C   4 s( 38.89%)p 1.57( 61.08%)d 0.00(  0.04%)
                                           -0.0003  0.6236 -0.0048  0.0041  0.0009
                                           -0.7038 -0.0112  0.0080 -0.0093  0.3382
                                           -0.0211  0.0035 -0.0001 -0.0170  0.0014
                                           -0.0002 -0.0000 -0.0077  0.0007 -0.0004
                                            0.0109 -0.0133
                ( 47.96%)   0.6925* C   5 s( 33.74%)p 1.96( 66.23%)d 0.00(  0.04%)
                                            0.0000  0.5808  0.0054  0.0023 -0.0011
                                            0.7598 -0.0052 -0.0074 -0.0037 -0.2893
                                           -0.0301  0.0118 -0.0024  0.0127  0.0014
                                           -0.0010  0.0004 -0.0133  0.0008  0.0005
                                            0.0115 -0.0068
    11. (1.98764) BD ( 1) C   4 -Cl   8  
                ( 45.31%)   0.6731* C   4 s( 22.40%)p 3.46( 77.42%)d 0.01(  0.18%)
                                           -0.0001  0.4731 -0.0093 -0.0118 -0.0013
                                            0.6849  0.0062 -0.0158 -0.0072  0.5512
                                           -0.0143 -0.0090 -0.0070 -0.0221  0.0001
                                           -0.0001  0.0004  0.0337 -0.0011 -0.0009
                                            0.0111 -0.0236
                ( 54.69%)   0.7395*Cl   8 s( 18.10%)p 4.50( 81.43%)d 0.03(  0.47%)
                                            0.0000  0.0002  0.4235  0.0403  0.0014
                                            0.0004 -0.0000 -0.0001 -0.7283  0.0386
                                            0.0059 -0.0003  0.0002 -0.0001 -0.5303
                                            0.0303  0.0056 -0.0005  0.0002  0.0000
                                            0.0143 -0.0009 -0.0002  0.0000 -0.0000
                                            0.0569 -0.0016 -0.0012  0.0165 -0.0342
    12. (1.96988) BD ( 1) C   5 - C   6  
                ( 48.50%)   0.6964* C   5 s( 35.93%)p 1.78( 64.04%)d 0.00(  0.03%)
                                            0.0001 -0.5993 -0.0142 -0.0004 -0.0012
                                            0.6411 -0.0061 -0.0052 -0.0028  0.4763
                                            0.0226 -0.0124  0.0028 -0.0424 -0.0017
                                            0.0012 -0.0002 -0.0153  0.0013  0.0009
                                           -0.0014  0.0075
                ( 51.50%)   0.7176* C   6 s( 34.52%)p 1.90( 65.44%)d 0.00(  0.04%)
                                            0.0001 -0.5875  0.0088 -0.0002 -0.0004
                                           -0.5913 -0.0102  0.0075 -0.0006 -0.5505
                                            0.0078  0.0042 -0.0030  0.0383 -0.0019
                                           -0.0005  0.0002 -0.0146  0.0014  0.0010
                                           -0.0043  0.0125
    13. (1.52128) BD ( 2) C   5 - C   6  
                ( 36.64%)   0.6053* C   5 s(  0.00%)p 1.00( 99.94%)d 0.00(  0.06%)
                                           -0.0000 -0.0031  0.0004  0.0007 -0.0001
                                            0.0120 -0.0003 -0.0003  0.0004  0.0687
                                            0.0012  0.0013  0.0006  0.9969  0.0054
                                            0.0257  0.0040 -0.0009 -0.0074 -0.0220
                                            0.0005  0.0030
                ( 63.36%)   0.7960* C   6 s(  0.00%)p 1.00( 99.99%)d 0.00(  0.01%)
                                            0.0000 -0.0027 -0.0004  0.0002 -0.0001
                                            0.0195  0.0008 -0.0002  0.0000  0.0513
                                            0.0032  0.0007  0.0001  0.9982  0.0117
                                            0.0192 -0.0006  0.0007  0.0109 -0.0031
                                            0.0003  0.0002
    14. (1.99206) BD ( 1) C   5 - O   7  
                ( 37.04%)   0.6086* C   5 s( 29.98%)p 2.33( 69.88%)d 0.00(  0.13%)
                                           -0.0000  0.5468 -0.0290 -0.0034 -0.0008
                                           -0.1045  0.0058  0.0011 -0.0007  0.8254
                                           -0.0581 -0.0132 -0.0022 -0.0539  0.0058
                                            0.0014  0.0001 -0.0064  0.0003 -0.0043
                                           -0.0300 -0.0197
                ( 62.96%)   0.7935* O   7 s( 36.95%)p 1.70( 62.94%)d 0.00(  0.11%)
                                            0.0000  0.6074  0.0244 -0.0026  0.0000
                                            0.0874 -0.0049 -0.0010 -0.0000 -0.7849
                                            0.0183 -0.0044 -0.0017  0.0725 -0.0007
                                            0.0008  0.0001 -0.0061  0.0005 -0.0049
                                           -0.0285 -0.0151
    15. (1.96494) BD ( 1) C   6 - C  10  
                ( 48.27%)   0.6948* C   6 s( 31.40%)p 2.18( 68.58%)d 0.00(  0.03%)
                                            0.0001  0.5603  0.0032  0.0024  0.0000
                                           -0.7893 -0.0023  0.0102  0.0023  0.2501
                                           -0.0030 -0.0009  0.0001  0.0041  0.0002
                                           -0.0005 -0.0001 -0.0054 -0.0007  0.0000
                                            0.0121 -0.0101
                ( 51.73%)   0.7192* C  10 s( 33.82%)p 1.96( 66.16%)d 0.00(  0.02%)
                                           -0.0002  0.5815 -0.0095 -0.0014  0.0005
                                            0.7900  0.0211 -0.0069 -0.0019 -0.1914
                                           -0.0106  0.0024 -0.0000 -0.0154 -0.0001
                                           -0.0003 -0.0000 -0.0049  0.0001  0.0005
                                            0.0087 -0.0078
    16. (1.97037) BD ( 1) C  10 - C  11  
                ( 50.08%)   0.7077* C  10 s( 32.89%)p 2.04( 67.08%)d 0.00(  0.03%)
                                            0.0001  0.5734  0.0081 -0.0008 -0.0001
                                           -0.5655 -0.0021  0.0065 -0.0008 -0.5890
                                            0.0195  0.0073 -0.0020 -0.0602  0.0037
                                            0.0012 -0.0003  0.0141  0.0009  0.0015
                                            0.0035 -0.0106
                ( 49.92%)   0.7065* C  11 s( 36.93%)p 1.71( 63.03%)d 0.00(  0.04%)
                                           -0.0002  0.6077 -0.0031  0.0021  0.5940
                                           -0.0165 -0.0079  0.0005  0.5233  0.0219
                                           -0.0100  0.0028  0.0518  0.0032 -0.0015
                                            0.0002  0.0133  0.0016  0.0028 -0.0006
                                           -0.0135
    17. (1.62801) BD ( 2) C  10 - C  11  
                ( 47.78%)   0.6912* C  10 s(  0.00%)p 1.00( 99.94%)d 0.00(  0.06%)
                                           -0.0000 -0.0007 -0.0018 -0.0001  0.0001
                                           -0.0040  0.0001 -0.0006 -0.0001 -0.0985
                                           -0.0018 -0.0013  0.0002  0.9947  0.0008
                                            0.0186 -0.0007  0.0021 -0.0232 -0.0038
                                           -0.0003 -0.0007
                ( 52.22%)   0.7227* C  11 s(  0.00%)p 1.00( 99.96%)d 0.00(  0.04%)
                                           -0.0000  0.0004 -0.0009 -0.0000  0.0058
                                            0.0001 -0.0012 -0.0007 -0.1053 -0.0018
                                           -0.0009 -0.0000  0.9940  0.0107  0.0169
                                           -0.0004 -0.0006  0.0011  0.0196  0.0019
                                            0.0037
    18. (1.95424) BD ( 1) C  10 - C  13  
                ( 50.53%)   0.7109* C  10 s( 33.28%)p 2.00( 66.69%)d 0.00(  0.04%)
                                            0.0001  0.5768  0.0062  0.0023 -0.0002
                                           -0.2343 -0.0145  0.0001  0.0001  0.7783
                                           -0.0102 -0.0044  0.0040  0.0765 -0.0018
                                           -0.0007  0.0005 -0.0123 -0.0008  0.0028
                                           -0.0090 -0.0107
                ( 49.47%)   0.7033* C  13 s( 40.43%)p 1.47( 59.54%)d 0.00(  0.03%)
                                           -0.0007  0.6358  0.0049  0.0025  0.0017
                                            0.2162 -0.0266 -0.0028  0.0011 -0.7357
                                           -0.0055  0.0124 -0.0032 -0.0805 -0.0005
                                            0.0012 -0.0004 -0.0065 -0.0003  0.0037
                                           -0.0122 -0.0114
    19. (1.96538) BD ( 1) C  11 - C  12  
                ( 48.55%)   0.6968* C  11 s( 34.85%)p 1.87( 65.11%)d 0.00(  0.04%)
                                            0.0001  0.5900  0.0199  0.0001 -0.7806
                                            0.0284  0.0088  0.0004  0.1980  0.0312
                                           -0.0063  0.0011  0.0254  0.0027 -0.0002
                                            0.0005 -0.0078 -0.0009  0.0011  0.0123
                                           -0.0126
                ( 51.45%)   0.7173* C  12 s( 42.69%)p 1.34( 57.29%)d 0.00(  0.03%)
                                           -0.0006  0.6533  0.0004  0.0018  0.0008
                                            0.7282  0.0009  0.0148  0.0056 -0.2025
                                            0.0225 -0.0017  0.0005 -0.0287  0.0025
                                           -0.0004 -0.0001 -0.0054 -0.0010  0.0010
                                            0.0100 -0.0125
    20. (1.96664) BD ( 1) C  11 - H  18  
                ( 61.18%)   0.7822* C  11 s( 28.14%)p 2.55( 71.82%)d 0.00(  0.04%)
                                            0.0004 -0.5303  0.0137  0.0019 -0.1888
                                            0.0042  0.0028  0.0018  0.8214  0.0067
                                           -0.0010  0.0002  0.0883 -0.0007  0.0010
                                            0.0003  0.0058  0.0006 -0.0036  0.0151
                                            0.0099
                ( 38.82%)   0.6230* H  18 s( 99.96%)p 0.00(  0.04%)
                                           -0.9998 -0.0013 -0.0010  0.0013 -0.0198
                                           -0.0026
    21. (1.97839) BD ( 1) C  12 - C  15  
                ( 51.56%)   0.7181* C  12 s( 35.84%)p 1.79( 64.11%)d 0.00(  0.05%)
                                           -0.0001  0.5986 -0.0012  0.0067 -0.0009
                                           -0.3337  0.0267  0.0055  0.0018  0.7244
                                            0.0076  0.0075  0.0056  0.0647  0.0006
                                            0.0006  0.0005 -0.0164 -0.0016  0.0026
                                           -0.0081 -0.0114
                ( 48.44%)   0.6960* C  15 s( 50.95%)p 0.96( 49.01%)d 0.00(  0.04%)
                                           -0.0002  0.7137 -0.0087  0.0068  0.0006
                                           -0.0421  0.0080 -0.0048  0.0008 -0.6948
                                            0.0326  0.0071 -0.0020 -0.0661  0.0030
                                            0.0006 -0.0002 -0.0122 -0.0014  0.0028
                                           -0.0129 -0.0097
    22. (1.69828) BD ( 2) C  12 - C  15  
                ( 55.31%)   0.7437* C  12 s(  0.00%)p 1.00( 99.97%)d 0.00(  0.03%)
                                            0.0000  0.0016  0.0008 -0.0005  0.0000
                                            0.0147  0.0003 -0.0005  0.0002 -0.0835
                                           -0.0006  0.0015 -0.0003  0.9961  0.0051
                                           -0.0150  0.0061  0.0008 -0.0052  0.0154
                                            0.0011  0.0025
                ( 44.69%)   0.6685* C  15 s(  0.00%)p 1.00( 99.90%)d 0.00(  0.10%)
                                           -0.0001 -0.0004 -0.0012 -0.0002 -0.0000
                                            0.0234  0.0010  0.0002  0.0001 -0.0965
                                           -0.0001 -0.0014 -0.0000  0.9945 -0.0007
                                            0.0143 -0.0013 -0.0027  0.0255 -0.0175
                                           -0.0012 -0.0032
    23. (1.99061) BD ( 1) C  12 -Cl  16  
                ( 45.62%)   0.6755* C  12 s( 21.32%)p 3.68( 78.49%)d 0.01(  0.19%)
                                           -0.0002  0.4616 -0.0056 -0.0097 -0.0003
                                           -0.5976  0.0010 -0.0009  0.0114 -0.6522
                                            0.0011 -0.0012  0.0117 -0.0465 -0.0002
                                            0.0002  0.0006  0.0372  0.0024  0.0027
                                           -0.0001 -0.0223
                ( 54.38%)   0.7374*Cl  16 s( 19.89%)p 4.00( 79.61%)d 0.03(  0.50%)
                                            0.0000  0.0001  0.4441  0.0401  0.0035
                                           -0.0000 -0.0000  0.0001  0.6340 -0.0369
                                            0.0074 -0.0006 -0.0001  0.0001  0.6244
                                           -0.0369  0.0081  0.0001 -0.0001  0.0000
                                            0.0381 -0.0023  0.0005  0.0001 -0.0000
                                            0.0616  0.0037  0.0036  0.0014 -0.0344
    24. (1.97977) BD ( 1) C  13 - C  14  
                ( 49.72%)   0.7051* C  13 s( 32.00%)p 2.12( 67.94%)d 0.00(  0.05%)
                                           -0.0001  0.5654  0.0198  0.0040 -0.0009
                                           -0.7810  0.0047  0.0082  0.0013  0.2579
                                           -0.0498  0.0061 -0.0025  0.0147 -0.0053
                                            0.0005 -0.0005 -0.0132 -0.0009  0.0005
                                            0.0147 -0.0124
                ( 50.28%)   0.7091* C  14 s( 52.36%)p 0.91( 47.61%)d 0.00(  0.04%)
                                           -0.0001  0.7236 -0.0036  0.0013  0.0009
                                            0.6870 -0.0296  0.0063  0.0014  0.0549
                                           -0.0111 -0.0055 -0.0007  0.0047 -0.0009
                                           -0.0003  0.0001 -0.0124 -0.0009  0.0006
                                            0.0108 -0.0104
    25. (1.67166) BD ( 2) C  13 - C  14  
                ( 51.56%)   0.7180* C  13 s(  0.00%)p 1.00( 99.91%)d 0.00(  0.09%)
                                            0.0000  0.0049 -0.0012 -0.0004  0.0001
                                           -0.0136  0.0014  0.0000 -0.0000 -0.1085
                                           -0.0010  0.0003  0.0003  0.9935  0.0028
                                            0.0119 -0.0016  0.0031 -0.0282 -0.0075
                                           -0.0007 -0.0018
                ( 48.44%)   0.6960* C  14 s(  0.00%)p 1.00( 99.91%)d 0.00(  0.09%)
                                           -0.0001 -0.0028 -0.0004 -0.0006 -0.0000
                                            0.0050  0.0004  0.0001 -0.0000 -0.1115
                                           -0.0020  0.0011 -0.0000  0.9932  0.0133
                                           -0.0088 -0.0009 -0.0019  0.0176 -0.0243
                                           -0.0027 -0.0039
    26. (1.97919) BD ( 1) C  13 - H  17  
                ( 63.67%)   0.7979* C  13 s( 27.54%)p 2.63( 72.42%)d 0.00(  0.03%)
                                           -0.0003  0.5243 -0.0243 -0.0035 -0.0008
                                            0.5824  0.0046  0.0006 -0.0011  0.6159
                                            0.0162  0.0049  0.0020  0.0727  0.0043
                                            0.0021  0.0008  0.0159  0.0024  0.0025
                                           -0.0041 -0.0082
                ( 36.33%)   0.6027* H  17 s( 99.96%)p 0.00(  0.04%)
                                            0.9998  0.0030  0.0008 -0.0158 -0.0138
                                            0.0007
    27. (1.99045) BD ( 1) C  14 - C  15  
                ( 49.53%)   0.7038* C  14 s( 47.58%)p 1.10( 52.38%)d 0.00(  0.04%)
                                            0.0002 -0.6897  0.0073  0.0011  0.0010
                                            0.7215 -0.0226  0.0011 -0.0017  0.0511
                                            0.0029  0.0103  0.0036  0.0001 -0.0001
                                            0.0010  0.0003 -0.0165 -0.0013 -0.0001
                                           -0.0096  0.0068
                ( 50.47%)   0.7104* C  15 s( 48.99%)p 1.04( 50.96%)d 0.00(  0.04%)
                                            0.0003 -0.6999  0.0062  0.0041  0.0006
                                           -0.0512 -0.0016  0.0088 -0.0030 -0.7080
                                            0.0313  0.0028  0.0027 -0.0678  0.0028
                                            0.0002  0.0003 -0.0175 -0.0016 -0.0020
                                            0.0093  0.0068
    28. (1.89068) BD ( 2) C  14 - C  15  
                ( 47.00%)   0.6856* C  14 s(  0.56%)p99.99( 99.34%)d 0.18(  0.10%)
                                           -0.0005 -0.0046  0.0747  0.0009 -0.0002
                                           -0.0771 -0.0728  0.0127 -0.0004  0.9842
                                            0.0300  0.0046  0.0033  0.1110  0.0037
                                            0.0003  0.0004  0.0001 -0.0002 -0.0054
                                            0.0277  0.0151
                ( 53.00%)   0.7280* C  15 s(  0.54%)p99.99( 99.34%)d 0.21(  0.12%)
                                            0.0003  0.0065  0.0734  0.0034  0.0000
                                           -0.9925 -0.0375  0.0026 -0.0034  0.0650
                                            0.0399  0.0132 -0.0049  0.0298  0.0042
                                            0.0015 -0.0006  0.0003  0.0007  0.0004
                                           -0.0298  0.0164
    29. (1.99840) CR ( 1) C   1           s(100.00%)
                                            1.0000  0.0002 -0.0000 -0.0000 -0.0000
                                           -0.0000 -0.0000 -0.0000 -0.0000 -0.0001
                                            0.0000  0.0000  0.0000  0.0000  0.0000
                                           -0.0000  0.0000 -0.0000 -0.0000  0.0000
                                            0.0000 -0.0000
    30. (1.99903) CR ( 1) C   2           s(100.00%)p 0.00(  0.00%)
                                            1.0000  0.0003  0.0000 -0.0000 -0.0000
                                           -0.0002  0.0000  0.0000 -0.0000 -0.0003
                                            0.0000 -0.0000  0.0000  0.0000  0.0000
                                            0.0000 -0.0000 -0.0000 -0.0000 -0.0000
                                           -0.0000 -0.0000
    31. (1.99919) CR ( 1) C   3           s(100.00%)p 0.00(  0.00%)
                                            1.0000  0.0001 -0.0000  0.0000 -0.0000
                                           -0.0003 -0.0000  0.0000 -0.0000 -0.0002
                                           -0.0000 -0.0000 -0.0000  0.0000 -0.0000
                                            0.0000  0.0000  0.0000 -0.0000 -0.0000
                                           -0.0000 -0.0000
    32. (1.99847) CR ( 1) C   4           s(100.00%)p 0.00(  0.00%)
                                            1.0000  0.0003 -0.0000  0.0000  0.0000
                                           -0.0001 -0.0000  0.0000 -0.0000  0.0001
                                           -0.0000  0.0000 -0.0000  0.0000  0.0000
                                            0.0000  0.0000  0.0000  0.0000 -0.0000
                                            0.0000 -0.0000
    33. (1.99889) CR ( 1) C   5           s(100.00%)p 0.00(  0.00%)
                                            1.0000  0.0001  0.0000 -0.0000  0.0000
                                           -0.0001  0.0000  0.0000  0.0000 -0.0000
                                           -0.0000  0.0000 -0.0000  0.0000  0.0000
                                            0.0000  0.0000  0.0000 -0.0000 -0.0000
                                           -0.0000 -0.0000
    34. (1.99899) CR ( 1) C   6           s(100.00%)p 0.00(  0.00%)
                                            1.0000  0.0001  0.0000 -0.0000 -0.0000
                                            0.0001  0.0000 -0.0000 -0.0000 -0.0001
                                            0.0000  0.0000 -0.0000 -0.0000 -0.0000
                                           -0.0000  0.0000  0.0000 -0.0000 -0.0000
                                           -0.0000 -0.0000
    35. (1.99981) CR ( 1) O   7           s(100.00%)p 0.00(  0.00%)
                                            1.0000  0.0003 -0.0000  0.0000  0.0000
                                           -0.0000  0.0000  0.0000 -0.0000  0.0002
                                           -0.0000  0.0000  0.0000  0.0000  0.0000
                                           -0.0000 -0.0000  0.0000 -0.0000  0.0000
                                            0.0000  0.0000
    36. (2.00000) CR ( 1)Cl   8           s(100.00%)
                                            1.0000 -0.0000  0.0000 -0.0000 -0.0000
                                           -0.0000  0.0000  0.0000  0.0000 -0.0000
                                           -0.0000  0.0000  0.0000  0.0000  0.0000
                                           -0.0000 -0.0000  0.0000 -0.0000 -0.0000
                                            0.0000  0.0000  0.0000 -0.0000 -0.0000
                                           -0.0000  0.0000  0.0000 -0.0000  0.0000
    37. (1.99974) CR ( 2)Cl   8           s(100.00%)p 0.00(  0.00%)
                                           -0.0000  1.0000  0.0002 -0.0000 -0.0000
                                           -0.0000  0.0000  0.0000  0.0002 -0.0000
                                           -0.0000  0.0000  0.0000  0.0000  0.0001
                                           -0.0000 -0.0000  0.0000  0.0000 -0.0000
                                            0.0000  0.0000  0.0000 -0.0000 -0.0000
                                           -0.0000  0.0000  0.0000 -0.0000  0.0000
    38. (1.99995) CR ( 3)Cl   8           s(  0.00%)p 1.00(100.00%)
                                            0.0000  0.0000 -0.0001  0.0000  0.0000
                                            0.0000 -0.0000  1.0000 -0.0001  0.0000
                                            0.0000 -0.0000 -0.0000 -0.0000 -0.0001
                                            0.0000  0.0000 -0.0000 -0.0000  0.0000
                                            0.0000 -0.0000 -0.0000  0.0000  0.0000
                                            0.0000 -0.0000 -0.0000  0.0000 -0.0000
    39. (1.99997) CR ( 4)Cl   8           s(  0.00%)p 1.00(100.00%)
                                            0.0000  0.0000 -0.0001  0.0000  0.0000
                                            0.0000 -0.0000 -0.0000 -0.0001  0.0000
                                            0.0000 -0.0000 -0.0000  1.0000 -0.0000
                                            0.0000  0.0000 -0.0000  0.0000  0.0000
                                           -0.0000 -0.0000 -0.0000  0.0000  0.0000
                                            0.0000 -0.0000 -0.0000  0.0000 -0.0000
    40. (1.99999) CR ( 5)Cl   8           s(  0.00%)p 1.00(100.00%)
                                           -0.0000 -0.0000  0.0000 -0.0000 -0.0000
                                           -0.0000  0.0000  0.0000  0.0000 -0.0000
                                           -0.0000  0.0000  0.0000  0.0000 -0.0000
                                           -0.0000 -0.0000  0.0000  0.0000  1.0000
                                           -0.0000 -0.0000 -0.0000  0.0000  0.0000
                                           -0.0000  0.0000  0.0000 -0.0000  0.0000
    41. (2.00000) CR ( 1)Cl   9           s(100.00%)
                                            1.0000 -0.0000  0.0000 -0.0000 -0.0000
                                           -0.0000  0.0000  0.0000  0.0000 -0.0000
                                           -0.0000  0.0000  0.0000 -0.0000 -0.0000
                                            0.0000  0.0000  0.0000 -0.0000  0.0000
                                            0.0000 -0.0000 -0.0000  0.0000  0.0000
                                            0.0000 -0.0000  0.0000 -0.0000  0.0000
    42. (1.99971) CR ( 2)Cl   9           s(100.00%)p 0.00(  0.00%)
                                           -0.0000  1.0000  0.0002 -0.0000 -0.0000
                                           -0.0000  0.0000  0.0000  0.0002 -0.0000
                                           -0.0000  0.0000  0.0000 -0.0000 -0.0001
                                            0.0000 -0.0000  0.0000 -0.0000  0.0000
                                            0.0000 -0.0000  0.0000  0.0000  0.0000
                                            0.0000 -0.0000  0.0000 -0.0000  0.0000
    43. (1.99993) CR ( 3)Cl   9           s(  0.00%)p 1.00(100.00%)
                                           -0.0000 -0.0000  0.0001 -0.0000 -0.0000
                                           -0.0000  0.0000 -1.0000  0.0001 -0.0000
                                           -0.0000  0.0000  0.0000 -0.0000 -0.0001
                                            0.0000 -0.0000  0.0000 -0.0000  0.0000
                                            0.0000 -0.0000  0.0000  0.0000  0.0000
                                            0.0000 -0.0000  0.0000 -0.0000  0.0000
    44. (1.99998) CR ( 4)Cl   9           s(  0.00%)p 1.00(100.00%)
                                           -0.0000 -0.0000  0.0001 -0.0000 -0.0000
                                           -0.0000  0.0000  0.0000  0.0001 -0.0000
                                           -0.0000  0.0000  0.0000  1.0000  0.0000
                                            0.0000  0.0000  0.0000  0.0000  0.0000
                                           -0.0000 -0.0000 -0.0000 -0.0000  0.0000
                                            0.0000 -0.0000  0.0000 -0.0000  0.0000
    45. (1.99999) CR ( 5)Cl   9           s(  0.00%)p 1.00(100.00%)
                                            0.0000  0.0000 -0.0000  0.0000  0.0000
                                            0.0000 -0.0000 -0.0000 -0.0000  0.0000
                                            0.0000  0.0000 -0.0000  0.0000 -0.0000
                                           -0.0000 -0.0000 -0.0000 -0.0000  1.0000
                                           -0.0000 -0.0000 -0.0000  0.0000  0.0000
                                           -0.0000  0.0000 -0.0000  0.0000 -0.0000
    46. (1.99904) CR ( 1) C  10           s(100.00%)p 0.00(  0.00%)
                                            1.0000  0.0000 -0.0000 -0.0000  0.0000
                                            0.0002  0.0000 -0.0000 -0.0000 -0.0001
                                           -0.0000  0.0000 -0.0000  0.0000 -0.0000
                                            0.0000 -0.0000 -0.0000 -0.0000 -0.0000
                                            0.0000  0.0000
    47. (1.99885) CR ( 1) C  11           s(100.00%)p 0.00(  0.00%)
                                            1.0000  0.0002 -0.0000 -0.0000  0.0003
                                           -0.0000 -0.0000 -0.0000 -0.0003 -0.0000
                                           -0.0000  0.0000 -0.0000  0.0000 -0.0000
                                           -0.0000  0.0000  0.0000  0.0000 -0.0000
                                           -0.0000
    48. (1.99853) CR ( 1) C  12           s(100.00%)p 0.00(  0.00%)
                                            1.0000  0.0005 -0.0000 -0.0000  0.0000
                                            0.0003  0.0000  0.0000  0.0000 -0.0002
                                            0.0000 -0.0000  0.0000 -0.0000  0.0000
                                           -0.0000  0.0000  0.0000 -0.0000  0.0000
                                            0.0000 -0.0000
    49. (1.99895) CR ( 1) C  13           s(100.00%)p 0.00(  0.00%)
                                            1.0000  0.0007 -0.0000  0.0000  0.0000
                                            0.0002 -0.0000 -0.0000  0.0000 -0.0003
                                           -0.0000  0.0000 -0.0000 -0.0000  0.0000
                                            0.0000 -0.0000 -0.0000  0.0000  0.0000
                                           -0.0000 -0.0000
    50. (1.99831) CR ( 1) C  14           s(100.00%)p 0.00(  0.00%)
                                            1.0000  0.0002  0.0000  0.0000 -0.0000
                                           -0.0001 -0.0000  0.0000  0.0000  0.0005
                                            0.0000  0.0000  0.0000  0.0001  0.0000
                                           -0.0000  0.0000  0.0000  0.0000 -0.0000
                                            0.0000  0.0000
    51. (1.99796) CR ( 1) C  15           s(100.00%)p 0.00(  0.00%)
                                            1.0000  0.0004 -0.0000 -0.0000 -0.0000
                                            0.0003  0.0000 -0.0000  0.0000  0.0001
                                           -0.0000 -0.0000  0.0000  0.0001 -0.0000
                                            0.0000 -0.0000  0.0000  0.0000 -0.0000
                                            0.0000 -0.0000
    52. (2.00000) CR ( 1)Cl  16           s(100.00%)
                                            1.0000 -0.0000  0.0000 -0.0000 -0.0000
                                            0.0000  0.0000 -0.0000 -0.0000  0.0000
                                           -0.0000  0.0000 -0.0000 -0.0000 -0.0000
                                            0.0000 -0.0000 -0.0000 -0.0000 -0.0000
                                            0.0000  0.0000 -0.0000 -0.0000 -0.0000
                                           -0.0000 -0.0000 -0.0000 -0.0000  0.0000
    53. (1.99969) CR ( 2)Cl  16           s(100.00%)p 0.00(  0.00%)
                                           -0.0000  1.0000  0.0002 -0.0000 -0.0000
                                            0.0000  0.0000 -0.0000 -0.0002  0.0000
                                           -0.0000 -0.0000 -0.0000 -0.0000 -0.0002
                                            0.0000 -0.0000 -0.0000 -0.0000 -0.0000
                                           -0.0000  0.0000 -0.0000 -0.0000 -0.0000
                                           -0.0000 -0.0000 -0.0000 -0.0000  0.0000
    54. (1.99995) CR ( 3)Cl  16           s(  0.00%)p 1.00(100.00%)
                                           -0.0000 -0.0000  0.0001 -0.0000 -0.0000
                                            0.0000  0.0000  1.0000 -0.0000  0.0000
                                           -0.0000  0.0000 -0.0000 -0.0000 -0.0001
                                            0.0000 -0.0000 -0.0000 -0.0000 -0.0000
                                           -0.0000  0.0000 -0.0000 -0.0000 -0.0000
                                           -0.0000 -0.0000 -0.0000  0.0000  0.0000
    55. (1.99995) CR ( 4)Cl  16           s(  0.00%)p 1.00(100.00%)
                                           -0.0000 -0.0000  0.0001 -0.0000 -0.0000
                                            0.0000  0.0000 -0.0000 -0.0001  0.0000
                                           -0.0000  0.0000 -0.0000  1.0000 -0.0000
                                            0.0000 -0.0000 -0.0000 -0.0000 -0.0000
                                            0.0000  0.0000 -0.0000 -0.0000 -0.0000
                                           -0.0000 -0.0000 -0.0000 -0.0000  0.0000
    56. (1.99999) CR ( 5)Cl  16           s(  0.00%)p 1.00(100.00%)
                                           -0.0000 -0.0000  0.0000 -0.0000 -0.0000
                                           -0.0000  0.0000 -0.0000 -0.0000  0.0000
                                           -0.0000  0.0000 -0.0000 -0.0000 -0.0000
                                            0.0000 -0.0000 -0.0000 -0.0000  1.0000
                                           -0.0000 -0.0000  0.0000 -0.0000  0.0000
                                           -0.0000 -0.0000 -0.0000 -0.0000  0.0000
    57. (1.98029) LP ( 1) O   7           s( 63.06%)p 0.59( 36.93%)d 0.00(  0.01%)
                                           -0.0003  0.7940 -0.0115  0.0014  0.0000
                                           -0.0449  0.0019  0.0026 -0.0004  0.6045
                                           -0.0064  0.0013  0.0058 -0.0431  0.0002
                                           -0.0007 -0.0005  0.0007 -0.0001  0.0015
                                            0.0086  0.0055
    58. (1.90649) LP ( 2) O   7           s(  0.03%)p99.99( 99.91%)d 1.83(  0.06%)
                                           -0.0000  0.0174  0.0011 -0.0026 -0.0000
                                           -0.9947 -0.0044  0.0103  0.0015 -0.0952
                                           -0.0011 -0.0037  0.0011  0.0225 -0.0008
                                           -0.0015 -0.0001  0.0233 -0.0020 -0.0007
                                           -0.0045 -0.0002
    59. (1.60329) LP ( 3) O   7           s(  0.01%)p99.99( 99.90%)d 8.27(  0.09%)
                                            0.0000  0.0103 -0.0004 -0.0004  0.0000
                                           -0.0141 -0.0017 -0.0018 -0.0001 -0.0856
                                           -0.0008  0.0003  0.0004 -0.9956 -0.0113
                                           -0.0084  0.0034  0.0003 -0.0028  0.0290
                                           -0.0027 -0.0043
    60. (1.99451) LP ( 1)Cl   8           s( 81.71%)p 0.22( 18.29%)d 0.00(  0.01%)
                                           -0.0000 -0.0002  0.9039 -0.0095 -0.0002
                                           -0.0001  0.0000  0.0001  0.3060 -0.0100
                                            0.0015 -0.0002  0.0003  0.0001  0.2981
                                           -0.0094  0.0014  0.0001  0.0003 -0.0000
                                           -0.0137  0.0003 -0.0001 -0.0000 -0.0000
                                           -0.0075  0.0002  0.0003 -0.0012  0.0052
    61. (1.97141) LP ( 2)Cl   8           s(  0.32%)p99.99( 99.67%)d 0.05(  0.02%)
                                           -0.0000 -0.0001  0.0555 -0.0091 -0.0003
                                           -0.0000 -0.0000 -0.0000  0.6080  0.0041
                                            0.0007  0.0010  0.0003  0.0001 -0.7908
                                           -0.0093 -0.0009  0.0007 -0.0003 -0.0000
                                            0.0396  0.0004  0.0001 -0.0000  0.0000
                                            0.0000  0.0000 -0.0008 -0.0123 -0.0017
    62. (1.94369) LP ( 3)Cl   8           s(  0.00%)p 1.00( 99.98%)d 0.00(  0.02%)
                                           -0.0000 -0.0000  0.0041 -0.0004 -0.0001
                                            0.0000 -0.0000  0.0000 -0.0094 -0.0004
                                            0.0000  0.0001  0.0000  0.0000  0.0431
                                            0.0008  0.0001  0.0000 -0.0000  0.0000
                                            0.9987  0.0200  0.0021 -0.0001 -0.0005
                                           -0.0004 -0.0102 -0.0102  0.0006  0.0006
    63. (1.99272) LP ( 1)Cl   9           s( 80.50%)p 0.24( 19.49%)d 0.00(  0.01%)
                                           -0.0000 -0.0003  0.8971 -0.0115 -0.0003
                                           -0.0001  0.0000  0.0002  0.4144 -0.0142
                                            0.0018  0.0001  0.0005 -0.0001 -0.1513
                                            0.0050 -0.0014  0.0003 -0.0002  0.0000
                                            0.0046 -0.0001  0.0000 -0.0000  0.0000
                                            0.0068 -0.0002  0.0000 -0.0068  0.0054
    64. (1.97260) LP ( 2)Cl   9           s(  0.13%)p99.99( 99.85%)d 0.12(  0.02%)
                                           -0.0000 -0.0000  0.0359 -0.0070  0.0009
                                            0.0004 -0.0000  0.0001 -0.4107 -0.0059
                                           -0.0001  0.0005  0.0000  0.0000 -0.9097
                                           -0.0118 -0.0019 -0.0002 -0.0004 -0.0000
                                            0.0465  0.0007  0.0002  0.0000  0.0000
                                            0.0097 -0.0005  0.0002  0.0083 -0.0009
    65. (1.93440) LP ( 3)Cl   9           s(  0.00%)p 1.00( 99.97%)d 0.00(  0.03%)
                                           -0.0000 -0.0000  0.0015 -0.0001  0.0000
                                            0.0000 -0.0000  0.0000 -0.0093 -0.0002
                                           -0.0000  0.0000  0.0000 -0.0000 -0.0468
                                           -0.0007 -0.0001  0.0000  0.0000 -0.0000
                                           -0.9986 -0.0175 -0.0009  0.0003  0.0005
                                            0.0007  0.0154 -0.0059  0.0004  0.0002
    66. (1.99202) LP ( 1)Cl  16           s( 80.19%)p 0.25( 19.79%)d 0.00(  0.01%)
                                           -0.0000 -0.0003  0.8954 -0.0113 -0.0004
                                            0.0000  0.0000 -0.0001 -0.3305  0.0111
                                            0.0012 -0.0002 -0.0004 -0.0001 -0.2965
                                            0.0117  0.0005 -0.0005 -0.0004 -0.0000
                                           -0.0222  0.0007  0.0001 -0.0001 -0.0000
                                           -0.0109 -0.0007 -0.0005 -0.0007  0.0054
    67. (1.97161) LP ( 2)Cl  16           s(  0.03%)p99.99( 99.95%)d 0.58(  0.02%)
                                            0.0000 -0.0000  0.0183 -0.0009  0.0001
                                           -0.0000  0.0000 -0.0000  0.6955  0.0099
                                           -0.0020 -0.0000  0.0002  0.0000 -0.7153
                                           -0.0091  0.0034 -0.0002 -0.0002  0.0000
                                           -0.0622 -0.0007  0.0003  0.0000 -0.0000
                                           -0.0013 -0.0002 -0.0010  0.0138 -0.0003
    68. (1.93781) LP ( 3)Cl  16           s(  0.00%)p 1.00( 99.97%)d 0.00(  0.03%)
                                           -0.0000 -0.0000  0.0040 -0.0002 -0.0001
                                            0.0000 -0.0000 -0.0000  0.0115  0.0004
                                           -0.0000 -0.0000 -0.0000 -0.0000 -0.0754
                                           -0.0013  0.0000 -0.0000  0.0000  0.0000
                                            0.9968  0.0181 -0.0013 -0.0000 -0.0003
                                           -0.0007  0.0122  0.0116  0.0011  0.0013
    69. (0.00757) RY*( 1) C   1           s(  0.45%)p99.99( 96.40%)d 7.01(  3.15%)
                                            0.0000  0.0080  0.0663  0.0044 -0.0046
                                           -0.0014  0.8116  0.0201 -0.0048  0.0204
                                            0.5478 -0.0414 -0.0456 -0.0009 -0.0220
                                            0.0022  0.0017  0.0147  0.0006  0.0053
                                            0.1758 -0.0195
    70. (0.00644) RY*( 2) C   1           s(  0.42%)p99.99( 96.31%)d 7.84(  3.27%)
                                           -0.0000 -0.0168  0.0253  0.0535  0.0197
                                            0.0193 -0.5427  0.0380 -0.0461  0.0066
                                            0.8134  0.0397 -0.0285 -0.0004 -0.0247
                                           -0.0024  0.0015  0.1649 -0.0017 -0.0003
                                           -0.0538  0.0512
    71. (0.00224) RY*( 3) C   1           s(  0.00%)p 1.00( 35.66%)d 1.80( 64.34%)
                                            0.0000  0.0002  0.0041  0.0050 -0.0006
                                           -0.0000  0.0047  0.0084  0.0002  0.0001
                                            0.0153  0.0192 -0.0017  0.0113  0.5537
                                            0.2042 -0.0864  0.0193  0.6482 -0.4711
                                            0.0133  0.0284
    72. (0.00147) RY*( 4) C   1           s(  0.02%)p99.99( 19.51%)d99.99( 80.47%)
                                            0.0000 -0.0005  0.0131 -0.0022  0.0019
                                           -0.0006 -0.0031 -0.0186  0.0030 -0.0005
                                            0.0112 -0.0480  0.0097 -0.0231  0.3240
                                           -0.2793  0.0936  0.0149  0.4070  0.7958
                                           -0.0233 -0.0707
    73. (0.00091) RY*( 5) C   1           s( 59.99%)p 0.11(  6.81%)d 0.55( 33.19%)
                                            0.0000  0.0076  0.7080  0.3139  0.0066
                                           -0.0083  0.0505  0.1953  0.0833 -0.0077
                                            0.0092 -0.0408  0.1363  0.0004 -0.0028
                                           -0.0032 -0.0068 -0.2725  0.0005 -0.0098
                                           -0.4957  0.1088
    74. (0.00076) RY*( 6) C   1           s( 39.60%)p 0.47( 18.60%)d 1.06( 41.79%)
                                            0.0000 -0.0062  0.5585 -0.2880  0.0329
                                           -0.0267 -0.1683  0.2437  0.0092  0.0196
                                           -0.0672 -0.2332 -0.1952 -0.0003 -0.0072
                                            0.0071  0.0053 -0.0023 -0.0005 -0.0036
                                            0.6336 -0.1284
    75. (0.00054) RY*( 7) C   1           s( 17.60%)p 0.56(  9.78%)d 4.13( 72.62%)
                                           -0.0000  0.0122  0.2627  0.3259 -0.0246
                                            0.0222  0.0698 -0.1351  0.0072 -0.0026
                                           -0.1607  0.2182 -0.0207  0.0001 -0.0092
                                           -0.0154 -0.0009  0.8404 -0.0156  0.0128
                                            0.0735  0.1187
    76. (0.00023) RY*( 8) C   1           s(  0.02%)p99.99( 63.79%)d99.99( 36.19%)
                                           -0.0000  0.0002  0.0119 -0.0023  0.0033
                                            0.0002  0.0007 -0.0168  0.0028  0.0004
                                            0.0230 -0.0081  0.0319  0.0016  0.6909
                                            0.3523  0.1856  0.0015 -0.5892  0.1209
                                            0.0082  0.0072
    77. (0.00012) RY*( 9) C   1           s(  2.63%)p30.23( 79.56%)d 6.77( 17.81%)
                                            0.0000 -0.0022 -0.0454  0.1495  0.0436
                                           -0.0108 -0.0422  0.0067  0.0868 -0.0020
                                            0.0231 -0.1090  0.8779  0.0001 -0.0220
                                           -0.0048 -0.0491 -0.0453  0.0158  0.0179
                                            0.3649  0.2057
    78. (0.00010) RY*(10) C   1           s( 19.82%)p 3.80( 75.26%)d 0.25(  4.92%)
    79. (0.00010) RY*(11) C   1           s( 22.16%)p 1.64( 36.24%)d 1.88( 41.60%)
    80. (0.00004) RY*(12) C   1           s( 26.75%)p 2.08( 55.54%)d 0.66( 17.71%)
    81. (0.00004) RY*(13) C   1           s(  5.81%)p15.54( 90.27%)d 0.68(  3.93%)
    82. (0.00002) RY*(14) C   1           s(  0.28%)p99.99( 84.95%)d53.58( 14.77%)
    83. (0.00000) RY*(15) C   1           s(  0.00%)p 1.00( 96.13%)d 0.04(  3.87%)
    84. (0.00001) RY*(16) C   1           s( 12.64%)p 2.59( 32.76%)d 4.32( 54.60%)
    85. (0.00001) RY*(17) C   1           s( 91.94%)p 0.03(  2.57%)d 0.06(  5.48%)
    86. (0.00600) RY*( 1) C   2           s(  4.87%)p18.98( 92.53%)d 0.53(  2.60%)
                                            0.0000  0.0185  0.2152  0.0451  0.0059
                                            0.0146  0.5429 -0.0127 -0.0245  0.0374
                                           -0.7863  0.0897 -0.0174 -0.0025  0.0387
                                           -0.0056  0.0019 -0.0457  0.0035 -0.0065
                                           -0.1522 -0.0253
    87. (0.00296) RY*( 2) C   2           s(  0.45%)p99.99( 97.90%)d 3.67(  1.65%)
                                            0.0000  0.0107  0.0508 -0.0377 -0.0197
                                           -0.0466 -0.8016  0.1838  0.1243 -0.0030
                                           -0.5172  0.0984 -0.0425  0.0000  0.0765
                                           -0.0116  0.0036 -0.1171  0.0044 -0.0075
                                           -0.0442 -0.0282
    88. (0.00275) RY*( 3) C   2           s(  0.05%)p99.99( 96.25%)d68.63(  3.70%)
                                           -0.0000 -0.0004  0.0171  0.0154  0.0027
                                            0.0006  0.0377 -0.0198  0.0051 -0.0002
                                            0.0773  0.0044  0.0123 -0.0243  0.9684
                                            0.0809  0.0983  0.0064 -0.0063 -0.1909
                                            0.0143  0.0147
    89. (0.00097) RY*( 4) C   2           s( 74.25%)p 0.28( 20.56%)d 0.07(  5.19%)
                                            0.0000  0.0066  0.8188 -0.2680  0.0109
                                           -0.0121 -0.0779 -0.2210  0.1381  0.0277
                                            0.1939  0.2908 -0.0877 -0.0010 -0.0296
                                            0.0015 -0.0070  0.2064 -0.0306 -0.0073
                                           -0.0894  0.0181
    90. (0.00053) RY*( 5) C   2           s(  0.13%)p40.18(  5.16%)d99.99( 94.72%)
                                           -0.0000 -0.0008  0.0094  0.0337  0.0076
                                            0.0004  0.0016  0.0250 -0.0159 -0.0005
                                           -0.0000 -0.0386 -0.0021 -0.0045 -0.0025
                                           -0.2183 -0.0384 -0.0471 -0.9675 -0.0924
                                            0.0072  0.0163
    91. (0.00036) RY*( 6) C   2           s( 52.25%)p 0.70( 36.63%)d 0.21( 11.12%)
                                           -0.0000 -0.0053  0.3574  0.6282 -0.0132
                                           -0.0073 -0.0277  0.0511  0.3231  0.0028
                                           -0.0189 -0.4987  0.0372 -0.0003 -0.0238
                                            0.0829 -0.0240  0.0996  0.0209 -0.0143
                                            0.3086 -0.0732
    92. (0.00024) RY*( 7) C   2           s(  0.75%)p99.99( 81.01%)d24.26( 18.23%)
                                           -0.0000 -0.0008  0.0645 -0.0542 -0.0204
                                            0.0032  0.0300  0.0859  0.0680  0.0016
                                            0.0265 -0.1246  0.0340  0.0067  0.1392
                                           -0.8661  0.1015 -0.0280  0.1593  0.3949
                                            0.0144 -0.0072
    93. (0.00018) RY*( 8) C   2           s( 14.93%)p 3.80( 56.67%)d 1.90( 28.40%)
                                            0.0000 -0.0001 -0.1836  0.3396 -0.0153
                                           -0.0218 -0.1436 -0.5514 -0.2709 -0.0086
                                           -0.1090  0.1681 -0.3261  0.0017  0.0234
                                           -0.1414  0.0341  0.4709 -0.0069  0.0458
                                            0.0218 -0.2442
    94. (0.00011) RY*( 9) C   2           s( 10.71%)p 7.61( 81.50%)d 0.73(  7.79%)
                                           -0.0000 -0.0083  0.2746 -0.1229 -0.1287
                                            0.0045 -0.0354  0.2834 -0.7053  0.0027
                                            0.0248 -0.3274 -0.3553 -0.0001  0.0031
                                            0.0372  0.0232 -0.1236  0.0270 -0.0334
                                            0.1060 -0.2226
    95. (0.00005) RY*(10) C   2           s(  2.34%)p20.21( 47.30%)d21.51( 50.35%)
    96. (0.00004) RY*(11) C   2           s( 30.68%)p 1.54( 47.32%)d 0.72( 22.00%)
    97. (0.00004) RY*(12) C   2           s(  1.25%)p20.47( 25.48%)d58.85( 73.27%)
    98. (0.00001) RY*(13) C   2           s(  3.91%)p 4.14( 16.18%)d20.44( 79.91%)
    99. (0.00001) RY*(14) C   2           s(  9.30%)p 8.01( 74.47%)d 1.74( 16.23%)
   100. (0.00001) RY*(15) C   2           s(  0.06%)p99.99( 17.88%)d99.99( 82.07%)
   101. (0.00000) RY*(16) C   2           s(  0.02%)p99.99( 99.33%)d29.39(  0.65%)
   102. (0.00000) RY*(17) C   2           s( 94.02%)p 0.04(  3.99%)d 0.02(  1.99%)
   103. (0.00497) RY*( 1) C   3           s(  0.59%)p99.99( 95.21%)d 7.09(  4.20%)
                                            0.0000 -0.0175  0.0696  0.0272  0.0060
                                           -0.0241  0.7860 -0.0590  0.0485 -0.0154
                                            0.5686 -0.0472  0.0239  0.0003 -0.0391
                                            0.0033 -0.0024 -0.2014  0.0119  0.0056
                                           -0.0296  0.0197
   104. (0.00227) RY*( 2) C   3           s(  1.55%)p62.00( 96.26%)d 1.41(  2.19%)
                                            0.0000  0.0148  0.0661  0.1041 -0.0097
                                            0.0189  0.5586 -0.0402 -0.1291 -0.0228
                                           -0.7833  0.0682  0.1144  0.0001  0.0061
                                            0.0024 -0.0077 -0.0415  0.0213 -0.0115
                                            0.1363 -0.0320
   105. (0.00124) RY*( 3) C   3           s(  0.22%)p53.72( 12.00%)d99.99( 87.77%)
                                           -0.0000 -0.0015  0.0436  0.0178 -0.0031
                                           -0.0025 -0.0281 -0.0560  0.0230 -0.0004
                                            0.0178  0.0088 -0.0088 -0.0219 -0.1024
                                            0.3191 -0.0483  0.0120  0.5589 -0.7485
                                            0.0517  0.0474
   106. (0.00058) RY*( 4) C   3           s( 33.99%)p 1.70( 57.74%)d 0.24(  8.27%)
                                           -0.0000 -0.0015  0.5829 -0.0068 -0.0053
                                           -0.0221 -0.0450 -0.2717  0.0585 -0.0010
                                            0.0431  0.1390 -0.0091 -0.0076  0.6680
                                            0.1498  0.0879  0.0571 -0.2185 -0.1226
                                            0.1029  0.0784
   107. (0.00053) RY*( 5) C   3           s( 43.51%)p 1.09( 47.22%)d 0.21(  9.27%)
                                           -0.0000 -0.0018  0.6588 -0.0342  0.0007
                                           -0.0230 -0.0792 -0.1823  0.1277 -0.0003
                                            0.0011  0.1381 -0.0667  0.0066 -0.6061
                                           -0.1310 -0.0881  0.0764  0.1375  0.2100
                                            0.1487  0.0411
   108. (0.00026) RY*( 6) C   3           s( 30.14%)p 2.04( 61.60%)d 0.27(  8.26%)
                                            0.0000 -0.0082  0.3783  0.3954 -0.0440
                                            0.0024 -0.0474  0.3212 -0.1946 -0.0151
                                           -0.0298 -0.6861  0.0131  0.0010  0.0219
                                            0.0132  0.0005 -0.0370  0.0242 -0.0102
                                           -0.2655 -0.1001
   109. (0.00018) RY*( 7) C   3           s( 17.68%)p 4.18( 73.90%)d 0.48(  8.43%)
                                            0.0000  0.0082  0.0961  0.4066  0.0466
                                           -0.0023 -0.0270  0.6466  0.2464  0.0005
                                            0.0340  0.4792 -0.1321  0.0016  0.0606
                                           -0.0739  0.0450 -0.2242 -0.0005 -0.0576
                                            0.1565 -0.0786
   110. (0.00015) RY*( 8) C   3           s(  3.31%)p24.04( 79.44%)d 5.22( 17.25%)
                                           -0.0000 -0.0027 -0.0507  0.1721 -0.0294
                                           -0.0029 -0.0585 -0.1020 -0.0262  0.0005
                                           -0.0079  0.0577 -0.0611 -0.0144 -0.2237
                                            0.8500 -0.0096 -0.2105 -0.2757  0.1889
                                            0.0126 -0.1278
   111. (0.00010) RY*( 9) C   3           s( 18.39%)p 3.34( 61.49%)d 1.09( 20.12%)
                                           -0.0000 -0.0077 -0.1039  0.3885 -0.1486
                                           -0.0007  0.0035 -0.4346 -0.0775  0.0013
                                           -0.0162  0.1273 -0.5942  0.0039  0.0154
                                           -0.2241  0.0073 -0.0207  0.0263 -0.0768
                                           -0.2310 -0.3752
   112. (0.00008) RY*(10) C   3           s(  7.21%)p 4.76( 34.31%)d 8.11( 58.48%)
   113. (0.00005) RY*(11) C   3           s( 32.25%)p 0.88( 28.36%)d 1.22( 39.39%)
   114. (0.00004) RY*(12) C   3           s(  9.07%)p 3.13( 28.41%)d 6.89( 62.52%)
   115. (0.00001) RY*(13) C   3           s( 13.44%)p 5.43( 73.03%)d 1.01( 13.52%)
   116. (0.00002) RY*(14) C   3           s(  0.29%)p45.92( 13.51%)d99.99( 86.20%)
   117. (0.00001) RY*(15) C   3           s(  4.17%)p 5.70( 23.81%)d17.25( 72.01%)
   118. (0.00000) RY*(16) C   3           s(  0.07%)p99.99( 98.57%)d20.36(  1.36%)
   119. (0.00000) RY*(17) C   3           s( 84.11%)p 0.18( 15.26%)d 0.01(  0.62%)
   120. (0.00646) RY*( 1) C   4           s(  0.06%)p99.99( 96.77%)d50.12(  3.16%)
                                            0.0000  0.0198 -0.0047 -0.0012 -0.0147
                                           -0.0143  0.9065 -0.0362  0.0090 -0.0132
                                            0.3766  0.0068  0.0361  0.0009 -0.0324
                                           -0.0012 -0.0022  0.1448 -0.0082 -0.0043
                                            0.0826 -0.0612
   121. (0.00611) RY*( 2) C   4           s(  0.69%)p99.99( 95.35%)d 5.77(  3.97%)
                                           -0.0000  0.0030  0.0820  0.0103 -0.0051
                                           -0.0072 -0.3720  0.0259  0.0045  0.0317
                                            0.8972 -0.0318 -0.0592 -0.0013 -0.0617
                                           -0.0078  0.0048  0.0992 -0.0103 -0.0090
                                           -0.1716 -0.0131
   122. (0.00279) RY*( 3) C   4           s(  0.09%)p99.99( 81.04%)d99.99( 18.87%)
                                           -0.0000  0.0004 -0.0014  0.0301 -0.0024
                                            0.0004  0.0079 -0.0077  0.0027  0.0013
                                            0.0640  0.0078 -0.0026  0.0077  0.8969
                                           -0.0294  0.0259  0.0120  0.1940  0.3870
                                           -0.0267 -0.0204
   123. (0.00135) RY*( 4) C   4           s( 90.06%)p 0.09(  7.87%)d 0.02(  2.07%)
                                           -0.0000 -0.0045  0.9424 -0.1113 -0.0005
                                            0.0027  0.0527 -0.0065 -0.1290  0.0215
                                           -0.0579  0.2178 -0.0534  0.0009 -0.0258
                                           -0.0669 -0.0009 -0.0968  0.0837  0.0308
                                           -0.0485  0.0324
   124. (0.00118) RY*( 5) C   4           s(  1.05%)p23.62( 24.82%)d70.55( 74.13%)
                                           -0.0000  0.0000  0.0989  0.0268 -0.0018
                                            0.0011  0.0049 -0.0169 -0.0077  0.0029
                                            0.0180  0.0573 -0.0063 -0.0111  0.3405
                                            0.3523  0.0633 -0.0520 -0.7686 -0.3829
                                            0.0192  0.0299
   125. (0.00067) RY*( 6) C   4           s(  0.19%)p80.05( 15.58%)d99.99( 84.23%)
                                           -0.0000  0.0012  0.0440 -0.0029 -0.0016
                                           -0.0099  0.1177  0.1240  0.0678  0.0055
                                           -0.1709 -0.2968 -0.0649  0.0003  0.0122
                                           -0.0038  0.0120  0.2488 -0.0340 -0.0491
                                           -0.8804 -0.0417
   126. (0.00037) RY*( 7) C   4           s(  0.09%)p99.99(  9.02%)d99.99( 90.89%)
                                            0.0000 -0.0011  0.0295 -0.0030  0.0032
                                           -0.0008 -0.0039  0.0350  0.0136 -0.0004
                                           -0.0221 -0.0382 -0.0096  0.0115 -0.2478
                                            0.1370 -0.0802  0.0036 -0.4692  0.8255
                                           -0.0032 -0.0851
   127. (0.00032) RY*( 8) C   4           s( 19.81%)p 0.29(  5.67%)d 3.76( 74.53%)
                                           -0.0000  0.0188 -0.0830  0.4327 -0.0600
                                            0.0248  0.1244 -0.0943 -0.1438  0.0225
                                            0.0917  0.0178 -0.0022 -0.0004 -0.0403
                                           -0.0111 -0.0050 -0.7564  0.0206  0.0504
                                           -0.2697  0.3121
   128. (0.00023) RY*( 9) C   4           s( 16.54%)p 4.46( 73.76%)d 0.59(  9.70%)
                                           -0.0000 -0.0016  0.2095  0.3484  0.0102
                                           -0.0007  0.0148  0.1787  0.3070  0.0024
                                           -0.0177 -0.6094 -0.4873 -0.0008  0.0087
                                            0.0389  0.0205 -0.0015  0.0369 -0.0263
                                            0.3018  0.0624
   129. (0.00011) RY*(10) C   4           s( 38.70%)p 0.80( 31.02%)d 0.78( 30.27%)
                                           -0.0000 -0.0120  0.0696  0.5935 -0.1726
                                            0.0001 -0.0446 -0.1206  0.3948  0.0051
                                           -0.0416  0.3498  0.1130 -0.0004 -0.0273
                                           -0.0127 -0.0087  0.0798  0.0234 -0.0347
                                           -0.0602 -0.5394
   130. (0.00007) RY*(11) C   4           s(  0.35%)p99.99( 86.26%)d38.46( 13.39%)
   131. (0.00006) RY*(12) C   4           s(  7.26%)p12.43( 90.25%)d 0.34(  2.50%)
   132. (0.00004) RY*(13) C   4           s( 20.17%)p 2.82( 56.84%)d 1.14( 22.98%)
   133. (0.00003) RY*(14) C   4           s(  5.89%)p15.67( 92.33%)d 0.30(  1.78%)
   134. (0.00002) RY*(15) C   4           s(  2.90%)p11.63( 33.77%)d21.80( 63.32%)
   135. (0.00000) RY*(16) C   4           s(  0.00%)p 1.00( 98.29%)d 0.02(  1.71%)
   136. (0.00000) RY*(17) C   4           s( 96.24%)p 0.02(  1.55%)d 0.02(  2.22%)
   137. (0.01352) RY*( 1) C   5           s(  8.69%)p10.48( 91.02%)d 0.03(  0.29%)
                                            0.0000  0.0612  0.2875 -0.0116 -0.0185
                                            0.0026 -0.0718  0.0251  0.0036  0.0350
                                            0.9477 -0.0211 -0.0326 -0.0028 -0.0590
                                            0.0022  0.0044 -0.0141 -0.0002  0.0168
                                           -0.0494 -0.0035
   138. (0.00706) RY*( 2) C   5           s(  0.37%)p99.99( 71.61%)d76.03( 28.02%)
                                           -0.0000  0.0012 -0.0266  0.0545 -0.0028
                                            0.0183  0.8370  0.0350 -0.0046  0.0020
                                            0.0740  0.0863 -0.0192 -0.0011 -0.0239
                                            0.0003 -0.0054  0.5147 -0.0382 -0.0535
                                           -0.1032  0.0197
   139. (0.00588) RY*( 3) C   5           s(  0.02%)p99.99( 13.07%)d99.99( 86.91%)
                                           -0.0000 -0.0023  0.0091  0.0074  0.0091
                                            0.0013  0.0350  0.0241 -0.0115  0.0006
                                            0.0024  0.0068  0.0034  0.0178  0.3547
                                            0.0167  0.0479  0.0416 -0.0418  0.9197
                                           -0.0618 -0.1262
   140. (0.00242) RY*( 4) C   5           s(  1.05%)p34.18( 35.73%)d60.48( 63.23%)
                                            0.0000  0.0020  0.0485  0.0891  0.0125
                                           -0.0144  0.5216 -0.2224  0.0025 -0.0024
                                            0.0279 -0.1862  0.0064  0.0009 -0.0021
                                            0.0066  0.0013 -0.7582  0.0586  0.0405
                                            0.2285  0.0116
   141. (0.00115) RY*( 5) C   5           s( 69.88%)p 0.24( 16.46%)d 0.20( 13.66%)
                                           -0.0000 -0.0083  0.8348  0.0328  0.0266
                                           -0.0020 -0.0099 -0.1134  0.0693  0.0380
                                           -0.2346  0.2600 -0.1395 -0.0017 -0.0513
                                           -0.0257  0.0049  0.1131 -0.0321  0.0427
                                            0.3367  0.0873
   142. (0.00053) RY*( 6) C   5           s(  1.48%)p 7.96( 11.80%)d58.51( 86.71%)
                                            0.0000  0.0011 -0.0693  0.0999 -0.0059
                                           -0.0015 -0.0118 -0.0180 -0.0450  0.0020
                                            0.0318  0.0577 -0.0442 -0.0016  0.1116
                                           -0.3084  0.0414 -0.0706 -0.9237 -0.0703
                                            0.0536  0.0324
   143. (0.00051) RY*( 7) C   5           s( 27.18%)p 2.11( 57.45%)d 0.57( 15.37%)
                                           -0.0000 -0.0072  0.3808 -0.3477  0.0761
                                            0.0102  0.0608  0.2076  0.1618 -0.0177
                                           -0.1376 -0.6516  0.2281 -0.0003  0.0726
                                           -0.0066 -0.0109  0.0030 -0.1434 -0.0743
                                           -0.3419 -0.1036
   144. (0.00031) RY*( 8) C   5           s(  0.08%)p99.99( 83.63%)d99.99( 16.29%)
                                           -0.0000 -0.0004  0.0272  0.0010 -0.0061
                                            0.0000  0.0017 -0.0260 -0.0279  0.0028
                                            0.0481 -0.0036  0.0104  0.0043  0.7285
                                           -0.5083  0.2080  0.0409  0.2902 -0.2643
                                            0.0840  0.0107
   145. (0.00017) RY*( 9) C   5           s( 12.16%)p 4.34( 52.80%)d 2.88( 35.04%)
                                            0.0000  0.0149 -0.0712  0.3212  0.1144
                                            0.0016 -0.0167  0.5989 -0.0224  0.0098
                                            0.0214 -0.3853 -0.1372 -0.0000 -0.0134
                                            0.0210 -0.0094  0.0955  0.0302  0.0652
                                            0.4719  0.3368
   146. (0.00012) RY*(10) C   5           s(  9.04%)p 4.72( 42.66%)d 5.34( 48.29%)
                                            0.0000  0.0064 -0.0251  0.2240  0.1989
                                            0.0025 -0.0449 -0.2585  0.5209 -0.0058
                                           -0.0109 -0.0538 -0.2816 -0.0008  0.0610
                                            0.0041  0.0194 -0.0198  0.0175  0.0426
                                           -0.3891  0.5736
   147. (0.00008) RY*(11) C   5           s(  7.29%)p 8.52( 62.15%)d 4.19( 30.56%)
   148. (0.00005) RY*(12) C   5           s(  5.54%)p15.48( 85.68%)d 1.59(  8.78%)
   149. (0.00006) RY*(13) C   5           s( 71.86%)p 0.08(  6.08%)d 0.31( 22.06%)
   150. (0.00003) RY*(14) C   5           s(  0.62%)p99.99( 91.18%)d13.17(  8.20%)
   151. (0.00001) RY*(15) C   5           s(  0.28%)p99.99( 72.98%)d96.82( 26.74%)
   152. (0.00001) RY*(16) C   5           s( 84.64%)p 0.07(  6.25%)d 0.11(  9.11%)
   153. (0.00000) RY*(17) C   5           s(  0.18%)p99.99( 99.35%)d 2.67(  0.47%)
   154. (0.00593) RY*( 1) C   6           s(  0.78%)p99.99( 97.75%)d 1.89(  1.47%)
                                           -0.0000 -0.0038  0.0826  0.0307  0.0019
                                           -0.0008  0.1192  0.0044  0.0212  0.0145
                                            0.9740 -0.0753 -0.0287 -0.0052  0.0863
                                           -0.0048  0.0040  0.0711  0.0241  0.0055
                                            0.0945  0.0105
   155. (0.00497) RY*( 2) C   6           s(  5.99%)p14.93( 89.50%)d 0.75(  4.50%)
                                            0.0000  0.0029  0.2447 -0.0021 -0.0062
                                            0.0118 -0.9299 -0.0045  0.0032  0.0122
                                            0.1130  0.0942 -0.0270  0.0010 -0.0858
                                           -0.0141 -0.0069 -0.1931 -0.0059 -0.0005
                                            0.0864 -0.0151
   156. (0.00294) RY*( 3) C   6           s(  0.03%)p99.99( 95.79%)d99.99(  4.18%)
                                           -0.0000 -0.0007  0.0044  0.0156  0.0027
                                            0.0000  0.0971  0.0040  0.0127  0.0033
                                            0.0733 -0.0151 -0.0076  0.0131 -0.9667
                                           -0.0277 -0.0848  0.0205 -0.1882 -0.0727
                                            0.0152  0.0208
   157. (0.00062) RY*( 4) C   6           s( 80.74%)p 0.16( 12.69%)d 0.08(  6.56%)
                                           -0.0000 -0.0019  0.8979 -0.0173  0.0291
                                            0.0024  0.2478 -0.1707  0.0423  0.0117
                                           -0.0950  0.0127 -0.0668  0.0015  0.0389
                                           -0.1386 -0.0111 -0.1333  0.0004 -0.1905
                                           -0.0671  0.0840
   158. (0.00048) RY*( 5) C   6           s(  6.40%)p 3.86( 24.67%)d10.78( 68.93%)
                                           -0.0000 -0.0011  0.2501  0.0357  0.0102
                                            0.0011  0.0488  0.0256  0.0050  0.0011
                                           -0.0263 -0.0206 -0.0192 -0.0048 -0.0520
                                            0.4867  0.0506  0.0424 -0.1201  0.8176
                                           -0.0179 -0.0653
   159. (0.00027) RY*( 6) C   6           s(  7.82%)p 0.98(  7.70%)d10.80( 84.48%)
                                           -0.0000  0.0009  0.0005  0.2797  0.0003
                                           -0.0038 -0.0674 -0.0726 -0.0334 -0.0016
                                            0.0131  0.0127  0.1720  0.0061  0.1826
                                            0.0382 -0.0355  0.1833 -0.8713 -0.1429
                                           -0.1488  0.0968
   160. (0.00023) RY*( 7) C   6           s( 32.78%)p 0.49( 16.18%)d 1.56( 51.04%)
                                           -0.0000  0.0025  0.0604  0.5690  0.0190
                                           -0.0038 -0.0762  0.1119  0.0435  0.0060
                                            0.0370  0.0073  0.3663 -0.0031 -0.0744
                                           -0.0185 -0.0044  0.1670  0.3732  0.0114
                                           -0.5832  0.0541
   161. (0.00019) RY*( 8) C   6           s(  5.11%)p11.95( 61.09%)d 6.61( 33.80%)
                                            0.0000 -0.0004  0.1594  0.1578  0.0287
                                            0.0017 -0.0706  0.4210 -0.4893 -0.0063
                                           -0.0774 -0.1050 -0.4131 -0.0006 -0.0030
                                            0.0044  0.0376  0.5484  0.0605 -0.0967
                                            0.1547  0.0177
   162. (0.00012) RY*( 9) C   6           s( 14.67%)p 5.27( 77.25%)d 0.55(  8.09%)
                                           -0.0000 -0.0002 -0.0816  0.3742 -0.0001
                                           -0.0068  0.0425 -0.6572 -0.3632 -0.0028
                                            0.0055  0.4313 -0.0829 -0.0036 -0.0314
                                            0.1076  0.0366  0.0342  0.1358 -0.0088
                                            0.2460 -0.0259
   163. (0.00009) RY*(10) C   6           s(  3.82%)p21.72( 82.95%)d 3.46( 13.23%)
   164. (0.00007) RY*(11) C   6           s(  7.24%)p 5.40( 39.11%)d 7.41( 53.65%)
   165. (0.00007) RY*(12) C   6           s(  7.02%)p 9.56( 67.15%)d 3.68( 25.83%)
   166. (0.00006) RY*(13) C   6           s( 24.10%)p 2.65( 63.76%)d 0.50( 12.14%)
   167. (0.00005) RY*(14) C   6           s(  9.36%)p 4.83( 45.22%)d 4.85( 45.41%)
   168. (0.00003) RY*(15) C   6           s(  8.39%)p 2.33( 19.57%)d 8.58( 72.03%)
   169. (0.00000) RY*(16) C   6           s(  0.41%)p99.99( 99.04%)d 1.37(  0.56%)
   170. (0.00001) RY*(17) C   6           s( 85.36%)p 0.01(  0.67%)d 0.16( 13.97%)
   171. (0.00263) RY*( 1) O   7           s(  0.24%)p99.99( 98.47%)d 5.31(  1.29%)
                                            0.0000 -0.0006  0.0474 -0.0134  0.0006
                                            0.0012 -0.4174  0.0069 -0.0147  0.0027
                                           -0.1020  0.0012 -0.0047  0.0077 -0.8936
                                            0.0102 -0.0314 -0.0622  0.0159 -0.0888
                                            0.0251  0.0154
   172. (0.00237) RY*( 2) O   7           s(  1.80%)p53.23( 95.66%)d 1.42(  2.55%)
                                           -0.0000 -0.0016  0.1306  0.0301  0.0004
                                           -0.0001 -0.8758  0.0349 -0.0315  0.0059
                                           -0.0459 -0.0427 -0.0095 -0.0025  0.4274
                                           -0.0160  0.0158 -0.1456  0.0102  0.0499
                                            0.0406  0.0027
   173. (0.00084) RY*( 3) O   7           s( 74.03%)p 0.34( 25.32%)d 0.01(  0.65%)
                                           -0.0000 -0.0028  0.8490  0.1393  0.0014
                                            0.0024  0.1617  0.1178 -0.0131  0.0159
                                           -0.3618 -0.2790 -0.0618 -0.0023  0.0057
                                           -0.0099  0.0084  0.0585  0.0088 -0.0044
                                           -0.0341  0.0432
   174. (0.00031) RY*( 4) O   7           s( 21.96%)p 3.46( 75.95%)d 0.10(  2.09%)
                                           -0.0000 -0.0045  0.4520  0.1233 -0.0035
                                           -0.0053 -0.0304 -0.3090 -0.0649  0.0213
                                            0.7086  0.3877 -0.0499 -0.0009 -0.0515
                                           -0.0280  0.0083  0.1001 -0.0032  0.0048
                                            0.0916 -0.0495
   175. (0.00019) RY*( 5) O   7           s(  0.14%)p99.99( 97.76%)d14.62(  2.09%)
                                           -0.0000 -0.0068 -0.0138  0.0345  0.0017
                                            0.0073 -0.0132  0.6642 -0.0152  0.0143
                                            0.5493 -0.4519  0.0584 -0.0012 -0.0577
                                           -0.1518  0.0101  0.0016  0.0377 -0.0098
                                           -0.1394  0.0025
   176. (0.00003) RY*( 6) O   7           s(  2.43%)p19.37( 47.00%)d20.84( 50.58%)
   177. (0.00003) RY*( 7) O   7           s( 72.80%)p 0.13(  9.20%)d 0.25( 17.99%)
   178. (0.00003) RY*( 8) O   7           s(  0.89%)p99.99( 96.84%)d 2.55(  2.27%)
   179. (0.00001) RY*( 9) O   7           s(  2.29%)p31.33( 71.80%)d11.30( 25.91%)
   180. (0.00000) RY*(10) O   7           s(  4.52%)p21.08( 95.20%)d 0.06(  0.28%)
   181. (0.00000) RY*(11) O   7           s( 99.56%)p 0.00(  0.42%)d 0.00(  0.01%)
   182. (0.00000) RY*(12) O   7           s(  0.01%)p99.99( 99.95%)d 2.74(  0.04%)
   183. (0.00001) RY*(13) O   7           s( 11.64%)p 3.78( 44.03%)d 3.81( 44.33%)
   184. (0.00001) RY*(14) O   7           s(  0.01%)p66.01(  0.76%)d99.99( 99.23%)
   185. (0.00000) RY*(15) O   7           s(  0.14%)p19.38(  2.75%)d99.99( 97.11%)
   186. (0.00001) RY*(16) O   7           s(  7.22%)p 4.20( 30.33%)d 8.66( 62.45%)
   187. (0.00000) RY*(17) O   7           s(  0.27%)p33.39(  8.88%)d99.99( 90.85%)
   188. (0.00454) RY*( 1)Cl   8           s(  0.01%)p 1.00( 55.39%)d 0.81( 44.61%)
                                           -0.0000  0.0000 -0.0001  0.0058  0.0059
                                           -0.0005 -0.0000  0.0000  0.0005  0.0123
                                           -0.0022 -0.0043  0.0008  0.0000  0.0006
                                           -0.0278 -0.0014 -0.0002 -0.0009 -0.0000
                                            0.0049 -0.7341  0.1120 -0.0380 -0.0034
                                           -0.0123 -0.5099 -0.4299  0.0203  0.0258
   189. (0.00220) RY*( 2)Cl   8           s(  8.42%)p 8.16( 68.70%)d 2.72( 22.88%)
                                            0.0000  0.0000 -0.0078  0.2884 -0.0295
                                           -0.0061  0.0007  0.0000  0.0228  0.6113
                                           -0.0590 -0.0616  0.0008  0.0000  0.0157
                                           -0.5509  0.0181  0.0039 -0.0103  0.0000
                                           -0.0004  0.0359  0.0069 -0.0001  0.0007
                                            0.0465 -0.0046  0.0254  0.4752  0.0124
   190. (0.00134) RY*( 3)Cl   8           s( 31.66%)p 1.28( 40.49%)d 0.88( 27.85%)
                                            0.0000  0.0000 -0.0159  0.5623  0.0054
                                           -0.0117  0.0014  0.0000  0.0616  0.3089
                                            0.1304 -0.0629 -0.0147  0.0000  0.0401
                                            0.4574 -0.2681 -0.0354 -0.0039  0.0000
                                           -0.0009 -0.0048  0.0223 -0.0011  0.0004
                                            0.4651 -0.0190 -0.0044 -0.2378 -0.0724
   191. (0.00043) RY*( 4)Cl   8           s( 27.55%)p 2.14( 58.90%)d 0.49( 13.55%)
                                           -0.0000 -0.0000  0.0071  0.4568 -0.2572
                                           -0.0264  0.0006  0.0000 -0.0249 -0.4802
                                            0.2777 -0.0252  0.0163 -0.0000 -0.0195
                                           -0.4253 -0.2982 -0.0957  0.0194 -0.0000
                                            0.0010  0.0014  0.0072 -0.0009 -0.0001
                                           -0.0789  0.0068  0.0242 -0.1255  0.3360
   192. (0.00020) RY*( 5)Cl   8           s(  6.07%)p 7.72( 46.83%)d 7.76( 47.10%)
                                            0.0000 -0.0000  0.0054  0.0642  0.2358
                                           -0.0306  0.0008 -0.0000 -0.0131  0.2791
                                            0.6030 -0.1173 -0.0117 -0.0000 -0.0063
                                            0.0676 -0.0351  0.0805 -0.0184 -0.0000
                                           -0.0002  0.0103 -0.0002 -0.0035  0.0003
                                           -0.6439  0.0161 -0.0297 -0.1764 -0.1554
   193. (0.00017) RY*( 6)Cl   8           s(  1.75%)p45.55( 79.85%)d10.49( 18.40%)
                                           -0.0000  0.0000  0.0010  0.0532  0.1209
                                           -0.0085  0.0003  0.0000 -0.0007  0.0055
                                           -0.0951 -0.0503 -0.0000  0.0000 -0.0005
                                           -0.0120 -0.0596 -0.0182 -0.0038 -0.0000
                                            0.0165 -0.4700 -0.7492 -0.0204 -0.0032
                                           -0.0304  0.4058  0.1337 -0.0161  0.0160
   194. (0.00014) RY*( 7)Cl   8           s( 33.34%)p 1.54( 51.39%)d 0.46( 15.27%)
                                            0.0000 -0.0000 -0.0006  0.5658  0.1033
                                           -0.0512  0.0014  0.0000  0.0156 -0.2385
                                           -0.2755 -0.1313  0.0142 -0.0000 -0.0037
                                            0.2655  0.5349 -0.0683  0.0027  0.0000
                                           -0.0008  0.0226  0.0398 -0.0010  0.0007
                                           -0.3122 -0.0110 -0.0096  0.2343 -0.0113
   195. (0.00012) RY*( 8)Cl   8           s( 40.53%)p 1.29( 52.31%)d 0.18(  7.16%)
                                            0.0000 -0.0000  0.0083  0.0361  0.6353
                                           -0.0191  0.0014 -0.0000 -0.0182 -0.0043
                                           -0.4711 -0.1498 -0.0062 -0.0000 -0.0108
                                           -0.1141 -0.4514 -0.1825 -0.0066  0.0000
                                           -0.0028  0.0984  0.1353  0.0100  0.0009
                                           -0.1677 -0.0406 -0.0597 -0.1605  0.1117
   196. (0.00005) RY*( 9)Cl   8           s(  0.03%)p99.99( 36.10%)d99.99( 63.87%)
   197. (0.00002) RY*(10)Cl   8           s(  0.07%)p99.99( 27.58%)d99.99( 72.34%)
   198. (0.00001) RY*(11)Cl   8           s(  1.87%)p52.08( 97.47%)d 0.35(  0.66%)
   199. (0.00002) RY*(12)Cl   8           s(  2.48%)p17.66( 43.83%)d21.63( 53.68%)
   200. (0.00001) RY*(13)Cl   8           s( 38.04%)p 1.04( 39.40%)d 0.59( 22.56%)
   201. (0.00000) RY*(14)Cl   8           s(  0.06%)p99.99( 99.85%)d 1.38(  0.09%)
   202. (0.00000) RY*(15)Cl   8           s(  0.02%)p99.99( 99.76%)d 9.73(  0.22%)
   203. (0.00000) RY*(16)Cl   8           s(  0.00%)p 1.00( 99.92%)d 0.00(  0.08%)
   204. (0.00000) RY*(17)Cl   8           s( 99.66%)p 0.00(  0.24%)d 0.00(  0.10%)
   205. (0.00000) RY*(18)Cl   8           s(100.00%)p 0.00(  0.00%)d 0.00(  0.00%)
   206. (0.00000) RY*(19)Cl   8           s(  0.02%)p99.99( 99.79%)d11.09(  0.19%)
   207. (0.00000) RY*(20)Cl   8           s(  6.28%)p14.11( 88.64%)d 0.81(  5.07%)
   208. (0.00001) RY*(21)Cl   8           s(  2.01%)p 7.06( 14.18%)d41.72( 83.82%)
   209. (0.00382) RY*( 1)Cl   9           s(  0.00%)p 1.00( 49.62%)d 1.02( 50.38%)
                                           -0.0000  0.0000 -0.0000  0.0030 -0.0009
                                            0.0002  0.0000  0.0000  0.0001 -0.0022
                                            0.0019 -0.0000  0.0002  0.0000 -0.0002
                                           -0.0210  0.0018 -0.0009 -0.0002 -0.0000
                                            0.0003 -0.6944  0.1088 -0.0413 -0.0062
                                           -0.0216 -0.6581  0.2646 -0.0123 -0.0116
   210. (0.00257) RY*( 2)Cl   9           s(  1.78%)p36.89( 65.76%)d18.21( 32.46%)
                                            0.0000  0.0000 -0.0008  0.1316  0.0218
                                           -0.0043  0.0007  0.0000  0.0081  0.3759
                                           -0.0219 -0.0352 -0.0002  0.0000 -0.0082
                                            0.7086 -0.1042 -0.0257  0.0093 -0.0000
                                            0.0003 -0.0246  0.0015  0.0020 -0.0003
                                            0.3640 -0.0127  0.0109  0.4369 -0.0297
   211. (0.00097) RY*( 3)Cl   9           s(  3.61%)p20.67( 74.59%)d 6.04( 21.80%)
                                           -0.0000  0.0000 -0.0166 -0.0080  0.1890
                                            0.0028  0.0005  0.0000  0.0678  0.7488
                                           -0.0659  0.0002 -0.0230  0.0000 -0.0311
                                           -0.4147 -0.0498  0.0051  0.0088 -0.0000
                                            0.0008  0.0115  0.0062 -0.0000 -0.0003
                                           -0.2985  0.0064 -0.0069  0.2356 -0.2708
   212. (0.00047) RY*( 4)Cl   9           s( 70.54%)p 0.11(  8.04%)d 0.30( 21.42%)
                                           -0.0000  0.0000 -0.0104  0.8311 -0.1199
                                           -0.0086  0.0016  0.0000  0.0396 -0.1373
                                           -0.2061 -0.1109  0.0210  0.0000 -0.0251
                                           -0.0470 -0.0087 -0.0416 -0.0058 -0.0000
                                            0.0009 -0.0044 -0.0093  0.0018 -0.0000
                                           -0.3411  0.0205  0.0222  0.2237  0.2165
   213. (0.00020) RY*( 5)Cl   9           s( 11.71%)p 6.82( 79.87%)d 0.72(  8.42%)
                                            0.0000  0.0000 -0.0030  0.3395  0.0375
                                           -0.0203  0.0012  0.0000  0.0105  0.2206
                                            0.7965 -0.0466  0.0057  0.0000 -0.0116
                                            0.0181  0.3333 -0.0395  0.0157 -0.0000
                                            0.0002  0.0033 -0.0051  0.0029 -0.0007
                                            0.0820 -0.0030 -0.0105 -0.2777  0.0145
   214. (0.00020) RY*( 6)Cl   9           s(  0.00%)p 1.00( 80.11%)d 0.25( 19.89%)
                                            0.0000  0.0000 -0.0001  0.0042 -0.0027
                                           -0.0008  0.0000  0.0000  0.0002 -0.0072
                                           -0.0055 -0.0069  0.0008 -0.0000 -0.0006
                                            0.0166  0.0313  0.0045  0.0011 -0.0000
                                           -0.0164  0.5206  0.7266  0.0209 -0.0064
                                           -0.0195 -0.4438 -0.0322  0.0167  0.0134
   215. (0.00007) RY*( 7)Cl   9           s(  0.01%)p99.99(  3.88%)d99.99( 96.11%)
   216. (0.00006) RY*( 8)Cl   9           s(  7.45%)p 8.70( 64.86%)d 3.71( 27.69%)
   217. (0.00004) RY*( 9)Cl   9           s( 31.25%)p 0.89( 27.94%)d 1.31( 40.81%)
   218. (0.00001) RY*(10)Cl   9           s(  1.10%)p42.10( 46.48%)d47.47( 52.41%)
   219. (0.00002) RY*(11)Cl   9           s(  0.03%)p99.99( 67.39%)d99.99( 32.58%)
   220. (0.00001) RY*(12)Cl   9           s( 64.70%)p 0.38( 24.54%)d 0.17( 10.75%)
   221. (0.00001) RY*(13)Cl   9           s(  0.62%)p99.99( 99.13%)d 0.39(  0.24%)
   222. (0.00000) RY*(14)Cl   9           s( 99.66%)p 0.00(  0.14%)d 0.00(  0.21%)
   223. (0.00000) RY*(15)Cl   9           s(  0.01%)p 1.00( 99.14%)d 0.01(  0.85%)
   224. (0.00000) RY*(16)Cl   9           s(  0.00%)p 1.00( 99.94%)d 0.00(  0.06%)
   225. (0.00000) RY*(17)Cl   9           s(  3.28%)p28.03( 91.81%)d 1.50(  4.91%)
   226. (0.00000) RY*(18)Cl   9           s(100.00%)p 0.00(  0.00%)d 0.00(  0.00%)
   227. (0.00000) RY*(19)Cl   9           s(  0.13%)p99.99( 99.83%)d 0.25(  0.03%)
   228. (0.00000) RY*(20)Cl   9           s(  0.09%)p99.99( 99.77%)d 1.50(  0.14%)
   229. (0.00000) RY*(21)Cl   9           s(  3.88%)p 4.60( 17.83%)d20.19( 78.29%)
   230. (0.00694) RY*( 1) C  10           s(  3.40%)p27.75( 94.41%)d 0.64(  2.19%)
                                           -0.0000 -0.0023  0.1844  0.0018  0.0005
                                           -0.0056  0.7761  0.0252  0.0197  0.0183
                                            0.5795 -0.0637 -0.0007  0.0033 -0.0215
                                           -0.0073  0.0048 -0.1348 -0.0098 -0.0069
                                            0.0591 -0.0063
   231. (0.00625) RY*( 2) C  10           s(  1.15%)p83.08( 95.67%)d 2.76(  3.17%)
                                           -0.0000 -0.0026  0.1073  0.0017  0.0008
                                           -0.0244  0.5574  0.0726  0.0263 -0.0039
                                           -0.7994 -0.0067  0.0145 -0.0021 -0.0058
                                           -0.0055  0.0014  0.0202 -0.0162 -0.0070
                                            0.1760  0.0072
   232. (0.00118) RY*( 3) C  10           s( 55.19%)p 0.65( 36.08%)d 0.16(  8.72%)
                                            0.0000 -0.0013  0.7332 -0.1199  0.0056
                                            0.0173 -0.2262  0.4380  0.0309 -0.0073
                                           -0.0056 -0.2708  0.1578 -0.0040  0.1191
                                           -0.0610  0.0164 -0.0993 -0.2627  0.0854
                                            0.0320 -0.0054
   233. (0.00095) RY*( 4) C  10           s(  6.04%)p 4.07( 24.57%)d11.49( 69.39%)
                                            0.0000 -0.0000  0.2431 -0.0363  0.0003
                                            0.0053 -0.0689  0.1792  0.0119 -0.0027
                                           -0.0037 -0.0107  0.0497  0.0146 -0.4096
                                            0.1950 -0.0072 -0.0151  0.7943 -0.2468
                                            0.0329 -0.0295
   234. (0.00055) RY*( 5) C  10           s(  0.11%)p46.64(  4.94%)d99.99( 94.95%)
                                            0.0000 -0.0001  0.0309 -0.0073  0.0070
                                           -0.0009 -0.0059 -0.1101 -0.0282 -0.0003
                                           -0.0164 -0.1103  0.0056 -0.0128  0.0692
                                            0.1363  0.0213 -0.0122 -0.2724 -0.9160
                                           -0.0767 -0.1740
   235. (0.00040) RY*( 6) C  10           s( 36.21%)p 1.53( 55.47%)d 0.23(  8.31%)
                                            0.0000 -0.0003  0.4397  0.4099  0.0275
                                           -0.0014 -0.0971 -0.6719 -0.1378 -0.0056
                                           -0.0289  0.0698  0.0253 -0.0024 -0.2569
                                            0.0456  0.0200 -0.1304 -0.0992  0.0719
                                            0.1994  0.1065
   236. (0.00035) RY*( 7) C  10           s(  4.69%)p15.72( 73.67%)d 4.62( 21.64%)
                                           -0.0000  0.0002  0.0987  0.1919  0.0184
                                           -0.0004 -0.0190 -0.1440 -0.0992 -0.0011
                                           -0.0162 -0.1636 -0.1762  0.0113  0.7961
                                           -0.1053 -0.0521 -0.1238  0.4331 -0.0606
                                            0.0796  0.0592
   237. (0.00022) RY*( 8) C  10           s( 27.86%)p 2.16( 60.11%)d 0.43( 12.04%)
                                           -0.0000  0.0003  0.1841  0.4930 -0.0409
                                            0.0108  0.0175  0.3581 -0.0064  0.0103
                                            0.0384  0.5107 -0.4545 -0.0008  0.0222
                                            0.0162 -0.0516  0.2964 -0.0826 -0.0802
                                           -0.1309  0.0457
   238. (0.00016) RY*( 9) C  10           s( 12.59%)p 5.68( 71.59%)d 1.26( 15.82%)
                                            0.0000  0.0047 -0.2261  0.2694  0.0471
                                           -0.0057 -0.0356  0.2151 -0.1913 -0.0090
                                           -0.0391 -0.5621 -0.4846 -0.0052 -0.2505
                                            0.1193 -0.0481 -0.3480 -0.0960  0.0335
                                            0.0497  0.1556
   239. (0.00012) RY*(10) C  10           s(  9.20%)p 4.47( 41.11%)d 5.40( 49.70%)
                                            0.0000  0.0031  0.0462  0.2976  0.0359
                                            0.0019  0.0756 -0.1244  0.5453 -0.0122
                                           -0.0837 -0.2640  0.1219  0.0001 -0.0215
                                           -0.0187  0.0035  0.0099  0.0570  0.0579
                                           -0.6981  0.0539
   240. (0.00007) RY*(11) C  10           s( 12.48%)p 4.21( 52.49%)d 2.81( 35.03%)
   241. (0.00007) RY*(12) C  10           s( 10.83%)p 1.05( 11.37%)d 7.18( 77.80%)
   242. (0.00003) RY*(13) C  10           s(  2.33%)p36.48( 84.86%)d 5.51( 12.81%)
   243. (0.00002) RY*(14) C  10           s( 29.66%)p 0.99( 29.48%)d 1.38( 40.86%)
   244. (0.00003) RY*(15) C  10           s(  2.85%)p22.31( 63.48%)d11.83( 33.68%)
   245. (0.00000) RY*(16) C  10           s(  0.04%)p99.99( 99.61%)d 9.65(  0.35%)
   246. (0.00000) RY*(17) C  10           s( 85.39%)p 0.01(  1.22%)d 0.16( 13.40%)
   247. (0.00493) RY*( 1) C  11           s(  0.24%)p99.99( 97.32%)d10.22(  2.44%)
                                           -0.0000  0.0280  0.0393 -0.0078 -0.0202
                                           -0.2166 -0.0530  0.0150  0.0249 -0.9564
                                            0.0465  0.0018  0.0017 -0.0724  0.0090
                                           -0.0017 -0.0569 -0.0101  0.0142 -0.1435
                                           -0.0168
   248. (0.00278) RY*( 2) C  11           s(  8.64%)p10.19( 88.11%)d 0.38(  3.25%)
                                           -0.0000 -0.0008  0.2939 -0.0084 -0.0193
                                           -0.9153  0.0243  0.0605 -0.0107  0.1913
                                           -0.0053  0.0419 -0.0004  0.0091  0.0055
                                            0.0063  0.0016  0.0146 -0.0297  0.1696
                                            0.0510
   249. (0.00133) RY*( 3) C  11           s( 80.51%)p 0.18( 14.52%)d 0.06(  4.97%)
                                            0.0000  0.0001  0.8972 -0.0091  0.0221
                                            0.2853 -0.2364 -0.0545 -0.0132 -0.0304
                                            0.0454  0.0360 -0.0011  0.0042  0.0012
                                            0.0051  0.1747  0.0311 -0.0220  0.0179
                                            0.1321
   250. (0.00106) RY*( 4) C  11           s(  0.07%)p99.99( 89.94%)d99.99(  9.98%)
                                            0.0000  0.0013  0.0268 -0.0035  0.0018
                                            0.0044  0.0551  0.0028 -0.0011  0.0739
                                           -0.0243 -0.0048  0.0090 -0.9410  0.0388
                                           -0.0572  0.0354 -0.3087  0.0488 -0.0300
                                            0.0041
   251. (0.00068) RY*( 5) C  11           s(  0.97%)p42.49( 41.13%)d59.82( 57.90%)
                                            0.0000 -0.0043  0.0964 -0.0190  0.0043
                                            0.0233  0.3385  0.0232 -0.0018 -0.0136
                                           -0.2694  0.0238  0.0008 -0.1765 -0.4367
                                           -0.0202 -0.0438  0.6384  0.4083 -0.0513
                                           -0.0162
   252. (0.00062) RY*( 6) C  11           s(  2.87%)p25.83( 74.08%)d 8.04( 23.06%)
                                            0.0000 -0.0092  0.1653 -0.0356  0.0057
                                            0.0210  0.4616  0.0099 -0.0051 -0.0413
                                           -0.6959  0.0408  0.0010  0.1590  0.1143
                                            0.0333  0.0973 -0.3371 -0.1897 -0.1922
                                           -0.1858
   253. (0.00036) RY*( 7) C  11           s(  0.00%)p 1.00( 70.48%)d 0.42( 29.52%)
                                           -0.0000  0.0002 -0.0006  0.0032 -0.0004
                                           -0.0041  0.0031 -0.0759  0.0017  0.0253
                                           -0.1052 -0.0005 -0.0110 -0.1379  0.8172
                                            0.0180 -0.0673  0.5219 -0.0874 -0.1030
                                           -0.0080
   254. (0.00017) RY*( 8) C  11           s(  1.24%)p34.71( 42.92%)d45.16( 55.84%)
                                            0.0000  0.0054  0.1106  0.0097  0.0249
                                            0.1750  0.4139  0.3445 -0.0042 -0.1170
                                            0.1632  0.2345 -0.0007 -0.0131  0.1090
                                            0.0244 -0.3773 -0.0290 -0.1117  0.6347
                                            0.0023
   255. (0.00013) RY*( 9) C  11           s(  1.54%)p58.57( 90.13%)d 5.41(  8.33%)
                                            0.0000  0.0014  0.1149  0.0467  0.0093
                                           -0.0232  0.4054 -0.7926  0.0054  0.0155
                                            0.3227 -0.0493  0.0015  0.0320 -0.0151
                                            0.0043 -0.2632 -0.0745 -0.0234 -0.0715
                                           -0.0533
   256. (0.00010) RY*(10) C  11           s(  5.91%)p 4.18( 24.69%)d11.75( 69.41%)
                                            0.0000  0.0048  0.0435  0.2391  0.0005
                                           -0.0115  0.0088  0.2000  0.0086  0.1084
                                            0.0437  0.4321  0.0014  0.0263 -0.0348
                                            0.0656 -0.4555 -0.0730 -0.0193 -0.5484
                                            0.4245
   257. (0.00007) RY*(11) C  11           s(  5.90%)p 8.32( 49.08%)d 7.63( 45.02%)
   258. (0.00005) RY*(12) C  11           s(  0.17%)p99.99( 55.44%)d99.99( 44.40%)
   259. (0.00002) RY*(13) C  11           s(  0.23%)p71.12( 16.41%)d99.99( 83.36%)
   260. (0.00002) RY*(14) C  11           s(  9.59%)p 3.19( 30.61%)d 6.23( 59.80%)
   261. (0.00000) RY*(15) C  11           s(  0.18%)p99.99( 99.56%)d 1.48(  0.26%)
   262. (0.00000) RY*(16) C  11           s( 82.03%)p 0.19( 15.67%)d 0.03(  2.30%)
   263. (0.00769) RY*( 1) C  12           s(  7.33%)p10.67( 78.19%)d 1.98( 14.48%)
                                           -0.0000  0.0187  0.2652 -0.0498 -0.0116
                                            0.0196 -0.1502 -0.0948 -0.0783  0.0128
                                           -0.8528  0.0925  0.0091  0.0003 -0.0873
                                            0.0123  0.0006  0.3228  0.0301  0.0355
                                           -0.1724 -0.0934
   264. (0.00700) RY*( 2) C  12           s(  0.49%)p99.99( 95.61%)d 7.97(  3.90%)
                                           -0.0000  0.0112  0.0673  0.0064 -0.0140
                                           -0.0106 -0.9477 -0.0281  0.0267  0.0224
                                            0.2071  0.0482 -0.0982  0.0022  0.0299
                                            0.0046 -0.0093  0.1152  0.0075 -0.0066
                                            0.1539 -0.0438
   265. (0.00302) RY*( 3) C  12           s( 42.90%)p 0.87( 37.16%)d 0.46( 19.94%)
                                           -0.0000 -0.0121  0.6493 -0.0827  0.0211
                                            0.0076  0.1860 -0.2172 -0.0349  0.0073
                                            0.4312  0.3159  0.0127 -0.0003  0.0334
                                            0.0388 -0.0003  0.3914  0.0253  0.0416
                                           -0.1717 -0.1197
   266. (0.00246) RY*( 4) C  12           s(  0.00%)p 1.00( 36.00%)d 1.78( 64.00%)
                                            0.0000  0.0001 -0.0038  0.0052 -0.0007
                                           -0.0004 -0.0033  0.0070 -0.0005  0.0002
                                            0.0622 -0.0066 -0.0062 -0.0059 -0.5938
                                           -0.0101  0.0567 -0.0353  0.4187  0.6704
                                            0.0766  0.0904
   267. (0.00109) RY*( 5) C  12           s(  0.03%)p99.99(  3.03%)d99.99( 96.94%)
                                            0.0000  0.0001  0.0170 -0.0014 -0.0021
                                           -0.0003 -0.0082  0.0239 -0.0097 -0.0021
                                            0.0052  0.0311 -0.0120  0.0099  0.0039
                                           -0.1169  0.1210 -0.0969  0.8278 -0.5083
                                           -0.0834 -0.0971
   268. (0.00069) RY*( 6) C  12           s(  2.15%)p 4.95( 10.64%)d40.57( 87.21%)
                                           -0.0000 -0.0069  0.1008  0.0985  0.0399
                                            0.0015  0.1693  0.0308  0.1188  0.0194
                                           -0.0528 -0.2366  0.0400  0.0024 -0.0223
                                           -0.0369  0.0052  0.4054  0.0560 -0.1175
                                            0.8289 -0.0613
   269. (0.00043) RY*( 7) C  12           s( 59.63%)p 0.29( 17.22%)d 0.39( 23.15%)
                                            0.0000  0.0009  0.6006  0.4821 -0.0566
                                           -0.0188 -0.0301  0.3790 -0.0778 -0.0226
                                           -0.0750 -0.1167 -0.0334 -0.0019  0.0029
                                           -0.0170 -0.0038 -0.4698 -0.0639  0.0150
                                            0.0728 -0.0346
   270. (0.00021) RY*( 8) C  12           s( 25.63%)p 1.40( 35.86%)d 1.50( 38.50%)
                                           -0.0000 -0.0045 -0.0809  0.4887  0.1043
                                            0.0079 -0.0250  0.1139  0.3724  0.0117
                                            0.0999 -0.4354  0.0327  0.0020 -0.0523
                                           -0.0449 -0.0274  0.4291  0.0240 -0.0194
                                           -0.4356  0.1010
   271. (0.00013) RY*( 9) C  12           s(  0.31%)p99.99( 67.51%)d99.99( 32.18%)
                                           -0.0000 -0.0018 -0.0161  0.0325  0.0421
                                            0.0003  0.0110  0.0808  0.0742  0.0024
                                           -0.0724  0.0233  0.0092 -0.0108  0.7728
                                            0.0470  0.2397  0.0424  0.2816  0.4809
                                            0.0381  0.0894
   272. (0.00007) RY*(10) C  12           s( 10.47%)p 8.01( 83.80%)d 0.55(  5.73%)
   273. (0.00005) RY*(11) C  12           s( 12.04%)p 5.63( 67.71%)d 1.68( 20.26%)
   274. (0.00002) RY*(12) C  12           s(  4.66%)p19.65( 91.52%)d 0.82(  3.82%)
   275. (0.00002) RY*(13) C  12           s( 17.67%)p 0.49(  8.69%)d 4.17( 73.64%)
   276. (0.00001) RY*(14) C  12           s(  0.33%)p99.99( 99.00%)d 2.00(  0.67%)
   277. (0.00000) RY*(15) C  12           s( 91.37%)p 0.04(  4.02%)d 0.05(  4.61%)
   278. (0.00000) RY*(16) C  12           s(  0.01%)p 1.00( 95.95%)d 0.04(  4.05%)
   279. (0.00001) RY*(17) C  12           s( 25.14%)p 2.71( 68.23%)d 0.26(  6.63%)
   280. (0.00620) RY*( 1) C  13           s(  4.48%)p19.07( 85.34%)d 2.28( 10.19%)
                                            0.0000  0.0227  0.1930 -0.0828 -0.0120
                                           -0.0240  0.6668  0.1471  0.0008 -0.0192
                                            0.6067 -0.0652  0.0812 -0.0028  0.0829
                                           -0.0097  0.0133  0.3125  0.0326  0.0039
                                            0.0259 -0.0499
   281. (0.00330) RY*( 2) C  13           s(  0.10%)p99.99( 99.40%)d 5.10(  0.51%)
                                           -0.0000  0.0098  0.0264 -0.0005 -0.0140
                                           -0.0346 -0.6527  0.0835  0.1427  0.0142
                                            0.6837 -0.2145 -0.0840  0.0028  0.1349
                                            0.0231  0.0006 -0.0596  0.0151  0.0094
                                            0.0098 -0.0330
   282. (0.00161) RY*( 3) C  13           s(  6.03%)p14.80( 89.17%)d 0.80(  4.80%)
                                           -0.0000 -0.0053  0.2275 -0.0921 -0.0004
                                            0.0114 -0.0462  0.1560 -0.0145 -0.0002
                                           -0.2561 -0.0596  0.0437  0.0011  0.8665
                                            0.1893  0.0844  0.0860  0.1956  0.0292
                                            0.0359  0.0149
   283. (0.00113) RY*( 4) C  13           s( 25.13%)p 2.27( 56.93%)d 0.71( 17.93%)
                                           -0.0000 -0.0059  0.4657 -0.1855 -0.0032
                                            0.0268 -0.2180  0.5243 -0.0973  0.0016
                                           -0.2144 -0.1857  0.1748  0.0004 -0.3502
                                           -0.0548 -0.0067  0.2824 -0.0488 -0.0362
                                            0.3076 -0.0359
   284. (0.00066) RY*( 5) C  13           s(  0.04%)p45.01(  1.65%)d99.99( 98.31%)
                                           -0.0000 -0.0003  0.0149 -0.0120 -0.0012
                                           -0.0004 -0.0061 -0.0150 -0.0051  0.0021
                                           -0.0037  0.0247  0.0017 -0.0143  0.1218
                                           -0.0059 -0.0232  0.0639 -0.6875  0.6993
                                            0.0662  0.1140
   285. (0.00039) RY*( 6) C  13           s( 30.12%)p 1.83( 55.17%)d 0.49( 14.71%)
                                           -0.0000  0.0027  0.5440  0.0588  0.0424
                                            0.0037 -0.0949 -0.6731 -0.0934  0.0115
                                           -0.0433 -0.2550  0.0354  0.0013 -0.0894
                                            0.0683 -0.0034  0.2679  0.0212  0.0219
                                           -0.2726 -0.0088
   286. (0.00022) RY*( 7) C  13           s( 60.56%)p 0.12(  7.34%)d 0.53( 32.10%)
                                           -0.0000 -0.0065  0.4738  0.6119 -0.0812
                                            0.0276  0.1141  0.1126  0.0054  0.0101
                                            0.0568  0.1337 -0.0422  0.0003 -0.0182
                                            0.1537 -0.0006 -0.5207 -0.0567  0.0089
                                            0.1409 -0.1633
   287. (0.00016) RY*( 8) C  13           s(  2.88%)p32.50( 93.68%)d 1.19(  3.43%)
                                            0.0000  0.0013  0.1060  0.1325  0.0058
                                            0.0057 -0.0218 -0.1037 -0.0319  0.0003
                                           -0.0088  0.0407 -0.0403  0.0100  0.2107
                                           -0.9361 -0.0230  0.0038 -0.0134 -0.0758
                                            0.1677 -0.0163
   288. (0.00013) RY*( 9) C  13           s( 21.53%)p 1.81( 39.04%)d 1.83( 39.43%)
                                           -0.0000 -0.0081 -0.1751  0.4181 -0.0986
                                           -0.0164 -0.1315  0.2169 -0.1366  0.0015
                                           -0.0064  0.1045  0.5336  0.0008  0.0208
                                           -0.0829  0.0641  0.2718  0.0272  0.0980
                                           -0.4879 -0.2684
   289. (0.00009) RY*(10) C  13           s( 35.17%)p 1.01( 35.68%)d 0.83( 29.15%)
   290. (0.00008) RY*(11) C  13           s(  8.97%)p 8.56( 76.80%)d 1.59( 14.23%)
   291. (0.00004) RY*(12) C  13           s(  1.71%)p 4.35(  7.44%)d53.13( 90.85%)
   292. (0.00002) RY*(13) C  13           s(  7.19%)p 5.56( 39.97%)d 7.36( 52.85%)
   293. (0.00000) RY*(14) C  13           s( 92.54%)p 0.06(  5.77%)d 0.02(  1.69%)
   294. (0.00001) RY*(15) C  13           s(  1.27%)p74.85( 95.41%)d 2.60(  3.31%)
   295. (0.00000) RY*(16) C  13           s(  0.12%)p99.99( 99.69%)d 1.54(  0.19%)
   296. (0.00001) RY*(17) C  13           s(  2.18%)p 5.36( 11.70%)d39.45( 86.11%)
   297. (0.00479) RY*( 1) C  14           s(  2.47%)p39.09( 96.47%)d 0.43(  1.06%)
                                           -0.0000  0.0046  0.1339  0.0820 -0.0016
                                           -0.0231 -0.7962  0.0183  0.0364 -0.0858
                                            0.5366  0.1562  0.0664 -0.0090  0.0613
                                            0.0243  0.0083 -0.0855 -0.0016  0.0069
                                           -0.0503 -0.0273
   298. (0.00218) RY*( 2) C  14           s(  0.71%)p99.99( 96.86%)d 3.45(  2.44%)
                                            0.0000  0.0124  0.0775  0.0298 -0.0035
                                            0.0174  0.5489  0.3383 -0.1227  0.0093
                                            0.6906  0.2297 -0.0212  0.0014  0.0802
                                            0.0292 -0.0029 -0.1501 -0.0404 -0.0027
                                            0.0028 -0.0128
   299. (0.00086) RY*( 3) C  14           s(  1.69%)p 1.70(  2.87%)d56.61( 95.44%)
                                           -0.0000  0.0006  0.1248 -0.0359  0.0012
                                           -0.0006  0.0111  0.0548 -0.0185 -0.0077
                                           -0.0460  0.0310 -0.0168 -0.0132  0.1403
                                            0.0041  0.0440 -0.1106  0.9364  0.2461
                                            0.0496  0.0474
   300. (0.00049) RY*( 4) C  14           s( 79.81%)p 0.16( 12.63%)d 0.09(  7.55%)
                                           -0.0000  0.0037  0.8204 -0.3533 -0.0157
                                           -0.0028 -0.0309  0.2064 -0.0669 -0.0658
                                           -0.2381  0.0980 -0.0438 -0.0058  0.0549
                                            0.0518 -0.0058 -0.1010 -0.1707 -0.0557
                                            0.1542  0.0964
   301. (0.00040) RY*( 5) C  14           s(  1.24%)p66.28( 82.44%)d13.12( 16.32%)
                                           -0.0000  0.0007  0.1098  0.0193 -0.0036
                                           -0.0001  0.0061  0.0239 -0.0106 -0.0080
                                            0.0752  0.0138  0.0207 -0.0015 -0.8996
                                           -0.0562 -0.0702 -0.0276  0.2142 -0.3367
                                            0.0032 -0.0566
   302. (0.00033) RY*( 6) C  14           s( 53.35%)p 0.59( 31.27%)d 0.29( 15.37%)
                                           -0.0000 -0.0010  0.4314  0.5870 -0.0535
                                            0.0122  0.1453 -0.4090 -0.1017 -0.0228
                                            0.1110 -0.2080  0.2309 -0.0012  0.0576
                                           -0.0307  0.0124  0.2370  0.0050  0.0510
                                            0.2325 -0.2022
   303. (0.00007) RY*( 7) C  14           s( 35.22%)p 1.82( 64.09%)d 0.02(  0.70%)
   304. (0.00008) RY*( 8) C  14           s(  6.33%)p 4.34( 27.46%)d10.46( 66.21%)
   305. (0.00002) RY*( 9) C  14           s(  1.45%)p52.31( 76.03%)d15.50( 22.52%)
   306. (0.00003) RY*(10) C  14           s(  9.34%)p 2.51( 23.49%)d 7.19( 67.17%)
   307. (0.00003) RY*(11) C  14           s(  3.24%)p21.74( 70.35%)d 8.16( 26.41%)
   308. (0.00002) RY*(12) C  14           s(  3.34%)p27.41( 91.49%)d 1.55(  5.18%)
   309. (0.00000) RY*(13) C  14           s( 95.40%)p 0.04(  3.39%)d 0.01(  1.21%)
   310. (0.00001) RY*(14) C  14           s(  1.59%)p52.61( 83.45%)d 9.43( 14.97%)
   311. (0.00000) RY*(15) C  14           s(  0.04%)p99.99( 37.32%)d99.99( 62.64%)
   312. (0.00000) RY*(16) C  14           s(  0.09%)p99.99( 99.28%)d 6.62(  0.63%)
   313. (0.00000) RY*(17) C  14           s(  4.19%)p 0.45(  1.89%)d22.40( 93.92%)
   314. (0.00409) RY*( 1) C  15           s(  7.52%)p12.07( 90.75%)d 0.23(  1.73%)
                                            0.0000  0.0107  0.2716 -0.0360 -0.0063
                                            0.0390 -0.8765  0.0895 -0.0245 -0.0183
                                           -0.3264  0.1425  0.0090 -0.0017 -0.0419
                                            0.0105 -0.0029 -0.1210 -0.0075 -0.0021
                                            0.0478 -0.0172
   315. (0.00322) RY*( 2) C  15           s(  2.28%)p42.68( 97.34%)d 0.17(  0.38%)
                                            0.0000  0.0020  0.0823  0.1255 -0.0167
                                            0.0546 -0.3361 -0.0078 -0.1118  0.0357
                                            0.8973 -0.1627 -0.0875  0.0026  0.0639
                                           -0.0115 -0.0087 -0.0068  0.0003 -0.0013
                                            0.0416 -0.0448
   316. (0.00153) RY*( 3) C  15           s(  0.17%)p99.99( 88.22%)d68.69( 11.61%)
                                            0.0000  0.0003  0.0355 -0.0207  0.0001
                                            0.0052 -0.0014  0.0337 -0.0007  0.0001
                                           -0.0605  0.0358 -0.0145  0.0099  0.9244
                                           -0.1264  0.0721 -0.0080 -0.0505  0.3324
                                            0.0187  0.0521
   317. (0.00092) RY*( 4) C  15           s( 74.06%)p 0.27( 19.68%)d 0.08(  6.26%)
                                            0.0000  0.0079  0.6249 -0.5916 -0.0102
                                            0.0483  0.2399  0.3169  0.0024  0.0049
                                            0.1428  0.1152 -0.0308 -0.0011 -0.0311
                                            0.0290 -0.0031 -0.2032 -0.0229 -0.0368
                                           -0.1229  0.0657
   318. (0.00068) RY*( 5) C  15           s(  0.15%)p99.99( 21.23%)d99.99( 78.63%)
                                           -0.0000 -0.0003 -0.0050  0.0377  0.0003
                                           -0.0001 -0.0072  0.0060  0.0008  0.0010
                                           -0.0329 -0.0251 -0.0174 -0.0082  0.3011
                                            0.3211  0.1279  0.0345 -0.3936 -0.7786
                                           -0.0860 -0.1286
   319. (0.00023) RY*( 6) C  15           s(  0.21%)p99.99( 74.56%)d99.99( 25.23%)
                                            0.0000 -0.0003 -0.0061  0.0451 -0.0025
                                            0.0013  0.0034  0.0539 -0.0003  0.0009
                                            0.0095 -0.0412  0.0054  0.0016 -0.0687
                                            0.8486  0.1263  0.0095 -0.2194  0.4469
                                            0.0104  0.0653
   320. (0.00023) RY*( 7) C  15           s( 70.97%)p 0.28( 19.70%)d 0.13(  9.33%)
                                            0.0000 -0.0032  0.6469  0.5352 -0.0690
                                            0.0459  0.1487 -0.3516 -0.1776 -0.0069
                                           -0.1058 -0.0735  0.0173 -0.0005 -0.0133
                                           -0.0204 -0.0024  0.1041  0.0138  0.0430
                                           -0.2825 -0.0256
   321. (0.00015) RY*( 8) C  15           s(  7.06%)p 8.23( 58.03%)d 4.95( 34.91%)
                                           -0.0000 -0.0078 -0.1601  0.2081 -0.0395
                                            0.0020  0.0355  0.2880 -0.1701  0.0184
                                            0.1020  0.3991  0.5427  0.0013 -0.0054
                                           -0.0227  0.0456 -0.2948  0.0003  0.0647
                                           -0.3699 -0.3481
   322. (0.00008) RY*( 9) C  15           s( 21.32%)p 3.33( 71.06%)d 0.36(  7.61%)
   323. (0.00004) RY*(10) C  15           s(  7.41%)p 1.64( 12.13%)d10.86( 80.46%)
   324. (0.00002) RY*(11) C  15           s(  0.88%)p99.99( 94.65%)d 5.06(  4.46%)
   325. (0.00002) RY*(12) C  15           s(  2.45%)p15.51( 38.04%)d24.25( 59.50%)
   326. (0.00000) RY*(13) C  15           s(  6.91%)p12.24( 84.61%)d 1.23(  8.47%)
   327. (0.00001) RY*(14) C  15           s(  0.00%)p 1.00( 17.02%)d 4.88( 82.98%)
   328. (0.00000) RY*(15) C  15           s( 97.02%)p 0.02(  1.64%)d 0.01(  1.34%)
   329. (0.00000) RY*(16) C  15           s(  0.02%)p99.99( 99.06%)d48.66(  0.92%)
   330. (0.00000) RY*(17) C  15           s(  1.08%)p12.08( 13.07%)d79.36( 85.85%)
   331. (0.00403) RY*( 1)Cl  16           s(  0.01%)p 1.00( 49.87%)d 1.01( 50.12%)
                                            0.0000 -0.0000  0.0000  0.0064 -0.0059
                                           -0.0003  0.0000 -0.0000  0.0002  0.0124
                                            0.0030  0.0012  0.0004 -0.0000  0.0001
                                           -0.0454 -0.0185 -0.0018 -0.0010  0.0000
                                           -0.0002  0.6833  0.1685  0.0253  0.0105
                                            0.0299 -0.4962 -0.4986 -0.0523 -0.0523
   332. (0.00243) RY*( 2)Cl  16           s(  1.84%)p35.15( 64.68%)d18.19( 33.48%)
                                           -0.0000  0.0000 -0.0018 -0.0651  0.1189
                                            0.0040 -0.0001  0.0000 -0.0082  0.4050
                                            0.0780 -0.0193  0.0112 -0.0000 -0.0057
                                           -0.6739 -0.1356  0.0126  0.0003 -0.0000
                                           -0.0003 -0.0582 -0.0107  0.0025 -0.0002
                                            0.0055  0.0027  0.0564 -0.5713 -0.0717
   333. (0.00168) RY*( 3)Cl  16           s( 10.96%)p 7.28( 79.80%)d 0.84(  9.25%)
                                           -0.0000  0.0000 -0.0128 -0.0721  0.3228
                                            0.0018  0.0002  0.0000 -0.0410 -0.7836
                                            0.0922  0.0627  0.0150 -0.0000 -0.0460
                                           -0.3821 -0.1401 -0.0269  0.0271 -0.0000
                                           -0.0029 -0.0102 -0.0142 -0.0016  0.0019
                                            0.1852  0.0067  0.0216  0.0499 -0.2349
   334. (0.00015) RY*( 4)Cl  16           s( 34.34%)p 1.18( 40.40%)d 0.74( 25.26%)
                                            0.0000 -0.0000  0.0150 -0.2115  0.5459
                                           -0.0203 -0.0012 -0.0000  0.0428  0.0151
                                           -0.0095  0.2677 -0.0243  0.0000  0.0351
                                            0.2743 -0.4575  0.1982  0.0051  0.0000
                                            0.0014  0.0399 -0.0514  0.0166  0.0009
                                           -0.4010 -0.0018 -0.0179 -0.1177  0.2786
   335. (0.00010) RY*( 5)Cl  16           s( 52.25%)p 0.40( 20.77%)d 0.52( 26.98%)
                                           -0.0000  0.0000 -0.0081  0.7215 -0.0341
                                            0.0274  0.0029  0.0000 -0.0223 -0.0605
                                            0.1768  0.0256 -0.0345 -0.0000 -0.0324
                                            0.1386 -0.3826  0.0537 -0.0264 -0.0000
                                           -0.0015 -0.0112  0.0012 -0.0125 -0.0008
                                            0.3838 -0.0428  0.0531 -0.2049  0.2753
   336. (0.00006) RY*( 6)Cl  16           s(  0.44%)p40.41( 17.74%)d99.99( 81.82%)
   337. (0.00004) RY*( 7)Cl  16           s( 43.89%)p 0.58( 25.35%)d 0.70( 30.76%)
   338. (0.00003) RY*( 8)Cl  16           s(  1.16%)p75.38( 87.67%)d 9.60( 11.17%)
   339. (0.00001) RY*( 9)Cl  16           s( 38.36%)p 0.76( 29.06%)d 0.85( 32.58%)
   340. (0.00002) RY*(10)Cl  16           s(  0.06%)p99.99( 54.15%)d99.99( 45.79%)
   341. (0.00000) RY*(11)Cl  16           s(  3.01%)p31.03( 93.28%)d 1.24(  3.71%)
   342. (0.00001) RY*(12)Cl  16           s(  6.09%)p 7.20( 43.82%)d 8.23( 50.09%)
   343. (0.00000) RY*(13)Cl  16           s(  0.21%)p99.99( 98.98%)d 3.95(  0.81%)
   344. (0.00000) RY*(14)Cl  16           s(  0.09%)p99.99( 80.57%)d99.99( 19.34%)
   345. (0.00000) RY*(15)Cl  16           s(  0.07%)p99.99( 99.09%)d12.37(  0.85%)
   346. (0.00000) RY*(16)Cl  16           s(  0.00%)p 1.00( 99.86%)d 0.00(  0.14%)
   347. (0.00000) RY*(17)Cl  16           s(  5.02%)p18.84( 94.65%)d 0.06(  0.32%)
   348. (0.00000) RY*(18)Cl  16           s( 99.56%)p 0.00(  0.17%)d 0.00(  0.27%)
   349. (0.00000) RY*(19)Cl  16           s(100.00%)p 0.00(  0.00%)d 0.00(  0.00%)
   350. (0.00000) RY*(20)Cl  16           s(  0.02%)p99.99( 99.51%)d20.48(  0.47%)
   351. (0.00000) RY*(21)Cl  16           s(  2.52%)p 8.44( 21.26%)d30.26( 76.22%)
   352. (0.00127) RY*( 1) H  17           s( 98.31%)p 0.02(  1.69%)
                                           -0.0042  0.9915 -0.0004 -0.1196  0.0502
                                            0.0076
   353. (0.00023) RY*( 2) H  17           s( 84.90%)p 0.18( 15.10%)
                                            0.0072  0.0156  0.9213  0.2516  0.2919
                                            0.0497
   354. (0.00007) RY*( 3) H  17           s(  8.30%)p11.04( 91.70%)
   355. (0.00007) RY*( 4) H  17           s(  8.31%)p11.04( 91.69%)
   356. (0.00006) RY*( 5) H  17           s(  0.22%)p99.99( 99.78%)
   357. (0.00100) RY*( 1) H  18           s( 97.16%)p 0.03(  2.84%)
                                           -0.0027  0.9856 -0.0081 -0.1546  0.0672
                                           -0.0042
   358. (0.00022) RY*( 2) H  18           s( 89.09%)p 0.12( 10.91%)
                                            0.0041  0.0581  0.9421  0.2201 -0.2365
                                           -0.0684
   359. (0.00014) RY*( 3) H  18           s(  0.34%)p99.99( 99.66%)
                                           -0.0001  0.0533 -0.0235  0.2687 -0.1068
                                            0.9555
   360. (0.00011) RY*( 4) H  18           s(  3.40%)p28.45( 96.60%)
                                            0.0052 -0.1141  0.1446 -0.8924 -0.3469
                                            0.2221
   361. (0.00004) RY*( 5) H  18           s( 10.05%)p 8.95( 89.95%)
   362. (0.00095) RY*( 1) H  19           s( 97.44%)p 0.03(  2.56%)
                                           -0.0026  0.9871 -0.0031  0.1485 -0.0544
                                           -0.0234
   363. (0.00022) RY*( 2) H  19           s( 82.07%)p 0.22( 17.93%)
                                            0.0052  0.0140  0.9058 -0.1220 -0.2638
                                            0.3079
   364. (0.00017) RY*( 3) H  19           s(  6.92%)p13.45( 93.08%)
                                            0.0023  0.0052  0.2630 -0.2109 -0.0927
                                           -0.9369
   365. (0.00010) RY*( 4) H  19           s(  3.20%)p30.27( 96.80%)
   366. (0.00003) RY*( 5) H  19           s( 10.40%)p 8.61( 89.60%)
   367. (0.00099) RY*( 1) H  20           s( 98.88%)p 0.01(  1.12%)
                                           -0.0031  0.9944 -0.0061 -0.0079  0.1054
                                           -0.0039
   368. (0.00022) RY*( 2) H  20           s( 87.63%)p 0.14( 12.37%)
                                            0.0037  0.0369  0.9354 -0.1120 -0.2966
                                            0.1523
   369. (0.00021) RY*( 3) H  20           s(  1.76%)p55.92( 98.24%)
                                            0.0004  0.0048  0.1325 -0.0332 -0.0764
                                           -0.9877
   370. (0.00010) RY*( 4) H  20           s(  2.35%)p41.53( 97.65%)
   371. (0.00002) RY*( 5) H  20           s(  9.42%)p 9.62( 90.58%)
   372. (0.02808) BD*( 1) C   1 - C   2  
                ( 48.84%)   0.6988* C   1 s( 38.64%)p 1.59( 61.33%)d 0.00(  0.03%)
                                            0.0002 -0.6216  0.0056  0.0004 -0.0003
                                            0.5721  0.0098  0.0097  0.0091  0.5335
                                           -0.0228  0.0006  0.0043 -0.0234  0.0008
                                           -0.0002 -0.0002 -0.0118  0.0006  0.0009
                                           -0.0026  0.0138
                ( 51.16%)  -0.7153* C   2 s( 35.24%)p 1.84( 64.73%)d 0.00(  0.04%)
                                           -0.0001 -0.5933  0.0169 -0.0028 -0.0001
                                           -0.6442  0.0443  0.0041 -0.0006 -0.4785
                                           -0.0115  0.0144 -0.0009  0.0318 -0.0000
                                           -0.0006  0.0000 -0.0145  0.0010  0.0010
                                           -0.0006  0.0124
   373. (0.03835) BD*( 1) C   1 - C   4  
                ( 48.96%)   0.6997* C   1 s( 38.51%)p 1.60( 61.46%)d 0.00(  0.03%)
                                            0.0001 -0.6205  0.0072 -0.0068 -0.0002
                                            0.0550  0.0192  0.0055  0.0033 -0.7811
                                            0.0042 -0.0103 -0.0086  0.0299 -0.0004
                                            0.0005  0.0003  0.0055 -0.0002  0.0011
                                            0.0102  0.0113
                ( 51.04%)  -0.7144* C   4 s( 38.61%)p 1.59( 61.35%)d 0.00(  0.04%)
                                            0.0000 -0.6211 -0.0193 -0.0039  0.0001
                                           -0.1844  0.0248 -0.0034  0.0022  0.7598
                                           -0.0115 -0.0058  0.0127 -0.0357  0.0003
                                            0.0001 -0.0005  0.0049 -0.0003  0.0016
                                            0.0119  0.0135
   374. (0.44211) BD*( 2) C   1 - C   4  
                ( 53.57%)   0.7319* C   1 s(  0.00%)p 1.00( 99.97%)d 0.00(  0.03%)
                                           -0.0000 -0.0003 -0.0000 -0.0003 -0.0000
                                            0.0043  0.0001 -0.0007  0.0000  0.0388
                                            0.0004 -0.0017  0.0003  0.9987  0.0062
                                           -0.0264  0.0025 -0.0000 -0.0013  0.0173
                                           -0.0007 -0.0014
                ( 46.43%)  -0.6814* C   4 s(  0.00%)p 1.00( 99.97%)d 0.00(  0.03%)
                                           -0.0000 -0.0011 -0.0005  0.0002 -0.0000
                                           -0.0034 -0.0004 -0.0004 -0.0001  0.0452
                                           -0.0000  0.0012 -0.0002  0.9986 -0.0011
                                            0.0195 -0.0054 -0.0001  0.0021 -0.0166
                                            0.0008  0.0014
   375. (0.03342) BD*( 1) C   1 -Cl   9  
                ( 54.69%)   0.7395* C   1 s( 22.72%)p 3.39( 77.09%)d 0.01(  0.19%)
                                           -0.0001  0.4764  0.0138 -0.0088 -0.0012
                                            0.8171 -0.0018  0.0088 -0.0154 -0.3207
                                           -0.0003 -0.0038  0.0072  0.0091  0.0001
                                            0.0001 -0.0002 -0.0266  0.0006 -0.0004
                                            0.0253 -0.0231
                ( 45.31%)  -0.6731*Cl   9 s( 19.51%)p 4.10( 80.01%)d 0.02(  0.48%)
                                            0.0000  0.0001  0.4396  0.0432  0.0015
                                            0.0002 -0.0000 -0.0001 -0.8076  0.0452
                                            0.0071 -0.0006  0.0002  0.0000  0.3810
                                           -0.0197 -0.0021  0.0001 -0.0000 -0.0000
                                           -0.0097  0.0005  0.0000 -0.0000  0.0000
                                           -0.0463  0.0012 -0.0004  0.0390 -0.0344
   376. (0.01658) BD*( 1) C   2 - C   3  
                ( 49.73%)   0.7052* C   2 s( 35.83%)p 1.79( 64.13%)d 0.00(  0.04%)
                                            0.0002 -0.5982  0.0191  0.0034 -0.0000
                                            0.7519 -0.0329 -0.0082  0.0022 -0.2719
                                           -0.0288  0.0116 -0.0003 -0.0010  0.0021
                                           -0.0004 -0.0001  0.0126  0.0001  0.0004
                                           -0.0063  0.0138
                ( 50.27%)  -0.7090* C   3 s( 36.16%)p 1.76( 63.81%)d 0.00(  0.03%)
                                           -0.0001 -0.6010 -0.0204  0.0022  0.0006
                                           -0.7456  0.0027  0.0157 -0.0011  0.2832
                                           -0.0405 -0.0004  0.0002  0.0067  0.0014
                                           -0.0002  0.0002  0.0072  0.0005  0.0002
                                           -0.0108  0.0122
   377. (0.39401) BD*( 2) C   2 - C   3  
                ( 44.83%)   0.6696* C   2 s(  0.00%)p 1.00( 99.97%)d 0.00(  0.03%)
                                            0.0000 -0.0000 -0.0005 -0.0008 -0.0003
                                           -0.0170 -0.0005 -0.0001  0.0001 -0.0434
                                           -0.0011 -0.0007  0.0001 -0.9983 -0.0264
                                           -0.0169  0.0005  0.0002  0.0099 -0.0147
                                            0.0009  0.0006
                ( 55.17%)  -0.7428* C   3 s(  0.00%)p 1.00( 99.95%)d 0.00(  0.04%)
                                           -0.0000 -0.0018 -0.0015 -0.0004  0.0001
                                           -0.0275 -0.0008  0.0021  0.0007 -0.0531
                                           -0.0013 -0.0022 -0.0005 -0.9976 -0.0101
                                           -0.0269  0.0010 -0.0009 -0.0208  0.0034
                                           -0.0000  0.0006
   378. (0.01404) BD*( 1) C   2 - H  20  
                ( 39.35%)   0.6273* C   2 s( 28.97%)p 2.45( 71.00%)d 0.00(  0.03%)
                                           -0.0004  0.5375  0.0277  0.0017 -0.0002
                                            0.1263  0.0101 -0.0024  0.0003 -0.8323
                                           -0.0065  0.0013  0.0018  0.0340  0.0005
                                           -0.0000 -0.0001 -0.0044  0.0002 -0.0013
                                           -0.0142 -0.0097
                ( 60.65%)  -0.7788* H  20 s( 99.96%)p 0.00(  0.04%)
                                            0.9998  0.0011  0.0014 -0.0055  0.0186
                                           -0.0006
   379. (0.01817) BD*( 1) C   3 - C   6  
                ( 50.38%)   0.7098* C   3 s( 36.23%)p 1.76( 63.74%)d 0.00(  0.03%)
                                            0.0000  0.6019  0.0057  0.0014  0.0011
                                           -0.1916  0.0219  0.0018  0.0016  0.7737
                                           -0.0025 -0.0158  0.0004 -0.0370 -0.0007
                                            0.0010 -0.0000 -0.0035  0.0001 -0.0018
                                           -0.0115 -0.0114
                ( 49.62%)  -0.7044* C   6 s( 34.06%)p 1.94( 65.91%)d 0.00(  0.04%)
                                           -0.0002  0.5835  0.0112 -0.0018 -0.0004
                                            0.1627 -0.0004 -0.0020 -0.0004 -0.7942
                                            0.0158  0.0042 -0.0034  0.0392 -0.0019
                                           -0.0003  0.0003 -0.0068 -0.0001 -0.0018
                                           -0.0121 -0.0133
   380. (0.01351) BD*( 1) C   3 - H  19  
                ( 40.39%)   0.6355* C   3 s( 27.59%)p 2.62( 72.37%)d 0.00(  0.04%)
                                           -0.0003  0.5248 -0.0224  0.0006 -0.0005
                                           -0.6358 -0.0119  0.0027  0.0005 -0.5632
                                           -0.0008 -0.0060 -0.0016  0.0465 -0.0009
                                            0.0016  0.0004  0.0173 -0.0014 -0.0016
                                            0.0006 -0.0088
                ( 59.61%)  -0.7721* H  19 s( 99.96%)p 0.00(  0.04%)
                                            0.9998  0.0015  0.0007  0.0127  0.0146
                                           -0.0017
   381. (0.06137) BD*( 1) C   4 - C   5  
                ( 47.96%)   0.6925* C   4 s( 38.89%)p 1.57( 61.08%)d 0.00(  0.04%)
                                            0.0003 -0.6236  0.0048 -0.0041 -0.0009
                                            0.7038  0.0112 -0.0080  0.0093 -0.3382
                                            0.0211 -0.0035  0.0001  0.0170 -0.0014
                                            0.0002  0.0000  0.0077 -0.0007  0.0004
                                           -0.0109  0.0133
                ( 52.04%)  -0.7214* C   5 s( 33.74%)p 1.96( 66.23%)d 0.00(  0.04%)
                                           -0.0000 -0.5808 -0.0054 -0.0023  0.0011
                                           -0.7598  0.0052  0.0074  0.0037  0.2893
                                            0.0301 -0.0118  0.0024 -0.0127 -0.0014
                                            0.0010 -0.0004  0.0133 -0.0008 -0.0005
                                           -0.0115  0.0068
   382. (0.02485) BD*( 1) C   4 -Cl   8  
                ( 54.69%)   0.7395* C   4 s( 22.40%)p 3.46( 77.42%)d 0.01(  0.18%)
                                           -0.0001  0.4731 -0.0093 -0.0118 -0.0013
                                            0.6849  0.0062 -0.0158 -0.0072  0.5512
                                           -0.0143 -0.0090 -0.0070 -0.0221  0.0001
                                           -0.0001  0.0004  0.0337 -0.0011 -0.0009
                                            0.0111 -0.0236
                ( 45.31%)  -0.6731*Cl   8 s( 18.10%)p 4.50( 81.43%)d 0.03(  0.47%)
                                            0.0000  0.0002  0.4235  0.0403  0.0014
                                            0.0004 -0.0000 -0.0001 -0.7283  0.0386
                                            0.0059 -0.0003  0.0002 -0.0001 -0.5303
                                            0.0303  0.0056 -0.0005  0.0002  0.0000
                                            0.0143 -0.0009 -0.0002  0.0000 -0.0000
                                            0.0569 -0.0016 -0.0012  0.0165 -0.0342
   383. (0.04939) BD*( 1) C   5 - C   6  
                ( 51.50%)   0.7176* C   5 s( 35.93%)p 1.78( 64.04%)d 0.00(  0.03%)
                                            0.0001 -0.5993 -0.0142 -0.0004 -0.0012
                                            0.6411 -0.0061 -0.0052 -0.0028  0.4763
                                            0.0226 -0.0124  0.0028 -0.0424 -0.0017
                                            0.0012 -0.0002 -0.0153  0.0013  0.0009
                                           -0.0014  0.0075
                ( 48.50%)  -0.6964* C   6 s( 34.52%)p 1.90( 65.44%)d 0.00(  0.04%)
                                            0.0001 -0.5875  0.0088 -0.0002 -0.0004
                                           -0.5913 -0.0102  0.0075 -0.0006 -0.5505
                                            0.0078  0.0042 -0.0030  0.0383 -0.0019
                                           -0.0005  0.0002 -0.0146  0.0014  0.0010
                                           -0.0043  0.0125
   384. (0.49978) BD*( 2) C   5 - C   6  
                ( 63.36%)   0.7960* C   5 s(  0.00%)p 1.00( 99.94%)d 0.00(  0.06%)
                                           -0.0000 -0.0031  0.0004  0.0007 -0.0001
                                            0.0120 -0.0003 -0.0003  0.0004  0.0687
                                            0.0012  0.0013  0.0006  0.9969  0.0054
                                            0.0257  0.0040 -0.0009 -0.0074 -0.0220
                                            0.0005  0.0030
                ( 36.64%)  -0.6053* C   6 s(  0.00%)p 1.00( 99.99%)d 0.00(  0.01%)
                                            0.0000 -0.0027 -0.0004  0.0002 -0.0001
                                            0.0195  0.0008 -0.0002  0.0000  0.0513
                                            0.0032  0.0007  0.0001  0.9982  0.0117
                                            0.0192 -0.0006  0.0007  0.0109 -0.0031
                                            0.0003  0.0002
   385. (0.01086) BD*( 1) C   5 - O   7  
                ( 62.96%)   0.7935* C   5 s( 29.98%)p 2.33( 69.88%)d 0.00(  0.13%)
                                           -0.0000  0.5468 -0.0290 -0.0034 -0.0008
                                           -0.1045  0.0058  0.0011 -0.0007  0.8254
                                           -0.0581 -0.0132 -0.0022 -0.0539  0.0058
                                            0.0014  0.0001 -0.0064  0.0003 -0.0043
                                           -0.0300 -0.0197
                ( 37.04%)  -0.6086* O   7 s( 36.95%)p 1.70( 62.94%)d 0.00(  0.11%)
                                            0.0000  0.6074  0.0244 -0.0026  0.0000
                                            0.0874 -0.0049 -0.0010 -0.0000 -0.7849
                                            0.0183 -0.0044 -0.0017  0.0725 -0.0007
                                            0.0008  0.0001 -0.0061  0.0005 -0.0049
                                           -0.0285 -0.0151
   386. (0.02564) BD*( 1) C   6 - C  10  
                ( 51.73%)   0.7192* C   6 s( 31.40%)p 2.18( 68.58%)d 0.00(  0.03%)
                                            0.0001  0.5603  0.0032  0.0024  0.0000
                                           -0.7893 -0.0023  0.0102  0.0023  0.2501
                                           -0.0030 -0.0009  0.0001  0.0041  0.0002
                                           -0.0005 -0.0001 -0.0054 -0.0007  0.0000
                                            0.0121 -0.0101
                ( 48.27%)  -0.6948* C  10 s( 33.82%)p 1.96( 66.16%)d 0.00(  0.02%)
                                           -0.0002  0.5815 -0.0095 -0.0014  0.0005
                                            0.7900  0.0211 -0.0069 -0.0019 -0.1914
                                           -0.0106  0.0024 -0.0000 -0.0154 -0.0001
                                           -0.0003 -0.0000 -0.0049  0.0001  0.0005
                                            0.0087 -0.0078
   387. (0.02132) BD*( 1) C  10 - C  11  
                ( 49.92%)   0.7065* C  10 s( 32.89%)p 2.04( 67.08%)d 0.00(  0.03%)
                                           -0.0001 -0.5734 -0.0081  0.0008  0.0001
                                            0.5655  0.0021 -0.0065  0.0008  0.5890
                                           -0.0195 -0.0073  0.0020  0.0602 -0.0037
                                           -0.0012  0.0003 -0.0141 -0.0009 -0.0015
                                           -0.0035  0.0106
                ( 50.08%)  -0.7077* C  11 s( 36.93%)p 1.71( 63.03%)d 0.00(  0.04%)
                                            0.0002 -0.6077  0.0031 -0.0021 -0.5940
                                            0.0165  0.0079 -0.0005 -0.5233 -0.0219
                                            0.0100 -0.0028 -0.0518 -0.0032  0.0015
                                           -0.0002 -0.0133 -0.0016 -0.0028  0.0006
                                            0.0135
   388. (0.37179) BD*( 2) C  10 - C  11  
                ( 52.22%)   0.7227* C  10 s(  0.00%)p 1.00( 99.94%)d 0.00(  0.06%)
                                           -0.0000 -0.0007 -0.0018 -0.0001  0.0001
                                           -0.0040  0.0001 -0.0006 -0.0001 -0.0985
                                           -0.0018 -0.0013  0.0002  0.9947  0.0008
                                            0.0186 -0.0007  0.0021 -0.0232 -0.0038
                                           -0.0003 -0.0007
                ( 47.78%)  -0.6912* C  11 s(  0.00%)p 1.00( 99.96%)d 0.00(  0.04%)
                                           -0.0000  0.0004 -0.0009 -0.0000  0.0058
                                            0.0001 -0.0012 -0.0007 -0.1053 -0.0018
                                           -0.0009 -0.0000  0.9940  0.0107  0.0169
                                           -0.0004 -0.0006  0.0011  0.0196  0.0019
                                            0.0037
   389. (0.02602) BD*( 1) C  10 - C  13  
                ( 49.47%)   0.7033* C  10 s( 33.28%)p 2.00( 66.69%)d 0.00(  0.04%)
                                           -0.0001 -0.5768 -0.0062 -0.0023  0.0002
                                            0.2343  0.0145 -0.0001 -0.0001 -0.7783
                                            0.0102  0.0044 -0.0040 -0.0765  0.0018
                                            0.0007 -0.0005  0.0123  0.0008 -0.0028
                                            0.0090  0.0107
                ( 50.53%)  -0.7109* C  13 s( 40.43%)p 1.47( 59.54%)d 0.00(  0.03%)
                                            0.0007 -0.6358 -0.0049 -0.0025 -0.0017
                                           -0.2162  0.0266  0.0028 -0.0011  0.7357
                                            0.0055 -0.0124  0.0032  0.0805  0.0005
                                           -0.0012  0.0004  0.0065  0.0003 -0.0037
                                            0.0122  0.0114
   390. (0.03433) BD*( 1) C  11 - C  12  
                ( 51.45%)   0.7173* C  11 s( 34.85%)p 1.87( 65.11%)d 0.00(  0.04%)
                                            0.0001  0.5900  0.0199  0.0001 -0.7806
                                            0.0284  0.0088  0.0004  0.1980  0.0312
                                           -0.0063  0.0011  0.0254  0.0027 -0.0002
                                            0.0005 -0.0078 -0.0009  0.0011  0.0123
                                           -0.0126
                ( 48.55%)  -0.6968* C  12 s( 42.69%)p 1.34( 57.29%)d 0.00(  0.03%)
                                           -0.0006  0.6533  0.0004  0.0018  0.0008
                                            0.7282  0.0009  0.0148  0.0056 -0.2025
                                            0.0225 -0.0017  0.0005 -0.0287  0.0025
                                           -0.0004 -0.0001 -0.0054 -0.0010  0.0010
                                            0.0100 -0.0125
   391. (0.01372) BD*( 1) C  11 - H  18  
                ( 38.82%)   0.6230* C  11 s( 28.14%)p 2.55( 71.82%)d 0.00(  0.04%)
                                           -0.0004  0.5303 -0.0137 -0.0019  0.1888
                                           -0.0042 -0.0028 -0.0018 -0.8214 -0.0067
                                            0.0010 -0.0002 -0.0883  0.0007 -0.0010
                                           -0.0003 -0.0058 -0.0006  0.0036 -0.0151
                                           -0.0099
                ( 61.18%)  -0.7822* H  18 s( 99.96%)p 0.00(  0.04%)
                                            0.9998  0.0013  0.0010 -0.0013  0.0198
                                            0.0026
   392. (0.04069) BD*( 1) C  12 - C  15  
                ( 48.44%)   0.6960* C  12 s( 35.84%)p 1.79( 64.11%)d 0.00(  0.05%)
                                            0.0001 -0.5986  0.0012 -0.0067  0.0009
                                            0.3337 -0.0267 -0.0055 -0.0018 -0.7244
                                           -0.0076 -0.0075 -0.0056 -0.0647 -0.0006
                                           -0.0006 -0.0005  0.0164  0.0016 -0.0026
                                            0.0081  0.0114
                ( 51.56%)  -0.7181* C  15 s( 50.95%)p 0.96( 49.01%)d 0.00(  0.04%)
                                            0.0002 -0.7137  0.0087 -0.0068 -0.0006
                                            0.0421 -0.0080  0.0048 -0.0008  0.6948
                                           -0.0326 -0.0071  0.0020  0.0661 -0.0030
                                           -0.0006  0.0002  0.0122  0.0014 -0.0028
                                            0.0129  0.0097
   393. (0.42327) BD*( 2) C  12 - C  15  
                ( 44.69%)   0.6685* C  12 s(  0.00%)p 1.00( 99.97%)d 0.00(  0.03%)
                                           -0.0000 -0.0016 -0.0008  0.0005 -0.0000
                                           -0.0147 -0.0003  0.0005 -0.0002  0.0835
                                            0.0006 -0.0015  0.0003 -0.9961 -0.0051
                                            0.0150 -0.0061 -0.0008  0.0052 -0.0154
                                           -0.0011 -0.0025
                ( 55.31%)  -0.7437* C  15 s(  0.00%)p 1.00( 99.90%)d 0.00(  0.10%)
                                            0.0001  0.0004  0.0012  0.0002  0.0000
                                           -0.0234 -0.0010 -0.0002 -0.0001  0.0965
                                            0.0001  0.0014  0.0000 -0.9945  0.0007
                                           -0.0143  0.0013  0.0027 -0.0255  0.0175
                                            0.0012  0.0032
   394. (0.05921) BD*( 1) C  12 -Cl  16  
                ( 54.38%)   0.7374* C  12 s( 21.32%)p 3.68( 78.49%)d 0.01(  0.19%)
                                           -0.0002  0.4616 -0.0056 -0.0097 -0.0003
                                           -0.5976  0.0010 -0.0009  0.0114 -0.6522
                                            0.0011 -0.0012  0.0117 -0.0465 -0.0002
                                            0.0002  0.0006  0.0372  0.0024  0.0027
                                           -0.0001 -0.0223
                ( 45.62%)  -0.6755*Cl  16 s( 19.89%)p 4.00( 79.61%)d 0.03(  0.50%)
                                            0.0000  0.0001  0.4441  0.0401  0.0035
                                           -0.0000 -0.0000  0.0001  0.6340 -0.0369
                                            0.0074 -0.0006 -0.0001  0.0001  0.6244
                                           -0.0369  0.0081  0.0001 -0.0001  0.0000
                                            0.0381 -0.0023  0.0005  0.0001 -0.0000
                                            0.0616  0.0037  0.0036  0.0014 -0.0344
   395. (0.02206) BD*( 1) C  13 - C  14  
                ( 50.28%)   0.7091* C  13 s( 32.00%)p 2.12( 67.94%)d 0.00(  0.05%)
                                           -0.0001  0.5654  0.0198  0.0040 -0.0009
                                           -0.7810  0.0047  0.0082  0.0013  0.2579
                                           -0.0498  0.0061 -0.0025  0.0147 -0.0053
                                            0.0005 -0.0005 -0.0132 -0.0009  0.0005
                                            0.0147 -0.0124
                ( 49.72%)  -0.7051* C  14 s( 52.36%)p 0.91( 47.61%)d 0.00(  0.04%)
                                           -0.0001  0.7236 -0.0036  0.0013  0.0009
                                            0.6870 -0.0296  0.0063  0.0014  0.0549
                                           -0.0111 -0.0055 -0.0007  0.0047 -0.0009
                                           -0.0003  0.0001 -0.0124 -0.0009  0.0006
                                            0.0108 -0.0104
   396. (0.32967) BD*( 2) C  13 - C  14  
                ( 48.44%)   0.6960* C  13 s(  0.00%)p 1.00( 99.91%)d 0.00(  0.09%)
                                           -0.0000 -0.0049  0.0012  0.0004 -0.0001
                                            0.0136 -0.0014 -0.0000  0.0000  0.1085
                                            0.0010 -0.0003 -0.0003 -0.9935 -0.0028
                                           -0.0119  0.0016 -0.0031  0.0282  0.0075
                                            0.0007  0.0018
                ( 51.56%)  -0.7180* C  14 s(  0.00%)p 1.00( 99.91%)d 0.00(  0.09%)
                                            0.0001  0.0028  0.0004  0.0006  0.0000
                                           -0.0050 -0.0004 -0.0001  0.0000  0.1115
                                            0.0020 -0.0011  0.0000 -0.9932 -0.0133
                                            0.0088  0.0009  0.0019 -0.0176  0.0243
                                            0.0027  0.0039
   397. (0.02090) BD*( 1) C  13 - H  17  
                ( 36.33%)   0.6027* C  13 s( 27.54%)p 2.63( 72.42%)d 0.00(  0.03%)
                                            0.0003 -0.5243  0.0243  0.0035  0.0008
                                           -0.5824 -0.0046 -0.0006  0.0011 -0.6159
                                           -0.0162 -0.0049 -0.0020 -0.0727 -0.0043
                                           -0.0021 -0.0008 -0.0159 -0.0024 -0.0025
                                            0.0041  0.0082
                ( 63.67%)  -0.7979* H  17 s( 99.96%)p 0.00(  0.04%)
                                           -0.9998 -0.0030 -0.0008  0.0158  0.0138
                                           -0.0007
   398. (0.01881) BD*( 1) C  14 - C  15  
                ( 50.47%)   0.7104* C  14 s( 47.58%)p 1.10( 52.38%)d 0.00(  0.04%)
                                            0.0002 -0.6897  0.0073  0.0011  0.0010
                                            0.7215 -0.0226  0.0011 -0.0017  0.0511
                                            0.0029  0.0103  0.0036  0.0001 -0.0001
                                            0.0010  0.0003 -0.0165 -0.0013 -0.0001
                                           -0.0096  0.0068
                ( 49.53%)  -0.7038* C  15 s( 48.99%)p 1.04( 50.96%)d 0.00(  0.04%)
                                            0.0003 -0.6999  0.0062  0.0041  0.0006
                                           -0.0512 -0.0016  0.0088 -0.0030 -0.7080
                                            0.0313  0.0028  0.0027 -0.0678  0.0028
                                            0.0002  0.0003 -0.0175 -0.0016 -0.0020
                                            0.0093  0.0068
   399. (0.06829) BD*( 2) C  14 - C  15  
                ( 53.00%)   0.7280* C  14 s(  0.56%)p99.99( 99.34%)d 0.18(  0.10%)
                                           -0.0005 -0.0046  0.0747  0.0009 -0.0002
                                           -0.0771 -0.0728  0.0127 -0.0004  0.9842
                                            0.0300  0.0046  0.0033  0.1110  0.0037
                                            0.0003  0.0004  0.0001 -0.0002 -0.0054
                                            0.0277  0.0151
                ( 47.00%)  -0.6856* C  15 s(  0.54%)p99.99( 99.34%)d 0.21(  0.12%)
                                            0.0003  0.0065  0.0734  0.0034  0.0000
                                           -0.9925 -0.0375  0.0026 -0.0034  0.0650
                                            0.0399  0.0132 -0.0049  0.0298  0.0042
                                            0.0015 -0.0006  0.0003  0.0007  0.0004
                                           -0.0298  0.0164


 NHO Directionality and "Bond Bending" (deviations from line of nuclear centers)

         [Thresholds for printing:  angular deviation  >  1.0 degree]
                                    hybrid p-character > 25.0%
                                    orbital occupancy  >  0.10e

                                Line of Centers        Hybrid 1              Hybrid 2
                                ---------------  -------------------   ------------------
                NBO               Theta   Phi    Theta   Phi    Dev    Theta   Phi    Dev
 ========================================================================================
     1. BD (   1) C   1 - C   2    88.1  219.3    88.3  220.6   1.4      --     --    --
     2. BD (   1) C   1 - C   4    92.4   99.8    92.2   96.0   3.8     87.3  282.0   2.2
     3. BD (   2) C   1 - C   4    92.4   99.8   177.8  264.5  89.8    177.4  275.3  89.8
     4. BD (   1) C   1 -Cl   9    89.4  336.1    89.4  338.6   2.5     90.6  154.6   1.5
     5. BD (   1) C   2 - C   3    89.7  158.8     --     --    --      90.6  341.6   2.8
     6. BD (   2) C   2 - C   3    89.7  158.8     2.7   68.8  89.7      3.5   66.0  90.1
     8. BD (   1) C   3 - C   6    92.7  102.7     --     --    --      87.3  281.6   1.1
     9. BD (   1) C   3 - H  19    86.4  224.1    86.8  221.6   2.6      --     --    --
    11. BD (   1) C   4 -Cl   8    91.1   37.0     --     --    --      89.1  215.9   1.2
    12. BD (   1) C   5 - C   6    87.1  220.1    86.9  218.0   2.2     92.6   42.3   2.2
    13. BD (   2) C   5 - C   6    87.1  220.1   176.0  260.7  89.9    176.7  250.1  89.9
    14. BD (   1) C   5 - O   7    94.4   96.6    93.5   97.4   1.2     84.7  276.0   1.1
    15. BD (   1) C   6 - C  10    89.3  165.0    89.7  162.5   2.6     91.1  346.0   1.1
    16. BD (   1) C  10 - C  11    93.9  222.7    94.0  225.1   2.4      --     --    --
    17. BD (   2) C  10 - C  11    93.9  222.7   174.3   87.4  90.1    174.0   92.1  90.0
    18. BD (   1) C  10 - C  13    84.6  108.9    84.7  107.9   1.0     96.0  284.4   4.6
    19. BD (   1) C  11 - C  12    88.1  165.5    87.9  163.2   2.3      --     --    --
    21. BD (   1) C  12 - C  15    84.9  106.6    85.3  111.9   5.3     95.4  266.7  19.9
    22. BD (   2) C  12 - C  15    84.9  106.6     4.8  280.0  89.7    174.3  104.1  90.6
    23. BD (   1) C  12 -Cl  16    92.7  225.3    93.0  227.5   2.3      --     --    --
    24. BD (   1) C  13 - C  14    88.9  165.3     --     --    --      89.7    3.2  18.0
    25. BD (   2) C  13 - C  14    88.9  165.3     6.2  263.6  89.8    173.6   92.8  90.9
    26. BD (   1) C  13 - H  17    85.1   49.9    84.7   47.5   2.5      --     --    --
    27. BD (   1) C  14 - C  15    93.6  224.8    90.1  185.6  39.4     84.5   86.0  41.1
    28. BD (   2) C  14 - C  15    93.6  224.8    83.6   97.7 127.3     88.1  173.7 128.6
    57. LP (   1) O   7             --     --     94.2   93.9   --       --     --    --
    58. LP (   2) O   7             --     --     88.8  185.7   --       --     --    --
    59. LP (   3) O   7             --     --    175.1  258.3   --       --     --    --
    61. LP (   2)Cl   8             --     --     87.7  307.5   --       --     --    --
    62. LP (   3)Cl   8             --     --      2.5  102.3   --       --     --    --
    64. LP (   2)Cl   9             --     --     87.3  245.8   --       --     --    --
    65. LP (   3)Cl   9             --     --    177.3  258.8   --       --     --    --
    67. LP (   2)Cl  16             --     --     93.6  314.3   --       --     --    --
    68. LP (   3)Cl  16             --     --      4.4  278.7   --       --     --    --
   374. BD*(   2) C   1 - C   4    92.4   99.8   177.8  264.5  89.8    177.4  275.3  89.8
   377. BD*(   2) C   2 - C   3    89.7  158.8     2.7   68.8  89.7      3.5   66.0  90.1
   384. BD*(   2) C   5 - C   6    87.1  220.1   176.0  260.7  89.9    176.7  250.1  89.9
   388. BD*(   2) C  10 - C  11    93.9  222.7   174.3   87.4  90.1    174.0   92.1  90.0
   393. BD*(   2) C  12 - C  15    84.9  106.6     4.8  280.0  89.7    174.3  104.1  90.6
   396. BD*(   2) C  13 - C  14    88.9  165.3     6.2  263.6  89.8    173.6   92.8  90.9


 Second Order Perturbation Theory Analysis of Fock Matrix in NBO Basis

     Threshold for printing:   0.50 kcal/mol
                                                                              E(2)  E(j)-E(i) F(i,j)
         Donor NBO (i)                     Acceptor NBO (j)                 kcal/mol   a.u.    a.u. 
 ===================================================================================================

 within unit  1
   1. BD (   1) C   1 - C   2        /103. RY*(   1) C   3                    0.98    1.88    0.039
   1. BD (   1) C   1 - C   2        /104. RY*(   2) C   3                    1.73    2.14    0.055
   1. BD (   1) C   1 - C   2        /120. RY*(   1) C   4                    1.29    1.87    0.044
   1. BD (   1) C   1 - C   2        /121. RY*(   2) C   4                    0.64    1.72    0.030
   1. BD (   1) C   1 - C   2        /210. RY*(   2)Cl   9                    0.67    1.46    0.028
   1. BD (   1) C   1 - C   2        /373. BD*(   1) C   1 - C   4            5.51    1.41    0.079
   1. BD (   1) C   1 - C   2        /376. BD*(   1) C   2 - C   3            4.00    1.45    0.068
   1. BD (   1) C   1 - C   2        /378. BD*(   1) C   2 - H  20            1.74    1.30    0.043
   1. BD (   1) C   1 - C   2        /380. BD*(   1) C   3 - H  19            2.03    1.31    0.046
   1. BD (   1) C   1 - C   2        /382. BD*(   1) C   4 -Cl   8            4.90    1.01    0.063
   2. BD (   1) C   1 - C   4        / 86. RY*(   1) C   2                    1.77    1.78    0.050
   2. BD (   1) C   1 - C   4        /137. RY*(   1) C   5                    0.59    1.88    0.030
   2. BD (   1) C   1 - C   4        /138. RY*(   2) C   5                    0.81    2.30    0.039
   2. BD (   1) C   1 - C   4        /140. RY*(   4) C   5                    0.96    3.03    0.048
   2. BD (   1) C   1 - C   4        /372. BD*(   1) C   1 - C   2            5.06    1.45    0.077
   2. BD (   1) C   1 - C   4        /378. BD*(   1) C   2 - H  20            2.63    1.30    0.052
   2. BD (   1) C   1 - C   4        /381. BD*(   1) C   4 - C   5            2.41    1.37    0.052
   2. BD (   1) C   1 - C   4        /385. BD*(   1) C   5 - O   7            1.74    1.43    0.045
   3. BD (   2) C   1 - C   4        / 88. RY*(   3) C   2                    2.07    0.80    0.038
   3. BD (   2) C   1 - C   4        /188. RY*(   1)Cl   8                    2.17    0.99    0.043
   3. BD (   2) C   1 - C   4        /209. RY*(   1)Cl   9                    2.03    1.00    0.042
   3. BD (   2) C   1 - C   4        /369. RY*(   3) H  20                    1.21    0.40    0.021
   3. BD (   2) C   1 - C   4        /374. BD*(   2) C   1 - C   4            0.71    0.36    0.015
   3. BD (   2) C   1 - C   4        /377. BD*(   2) C   2 - C   3           17.09    0.38    0.076
   3. BD (   2) C   1 - C   4        /384. BD*(   2) C   5 - C   6           19.81    0.38    0.084
   4. BD (   1) C   1 -Cl   9        / 86. RY*(   1) C   2                    0.91    1.78    0.036
   4. BD (   1) C   1 -Cl   9        /120. RY*(   1) C   4                    0.86    1.88    0.036
   4. BD (   1) C   1 -Cl   9        /376. BD*(   1) C   2 - C   3            2.66    1.46    0.056
   4. BD (   1) C   1 -Cl   9        /381. BD*(   1) C   4 - C   5            2.10    1.37    0.049
   5. BD (   1) C   2 - C   3        / 70. RY*(   2) C   1                    1.87    1.76    0.052
   5. BD (   1) C   2 - C   3        /154. RY*(   1) C   6                    0.81    1.99    0.036
   5. BD (   1) C   2 - C   3        /155. RY*(   2) C   6                    1.47    2.09    0.050
   5. BD (   1) C   2 - C   3        /372. BD*(   1) C   1 - C   2            4.76    1.41    0.073
   5. BD (   1) C   2 - C   3        /375. BD*(   1) C   1 -Cl   9            5.91    0.98    0.068
   5. BD (   1) C   2 - C   3        /378. BD*(   1) C   2 - H  20            1.55    1.26    0.040
   5. BD (   1) C   2 - C   3        /379. BD*(   1) C   3 - C   6            3.57    1.37    0.063
   5. BD (   1) C   2 - C   3        /380. BD*(   1) C   3 - H  19            1.07    1.27    0.033
   5. BD (   1) C   2 - C   3        /386. BD*(   1) C   6 - C  10            3.34    1.24    0.058
   6. BD (   2) C   2 - C   3        / 72. RY*(   4) C   1                    0.94    1.69    0.038
   6. BD (   2) C   2 - C   3        /156. RY*(   3) C   6                    1.14    0.93    0.031
   6. BD (   2) C   2 - C   3        /369. RY*(   3) H  20                    5.48    0.37    0.043
   6. BD (   2) C   2 - C   3        /374. BD*(   2) C   1 - C   4           34.25    0.33    0.099
   6. BD (   2) C   2 - C   3        /377. BD*(   2) C   2 - C   3            0.66    0.35    0.014
   6. BD (   2) C   2 - C   3        /384. BD*(   2) C   5 - C   6           13.26    0.35    0.065
   6. BD (   2) C   2 - C   3        /399. BD*(   2) C  14 - C  15            2.32    2.28    0.068
   7. BD (   1) C   2 - H  20        / 69. RY*(   1) C   1                    1.05    1.48    0.035
   7. BD (   1) C   2 - H  20        /103. RY*(   1) C   3                    1.10    1.66    0.038
   7. BD (   1) C   2 - H  20        /372. BD*(   1) C   1 - C   2            1.41    1.23    0.037
   7. BD (   1) C   2 - H  20        /373. BD*(   1) C   1 - C   4            4.16    1.19    0.063
   7. BD (   1) C   2 - H  20        /376. BD*(   1) C   2 - C   3            1.38    1.23    0.037
   7. BD (   1) C   2 - H  20        /379. BD*(   1) C   3 - C   6            4.33    1.19    0.064
   7. BD (   1) C   2 - H  20        /380. BD*(   1) C   3 - H  19            0.63    1.09    0.023
   8. BD (   1) C   3 - C   6        / 87. RY*(   2) C   2                    2.57    1.83    0.062
   8. BD (   1) C   3 - C   6        /140. RY*(   4) C   5                    0.76    2.97    0.043
   8. BD (   1) C   3 - C   6        /230. RY*(   1) C  10                    1.13    1.81    0.041
   8. BD (   1) C   3 - C   6        /231. RY*(   2) C  10                    0.63    1.91    0.031
   8. BD (   1) C   3 - C   6        /376. BD*(   1) C   2 - C   3            3.58    1.40    0.063
   8. BD (   1) C   3 - C   6        /378. BD*(   1) C   2 - H  20            2.42    1.24    0.049
   8. BD (   1) C   3 - C   6        /380. BD*(   1) C   3 - H  19            1.11    1.25    0.033
   8. BD (   1) C   3 - C   6        /383. BD*(   1) C   5 - C   6            2.23    1.32    0.049
   8. BD (   1) C   3 - C   6        /385. BD*(   1) C   5 - O   7            3.19    1.37    0.059
   8. BD (   1) C   3 - C   6        /386. BD*(   1) C   6 - C  10            2.07    1.22    0.045
   8. BD (   1) C   3 - C   6        /389. BD*(   1) C  10 - C  13            2.82    1.34    0.055
   9. BD (   1) C   3 - H  19        / 86. RY*(   1) C   2                    0.96    1.55    0.035
   9. BD (   1) C   3 - H  19        /155. RY*(   2) C   6                    1.83    1.91    0.053
   9. BD (   1) C   3 - H  19        /372. BD*(   1) C   1 - C   2            4.16    1.23    0.064
   9. BD (   1) C   3 - H  19        /376. BD*(   1) C   2 - C   3            0.70    1.24    0.026
   9. BD (   1) C   3 - H  19        /378. BD*(   1) C   2 - H  20            0.65    1.08    0.024
   9. BD (   1) C   3 - H  19        /379. BD*(   1) C   3 - C   6            0.76    1.19    0.027
   9. BD (   1) C   3 - H  19        /383. BD*(   1) C   5 - C   6            3.88    1.16    0.060
  10. BD (   1) C   4 - C   5        / 69. RY*(   1) C   1                    1.64    1.64    0.047
  10. BD (   1) C   4 - C   5        /154. RY*(   1) C   6                    1.10    1.97    0.042
  10. BD (   1) C   4 - C   5        /155. RY*(   2) C   6                    0.57    2.07    0.031
  10. BD (   1) C   4 - C   5        /373. BD*(   1) C   1 - C   4            4.17    1.36    0.067
  10. BD (   1) C   4 - C   5        /375. BD*(   1) C   1 -Cl   9            5.82    0.96    0.067
  10. BD (   1) C   4 - C   5        /383. BD*(   1) C   5 - C   6            1.94    1.32    0.045
  10. BD (   1) C   4 - C   5        /385. BD*(   1) C   5 - O   7            1.37    1.37    0.039
  10. BD (   1) C   4 - C   5        /386. BD*(   1) C   6 - C  10            3.40    1.22    0.058
  11. BD (   1) C   4 -Cl   8        / 69. RY*(   1) C   1                    0.55    1.65    0.027
  11. BD (   1) C   4 -Cl   8        /137. RY*(   1) C   5                    0.78    1.83    0.034
  11. BD (   1) C   4 -Cl   8        /372. BD*(   1) C   1 - C   2            3.27    1.40    0.061
  11. BD (   1) C   4 -Cl   8        /383. BD*(   1) C   5 - C   6            2.20    1.33    0.049
  12. BD (   1) C   5 - C   6        /103. RY*(   1) C   3                    0.62    1.80    0.030
  12. BD (   1) C   5 - C   6        /104. RY*(   2) C   3                    0.57    2.07    0.031
  12. BD (   1) C   5 - C   6        /121. RY*(   2) C   4                    1.27    1.64    0.041
  12. BD (   1) C   5 - C   6        /172. RY*(   2) O   7                    0.60    1.59    0.028
  12. BD (   1) C   5 - C   6        /230. RY*(   1) C  10                    0.59    1.79    0.029
  12. BD (   1) C   5 - C   6        /231. RY*(   2) C  10                    1.10    1.89    0.041
  12. BD (   1) C   5 - C   6        /379. BD*(   1) C   3 - C   6            3.19    1.33    0.058
  12. BD (   1) C   5 - C   6        /380. BD*(   1) C   3 - H  19            3.05    1.23    0.055
  12. BD (   1) C   5 - C   6        /381. BD*(   1) C   4 - C   5            2.20    1.29    0.048
  12. BD (   1) C   5 - C   6        /382. BD*(   1) C   4 -Cl   8            4.51    0.94    0.058
  12. BD (   1) C   5 - C   6        /385. BD*(   1) C   5 - O   7            1.56    1.35    0.041
  12. BD (   1) C   5 - C   6        /386. BD*(   1) C   6 - C  10            1.78    1.20    0.041
  12. BD (   1) C   5 - C   6        /387. BD*(   1) C  10 - C  11            1.86    1.30    0.044
  13. BD (   2) C   5 - C   6        /106. RY*(   4) C   3                    0.66    0.99    0.026
  13. BD (   2) C   5 - C   6        /107. RY*(   5) C   3                    0.62    1.13    0.027
  13. BD (   2) C   5 - C   6        /171. RY*(   1) O   7                    1.36    0.87    0.035
  13. BD (   2) C   5 - C   6        /233. RY*(   4) C  10                    0.84    1.65    0.038
  13. BD (   2) C   5 - C   6        /374. BD*(   2) C   1 - C   4           21.55    0.28    0.070
  13. BD (   2) C   5 - C   6        /377. BD*(   2) C   2 - C   3           44.00    0.31    0.107
  13. BD (   2) C   5 - C   6        /384. BD*(   2) C   5 - C   6            2.27    0.31    0.024
  13. BD (   2) C   5 - C   6        /388. BD*(   2) C  10 - C  11           23.14    0.29    0.076
  14. BD (   1) C   5 - O   7        /137. RY*(   1) C   5                    1.34    2.09    0.047
  14. BD (   1) C   5 - O   7        /373. BD*(   1) C   1 - C   4            1.60    1.63    0.046
  14. BD (   1) C   5 - O   7        /379. BD*(   1) C   3 - C   6            1.43    1.62    0.043
  14. BD (   1) C   5 - O   7        /381. BD*(   1) C   4 - C   5            1.72    1.58    0.047
  14. BD (   1) C   5 - O   7        /383. BD*(   1) C   5 - C   6            2.01    1.59    0.051
  15. BD (   1) C   6 - C  10        /103. RY*(   1) C   3                    1.20    1.77    0.041
  15. BD (   1) C   6 - C  10        /137. RY*(   1) C   5                    1.04    1.76    0.038
  15. BD (   1) C   6 - C  10        /247. RY*(   1) C  11                    0.71    1.66    0.031
  15. BD (   1) C   6 - C  10        /280. RY*(   1) C  13                    0.89    1.74    0.035
  15. BD (   1) C   6 - C  10        /376. BD*(   1) C   2 - C   3            2.43    1.34    0.051
  15. BD (   1) C   6 - C  10        /379. BD*(   1) C   3 - C   6            1.75    1.30    0.043
  15. BD (   1) C   6 - C  10        /381. BD*(   1) C   4 - C   5            1.57    1.25    0.040
  15. BD (   1) C   6 - C  10        /383. BD*(   1) C   5 - C   6            1.67    1.26    0.041
  15. BD (   1) C   6 - C  10        /387. BD*(   1) C  10 - C  11            2.01    1.26    0.045
  15. BD (   1) C   6 - C  10        /389. BD*(   1) C  10 - C  13            2.72    1.29    0.053
  15. BD (   1) C   6 - C  10        /390. BD*(   1) C  11 - C  12            2.35    1.26    0.049
  15. BD (   1) C   6 - C  10        /395. BD*(   1) C  13 - C  14            3.81    1.27    0.062
  16. BD (   1) C  10 - C  11        /154. RY*(   1) C   6                    1.58    2.00    0.050
  16. BD (   1) C  10 - C  11        /230. RY*(   1) C  10                    0.53    1.84    0.028
  16. BD (   1) C  10 - C  11        /263. RY*(   1) C  12                    1.20    1.84    0.042
  16. BD (   1) C  10 - C  11        /280. RY*(   1) C  13                    0.86    1.82    0.036
  16. BD (   1) C  10 - C  11        /383. BD*(   1) C   5 - C   6            1.61    1.35    0.042
  16. BD (   1) C  10 - C  11        /386. BD*(   1) C   6 - C  10            2.18    1.25    0.047
  16. BD (   1) C  10 - C  11        /389. BD*(   1) C  10 - C  13            2.87    1.37    0.056
  16. BD (   1) C  10 - C  11        /390. BD*(   1) C  11 - C  12            4.72    1.35    0.071
  16. BD (   1) C  10 - C  11        /391. BD*(   1) C  11 - H  18            1.71    1.26    0.042
  16. BD (   1) C  10 - C  11        /394. BD*(   1) C  12 -Cl  16            4.53    0.97    0.060
  16. BD (   1) C  10 - C  11        /397. BD*(   1) C  13 - H  17            2.90    1.30    0.055
  17. BD (   2) C  10 - C  11        /156. RY*(   3) C   6                    0.98    0.94    0.030
  17. BD (   2) C  10 - C  11        /250. RY*(   4) C  11                    0.52    0.93    0.022
  17. BD (   2) C  10 - C  11        /267. RY*(   5) C  12                    0.65    1.92    0.035
  17. BD (   2) C  10 - C  11        /282. RY*(   3) C  13                    0.86    0.80    0.026
  17. BD (   2) C  10 - C  11        /284. RY*(   5) C  13                    0.53    1.99    0.032
  17. BD (   2) C  10 - C  11        /384. BD*(   2) C   5 - C   6            9.20    0.36    0.053
  17. BD (   2) C  10 - C  11        /393. BD*(   2) C  12 - C  15           30.42    0.33    0.090
  17. BD (   2) C  10 - C  11        /396. BD*(   2) C  13 - C  14           26.78    0.35    0.088
  18. BD (   1) C  10 - C  13        /154. RY*(   1) C   6                    1.71    2.01    0.053
  18. BD (   1) C  10 - C  13        /248. RY*(   2) C  11                    0.89    1.79    0.036
  18. BD (   1) C  10 - C  13        /298. RY*(   2) C  14                    1.61    1.64    0.046
  18. BD (   1) C  10 - C  13        /379. BD*(   1) C   3 - C   6            1.30    1.39    0.038
  18. BD (   1) C  10 - C  13        /386. BD*(   1) C   6 - C  10            2.10    1.26    0.046
  18. BD (   1) C  10 - C  13        /387. BD*(   1) C  10 - C  11            2.94    1.36    0.057
  18. BD (   1) C  10 - C  13        /391. BD*(   1) C  11 - H  18            3.48    1.27    0.060
  18. BD (   1) C  10 - C  13        /395. BD*(   1) C  13 - C  14            5.35    1.36    0.077
  18. BD (   1) C  10 - C  13        /397. BD*(   1) C  13 - H  17            1.58    1.31    0.041
  18. BD (   1) C  10 - C  13        /398. BD*(   1) C  14 - C  15            2.10    1.25    0.046
  18. BD (   1) C  10 - C  13        /399. BD*(   2) C  14 - C  15            1.82    2.77    0.064
  19. BD (   1) C  11 - C  12        /231. RY*(   2) C  10                    2.30    1.99    0.061
  19. BD (   1) C  11 - C  12        /314. RY*(   1) C  15                    1.51    1.42    0.042
  19. BD (   1) C  11 - C  12        /386. BD*(   1) C   6 - C  10            2.96    1.30    0.055
  19. BD (   1) C  11 - C  12        /387. BD*(   1) C  10 - C  11            3.99    1.40    0.067
  19. BD (   1) C  11 - C  12        /391. BD*(   1) C  11 - H  18            1.36    1.30    0.038
  19. BD (   1) C  11 - C  12        /392. BD*(   1) C  12 - C  15            7.06    1.40    0.089
  19. BD (   1) C  11 - C  12        /398. BD*(   1) C  14 - C  15            1.63    1.29    0.041
  19. BD (   1) C  11 - C  12        /399. BD*(   2) C  14 - C  15            1.46    2.81    0.058
  20. BD (   1) C  11 - H  18        /230. RY*(   1) C  10                    1.06    1.67    0.038
  20. BD (   1) C  11 - H  18        /231. RY*(   2) C  10                    0.64    1.78    0.030
  20. BD (   1) C  11 - H  18        /264. RY*(   2) C  12                    0.71    1.43    0.029
  20. BD (   1) C  11 - H  18        /387. BD*(   1) C  10 - C  11            1.16    1.18    0.033
  20. BD (   1) C  11 - H  18        /389. BD*(   1) C  10 - C  13            3.81    1.20    0.061
  20. BD (   1) C  11 - H  18        /390. BD*(   1) C  11 - C  12            0.87    1.18    0.029
  20. BD (   1) C  11 - H  18        /392. BD*(   1) C  12 - C  15            6.54    1.18    0.079
  20. BD (   1) C  11 - H  18        /394. BD*(   1) C  12 -Cl  16            0.63    0.80    0.020
  20. BD (   1) C  11 - H  18        /399. BD*(   2) C  14 - C  15            1.10    2.60    0.048
  21. BD (   1) C  12 - C  15        /247. RY*(   1) C  11                    1.30    1.81    0.044
  21. BD (   1) C  12 - C  15        /297. RY*(   1) C  14                    2.37    1.45    0.053
  21. BD (   1) C  12 - C  15        /298. RY*(   2) C  14                    0.69    1.70    0.031
  21. BD (   1) C  12 - C  15        /332. RY*(   2)Cl  16                    0.67    1.49    0.028
  21. BD (   1) C  12 - C  15        /390. BD*(   1) C  11 - C  12            2.43    1.42    0.053
  21. BD (   1) C  12 - C  15        /391. BD*(   1) C  11 - H  18            1.66    1.33    0.042
  21. BD (   1) C  12 - C  15        /395. BD*(   1) C  13 - C  14            0.85    1.42    0.031
  21. BD (   1) C  12 - C  15        /398. BD*(   1) C  14 - C  15            1.31    1.32    0.037
  21. BD (   1) C  12 - C  15        /399. BD*(   2) C  14 - C  15            2.20    2.83    0.071
  22. BD (   2) C  12 - C  15        /250. RY*(   4) C  11                    2.54    0.97    0.048
  22. BD (   2) C  12 - C  15        /299. RY*(   3) C  14                    0.54    1.99    0.032
  22. BD (   2) C  12 - C  15        /301. RY*(   5) C  14                    1.01    0.97    0.030
  22. BD (   2) C  12 - C  15        /331. RY*(   1)Cl  16                    2.55    1.02    0.049
  22. BD (   2) C  12 - C  15        /388. BD*(   2) C  10 - C  11           24.77    0.38    0.088
  22. BD (   2) C  12 - C  15        /396. BD*(   2) C  13 - C  14           25.53    0.39    0.090
  23. BD (   1) C  12 -Cl  16        /247. RY*(   1) C  11                    1.03    1.81    0.039
  23. BD (   1) C  12 -Cl  16        /314. RY*(   1) C  15                    0.73    1.43    0.029
  23. BD (   1) C  12 -Cl  16        /387. BD*(   1) C  10 - C  11            2.60    1.41    0.054
  23. BD (   1) C  12 -Cl  16        /398. BD*(   1) C  14 - C  15            1.84    1.31    0.044
  24. BD (   1) C  13 - C  14        /230. RY*(   1) C  10                    2.04    1.87    0.055
  24. BD (   1) C  13 - C  14        /315. RY*(   2) C  15                    2.61    1.59    0.058
  24. BD (   1) C  13 - C  14        /386. BD*(   1) C   6 - C  10            2.61    1.28    0.052
  24. BD (   1) C  13 - C  14        /389. BD*(   1) C  10 - C  13            1.32    1.40    0.038
  24. BD (   1) C  13 - C  14        /397. BD*(   1) C  13 - H  17            1.28    1.33    0.037
  24. BD (   1) C  13 - C  14        /398. BD*(   1) C  14 - C  15            0.59    1.28    0.024
  24. BD (   1) C  13 - C  14        /399. BD*(   2) C  14 - C  15            1.71    2.80    0.062
  25. BD (   2) C  13 - C  14        /236. RY*(   7) C  10                    0.70    1.30    0.030
  25. BD (   2) C  13 - C  14        /316. RY*(   3) C  15                    0.63    0.95    0.024
  25. BD (   2) C  13 - C  14        /318. RY*(   5) C  15                    0.77    1.66    0.035
  25. BD (   2) C  13 - C  14        /388. BD*(   2) C  10 - C  11           27.50    0.35    0.089
  25. BD (   2) C  13 - C  14        /393. BD*(   2) C  12 - C  15           32.07    0.33    0.095
  26. BD (   1) C  13 - H  17        /230. RY*(   1) C  10                    0.56    1.64    0.027
  26. BD (   1) C  13 - H  17        /231. RY*(   2) C  10                    1.60    1.74    0.047
  26. BD (   1) C  13 - H  17        /297. RY*(   1) C  14                    1.15    1.18    0.033
  26. BD (   1) C  13 - H  17        /387. BD*(   1) C  10 - C  11            4.55    1.15    0.064
  26. BD (   1) C  13 - H  17        /389. BD*(   1) C  10 - C  13            1.30    1.17    0.035
  26. BD (   1) C  13 - H  17        /398. BD*(   1) C  14 - C  15            3.89    1.04    0.057
  26. BD (   1) C  13 - H  17        /399. BD*(   2) C  14 - C  15            1.31    2.56    0.052
  27. BD (   1) C  14 - C  15        /264. RY*(   2) C  12                    2.25    1.61    0.054
  27. BD (   1) C  14 - C  15        /281. RY*(   2) C  13                    2.18    1.75    0.055
  27. BD (   1) C  14 - C  15        /389. BD*(   1) C  10 - C  13            0.63    1.38    0.026
  27. BD (   1) C  14 - C  15        /390. BD*(   1) C  11 - C  12            0.72    1.36    0.028
  27. BD (   1) C  14 - C  15        /392. BD*(   1) C  12 - C  15            0.53    1.36    0.024
  27. BD (   1) C  14 - C  15        /394. BD*(   1) C  12 -Cl  16            2.10    0.97    0.041
  28. BD (   2) C  14 - C  15        /263. RY*(   1) C  12                    2.43    1.44    0.054
  28. BD (   2) C  14 - C  15        /265. RY*(   3) C  12                    0.67    1.28    0.027
  28. BD (   2) C  14 - C  15        /280. RY*(   1) C  13                    2.86    1.42    0.058
  28. BD (   2) C  14 - C  15        /389. BD*(   1) C  10 - C  13            3.20    0.97    0.051
  28. BD (   2) C  14 - C  15        /390. BD*(   1) C  11 - C  12            4.24    0.95    0.058
  28. BD (   2) C  14 - C  15        /392. BD*(   1) C  12 - C  15            6.94    0.95    0.074
  28. BD (   2) C  14 - C  15        /394. BD*(   1) C  12 -Cl  16           16.84    0.57    0.088
  28. BD (   2) C  14 - C  15        /395. BD*(   1) C  13 - C  14            4.77    0.95    0.061
  28. BD (   2) C  14 - C  15        /397. BD*(   1) C  13 - H  17            6.92    0.90    0.072
  29. CR (   1) C   1                / 87. RY*(   2) C   2                    1.67   11.54    0.124
  29. CR (   1) C   1                /121. RY*(   2) C   4                    2.81   11.38    0.160
  29. CR (   1) C   1                /372. BD*(   1) C   1 - C   2            1.09   11.11    0.099
  29. CR (   1) C   1                /373. BD*(   1) C   1 - C   4            0.96   11.07    0.093
  29. CR (   1) C   1                /375. BD*(   1) C   1 -Cl   9            2.86   10.67    0.157
  29. CR (   1) C   1                /376. BD*(   1) C   2 - C   3            0.71   11.11    0.079
  29. CR (   1) C   1                /381. BD*(   1) C   4 - C   5            0.73   11.02    0.081
  29. CR (   1) C   1                /382. BD*(   1) C   4 -Cl   8            0.98   10.67    0.092
  30. CR (   1) C   2                / 69. RY*(   1) C   1                    2.58   11.27    0.152
  30. CR (   1) C   2                /104. RY*(   2) C   3                    1.17   11.72    0.105
  30. CR (   1) C   2                /372. BD*(   1) C   1 - C   2            0.52   11.02    0.068
  30. CR (   1) C   2                /373. BD*(   1) C   1 - C   4            0.98   10.98    0.093
  30. CR (   1) C   2                /375. BD*(   1) C   1 -Cl   9            1.00   10.58    0.093
  30. CR (   1) C   2                /379. BD*(   1) C   3 - C   6            0.92   10.98    0.090
  31. CR (   1) C   3                / 86. RY*(   1) C   2                    0.52   11.36    0.069
  31. CR (   1) C   3                / 87. RY*(   2) C   2                    0.93   11.48    0.092
  31. CR (   1) C   3                / 89. RY*(   4) C   2                    0.52   11.33    0.069
  31. CR (   1) C   3                /154. RY*(   1) C   6                    1.74   11.62    0.127
  31. CR (   1) C   3                /372. BD*(   1) C   1 - C   2            0.77   11.04    0.083
  31. CR (   1) C   3                /383. BD*(   1) C   5 - C   6            0.56   10.97    0.071
  31. CR (   1) C   3                /386. BD*(   1) C   6 - C  10            0.73   10.87    0.080
  32. CR (   1) C   4                / 69. RY*(   1) C   1                    0.69   11.35    0.079
  32. CR (   1) C   4                / 70. RY*(   2) C   1                    2.13   11.45    0.139
  32. CR (   1) C   4                /138. RY*(   2) C   5                    1.47   11.94    0.118
  32. CR (   1) C   4                /372. BD*(   1) C   1 - C   2            0.90   11.10    0.090
  32. CR (   1) C   4                /373. BD*(   1) C   1 - C   4            1.15   11.06    0.102
  32. CR (   1) C   4                /375. BD*(   1) C   1 -Cl   9            1.38   10.66    0.109
  32. CR (   1) C   4                /382. BD*(   1) C   4 -Cl   8            2.49   10.66    0.146
  32. CR (   1) C   4                /383. BD*(   1) C   5 - C   6            0.56   11.02    0.071
  32. CR (   1) C   4                /385. BD*(   1) C   5 - O   7            0.51   11.08    0.067
  33. CR (   1) C   5                /120. RY*(   1) C   4                    0.77   11.52    0.084
  33. CR (   1) C   5                /121. RY*(   2) C   4                    1.09   11.37    0.100
  33. CR (   1) C   5                /154. RY*(   1) C   6                    0.75   11.67    0.083
  33. CR (   1) C   5                /155. RY*(   2) C   6                    0.71   11.78    0.082
  33. CR (   1) C   5                /373. BD*(   1) C   1 - C   4            0.97   11.06    0.094
  33. CR (   1) C   5                /379. BD*(   1) C   3 - C   6            0.64   11.05    0.075
  33. CR (   1) C   5                /381. BD*(   1) C   4 - C   5            0.52   11.01    0.069
  33. CR (   1) C   5                /382. BD*(   1) C   4 -Cl   8            0.83   10.66    0.085
  33. CR (   1) C   5                /386. BD*(   1) C   6 - C  10            0.81   10.92    0.085
  34. CR (   1) C   6                /104. RY*(   2) C   3                    1.32   11.75    0.111
  34. CR (   1) C   6                /138. RY*(   2) C   5                    1.26   11.89    0.109
  34. CR (   1) C   6                /231. RY*(   2) C  10                    0.57   11.57    0.072
  34. CR (   1) C   6                /376. BD*(   1) C   2 - C   3            0.75   11.06    0.082
  34. CR (   1) C   6                /379. BD*(   1) C   3 - C   6            0.62   11.01    0.074
  34. CR (   1) C   6                /385. BD*(   1) C   5 - O   7            0.69   11.03    0.078
  34. CR (   1) C   6                /387. BD*(   1) C  10 - C  11            0.53   10.98    0.069
  34. CR (   1) C   6                /389. BD*(   1) C  10 - C  13            0.70   11.00    0.079
  35. CR (   1) O   7                /137. RY*(   1) C   5                    4.96   20.36    0.284
  35. CR (   1) O   7                /381. BD*(   1) C   4 - C   5            0.59   19.85    0.098
  35. CR (   1) O   7                /383. BD*(   1) C   5 - C   6            0.73   19.86    0.109
  37. CR (   2)Cl   8                /120. RY*(   1) C   4                    1.74   12.00    0.129
  37. CR (   2)Cl   8                /381. BD*(   1) C   4 - C   5            0.53   11.49    0.071
  42. CR (   2)Cl   9                / 69. RY*(   1) C   1                    0.76   11.75    0.084
  42. CR (   2)Cl   9                / 70. RY*(   2) C   1                    1.74   11.85    0.128
  42. CR (   2)Cl   9                /100. RY*(  15) C   2                    0.70   12.33    0.083
  42. CR (   2)Cl   9                /372. BD*(   1) C   1 - C   2            0.61   11.50    0.075
  42. CR (   2)Cl   9                /373. BD*(   1) C   1 - C   4            0.67   11.47    0.079
  42. CR (   2)Cl   9                /399. BD*(   2) C  14 - C  15           13.95   12.85    0.384
  43. CR (   3)Cl   9                /399. BD*(   2) C  14 - C  15            0.55    9.52    0.066
  46. CR (   1) C  10                /155. RY*(   2) C   6                    0.74   11.77    0.083
  46. CR (   1) C  10                /247. RY*(   1) C  11                    0.70   11.40    0.080
  46. CR (   1) C  10                /248. RY*(   2) C  11                    0.76   11.44    0.083
  46. CR (   1) C  10                /281. RY*(   2) C  13                    1.49   11.40    0.116
  46. CR (   1) C  10                /390. BD*(   1) C  11 - C  12            0.69   11.01    0.079
  46. CR (   1) C  10                /395. BD*(   1) C  13 - C  14            1.30   11.01    0.108
  47. CR (   1) C  11                /230. RY*(   1) C  10                    2.37   11.48    0.148
  47. CR (   1) C  11                /264. RY*(   2) C  12                    2.75   11.25    0.157
  47. CR (   1) C  11                /386. BD*(   1) C   6 - C  10            0.82   10.90    0.085
  47. CR (   1) C  11                /389. BD*(   1) C  10 - C  13            0.55   11.02    0.070
  47. CR (   1) C  11                /392. BD*(   1) C  12 - C  15            1.59   10.99    0.119
  47. CR (   1) C  11                /394. BD*(   1) C  12 -Cl  16            0.91   10.61    0.089
  48. CR (   1) C  12                /248. RY*(   2) C  11                    1.15   11.51    0.103
  48. CR (   1) C  12                /249. RY*(   3) C  11                    0.90   11.45    0.091
  48. CR (   1) C  12                /315. RY*(   2) C  15                    1.64   11.30    0.122
  48. CR (   1) C  12                /387. BD*(   1) C  10 - C  11            0.80   11.08    0.085
  48. CR (   1) C  12                /390. BD*(   1) C  11 - C  12            0.72   11.09    0.080
  48. CR (   1) C  12                /394. BD*(   1) C  12 -Cl  16            1.98   10.70    0.132
  48. CR (   1) C  12                /398. BD*(   1) C  14 - C  15            2.01   10.98    0.133
  48. CR (   1) C  12                /399. BD*(   2) C  14 - C  15            0.52   12.50    0.073
  49. CR (   1) C  13                /231. RY*(   2) C  10                    2.06   11.59    0.138
  49. CR (   1) C  13                /297. RY*(   1) C  14                    1.09   11.03    0.098
  49. CR (   1) C  13                /352. RY*(   1) H  17                    0.51   11.55    0.068
  49. CR (   1) C  13                /386. BD*(   1) C   6 - C  10            0.78   10.90    0.083
  49. CR (   1) C  13                /387. BD*(   1) C  10 - C  11            0.66   11.00    0.076
  49. CR (   1) C  13                /398. BD*(   1) C  14 - C  15            2.20   10.90    0.139
  49. CR (   1) C  13                /399. BD*(   2) C  14 - C  15            0.80   12.42    0.091
  50. CR (   1) C  14                /281. RY*(   2) C  13                    1.59   11.44    0.120
  50. CR (   1) C  14                /314. RY*(   1) C  15                    0.68   11.07    0.077
  50. CR (   1) C  14                /315. RY*(   2) C  15                    0.80   11.27    0.085
  50. CR (   1) C  14                /317. RY*(   4) C  15                    0.68   11.39    0.078
  50. CR (   1) C  14                /389. BD*(   1) C  10 - C  13            0.51   11.07    0.068
  50. CR (   1) C  14                /392. BD*(   1) C  12 - C  15            0.93   11.05    0.091
  50. CR (   1) C  14                /399. BD*(   2) C  14 - C  15            7.06   12.47    0.269
  51. CR (   1) C  15                /263. RY*(   1) C  12                    1.79   11.53    0.128
  51. CR (   1) C  15                /264. RY*(   2) C  12                    0.89   11.29    0.090
  51. CR (   1) C  15                /269. RY*(   7) C  12                    0.58   11.54    0.073
  51. CR (   1) C  15                /298. RY*(   2) C  14                    1.61   11.32    0.120
  51. CR (   1) C  15                /300. RY*(   4) C  14                    0.60   11.33    0.073
  51. CR (   1) C  15                /390. BD*(   1) C  11 - C  12            0.62   11.04    0.075
  51. CR (   1) C  15                /394. BD*(   1) C  12 -Cl  16            1.39   10.66    0.110
  51. CR (   1) C  15                /395. BD*(   1) C  13 - C  14            0.87   11.04    0.088
  51. CR (   1) C  15                /399. BD*(   2) C  14 - C  15            7.98   12.45    0.286
  53. CR (   2)Cl  16                /263. RY*(   1) C  12                    0.98   12.00    0.097
  53. CR (   2)Cl  16                /264. RY*(   2) C  12                    0.68   11.76    0.080
  53. CR (   2)Cl  16                /265. RY*(   3) C  12                    1.32   11.85    0.112
  53. CR (   2)Cl  16                /390. BD*(   1) C  11 - C  12            0.81   11.51    0.087
  57. LP (   1) O   7                /137. RY*(   1) C   5                   13.13    1.82    0.138
  57. LP (   1) O   7                /151. RY*(  15) C   5                    0.64    3.36    0.041
  57. LP (   1) O   7                /381. BD*(   1) C   4 - C   5            1.39    1.31    0.038
  57. LP (   1) O   7                /383. BD*(   1) C   5 - C   6            2.54    1.32    0.052
  58. LP (   2) O   7                /138. RY*(   2) C   5                    1.68    1.76    0.050
  58. LP (   2) O   7                /140. RY*(   4) C   5                    1.80    2.50    0.061
  58. LP (   2) O   7                /373. BD*(   1) C   1 - C   4            0.69    0.89    0.022
  58. LP (   2) O   7                /379. BD*(   1) C   3 - C   6            0.54    0.88    0.020
  58. LP (   2) O   7                /381. BD*(   1) C   4 - C   5           18.84    0.84    0.113
  58. LP (   2) O   7                /383. BD*(   1) C   5 - C   6           16.66    0.85    0.107
  58. LP (   2) O   7                /397. BD*(   1) C  13 - H  17            0.87    0.80    0.024
  59. LP (   3) O   7                /139. RY*(   3) C   5                    3.65    1.79    0.080
  59. LP (   3) O   7                /144. RY*(   8) C   5                    1.68    1.03    0.042
  59. LP (   3) O   7                /150. RY*(  14) C   5                    0.86    0.82    0.026
  59. LP (   3) O   7                /171. RY*(   1) O   7                    0.95    0.86    0.028
  59. LP (   3) O   7                /374. BD*(   2) C   1 - C   4            0.64    0.27    0.012
  59. LP (   3) O   7                /384. BD*(   2) C   5 - C   6          114.05    0.30    0.169
  60. LP (   1)Cl   8                /120. RY*(   1) C   4                    2.59    2.06    0.065
  60. LP (   1)Cl   8                /373. BD*(   1) C   1 - C   4            1.11    1.60    0.038
  60. LP (   1)Cl   8                /381. BD*(   1) C   4 - C   5            0.96    1.55    0.035
  61. LP (   2)Cl   8                /121. RY*(   2) C   4                    0.76    1.28    0.028
  61. LP (   2)Cl   8                /372. BD*(   1) C   1 - C   2            0.65    1.01    0.023
  61. LP (   2)Cl   8                /373. BD*(   1) C   1 - C   4            4.19    0.97    0.057
  61. LP (   2)Cl   8                /381. BD*(   1) C   4 - C   5            5.31    0.93    0.063
  62. LP (   3)Cl   8                /124. RY*(   5) C   4                    0.92    1.60    0.035
  62. LP (   3)Cl   8                /374. BD*(   2) C   1 - C   4           13.30    0.40    0.072
  63. LP (   1)Cl   9                / 69. RY*(   1) C   1                    1.23    1.91    0.043
  63. LP (   1)Cl   9                / 70. RY*(   2) C   1                    2.70    2.01    0.066
  63. LP (   1)Cl   9                /372. BD*(   1) C   1 - C   2            1.69    1.66    0.047
  63. LP (   1)Cl   9                /373. BD*(   1) C   1 - C   4            1.34    1.62    0.042
  64. LP (   2)Cl   9                / 69. RY*(   1) C   1                    0.66    1.28    0.026
  64. LP (   2)Cl   9                / 70. RY*(   2) C   1                    0.50    1.38    0.024
  64. LP (   2)Cl   9                /372. BD*(   1) C   1 - C   2            4.15    1.03    0.058
  64. LP (   2)Cl   9                /373. BD*(   1) C   1 - C   4            5.68    1.00    0.067
  64. LP (   2)Cl   9                /376. BD*(   1) C   2 - C   3            0.76    1.04    0.025
  64. LP (   2)Cl   9                /399. BD*(   2) C  14 - C  15            0.59    2.38    0.034
  65. LP (   3)Cl   9                / 71. RY*(   3) C   1                    0.98    1.64    0.036
  65. LP (   3)Cl   9                /374. BD*(   2) C   1 - C   4           17.27    0.42    0.084
  66. LP (   1)Cl  16                /263. RY*(   1) C  12                    1.64    2.09    0.052
  66. LP (   1)Cl  16                /264. RY*(   2) C  12                    1.08    1.86    0.040
  66. LP (   1)Cl  16                /265. RY*(   3) C  12                    1.46    1.94    0.048
  66. LP (   1)Cl  16                /390. BD*(   1) C  11 - C  12            2.01    1.60    0.051
  66. LP (   1)Cl  16                /392. BD*(   1) C  12 - C  15            1.35    1.60    0.042
  67. LP (   2)Cl  16                /264. RY*(   2) C  12                    0.98    1.23    0.031
  67. LP (   2)Cl  16                /390. BD*(   1) C  11 - C  12            4.59    0.98    0.060
  67. LP (   2)Cl  16                /392. BD*(   1) C  12 - C  15            5.46    0.98    0.065
  68. LP (   3)Cl  16                /266. RY*(   4) C  12                    1.10    1.60    0.038
  68. LP (   3)Cl  16                /393. BD*(   2) C  12 - C  15           14.21    0.43    0.077
 374. BD*(   2) C   1 - C   4        / 71. RY*(   3) C   1                    1.69    1.22    0.086
 374. BD*(   2) C   1 - C   4        / 82. RY*(  14) C   1                    0.52    0.48    0.030
 374. BD*(   2) C   1 - C   4        / 88. RY*(   3) C   2                    1.26    0.44    0.045
 374. BD*(   2) C   1 - C   4        /122. RY*(   3) C   4                    2.87    0.76    0.088
 374. BD*(   2) C   1 - C   4        /188. RY*(   1)Cl   8                    1.01    0.63    0.048
 374. BD*(   2) C   1 - C   4        /209. RY*(   1)Cl   9                    1.36    0.64    0.056
 374. BD*(   2) C   1 - C   4        /369. RY*(   3) H  20                    4.21    0.04    0.025
 374. BD*(   2) C   1 - C   4        /377. BD*(   2) C   2 - C   3          182.58    0.03    0.098
 374. BD*(   2) C   1 - C   4        /384. BD*(   2) C   5 - C   6          160.26    0.03    0.087
 377. BD*(   2) C   2 - C   3        / 88. RY*(   3) C   2                    4.09    0.42    0.083
 377. BD*(   2) C   2 - C   3        /105. RY*(   3) C   3                    0.59    1.53    0.061
 377. BD*(   2) C   2 - C   3        /106. RY*(   4) C   3                    1.39    0.68    0.062
 377. BD*(   2) C   2 - C   3        /107. RY*(   5) C   3                    0.85    0.81    0.053
 377. BD*(   2) C   2 - C   3        /369. RY*(   3) H  20                    2.85    0.01    0.013
 384. BD*(   2) C   5 - C   6        /139. RY*(   3) C   5                    1.03    1.50    0.070
 384. BD*(   2) C   5 - C   6        /144. RY*(   8) C   5                    1.29    0.74    0.055
 384. BD*(   2) C   5 - C   6        /156. RY*(   3) C   6                    0.78    0.57    0.038
 384. BD*(   2) C   5 - C   6        /159. RY*(   6) C   6                    0.53    1.62    0.053
 384. BD*(   2) C   5 - C   6        /171. RY*(   1) O   7                    1.90    0.56    0.058
 388. BD*(   2) C  10 - C  11        /236. RY*(   7) C  10                    1.40    0.95    0.076
 388. BD*(   2) C  10 - C  11        /250. RY*(   4) C  11                    1.83    0.59    0.068
 388. BD*(   2) C  10 - C  11        /251. RY*(   5) C  11                    0.60    1.07    0.053
 388. BD*(   2) C  10 - C  11        /384. BD*(   2) C   5 - C   6          114.68    0.02    0.062
 393. BD*(   2) C  12 - C  15        /250. RY*(   4) C  11                    0.95    0.61    0.046
 393. BD*(   2) C  12 - C  15        /266. RY*(   4) C  12                    1.49    1.17    0.081
 393. BD*(   2) C  12 - C  15        /316. RY*(   3) C  15                    4.83    0.62    0.106
 393. BD*(   2) C  12 - C  15        /331. RY*(   1)Cl  16                    1.12    0.65    0.052
 393. BD*(   2) C  12 - C  15        /388. BD*(   2) C  10 - C  11          265.77    0.02    0.092
 393. BD*(   2) C  12 - C  15        /396. BD*(   2) C  13 - C  14          205.43    0.03    0.104
 396. BD*(   2) C  13 - C  14        /282. RY*(   3) C  13                    2.68    0.44    0.076
 396. BD*(   2) C  13 - C  14        /301. RY*(   5) C  14                    2.87    0.58    0.090


 Natural Bond Orbitals (Summary):

                                                            Principal Delocalizations
           NBO                        Occupancy    Energy   (geminal,vicinal,remote)
 ====================================================================================
 Molecular unit  1  (C12H4OCl3)
     1. BD (   1) C   1 - C   2          1.97220    -0.69178  373(g),382(v),376(g),380(v)
                                                    378(g),104(v),120(v),103(v)
                                                    210(v),121(v)
     2. BD (   1) C   1 - C   4          1.98108    -0.70085  372(g),378(v),381(g),86(v)
                                                    385(v),140(v),138(v),137(v)
     3. BD (   2) C   1 - C   4          1.80300    -0.21150  384(v),377(v),188(v),88(v)
                                                    209(v),369(r),374(g)
     4. BD (   1) C   1 -Cl   9          1.98923    -0.70240  376(v),381(v),86(v),120(v)
     5. BD (   1) C   2 - C   3          1.96788    -0.65733  375(v),372(g),379(g),386(v)
                                                    70(v),378(g),155(v),380(g)
                                                    154(v),400(r)
     6. BD (   2) C   2 - C   3          1.74254    -0.18272  374(v),384(v),369(v),399(r)
                                                    156(v),72(v),377(g)
     7. BD (   1) C   2 - H  20          1.97731    -0.47355  379(v),373(v),372(g),376(g)
                                                    103(v),69(v),380(v)
     8. BD (   1) C   3 - C   6          1.97284    -0.63737  376(g),385(v),389(v),87(v)
                                                    378(v),383(g),386(g),230(v)
                                                    380(g),140(v),231(v)
     9. BD (   1) C   3 - H  19          1.97821    -0.47847  372(v),383(v),155(v),86(v)
                                                    379(g),376(g),378(v),400(r)
    10. BD (   1) C   4 - C   5          1.97258    -0.63846  375(v),373(g),386(v),383(g)
                                                    69(v),385(g),154(v),155(v)
    11. BD (   1) C   4 -Cl   8          1.98764    -0.64926  372(v),383(v),137(v),69(v)
    12. BD (   1) C   5 - C   6          1.96988    -0.61613  382(v),379(g),380(v),381(g)
                                                    387(v),386(g),385(g),121(v)
                                                    231(v),103(v),172(v),230(v)
                                                    104(v)
    13. BD (   2) C   5 - C   6          1.52128    -0.13952  377(v),388(v),374(v),384(g)
                                                    171(v),233(v),400(r),106(v)
                                                    107(v)
    14. BD (   1) C   5 - O   7          1.99206    -0.90867  383(g),381(g),373(v),379(v)
                                                    137(g)
    15. BD (   1) C   6 - C  10          1.96494    -0.58295  395(v),389(g),376(v),390(v)
                                                    387(g),379(g),383(g),381(v)
                                                    103(v),137(v),280(v),247(v)
    16. BD (   1) C  10 - C  11          1.97037    -0.66860  390(g),394(v),397(v),389(g)
                                                    386(g),391(g),383(v),154(v)
                                                    263(v),280(v),230(g)
    17. BD (   2) C  10 - C  11          1.62801    -0.19199  393(v),396(v),384(v),156(v)
                                                    282(v),267(v),284(v),250(g)
                                                    400(r)
    18. BD (   1) C  10 - C  13          1.95424    -0.67560  395(g),391(v),387(g),398(v)
                                                    386(g),399(v),154(v),298(v)
                                                    397(g),379(v),248(v)
    19. BD (   1) C  11 - C  12          1.96538    -0.71444  392(g),387(g),386(v),231(v)
                                                    398(v),314(v),399(v),391(g)
                                                    400(r)
    20. BD (   1) C  11 - H  18          1.96664    -0.49957  392(v),389(v),387(g),399(r)
                                                    230(v),390(g),264(v),400(r)
                                                    231(v),394(v)
    21. BD (   1) C  12 - C  15          1.97839    -0.73707  390(g),297(v),399(g),391(v)
                                                    247(v),398(g),395(v),298(v)
                                                    332(v)
    22. BD (   2) C  12 - C  15          1.69828    -0.22840  396(v),388(v),331(v),250(v)
                                                    301(v),299(v)
    23. BD (   1) C  12 -Cl  16          1.99061    -0.73353  387(v),398(v),247(v),400(r)
                                                    314(v)
    24. BD (   1) C  13 - C  14          1.97977    -0.69827  315(v),386(v),230(v),399(g)
                                                    389(g),397(g),400(r),398(g)
    25. BD (   2) C  13 - C  14          1.67166    -0.19752  393(v),388(v),318(v),236(v)
                                                    316(v)
    26. BD (   1) C  13 - H  17          1.97919    -0.46502  387(v),398(v),231(v),399(v)
                                                    389(g),297(v),230(v),400(r)
    27. BD (   1) C  14 - C  15          1.99045    -0.67379  400(r),264(v),281(v),394(v)
                                                    390(v),389(v),392(g)
    28. BD (   2) C  14 - C  15          1.89068    -0.26593  394(v),397(v),392(g),395(g)
                                                    390(v),389(v),280(v),263(v)
                                                    265(v),400(r)
    29. CR (   1) C   1                  1.99840   -10.35132  375(g),121(v),87(v),372(g)
                                                    382(v),373(g),381(v),376(v)
    30. CR (   1) C   2                  1.99903   -10.26444  69(v),104(v),375(v),373(v)
                                                    379(v),372(g)
    31. CR (   1) C   3                  1.99919   -10.28586  154(v),87(v),372(v),386(v)
                                                    383(v),86(v),89(v)
    32. CR (   1) C   4                  1.99847   -10.34380  382(g),70(v),138(v),375(v)
                                                    373(g),372(v),69(v),383(v)
                                                    385(v)
    33. CR (   1) C   5                  1.99889   -10.34097  121(v),373(v),382(v),386(v)
                                                    120(v),154(v),155(v),379(v)
                                                    381(g)
    34. CR (   1) C   6                  1.99899   -10.29860  104(v),138(v),376(v),389(v)
                                                    385(v),379(g),231(v),387(v)
    35. CR (   1) O   7                  1.99981   -19.18061  137(v),383(v),381(v)
    36. CR (   1)Cl   8                  2.00000  -101.10343   
    37. CR (   2)Cl   8                  1.99974   -10.81654  120(v),381(v)
    38. CR (   3)Cl   8                  1.99995    -7.40446   
    39. CR (   4)Cl   8                  1.99997    -7.40216  400(r)
    40. CR (   5)Cl   8                  1.99999    -7.40154  400(r)
    41. CR (   1)Cl   9                  2.00000  -101.12056   
    42. CR (   2)Cl   9                  1.99971   -10.74915  399(r),400(r),70(v),69(v)
                                                    100(r),373(v),372(v)
    43. CR (   3)Cl   9                  1.99993    -7.42570  399(r),400(r)
    44. CR (   4)Cl   9                  1.99998    -7.42437   
    45. CR (   5)Cl   9                  1.99999    -7.42474   
    46. CR (   1) C  10                  1.99904   -10.33030  281(v),395(v),248(v),155(v)
                                                    390(v),247(v),383(v)
    47. CR (   1) C  11                  1.99885   -10.31219  264(v),230(v),392(v),394(v)
                                                    386(v),389(v)
    48. CR (   1) C  12                  1.99853   -10.40359  394(g),398(v),315(v),248(v)
                                                    249(v),387(v),390(g),399(v)
    49. CR (   1) C  13                  1.99895   -10.31810  398(v),231(v),297(v),399(v)
                                                    386(v),387(v),352(v)
    50. CR (   1) C  14                  1.99831   -10.37060  399(g),281(v),392(v),315(v)
                                                    317(v),314(v),389(v)
    51. CR (   1) C  15                  1.99796   -10.35615  399(g),263(v),298(v),394(v)
                                                    264(v),395(v),390(v),300(v)
                                                    269(v)
    52. CR (   1)Cl  16                  2.00000  -101.14556   
    53. CR (   2)Cl  16                  1.99969   -10.83038  265(v),263(v),390(v),264(v)
                                                    392(v),400(r)
    54. CR (   3)Cl  16                  1.99995    -7.44304   
    55. CR (   4)Cl  16                  1.99995    -7.44289   
    56. CR (   5)Cl  16                  1.99999    -7.44088   
    57. LP (   1) O   7                  1.98029    -0.63760  137(v),383(v),381(v),400(r)
                                                    151(v)
    58. LP (   2) O   7                  1.90649    -0.16525  381(v),383(v),140(v),138(v)
                                                    397(r),373(r),379(r)
    59. LP (   3) O   7                  1.60329    -0.12489  384(v),139(v),144(v),171(g)
                                                    150(v),374(r)
    60. LP (   1)Cl   8                  1.99451    -0.87866  120(v),373(v),381(v)
    61. LP (   2)Cl   8                  1.97141    -0.25380  381(v),373(v),121(v),372(r)
                                                    400(r)
    62. LP (   3)Cl   8                  1.94369    -0.25253  374(v),124(v)
    63. LP (   1)Cl   9                  1.99272    -0.90248  70(v),372(v),373(v),69(v)
                                                    400(r)
    64. LP (   2)Cl   9                  1.97260    -0.27849  373(v),372(v),376(r),69(v)
                                                    399(r),70(v),400(r)
    65. LP (   3)Cl   9                  1.93440    -0.27573  374(v),71(v)
    66. LP (   1)Cl  16                  1.99202    -0.92206  390(v),263(v),265(v),392(v)
                                                    264(v)
    67. LP (   2)Cl  16                  1.97161    -0.29724  392(v),390(v),264(v)
    68. LP (   3)Cl  16                  1.93781    -0.29428  393(v),266(v)
    69. RY*(   1) C   1                  0.00757     1.00363   
    70. RY*(   2) C   1                  0.00644     1.10564   
    71. RY*(   3) C   1                  0.00224     1.36123   
    72. RY*(   4) C   1                  0.00147     1.51203   
    73. RY*(   5) C   1                  0.00091     1.31682   
    74. RY*(   6) C   1                  0.00076     1.55467   
    75. RY*(   7) C   1                  0.00054     2.03216   
    76. RY*(   8) C   1                  0.00023     1.11947   
    77. RY*(   9) C   1                  0.00012     3.48069   
    78. RY*(  10) C   1                  0.00010     0.95646   
    79. RY*(  11) C   1                  0.00010     3.93453   
    80. RY*(  12) C   1                  0.00004     2.27084   
    81. RY*(  13) C   1                  0.00004     1.01517   
    82. RY*(  14) C   1                  0.00002     0.62703   
    83. RY*(  15) C   1                  0.00000     2.85617   
    84. RY*(  16) C   1                  0.00001     2.14754   
    85. RY*(  17) C   1                  0.00001    21.14016   
    86. RY*(   1) C   2                  0.00600     1.07627   
    87. RY*(   2) C   2                  0.00296     1.19064   
    88. RY*(   3) C   2                  0.00275     0.58853   
    89. RY*(   4) C   2                  0.00097     1.04683   
    90. RY*(   5) C   2                  0.00053     1.76399   
    91. RY*(   6) C   2                  0.00036     1.59525   
    92. RY*(   7) C   2                  0.00024     0.78344   
    93. RY*(   8) C   2                  0.00018     1.95473   
    94. RY*(   9) C   2                  0.00011     2.80035   
    95. RY*(  10) C   2                  0.00005     2.73156   
    96. RY*(  11) C   2                  0.00004     1.15255   
    97. RY*(  12) C   2                  0.00004     2.04228   
    98. RY*(  13) C   2                  0.00001     2.25847   
    99. RY*(  14) C   2                  0.00001     2.68493   
   100. RY*(  15) C   2                  0.00001     1.58443   
   101. RY*(  16) C   2                  0.00000     2.96290   
   102. RY*(  17) C   2                  0.00000    21.67050   
   103. RY*(   1) C   3                  0.00497     1.18829   
   104. RY*(   2) C   3                  0.00227     1.45077   
   105. RY*(   3) C   3                  0.00124     1.70151   
   106. RY*(   4) C   3                  0.00058     0.84907   
   107. RY*(   5) C   3                  0.00053     0.98575   
   108. RY*(   6) C   3                  0.00026     1.07120   
   109. RY*(   7) C   3                  0.00018     0.83554   
   110. RY*(   8) C   3                  0.00015     0.89243   
   111. RY*(   9) C   3                  0.00010     2.92900   
   112. RY*(  10) C   3                  0.00008     2.40215   
   113. RY*(  11) C   3                  0.00005     2.11343   
   114. RY*(  12) C   3                  0.00004     3.45590   
   115. RY*(  13) C   3                  0.00001     3.48327   
   116. RY*(  14) C   3                  0.00002     1.63684   
   117. RY*(  15) C   3                  0.00001     2.45601   
   118. RY*(  16) C   3                  0.00000     2.91616   
   119. RY*(  17) C   3                  0.00000    20.05710   
   120. RY*(   1) C   4                  0.00646     1.17962   
   121. RY*(   2) C   4                  0.00611     1.02723   
   122. RY*(   3) C   4                  0.00279     0.90292   
   123. RY*(   4) C   4                  0.00135     1.05633   
   124. RY*(   5) C   4                  0.00118     1.35010   
   125. RY*(   6) C   4                  0.00067     2.12411   
   126. RY*(   7) C   4                  0.00037     1.71243   
   127. RY*(   8) C   4                  0.00032     1.97578   
   128. RY*(   9) C   4                  0.00023     2.76488   
   129. RY*(  10) C   4                  0.00011     2.30760   
   130. RY*(  11) C   4                  0.00007     0.63155   
   131. RY*(  12) C   4                  0.00006     1.53313   
   132. RY*(  13) C   4                  0.00004     2.71541   
   133. RY*(  14) C   4                  0.00003     0.84189   
   134. RY*(  15) C   4                  0.00002     2.31745   
   135. RY*(  16) C   4                  0.00000     2.93360   
   136. RY*(  17) C   4                  0.00000    22.40650   
   137. RY*(   1) C   5                  0.01352     1.17905   
   138. RY*(   2) C   5                  0.00706     1.59631   
   139. RY*(   3) C   5                  0.00588     1.66913   
   140. RY*(   4) C   5                  0.00242     2.33079   
   141. RY*(   5) C   5                  0.00115     1.46511   
   142. RY*(   6) C   5                  0.00053     1.63366   
   143. RY*(   7) C   5                  0.00051     1.30441   
   144. RY*(   8) C   5                  0.00031     0.90879   
   145. RY*(   9) C   5                  0.00017     1.52869   
   146. RY*(  10) C   5                  0.00012     3.24112   
   147. RY*(  11) C   5                  0.00008     3.06812   
   148. RY*(  12) C   5                  0.00005     2.70069   
   149. RY*(  13) C   5                  0.00006     1.93891   
   150. RY*(  14) C   5                  0.00003     0.69056   
   151. RY*(  15) C   5                  0.00001     2.72594   
   152. RY*(  16) C   5                  0.00001    19.21399   
   153. RY*(  17) C   5                  0.00000     2.95342   
   154. RY*(   1) C   6                  0.00593     1.33233   
   155. RY*(   2) C   6                  0.00497     1.43631   
   156. RY*(   3) C   6                  0.00294     0.74396   
   157. RY*(   4) C   6                  0.00062     1.08311   
   158. RY*(   5) C   6                  0.00048     1.44757   
   159. RY*(   6) C   6                  0.00027     1.78856   
   160. RY*(   7) C   6                  0.00023     2.14341   
   161. RY*(   8) C   6                  0.00019     2.86202   
   162. RY*(   9) C   6                  0.00012     1.25687   
   163. RY*(  10) C   6                  0.00009     1.44201   
   164. RY*(  11) C   6                  0.00007     3.52448   
   165. RY*(  12) C   6                  0.00007     1.00290   
   166. RY*(  13) C   6                  0.00006     3.05212   
   167. RY*(  14) C   6                  0.00005     1.92025   
   168. RY*(  15) C   6                  0.00003     4.17746   
   169. RY*(  16) C   6                  0.00000     2.98312   
   170. RY*(  17) C   6                  0.00001    19.67071   
   171. RY*(   1) O   7                  0.00263     0.73327   
   172. RY*(   2) O   7                  0.00237     0.97671   
   173. RY*(   3) O   7                  0.00084     1.10795   
   174. RY*(   4) O   7                  0.00031     1.00190   
   175. RY*(   5) O   7                  0.00019     1.31174   
   176. RY*(   6) O   7                  0.00003     4.31543   
   177. RY*(   7) O   7                  0.00003     2.18546   
   178. RY*(   8) O   7                  0.00003     2.00156   
   179. RY*(   9) O   7                  0.00001     3.46366   
   180. RY*(  10) O   7                  0.00000     5.02912   
   181. RY*(  11) O   7                  0.00000    49.75353   
   182. RY*(  12) O   7                  0.00000     5.28020   
   183. RY*(  13) O   7                  0.00001     2.15659   
   184. RY*(  14) O   7                  0.00001     3.09895   
   185. RY*(  15) O   7                  0.00000     3.29742   
   186. RY*(  16) O   7                  0.00001     3.07819   
   187. RY*(  17) O   7                  0.00000     3.15801   
   188. RY*(   1)Cl   8                  0.00454     0.77539   
   189. RY*(   2)Cl   8                  0.00220     0.74240   
   190. RY*(   3)Cl   8                  0.00134     0.84668   
   191. RY*(   4)Cl   8                  0.00043     0.62091   
   192. RY*(   5)Cl   8                  0.00020     1.04428   
   193. RY*(   6)Cl   8                  0.00017     0.48749   
   194. RY*(   7)Cl   8                  0.00014     0.84608   
   195. RY*(   8)Cl   8                  0.00012     1.19918   
   196. RY*(   9)Cl   8                  0.00005     0.99614   
   197. RY*(  10)Cl   8                  0.00002     0.94853   
   198. RY*(  11)Cl   8                  0.00001     3.40880   
   199. RY*(  12)Cl   8                  0.00002     1.43792   
   200. RY*(  13)Cl   8                  0.00001     1.18057   
   201. RY*(  14)Cl   8                  0.00000    25.12155   
   202. RY*(  15)Cl   8                  0.00000     3.15529   
   203. RY*(  16)Cl   8                  0.00000    25.21145   
   204. RY*(  17)Cl   8                  0.00000    18.15055   
   205. RY*(  18)Cl   8                  0.00000   207.75411   
   206. RY*(  19)Cl   8                  0.00000    25.05098   
   207. RY*(  20)Cl   8                  0.00000     3.17021   
   208. RY*(  21)Cl   8                  0.00001     1.08670   
   209. RY*(   1)Cl   9                  0.00382     0.78589   
   210. RY*(   2)Cl   9                  0.00257     0.76921   
   211. RY*(   3)Cl   9                  0.00097     0.68630   
   212. RY*(   4)Cl   9                  0.00047     0.72016   
   213. RY*(   5)Cl   9                  0.00020     0.70086   
   214. RY*(   6)Cl   9                  0.00020     0.44337   
   215. RY*(   7)Cl   9                  0.00007     1.03947   
   216. RY*(   8)Cl   9                  0.00006     0.77189   
   217. RY*(   9)Cl   9                  0.00004     1.70384   
   218. RY*(  10)Cl   9                  0.00001     1.27469   
   219. RY*(  11)Cl   9                  0.00002     0.81236   
   220. RY*(  12)Cl   9                  0.00001     1.01442   
   221. RY*(  13)Cl   9                  0.00001     4.14430   
   222. RY*(  14)Cl   9                  0.00000    18.24686   
   223. RY*(  15)Cl   9                  0.00000     3.99054   
   224. RY*(  16)Cl   9                  0.00000    24.33423   
   225. RY*(  17)Cl   9                  0.00000     4.32547   
   226. RY*(  18)Cl   9                  0.00000   207.66037   
   227. RY*(  19)Cl   9                  0.00000    24.42974   
   228. RY*(  20)Cl   9                  0.00000    24.06336   
   229. RY*(  21)Cl   9                  0.00000     0.95170   
   230. RY*(   1) C  10                  0.00694     1.17048   
   231. RY*(   2) C  10                  0.00625     1.27596   
   232. RY*(   3) C  10                  0.00118     1.03938   
   233. RY*(   4) C  10                  0.00095     1.50930   
   234. RY*(   5) C  10                  0.00055     1.72690   
   235. RY*(   6) C  10                  0.00040     1.03075   
   236. RY*(   7) C  10                  0.00035     1.10645   
   237. RY*(   8) C  10                  0.00022     1.88430   
   238. RY*(   9) C  10                  0.00016     1.69753   
   239. RY*(  10) C  10                  0.00012     2.79852   
   240. RY*(  11) C  10                  0.00007     1.64458   
   241. RY*(  12) C  10                  0.00007     4.73061   
   242. RY*(  13) C  10                  0.00003     0.88106   
   243. RY*(  14) C  10                  0.00002     2.60272   
   244. RY*(  15) C  10                  0.00003     3.18381   
   245. RY*(  16) C  10                  0.00000     2.93454   
   246. RY*(  17) C  10                  0.00000    19.91354   
   247. RY*(   1) C  11                  0.00493     1.07389   
   248. RY*(   2) C  11                  0.00278     1.11065   
   249. RY*(   3) C  11                  0.00133     1.04310   
   250. RY*(   4) C  11                  0.00106     0.74291   
   251. RY*(   5) C  11                  0.00068     1.22317   
   252. RY*(   6) C  11                  0.00062     0.82546   
   253. RY*(   7) C  11                  0.00036     0.90684   
   254. RY*(   8) C  11                  0.00017     2.45019   
   255. RY*(   9) C  11                  0.00013     2.48734   
   256. RY*(  10) C  11                  0.00010     4.33048   
   257. RY*(  11) C  11                  0.00007     3.10514   
   258. RY*(  12) C  11                  0.00005     1.38986   
   259. RY*(  13) C  11                  0.00002     1.53817   
   260. RY*(  14) C  11                  0.00002     4.13549   
   261. RY*(  15) C  11                  0.00000     2.95046   
   262. RY*(  16) C  11                  0.00000    19.95741   
   263. RY*(   1) C  12                  0.00769     1.17162   
   264. RY*(   2) C  12                  0.00700     0.93303   
   265. RY*(   3) C  12                  0.00302     1.01484   
   266. RY*(   4) C  12                  0.00246     1.30513   
   267. RY*(   5) C  12                  0.00109     1.72441   
   268. RY*(   6) C  12                  0.00069     2.28894   
   269. RY*(   7) C  12                  0.00043     1.18068   
   270. RY*(   8) C  12                  0.00021     2.54140   
   271. RY*(   9) C  12                  0.00013     1.03942   
   272. RY*(  10) C  12                  0.00007     1.49834   
   273. RY*(  11) C  12                  0.00005     1.47595   
   274. RY*(  12) C  12                  0.00002     1.38409   
   275. RY*(  13) C  12                  0.00002     1.88167   
   276. RY*(  14) C  12                  0.00001     2.80566   
   277. RY*(  15) C  12                  0.00000    20.90465   
   278. RY*(  16) C  12                  0.00000     2.87982   
   279. RY*(  17) C  12                  0.00001     2.58795   
   280. RY*(   1) C  13                  0.00620     1.15579   
   281. RY*(   2) C  13                  0.00330     1.07191   
   282. RY*(   3) C  13                  0.00161     0.60677   
   283. RY*(   4) C  13                  0.00113     1.16988   
   284. RY*(   5) C  13                  0.00066     1.79696   
   285. RY*(   6) C  13                  0.00039     1.15736   
   286. RY*(   7) C  13                  0.00022     1.52092   
   287. RY*(   8) C  13                  0.00016     0.63398   
   288. RY*(   9) C  13                  0.00013     2.67468   
   289. RY*(  10) C  13                  0.00009     2.64647   
   290. RY*(  11) C  13                  0.00008     1.00923   
   291. RY*(  12) C  13                  0.00004     1.77939   
   292. RY*(  13) C  13                  0.00002     2.12686   
   293. RY*(  14) C  13                  0.00000    21.71278   
   294. RY*(  15) C  13                  0.00001     3.62257   
   295. RY*(  16) C  13                  0.00000     2.95437   
   296. RY*(  17) C  13                  0.00001     2.26481   
   297. RY*(   1) C  14                  0.00479     0.71672   
   298. RY*(   2) C  14                  0.00218     0.96450   
   299. RY*(   3) C  14                  0.00086     1.75824   
   300. RY*(   4) C  14                  0.00049     0.96948   
   301. RY*(   5) C  14                  0.00040     0.74363   
   302. RY*(   6) C  14                  0.00033     1.30539   
   303. RY*(   7) C  14                  0.00007     1.33009   
   304. RY*(   8) C  14                  0.00008     2.20615   
   305. RY*(   9) C  14                  0.00002     1.31819   
   306. RY*(  10) C  14                  0.00003     2.43847   
   307. RY*(  11) C  14                  0.00003     1.24857   
   308. RY*(  12) C  14                  0.00002     2.52279   
   309. RY*(  13) C  14                  0.00000    22.26949   
   310. RY*(  14) C  14                  0.00001     2.56096   
   311. RY*(  15) C  14                  0.00000     1.38739   
   312. RY*(  16) C  14                  0.00000     2.24735   
   313. RY*(  17) C  14                  0.00000     1.93683   
   314. RY*(   1) C  15                  0.00409     0.70130   
   315. RY*(   2) C  15                  0.00322     0.89651   
   316. RY*(   3) C  15                  0.00153     0.75474   
   317. RY*(   4) C  15                  0.00092     1.01601   
   318. RY*(   5) C  15                  0.00068     1.45826   
   319. RY*(   6) C  15                  0.00023     0.78660   
   320. RY*(   7) C  15                  0.00023     1.17774   
   321. RY*(   8) C  15                  0.00015     2.31829   
   322. RY*(   9) C  15                  0.00008     1.61811   
   323. RY*(  10) C  15                  0.00004     2.22719   
   324. RY*(  11) C  15                  0.00002     1.19701   
   325. RY*(  12) C  15                  0.00002     2.54284   
   326. RY*(  13) C  15                  0.00000     2.49749   
   327. RY*(  14) C  15                  0.00001     1.44773   
   328. RY*(  15) C  15                  0.00000    22.44832   
   329. RY*(  16) C  15                  0.00000     2.88456   
   330. RY*(  17) C  15                  0.00000     2.04200   
   331. RY*(   1)Cl  16                  0.00403     0.78668   
   332. RY*(   2)Cl  16                  0.00243     0.75654   
   333. RY*(   3)Cl  16                  0.00168     0.66550   
   334. RY*(   4)Cl  16                  0.00015     1.57697   
   335. RY*(   5)Cl  16                  0.00010     0.79731   
   336. RY*(   6)Cl  16                  0.00006     0.91529   
   337. RY*(   7)Cl  16                  0.00004     1.22450   
   338. RY*(   8)Cl  16                  0.00003     0.76960   
   339. RY*(   9)Cl  16                  0.00001     1.39180   
   340. RY*(  10)Cl  16                  0.00002     0.89248   
   341. RY*(  11)Cl  16                  0.00000     3.53207   
   342. RY*(  12)Cl  16                  0.00001     1.14523   
   343. RY*(  13)Cl  16                  0.00000    24.24875   
   344. RY*(  14)Cl  16                  0.00000     0.63486   
   345. RY*(  15)Cl  16                  0.00000     3.40923   
   346. RY*(  16)Cl  16                  0.00000    24.67420   
   347. RY*(  17)Cl  16                  0.00000     3.58871   
   348. RY*(  18)Cl  16                  0.00000    18.06340   
   349. RY*(  19)Cl  16                  0.00000   207.63882   
   350. RY*(  20)Cl  16                  0.00000    24.48904   
   351. RY*(  21)Cl  16                  0.00000     1.02960   
   352. RY*(   1) H  17                  0.00127     1.22840   
   353. RY*(   2) H  17                  0.00023     2.12947   
   354. RY*(   3) H  17                  0.00007     2.29967   
   355. RY*(   4) H  17                  0.00007     2.40296   
   356. RY*(   5) H  17                  0.00006     1.78871   
   357. RY*(   1) H  18                  0.00100     1.21671   
   358. RY*(   2) H  18                  0.00022     2.05683   
   359. RY*(   3) H  18                  0.00014     1.75412   
   360. RY*(   4) H  18                  0.00011     2.07806   
   361. RY*(   5) H  18                  0.00004     2.61113   
   362. RY*(   1) H  19                  0.00095     1.22163   
   363. RY*(   2) H  19                  0.00022     2.00892   
   364. RY*(   3) H  19                  0.00017     1.80441   
   365. RY*(   4) H  19                  0.00010     2.14888   
   366. RY*(   5) H  19                  0.00003     2.60281   
   367. RY*(   1) H  20                  0.00099     0.98692   
   368. RY*(   2) H  20                  0.00022     2.19860   
   369. RY*(   3) H  20                  0.00021     0.18530   
   370. RY*(   4) H  20                  0.00010     2.13650   
   371. RY*(   5) H  20                  0.00002     2.62604   
   372. BD*(   1) C   1 - C   2          0.02808     0.75378   
   373. BD*(   1) C   1 - C   4          0.03835     0.71976   
   374. BD*(   2) C   1 - C   4          0.44211     0.14356  377(v),384(v),369(r),122(g)
                                                    71(g),209(v),88(v),188(v)
                                                    82(g)
   375. BD*(   1) C   1 -Cl   9          0.03342     0.31970   
   376. BD*(   1) C   2 - C   3          0.01658     0.75848   
   377. BD*(   2) C   2 - C   3          0.39401     0.17140  384(v),374(v),88(g),369(v)
                                                    106(g),107(g),105(g),396(r)
   378. BD*(   1) C   2 - H  20          0.01404     0.60329   
   379. BD*(   1) C   3 - C   6          0.01817     0.71303   
   380. BD*(   1) C   3 - H  19          0.01351     0.61574   
   381. BD*(   1) C   4 - C   5          0.06137     0.67134   
   382. BD*(   1) C   4 -Cl   8          0.02485     0.32068   
   383. BD*(   1) C   5 - C   6          0.04939     0.68109   
   384. BD*(   2) C   5 - C   6          0.49978     0.17172  377(v),374(v),388(v),171(v)
                                                    144(g),396(r),139(g),156(g)
                                                    159(g)
   385. BD*(   1) C   5 - O   7          0.01086     0.73323   
   386. BD*(   1) C   6 - C  10          0.02564     0.58372   
   387. BD*(   1) C  10 - C  11          0.02132     0.68111   
   388. BD*(   2) C  10 - C  11          0.37179     0.15313  396(v),393(v),384(v),250(g)
                                                    236(g),251(g)
   389. BD*(   1) C  10 - C  13          0.02602     0.70432   
   390. BD*(   1) C  11 - C  12          0.03433     0.68159   
   391. BD*(   1) C  11 - H  18          0.01372     0.59008   
   392. BD*(   1) C  12 - C  15          0.04069     0.68166   
   393. BD*(   2) C  12 - C  15          0.42327     0.13711  388(v),396(v),316(g),266(g)
                                                    331(v),250(v)
   394. BD*(   1) C  12 -Cl  16          0.05921     0.30093   
   395. BD*(   1) C  13 - C  14          0.02206     0.68373   
   396. BD*(   2) C  13 - C  14          0.32967     0.16213  388(v),393(v),301(g),282(g)
                                                    384(r)
   397. BD*(   1) C  13 - H  17          0.02090     0.62985   
   398. BD*(   1) C  14 - C  15          0.01881     0.57934   
   399. BD*(   2) C  14 - C  15          0.06829     2.09749   
       -------------------------------
              Total Lewis  132.64045  ( 97.5297%)
        Valence non-Lewis    3.12024  (  2.2943%)
        Rydberg non-Lewis    0.23931  (  0.1760%)
       -------------------------------
            Total unit  1  136.00000  (100.0000%)
           Charge unit  1   -1.00000
 Leave Link  607 at Tue Jul  5 22:27:35 2022, MaxMem=   671088640 cpu:              11.7 elap:               2.4
 (Enter /gpfs/software/gaussian16/sse4/tar/g16/l701.exe)
 ... and contract with generalized density number  0.
 Compute integral first derivatives.
 Leave Link  701 at Tue Jul  5 22:28:22 2022, MaxMem=   671088640 cpu:               1.4 elap:               1.4
 (Enter /gpfs/software/gaussian16/sse4/tar/g16/l702.exe)
 L702 exits ... SP integral derivatives will be done elsewhere.
 Leave Link  702 at Tue Jul  5 22:29:23 2022, MaxMem=   671088640 cpu:               0.2 elap:               0.1
 (Enter /gpfs/software/gaussian16/sse4/tar/g16/l703.exe)
 Integral derivatives from FoFJK, PRISM(SPDF).
 Compute integral first derivatives, UseDBF=F ICtDFT=           0.
 Calling FoFJK, ICntrl=      2127 FMM=F ISym2X=0 I1Cent= 0 IOpClX= 0 NMat=1 NMatS=1 NMatT=0.
 FoFJK:  IHMeth= 1 ICntrl=    2127 DoSepK=F KAlg= 0 I1Cent=           0 FoldK=F
 IRaf=         0 NMat=       1 IRICut=       1 DoRegI=T DoRafI=F ISym2E= 0 IDoP0=0 IntGTp=1.
 FoFCou: FMM=F IPFlag=           0 FMFlag=      100000 FMFlg1=         800
         NFxFlg=           0 DoJE=F BraDBF=F KetDBF=F FulRan=T
         wScrn=  0.000000 ICntrl=      2127 IOpCl=  0 I1Cent=           0 NGrid=           0
         NMat0=    1 NMatS0=      1 NMatT0=    0 NMatD0=    1 NMtDS0=    0 NMtDT0=    0
 Symmetry not used in FoFCou.
 Leave Link  703 at Tue Jul  5 22:30:56 2022, MaxMem=   671088640 cpu:             239.1 elap:              47.9
 (Enter /gpfs/software/gaussian16/sse4/tar/g16/l716.exe)
 Dipole        =-8.80831169D-01-1.80423883D+00 1.41416405D-01
 ***** Axes restored to original set *****
 -------------------------------------------------------------------
 Center     Atomic                   Forces (Hartrees/Bohr)
 Number     Number              X              Y              Z
 -------------------------------------------------------------------
      1        6           0.012942803    0.013178050   -0.022690778
      2        6           0.015099347   -0.014708706    0.004508876
      3        6           0.001749508    0.010675437   -0.012021356
      4        6          -0.021233776   -0.005678271    0.020045625
      5        6           0.019877315    0.025054994   -0.036876065
      6        6           0.008476210   -0.021415520    0.014660695
      7        8          -0.008533507   -0.022845704    0.026077358
      8       17           0.012369203   -0.006168020   -0.000891566
      9       17          -0.006654829    0.003958234    0.000316893
     10        6          -0.002717447   -0.004849676    0.011664119
     11        6          -0.002406757    0.004579583   -0.004482211
     12        6           0.007834720    0.003588141   -0.013918338
     13        6          -0.004307421    0.038608750   -0.053927266
     14        6           0.058056222   -0.114863548    0.115337892
     15        6          -0.092019527    0.103687107   -0.068724558
     16       17           0.008094146   -0.015438149    0.016148410
     17        1          -0.009659076   -0.000073666    0.010523985
     18        1           0.001194526    0.000419118   -0.000956158
     19        1           0.002530941    0.000523021   -0.002733956
     20        1          -0.000692600    0.001768825   -0.002061600
 -------------------------------------------------------------------
 Cartesian Forces:  Max     0.115337892 RMS     0.033322409
 Leave Link  716 at Tue Jul  5 22:31:59 2022, MaxMem=   671088640 cpu:               0.2 elap:               0.1
 (Enter /gpfs/software/gaussian16/sse4/tar/g16/l103.exe)

 GradGradGradGradGradGradGradGradGradGradGradGradGradGradGradGradGradGrad
 Berny optimization.
 FormGI is forming the generalized inverse of G from B-inverse, IUseBI=4.
 GSVD:  received Info=                   1 from GESDD.
 Internal  Forces:  Max     0.136167069 RMS     0.018226607
 Search for a local minimum.
 Step number   1 out of a maximum of  108
 All quantities printed in internal units (Hartrees-Bohrs-Radians)
 RMS Force = .18227D-01 SwitMx=.10000D-02 MixMth= 1
 Mixed Optimization -- RFO/linear search
 Second derivative matrix not updated -- first step.
 ITU=  0
     Eigenvalues ---    0.00246   0.01138   0.01344   0.01392   0.01519
     Eigenvalues ---    0.01737   0.01857   0.01924   0.01949   0.01961
     Eigenvalues ---    0.01980   0.02055   0.02135   0.02172   0.02197
     Eigenvalues ---    0.02247   0.02275   0.15999   0.16000   0.16000
     Eigenvalues ---    0.16000   0.22462   0.23302   0.23464   0.24468
     Eigenvalues ---    0.24995   0.24996   0.24999   0.24999   0.24999
     Eigenvalues ---    0.25000   0.25000   0.25000   0.28582   0.29040
     Eigenvalues ---    0.32021   0.33293   0.35371   0.35415   0.35627
     Eigenvalues ---    0.35680   0.36390   0.37217   0.40488   0.41251
     Eigenvalues ---    0.41617   0.44053   0.44186   0.45256   0.45606
     Eigenvalues ---    0.47319   0.48121   0.48277   0.72823
 RFO step:  Lambda=-7.20807571D-02 EMin= 2.46251448D-03
 Linear search not attempted -- first point.
 Maximum step size (   0.300) exceeded in Quadratic search.
    -- Step size scaled by   0.721
 Iteration  1 RMS(Cart)=  0.07320070 RMS(Int)=  0.00145654
 Iteration  2 RMS(Cart)=  0.00198016 RMS(Int)=  0.00021028
 Iteration  3 RMS(Cart)=  0.00000174 RMS(Int)=  0.00021027
 Iteration  4 RMS(Cart)=  0.00000000 RMS(Int)=  0.00021027
 ITry= 1 IFail=0 DXMaxC= 2.74D-01 DCOld= 1.00D+10 DXMaxT= 3.00D-01 DXLimC= 3.00D+00 Rises=F
 Variable       Old X    -DE/DX   Delta X   Delta X   Delta X     New X
                                 (Linear)    (Quad)   (Total)
    R1        2.60785   0.01585   0.00000   0.02102   0.02097   2.62882
    R2        2.65102  -0.01975   0.00000  -0.02677  -0.02682   2.62420
    R3        3.27806   0.00662   0.00000   0.01216   0.01216   3.29022
    R4        2.63245  -0.00755   0.00000  -0.00973  -0.00973   2.62273
    R5        2.05007  -0.00237   0.00000  -0.00400  -0.00400   2.04607
    R6        2.69285  -0.02387   0.00000  -0.03557  -0.03552   2.65732
    R7        2.04669  -0.00027   0.00000  -0.00046  -0.00046   2.04624
    R8        2.73878  -0.00444   0.00000  -0.00741  -0.00741   2.73136
    R9        3.33619  -0.01157   0.00000  -0.02301  -0.02301   3.31318
   R10        2.75092  -0.00990   0.00000  -0.01688  -0.01683   2.73408
   R11        2.42034  -0.03556   0.00000  -0.03203  -0.03203   2.38831
   R12        2.90883  -0.04058   0.00000  -0.08173  -0.08173   2.82710
   R13        2.67630  -0.00735   0.00000  -0.00610  -0.00644   2.66985
   R14        2.66688  -0.00277   0.00000  -0.00133  -0.00118   2.66570
   R15        2.65073  -0.00918   0.00000  -0.01105  -0.01152   2.63921
   R16        2.04585  -0.00134   0.00000  -0.00225  -0.00225   2.04360
   R17        2.61330  -0.00857   0.00000  -0.01356  -0.01369   2.59961
   R18        3.25540   0.02291   0.00000   0.04077   0.04077   3.29616
   R19        2.64892  -0.01737   0.00000  -0.02540  -0.02492   2.62399
   R20        2.05076  -0.00133   0.00000  -0.00224  -0.00224   2.04852
   R21        2.61181  -0.13617   0.00000  -0.17953  -0.17920   2.43262
    A1        2.08597   0.00275   0.00000   0.00854   0.00844   2.09441
    A2        2.03791   0.00523   0.00000   0.01052   0.01057   2.04848
    A3        2.15930  -0.00798   0.00000  -0.01906  -0.01901   2.14029
    A4        2.08651  -0.00482   0.00000  -0.00936  -0.00941   2.07710
    A5        2.10889   0.00092   0.00000   0.00006   0.00008   2.10897
    A6        2.08774   0.00390   0.00000   0.00931   0.00933   2.09708
    A7        2.16111  -0.00521   0.00000  -0.01253  -0.01249   2.14862
    A8        2.00142   0.00644   0.00000   0.01817   0.01814   2.01957
    A9        2.12063  -0.00123   0.00000  -0.00565  -0.00567   2.11496
   A10        2.15011  -0.00125   0.00000  -0.00234  -0.00239   2.14772
   A11        2.04669   0.01330   0.00000   0.02954   0.02957   2.07626
   A12        2.08639  -0.01205   0.00000  -0.02721  -0.02718   2.05921
   A13        2.03092  -0.00551   0.00000  -0.01397  -0.01392   2.01700
   A14        2.09457   0.00613   0.00000   0.01454   0.01452   2.10909
   A15        2.15765  -0.00061   0.00000  -0.00054  -0.00057   2.15708
   A16        2.05122   0.01406   0.00000   0.02978   0.02987   2.08109
   A17        2.05335   0.01139   0.00000   0.02634   0.02629   2.07964
   A18        2.17860  -0.02545   0.00000  -0.05612  -0.05617   2.12244
   A19        2.13164   0.00584   0.00000   0.00554   0.00567   2.13731
   A20        2.16164  -0.01707   0.00000  -0.04573  -0.04560   2.11603
   A21        1.98979   0.01124   0.00000   0.04024   0.03998   2.02977
   A22        2.13919  -0.00824   0.00000  -0.00646  -0.00732   2.13187
   A23        2.11934   0.00490   0.00000   0.00565   0.00608   2.12542
   A24        2.02466   0.00334   0.00000   0.00080   0.00123   2.02589
   A25        2.11435  -0.02337   0.00000  -0.05136  -0.05203   2.06232
   A26        2.09602   0.00146   0.00000   0.00280   0.00313   2.09915
   A27        2.07277   0.02192   0.00000   0.04860   0.04893   2.12170
   A28        2.15633  -0.04240   0.00000  -0.09934  -0.09879   2.05754
   A29        2.11583   0.00665   0.00000   0.00447   0.00420   2.12003
   A30        2.01102   0.03575   0.00000   0.09487   0.09460   2.10562
   A31        2.10068   0.04208   0.00000   0.08392   0.08495   2.18563
   A32        2.06580   0.02069   0.00000   0.03306   0.03326   2.09906
    D1       -0.01445   0.00041   0.00000   0.00323   0.00324  -0.01122
    D2        3.13659   0.00032   0.00000   0.00242   0.00244   3.13902
    D3        3.12706   0.00017   0.00000   0.00152   0.00151   3.12857
    D4       -0.00508   0.00008   0.00000   0.00071   0.00071  -0.00437
    D5       -0.01386  -0.00009   0.00000  -0.00040  -0.00040  -0.01425
    D6        3.12615  -0.00009   0.00000  -0.00035  -0.00033   3.12582
    D7        3.12781   0.00016   0.00000   0.00143   0.00142   3.12924
    D8       -0.01537   0.00016   0.00000   0.00149   0.00149  -0.01388
    D9        0.02354  -0.00039   0.00000  -0.00302  -0.00301   0.02053
   D10       -3.11076  -0.00008   0.00000  -0.00070  -0.00067  -3.11143
   D11       -3.12738  -0.00031   0.00000  -0.00227  -0.00227  -3.12965
   D12        0.02150  -0.00000   0.00000   0.00005   0.00007   0.02157
   D13       -0.00378  -0.00006   0.00000  -0.00040  -0.00041  -0.00419
   D14       -3.14082   0.00017   0.00000   0.00116   0.00120  -3.13962
   D15        3.13005  -0.00036   0.00000  -0.00278  -0.00278   3.12727
   D16       -0.00699  -0.00014   0.00000  -0.00122  -0.00117  -0.00816
   D17        0.03240  -0.00041   0.00000  -0.00311  -0.00310   0.02931
   D18       -3.10023  -0.00085   0.00000  -0.00695  -0.00695  -3.10718
   D19       -3.10757  -0.00044   0.00000  -0.00322  -0.00321  -3.11078
   D20        0.04298  -0.00087   0.00000  -0.00706  -0.00706   0.03592
   D21       -0.02283   0.00033   0.00000   0.00310   0.00312  -0.01971
   D22        3.11385   0.00020   0.00000   0.00167   0.00171   3.11556
   D23        3.10945   0.00082   0.00000   0.00718   0.00717   3.11662
   D24       -0.03706   0.00069   0.00000   0.00575   0.00576  -0.03130
   D25       -0.14795  -0.00064   0.00000  -0.00558  -0.00553  -0.15348
   D26        2.97605  -0.00007   0.00000  -0.00147  -0.00150   2.97455
   D27        2.99856  -0.00051   0.00000  -0.00416  -0.00413   2.99443
   D28       -0.16062   0.00005   0.00000  -0.00005  -0.00010  -0.16072
   D29        3.11436   0.00037   0.00000   0.00274   0.00271   3.11708
   D30       -0.02844  -0.00023   0.00000  -0.00116  -0.00114  -0.02959
   D31       -0.01124   0.00012   0.00000  -0.00022  -0.00035  -0.01159
   D32        3.12914  -0.00049   0.00000  -0.00412  -0.00420   3.12493
   D33       -3.13256   0.00008   0.00000  -0.00011  -0.00019  -3.13275
   D34        0.00754   0.00026   0.00000   0.00171   0.00169   0.00923
   D35       -0.00727   0.00059   0.00000   0.00346   0.00336  -0.00391
   D36        3.13283   0.00076   0.00000   0.00528   0.00523   3.13806
   D37        0.01987  -0.00021   0.00000  -0.00094  -0.00098   0.01889
   D38       -3.11130  -0.00098   0.00000  -0.00645  -0.00637  -3.11767
   D39       -3.12057   0.00036   0.00000   0.00276   0.00267  -3.11790
   D40        0.03144  -0.00041   0.00000  -0.00275  -0.00273   0.02872
   D41       -0.00896  -0.00033   0.00000  -0.00113  -0.00105  -0.01001
   D42        3.12235   0.00032   0.00000   0.00405   0.00414   3.12649
   D43        0.01780  -0.00050   0.00000  -0.00460  -0.00455   0.01325
   D44       -3.12238  -0.00065   0.00000  -0.00627  -0.00634  -3.12872
   D45       -0.00909   0.00024   0.00000   0.00287   0.00303  -0.00607
         Item               Value     Threshold  Converged?
 Maximum Force            0.136167     0.000450     NO 
 RMS     Force            0.018227     0.000300     NO 
 Maximum Displacement     0.274284     0.001800     NO 
 RMS     Displacement     0.074007     0.001200     NO 
 Predicted change in Energy=-3.650479D-02
 Lowest energy point so far.  Saving SCF results.
 GradGradGradGradGradGradGradGradGradGradGradGradGradGradGradGradGradGrad

 Leave Link  103 at Tue Jul  5 22:31:59 2022, MaxMem=   671088640 cpu:               0.2 elap:               0.1
 (Enter /gpfs/software/gaussian16/sse4/tar/g16/l202.exe)
                          Input orientation:                          
 ---------------------------------------------------------------------
 Center     Atomic      Atomic             Coordinates (Angstroms)
 Number     Number       Type             X           Y           Z
 ---------------------------------------------------------------------
      1          6           0       -7.927538   -1.556187    6.772809
      2          6           0       -7.157532   -2.573856    7.326549
      3          6           0       -5.926386   -2.871182    6.759003
      4          6           0       -7.455291   -0.846051    5.676869
      5          6           0       -6.167683   -1.097066    5.070101
      6          6           0       -5.400518   -2.174490    5.656521
      7          8           0       -5.763503   -0.400392    4.096152
      8         17           0       -8.458545    0.414894    4.985916
      9         17           0       -9.473113   -1.232417    7.506186
     10          6           0       -4.064128   -2.571282    5.113613
     11          6           0       -3.223294   -3.497223    5.770659
     12          6           0       -1.989434   -3.884749    5.243472
     13          6           0       -3.583015   -2.044291    3.896780
     14          6           0       -2.337821   -2.468664    3.452379
     15          6           0       -1.584730   -3.320555    4.055900
     16         17           0       -1.006193   -5.058876    6.078391
     17          1           0       -4.161055   -1.330108    3.321512
     18          1           0       -3.497700   -3.944326    6.716326
     19          1           0       -5.385056   -3.691190    7.214030
     20          1           0       -7.511492   -3.134570    8.182480
 ---------------------------------------------------------------------
                    Distance matrix (angstroms):
                    1          2          3          4          5
     1  C    0.000000
     2  C    1.391110   0.000000
     3  C    2.394580   1.387887   0.000000
     4  C    1.388666   2.407366   2.758572   0.000000
     5  C    2.491404   2.872676   2.461321   1.445375   0.000000
     6  C    2.830941   2.456743   1.406195   2.446887   1.446815
     7  O    3.630896   4.135544   3.636222   2.357843   1.263841
     8  Cl   2.712953   4.012957   4.511536   1.753259   2.746117
     9  Cl   1.741112   2.682097   3.977827   2.750870   4.108369
    10  C    4.325424   3.803451   2.503049   3.846254   2.569076
    11  C    5.186699   4.330315   2.945413   4.994728   3.862766
    12  C    6.559128   5.724237   4.338634   6.268741   5.025834
    13  C    5.233036   4.982060   3.790443   4.427078   2.992394
    14  C    6.565273   6.184648   4.896282   5.811173   4.377916
    15  C    7.122205   6.504677   5.134070   6.573751   5.193839
    16  Cl   7.788200   6.750718   5.427480   7.713623   6.584342
    17  H    5.113605   5.154231   4.160246   4.078481   2.671784
    18  H    5.032879   3.955368   2.655556   5.132476   4.236244
    19  H    3.349199   2.098277   1.082821   3.839734   3.455201
    20  H    2.156748   1.082731   2.146677   3.393901   3.955269
                    6          7          8          9         10
     6  C    0.000000
     7  O    2.390383   0.000000
     8  Cl   4.062776   2.952900   0.000000
     9  Cl   4.571082   5.107035   3.177223   0.000000
    10  C    1.496039   2.938685   5.314552   6.064165   0.000000
    11  C    2.550089   4.341313   6.582426   6.870345   1.412826
    12  C    3.838111   5.263145   7.771915   8.255919   2.458946
    13  C    2.533171   2.738006   5.568177   6.955588   1.410628
    14  C    3.784824   4.053084   6.937572   8.299039   2.397991
    15  C    4.293680   5.098148   7.878314   8.859536   2.797781
    16  Cl   5.273305   6.947139   9.310918   9.400485   4.058310
    17  H    2.775160   2.008053   4.927848   6.763061   2.182094
    18  H    2.806462   4.955668   6.826940   6.609380   2.185127
    19  H    2.174041   4.549037   5.592026   4.779449   2.722278
    20  H    3.429058   5.218168   4.869664   2.814874   4.649684
                   11         12         13         14         15
    11  C    0.000000
    12  C    1.396608   0.000000
    13  C    2.398298   2.782152   0.000000
    14  C    2.686339   2.309694   1.388558   0.000000
    15  C    2.378340   1.375655   2.376408   1.287285   0.000000
    16  Cl   2.729285   1.744255   4.526275   3.921526   2.728907
    17  H    3.402073   3.864720   1.084029   2.153513   3.337462
    18  H    1.081428   2.108961   3.401067   3.765136   3.335627
    19  H    2.606561   3.930753   4.118711   4.993018   4.955163
    20  H    4.933259   6.300291   5.915139   7.041602   7.224248
                   16         17         18         19         20
    16  Cl   0.000000
    17  H    5.608676   0.000000
    18  H    2.802996   4.335774   0.000000
    19  H    4.725958   4.714296   1.968223   0.000000
    20  H    7.102750   6.173372   4.349235   2.401968   0.000000
 Stoichiometry    C12H4Cl3O(1-)
 Framework group  C1[X(C12H4Cl3O)]
 Deg. of freedom    54
 Full point group                 C1      NOp   1
 RotChk:  IX=0 Diff= 8.77D-03
 Largest Abelian subgroup         C1      NOp   1
 Largest concise Abelian subgroup C1      NOp   1
                         Standard orientation:                         
 ---------------------------------------------------------------------
 Center     Atomic      Atomic             Coordinates (Angstroms)
 Number     Number       Type             X           Y           Z
 ---------------------------------------------------------------------
      1          6           0        2.650253   -0.972305    0.026452
      2          6           0        1.595565   -1.877760    0.080976
      3          6           0        0.294187   -1.395489    0.088736
      4          6           0        2.392643    0.390976   -0.032688
      5          6           0        1.055988    0.940338   -0.058473
      6          6           0       -0.017868   -0.026093    0.019739
      7          8           0        0.869488    2.186998   -0.149850
      8         17           0        3.742539    1.508914   -0.076375
      9         17           0        4.265195   -1.622904    0.038908
     10          6           0       -1.452975    0.396162    0.037078
     11          6           0       -2.516654   -0.528395   -0.062207
     12          6           0       -3.854405   -0.129841   -0.016487
     13          6           0       -1.814775    1.752993    0.171169
     14          6           0       -3.167536    2.065708    0.189579
     15          6           0       -4.128051    1.212602    0.107583
     16         17           0       -5.129161   -1.316883   -0.107865
     17          1           0       -1.066291    2.532404    0.257253
     18          1           0       -2.340369   -1.588498   -0.183007
     19          1           0       -0.484091   -2.144822    0.161435
     20          1           0        1.780874   -2.943606    0.125023
 ---------------------------------------------------------------------
 Rotational constants (GHZ):           0.9460196           0.1735255           0.1468335
 Leave Link  202 at Tue Jul  5 22:31:59 2022, MaxMem=   671088640 cpu:               0.1 elap:               0.0
 (Enter /gpfs/software/gaussian16/sse4/tar/g16/l301.exe)
 Standard basis: 6-311+G(d,p) (5D, 7F)
 Ernie: Thresh=  0.10000D-02 Tol=  0.10000D-05 Strict=F.
 There are   416 symmetry adapted cartesian basis functions of A   symmetry.
 There are   400 symmetry adapted basis functions of A   symmetry.
   400 basis functions,   659 primitive gaussians,   416 cartesian basis functions
    68 alpha electrons       68 beta electrons
       nuclear repulsion energy      1252.1273256616 Hartrees.
 IExCor= 4336 DFT=T Ex+Corr=M062X ExCW=0 ScaHFX=  0.540000
 ScaDFX=  1.000000  1.000000  1.000000  1.000000 ScalE2=  1.000000  1.000000
 IRadAn=      5 IRanWt=     -1 IRanGd=            0 ICorTp=0 IEmpDi=  4
 NAtoms=   20 NActive=   20 NUniq=   20 SFac= 1.00D+00 NAtFMM=   60 NAOKFM=F Big=F
 Integral buffers will be    131072 words long.
 Raffenetti 2 integral format.
 Two-electron integral symmetry is turned on.
 Leave Link  301 at Tue Jul  5 22:31:59 2022, MaxMem=   671088640 cpu:               0.4 elap:               0.1
 (Enter /gpfs/software/gaussian16/sse4/tar/g16/l302.exe)
 NPDir=0 NMtPBC=     1 NCelOv=     1 NCel=       1 NClECP=     1 NCelD=      1
         NCelK=      1 NCelE2=     1 NClLst=     1 CellRange=     0.0.
 One-electron integrals computed using PRISM.
 One-electron integral symmetry used in STVInt
 NBasis=   400 RedAO= T EigKep=  1.10D-06  NBF=   400
 NBsUse=   397 1.00D-06 EigRej=  4.76D-07 NBFU=   397
 Precomputing XC quadrature grid using
 IXCGrd= 4 IRadAn=           5 IRanWt=          -1 IRanGd=           0 AccXCQ= 0.00D+00.
 Generated NRdTot=       0 NPtTot=           0 NUsed=           0 NTot=          32
 NSgBfM=   408   408   408   408   408 MxSgAt=    20 MxSgA2=    20.
 Leave Link  302 at Tue Jul  5 22:32:00 2022, MaxMem=   671088640 cpu:               2.9 elap:               0.6
 (Enter /gpfs/software/gaussian16/sse4/tar/g16/l303.exe)
 DipDrv:  MaxL=1.
 Leave Link  303 at Tue Jul  5 22:32:00 2022, MaxMem=   671088640 cpu:               0.3 elap:               0.1
 (Enter /gpfs/software/gaussian16/sse4/tar/g16/l401.exe)
 Initial guess from the checkpoint file:  "checkpoint.chk"
 B after Tr=    -0.000000   -0.000000   -0.000000
         Rot=    0.999999   -0.000601   -0.000509    0.000643 Ang=  -0.12 deg.
 Guess basis will be translated and rotated to current coordinates.
 JPrj=2 DoOrth=T DoCkMO=T.
 Generating alternative initial guess.
 ExpMin= 4.38D-02 ExpMax= 1.06D+05 ExpMxC= 3.62D+03 IAcc=2 IRadAn=         4 AccDes= 0.00D+00
 Harris functional with IExCor= 1009 and IRadAn=       4 diagonalized for initial guess.
 HarFok:  IExCor= 1009 AccDes= 0.00D+00 IRadAn=         4 IDoV= 1 UseB2=F ITyADJ=14
 ICtDFT=  3500011 ScaDFX=  1.000000  1.000000  1.000000  1.000000
 FoFCou: FMM=F IPFlag=           0 FMFlag=      100000 FMFlg1=           0
         NFxFlg=           0 DoJE=T BraDBF=F KetDBF=T FulRan=T
         wScrn=  0.000000 ICntrl=       500 IOpCl=  0 I1Cent=   200000004 NGrid=           0
         NMat0=    1 NMatS0=      1 NMatT0=    0 NMatD0=    1 NMtDS0=    0 NMtDT0=    0
 Petite list used in FoFCou.
 Harris En= -1914.51495571870    
 Leave Link  401 at Tue Jul  5 22:32:02 2022, MaxMem=   671088640 cpu:              11.8 elap:               2.4
 (Enter /gpfs/software/gaussian16/sse4/tar/g16/l502.exe)
 Integral symmetry usage will be decided dynamically.
 Closed shell SCF:
 Using DIIS extrapolation, IDIIS=  1040.
 NGot=   671088640 LenX=   670736251 LenY=   670562754
 Requested convergence on RMS density matrix=1.00D-08 within 128 cycles.
 Requested convergence on MAX density matrix=1.00D-06.
 Requested convergence on             energy=1.00D-06.
 No special actions if energy rises.
 Fock matrices will be formed incrementally for  20 cycles.

 Cycle   1  Pass 1  IDiag  1:
 FoFJK:  IHMeth= 1 ICntrl=       0 DoSepK=F KAlg= 0 I1Cent=           0 FoldK=F
 IRaf= 810000000 NMat=       1 IRICut=       1 DoRegI=T DoRafI=F ISym2E= 0 IDoP0=0 IntGTp=1.
 FoFCou: FMM=F IPFlag=           0 FMFlag=      100000 FMFlg1=           0
         NFxFlg=           0 DoJE=F BraDBF=F KetDBF=F FulRan=T
         wScrn=  0.000000 ICntrl=         0 IOpCl=  0 I1Cent=           0 NGrid=           0
         NMat0=    1 NMatS0=      1 NMatT0=    0 NMatD0=    1 NMtDS0=    0 NMtDT0=    0
 Symmetry not used in FoFCou.
 E= -1915.30584280975    
 DIIS: error= 6.72D-03 at cycle   1 NSaved=   1.
 NSaved= 1 IEnMin= 1 EnMin= -1915.30584280975     IErMin= 1 ErrMin= 6.72D-03
 ErrMax= 6.72D-03  0.00D+00 EMaxC= 1.00D-01 BMatC= 3.39D-02 BMatP= 3.39D-02
 IDIUse=3 WtCom= 9.33D-01 WtEn= 6.72D-02
 Coeff-Com:  0.100D+01
 Coeff-En:   0.100D+01
 Coeff:      0.100D+01
 Gap=     0.415 Goal=   None    Shift=    0.000
 GapD=    0.415 DampG=2.000 DampE=1.000 DampFc=2.0000 IDamp=-1.
 RMSDP=2.87D-02 MaxDP=2.02D+00              OVMax= 9.38D-02

 Cycle   2  Pass 1  IDiag  1:
 RMSU=  2.87D-02    CP:  1.00D+00
 E= -1915.36214828827     Delta-E=       -0.056305478523 Rises=F Damp=F
 DIIS: error= 1.66D-03 at cycle   2 NSaved=   2.
 NSaved= 2 IEnMin= 2 EnMin= -1915.36214828827     IErMin= 2 ErrMin= 1.66D-03
 ErrMax= 1.66D-03  0.00D+00 EMaxC= 1.00D-01 BMatC= 1.60D-03 BMatP= 3.39D-02
 IDIUse=3 WtCom= 9.83D-01 WtEn= 1.66D-02
 Coeff-Com:  0.857D-03 0.999D+00
 Coeff-En:   0.000D+00 0.100D+01
 Coeff:      0.843D-03 0.999D+00
 Gap=     0.141 Goal=   None    Shift=    0.000
 RMSDP=7.83D-03 MaxDP=5.74D-01 DE=-5.63D-02 OVMax= 1.91D-02

 Cycle   3  Pass 1  IDiag  1:
 RMSU=  5.88D-03    CP:  1.03D+00  1.10D+00
 E= -1915.36280022761     Delta-E=       -0.000651939334 Rises=F Damp=F
 DIIS: error= 2.30D-03 at cycle   3 NSaved=   3.
 NSaved= 3 IEnMin= 3 EnMin= -1915.36280022761     IErMin= 2 ErrMin= 1.66D-03
 ErrMax= 2.30D-03  0.00D+00 EMaxC= 1.00D-01 BMatC= 1.88D-03 BMatP= 1.60D-03
 IDIUse=3 WtCom= 1.73D-01 WtEn= 8.27D-01
 Coeff-Com: -0.396D-01 0.546D+00 0.494D+00
 Coeff-En:   0.000D+00 0.388D+00 0.612D+00
 Coeff:     -0.683D-02 0.415D+00 0.592D+00
 Gap=     0.136 Goal=   None    Shift=    0.000
 RMSDP=3.52D-03 MaxDP=1.99D-01 DE=-6.52D-04 OVMax= 2.27D-02

 Cycle   4  Pass 1  IDiag  1:
 RMSU=  2.03D-03    CP:  1.01D+00  1.11D+00  7.28D-01
 E= -1915.36401373391     Delta-E=       -0.001213506302 Rises=F Damp=F
 DIIS: error= 1.54D-03 at cycle   4 NSaved=   4.
 NSaved= 4 IEnMin= 4 EnMin= -1915.36401373391     IErMin= 4 ErrMin= 1.54D-03
 ErrMax= 1.54D-03  0.00D+00 EMaxC= 1.00D-01 BMatC= 6.82D-04 BMatP= 1.60D-03
 IDIUse=3 WtCom= 9.85D-01 WtEn= 1.54D-02
 Coeff-Com: -0.229D-01 0.200D+00 0.392D+00 0.431D+00
 Coeff-En:   0.000D+00 0.000D+00 0.284D+00 0.716D+00
 Coeff:     -0.226D-01 0.197D+00 0.390D+00 0.436D+00
 Gap=     0.137 Goal=   None    Shift=    0.000
 RMSDP=1.28D-03 MaxDP=1.26D-01 DE=-1.21D-03 OVMax= 1.15D-02

 Cycle   5  Pass 1  IDiag  1:
 RMSU=  6.92D-04    CP:  1.02D+00  1.11D+00  8.85D-01  7.74D-01
 E= -1915.36467888814     Delta-E=       -0.000665154235 Rises=F Damp=F
 DIIS: error= 3.00D-04 at cycle   5 NSaved=   5.
 NSaved= 5 IEnMin= 5 EnMin= -1915.36467888814     IErMin= 5 ErrMin= 3.00D-04
 ErrMax= 3.00D-04  0.00D+00 EMaxC= 1.00D-01 BMatC= 3.39D-05 BMatP= 6.82D-04
 IDIUse=3 WtCom= 9.97D-01 WtEn= 3.00D-03
 Coeff-Com: -0.363D-02-0.135D-01 0.114D+00 0.255D+00 0.648D+00
 Coeff-En:   0.000D+00 0.000D+00 0.000D+00 0.000D+00 0.100D+01
 Coeff:     -0.362D-02-0.134D-01 0.114D+00 0.254D+00 0.649D+00
 Gap=     0.137 Goal=   None    Shift=    0.000
 RMSDP=3.68D-04 MaxDP=2.41D-02 DE=-6.65D-04 OVMax= 3.28D-03

 Cycle   6  Pass 1  IDiag  1:
 RMSU=  2.73D-04    CP:  1.02D+00  1.11D+00  9.22D-01  8.08D-01  1.04D+00
 E= -1915.36471573404     Delta-E=       -0.000036845898 Rises=F Damp=F
 DIIS: error= 1.64D-04 at cycle   6 NSaved=   6.
 NSaved= 6 IEnMin= 6 EnMin= -1915.36471573404     IErMin= 6 ErrMin= 1.64D-04
 ErrMax= 1.64D-04  0.00D+00 EMaxC= 1.00D-01 BMatC= 4.40D-06 BMatP= 3.39D-05
 IDIUse=3 WtCom= 9.98D-01 WtEn= 1.64D-03
 Coeff-Com:  0.900D-03-0.314D-01 0.902D-02 0.700D-01 0.349D+00 0.602D+00
 Coeff-En:   0.000D+00 0.000D+00 0.000D+00 0.000D+00 0.000D+00 0.100D+01
 Coeff:      0.899D-03-0.313D-01 0.900D-02 0.698D-01 0.349D+00 0.603D+00
 Gap=     0.137 Goal=   None    Shift=    0.000
 RMSDP=2.34D-04 MaxDP=1.38D-02 DE=-3.68D-05 OVMax= 8.48D-04

 Cycle   7  Pass 1  IDiag  1:
 RMSU=  1.13D-04    CP:  1.02D+00  1.11D+00  9.05D-01  8.68D-01  1.10D+00
                    CP:  7.17D-01
 E= -1915.36472061398     Delta-E=       -0.000004879933 Rises=F Damp=F
 DIIS: error= 4.81D-05 at cycle   7 NSaved=   7.
 NSaved= 7 IEnMin= 7 EnMin= -1915.36472061398     IErMin= 7 ErrMin= 4.81D-05
 ErrMax= 4.81D-05  0.00D+00 EMaxC= 1.00D-01 BMatC= 5.37D-07 BMatP= 4.40D-06
 IDIUse=1 WtCom= 1.00D+00 WtEn= 0.00D+00
 Coeff-Com:  0.862D-03-0.152D-01-0.868D-02 0.441D-02 0.116D+00 0.303D+00
 Coeff-Com:  0.600D+00
 Coeff:      0.862D-03-0.152D-01-0.868D-02 0.441D-02 0.116D+00 0.303D+00
 Coeff:      0.600D+00
 Gap=     0.137 Goal=   None    Shift=    0.000
 RMSDP=6.39D-05 MaxDP=4.24D-03 DE=-4.88D-06 OVMax= 3.28D-04

 Cycle   8  Pass 1  IDiag  1:
 RMSU=  3.17D-05    CP:  1.02D+00  1.11D+00  9.11D-01  8.65D-01  1.08D+00
                    CP:  8.02D-01  9.69D-01
 E= -1915.36472131517     Delta-E=       -0.000000701190 Rises=F Damp=F
 DIIS: error= 2.42D-05 at cycle   8 NSaved=   8.
 NSaved= 8 IEnMin= 8 EnMin= -1915.36472131517     IErMin= 8 ErrMin= 2.42D-05
 ErrMax= 2.42D-05  0.00D+00 EMaxC= 1.00D-01 BMatC= 7.43D-08 BMatP= 5.37D-07
 IDIUse=1 WtCom= 1.00D+00 WtEn= 0.00D+00
 Coeff-Com:  0.206D-03 0.681D-03-0.624D-02-0.167D-01-0.287D-01-0.323D-01
 Coeff-Com:  0.221D+00 0.862D+00
 Coeff:      0.206D-03 0.681D-03-0.624D-02-0.167D-01-0.287D-01-0.323D-01
 Coeff:      0.221D+00 0.862D+00
 Gap=     0.137 Goal=   None    Shift=    0.000
 RMSDP=3.54D-05 MaxDP=3.75D-03 DE=-7.01D-07 OVMax= 2.20D-04

 Cycle   9  Pass 1  IDiag  1:
 RMSU=  1.67D-05    CP:  1.02D+00  1.11D+00  9.09D-01  8.66D-01  1.09D+00
                    CP:  8.08D-01  1.07D+00  1.23D+00
 E= -1915.36472148434     Delta-E=       -0.000000169170 Rises=F Damp=F
 DIIS: error= 7.12D-06 at cycle   9 NSaved=   9.
 NSaved= 9 IEnMin= 9 EnMin= -1915.36472148434     IErMin= 9 ErrMin= 7.12D-06
 ErrMax= 7.12D-06  0.00D+00 EMaxC= 1.00D-01 BMatC= 1.04D-08 BMatP= 7.43D-08
 IDIUse=1 WtCom= 1.00D+00 WtEn= 0.00D+00
 Coeff-Com: -0.181D-04 0.211D-02-0.130D-02-0.717D-02-0.231D-01-0.525D-01
 Coeff-Com:  0.102D-01 0.324D+00 0.748D+00
 Coeff:     -0.181D-04 0.211D-02-0.130D-02-0.717D-02-0.231D-01-0.525D-01
 Coeff:      0.102D-01 0.324D+00 0.748D+00
 Gap=     0.137 Goal=   None    Shift=    0.000
 RMSDP=7.83D-06 MaxDP=5.51D-04 DE=-1.69D-07 OVMax= 8.52D-05

 Cycle  10  Pass 1  IDiag  1:
 RMSU=  4.74D-06    CP:  1.02D+00  1.11D+00  9.08D-01  8.64D-01  1.09D+00
                    CP:  8.07D-01  1.10D+00  1.26D+00  1.02D+00
 E= -1915.36472150750     Delta-E=       -0.000000023168 Rises=F Damp=F
 DIIS: error= 2.28D-06 at cycle  10 NSaved=  10.
 NSaved=10 IEnMin=10 EnMin= -1915.36472150750     IErMin=10 ErrMin= 2.28D-06
 ErrMax= 2.28D-06  0.00D+00 EMaxC= 1.00D-01 BMatC= 2.47D-09 BMatP= 1.04D-08
 IDIUse=1 WtCom= 1.00D+00 WtEn= 0.00D+00
 Coeff-Com: -0.444D-04 0.929D-03 0.401D-03-0.802D-03-0.596D-02-0.204D-01
 Coeff-Com: -0.326D-01-0.531D-02 0.348D+00 0.715D+00
 Coeff:     -0.444D-04 0.929D-03 0.401D-03-0.802D-03-0.596D-02-0.204D-01
 Coeff:     -0.326D-01-0.531D-02 0.348D+00 0.715D+00
 Gap=     0.137 Goal=   None    Shift=    0.000
 RMSDP=5.18D-06 MaxDP=2.74D-04 DE=-2.32D-08 OVMax= 4.10D-05

 Cycle  11  Pass 1  IDiag  1:
 RMSU=  2.69D-06    CP:  1.02D+00  1.11D+00  9.08D-01  8.63D-01  1.09D+00
                    CP:  8.07D-01  1.10D+00  1.26D+00  1.12D+00  9.97D-01
 E= -1915.36472151246     Delta-E=       -0.000000004951 Rises=F Damp=F
 DIIS: error= 8.64D-07 at cycle  11 NSaved=  11.
 NSaved=11 IEnMin=11 EnMin= -1915.36472151246     IErMin=11 ErrMin= 8.64D-07
 ErrMax= 8.64D-07  0.00D+00 EMaxC= 1.00D-01 BMatC= 2.71D-10 BMatP= 2.47D-09
 IDIUse=1 WtCom= 1.00D+00 WtEn= 0.00D+00
 Coeff-Com: -0.168D-04 0.780D-04 0.343D-03 0.623D-03 0.111D-02-0.810D-03
 Coeff-Com: -0.127D-01-0.462D-01 0.320D-01 0.263D+00 0.762D+00
 Coeff:     -0.168D-04 0.780D-04 0.343D-03 0.623D-03 0.111D-02-0.810D-03
 Coeff:     -0.127D-01-0.462D-01 0.320D-01 0.263D+00 0.762D+00
 Gap=     0.137 Goal=   None    Shift=    0.000
 RMSDP=1.76D-06 MaxDP=1.51D-04 DE=-4.95D-09 OVMax= 1.96D-05

 Cycle  12  Pass 1  IDiag  1:
 RMSU=  8.72D-07    CP:  1.02D+00  1.11D+00  9.08D-01  8.63D-01  1.09D+00
                    CP:  8.05D-01  1.10D+00  1.25D+00  1.15D+00  1.06D+00
                    CP:  9.24D-01
 E= -1915.36472151322     Delta-E=       -0.000000000764 Rises=F Damp=F
 DIIS: error= 4.73D-07 at cycle  12 NSaved=  12.
 NSaved=12 IEnMin=12 EnMin= -1915.36472151322     IErMin=12 ErrMin= 4.73D-07
 ErrMax= 4.73D-07  0.00D+00 EMaxC= 1.00D-01 BMatC= 6.37D-11 BMatP= 2.71D-10
 IDIUse=1 WtCom= 1.00D+00 WtEn= 0.00D+00
 Coeff-Com:  0.359D-05-0.188D-03 0.694D-04 0.489D-03 0.197D-02 0.418D-02
 Coeff-Com:  0.530D-04-0.222D-01-0.565D-01-0.315D-01 0.331D+00 0.773D+00
 Coeff:      0.359D-05-0.188D-03 0.694D-04 0.489D-03 0.197D-02 0.418D-02
 Coeff:      0.530D-04-0.222D-01-0.565D-01-0.315D-01 0.331D+00 0.773D+00
 Gap=     0.137 Goal=   None    Shift=    0.000
 RMSDP=7.56D-07 MaxDP=4.07D-05 DE=-7.64D-10 OVMax= 1.20D-05

 Cycle  13  Pass 1  IDiag  1:
 RMSU=  3.29D-07    CP:  1.02D+00  1.11D+00  9.08D-01  8.63D-01  1.09D+00
                    CP:  8.05D-01  1.10D+00  1.24D+00  1.14D+00  1.06D+00
                    CP:  1.01D+00  1.23D+00
 E= -1915.36472151334     Delta-E=       -0.000000000119 Rises=F Damp=F
 DIIS: error= 1.39D-07 at cycle  13 NSaved=  13.
 NSaved=13 IEnMin=13 EnMin= -1915.36472151334     IErMin=13 ErrMin= 1.39D-07
 ErrMax= 1.39D-07  0.00D+00 EMaxC= 1.00D-01 BMatC= 7.91D-12 BMatP= 6.37D-11
 IDIUse=1 WtCom= 1.00D+00 WtEn= 0.00D+00
 Coeff-Com:  0.265D-05-0.504D-04-0.248D-04 0.317D-04 0.287D-03 0.104D-02
 Coeff-Com:  0.130D-02 0.207D-02-0.165D-01-0.447D-01-0.429D-01 0.208D+00
 Coeff-Com:  0.891D+00
 Coeff:      0.265D-05-0.504D-04-0.248D-04 0.317D-04 0.287D-03 0.104D-02
 Coeff:      0.130D-02 0.207D-02-0.165D-01-0.447D-01-0.429D-01 0.208D+00
 Coeff:      0.891D+00
 Gap=     0.137 Goal=   None    Shift=    0.000
 RMSDP=3.54D-07 MaxDP=2.33D-05 DE=-1.19D-10 OVMax= 6.18D-06

 Cycle  14  Pass 1  IDiag  1:
 RMSU=  1.75D-07    CP:  1.02D+00  1.11D+00  9.08D-01  8.63D-01  1.09D+00
                    CP:  8.05D-01  1.10D+00  1.24D+00  1.15D+00  1.05D+00
                    CP:  1.05D+00  1.36D+00  1.08D+00
 E= -1915.36472151350     Delta-E=       -0.000000000162 Rises=F Damp=F
 DIIS: error= 1.06D-07 at cycle  14 NSaved=  14.
 NSaved=14 IEnMin=14 EnMin= -1915.36472151350     IErMin=14 ErrMin= 1.06D-07
 ErrMax= 1.06D-07  0.00D+00 EMaxC= 1.00D-01 BMatC= 2.65D-12 BMatP= 7.91D-12
 IDIUse=1 WtCom= 1.00D+00 WtEn= 0.00D+00
 Coeff-Com:  0.124D-07 0.279D-04-0.268D-04-0.108D-03-0.393D-03-0.579D-03
 Coeff-Com:  0.560D-03 0.678D-02 0.677D-02-0.107D-01-0.103D+00-0.930D-01
 Coeff-Com:  0.412D+00 0.782D+00
 Coeff:      0.124D-07 0.279D-04-0.268D-04-0.108D-03-0.393D-03-0.579D-03
 Coeff:      0.560D-03 0.678D-02 0.677D-02-0.107D-01-0.103D+00-0.930D-01
 Coeff:      0.412D+00 0.782D+00
 Gap=     0.137 Goal=   None    Shift=    0.000
 RMSDP=2.16D-07 MaxDP=1.36D-05 DE=-1.62D-10 OVMax= 3.25D-06

 Cycle  15  Pass 1  IDiag  1:
 RMSU=  7.04D-08    CP:  1.02D+00  1.11D+00  9.08D-01  8.63D-01  1.09D+00
                    CP:  8.05D-01  1.10D+00  1.24D+00  1.14D+00  1.04D+00
                    CP:  1.03D+00  1.44D+00  1.25D+00  1.18D+00
 E= -1915.36472151340     Delta-E=        0.000000000095 Rises=F Damp=F
 DIIS: error= 5.72D-08 at cycle  15 NSaved=  15.
 NSaved=15 IEnMin=14 EnMin= -1915.36472151350     IErMin=15 ErrMin= 5.72D-08
 ErrMax= 5.72D-08  0.00D+00 EMaxC= 1.00D-01 BMatC= 4.73D-13 BMatP= 2.65D-12
 IDIUse=1 WtCom= 1.00D+00 WtEn= 0.00D+00
 Coeff-Com: -0.264D-06 0.161D-04-0.594D-05-0.360D-04-0.177D-03-0.326D-03
 Coeff-Com: -0.155D-04 0.138D-02 0.502D-02 0.741D-02-0.228D-01-0.839D-01
 Coeff-Com: -0.713D-01 0.299D+00 0.866D+00
 Coeff:     -0.264D-06 0.161D-04-0.594D-05-0.360D-04-0.177D-03-0.326D-03
 Coeff:     -0.155D-04 0.138D-02 0.502D-02 0.741D-02-0.228D-01-0.839D-01
 Coeff:     -0.713D-01 0.299D+00 0.866D+00
 Gap=     0.137 Goal=   None    Shift=    0.000
 RMSDP=8.16D-08 MaxDP=6.84D-06 DE= 9.55D-11 OVMax= 1.74D-06

 Cycle  16  Pass 1  IDiag  1:
 RMSU=  3.79D-08    CP:  1.02D+00  1.11D+00  9.08D-01  8.63D-01  1.09D+00
                    CP:  8.05D-01  1.10D+00  1.24D+00  1.14D+00  1.04D+00
                    CP:  1.03D+00  1.46D+00  1.28D+00  1.31D+00  1.16D+00
 E= -1915.36472151348     Delta-E=       -0.000000000072 Rises=F Damp=F
 DIIS: error= 1.69D-08 at cycle  16 NSaved=  16.
 NSaved=16 IEnMin=14 EnMin= -1915.36472151350     IErMin=16 ErrMin= 1.69D-08
 ErrMax= 1.69D-08  0.00D+00 EMaxC= 1.00D-01 BMatC= 8.02D-14 BMatP= 4.73D-13
 IDIUse=1 WtCom= 1.00D+00 WtEn= 0.00D+00
 Coeff-Com: -0.183D-06 0.438D-05 0.124D-05-0.160D-05-0.348D-04-0.827D-04
 Coeff-Com: -0.777D-04-0.280D-03 0.135D-02 0.482D-02 0.389D-02-0.247D-01
 Coeff-Com: -0.886D-01 0.193D-01 0.374D+00 0.711D+00
 Coeff:     -0.183D-06 0.438D-05 0.124D-05-0.160D-05-0.348D-04-0.827D-04
 Coeff:     -0.777D-04-0.280D-03 0.135D-02 0.482D-02 0.389D-02-0.247D-01
 Coeff:     -0.886D-01 0.193D-01 0.374D+00 0.711D+00
 Gap=     0.137 Goal=   None    Shift=    0.000
 RMSDP=3.14D-08 MaxDP=1.51D-06 DE=-7.19D-11 OVMax= 4.96D-07

 Cycle  17  Pass 1  IDiag  1:
 RMSU=  1.55D-08    CP:  1.02D+00  1.11D+00  9.08D-01  8.63D-01  1.09D+00
                    CP:  8.06D-01  1.10D+00  1.24D+00  1.14D+00  1.04D+00
                    CP:  1.03D+00  1.46D+00  1.27D+00  1.33D+00  1.20D+00
                    CP:  1.15D+00
 E= -1915.36472151347     Delta-E=        0.000000000002 Rises=F Damp=F
 DIIS: error= 7.25D-09 at cycle  17 NSaved=  17.
 NSaved=17 IEnMin=14 EnMin= -1915.36472151350     IErMin=17 ErrMin= 7.25D-09
 ErrMax= 7.25D-09  0.00D+00 EMaxC= 1.00D-01 BMatC= 1.71D-14 BMatP= 8.02D-14
 IDIUse=1 WtCom= 1.00D+00 WtEn= 0.00D+00
 Coeff-Com: -0.529D-07-0.535D-06 0.157D-05 0.524D-05 0.128D-04 0.178D-04
 Coeff-Com: -0.244D-04-0.323D-03-0.270D-03 0.776D-03 0.583D-02 0.422D-02
 Coeff-Com: -0.285D-01-0.503D-01 0.190D-01 0.351D+00 0.698D+00
 Coeff:     -0.529D-07-0.535D-06 0.157D-05 0.524D-05 0.128D-04 0.178D-04
 Coeff:     -0.244D-04-0.323D-03-0.270D-03 0.776D-03 0.583D-02 0.422D-02
 Coeff:     -0.285D-01-0.503D-01 0.190D-01 0.351D+00 0.698D+00
 Gap=     0.137 Goal=   None    Shift=    0.000
 RMSDP=1.93D-08 MaxDP=9.32D-07 DE= 2.27D-12 OVMax= 1.75D-07

 Cycle  18  Pass 1  IDiag  1:
 RMSU=  7.15D-09    CP:  1.02D+00  1.11D+00  9.08D-01  8.63D-01  1.09D+00
                    CP:  8.06D-01  1.10D+00  1.24D+00  1.15D+00  1.04D+00
                    CP:  1.03D+00  1.46D+00  1.26D+00  1.34D+00  1.21D+00
                    CP:  1.25D+00  9.60D-01
 E= -1915.36472151332     Delta-E=        0.000000000154 Rises=F Damp=F
 DIIS: error= 2.54D-09 at cycle  18 NSaved=  18.
 NSaved=18 IEnMin=14 EnMin= -1915.36472151350     IErMin=18 ErrMin= 2.54D-09
 ErrMax= 2.54D-09  0.00D+00 EMaxC= 1.00D-01 BMatC= 2.11D-15 BMatP= 1.71D-14
 IDIUse=1 WtCom= 1.00D+00 WtEn= 0.00D+00
 Coeff-Com:  0.327D-08-0.933D-06 0.600D-06 0.301D-05 0.109D-04 0.211D-04
 Coeff-Com: -0.385D-05-0.121D-03-0.339D-03-0.324D-03 0.225D-02 0.559D-02
 Coeff-Com: -0.106D-02-0.266D-01-0.397D-01 0.601D-01 0.314D+00 0.686D+00
 Coeff:      0.327D-08-0.933D-06 0.600D-06 0.301D-05 0.109D-04 0.211D-04
 Coeff:     -0.385D-05-0.121D-03-0.339D-03-0.324D-03 0.225D-02 0.559D-02
 Coeff:     -0.106D-02-0.266D-01-0.397D-01 0.601D-01 0.314D+00 0.686D+00
 Gap=     0.137 Goal=   None    Shift=    0.000
 RMSDP=4.79D-09 MaxDP=2.66D-07 DE= 1.54D-10 OVMax= 4.88D-08

 SCF Done:  E(RM062X) =  -1915.36472151     A.U. after   18 cycles
            NFock= 18  Conv=0.48D-08     -V/T= 2.0027
 KE= 1.910249008754D+03 PE=-7.048657177136D+03 EE= 1.970916121207D+03
 Leave Link  502 at Tue Jul  5 22:40:50 2022, MaxMem=   671088640 cpu:            2466.3 elap:             528.1
 (Enter /gpfs/software/gaussian16/sse4/tar/g16/l701.exe)
 ... and contract with generalized density number  0.
 Compute integral first derivatives.
 Leave Link  701 at Tue Jul  5 22:40:51 2022, MaxMem=   671088640 cpu:               1.1 elap:               0.2
 (Enter /gpfs/software/gaussian16/sse4/tar/g16/l702.exe)
 L702 exits ... SP integral derivatives will be done elsewhere.
 Leave Link  702 at Tue Jul  5 22:40:51 2022, MaxMem=   671088640 cpu:               0.1 elap:               0.0
 (Enter /gpfs/software/gaussian16/sse4/tar/g16/l703.exe)
 Integral derivatives from FoFJK, PRISM(SPDF).
 Compute integral first derivatives, UseDBF=F ICtDFT=           0.
 Calling FoFJK, ICntrl=      2127 FMM=F ISym2X=0 I1Cent= 0 IOpClX= 0 NMat=1 NMatS=1 NMatT=0.
 FoFJK:  IHMeth= 1 ICntrl=    2127 DoSepK=F KAlg= 0 I1Cent=           0 FoldK=F
 IRaf=         0 NMat=       1 IRICut=       1 DoRegI=T DoRafI=F ISym2E= 0 IDoP0=0 IntGTp=1.
 FoFCou: FMM=F IPFlag=           0 FMFlag=      100000 FMFlg1=         800
         NFxFlg=           0 DoJE=F BraDBF=F KetDBF=F FulRan=T
         wScrn=  0.000000 ICntrl=      2127 IOpCl=  0 I1Cent=           0 NGrid=           0
         NMat0=    1 NMatS0=      1 NMatT0=    0 NMatD0=    1 NMtDS0=    0 NMtDT0=    0
 Symmetry not used in FoFCou.
 Leave Link  703 at Tue Jul  5 22:41:39 2022, MaxMem=   671088640 cpu:             242.4 elap:              48.5
 (Enter /gpfs/software/gaussian16/sse4/tar/g16/l716.exe)
 Dipole        =-7.37732193D-01-1.63142599D+00 1.35902321D-01
 ***** Axes restored to original set *****
 -------------------------------------------------------------------
 Center     Atomic                   Forces (Hartrees/Bohr)
 Number     Number              X              Y              Z
 -------------------------------------------------------------------
      1        6           0.010195692    0.003930048   -0.010926784
      2        6           0.005724872   -0.007459059    0.003451471
      3        6          -0.002372321    0.005958430   -0.004168936
      4        6          -0.015860570   -0.000534237    0.011308771
      5        6           0.011222508    0.013626131   -0.020030084
      6        6           0.006307528   -0.013215230    0.008419110
      7        8          -0.009924926   -0.006720361    0.012515591
      8       17           0.006596944   -0.003135849   -0.000351163
      9       17          -0.004096458    0.002064081    0.000555626
     10        6           0.000055074   -0.000656139    0.002419014
     11        6           0.003774744   -0.001409377   -0.001125007
     12        6           0.003995947   -0.001108058   -0.002794446
     13        6          -0.002963470    0.027038062   -0.039118707
     14        6           0.022799106   -0.055313368    0.059358112
     15        6          -0.035398376    0.043834114   -0.031985546
     16       17           0.003642453   -0.006559729    0.007233847
     17        1          -0.003550847   -0.002605478    0.008199487
     18        1          -0.000532992    0.000758403   -0.000210168
     19        1           0.001752526    0.000211121   -0.001738149
     20        1          -0.001367434    0.001296495   -0.001012038
 -------------------------------------------------------------------
 Cartesian Forces:  Max     0.059358112 RMS     0.016318036
 Leave Link  716 at Tue Jul  5 22:41:39 2022, MaxMem=   671088640 cpu:               0.1 elap:               0.0
 (Enter /gpfs/software/gaussian16/sse4/tar/g16/l103.exe)

 GradGradGradGradGradGradGradGradGradGradGradGradGradGradGradGradGradGrad
 Berny optimization.
 Using GEDIIS/GDIIS optimizer.
 FormGI is forming the generalized inverse of G from B-inverse, IUseBI=4.
 GSVD:  received Info=                   1 from GESDD.
 Internal  Forces:  Max     0.056034920 RMS     0.008369205
 Search for a local minimum.
 Step number   2 out of a maximum of  108
 All quantities printed in internal units (Hartrees-Bohrs-Radians)
 RMS Force = .83692D-02 SwitMx=.10000D-02 MixMth= 1
 Mixed Optimization -- RFO/linear search
 Update second derivatives using D2CorX and points    1    2
 DE= -3.81D-02 DEPred=-3.65D-02 R= 1.04D+00
 TightC=F SS=  1.41D+00  RLast= 3.01D-01 DXNew= 5.0454D-01 9.0254D-01
 Trust test= 1.04D+00 RLast= 3.01D-01 DXMaxT set to 5.05D-01
 ITU=  1  0
 Use linear search instead of GDIIS.
     Eigenvalues ---    0.00246   0.01159   0.01365   0.01393   0.01520
     Eigenvalues ---    0.01748   0.01855   0.01922   0.01953   0.01961
     Eigenvalues ---    0.01983   0.02060   0.02138   0.02174   0.02197
     Eigenvalues ---    0.02249   0.02275   0.15471   0.15999   0.16000
     Eigenvalues ---    0.16022   0.18739   0.22529   0.23530   0.24484
     Eigenvalues ---    0.24849   0.24997   0.24998   0.24999   0.25000
     Eigenvalues ---    0.25000   0.25000   0.26889   0.29000   0.30814
     Eigenvalues ---    0.31998   0.33389   0.35331   0.35417   0.35627
     Eigenvalues ---    0.35680   0.36550   0.37239   0.40337   0.40769
     Eigenvalues ---    0.41527   0.44063   0.44216   0.45335   0.45605
     Eigenvalues ---    0.47741   0.48093   0.52503   0.72420
 RFO step:  Lambda=-1.13267084D-02 EMin= 2.46070845D-03
 Quartic linear search produced a step of  0.51944.
 Iteration  1 RMS(Cart)=  0.10925180 RMS(Int)=  0.00466746
 Iteration  2 RMS(Cart)=  0.00538531 RMS(Int)=  0.00055467
 Iteration  3 RMS(Cart)=  0.00002657 RMS(Int)=  0.00055402
 Iteration  4 RMS(Cart)=  0.00000001 RMS(Int)=  0.00055402
 ITry= 1 IFail=0 DXMaxC= 4.07D-01 DCOld= 1.00D+10 DXMaxT= 5.05D-01 DXLimC= 3.00D+00 Rises=F
 Variable       Old X    -DE/DX   Delta X   Delta X   Delta X     New X
                                 (Linear)    (Quad)   (Total)
    R1        2.62882   0.00441   0.01089  -0.00179   0.00907   2.63789
    R2        2.62420  -0.01014  -0.01393  -0.01399  -0.02796   2.59624
    R3        3.29022   0.00425   0.00632   0.00950   0.01582   3.30604
    R4        2.62273  -0.00304  -0.00505  -0.00306  -0.00811   2.61462
    R5        2.04607  -0.00103  -0.00208  -0.00112  -0.00320   2.04287
    R6        2.65732  -0.00719  -0.01845   0.00086  -0.01756   2.63977
    R7        2.04624  -0.00002  -0.00024   0.00029   0.00005   2.04629
    R8        2.73136   0.00248  -0.00385   0.01555   0.01170   2.74306
    R9        3.31318  -0.00589  -0.01195  -0.01001  -0.02197   3.29121
   R10        2.73408   0.00625  -0.00874   0.03784   0.02913   2.76322
   R11        2.38831  -0.01652  -0.01664  -0.01374  -0.03038   2.35793
   R12        2.82710  -0.00908  -0.04245   0.02350  -0.01895   2.80815
   R13        2.66985   0.00463  -0.00335   0.02481   0.02067   2.69052
   R14        2.66570   0.00429  -0.00061   0.01856   0.01846   2.68416
   R15        2.63921  -0.00388  -0.00598  -0.00363  -0.01087   2.62833
   R16        2.04360  -0.00036  -0.00117   0.00027  -0.00089   2.04271
   R17        2.59961  -0.00225  -0.00711  -0.00036  -0.00789   2.59172
   R18        3.29616   0.00993   0.02118   0.01097   0.03215   3.32831
   R19        2.62399  -0.00528  -0.01295  -0.00020  -0.01188   2.61212
   R20        2.04852  -0.00418  -0.00117  -0.01553  -0.01670   2.03182
   R21        2.43262  -0.05603  -0.09308  -0.04844  -0.14070   2.29192
    A1        2.09441   0.00263   0.00439   0.00662   0.01094   2.10535
    A2        2.04848   0.00166   0.00549   0.00051   0.00603   2.05452
    A3        2.14029  -0.00429  -0.00988  -0.00712  -0.01697   2.12332
    A4        2.07710  -0.00260  -0.00489  -0.00964  -0.01456   2.06254
    A5        2.10897  -0.00059   0.00004  -0.00658  -0.00653   2.10244
    A6        2.09708   0.00319   0.00485   0.01624   0.02110   2.11818
    A7        2.14862   0.00184  -0.00649   0.02332   0.01688   2.16549
    A8        2.01957   0.00161   0.00942  -0.00286   0.00653   2.02610
    A9        2.11496  -0.00345  -0.00295  -0.02050  -0.02348   2.09148
   A10        2.14772   0.00063  -0.00124   0.00630   0.00502   2.15274
   A11        2.07626   0.00683   0.01536   0.01250   0.02787   2.10412
   A12        2.05921  -0.00746  -0.01412  -0.01879  -0.03289   2.02631
   A13        2.01700  -0.00344  -0.00723  -0.00580  -0.01305   2.00395
   A14        2.10909  -0.00448   0.00754  -0.03981  -0.03235   2.07674
   A15        2.15708   0.00792  -0.00030   0.04550   0.04511   2.20219
   A16        2.08109   0.00095   0.01552  -0.02062  -0.00506   2.07603
   A17        2.07964  -0.00324   0.01366  -0.04292  -0.02934   2.05030
   A18        2.12244   0.00229  -0.02918   0.06363   0.03437   2.15680
   A19        2.13731  -0.00754   0.00295  -0.05746  -0.05437   2.08294
   A20        2.11603   0.00368  -0.02369   0.05376   0.03020   2.14623
   A21        2.02977   0.00386   0.02077   0.00348   0.02385   2.05362
   A22        2.13187   0.00119  -0.00380   0.02890   0.02296   2.15483
   A23        2.12542  -0.00146   0.00316  -0.02486  -0.02065   2.10477
   A24        2.02589   0.00027   0.00064  -0.00406  -0.00236   2.02353
   A25        2.06232  -0.01314  -0.02703  -0.03012  -0.05906   2.00326
   A26        2.09915   0.00141   0.00163   0.00594   0.00852   2.10767
   A27        2.12170   0.01173   0.02542   0.02416   0.05054   2.17224
   A28        2.05754  -0.02707  -0.05132  -0.07349  -0.12309   1.93445
   A29        2.12003   0.00504   0.00218   0.01297   0.01428   2.13431
   A30        2.10562   0.02203   0.04914   0.06052   0.10879   2.21441
   A31        2.18563   0.03052   0.04413   0.09026   0.13682   2.32245
   A32        2.09906   0.00465   0.01728  -0.01885  -0.00135   2.09771
    D1       -0.01122   0.00029   0.00168   0.00041   0.00209  -0.00912
    D2        3.13902   0.00019   0.00127  -0.00183  -0.00047   3.13855
    D3        3.12857   0.00020   0.00078   0.00422   0.00494   3.13352
    D4       -0.00437   0.00010   0.00037   0.00198   0.00238  -0.00199
    D5       -0.01425   0.00008  -0.00021   0.00657   0.00622  -0.00803
    D6        3.12582   0.00017  -0.00017   0.01188   0.01164   3.13746
    D7        3.12924   0.00017   0.00074   0.00254   0.00323   3.13247
    D8       -0.01388   0.00026   0.00077   0.00786   0.00865  -0.00522
    D9        0.02053  -0.00042  -0.00156  -0.00901  -0.01050   0.01003
   D10       -3.11143  -0.00012  -0.00035  -0.00404  -0.00426  -3.11569
   D11       -3.12965  -0.00034  -0.00118  -0.00691  -0.00805  -3.13770
   D12        0.02157  -0.00003   0.00004  -0.00193  -0.00181   0.01976
   D13       -0.00419   0.00016  -0.00021   0.01059   0.01024   0.00605
   D14       -3.13962  -0.00001   0.00063  -0.00721  -0.00638   3.13719
   D15        3.12727  -0.00013  -0.00145   0.00546   0.00395   3.13121
   D16       -0.00816  -0.00030  -0.00061  -0.01234  -0.01268  -0.02083
   D17        0.02931  -0.00037  -0.00161  -0.00483  -0.00631   0.02299
   D18       -3.10718  -0.00031  -0.00361   0.01777   0.01378  -3.09340
   D19       -3.11078  -0.00047  -0.00167  -0.01012  -0.01156  -3.12234
   D20        0.03592  -0.00042  -0.00367   0.01247   0.00853   0.04446
   D21       -0.01971   0.00023   0.00162  -0.00341  -0.00168  -0.02139
   D22        3.11556   0.00038   0.00089   0.01444   0.01578   3.13134
   D23        3.11662   0.00012   0.00373  -0.02698  -0.02373   3.09289
   D24       -0.03130   0.00027   0.00299  -0.00913  -0.00627  -0.03757
   D25       -0.15348  -0.00092  -0.00287  -0.06575  -0.06863  -0.22211
   D26        2.97455  -0.00091  -0.00078  -0.08568  -0.08633   2.88822
   D27        2.99443  -0.00108  -0.00215  -0.08366  -0.08593   2.90850
   D28       -0.16072  -0.00107  -0.00005  -0.10359  -0.10363  -0.26435
   D29        3.11708   0.00022   0.00141  -0.00663  -0.00496   3.11211
   D30       -0.02959  -0.00025  -0.00059  -0.01187  -0.01212  -0.04171
   D31       -0.01159   0.00021  -0.00018   0.01198   0.01172   0.00013
   D32        3.12493  -0.00027  -0.00218   0.00674   0.00456   3.12949
   D33       -3.13275   0.00037  -0.00010   0.01540   0.01561  -3.11714
   D34        0.00923   0.00033   0.00088   0.00801   0.00931   0.01854
   D35       -0.00391   0.00029   0.00175  -0.00385  -0.00240  -0.00631
   D36        3.13806   0.00025   0.00272  -0.01124  -0.00870   3.12936
   D37        0.01889  -0.00031  -0.00051  -0.01023  -0.01056   0.00833
   D38       -3.11767  -0.00074  -0.00331  -0.00763  -0.01073  -3.12841
   D39       -3.11790   0.00015   0.00139  -0.00521  -0.00365  -3.12155
   D40        0.02872  -0.00029  -0.00142  -0.00260  -0.00382   0.02489
   D41       -0.01001  -0.00016  -0.00054  -0.00009  -0.00030  -0.01031
   D42        3.12649   0.00025   0.00215  -0.00279  -0.00026   3.12623
   D43        0.01325  -0.00048  -0.00237  -0.00596  -0.00835   0.00490
   D44       -3.12872  -0.00044  -0.00329   0.00135  -0.00172  -3.13044
   D45       -0.00607   0.00039   0.00157   0.00807   0.01004   0.00398
         Item               Value     Threshold  Converged?
 Maximum Force            0.056035     0.000450     NO 
 RMS     Force            0.008369     0.000300     NO 
 Maximum Displacement     0.406826     0.001800     NO 
 RMS     Displacement     0.109602     0.001200     NO 
 Predicted change in Energy=-1.489433D-02
 Lowest energy point so far.  Saving SCF results.
 GradGradGradGradGradGradGradGradGradGradGradGradGradGradGradGradGradGrad

 Leave Link  103 at Tue Jul  5 22:41:51 2022, MaxMem=   671088640 cpu:              47.3 elap:              11.9
 (Enter /gpfs/software/gaussian16/sse4/tar/g16/l202.exe)
                          Input orientation:                          
 ---------------------------------------------------------------------
 Center     Atomic      Atomic             Coordinates (Angstroms)
 Number     Number       Type             X           Y           Z
 ---------------------------------------------------------------------
      1          6           0       -7.890533   -1.589162    6.791711
      2          6           0       -7.105172   -2.635083    7.279380
      3          6           0       -5.891543   -2.883082    6.662991
      4          6           0       -7.459396   -0.823841    5.735337
      5          6           0       -6.186593   -1.029199    5.068374
      6          6           0       -5.394685   -2.143652    5.587019
      7          8           0       -5.852834   -0.252963    4.150237
      8         17           0       -8.443490    0.476777    5.124398
      9         17           0       -9.428275   -1.294073    7.572067
     10          6           0       -4.069259   -2.534470    5.040455
     11          6           0       -3.248392   -3.434395    5.777620
     12          6           0       -2.009875   -3.883378    5.331566
     13          6           0       -3.586117   -2.078999    3.784809
     14          6           0       -2.343982   -2.619816    3.510410
     15          6           0       -1.621116   -3.383148    4.115178
     16         17           0       -1.061396   -5.013331    6.293674
     17          1           0       -4.149394   -1.407589    3.161939
     18          1           0       -3.564719   -3.801999    6.743678
     19          1           0       -5.321472   -3.717381    7.052258
     20          1           0       -7.445787   -3.233796    8.112550
 ---------------------------------------------------------------------
                    Distance matrix (angstroms):
                    1          2          3          4          5
     1  C    0.000000
     2  C    1.395909   0.000000
     3  C    2.384693   1.383595   0.000000
     4  C    1.373871   2.406272   2.749397   0.000000
     5  C    2.487340   2.882915   2.463076   1.451564   0.000000
     6  C    2.826305   2.455882   1.396904   2.454982   1.462231
     7  O    3.593749   4.127273   3.637714   2.327979   1.247763
     8  Cl   2.711789   4.014812   4.490919   1.741635   2.713795
     9  Cl   1.749482   2.698293   3.982443   2.733346   4.104527
    10  C    4.308438   3.773550   2.464726   3.860330   2.598024
    11  C    5.097326   4.215321   2.841491   4.954729   3.862774
    12  C    6.479012   5.595916   4.223817   6.262674   5.065628
    13  C    5.273461   4.990491   3.774316   4.514673   3.084168
    14  C    6.526363   6.072421   4.753237   5.860315   4.441056
    15  C    7.048957   6.375472   4.997795   6.577270   5.224293
    16  Cl   7.655722   6.569240   5.291944   7.667984   6.606233
    17  H    5.215777   5.215044   4.179656   4.233114   2.815644
    18  H    4.859179   3.766095   2.503003   5.005466   4.167648
    19  H    3.346232   2.098699   1.082850   3.831133   3.451167
    20  H    2.155745   1.081041   2.154042   3.385146   3.963941
                    6          7          8          9         10
     6  C    0.000000
     7  O    2.418460   0.000000
     8  Cl   4.046712   2.862343   0.000000
     9  Cl   4.575156   5.057333   3.177545   0.000000
    10  C    1.486010   3.029670   5.311172   6.055304   0.000000
    11  C    2.511756   4.421877   6.535519   6.781738   1.423762
    12  C    3.814295   5.416991   7.774656   8.170497   2.478984
    13  C    2.554027   2.933590   5.649828   7.006443   1.420396
    14  C    3.720998   4.280585   7.028360   8.272960   2.307575
    15  C    4.235857   5.263717   7.903311   8.790111   2.751326
    16  Cl   5.245170   7.086135   9.273824   9.245098   4.094209
    17  H    2.823747   2.282893   5.083438   6.879586   2.192055
    18  H    2.727040   4.955509   6.688228   6.430957   2.182237
    19  H    2.151489   4.550413   5.572665   4.796713   2.648521
    20  H    3.431288   5.207955   4.867527   2.825758   4.618200
                   11         12         13         14         15
    11  C    0.000000
    12  C    1.390855   0.000000
    13  C    2.433608   2.851803   0.000000
    14  C    2.573274   2.241612   1.382273   0.000000
    15  C    2.326879   1.371482   2.381424   1.212830   0.000000
    16  Cl   2.746326   1.761266   4.612908   3.888509   2.777882
    17  H    3.429509   3.926112   1.075193   2.202371   3.347191
    18  H    1.080955   2.101958   3.424046   3.652640   3.295761
    19  H    2.449988   3.735641   4.046229   4.755500   4.736114
    20  H    4.807313   6.140438   5.912694   6.898194   7.065980
                   16         17         18         19         20
    16  Cl   0.000000
    17  H    5.687255   0.000000
    18  H    2.817172   4.347861   0.000000
    19  H    4.516988   4.673701   1.785654   0.000000
    20  H    6.872809   6.221719   4.154438   2.422971   0.000000
 Stoichiometry    C12H4Cl3O(1-)
 Framework group  C1[X(C12H4Cl3O)]
 Deg. of freedom    54
 Full point group                 C1      NOp   1
 RotChk:  IX=0 Diff= 1.37D-02
 Largest Abelian subgroup         C1      NOp   1
 Largest concise Abelian subgroup C1      NOp   1
                         Standard orientation:                         
 ---------------------------------------------------------------------
 Center     Atomic      Atomic             Coordinates (Angstroms)
 Number     Number       Type             X           Y           Z
 ---------------------------------------------------------------------
      1          6           0        2.582644   -0.990496    0.057803
      2          6           0        1.484656   -1.846038    0.162837
      3          6           0        0.219128   -1.286831    0.170665
      4          6           0        2.404207    0.367804   -0.045667
      5          6           0        1.098603    1.001932   -0.063494
      6          6           0       -0.031601    0.083567    0.068271
      7          8           0        1.029068    2.238778   -0.212795
      8         17           0        3.775637    1.434060   -0.170448
      9         17           0        4.177583   -1.709414    0.061521
     10          6           0       -1.450688    0.524114    0.086610
     11          6           0       -2.483629   -0.443268   -0.069286
     12          6           0       -3.838528   -0.131338   -0.031552
     13          6           0       -1.838004    1.875321    0.290940
     14          6           0       -3.214873    1.997426    0.291318
     15          6           0       -4.117248    1.197857    0.159546
     16         17           0       -5.057885   -1.389211   -0.213155
     17          1           0       -1.120278    2.664005    0.428372
     18          1           0       -2.242398   -1.483308   -0.238369
     19          1           0       -0.606633   -1.978967    0.278501
     20          1           0        1.628072   -2.914647    0.241295
 ---------------------------------------------------------------------
 Rotational constants (GHZ):           0.9185234           0.1759815           0.1483078
 Leave Link  202 at Tue Jul  5 22:41:51 2022, MaxMem=   671088640 cpu:               0.1 elap:               0.0
 (Enter /gpfs/software/gaussian16/sse4/tar/g16/l301.exe)
 Standard basis: 6-311+G(d,p) (5D, 7F)
 Ernie: Thresh=  0.10000D-02 Tol=  0.10000D-05 Strict=F.
 There are   416 symmetry adapted cartesian basis functions of A   symmetry.
 There are   400 symmetry adapted basis functions of A   symmetry.
   400 basis functions,   659 primitive gaussians,   416 cartesian basis functions
    68 alpha electrons       68 beta electrons
       nuclear repulsion energy      1254.9590092819 Hartrees.
 IExCor= 4336 DFT=T Ex+Corr=M062X ExCW=0 ScaHFX=  0.540000
 ScaDFX=  1.000000  1.000000  1.000000  1.000000 ScalE2=  1.000000  1.000000
 IRadAn=      5 IRanWt=     -1 IRanGd=            0 ICorTp=0 IEmpDi=  4
 NAtoms=   20 NActive=   20 NUniq=   20 SFac= 1.00D+00 NAtFMM=   60 NAOKFM=F Big=F
 Integral buffers will be    131072 words long.
 Raffenetti 2 integral format.
 Two-electron integral symmetry is turned on.
 Leave Link  301 at Tue Jul  5 22:41:51 2022, MaxMem=   671088640 cpu:               0.4 elap:               0.1
 (Enter /gpfs/software/gaussian16/sse4/tar/g16/l302.exe)
 NPDir=0 NMtPBC=     1 NCelOv=     1 NCel=       1 NClECP=     1 NCelD=      1
         NCelK=      1 NCelE2=     1 NClLst=     1 CellRange=     0.0.
 One-electron integrals computed using PRISM.
 One-electron integral symmetry used in STVInt
 NBasis=   400 RedAO= T EigKep=  1.15D-06  NBF=   400
 NBsUse=   397 1.00D-06 EigRej=  6.34D-07 NBFU=   397
 Precomputing XC quadrature grid using
 IXCGrd= 4 IRadAn=           5 IRanWt=          -1 IRanGd=           0 AccXCQ= 0.00D+00.
 Generated NRdTot=       0 NPtTot=           0 NUsed=           0 NTot=          32
 NSgBfM=   408   408   408   408   408 MxSgAt=    20 MxSgA2=    20.
 Leave Link  302 at Tue Jul  5 22:41:52 2022, MaxMem=   671088640 cpu:               2.4 elap:               0.5
 (Enter /gpfs/software/gaussian16/sse4/tar/g16/l303.exe)
 DipDrv:  MaxL=1.
 Leave Link  303 at Tue Jul  5 22:41:52 2022, MaxMem=   671088640 cpu:               0.3 elap:               0.1
 (Enter /gpfs/software/gaussian16/sse4/tar/g16/l401.exe)
 Initial guess from the checkpoint file:  "checkpoint.chk"
 B after Tr=    -0.000000    0.000000    0.000000
         Rot=    0.999991    0.001652    0.000667    0.003870 Ang=   0.49 deg.
 Guess basis will be translated and rotated to current coordinates.
 JPrj=2 DoOrth=T DoCkMO=T.
 Generating alternative initial guess.
 ExpMin= 4.38D-02 ExpMax= 1.06D+05 ExpMxC= 3.62D+03 IAcc=2 IRadAn=         4 AccDes= 0.00D+00
 Harris functional with IExCor= 1009 and IRadAn=       4 diagonalized for initial guess.
 HarFok:  IExCor= 1009 AccDes= 0.00D+00 IRadAn=         4 IDoV= 1 UseB2=F ITyADJ=14
 ICtDFT=  3500011 ScaDFX=  1.000000  1.000000  1.000000  1.000000
 FoFCou: FMM=F IPFlag=           0 FMFlag=      100000 FMFlg1=           0
         NFxFlg=           0 DoJE=T BraDBF=F KetDBF=T FulRan=T
         wScrn=  0.000000 ICntrl=       500 IOpCl=  0 I1Cent=   200000004 NGrid=           0
         NMat0=    1 NMatS0=      1 NMatT0=    0 NMatD0=    1 NMtDS0=    0 NMtDT0=    0
 Petite list used in FoFCou.
 Harris En= -1914.53482160260    
 Leave Link  401 at Tue Jul  5 22:41:54 2022, MaxMem=   671088640 cpu:              11.7 elap:               2.4
 (Enter /gpfs/software/gaussian16/sse4/tar/g16/l502.exe)
 Integral symmetry usage will be decided dynamically.
 Closed shell SCF:
 Using DIIS extrapolation, IDIIS=  1040.
 NGot=   671088640 LenX=   670736251 LenY=   670562754
 Requested convergence on RMS density matrix=1.00D-08 within 128 cycles.
 Requested convergence on MAX density matrix=1.00D-06.
 Requested convergence on             energy=1.00D-06.
 No special actions if energy rises.
 Fock matrices will be formed incrementally for  20 cycles.

 Cycle   1  Pass 1  IDiag  1:
 FoFJK:  IHMeth= 1 ICntrl=       0 DoSepK=F KAlg= 0 I1Cent=           0 FoldK=F
 IRaf= 810000000 NMat=       1 IRICut=       1 DoRegI=T DoRafI=F ISym2E= 0 IDoP0=0 IntGTp=1.
 FoFCou: FMM=F IPFlag=           0 FMFlag=      100000 FMFlg1=           0
         NFxFlg=           0 DoJE=F BraDBF=F KetDBF=F FulRan=T
         wScrn=  0.000000 ICntrl=         0 IOpCl=  0 I1Cent=           0 NGrid=           0
         NMat0=    1 NMatS0=      1 NMatT0=    0 NMatD0=    1 NMtDS0=    0 NMtDT0=    0
 Symmetry not used in FoFCou.
 E= -1915.17329389092    
 DIIS: error= 1.00D-02 at cycle   1 NSaved=   1.
 NSaved= 1 IEnMin= 1 EnMin= -1915.17329389092     IErMin= 1 ErrMin= 1.00D-02
 ErrMax= 1.00D-02  0.00D+00 EMaxC= 1.00D-01 BMatC= 1.11D-01 BMatP= 1.11D-01
 IDIUse=3 WtCom= 9.00D-01 WtEn= 1.00D-01
 Coeff-Com:  0.100D+01
 Coeff-En:   0.100D+01
 Coeff:      0.100D+01
 Recover alternate guess density for next cycle.
 RMSDP=5.68D-02 MaxDP=4.22D+00              OVMax= 0.00D+00

 Cycle   2  Pass 1  IDiag  1:
 RMSU=  4.54D-02    CP:  7.77D-01
 E= -1914.84490280842     Delta-E=        0.328391082498 Rises=F Damp=F
 Switch densities from cycles 1 and 2 for lowest energy.
 DIIS: error= 2.47D-02 at cycle   2 NSaved=   2.
 NSaved= 2 IEnMin= 1 EnMin= -1915.17329389092     IErMin= 1 ErrMin= 1.00D-02
 ErrMax= 2.47D-02  0.00D+00 EMaxC= 1.00D+00 BMatC= 6.80D-01 BMatP= 1.11D-01
 IDIUse=1 WtCom= 1.00D+00 WtEn= 0.00D+00
 Coeff-Com:  0.847D+00 0.153D+00
 Coeff:      0.847D+00 0.153D+00
 Gap=     0.265 Goal=   None    Shift=    0.000
 RMSDP=4.76D-02 MaxDP=2.72D+00 DE= 3.28D-01 OVMax= 1.86D-01

 Cycle   3  Pass 1  IDiag  1:
 RMSU=  3.39D-02    CP:  9.94D-01  7.36D-01
 E= -1915.35181955357     Delta-E=       -0.506916745154 Rises=F Damp=F
 DIIS: error= 4.71D-03 at cycle   3 NSaved=   3.
 NSaved= 3 IEnMin= 3 EnMin= -1915.35181955357     IErMin= 3 ErrMin= 4.71D-03
 ErrMax= 4.71D-03  0.00D+00 EMaxC= 1.00D+00 BMatC= 1.63D-02 BMatP= 1.11D-01
 IDIUse=1 WtCom= 1.00D+00 WtEn= 0.00D+00
 Coeff-Com:  0.441D-01 0.962D-01 0.860D+00
 Coeff:      0.441D-01 0.962D-01 0.860D+00
 Gap=     0.164 Goal=   None    Shift=    0.000
 RMSDP=1.74D-02 MaxDP=1.09D+00 DE=-5.07D-01 OVMax= 6.79D-02

 Cycle   4  Pass 1  IDiag  1:
 RMSU=  1.56D-02    CP:  1.01D+00  8.48D-01  8.55D-01
 E= -1915.36150517450     Delta-E=       -0.009685620921 Rises=F Damp=F
 DIIS: error= 4.54D-03 at cycle   4 NSaved=   4.
 NSaved= 4 IEnMin= 4 EnMin= -1915.36150517450     IErMin= 4 ErrMin= 4.54D-03
 ErrMax= 4.54D-03  0.00D+00 EMaxC= 1.00D+00 BMatC= 9.63D-03 BMatP= 1.63D-02
 IDIUse=1 WtCom= 1.00D+00 WtEn= 0.00D+00
 Coeff-Com: -0.270D-01 0.364D-01 0.489D+00 0.501D+00
 Coeff:     -0.270D-01 0.364D-01 0.489D+00 0.501D+00
 Gap=     0.158 Goal=   None    Shift=    0.000
 RMSDP=1.01D-02 MaxDP=6.99D-01 DE=-9.69D-03 OVMax= 3.19D-02

 Cycle   5  Pass 1  IDiag  1:
 RMSU=  6.09D-03    CP:  9.68D-01  8.09D-01  8.62D-01  7.77D-01
 E= -1915.37086561017     Delta-E=       -0.009360435673 Rises=F Damp=F
 DIIS: error= 1.55D-03 at cycle   5 NSaved=   5.
[truncated: 1,089,213 more chars]
