# Supplementary material for: Gas Phase Reactivity of Isomeric Hydroxylated Polychlorinated Biphenyls
Source: J Am Soc Mass Spectrom. 2024 Apr 19;35(5):1021–9. doi: 10.1021/jasms.4c00035 (PMC11066962; doi:10.1021/jasms.4c00035)
Supplement: Supplementary file 3 — js4c00035_si_003.zip [file js4c00035_si_003.zip › Claculated geometries/4-OH-CB107_anion2.out]

 Entering Gaussian System, Link 0=/gpfs/software/gaussian16/sse4/tar/g16/g16
 Initial command:
 /gpfs/software/gaussian16/sse4/tar/g16/l1.exe "/tmp/Gau-254806.inp" -scrdir="/tmp/"
 Entering Link 1 = /gpfs/software/gaussian16/sse4/tar/g16/l1.exe PID=    254807.
  
 Copyright (c) 1988,1990,1992,1993,1995,1998,2003,2009,2016,
            Gaussian, Inc.  All Rights Reserved.
  
 This is part of the Gaussian(R) 16 program.  It is based on
 the Gaussian(R) 09 system (copyright 2009, Gaussian, Inc.),
 the Gaussian(R) 03 system (copyright 2003, Gaussian, Inc.),
 the Gaussian(R) 98 system (copyright 1998, Gaussian, Inc.),
 the Gaussian(R) 94 system (copyright 1995, Gaussian, Inc.),
 the Gaussian 92(TM) system (copyright 1992, Gaussian, Inc.),
 the Gaussian 90(TM) system (copyright 1990, Gaussian, Inc.),
 the Gaussian 88(TM) system (copyright 1988, Gaussian, Inc.),
 the Gaussian 86(TM) system (copyright 1986, Carnegie Mellon
 University), and the Gaussian 82(TM) system (copyright 1983,
 Carnegie Mellon University). Gaussian is a federally registered
 trademark of Gaussian, Inc.
  
 This software contains proprietary and confidential information,
 including trade secrets, belonging to Gaussian, Inc.
  
 This software is provided under written license and may be
 used, copied, transmitted, or stored only in accord with that
 written license.
  
 The following legend is applicable only to US Government
 contracts under FAR:
  
                    RESTRICTED RIGHTS LEGEND
  
 Use, reproduction and disclosure by the US Government is
 subject to restrictions as set forth in subparagraphs (a)
 and (c) of the Commercial Computer Software - Restricted
 Rights clause in FAR 52.227-19.
  
 Gaussian, Inc.
 340 Quinnipiac St., Bldg. 40, Wallingford CT 06492
  
  
 ---------------------------------------------------------------
 Warning -- This program may not be used in any manner that
 competes with the business of Gaussian, Inc. or will provide
 assistance to any competitor of Gaussian, Inc.  The licensee
 of this program is prohibited from giving any competitor of
 Gaussian, Inc. access to this program.  By using this program,
 the user acknowledges that Gaussian, Inc. is engaged in the
 business of creating and licensing software in the field of
 computational chemistry and represents and warrants to the
 licensee that it is not a competitor of Gaussian, Inc. and that
 it will not use this program in any manner prohibited above.
 ---------------------------------------------------------------
  

 Cite this work as:
 Gaussian 16, Revision A.03,
 M. J. Frisch, G. W. Trucks, H. B. Schlegel, G. E. Scuseria, 
 M. A. Robb, J. R. Cheeseman, G. Scalmani, V. Barone, 
 G. A. Petersson, H. Nakatsuji, X. Li, M. Caricato, A. V. Marenich, 
 J. Bloino, B. G. Janesko, R. Gomperts, B. Mennucci, H. P. Hratchian, 
 J. V. Ortiz, A. F. Izmaylov, J. L. Sonnenberg, D. Williams-Young, 
 F. Ding, F. Lipparini, F. Egidi, J. Goings, B. Peng, A. Petrone, 
 T. Henderson, D. Ranasinghe, V. G. Zakrzewski, J. Gao, N. Rega, 
 G. Zheng, W. Liang, M. Hada, M. Ehara, K. Toyota, R. Fukuda, 
 J. Hasegawa, M. Ishida, T. Nakajima, Y. Honda, O. Kitao, H. Nakai, 
 T. Vreven, K. Throssell, J. A. Montgomery, Jr., J. E. Peralta, 
 F. Ogliaro, M. J. Bearpark, J. J. Heyd, E. N. Brothers, K. N. Kudin, 
 V. N. Staroverov, T. A. Keith, R. Kobayashi, J. Normand, 
 K. Raghavachari, A. P. Rendell, J. C. Burant, S. S. Iyengar, 
 J. Tomasi, M. Cossi, J. M. Millam, M. Klene, C. Adamo, R. Cammi, 
 J. W. Ochterski, R. L. Martin, K. Morokuma, O. Farkas, 
 J. B. Foresman, and D. J. Fox, Gaussian, Inc., Wallingford CT, 2016.
 
 ******************************************
 Gaussian 16:  ES64L-G16RevA.03 25-Dec-2016
                 4-Apr-2022 
 ******************************************
 %Chk=checkpoint
 %Mem=14gb
 %NProc=7
 Will use up to    7 processors via shared memory.
 -----------------------------------------
 #p M062X/6-311+G** opt int=ultrafine freq
 -----------------------------------------
 1/18=20,19=15,26=4,38=1/1,3;
 2/9=110,12=2,17=6,18=5,40=1/2;
 3/5=4,6=6,7=111,11=2,25=1,30=1,71=1,74=-55,75=-5/1,2,3;
 4//1;
 5/5=2,38=5/2;
 6/7=2,8=2,9=2,10=2,28=1/1;
 7//1,2,3,16;
 1/18=20,19=15,26=4/3(2);
 2/9=110/2;
 99//99;
 2/9=110/2;
 3/5=4,6=6,7=111,11=2,25=1,30=1,71=1,74=-55,75=-5/1,2,3;
 4/5=5,16=3,69=1/1;
 5/5=2,38=5/2;
 7//1,2,3,16;
 1/18=20,19=15,26=4/3(-5);
 2/9=110/2;
 6/7=2,8=2,9=2,10=2,19=2,28=1/1;
 99/9=1/99;
 Leave Link    1 at Mon Apr  4 21:05:29 2022, MaxMem=  1879048192 cpu:               1.2 elap:               0.2
 (Enter /gpfs/software/gaussian16/sse4/tar/g16/l101.exe)
 ---
 ...
 ---
 Symbolic Z-matrix:
 Charge = -1 Multiplicity = 1
 C                    -8.08059  -1.49641   6.70151 
 C                    -7.31716  -2.59461   7.35204 
 C                    -6.07836  -2.95438   6.93392 
 C                    -7.37589  -0.85306   5.58546 
 C                    -6.0601   -1.27755   5.19295 
 C                    -5.36497  -2.28061   5.78804 
 Cl                   -5.33075  -4.26884   7.80288 
 H                    -5.69212  -0.69406   4.36046 
 Cl                   -8.14309   0.42801   4.73668 
 O                    -9.20111  -1.15188   7.05759 
 Cl                   -8.15925  -3.35602   8.67476 
 C                    -3.96541  -2.57566   5.20833 
 C                    -3.09544  -3.56418   5.6996 
 C                    -1.82146  -3.81891   5.15387 
 C                    -3.43759  -1.85091   4.10722 
 C                    -2.16353  -2.09115   3.55136 
 C                    -1.35007  -3.08315   4.07789 
 Cl                    0.2177   -3.44497   3.4604 
 H                    -1.20767  -4.60497   5.59076 
 Cl                   -1.67402  -1.11143   2.21204 
 H                    -3.99193  -1.05613   3.62014 
 H                    -3.33443  -4.20438   6.53332 
 
 ITRead=  0  0  0  0  0  0  0  0  0  0  0  0  0  0  0  0  0  0  0  0
 ITRead=  0  0
 MicOpt= -1 -1 -1 -1 -1 -1 -1 -1 -1 -1 -1 -1 -1 -1 -1 -1 -1 -1 -1 -1
 MicOpt= -1 -1
 NAtoms=     22 NQM=       22 NQMF=       0 NMMI=      0 NMMIF=      0
                NMic=       0 NMicF=      0.
                    Isotopes and Nuclear Properties:
 (Nuclear quadrupole moments (NQMom) in fm**2, nuclear magnetic moments (NMagM)
  in nuclear magnetons)

  Atom         1           2           3           4           5           6           7           8           9          10
 IAtWgt=          12          12          12          12          12          12          35           1          35          16
 AtmWgt=  12.0000000  12.0000000  12.0000000  12.0000000  12.0000000  12.0000000  34.9688527   1.0078250  34.9688527  15.9949146
 NucSpn=           0           0           0           0           0           0           3           1           3           0
 AtZEff=  -0.0000000  -0.0000000  -0.0000000  -0.0000000  -0.0000000  -0.0000000  -0.0000000  -0.0000000  -0.0000000  -0.0000000
 NQMom=    0.0000000   0.0000000   0.0000000   0.0000000   0.0000000   0.0000000  -8.1650000   0.0000000  -8.1650000   0.0000000
 NMagM=    0.0000000   0.0000000   0.0000000   0.0000000   0.0000000   0.0000000   0.8218740   2.7928460   0.8218740   0.0000000
 AtZNuc=   6.0000000   6.0000000   6.0000000   6.0000000   6.0000000   6.0000000  17.0000000   1.0000000  17.0000000   8.0000000

  Atom        11          12          13          14          15          16          17          18          19          20
 IAtWgt=          35          12          12          12          12          12          12          35           1          35
 AtmWgt=  34.9688527  12.0000000  12.0000000  12.0000000  12.0000000  12.0000000  12.0000000  34.9688527   1.0078250  34.9688527
 NucSpn=           3           0           0           0           0           0           0           3           1           3
 AtZEff=  -0.0000000  -0.0000000  -0.0000000  -0.0000000  -0.0000000  -0.0000000  -0.0000000  -0.0000000  -0.0000000  -0.0000000
 NQMom=   -8.1650000   0.0000000   0.0000000   0.0000000   0.0000000   0.0000000   0.0000000  -8.1650000   0.0000000  -8.1650000
 NMagM=    0.8218740   0.0000000   0.0000000   0.0000000   0.0000000   0.0000000   0.0000000   0.8218740   2.7928460   0.8218740
 AtZNuc=  17.0000000   6.0000000   6.0000000   6.0000000   6.0000000   6.0000000   6.0000000  17.0000000   1.0000000  17.0000000

  Atom        21          22
 IAtWgt=           1           1
 AtmWgt=   1.0078250   1.0078250
 NucSpn=           1           1
 AtZEff=  -0.0000000  -0.0000000
 NQMom=    0.0000000   0.0000000
 NMagM=    2.7928460   2.7928460
 AtZNuc=   1.0000000   1.0000000
 Leave Link  101 at Mon Apr  4 21:05:30 2022, MaxMem=  1879048192 cpu:               2.2 elap:               0.3
 (Enter /gpfs/software/gaussian16/sse4/tar/g16/l103.exe)

 GradGradGradGradGradGradGradGradGradGradGradGradGradGradGradGradGradGrad
 Berny optimization.
 Initialization pass.
                           ----------------------------
                           !    Initial Parameters    !
                           ! (Angstroms and Degrees)  !
 --------------------------                            --------------------------
 ! Name  Definition              Value          Derivative Info.                !
 --------------------------------------------------------------------------------
 ! R1    R(1,2)                  1.4873         estimate D2E/DX2                !
 ! R2    R(1,4)                  1.4684         estimate D2E/DX2                !
 ! R3    R(1,10)                 1.2252         estimate D2E/DX2                !
 ! R4    R(2,3)                  1.3561         estimate D2E/DX2                !
 ! R5    R(2,11)                 1.7431         estimate D2E/DX2                !
 ! R6    R(3,6)                  1.5086         estimate D2E/DX2                !
 ! R7    R(3,7)                  1.7441         estimate D2E/DX2                !
 ! R8    R(4,5)                  1.4372         estimate D2E/DX2                !
 ! R9    R(4,9)                  1.7176         estimate D2E/DX2                !
 ! R10   R(5,6)                  1.3577         estimate D2E/DX2                !
 ! R11   R(5,8)                  1.0812         estimate D2E/DX2                !
 ! R12   R(6,12)                 1.5433         estimate D2E/DX2                !
 ! R13   R(12,13)                1.4055         estimate D2E/DX2                !
 ! R14   R(12,15)                1.42           estimate D2E/DX2                !
 ! R15   R(13,14)                1.4092         estimate D2E/DX2                !
 ! R16   R(13,22)                1.078          estimate D2E/DX2                !
 ! R17   R(14,17)                1.3861         estimate D2E/DX2                !
 ! R18   R(14,19)                1.0888         estimate D2E/DX2                !
 ! R19   R(15,16)                1.4106         estimate D2E/DX2                !
 ! R20   R(15,21)                1.0845         estimate D2E/DX2                !
 ! R21   R(16,17)                1.3867         estimate D2E/DX2                !
 ! R22   R(16,20)                1.7301         estimate D2E/DX2                !
 ! R23   R(17,18)                1.7234         estimate D2E/DX2                !
 ! A1    A(2,1,4)              114.1809         estimate D2E/DX2                !
 ! A2    A(2,1,10)             123.3651         estimate D2E/DX2                !
 ! A3    A(4,1,10)             122.454          estimate D2E/DX2                !
 ! A4    A(1,2,3)              122.0022         estimate D2E/DX2                !
 ! A5    A(1,2,11)             113.9829         estimate D2E/DX2                !
 ! A6    A(3,2,11)             124.0148         estimate D2E/DX2                !
 ! A7    A(2,3,6)              123.2091         estimate D2E/DX2                !
 ! A8    A(2,3,7)              115.9713         estimate D2E/DX2                !
 ! A9    A(6,3,7)              120.8194         estimate D2E/DX2                !
 ! A10   A(1,4,5)              121.1681         estimate D2E/DX2                !
 ! A11   A(1,4,9)              119.2105         estimate D2E/DX2                !
 ! A12   A(5,4,9)              119.6214         estimate D2E/DX2                !
 ! A13   A(4,5,6)              124.5568         estimate D2E/DX2                !
 ! A14   A(4,5,8)              111.2534         estimate D2E/DX2                !
 ! A15   A(6,5,8)              124.1898         estimate D2E/DX2                !
 ! A16   A(3,6,5)              114.8821         estimate D2E/DX2                !
 ! A17   A(3,6,12)             128.9577         estimate D2E/DX2                !
 ! A18   A(5,6,12)             116.1602         estimate D2E/DX2                !
 ! A19   A(6,12,13)            124.3667         estimate D2E/DX2                !
 ! A20   A(6,12,15)            122.0584         estimate D2E/DX2                !
 ! A21   A(13,12,15)           113.5748         estimate D2E/DX2                !
 ! A22   A(12,13,14)           123.4617         estimate D2E/DX2                !
 ! A23   A(12,13,22)           123.4222         estimate D2E/DX2                !
 ! A24   A(14,13,22)           113.1161         estimate D2E/DX2                !
 ! A25   A(13,14,17)           120.8059         estimate D2E/DX2                !
 ! A26   A(13,14,19)           118.9966         estimate D2E/DX2                !
 ! A27   A(17,14,19)           120.1975         estimate D2E/DX2                !
 ! A28   A(12,15,16)           123.6667         estimate D2E/DX2                !
 ! A29   A(12,15,21)           122.1615         estimate D2E/DX2                !
 ! A30   A(16,15,21)           114.1718         estimate D2E/DX2                !
 ! A31   A(15,16,17)           120.1336         estimate D2E/DX2                !
 ! A32   A(15,16,20)           117.6548         estimate D2E/DX2                !
 ! A33   A(17,16,20)           122.2116         estimate D2E/DX2                !
 ! A34   A(14,17,16)           118.357          estimate D2E/DX2                !
 ! A35   A(14,17,18)           118.4286         estimate D2E/DX2                !
 ! A36   A(16,17,18)           123.2144         estimate D2E/DX2                !
 ! D1    D(4,1,2,3)             -0.0134         estimate D2E/DX2                !
 ! D2    D(4,1,2,11)          -179.925          estimate D2E/DX2                !
 ! D3    D(10,1,2,3)           179.9177         estimate D2E/DX2                !
 ! D4    D(10,1,2,11)            0.0061         estimate D2E/DX2                !
 ! D5    D(2,1,4,5)             -0.2149         estimate D2E/DX2                !
 ! D6    D(2,1,4,9)            179.7277         estimate D2E/DX2                !
 ! D7    D(10,1,4,5)           179.8533         estimate D2E/DX2                !
 ! D8    D(10,1,4,9)            -0.2042         estimate D2E/DX2                !
 ! D9    D(1,2,3,6)              0.2229         estimate D2E/DX2                !
 ! D10   D(1,2,3,7)           -179.6345         estimate D2E/DX2                !
 ! D11   D(11,2,3,6)          -179.8746         estimate D2E/DX2                !
 ! D12   D(11,2,3,7)             0.268          estimate D2E/DX2                !
 ! D13   D(2,3,6,5)             -0.1949         estimate D2E/DX2                !
 ! D14   D(2,3,6,12)           179.7829         estimate D2E/DX2                !
 ! D15   D(7,3,6,5)            179.6558         estimate D2E/DX2                !
 ! D16   D(7,3,6,12)            -0.3664         estimate D2E/DX2                !
 ! D17   D(1,4,5,6)              0.2529         estimate D2E/DX2                !
 ! D18   D(1,4,5,8)           -179.7177         estimate D2E/DX2                !
 ! D19   D(9,4,5,6)           -179.6894         estimate D2E/DX2                !
 ! D20   D(9,4,5,8)              0.34           estimate D2E/DX2                !
 ! D21   D(4,5,6,3)             -0.0455         estimate D2E/DX2                !
 ! D22   D(4,5,6,12)           179.9738         estimate D2E/DX2                !
 ! D23   D(8,5,6,3)            179.9215         estimate D2E/DX2                !
 ! D24   D(8,5,6,12)            -0.0593         estimate D2E/DX2                !
 ! D25   D(3,6,12,13)           -0.6572         estimate D2E/DX2                !
 ! D26   D(3,6,12,15)          179.3976         estimate D2E/DX2                !
 ! D27   D(5,6,12,13)          179.3204         estimate D2E/DX2                !
 ! D28   D(5,6,12,15)           -0.6248         estimate D2E/DX2                !
 ! D29   D(6,12,13,14)         179.896          estimate D2E/DX2                !
 ! D30   D(6,12,13,22)          -0.1706         estimate D2E/DX2                !
 ! D31   D(15,12,13,14)         -0.1547         estimate D2E/DX2                !
 ! D32   D(15,12,13,22)        179.7787         estimate D2E/DX2                !
 ! D33   D(6,12,15,16)         179.9448         estimate D2E/DX2                !
 ! D34   D(6,12,15,21)          -0.0434         estimate D2E/DX2                !
 ! D35   D(13,12,15,16)         -0.0058         estimate D2E/DX2                !
 ! D36   D(13,12,15,21)       -179.994          estimate D2E/DX2                !
 ! D37   D(12,13,14,17)          0.1893         estimate D2E/DX2                !
 ! D38   D(12,13,14,19)       -179.8596         estimate D2E/DX2                !
 ! D39   D(22,13,14,17)       -179.7503         estimate D2E/DX2                !
 ! D40   D(22,13,14,19)          0.2009         estimate D2E/DX2                !
 ! D41   D(13,14,17,16)         -0.0484         estimate D2E/DX2                !
 ! D42   D(13,14,17,18)        179.9243         estimate D2E/DX2                !
 ! D43   D(19,14,17,16)       -179.999          estimate D2E/DX2                !
 ! D44   D(19,14,17,18)         -0.0263         estimate D2E/DX2                !
 ! D45   D(12,15,16,17)          0.1365         estimate D2E/DX2                !
 ! D46   D(12,15,16,20)       -179.8395         estimate D2E/DX2                !
 ! D47   D(21,15,16,17)       -179.8744         estimate D2E/DX2                !
 ! D48   D(21,15,16,20)          0.1495         estimate D2E/DX2                !
 ! D49   D(15,16,17,14)         -0.1056         estimate D2E/DX2                !
 ! D50   D(15,16,17,18)        179.9231         estimate D2E/DX2                !
 ! D51   D(20,16,17,14)        179.8693         estimate D2E/DX2                !
 ! D52   D(20,16,17,18)         -0.102          estimate D2E/DX2                !
 --------------------------------------------------------------------------------
 Trust Radius=3.00D-01 FncErr=1.00D-07 GrdErr=1.00D-06 EigMax=2.50D+02 EigMin=1.00D-04
 Number of steps in this run=    121 maximum allowed number of steps=    132.
 GradGradGradGradGradGradGradGradGradGradGradGradGradGradGradGradGradGrad

 Leave Link  103 at Mon Apr  4 21:05:30 2022, MaxMem=  1879048192 cpu:               0.1 elap:               0.0
 (Enter /gpfs/software/gaussian16/sse4/tar/g16/l202.exe)
                          Input orientation:                          
 ---------------------------------------------------------------------
 Center     Atomic      Atomic             Coordinates (Angstroms)
 Number     Number       Type             X           Y           Z
 ---------------------------------------------------------------------
      1          6           0       -8.080590   -1.496410    6.701510
      2          6           0       -7.317160   -2.594610    7.352040
      3          6           0       -6.078360   -2.954380    6.933920
      4          6           0       -7.375890   -0.853060    5.585460
      5          6           0       -6.060100   -1.277550    5.192950
      6          6           0       -5.364970   -2.280610    5.788040
      7         17           0       -5.330750   -4.268840    7.802880
      8          1           0       -5.692120   -0.694060    4.360460
      9         17           0       -8.143090    0.428010    4.736680
     10          8           0       -9.201110   -1.151880    7.057590
     11         17           0       -8.159250   -3.356020    8.674760
     12          6           0       -3.965410   -2.575660    5.208330
     13          6           0       -3.095440   -3.564180    5.699600
     14          6           0       -1.821460   -3.818910    5.153870
     15          6           0       -3.437590   -1.850910    4.107220
     16          6           0       -2.163530   -2.091150    3.551360
     17          6           0       -1.350070   -3.083150    4.077890
     18         17           0        0.217700   -3.444970    3.460400
     19          1           0       -1.207670   -4.604970    5.590760
     20         17           0       -1.674020   -1.111430    2.212040
     21          1           0       -3.991930   -1.056130    3.620140
     22          1           0       -3.334430   -4.204380    6.533320
 ---------------------------------------------------------------------
                    Distance matrix (angstroms):
                    1          2          3          4          5
     1  C    0.000000
     2  C    1.487299   0.000000
     3  C    2.487693   1.356055   0.000000
     4  C    1.468356   2.481381   2.813801   0.000000
     5  C    2.531014   2.824273   2.417244   1.437205   0.000000
     6  C    2.970520   2.521059   1.508619   2.474416   1.357743
     7  Cl   4.057216   2.636689   1.744081   4.557094   4.036273
     8  H    3.439341   3.899025   3.446872   2.088298   1.081161
     9  Cl   2.750974   4.081483   4.531174   1.717604   2.730561
    10  O    1.225177   2.391117   3.607751   2.363871   3.654944
    11  Cl   2.712573   1.743115   2.742616   4.052436   4.566122
    12  C    4.508777   3.978703   2.754205   3.839395   2.464356
    13  C    5.489191   4.636113   3.285303   5.068082   3.778172
    14  C    6.853167   6.044301   4.694378   6.311436   4.942278
    15  C    5.330428   5.112046   4.022629   4.323321   2.895705
    16  C    6.729692   6.423281   5.245262   5.730543   4.305812
    17  C    7.396014   6.823847   5.525415   6.599741   5.166036
    18  Cl   9.119391   8.523033   7.207384   8.300391   6.863688
    19  H    7.624562   6.668547   5.315275   7.219681   5.897122
    20  Cl   7.832477   7.775889   6.714970   6.630086   5.305763
    21  H    5.138660   5.229833   4.351745   3.918534   2.607697
    22  H    5.466939   4.373077   3.041732   5.335090   4.218080
                    6          7          8          9         10
     6  C    0.000000
     7  Cl   2.830867   0.000000
     8  H    2.159202   4.975932   0.000000
     9  Cl   4.019942   6.274650   2.721734   0.000000
    10  O    4.195445   5.024996   4.449395   3.000347   0.000000
    11  Cl   4.159046   3.097390   5.637903   5.461467   2.925567
    12  C    1.543336   3.385661   2.690879   5.166962   5.732318
    13  C    2.608858   3.149118   4.095562   6.507193   6.703919
    14  C    3.914716   4.419820   5.037479   7.627148   8.074431
    15  C    2.593182   4.805033   2.546633   5.266064   6.512410
    16  C    3.909968   5.731408   3.880393   6.595930   7.918548
    17  C    4.437128   5.579178   4.963970   7.675114   8.616684
    18  Cl   6.159533   7.093743   6.580546   9.302240  10.339827
    19  H    4.767044   4.691082   6.076113   8.611643   8.830091
    20  Cl   5.270471   7.389073   4.575482   7.112844   8.951987
    21  H    2.843305   5.441439   1.889395   4.547688   6.241858
    22  H    2.894724   2.366692   4.754195   6.914489   6.634045
                   11         12         13         14         15
    11  Cl   0.000000
    12  C    5.496671   0.000000
    13  C    5.876826   1.405477   0.000000
    14  C    7.264882   2.478943   1.409161   0.000000
    15  C    6.739573   1.419965   2.363902   2.753248   0.000000
    16  C    7.987351   2.495410   2.766443   2.381219   1.410647
    17  C    8.220134   2.894036   2.430566   1.386104   2.424256
    18  Cl   9.867662   4.616207   4.000640   2.676910   4.039870
    19  H    7.706841   3.445211   2.158417   1.088807   3.841651
    20  Cl   9.426725   4.046256   4.494385   4.000819   2.692344
    21  H    6.942999   2.198186   3.379077   3.833565   1.084534
    22  H    5.346435   2.192365   1.077989   2.083398   3.381630
                   16         17         18         19         20
    16  C    0.000000
    17  C    1.386728   0.000000
    18  Cl   2.740686   1.723401   0.000000
    19  H    3.375220   2.150579   2.813488   0.000000
    20  Cl   1.730101   2.733865   3.253063   4.882423   0.000000
    21  H    2.102152   3.361215   4.842836   4.922369   2.712657
    22  H    3.837816   3.350221   4.757853   2.360508   5.567474
                   21         22
    21  H    0.000000
    22  H    4.339401   0.000000
 Stoichiometry    C12H4Cl5O(1-)
 Framework group  C1[X(C12H4Cl5O)]
 Deg. of freedom    60
 Full point group                 C1      NOp   1
 Largest Abelian subgroup         C1      NOp   1
 Largest concise Abelian subgroup C1      NOp   1
                         Standard orientation:                         
 ---------------------------------------------------------------------
 Center     Atomic      Atomic             Coordinates (Angstroms)
 Number     Number       Type             X           Y           Z
 ---------------------------------------------------------------------
      1          6           0        3.494386    0.696074   -0.004842
      2          6           0        3.039697   -0.720014   -0.001553
      3          6           0        1.725085   -1.052680    0.002009
      4          6           0        2.402882    1.678259   -0.004190
      5          6           0        1.027378    1.261671   -0.005244
      6          6           0        0.614410   -0.031741   -0.001951
      7         17           0        1.369327   -2.760038    0.015534
      8          1           0        0.360224    2.112434   -0.009526
      9         17           0        2.782589    3.353363   -0.000626
     10          8           0        4.674638    1.024801   -0.006617
     11         17           0        4.339468   -1.881496   -0.000258
     12          6           0       -0.912161   -0.258605   -0.003215
     13          6           0       -1.526379   -1.522720   -0.014023
     14          6           0       -2.923327   -1.707838   -0.012848
     15          6           0       -1.834569    0.820925    0.005554
     16          6           0       -3.235162    0.652817    0.003577
     17          6           0       -3.783430   -0.620898   -0.004559
     18         17           0       -5.481036   -0.917954   -0.005588
     19          1           0       -3.321464   -2.721221   -0.019378
     20         17           0       -4.215087    2.078630    0.010962
     21          1           0       -1.511566    1.856207    0.014253
     22          1           0       -0.976606   -2.449913   -0.025108
 ---------------------------------------------------------------------
 Rotational constants (GHZ):           0.4349706           0.1299649           0.1000670
 Leave Link  202 at Mon Apr  4 21:05:30 2022, MaxMem=  1879048192 cpu:               0.0 elap:               0.0
 (Enter /gpfs/software/gaussian16/sse4/tar/g16/l301.exe)
 Standard basis: 6-311+G(d,p) (5D, 7F)
 Ernie: Thresh=  0.10000D-02 Tol=  0.10000D-05 Strict=F.
 There are   478 symmetry adapted cartesian basis functions of A   symmetry.
 There are   460 symmetry adapted basis functions of A   symmetry.
   460 basis functions,   765 primitive gaussians,   478 cartesian basis functions
    85 alpha electrons       85 beta electrons
       nuclear repulsion energy      1791.5760914294 Hartrees.
 IExCor= 4336 DFT=T Ex+Corr=M062X ExCW=0 ScaHFX=  0.540000
 ScaDFX=  1.000000  1.000000  1.000000  1.000000 ScalE2=  1.000000  1.000000
 IRadAn=      5 IRanWt=     -1 IRanGd=            0 ICorTp=0 IEmpDi=  4
 NAtoms=   22 NActive=   22 NUniq=   22 SFac= 1.00D+00 NAtFMM=   60 NAOKFM=F Big=F
 Integral buffers will be    131072 words long.
 Raffenetti 2 integral format.
 Two-electron integral symmetry is turned on.
 Leave Link  301 at Mon Apr  4 21:05:30 2022, MaxMem=  1879048192 cpu:               0.4 elap:               0.1
 (Enter /gpfs/software/gaussian16/sse4/tar/g16/l302.exe)
 NPDir=0 NMtPBC=     1 NCelOv=     1 NCel=       1 NClECP=     1 NCelD=      1
         NCelK=      1 NCelE2=     1 NClLst=     1 CellRange=     0.0.
 One-electron integrals computed using PRISM.
 One-electron integral symmetry used in STVInt
 NBasis=   460 RedAO= T EigKep=  1.01D-06  NBF=   460
 NBsUse=   455 1.00D-06 EigRej=  4.89D-07 NBFU=   455
 Precomputing XC quadrature grid using
 IXCGrd= 4 IRadAn=           5 IRanWt=          -1 IRanGd=           0 AccXCQ= 0.00D+00.
 Generated NRdTot=       0 NPtTot=           0 NUsed=           0 NTot=          32
 NSgBfM=   465   465   465   465   465 MxSgAt=    22 MxSgA2=    22.
 Leave Link  302 at Mon Apr  4 21:05:31 2022, MaxMem=  1879048192 cpu:               5.1 elap:               0.7
 (Enter /gpfs/software/gaussian16/sse4/tar/g16/l303.exe)
 DipDrv:  MaxL=1.
 Leave Link  303 at Mon Apr  4 21:05:31 2022, MaxMem=  1879048192 cpu:               1.1 elap:               0.2
 (Enter /gpfs/software/gaussian16/sse4/tar/g16/l401.exe)
 ExpMin= 4.38D-02 ExpMax= 1.06D+05 ExpMxC= 3.62D+03 IAcc=3 IRadAn=         5 AccDes= 0.00D+00
 Harris functional with IExCor= 1009 and IRadAn=       5 diagonalized for initial guess.
 HarFok:  IExCor= 1009 AccDes= 0.00D+00 IRadAn=         5 IDoV= 1 UseB2=F ITyADJ=14
 ICtDFT=  3500011 ScaDFX=  1.000000  1.000000  1.000000  1.000000
 FoFCou: FMM=F IPFlag=           0 FMFlag=      100000 FMFlg1=           0
         NFxFlg=           0 DoJE=T BraDBF=F KetDBF=T FulRan=T
         wScrn=  0.000000 ICntrl=       500 IOpCl=  0 I1Cent=   200000004 NGrid=           0
         NMat0=    1 NMatS0=      1 NMatT0=    0 NMatD0=    1 NMtDS0=    0 NMtDT0=    0
 Petite list used in FoFCou.
 Harris En= -2834.51090421110    
 JPrj=0 DoOrth=F DoCkMO=F.
 Leave Link  401 at Mon Apr  4 21:05:36 2022, MaxMem=  1879048192 cpu:              38.0 elap:               5.5
 (Enter /gpfs/software/gaussian16/sse4/tar/g16/l502.exe)
 Integral symmetry usage will be decided dynamically.
 Closed shell SCF:
 Using DIIS extrapolation, IDIIS=  1040.
 NGot=  1879048192 LenX=  1878583581 LenY=  1878354619
 Requested convergence on RMS density matrix=1.00D-08 within 128 cycles.
 Requested convergence on MAX density matrix=1.00D-06.
 Requested convergence on             energy=1.00D-06.
 No special actions if energy rises.
 Fock matrices will be formed incrementally for  20 cycles.

 Cycle   1  Pass 1  IDiag  1:
 FoFJK:  IHMeth= 1 ICntrl=       0 DoSepK=F KAlg= 0 I1Cent=           0 FoldK=F
 IRaf= 770000000 NMat=       1 IRICut=       1 DoRegI=T DoRafI=F ISym2E= 0 IDoP0=0 IntGTp=1.
 FoFCou: FMM=F IPFlag=           0 FMFlag=      100000 FMFlg1=           0
         NFxFlg=           0 DoJE=F BraDBF=F KetDBF=F FulRan=T
         wScrn=  0.000000 ICntrl=         0 IOpCl=  0 I1Cent=           0 NGrid=           0
         NMat0=    1 NMatS0=      1 NMatT0=    0 NMatD0=    1 NMtDS0=    0 NMtDT0=    0
 Symmetry not used in FoFCou.
 E= -2835.31141333275    
 DIIS: error= 2.75D-02 at cycle   1 NSaved=   1.
 NSaved= 1 IEnMin= 1 EnMin= -2835.31141333275     IErMin= 1 ErrMin= 2.75D-02
 ErrMax= 2.75D-02  0.00D+00 EMaxC= 1.00D-01 BMatC= 7.91D-01 BMatP= 7.91D-01
 IDIUse=3 WtCom= 7.25D-01 WtEn= 2.75D-01
 Coeff-Com:  0.100D+01
 Coeff-En:   0.100D+01
 Coeff:      0.100D+01
 Gap=     0.272 Goal=   None    Shift=    0.000
 GapD=    0.272 DampG=1.000 DampE=0.500 DampFc=0.5000 IDamp=-1.
 Damping current iteration by 5.00D-01
 RMSDP=1.35D+00 MaxDP=9.93D+01              OVMax= 9.98D-01

 Cycle   2  Pass 1  IDiag  1:
 RMSU=  6.44D-01    CP:  2.66D+00
 E= -2835.06188261783     Delta-E=        0.249530714922 Rises=F Damp=T
 DIIS: error= 3.17D-02 at cycle   2 NSaved=   2.
 NSaved= 2 IEnMin= 1 EnMin= -2835.31141333275     IErMin= 1 ErrMin= 2.75D-02
 ErrMax= 3.17D-02  0.00D+00 EMaxC= 1.00D-01 BMatC= 2.03D-01 BMatP= 7.91D-01
 IDIUse=3 WtCom= 6.83D-01 WtEn= 3.17D-01
 Coeff-Com:  0.208D+00 0.792D+00
 Coeff-En:   0.649D+00 0.351D+00
 Coeff:      0.348D+00 0.652D+00
 Gap=    -0.099 Goal=   None    Shift=    0.000
 RMSDP=6.70D-01 MaxDP=4.74D+01 DE= 2.50D-01 OVMax= 6.63D-01

 Cycle   3  Pass 1  IDiag  1:
 RMSU=  2.37D-02    CP:  9.99D-01  8.74D-03
 E= -2835.63958762218     Delta-E=       -0.577705004351 Rises=F Damp=F
 DIIS: error= 4.10D-02 at cycle   3 NSaved=   3.
 NSaved= 3 IEnMin= 3 EnMin= -2835.63958762218     IErMin= 1 ErrMin= 2.75D-02
 ErrMax= 4.10D-02  0.00D+00 EMaxC= 1.00D-01 BMatC= 2.30D-01 BMatP= 2.03D-01
 IDIUse=2 WtCom= 0.00D+00 WtEn= 1.00D+00
 EnCoef did     2 forward-backward iterations
 Coeff-En:   0.117D-01 0.924D-01 0.896D+00
 Coeff:      0.117D-01 0.924D-01 0.896D+00
 Gap=     0.364 Goal=   None    Shift=    0.000
 RMSDP=8.95D-02 MaxDP=1.55D+01 DE=-5.78D-01 OVMax= 9.83D-01

 Cycle   4  Pass 1  IDiag  1:
 RMSU=  8.66D-02    CP:  1.16D+00 -2.47D-03  6.56D-01
 E= -2832.32813160985     Delta-E=        3.311456012325 Rises=F Damp=F
 DIIS: error= 2.00D-01 at cycle   4 NSaved=   4.
 NSaved= 4 IEnMin= 3 EnMin= -2835.63958762218     IErMin= 1 ErrMin= 2.75D-02
 ErrMax= 2.00D-01  0.00D+00 EMaxC= 1.00D-01 BMatC= 2.29D+00 BMatP= 2.03D-01
 IDIUse=2 WtCom= 0.00D+00 WtEn= 1.00D+00
 Coeff-En:   0.000D+00 0.000D+00 0.894D+00 0.106D+00
 Coeff:      0.000D+00 0.000D+00 0.894D+00 0.106D+00
 Gap=     0.003 Goal=   None    Shift=    0.000
 RMSDP=3.90D-02 MaxDP=4.66D+00 DE= 3.31D+00 OVMax= 9.98D-01

 Cycle   5  Pass 1  IDiag  1:
 RMSU=  2.38D-02    CP:  1.15D+00 -2.72D-03  7.92D-01  6.45D-01
 E= -2835.75039533927     Delta-E=       -3.422263729417 Rises=F Damp=F
 DIIS: error= 3.13D-02 at cycle   5 NSaved=   5.
 NSaved= 5 IEnMin= 5 EnMin= -2835.75039533927     IErMin= 1 ErrMin= 2.75D-02
 ErrMax= 3.13D-02  0.00D+00 EMaxC= 1.00D-01 BMatC= 1.49D-01 BMatP= 2.03D-01
 IDIUse=3 WtCom= 6.87D-01 WtEn= 3.13D-01
 Coeff-Com:  0.955D-02 0.953D-01 0.418D+00-0.108D-01 0.488D+00
 Coeff-En:   0.000D+00 0.000D+00 0.367D+00 0.000D+00 0.633D+00
 Coeff:      0.656D-02 0.655D-01 0.402D+00-0.745D-02 0.533D+00
 Gap=     0.250 Goal=   None    Shift=    0.000
 RMSDP=2.34D-02 MaxDP=3.07D+00 DE=-3.42D+00 OVMax= 1.42D-01

 Cycle   6  Pass 1  IDiag  1:
 RMSU=  7.97D-03    CP:  1.08D+00 -3.35D-04  8.42D-01  4.50D-01  5.36D-01
 E= -2835.87255244870     Delta-E=       -0.122157109429 Rises=F Damp=F
 DIIS: error= 6.53D-03 at cycle   6 NSaved=   6.
 NSaved= 6 IEnMin= 6 EnMin= -2835.87255244870     IErMin= 6 ErrMin= 6.53D-03
 ErrMax= 6.53D-03  0.00D+00 EMaxC= 1.00D-01 BMatC= 6.86D-03 BMatP= 1.49D-01
 IDIUse=3 WtCom= 9.35D-01 WtEn= 6.53D-02
 Coeff-Com: -0.848D-02 0.367D-01 0.127D+00-0.165D-01 0.255D+00 0.606D+00
 Coeff-En:   0.000D+00 0.000D+00 0.000D+00 0.000D+00 0.000D+00 0.100D+01
 Coeff:     -0.792D-02 0.343D-01 0.119D+00-0.155D-01 0.238D+00 0.632D+00
 Gap=     0.186 Goal=   None    Shift=    0.000
 RMSDP=3.87D-03 MaxDP=2.72D-01 DE=-1.22D-01 OVMax= 3.93D-02

 Cycle   7  Pass 1  IDiag  1:
 RMSU=  3.49D-03    CP:  1.09D+00  4.94D-04  8.13D-01  4.57D-01  5.53D-01
                    CP:  9.72D-01
 E= -2835.87805980158     Delta-E=       -0.005507352886 Rises=F Damp=F
 DIIS: error= 2.54D-03 at cycle   7 NSaved=   7.
 NSaved= 7 IEnMin= 7 EnMin= -2835.87805980158     IErMin= 7 ErrMin= 2.54D-03
 ErrMax= 2.54D-03  0.00D+00 EMaxC= 1.00D-01 BMatC= 1.34D-03 BMatP= 6.86D-03
 IDIUse=3 WtCom= 9.75D-01 WtEn= 2.54D-02
 Coeff-Com: -0.623D-02 0.148D-01 0.713D-02-0.413D-02 0.478D-02 0.295D+00
 Coeff-Com:  0.688D+00
 Coeff-En:   0.000D+00 0.000D+00 0.000D+00 0.000D+00 0.000D+00 0.130D+00
 Coeff-En:   0.870D+00
 Coeff:     -0.608D-02 0.144D-01 0.695D-02-0.403D-02 0.466D-02 0.291D+00
 Coeff:      0.693D+00
 Gap=     0.187 Goal=   None    Shift=    0.000
 RMSDP=2.25D-03 MaxDP=1.77D-01 DE=-5.51D-03 OVMax= 1.16D-02

 Cycle   8  Pass 1  IDiag  1:
 RMSU=  1.23D-03    CP:  1.08D+00  2.07D-04  8.35D-01  4.40D-01  5.42D-01
                    CP:  1.09D+00  8.88D-01
 E= -2835.87929163333     Delta-E=       -0.001231831743 Rises=F Damp=F
 DIIS: error= 4.99D-04 at cycle   8 NSaved=   8.
 NSaved= 8 IEnMin= 8 EnMin= -2835.87929163333     IErMin= 8 ErrMin= 4.99D-04
 ErrMax= 4.99D-04  0.00D+00 EMaxC= 1.00D-01 BMatC= 1.20D-04 BMatP= 1.34D-03
 IDIUse=3 WtCom= 9.95D-01 WtEn= 4.99D-03
 Coeff-Com: -0.331D-02 0.587D-02-0.820D-02-0.402D-03-0.218D-01 0.106D+00
 Coeff-Com:  0.366D+00 0.555D+00
 Coeff-En:   0.000D+00 0.000D+00 0.000D+00 0.000D+00 0.000D+00 0.000D+00
 Coeff-En:   0.000D+00 0.100D+01
 Coeff:     -0.329D-02 0.584D-02-0.816D-02-0.400D-03-0.217D-01 0.106D+00
 Coeff:      0.364D+00 0.558D+00
 Gap=     0.188 Goal=   None    Shift=    0.000
 RMSDP=5.24D-04 MaxDP=6.61D-02 DE=-1.23D-03 OVMax= 2.83D-03

 Cycle   9  Pass 1  IDiag  1:
 RMSU=  2.77D-04    CP:  1.08D+00  2.21D-04  8.31D-01  4.38D-01  5.41D-01
                    CP:  1.10D+00  9.87D-01  1.03D+00
 E= -2835.87940970665     Delta-E=       -0.000118073325 Rises=F Damp=F
 DIIS: error= 3.20D-04 at cycle   9 NSaved=   9.
 NSaved= 9 IEnMin= 9 EnMin= -2835.87940970665     IErMin= 9 ErrMin= 3.20D-04
 ErrMax= 3.20D-04  0.00D+00 EMaxC= 1.00D-01 BMatC= 1.05D-05 BMatP= 1.20D-04
 IDIUse=3 WtCom= 9.97D-01 WtEn= 3.20D-03
 Coeff-Com: -0.988D-03 0.193D-02-0.505D-02 0.346D-03-0.759D-02 0.262D-02
 Coeff-Com:  0.402D-01 0.188D+00 0.780D+00
 Coeff-En:   0.000D+00 0.000D+00 0.000D+00 0.000D+00 0.000D+00 0.000D+00
 Coeff-En:   0.000D+00 0.000D+00 0.100D+01
 Coeff:     -0.985D-03 0.192D-02-0.503D-02 0.345D-03-0.757D-02 0.261D-02
 Coeff:      0.401D-01 0.188D+00 0.781D+00
 Gap=     0.187 Goal=   None    Shift=    0.000
 RMSDP=2.19D-04 MaxDP=1.64D-02 DE=-1.18D-04 OVMax= 2.51D-03

 Cycle  10  Pass 1  IDiag  1:
 RMSU=  1.05D-04    CP:  1.08D+00  2.06D-04  8.28D-01  4.38D-01  5.37D-01
                    CP:  1.09D+00  9.73D-01  9.96D-01  8.14D-01
 E= -2835.87942734763     Delta-E=       -0.000017640980 Rises=F Damp=F
 DIIS: error= 1.84D-04 at cycle  10 NSaved=  10.
 NSaved=10 IEnMin=10 EnMin= -2835.87942734763     IErMin=10 ErrMin= 1.84D-04
 ErrMax= 1.84D-04  0.00D+00 EMaxC= 1.00D-01 BMatC= 2.45D-06 BMatP= 1.05D-05
 IDIUse=3 WtCom= 9.98D-01 WtEn= 1.84D-03
 Coeff-Com: -0.151D-03 0.351D-03-0.150D-02 0.252D-03 0.240D-03-0.152D-01
 Coeff-Com: -0.397D-01-0.228D-01 0.334D+00 0.744D+00
 Coeff-En:   0.000D+00 0.000D+00 0.000D+00 0.000D+00 0.000D+00 0.000D+00
 Coeff-En:   0.000D+00 0.000D+00 0.000D+00 0.100D+01
 Coeff:     -0.151D-03 0.351D-03-0.149D-02 0.252D-03 0.240D-03-0.152D-01
 Coeff:     -0.396D-01-0.228D-01 0.334D+00 0.745D+00
 Gap=     0.187 Goal=   None    Shift=    0.000
 RMSDP=1.02D-04 MaxDP=7.12D-03 DE=-1.76D-05 OVMax= 1.60D-03

 Cycle  11  Pass 1  IDiag  1:
 RMSU=  4.46D-05    CP:  1.08D+00  2.24D-04  8.28D-01  4.38D-01  5.36D-01
                    CP:  1.10D+00  9.90D-01  1.00D+00  8.91D-01  1.04D+00
 E= -2835.87943154903     Delta-E=       -0.000004201403 Rises=F Damp=F
 DIIS: error= 3.75D-05 at cycle  11 NSaved=  11.
 NSaved=11 IEnMin=11 EnMin= -2835.87943154903     IErMin=11 ErrMin= 3.75D-05
 ErrMax= 3.75D-05  0.00D+00 EMaxC= 1.00D-01 BMatC= 3.40D-07 BMatP= 2.45D-06
 IDIUse=1 WtCom= 1.00D+00 WtEn= 0.00D+00
 Coeff-Com: -0.102D-04 0.172D-03-0.662D-04 0.459D-04 0.897D-03-0.735D-02
 Coeff-Com: -0.227D-01-0.381D-01 0.413D-01 0.323D+00 0.702D+00
 Coeff:     -0.102D-04 0.172D-03-0.662D-04 0.459D-04 0.897D-03-0.735D-02
 Coeff:     -0.227D-01-0.381D-01 0.413D-01 0.323D+00 0.702D+00
 Gap=     0.187 Goal=   None    Shift=    0.000
 RMSDP=7.03D-05 MaxDP=1.30D-02 DE=-4.20D-06 OVMax= 4.91D-04

 Cycle  12  Pass 1  IDiag  1:
 RMSU=  2.15D-05    CP:  1.08D+00  2.17D-04  8.28D-01  4.38D-01  5.36D-01
                    CP:  1.10D+00  9.92D-01  1.02D+00  8.86D-01  1.05D+00
                    CP:  8.44D-01
 E= -2835.87943213153     Delta-E=       -0.000000582491 Rises=F Damp=F
 DIIS: error= 1.75D-05 at cycle  12 NSaved=  12.
 NSaved=12 IEnMin=12 EnMin= -2835.87943213153     IErMin=12 ErrMin= 1.75D-05
 ErrMax= 1.75D-05  0.00D+00 EMaxC= 1.00D-01 BMatC= 7.37D-08 BMatP= 3.40D-07
 IDIUse=1 WtCom= 1.00D+00 WtEn= 0.00D+00
 Coeff-Com:  0.378D-04-0.237D-05 0.434D-03 0.661D-05 0.400D-03-0.189D-02
 Coeff-Com: -0.601D-02-0.150D-01-0.382D-01 0.603D-02 0.331D+00 0.723D+00
 Coeff:      0.378D-04-0.237D-05 0.434D-03 0.661D-05 0.400D-03-0.189D-02
 Coeff:     -0.601D-02-0.150D-01-0.382D-01 0.603D-02 0.331D+00 0.723D+00
 Gap=     0.187 Goal=   None    Shift=    0.000
 RMSDP=1.11D-05 MaxDP=6.99D-04 DE=-5.82D-07 OVMax= 3.17D-04

 Cycle  13  Pass 1  IDiag  1:
 RMSU=  6.53D-06    CP:  1.08D+00  2.19D-04  8.28D-01  4.38D-01  5.36D-01
                    CP:  1.10D+00  9.92D-01  1.02D+00  8.86D-01  1.08D+00
                    CP:  8.92D-01  8.76D-01
 E= -2835.87943225298     Delta-E=       -0.000000121449 Rises=F Damp=F
 DIIS: error= 8.06D-06 at cycle  13 NSaved=  13.
 NSaved=13 IEnMin=13 EnMin= -2835.87943225298     IErMin=13 ErrMin= 8.06D-06
 ErrMax= 8.06D-06  0.00D+00 EMaxC= 1.00D-01 BMatC= 1.03D-08 BMatP= 7.37D-08
 IDIUse=1 WtCom= 1.00D+00 WtEn= 0.00D+00
 Coeff-Com:  0.251D-04-0.256D-04 0.243D-03-0.640D-05 0.561D-04-0.142D-03
 Coeff-Com: -0.301D-03-0.153D-02-0.183D-01-0.360D-01 0.414D-01 0.285D+00
 Coeff-Com:  0.730D+00
 Coeff:      0.251D-04-0.256D-04 0.243D-03-0.640D-05 0.561D-04-0.142D-03
 Coeff:     -0.301D-03-0.153D-02-0.183D-01-0.360D-01 0.414D-01 0.285D+00
 Coeff:      0.730D+00
 Gap=     0.187 Goal=   None    Shift=    0.000
 RMSDP=1.02D-05 MaxDP=2.22D-03 DE=-1.21D-07 OVMax= 8.27D-05

 Cycle  14  Pass 1  IDiag  1:
 RMSU=  3.35D-06    CP:  1.08D+00  2.20D-04  8.28D-01  4.38D-01  5.36D-01
                    CP:  1.10D+00  9.94D-01  1.02D+00  8.87D-01  1.08D+00
                    CP:  9.08D-01  9.92D-01  9.47D-01
 E= -2835.87943226883     Delta-E=       -0.000000015857 Rises=F Damp=F
 DIIS: error= 2.60D-06 at cycle  14 NSaved=  14.
 NSaved=14 IEnMin=14 EnMin= -2835.87943226883     IErMin=14 ErrMin= 2.60D-06
 ErrMax= 2.60D-06  0.00D+00 EMaxC= 1.00D-01 BMatC= 2.86D-09 BMatP= 1.03D-08
 IDIUse=1 WtCom= 1.00D+00 WtEn= 0.00D+00
 Coeff-Com:  0.116D-04-0.266D-04 0.620D-04 0.116D-05-0.458D-04 0.106D-03
 Coeff-Com:  0.491D-03 0.213D-02 0.193D-02-0.108D-01-0.468D-01-0.292D-01
 Coeff-Com:  0.308D+00 0.774D+00
 Coeff:      0.116D-04-0.266D-04 0.620D-04 0.116D-05-0.458D-04 0.106D-03
 Coeff:      0.491D-03 0.213D-02 0.193D-02-0.108D-01-0.468D-01-0.292D-01
 Coeff:      0.308D+00 0.774D+00
 Gap=     0.187 Goal=   None    Shift=    0.000
 RMSDP=4.29D-06 MaxDP=6.45D-04 DE=-1.59D-08 OVMax= 3.78D-05

 Cycle  15  Pass 1  IDiag  1:
 RMSU=  1.05D-06    CP:  1.08D+00  2.20D-04  8.28D-01  4.38D-01  5.36D-01
                    CP:  1.10D+00  9.94D-01  1.02D+00  8.89D-01  1.08D+00
                    CP:  9.01D-01  1.02D+00  1.03D+00  9.72D-01
 E= -2835.87943227203     Delta-E=       -0.000000003201 Rises=F Damp=F
 DIIS: error= 1.30D-06 at cycle  15 NSaved=  15.
 NSaved=15 IEnMin=15 EnMin= -2835.87943227203     IErMin=15 ErrMin= 1.30D-06
 ErrMax= 1.30D-06  0.00D+00 EMaxC= 1.00D-01 BMatC= 3.34D-10 BMatP= 2.86D-09
 IDIUse=1 WtCom= 1.00D+00 WtEn= 0.00D+00
 Coeff-Com:  0.528D-05-0.118D-04 0.443D-05 0.293D-06-0.229D-04 0.851D-05
 Coeff-Com:  0.849D-04 0.820D-03 0.267D-02 0.204D-02-0.216D-01-0.447D-01
 Coeff-Com:  0.171D-01 0.262D+00 0.781D+00
 Coeff:      0.528D-05-0.118D-04 0.443D-05 0.293D-06-0.229D-04 0.851D-05
 Coeff:      0.849D-04 0.820D-03 0.267D-02 0.204D-02-0.216D-01-0.447D-01
 Coeff:      0.171D-01 0.262D+00 0.781D+00
 Gap=     0.187 Goal=   None    Shift=    0.000
 RMSDP=1.94D-06 MaxDP=1.64D-04 DE=-3.20D-09 OVMax= 9.90D-06

 Cycle  16  Pass 1  IDiag  1:
 RMSU=  3.05D-07    CP:  1.08D+00  2.20D-04  8.28D-01  4.38D-01  5.36D-01
                    CP:  1.10D+00  9.94D-01  1.02D+00  8.89D-01  1.08D+00
                    CP:  9.01D-01  1.02D+00  1.06D+00  1.02D+00  1.02D+00
 E= -2835.87943227266     Delta-E=       -0.000000000626 Rises=F Damp=F
 DIIS: error= 4.10D-07 at cycle  16 NSaved=  16.
 NSaved=16 IEnMin=16 EnMin= -2835.87943227266     IErMin=16 ErrMin= 4.10D-07
 ErrMax= 4.10D-07  0.00D+00 EMaxC= 1.00D-01 BMatC= 4.80D-11 BMatP= 3.34D-10
 IDIUse=1 WtCom= 1.00D+00 WtEn= 0.00D+00
 Coeff-Com:  0.194D-05-0.383D-05-0.203D-05-0.141D-07-0.628D-05-0.166D-04
 Coeff-Com: -0.194D-04 0.134D-03 0.101D-02 0.267D-02-0.437D-02-0.160D-01
 Coeff-Com: -0.282D-01 0.220D-01 0.347D+00 0.675D+00
 Coeff:      0.194D-05-0.383D-05-0.203D-05-0.141D-07-0.628D-05-0.166D-04
 Coeff:     -0.194D-04 0.134D-03 0.101D-02 0.267D-02-0.437D-02-0.160D-01
 Coeff:     -0.282D-01 0.220D-01 0.347D+00 0.675D+00
 Gap=     0.187 Goal=   None    Shift=    0.000
 RMSDP=5.32D-07 MaxDP=5.86D-05 DE=-6.26D-10 OVMax= 2.58D-06

 Cycle  17  Pass 1  IDiag  1:
 RMSU=  1.85D-07    CP:  1.08D+00  2.20D-04  8.28D-01  4.38D-01  5.36D-01
                    CP:  1.10D+00  9.94D-01  1.02D+00  8.89D-01  1.08D+00
                    CP:  8.98D-01  1.02D+00  1.06D+00  1.04D+00  9.91D-01
                    CP:  1.03D+00
 E= -2835.87943227252     Delta-E=        0.000000000138 Rises=F Damp=F
 DIIS: error= 1.38D-07 at cycle  17 NSaved=  17.
 NSaved=17 IEnMin=16 EnMin= -2835.87943227266     IErMin=17 ErrMin= 1.38D-07
 ErrMax= 1.38D-07  0.00D+00 EMaxC= 1.00D-01 BMatC= 4.01D-12 BMatP= 4.80D-11
 IDIUse=1 WtCom= 1.00D+00 WtEn= 0.00D+00
 Coeff-Com:  0.193D-06-0.246D-06 0.116D-06-0.789D-07 0.378D-06-0.114D-04
 Coeff-Com: -0.172D-04-0.848D-04-0.110D-03 0.686D-03 0.189D-02 0.249D-02
 Coeff-Com: -0.876D-02-0.323D-01-0.711D-02 0.223D+00 0.820D+00
 Coeff:      0.193D-06-0.246D-06 0.116D-06-0.789D-07 0.378D-06-0.114D-04
 Coeff:     -0.172D-04-0.848D-04-0.110D-03 0.686D-03 0.189D-02 0.249D-02
 Coeff:     -0.876D-02-0.323D-01-0.711D-02 0.223D+00 0.820D+00
 Gap=     0.187 Goal=   None    Shift=    0.000
 RMSDP=2.78D-07 MaxDP=3.67D-05 DE= 1.38D-10 OVMax= 9.10D-07

 Cycle  18  Pass 1  IDiag  1:
 RMSU=  5.20D-08    CP:  1.08D+00  2.20D-04  8.28D-01  4.38D-01  5.36D-01
                    CP:  1.10D+00  9.94D-01  1.02D+00  8.89D-01  1.08D+00
                    CP:  8.98D-01  1.02D+00  1.06D+00  1.04D+00  1.03D+00
                    CP:  1.11D+00  9.21D-01
 E= -2835.87943227273     Delta-E=       -0.000000000213 Rises=F Damp=F
 DIIS: error= 3.02D-08 at cycle  18 NSaved=  18.
 NSaved=18 IEnMin=18 EnMin= -2835.87943227273     IErMin=18 ErrMin= 3.02D-08
 ErrMax= 3.02D-08  0.00D+00 EMaxC= 1.00D-01 BMatC= 3.31D-13 BMatP= 4.01D-12
 IDIUse=1 WtCom= 1.00D+00 WtEn= 0.00D+00
 Coeff-Com:  0.144D-07 0.251D-07 0.261D-06-0.250D-07 0.341D-06-0.408D-05
 Coeff-Com: -0.374D-05-0.403D-04-0.121D-03 0.194D-04 0.854D-03 0.196D-02
 Coeff-Com: -0.247D-03-0.135D-01-0.317D-01 0.310D-01 0.302D+00 0.710D+00
 Coeff:      0.144D-07 0.251D-07 0.261D-06-0.250D-07 0.341D-06-0.408D-05
 Coeff:     -0.374D-05-0.403D-04-0.121D-03 0.194D-04 0.854D-03 0.196D-02
 Coeff:     -0.247D-03-0.135D-01-0.317D-01 0.310D-01 0.302D+00 0.710D+00
 Gap=     0.187 Goal=   None    Shift=    0.000
 RMSDP=3.77D-08 MaxDP=3.16D-06 DE=-2.13D-10 OVMax= 4.34D-07

 Cycle  19  Pass 1  IDiag  1:
 RMSU=  1.67D-08    CP:  1.08D+00  2.20D-04  8.28D-01  4.38D-01  5.36D-01
                    CP:  1.10D+00  9.94D-01  1.02D+00  8.89D-01  1.08D+00
                    CP:  8.98D-01  1.02D+00  1.06D+00  1.04D+00  1.03D+00
                    CP:  1.12D+00  9.77D-01  9.00D-01
 E= -2835.87943227265     Delta-E=        0.000000000085 Rises=F Damp=F
 DIIS: error= 2.28D-08 at cycle  19 NSaved=  19.
 NSaved=19 IEnMin=18 EnMin= -2835.87943227273     IErMin=19 ErrMin= 2.28D-08
 ErrMax= 2.28D-08  0.00D+00 EMaxC= 1.00D-01 BMatC= 8.13D-14 BMatP= 3.31D-13
 IDIUse=1 WtCom= 1.00D+00 WtEn= 0.00D+00
 Coeff-Com: -0.304D-07 0.454D-07 0.320D-07-0.943D-08 0.107D-06 0.386D-06
 Coeff-Com:  0.262D-05-0.109D-05-0.234D-04-0.104D-03-0.151D-04 0.309D-03
 Coeff-Com:  0.177D-02 0.102D-04-0.124D-01-0.256D-01-0.293D-01 0.338D+00
 Coeff-Com:  0.727D+00
 Coeff:     -0.304D-07 0.454D-07 0.320D-07-0.943D-08 0.107D-06 0.386D-06
 Coeff:      0.262D-05-0.109D-05-0.234D-04-0.104D-03-0.151D-04 0.309D-03
 Coeff:      0.177D-02 0.102D-04-0.124D-01-0.256D-01-0.293D-01 0.338D+00
 Coeff:      0.727D+00
 Gap=     0.187 Goal=   None    Shift=    0.000
 RMSDP=1.40D-08 MaxDP=9.69D-07 DE= 8.55D-11 OVMax= 1.55D-07

 Cycle  20  Pass 1  IDiag  1:
 RMSU=  6.68D-09    CP:  1.08D+00  2.20D-04  8.28D-01  4.38D-01  5.36D-01
                    CP:  1.10D+00  9.94D-01  1.02D+00  8.89D-01  1.08D+00
                    CP:  8.98D-01  1.02D+00  1.06D+00  1.04D+00  1.03D+00
                    CP:  1.14D+00  9.59D-01  9.41D-01  9.28D-01
 E= -2835.87943227259     Delta-E=        0.000000000059 Rises=F Damp=F
 DIIS: error= 6.19D-09 at cycle  20 NSaved=  20.
 NSaved=20 IEnMin=18 EnMin= -2835.87943227273     IErMin=20 ErrMin= 6.19D-09
 ErrMax= 6.19D-09  0.00D+00 EMaxC= 1.00D-01 BMatC= 4.90D-15 BMatP= 8.13D-14
 IDIUse=1 WtCom= 1.00D+00 WtEn= 0.00D+00
 Coeff-Com: -0.601D-08-0.703D-08-0.712D-08 0.242D-08 0.428D-07 0.538D-06
 Coeff-Com:  0.791D-06 0.281D-05 0.605D-05-0.202D-04-0.863D-04-0.128D-03
 Coeff-Com:  0.472D-03 0.128D-02 0.126D-02-0.756D-02-0.440D-01 0.175D-01
 Coeff-Com:  0.175D+00 0.856D+00
 Coeff:     -0.601D-08-0.703D-08-0.712D-08 0.242D-08 0.428D-07 0.538D-06
 Coeff:      0.791D-06 0.281D-05 0.605D-05-0.202D-04-0.863D-04-0.128D-03
 Coeff:      0.472D-03 0.128D-02 0.126D-02-0.756D-02-0.440D-01 0.175D-01
 Coeff:      0.175D+00 0.856D+00
 Gap=     0.187 Goal=   None    Shift=    0.000
 RMSDP=6.20D-09 MaxDP=4.26D-07 DE= 5.91D-11 OVMax= 8.46D-08

 SCF Done:  E(RM062X) =  -2835.87943227     A.U. after   20 cycles
            NFock= 20  Conv=0.62D-08     -V/T= 2.0025
 KE= 2.828705377140D+03 PE=-1.031802438430D+04 EE= 2.861863483459D+03
 Leave Link  502 at Mon Apr  4 21:18:03 2022, MaxMem=  1879048192 cpu:            4499.0 elap:             746.6
 (Enter /gpfs/software/gaussian16/sse4/tar/g16/l601.exe)
 Copying SCF densities to generalized density rwf, IOpCl= 0 IROHF=0.

 **********************************************************************

            Population analysis using the SCF density.

 **********************************************************************

 Orbital symmetries:
       Occupied  (A) (A) (A) (A) (A) (A) (A) (A) (A) (A) (A) (A)
                 (A) (A) (A) (A) (A) (A) (A) (A) (A) (A) (A) (A)
                 (A) (A) (A) (A) (A) (A) (A) (A) (A) (A) (A) (A)
                 (A) (A) (A) (A) (A) (A) (A) (A) (A) (A) (A) (A)
                 (A) (A) (A) (A) (A) (A) (A) (A) (A) (A) (A) (A)
                 (A) (A) (A) (A) (A) (A) (A) (A) (A) (A) (A) (A)
                 (A) (A) (A) (A) (A) (A) (A) (A) (A) (A) (A) (A)
                 (A)
       Virtual   (A) (A) (A) (A) (A) (A) (A) (A) (A) (A) (A) (A)
                 (A) (A) (A) (A) (A) (A) (A) (A) (A) (A) (A) (A)
                 (A) (A) (A) (A) (A) (A) (A) (A) (A) (A) (A) (A)
                 (A) (A) (A) (A) (A) (A) (A) (A) (A) (A) (A) (A)
                 (A) (A) (A) (A) (A) (A) (A) (A) (A) (A) (A) (A)
                 (A) (A) (A) (A) (A) (A) (A) (A) (A) (A) (A) (A)
                 (A) (A) (A) (A) (A) (A) (A) (A) (A) (A) (A) (A)
                 (A) (A) (A) (A) (A) (A) (A) (A) (A) (A) (A) (A)
                 (A) (A) (A) (A) (A) (A) (A) (A) (A) (A) (A) (A)
                 (A) (A) (A) (A) (A) (A) (A) (A) (A) (A) (A) (A)
                 (A) (A) (A) (A) (A) (A) (A) (A) (A) (A) (A) (A)
                 (A) (A) (A) (A) (A) (A) (A) (A) (A) (A) (A) (A)
                 (A) (A) (A) (A) (A) (A) (A) (A) (A) (A) (A) (A)
                 (A) (A) (A) (A) (A) (A) (A) (A) (A) (A) (A) (A)
                 (A) (A) (A) (A) (A) (A) (A) (A) (A) (A) (A) (A)
                 (A) (A) (A) (A) (A) (A) (A) (A) (A) (A) (A) (A)
                 (A) (A) (A) (A) (A) (A) (A) (A) (A) (A) (A) (A)
                 (A) (A) (A) (A) (A) (A) (A) (A) (A) (A) (A) (A)
                 (A) (A) (A) (A) (A) (A) (A) (A) (A) (A) (A) (A)
                 (A) (A) (A) (A) (A) (A) (A) (A) (A) (A) (A) (A)
                 (A) (A) (A) (A) (A) (A) (A) (A) (A) (A) (A) (A)
                 (A) (A) (A) (A) (A) (A) (A) (A) (A) (A) (A) (A)
                 (A) (A) (A) (A) (A) (A) (A) (A) (A) (A) (A) (A)
                 (A) (A) (A) (A) (A) (A) (A) (A) (A) (A) (A) (A)
                 (A) (A) (A) (A) (A) (A) (A) (A) (A) (A) (A) (A)
                 (A) (A) (A) (A) (A) (A) (A) (A) (A) (A) (A) (A)
                 (A) (A) (A) (A) (A) (A) (A) (A) (A) (A) (A) (A)
                 (A) (A) (A) (A) (A) (A) (A) (A) (A) (A) (A) (A)
                 (A) (A) (A) (A) (A) (A) (A) (A) (A) (A) (A) (A)
                 (A) (A) (A) (A) (A) (A) (A) (A) (A) (A) (A) (A)
                 (A) (A) (A) (A) (A) (A) (A) (A) (A) (A)
 The electronic state is 1-A.
 Alpha  occ. eigenvalues -- -102.60308-102.60284-102.57372-102.55955-102.55235
 Alpha  occ. eigenvalues --  -19.44185 -10.53406 -10.52644 -10.51228 -10.49081
 Alpha  occ. eigenvalues --  -10.48865 -10.48406 -10.47601 -10.47398 -10.46464
 Alpha  occ. eigenvalues --  -10.46085 -10.45693 -10.44198  -9.74613  -9.74576
 Alpha  occ. eigenvalues --   -9.71723  -9.70191  -9.69507  -7.47122  -7.47089
 Alpha  occ. eigenvalues --   -7.46457  -7.46446  -7.46418  -7.46404  -7.44217
 Alpha  occ. eigenvalues --   -7.43576  -7.43552  -7.42711  -7.42050  -7.42010
 Alpha  occ. eigenvalues --   -7.42003  -7.41366  -7.41355  -1.00521  -0.94046
 Alpha  occ. eigenvalues --   -0.89714  -0.88346  -0.85794  -0.85041  -0.83275
 Alpha  occ. eigenvalues --   -0.79841  -0.75456  -0.74275  -0.69989  -0.66491
 Alpha  occ. eigenvalues --   -0.62396  -0.59365  -0.55708  -0.54483  -0.50246
 Alpha  occ. eigenvalues --   -0.47699  -0.45912  -0.44481  -0.43821  -0.41700
 Alpha  occ. eigenvalues --   -0.40950  -0.40308  -0.39740  -0.38160  -0.37396
 Alpha  occ. eigenvalues --   -0.35308  -0.35182  -0.33867  -0.33805  -0.33147
 Alpha  occ. eigenvalues --   -0.32724  -0.32361  -0.31159  -0.29876  -0.29842
 Alpha  occ. eigenvalues --   -0.27371  -0.27351  -0.26621  -0.25646  -0.24720
 Alpha  occ. eigenvalues --   -0.22026  -0.21326  -0.18409  -0.17738  -0.10679
 Alpha virt. eigenvalues --    0.08018   0.08510   0.09230   0.09303   0.10285
 Alpha virt. eigenvalues --    0.11443   0.11984   0.13071   0.13137   0.13630
 Alpha virt. eigenvalues --    0.13748   0.14226   0.14759   0.14820   0.15751
 Alpha virt. eigenvalues --    0.15859   0.16372   0.17205   0.17366   0.17762
 Alpha virt. eigenvalues --    0.18095   0.18134   0.18355   0.18372   0.19456
 Alpha virt. eigenvalues --    0.19976   0.20074   0.20475   0.20517   0.21850
 Alpha virt. eigenvalues --    0.22173   0.22296   0.22324   0.23020   0.23444
 Alpha virt. eigenvalues --    0.23730   0.23769   0.24158   0.24750   0.25530
 Alpha virt. eigenvalues --    0.26309   0.26632   0.26967   0.27111   0.27507
 Alpha virt. eigenvalues --    0.28125   0.28177   0.28975   0.29139   0.29353
 Alpha virt. eigenvalues --    0.29562   0.29844   0.30475   0.30961   0.31031
 Alpha virt. eigenvalues --    0.31951   0.32070   0.32641   0.32808   0.33210
 Alpha virt. eigenvalues --    0.33421   0.33558   0.34026   0.34734   0.35821
 Alpha virt. eigenvalues --    0.35922   0.36072   0.36198   0.37698   0.38364
 Alpha virt. eigenvalues --    0.38639   0.39486   0.40123   0.40276   0.40841
 Alpha virt. eigenvalues --    0.41819   0.42936   0.43355   0.43721   0.44080
 Alpha virt. eigenvalues --    0.45503   0.46148   0.46566   0.46897   0.47362
 Alpha virt. eigenvalues --    0.47655   0.48189   0.49405   0.51800   0.53204
 Alpha virt. eigenvalues --    0.54000   0.54419   0.54993   0.56298   0.56485
 Alpha virt. eigenvalues --    0.56965   0.57485   0.57948   0.58103   0.59712
 Alpha virt. eigenvalues --    0.60117   0.60567   0.60825   0.61623   0.62463
 Alpha virt. eigenvalues --    0.63408   0.64380   0.65145   0.65729   0.66850
 Alpha virt. eigenvalues --    0.67861   0.68317   0.69038   0.70189   0.71119
 Alpha virt. eigenvalues --    0.71263   0.72955   0.73127   0.73850   0.74837
 Alpha virt. eigenvalues --    0.75109   0.75585   0.76248   0.78184   0.78976
 Alpha virt. eigenvalues --    0.79251   0.80489   0.81084   0.81319   0.82363
 Alpha virt. eigenvalues --    0.82796   0.84416   0.84784   0.85678   0.87024
 Alpha virt. eigenvalues --    0.87446   0.88947   0.91215   0.92823   0.95027
 Alpha virt. eigenvalues --    0.96467   0.96997   0.97378   0.97980   0.99339
 Alpha virt. eigenvalues --    0.99870   1.00541   1.00712   1.00956   1.01862
 Alpha virt. eigenvalues --    1.02301   1.02398   1.03293   1.03407   1.03866
 Alpha virt. eigenvalues --    1.04147   1.05419   1.05805   1.05836   1.06512
 Alpha virt. eigenvalues --    1.06716   1.06859   1.07508   1.08205   1.09330
 Alpha virt. eigenvalues --    1.09894   1.09990   1.10282   1.10843   1.12257
 Alpha virt. eigenvalues --    1.12781   1.13131   1.13778   1.15256   1.16069
 Alpha virt. eigenvalues --    1.16499   1.17181   1.18843   1.20054   1.21887
 Alpha virt. eigenvalues --    1.22333   1.23775   1.24192   1.25151   1.26215
 Alpha virt. eigenvalues --    1.26827   1.32563   1.33064   1.34630   1.36739
 Alpha virt. eigenvalues --    1.38841   1.39264   1.39859   1.40803   1.41559
 Alpha virt. eigenvalues --    1.41752   1.42691   1.43463   1.43835   1.45325
 Alpha virt. eigenvalues --    1.46750   1.47523   1.47960   1.49203   1.50730
 Alpha virt. eigenvalues --    1.53575   1.55269   1.57080   1.57437   1.60807
 Alpha virt. eigenvalues --    1.64262   1.65371   1.67561   1.68991   1.71326
 Alpha virt. eigenvalues --    1.71775   1.74121   1.79288   1.81397   1.81761
 Alpha virt. eigenvalues --    1.83134   1.84144   1.86587   1.87812   1.88978
 Alpha virt. eigenvalues --    1.91046   1.91135   1.93430   1.94667   1.97255
 Alpha virt. eigenvalues --    1.98040   1.98581   2.00785   2.01653   2.02169
 Alpha virt. eigenvalues --    2.03586   2.04455   2.06644   2.06839   2.08751
 Alpha virt. eigenvalues --    2.09710   2.10793   2.15468   2.16822   2.20481
 Alpha virt. eigenvalues --    2.20898   2.24911   2.28961   2.30165   2.34210
 Alpha virt. eigenvalues --    2.35772   2.36210   2.36853   2.38284   2.40088
 Alpha virt. eigenvalues --    2.40566   2.41309   2.42936   2.43578   2.45363
 Alpha virt. eigenvalues --    2.45952   2.46907   2.47908   2.51300   2.53796
 Alpha virt. eigenvalues --    2.54676   2.57033   2.58106   2.58996   2.61041
 Alpha virt. eigenvalues --    2.63587   2.65542   2.69270   2.71385   2.71557
 Alpha virt. eigenvalues --    2.73152   2.74891   2.76102   2.78296   2.80179
 Alpha virt. eigenvalues --    2.81102   2.82744   2.84725   2.86462   2.88646
 Alpha virt. eigenvalues --    2.91229   2.91901   2.93680   2.94202   2.97880
 Alpha virt. eigenvalues --    2.98395   3.01301   3.03050   3.05092   3.07197
 Alpha virt. eigenvalues --    3.11820   3.14503   3.16400   3.19921   3.22002
 Alpha virt. eigenvalues --    3.23646   3.25153   3.31229   3.32406   3.35217
 Alpha virt. eigenvalues --    3.36124   3.37065   3.39831   3.44438   3.50551
 Alpha virt. eigenvalues --    3.52722   3.57127   3.57656   3.63347   3.69316
 Alpha virt. eigenvalues --    3.76022   3.76201   3.78822   3.86180   3.91621
 Alpha virt. eigenvalues --    4.01489   4.02586   4.18719   4.21975   4.28136
 Alpha virt. eigenvalues --    4.33632   4.61453   4.87736   4.92237   5.35586
 Alpha virt. eigenvalues --    5.52105   6.00095  10.04294  10.07930  10.08065
 Alpha virt. eigenvalues --   10.12166  10.13708  23.60469  23.69984  23.88339
 Alpha virt. eigenvalues --   24.01931  24.02877  24.08761  24.10551  24.18524
 Alpha virt. eigenvalues --   24.18754  24.24965  24.28489  24.35796  25.97341
 Alpha virt. eigenvalues --   26.02121  26.06291  26.06789  26.12036  26.26925
 Alpha virt. eigenvalues --   26.37233  26.39938  26.44558  26.55190  26.70199
 Alpha virt. eigenvalues --   26.84504  26.86719  26.98722  27.05578  50.31295
 Alpha virt. eigenvalues --  216.14341 216.18078 216.18642 216.22678 216.24988
          Condensed to atoms (all electrons):
               1          2          3          4          5          6
     1  C   41.211599  -5.711729  -6.130533  -5.556065 -10.689316  -2.888429
     2  C   -5.711729  23.758243   0.633682  -1.161596  -1.168218  -4.840072
     3  C   -6.130533   0.633682  21.932651   3.487935  -4.788439  -3.287152
     4  C   -5.556065  -1.161596   3.487935  23.735050  -3.041158  -5.735287
     5  C  -10.689316  -1.168218  -4.788439  -3.041158  27.459056   2.990970
     6  C   -2.888429  -4.840072  -3.287152  -5.735287   2.990970  20.323132
     7  Cl   0.415554   1.224218  -1.609471   0.465116   0.292861  -0.586279
     8  H    0.040857  -0.012952  -0.098105  -0.136121   0.175460   0.085345
     9  Cl   0.299730   0.031112   0.296483  -1.740267   0.638951  -0.324128
    10  O   -0.212203   0.014963   0.133054  -0.116246   0.099517  -0.032322
    11  Cl  -0.229948  -2.423855   1.083329   0.014829   0.295867   0.182810
    12  C   -3.219488  -4.937997  -2.938179  -2.841781  -2.047733   8.098413
    13  C    0.918422   2.245898   5.928969   1.419369  -8.637795  -2.709050
    14  C    0.160310   1.201128   0.295479  -0.392685  -0.381467  -1.232254
    15  C   -0.756334  -2.794792  -7.819515  -3.182350   7.364710  -0.299087
    16  C   -0.302585  -0.566105  -1.301133  -0.090131  -1.089770  -2.470167
    17  C    0.041661  -0.084156   0.507416  -0.300161  -0.264775  -0.611131
    18  Cl  -0.001129  -0.001678   0.000945  -0.002278  -0.071271  -0.055898
    19  H    0.000230   0.001135   0.010863   0.000600   0.002389   0.014572
    20  Cl  -0.007445  -0.010197  -0.091626   0.005573  -0.077345  -0.251843
    21  H   -0.007180   0.007058   0.049401  -0.024702   0.042319   0.137147
    22  H   -0.007638  -0.016150  -0.001469  -0.006005   0.029018   0.049580
               7          8          9         10         11         12
     1  C    0.415554   0.040857   0.299730  -0.212203  -0.229948  -3.219488
     2  C    1.224218  -0.012952   0.031112   0.014963  -2.423855  -4.937997
     3  C   -1.609471  -0.098105   0.296483   0.133054   1.083329  -2.938179
     4  C    0.465116  -0.136121  -1.740267  -0.116246   0.014829  -2.841781
     5  C    0.292861   0.175460   0.638951   0.099517   0.295867  -2.047733
     6  C   -0.586279   0.085345  -0.324128  -0.032322   0.182810   8.098413
     7  Cl  18.159383  -0.002185   0.010119  -0.010311  -0.427467  -0.342657
     8  H   -0.002185   0.549136  -0.039262  -0.000547   0.001479   0.119029
     9  Cl   0.010119  -0.039262  17.790540   0.061100  -0.052027  -0.075718
    10  O   -0.010311  -0.000547   0.061100   8.280710   0.072250   0.025804
    11  Cl  -0.427467   0.001479  -0.052027   0.072250  17.988595   0.342328
    12  C   -0.342657   0.119029  -0.075718   0.025804   0.342328  27.508867
    13  C   -0.421140   0.027097   0.008418   0.000486  -0.192619  -6.761824
    14  C   -0.662767  -0.006272  -0.000297   0.000074  -0.029490  -4.791541
    15  C    0.072833   0.111774  -0.108117  -0.001102   0.045480   5.321125
    16  C    0.006932   0.032605  -0.005221  -0.000026   0.009815  -2.000925
    17  C   -0.119707  -0.005004  -0.001666  -0.000048  -0.007141  -4.474831
    18  Cl  -0.001122   0.000199  -0.000119   0.000002  -0.000026  -0.034190
    19  H   -0.001136   0.000001   0.000002  -0.000000  -0.000000   0.079713
    20  Cl   0.001356   0.000393  -0.001421   0.000002   0.000043  -0.785905
    21  H   -0.000276  -0.000617   0.001387  -0.000018   0.000074   0.104691
    22  H   -0.051286  -0.000043   0.000042   0.000009   0.001500   0.081541
              13         14         15         16         17         18
     1  C    0.918422   0.160310  -0.756334  -0.302585   0.041661  -0.001129
     2  C    2.245898   1.201128  -2.794792  -0.566105  -0.084156  -0.001678
     3  C    5.928969   0.295479  -7.819515  -1.301133   0.507416   0.000945
     4  C    1.419369  -0.392685  -3.182350  -0.090131  -0.300161  -0.002278
     5  C   -8.637795  -0.381467   7.364710  -1.089770  -0.264775  -0.071271
     6  C   -2.709050  -1.232254  -0.299087  -2.470167  -0.611131  -0.055898
     7  Cl  -0.421140  -0.662767   0.072833   0.006932  -0.119707  -0.001122
     8  H    0.027097  -0.006272   0.111774   0.032605  -0.005004   0.000199
     9  Cl   0.008418  -0.000297  -0.108117  -0.005221  -0.001666  -0.000119
    10  O    0.000486   0.000074  -0.001102  -0.000026  -0.000048   0.000002
    11  Cl  -0.192619  -0.029490   0.045480   0.009815  -0.007141  -0.000026
    12  C   -6.761824  -4.791541   5.321125  -2.000925  -4.474831  -0.034190
    13  C   32.961743  -2.942556 -12.655608  -2.492013  -1.184095   0.013134
    14  C   -2.942556  22.550596   0.616228 -10.921969   2.541859   0.089503
    15  C  -12.655608   0.616228  26.367817   2.440953  -7.881479  -0.144088
    16  C   -2.492013 -10.921969   2.440953  36.005185 -11.259885   0.699092
    17  C   -1.184095   2.541859  -7.881479 -11.259885  30.109703  -1.393691
    18  Cl   0.013134   0.089503  -0.144088   0.699092  -1.393691  17.694954
    19  H   -0.066297   0.253309  -0.033704   0.020766   0.072923  -0.013464
    20  Cl   0.511439   0.374809   0.193786  -0.892872   0.062708  -0.185769
    21  H    0.004102  -0.010705   0.260328  -0.250606   0.024429  -0.001798
    22  H    0.239215  -0.048260   0.060367  -0.030984  -0.000284  -0.000879
              19         20         21         22
     1  C    0.000230  -0.007445  -0.007180  -0.007638
     2  C    0.001135  -0.010197   0.007058  -0.016150
     3  C    0.010863  -0.091626   0.049401  -0.001469
     4  C    0.000600   0.005573  -0.024702  -0.006005
     5  C    0.002389  -0.077345   0.042319   0.029018
     6  C    0.014572  -0.251843   0.137147   0.049580
     7  Cl  -0.001136   0.001356  -0.000276  -0.051286
     8  H    0.000001   0.000393  -0.000617  -0.000043
     9  Cl   0.000002  -0.001421   0.001387   0.000042
    10  O   -0.000000   0.000002  -0.000018   0.000009
    11  Cl  -0.000000   0.000043   0.000074   0.001500
    12  C    0.079713  -0.785905   0.104691   0.081541
    13  C   -0.066297   0.511439   0.004102   0.239215
    14  C    0.253309   0.374809  -0.010705  -0.048260
    15  C   -0.033704   0.193786   0.260328   0.060367
    16  C    0.020766  -0.892872  -0.250606  -0.030984
    17  C    0.072923   0.062708   0.024429  -0.000284
    18  Cl  -0.013464  -0.185769  -0.001798  -0.000879
    19  H    0.507013  -0.000885   0.000073  -0.010369
    20  Cl  -0.000885  17.731405  -0.023498   0.000782
    21  H    0.000073  -0.023498   0.507160  -0.000157
    22  H   -0.010369   0.000782  -0.000157   0.530647
 Mulliken charges:
               1
     1  C   -1.368341
     2  C    0.612058
     3  C   -0.294585
     4  C    1.198359
     5  C   -1.133830
     6  C   -0.558870
     7  Cl   0.587430
     8  H    0.157733
     9  Cl   0.210360
    10  O   -0.315150
    11  Cl   0.324174
    12  C   -0.428742
    13  C   -0.215296
    14  C   -0.663035
    15  C   -1.179224
    16  C    0.459045
    17  C    0.227354
    18  Cl   0.409571
    19  H    0.162266
    20  Cl   0.446512
    21  H    0.181388
    22  H    0.180822
 Sum of Mulliken charges =  -1.00000
 Mulliken charges with hydrogens summed into heavy atoms:
               1
     1  C   -1.368341
     2  C    0.612058
     3  C   -0.294585
     4  C    1.198359
     5  C   -0.976097
     6  C   -0.558870
     7  Cl   0.587430
     9  Cl   0.210360
    10  O   -0.315150
    11  Cl   0.324174
    12  C   -0.428742
    13  C   -0.034474
    14  C   -0.500769
    15  C   -0.997836
    16  C    0.459045
    17  C    0.227354
    18  Cl   0.409571
    20  Cl   0.446512
 Electronic spatial extent (au):  <R**2>=           9293.4324
 Charge=             -1.0000 electrons
 Dipole moment (field-independent basis, Debye):
    X=             -9.3903    Y=             -2.5987    Z=             -0.0025  Tot=              9.7433
 Quadrupole moment (field-independent basis, Debye-Ang):
   XX=           -227.1009   YY=           -154.8948   ZZ=           -144.9257
   XY=             -7.9330   XZ=              0.0733   YZ=              0.0827
 Traceless Quadrupole moment (field-independent basis, Debye-Ang):
   XX=            -51.4605   YY=             20.7457   ZZ=             30.7147
   XY=             -7.9330   XZ=              0.0733   YZ=              0.0827
 Octapole moment (field-independent basis, Debye-Ang**2):
  XXX=           -161.4658  YYY=            -25.2315  ZZZ=              0.1533  XYY=            -51.4520
  XXY=            -56.0618  XXZ=              0.3501  XZZ=              3.6327  YZZ=              1.1500
  YYZ=             -0.0762  XYZ=              0.0597
 Hexadecapole moment (field-independent basis, Debye-Ang**3):
 XXXX=         -11198.3822 YYYY=          -2913.2601 ZZZZ=           -171.5790 XXXY=           -256.4746
 XXXZ=              1.6118 YYYX=            -57.7725 YYYZ=              0.5188 ZZZX=             -0.1390
 ZZZY=             -0.1333 XXYY=          -2191.7932 XXZZ=          -1612.9413 YYZZ=           -527.8593
 XXYZ=              0.5708 YYXZ=              0.3434 ZZXY=            -13.0039
 N-N= 1.791576091429D+03 E-N=-1.031802438506D+04  KE= 2.828705377140D+03
 No NMR shielding tensors so no spin-rotation constants.
 Leave Link  601 at Mon Apr  4 21:18:04 2022, MaxMem=  1879048192 cpu:               8.1 elap:               1.4
 (Enter /gpfs/software/gaussian16/sse4/tar/g16/l701.exe)
 ... and contract with generalized density number  0.
 Compute integral first derivatives.
 Leave Link  701 at Mon Apr  4 21:18:06 2022, MaxMem=  1879048192 cpu:               8.0 elap:               1.4
 (Enter /gpfs/software/gaussian16/sse4/tar/g16/l702.exe)
 L702 exits ... SP integral derivatives will be done elsewhere.
 Leave Link  702 at Mon Apr  4 21:18:06 2022, MaxMem=  1879048192 cpu:               0.3 elap:               0.1
 (Enter /gpfs/software/gaussian16/sse4/tar/g16/l703.exe)
 Integral derivatives from FoFJK, PRISM(SPDF).
 Compute integral first derivatives, UseDBF=F ICtDFT=           0.
 Calling FoFJK, ICntrl=      2127 FMM=F ISym2X=0 I1Cent= 0 IOpClX= 0 NMat=1 NMatS=1 NMatT=0.
 FoFJK:  IHMeth= 1 ICntrl=    2127 DoSepK=F KAlg= 0 I1Cent=           0 FoldK=F
 IRaf=         0 NMat=       1 IRICut=       1 DoRegI=T DoRafI=F ISym2E= 0 IDoP0=0 IntGTp=1.
 FoFCou: FMM=F IPFlag=           0 FMFlag=      100000 FMFlg1=         800
         NFxFlg=           0 DoJE=F BraDBF=F KetDBF=F FulRan=T
         wScrn=  0.000000 ICntrl=      2127 IOpCl=  0 I1Cent=           0 NGrid=           0
         NMat0=    1 NMatS0=      1 NMatT0=    0 NMatD0=    1 NMtDS0=    0 NMtDT0=    0
 Symmetry not used in FoFCou.
 Leave Link  703 at Mon Apr  4 21:19:26 2022, MaxMem=  1879048192 cpu:             481.4 elap:              80.4
 (Enter /gpfs/software/gaussian16/sse4/tar/g16/l716.exe)
 Dipole        =-3.69442999D+00-1.02240521D+00-9.92664469D-04
 ***** Axes restored to original set *****
 -------------------------------------------------------------------
 Center     Atomic                   Forces (Hartrees/Bohr)
 Number     Number              X              Y              Z
 -------------------------------------------------------------------
      1        6           0.010163547    0.010548138   -0.017500394
      2        6          -0.015664092    0.020808080   -0.011526913
      3        6           0.034483389    0.011180670   -0.033306516
      4        6           0.044610475   -0.042028828    0.015364530
      5        6          -0.069248220    0.042989047   -0.000687457
      6        6           0.026181133   -0.039750811    0.024544136
      7       17           0.003696543   -0.004808806    0.002499973
      8        1           0.005997185   -0.003614396   -0.000097470
      9       17          -0.005710494    0.006728060   -0.003199529
     10        8          -0.009966810   -0.001045692    0.007440040
     11       17           0.004078515    0.001160521   -0.003866748
     12        6          -0.016374718   -0.000265124    0.010523153
     13        6           0.021176184   -0.011586021   -0.001215228
     14        6          -0.019204961    0.005624802    0.006459675
     15        6           0.005950231   -0.000151157   -0.003652390
     16        6          -0.023519540    0.000613414    0.014326036
     17        6          -0.002328399   -0.003465741    0.005066796
     18       17           0.008896002    0.000565288   -0.006269186
     19        1          -0.001491112    0.003595849   -0.002738529
     20       17           0.003791704    0.001334400   -0.003895030
     21        1          -0.000201599   -0.002738712    0.002963272
     22        1          -0.005314962    0.004307018   -0.001232218
 -------------------------------------------------------------------
 Cartesian Forces:  Max     0.069248220 RMS     0.017460831
 Leave Link  716 at Mon Apr  4 21:19:26 2022, MaxMem=  1879048192 cpu:               0.3 elap:               0.1
 (Enter /gpfs/software/gaussian16/sse4/tar/g16/l103.exe)

 GradGradGradGradGradGradGradGradGradGradGradGradGradGradGradGradGradGrad
 Berny optimization.
 FormGI is forming the generalized inverse of G from B-inverse, IUseBI=4.
 GSVD:  received Info=                   1 from GESDD.
 Internal  Forces:  Max     0.048535466 RMS     0.009491918
 Search for a local minimum.
 Step number   1 out of a maximum of  121
 All quantities printed in internal units (Hartrees-Bohrs-Radians)
 RMS Force = .94919D-02 SwitMx=.10000D-02 MixMth= 1
 Mixed Optimization -- RFO/linear search
 Second derivative matrix not updated -- first step.
 ITU=  0
     Eigenvalues ---    0.00230   0.01028   0.01051   0.01071   0.01350
     Eigenvalues ---    0.01397   0.01516   0.01628   0.01878   0.01915
     Eigenvalues ---    0.01984   0.01994   0.02022   0.02100   0.02134
     Eigenvalues ---    0.02164   0.02196   0.02245   0.02268   0.16000
     Eigenvalues ---    0.16000   0.16000   0.16000   0.22366   0.23431
     Eigenvalues ---    0.23463   0.24605   0.25000   0.25000   0.25000
     Eigenvalues ---    0.25000   0.25000   0.25000   0.25000   0.25000
     Eigenvalues ---    0.25000   0.25000   0.28225   0.31017   0.31068
     Eigenvalues ---    0.31164   0.32498   0.33132   0.33215   0.33852
     Eigenvalues ---    0.34951   0.35315   0.35452   0.35854   0.36238
     Eigenvalues ---    0.39022   0.39967   0.41350   0.43906   0.44051
     Eigenvalues ---    0.46685   0.47535   0.51240   0.52882   0.93126
 RFO step:  Lambda=-2.73109045D-02 EMin= 2.30000000D-03
 Linear search not attempted -- first point.
 Iteration  1 RMS(Cart)=  0.05783237 RMS(Int)=  0.00040551
 Iteration  2 RMS(Cart)=  0.00056055 RMS(Int)=  0.00002210
 Iteration  3 RMS(Cart)=  0.00000026 RMS(Int)=  0.00002210
 ITry= 1 IFail=0 DXMaxC= 1.57D-01 DCOld= 1.00D+10 DXMaxT= 3.00D-01 DXLimC= 3.00D+00 Rises=F
 Variable       Old X    -DE/DX   Delta X   Delta X   Delta X     New X
                                 (Linear)    (Quad)   (Total)
    R1        2.81059  -0.01129   0.00000  -0.03188  -0.03192   2.77867
    R2        2.77479  -0.02361   0.00000  -0.06366  -0.06370   2.71109
    R3        2.31525   0.01098   0.00000   0.01146   0.01146   2.32671
    R4        2.56257   0.01227   0.00000   0.02283   0.02282   2.58540
    R5        3.29401  -0.00541   0.00000  -0.01596  -0.01596   3.27805
    R6        2.85088  -0.04854   0.00000  -0.13890  -0.13886   2.71202
    R7        3.29583   0.00646   0.00000   0.01910   0.01910   3.31493
    R8        2.71592  -0.04281   0.00000  -0.10163  -0.10162   2.61430
    R9        3.24580   0.00915   0.00000   0.02501   0.02501   3.27081
   R10        2.56576   0.03312   0.00000   0.05959   0.05963   2.62540
   R11        2.04310   0.00016   0.00000   0.00043   0.00043   2.04352
   R12        2.91648  -0.03318   0.00000  -0.10718  -0.10718   2.80930
   R13        2.65597   0.00011   0.00000   0.00012   0.00014   2.65611
   R14        2.68334  -0.01185   0.00000  -0.02680  -0.02680   2.65654
   R15        2.66293  -0.01765   0.00000  -0.03727  -0.03725   2.62568
   R16        2.03710  -0.00233   0.00000  -0.00599  -0.00599   2.03112
   R17        2.61936   0.00035   0.00000   0.00120   0.00120   2.62055
   R18        2.05755  -0.00454   0.00000  -0.01204  -0.01204   2.04551
   R19        2.66574  -0.01950   0.00000  -0.04222  -0.04224   2.62349
   R20        2.04947  -0.00323   0.00000  -0.00847  -0.00847   2.04100
   R21        2.62054   0.00155   0.00000   0.00319   0.00317   2.62371
   R22        3.26942   0.00485   0.00000   0.01375   0.01375   3.28317
   R23        3.25676   0.01022   0.00000   0.02843   0.02843   3.28519
    A1        1.99283  -0.01027   0.00000  -0.04258  -0.04266   1.95017
    A2        2.15313  -0.00173   0.00000  -0.00347  -0.00343   2.14970
    A3        2.13722   0.01200   0.00000   0.04605   0.04609   2.18332
    A4        2.12934   0.01096   0.00000   0.04042   0.04037   2.16971
    A5        1.98938  -0.00233   0.00000  -0.00885  -0.00883   1.98055
    A6        2.16447  -0.00863   0.00000  -0.03157  -0.03154   2.13292
    A7        2.15040  -0.00801   0.00000  -0.02315  -0.02312   2.12729
    A8        2.02408   0.00594   0.00000   0.01856   0.01854   2.04262
    A9        2.10870   0.00207   0.00000   0.00459   0.00457   2.11327
   A10        2.11478   0.00911   0.00000   0.02675   0.02672   2.14150
   A11        2.08062  -0.00796   0.00000  -0.02563  -0.02562   2.05500
   A12        2.08779  -0.00116   0.00000  -0.00111  -0.00110   2.08669
   A13        2.17393   0.00190   0.00000   0.00681   0.00686   2.18078
   A14        1.94174   0.00620   0.00000   0.03477   0.03475   1.97649
   A15        2.16752  -0.00810   0.00000  -0.04158  -0.04160   2.12592
   A16        2.00507  -0.00370   0.00000  -0.00824  -0.00815   1.99692
   A17        2.25074  -0.00670   0.00000  -0.02671  -0.02676   2.22398
   A18        2.02738   0.01040   0.00000   0.03496   0.03491   2.06229
   A19        2.17061   0.00471   0.00000   0.01734   0.01733   2.18794
   A20        2.13032  -0.01222   0.00000  -0.04369  -0.04370   2.08662
   A21        1.98225   0.00751   0.00000   0.02635   0.02637   2.00862
   A22        2.15481  -0.00494   0.00000  -0.01890  -0.01886   2.13595
   A23        2.15412  -0.00420   0.00000  -0.02615  -0.02617   2.12795
   A24        1.97425   0.00914   0.00000   0.04505   0.04503   2.01928
   A25        2.10846   0.00062   0.00000   0.00493   0.00495   2.11341
   A26        2.07688   0.00118   0.00000   0.00547   0.00546   2.08234
   A27        2.09784  -0.00180   0.00000  -0.01040  -0.01040   2.08744
   A28        2.15839  -0.00350   0.00000  -0.01534  -0.01536   2.14303
   A29        2.13212  -0.00073   0.00000  -0.00557  -0.00556   2.12656
   A30        1.99267   0.00423   0.00000   0.02092   0.02093   2.01360
   A31        2.09673   0.00269   0.00000   0.00981   0.00977   2.10649
   A32        2.05346   0.00324   0.00000   0.01161   0.01163   2.06510
   A33        2.13300  -0.00592   0.00000  -0.02142  -0.02140   2.11159
   A34        2.06572  -0.00238   0.00000  -0.00683  -0.00686   2.05886
   A35        2.06697   0.00736   0.00000   0.02565   0.02566   2.09263
   A36        2.15050  -0.00497   0.00000  -0.01881  -0.01880   2.13169
    D1       -0.00023   0.00002   0.00000   0.00059   0.00060   0.00037
    D2       -3.14028   0.00003   0.00000   0.00064   0.00065  -3.13963
    D3        3.14016   0.00005   0.00000   0.00116   0.00117   3.14132
    D4        0.00011   0.00006   0.00000   0.00121   0.00121   0.00132
    D5       -0.00375   0.00003   0.00000   0.00081   0.00082  -0.00293
    D6        3.13684   0.00010   0.00000   0.00217   0.00217   3.13901
    D7        3.13903   0.00001   0.00000   0.00028   0.00029   3.13932
    D8       -0.00356   0.00008   0.00000   0.00164   0.00164  -0.00193
    D9        0.00389  -0.00006   0.00000  -0.00131  -0.00131   0.00258
   D10       -3.13521   0.00002   0.00000   0.00033   0.00033  -3.13488
   D11       -3.13940  -0.00006   0.00000  -0.00133  -0.00133  -3.14074
   D12        0.00468   0.00002   0.00000   0.00031   0.00031   0.00499
   D13       -0.00340   0.00004   0.00000   0.00054   0.00053  -0.00287
   D14        3.13780   0.00003   0.00000   0.00005   0.00005   3.13785
   D15        3.13559  -0.00004   0.00000  -0.00116  -0.00116   3.13443
   D16       -0.00639  -0.00005   0.00000  -0.00165  -0.00164  -0.00804
   D17        0.00441  -0.00006   0.00000  -0.00166  -0.00168   0.00274
   D18       -3.13667   0.00001   0.00000  -0.00023  -0.00022  -3.13688
   D19       -3.13617  -0.00012   0.00000  -0.00302  -0.00303  -3.13921
   D20        0.00593  -0.00005   0.00000  -0.00159  -0.00157   0.00436
   D21       -0.00079   0.00008   0.00000   0.00112   0.00110   0.00031
   D22        3.14114   0.00009   0.00000   0.00156   0.00155  -3.14050
   D23        3.14022  -0.00000   0.00000  -0.00047  -0.00046   3.13977
   D24       -0.00104   0.00001   0.00000  -0.00003  -0.00001  -0.00104
   D25       -0.01147  -0.00020   0.00000  -0.00680  -0.00680  -0.01827
   D26        3.13108  -0.00019   0.00000  -0.00640  -0.00641   3.12467
   D27        3.12973  -0.00022   0.00000  -0.00731  -0.00730   3.12243
   D28       -0.01090  -0.00020   0.00000  -0.00691  -0.00691  -0.01782
   D29        3.13978   0.00006   0.00000   0.00132   0.00132   3.14110
   D30       -0.00298   0.00002   0.00000   0.00042   0.00044  -0.00253
   D31       -0.00270   0.00004   0.00000   0.00091   0.00091  -0.00179
   D32        3.13773  -0.00000   0.00000   0.00002   0.00003   3.13776
   D33        3.14063   0.00001   0.00000   0.00006   0.00007   3.14070
   D34       -0.00076  -0.00005   0.00000  -0.00107  -0.00106  -0.00181
   D35       -0.00010   0.00002   0.00000   0.00042   0.00042   0.00032
   D36       -3.14149  -0.00003   0.00000  -0.00071  -0.00070   3.14099
   D37        0.00330  -0.00009   0.00000  -0.00163  -0.00163   0.00168
   D38       -3.13914  -0.00007   0.00000  -0.00119  -0.00118  -3.14033
   D39       -3.13723  -0.00004   0.00000  -0.00078  -0.00076  -3.13799
   D40        0.00351  -0.00002   0.00000  -0.00034  -0.00032   0.00319
   D41       -0.00084   0.00003   0.00000   0.00085   0.00086   0.00002
   D42        3.14027   0.00004   0.00000   0.00089   0.00090   3.14117
   D43       -3.14157   0.00001   0.00000   0.00040   0.00041  -3.14116
   D44       -0.00046   0.00001   0.00000   0.00043   0.00045  -0.00001
   D45        0.00238  -0.00005   0.00000  -0.00108  -0.00108   0.00131
   D46       -3.13879  -0.00007   0.00000  -0.00145  -0.00145  -3.14024
   D47       -3.13940   0.00000   0.00000  -0.00003  -0.00002  -3.13942
   D48        0.00261  -0.00002   0.00000  -0.00040  -0.00039   0.00222
   D49       -0.00184   0.00001   0.00000   0.00037   0.00038  -0.00146
   D50        3.14025   0.00001   0.00000   0.00032   0.00033   3.14059
   D51        3.13931   0.00004   0.00000   0.00077   0.00077   3.14009
   D52       -0.00178   0.00003   0.00000   0.00072   0.00073  -0.00105
         Item               Value     Threshold  Converged?
 Maximum Force            0.048535     0.000450     NO 
 RMS     Force            0.009492     0.000300     NO 
 Maximum Displacement     0.156968     0.001800     NO 
 RMS     Displacement     0.057961     0.001200     NO 
 Predicted change in Energy=-1.474080D-02
 Lowest energy point so far.  Saving SCF results.
 GradGradGradGradGradGradGradGradGradGradGradGradGradGradGradGradGradGrad

 Leave Link  103 at Mon Apr  4 21:19:31 2022, MaxMem=  1879048192 cpu:              28.2 elap:               4.7
 (Enter /gpfs/software/gaussian16/sse4/tar/g16/l202.exe)
                          Input orientation:                          
 ---------------------------------------------------------------------
 Center     Atomic      Atomic             Coordinates (Angstroms)
 Number     Number       Type             X           Y           Z
 ---------------------------------------------------------------------
      1          6           0       -8.036839   -1.482591    6.660341
      2          6           0       -7.256947   -2.565611    7.277542
      3          6           0       -6.006435   -2.943762    6.871329
      4          6           0       -7.326521   -0.867596    5.576162
      5          6           0       -6.060568   -1.269130    5.188854
      6          6           0       -5.334576   -2.294433    5.782019
      7         17           0       -5.253339   -4.269594    7.738618
      8          1           0       -5.667243   -0.698647    4.358648
      9         17           0       -8.106272    0.428045    4.734081
     10          8           0       -9.161665   -1.159850    7.043171
     11         17           0       -8.076186   -3.343692    8.593789
     12          6           0       -3.982805   -2.599372    5.243724
     13          6           0       -3.112892   -3.585347    5.740398
     14          6           0       -1.859623   -3.818758    5.187760
     15          6           0       -3.490633   -1.866642    4.149606
     16          6           0       -2.238714   -2.094258    3.594407
     17          6           0       -1.403974   -3.077797    4.107760
     18         17           0        0.169789   -3.395542    3.441051
     19          1           0       -1.230317   -4.592044    5.609272
     20         17           0       -1.746053   -1.118266    2.244144
     21          1           0       -4.068724   -1.083228    3.682072
     22          1           0       -3.376704   -4.207136    6.576472
 ---------------------------------------------------------------------
                    Distance matrix (angstroms):
                    1          2          3          4          5
     1  C    0.000000
     2  C    1.470408   0.000000
     3  C    2.510393   1.368132   0.000000
     4  C    1.434648   2.404743   2.780386   0.000000
     5  C    2.473154   2.734008   2.374457   1.383428   0.000000
     6  C    2.955125   2.450640   1.435138   2.458879   1.389300
     7  Cl   4.083863   2.670318   1.754188   4.532978   4.019416
     8  H    3.395194   3.812172   3.386615   2.064966   1.081387
     9  Cl   2.714006   4.019020   4.510679   1.730837   2.696688
    10  O    1.231241   2.378874   3.628683   2.367548   3.614863
    11  Cl   2.683928   1.734668   2.722257   3.974812   4.467674
    12  C    4.437251   3.854551   2.619692   3.780212   2.467722
    13  C    5.432599   4.536063   3.172260   5.016753   3.789176
    14  C    6.766400   5.921881   4.560272   6.224724   4.914117
    15  C    5.207617   4.945468   3.859692   4.212741   2.835775
    16  C    6.587286   6.242620   5.065135   5.596233   4.222518
    17  C    7.283903   6.675862   5.370095   6.489819   5.111154
    18  Cl   9.020641   8.400230   7.079313   8.194136   6.811299
    19  H    7.556599   6.573418   5.207776   7.143970   5.877910
    20  Cl   7.694772   7.602621   6.549361   6.504368   5.225812
    21  H    4.977501   5.028879   4.169852   3.774561   2.504474
    22  H    5.398800   4.271111   2.932327   5.268226   4.214320
                    6          7          8          9         10
     6  C    0.000000
     7  Cl   2.781392   0.000000
     8  H    2.164067   4.934286   0.000000
     9  Cl   4.023973   6.263728   2.712793   0.000000
    10  O    4.186215   5.042734   4.430616   2.994522   0.000000
    11  Cl   4.064902   3.091453   5.543979   5.396689   2.889956
    12  C    1.486618   3.260122   2.689508   5.140815   5.668406
    13  C    2.569839   3.007091   4.094751   6.484893   6.645894
    14  C    3.840835   4.269361   4.992043   7.567152   7.989503
    15  C    2.499580   4.665010   2.479020   5.187612   6.405690
    16  C    3.796060   5.567273   3.779763   6.487612   7.790657
    17  C    4.343550   5.424124   4.888636   7.589730   8.513337
    18  Cl   6.081990   6.974480   6.495089   9.207874  10.249372
    19  H    4.706782   4.563200   6.033980   8.558388   8.760268
    20  Cl   5.174690   7.240246   4.474700   7.003089   8.833102
    21  H    2.734808   5.292618   1.777898   4.437619   6.102532
    22  H    2.850062   2.208222   4.740761   6.873727   6.555115
                   11         12         13         14         15
    11  Cl   0.000000
    12  C    5.341603   0.000000
    13  C    5.730143   1.405553   0.000000
    14  C    7.104392   2.449068   1.389450   0.000000
    15  C    6.554368   1.405781   2.372183   2.747493   0.000000
    16  C    7.786590   2.453006   2.755505   2.378315   1.388293
    17  C    8.044474   2.858263   2.417335   1.386737   2.413046
    18  Cl   9.723658   4.596472   4.012358   2.710834   4.029675
    19  H    7.571767   3.417683   2.138860   1.082436   3.829813
    20  Cl   9.238025   4.024203   4.492051   3.996302   2.689686
    21  H    6.730113   2.178263   3.378005   3.824964   1.080053
    22  H    5.186544   2.174507   1.074820   2.093059   3.373510
                   16         17         18         19         20
    16  C    0.000000
    17  C    1.388406   0.000000
    18  Cl   2.741851   1.738446   0.000000
    19  H    3.363849   2.139542   2.844837   0.000000
    20  Cl   1.737379   2.725773   3.207650   4.863866   0.000000
    21  H    2.092559   3.355653   4.834241   4.907386   2.731971
    22  H    3.827791   3.355832   4.802829   2.385499   5.564998
                   21         22
    21  H    0.000000
    22  H    4.314539   0.000000
 Stoichiometry    C12H4Cl5O(1-)
 Framework group  C1[X(C12H4Cl5O)]
 Deg. of freedom    60
 Full point group                 C1      NOp   1
 RotChk:  IX=0 Diff= 8.76D-03
 Largest Abelian subgroup         C1      NOp   1
 Largest concise Abelian subgroup C1      NOp   1
                         Standard orientation:                         
 ---------------------------------------------------------------------
 Center     Atomic      Atomic             Coordinates (Angstroms)
 Number     Number       Type             X           Y           Z
 ---------------------------------------------------------------------
      1          6           0        3.455342    0.691335   -0.004980
      2          6           0        2.963484   -0.694358    0.000367
      3          6           0        1.640576   -1.043208    0.002804
      4          6           0        2.377195    1.637808   -0.006854
      5          6           0        1.047506    1.255968   -0.007285
      6          6           0        0.596855   -0.058204   -0.002876
      7         17           0        1.268052   -2.757302    0.019693
      8          1           0        0.363073    2.093173   -0.013443
      9         17           0        2.782316    3.320565   -0.009152
     10          8           0        4.651927    0.981395   -0.006814
     11         17           0        4.231733   -1.877822    0.005930
     12          6           0       -0.870499   -0.296741   -0.005482
     13          6           0       -1.489432   -1.558554   -0.023672
     14          6           0       -2.870610   -1.709940   -0.024467
     15          6           0       -1.751143    0.798915    0.009537
     16          6           0       -3.131826    0.653776    0.007102
     17          6           0       -3.711808   -0.607584   -0.009101
     18         17           0       -5.435596   -0.832849   -0.011215
     19          1           0       -3.294497   -2.705838   -0.037696
     20         17           0       -4.111461    2.088519    0.024753
     21          1           0       -1.392943    1.817727    0.024698
     22          1           0       -0.920645   -2.470399   -0.039756
 ---------------------------------------------------------------------
 Rotational constants (GHZ):           0.4408301           0.1344735           0.1030440
 Leave Link  202 at Mon Apr  4 21:19:31 2022, MaxMem=  1879048192 cpu:               0.4 elap:               0.1
 (Enter /gpfs/software/gaussian16/sse4/tar/g16/l301.exe)
 Standard basis: 6-311+G(d,p) (5D, 7F)
 Ernie: Thresh=  0.10000D-02 Tol=  0.10000D-05 Strict=F.
 There are   478 symmetry adapted cartesian basis functions of A   symmetry.
 There are   460 symmetry adapted basis functions of A   symmetry.
   460 basis functions,   765 primitive gaussians,   478 cartesian basis functions
    85 alpha electrons       85 beta electrons
       nuclear repulsion energy      1810.9514974846 Hartrees.
 IExCor= 4336 DFT=T Ex+Corr=M062X ExCW=0 ScaHFX=  0.540000
 ScaDFX=  1.000000  1.000000  1.000000  1.000000 ScalE2=  1.000000  1.000000
 IRadAn=      5 IRanWt=     -1 IRanGd=            0 ICorTp=0 IEmpDi=  4
 NAtoms=   22 NActive=   22 NUniq=   22 SFac= 1.00D+00 NAtFMM=   60 NAOKFM=F Big=F
 Integral buffers will be    131072 words long.
 Raffenetti 2 integral format.
 Two-electron integral symmetry is turned on.
 Leave Link  301 at Mon Apr  4 21:19:31 2022, MaxMem=  1879048192 cpu:               0.5 elap:               0.1
 (Enter /gpfs/software/gaussian16/sse4/tar/g16/l302.exe)
 NPDir=0 NMtPBC=     1 NCelOv=     1 NCel=       1 NClECP=     1 NCelD=      1
         NCelK=      1 NCelE2=     1 NClLst=     1 CellRange=     0.0.
 One-electron integrals computed using PRISM.
 One-electron integral symmetry used in STVInt
 NBasis=   460 RedAO= T EigKep=  1.38D-06  NBF=   460
 NBsUse=   454 1.00D-06 EigRej=  8.93D-07 NBFU=   454
 Precomputing XC quadrature grid using
 IXCGrd= 4 IRadAn=           5 IRanWt=          -1 IRanGd=           0 AccXCQ= 0.00D+00.
 Generated NRdTot=       0 NPtTot=           0 NUsed=           0 NTot=          32
 NSgBfM=   466   466   466   466   466 MxSgAt=    22 MxSgA2=    22.
 Leave Link  302 at Mon Apr  4 21:19:36 2022, MaxMem=  1879048192 cpu:              26.9 elap:               4.5
 (Enter /gpfs/software/gaussian16/sse4/tar/g16/l303.exe)
 DipDrv:  MaxL=1.
 Leave Link  303 at Mon Apr  4 21:19:36 2022, MaxMem=  1879048192 cpu:               1.4 elap:               0.3
 (Enter /gpfs/software/gaussian16/sse4/tar/g16/l401.exe)
 Initial guess from the checkpoint file:  "checkpoint.chk"
 B after Tr=    -0.000000   -0.000000   -0.000000
         Rot=    0.999990    0.000004    0.000009    0.004556 Ang=   0.52 deg.
 Guess basis will be translated and rotated to current coordinates.
 JPrj=2 DoOrth=T DoCkMO=T.
 Generating alternative initial guess.
 ExpMin= 4.38D-02 ExpMax= 1.06D+05 ExpMxC= 3.62D+03 IAcc=2 IRadAn=         4 AccDes= 0.00D+00
 Harris functional with IExCor= 1009 and IRadAn=       4 diagonalized for initial guess.
 HarFok:  IExCor= 1009 AccDes= 0.00D+00 IRadAn=         4 IDoV= 1 UseB2=F ITyADJ=14
 ICtDFT=  3500011 ScaDFX=  1.000000  1.000000  1.000000  1.000000
 FoFCou: FMM=F IPFlag=           0 FMFlag=      100000 FMFlg1=           0
         NFxFlg=           0 DoJE=T BraDBF=F KetDBF=T FulRan=T
         wScrn=  0.000000 ICntrl=       500 IOpCl=  0 I1Cent=   200000004 NGrid=           0
         NMat0=    1 NMatS0=      1 NMatT0=    0 NMatD0=    1 NMtDS0=    0 NMtDT0=    0
 Petite list used in FoFCou.
 Harris En= -2834.54975447104    
 Leave Link  401 at Mon Apr  4 21:19:43 2022, MaxMem=  1879048192 cpu:              39.6 elap:               6.6
 (Enter /gpfs/software/gaussian16/sse4/tar/g16/l502.exe)
 Integral symmetry usage will be decided dynamically.
 Closed shell SCF:
 Using DIIS extrapolation, IDIIS=  1040.
 NGot=  1879048192 LenX=  1878583581 LenY=  1878354619
 Requested convergence on RMS density matrix=1.00D-08 within 128 cycles.
 Requested convergence on MAX density matrix=1.00D-06.
 Requested convergence on             energy=1.00D-06.
 No special actions if energy rises.
 Fock matrices will be formed incrementally for  20 cycles.

 Cycle   1  Pass 1  IDiag  1:
 FoFJK:  IHMeth= 1 ICntrl=       0 DoSepK=F KAlg= 0 I1Cent=           0 FoldK=F
 IRaf= 770000000 NMat=       1 IRICut=       1 DoRegI=T DoRafI=F ISym2E= 0 IDoP0=0 IntGTp=1.
 FoFCou: FMM=F IPFlag=           0 FMFlag=      100000 FMFlg1=           0
         NFxFlg=           0 DoJE=F BraDBF=F KetDBF=F FulRan=T
         wScrn=  0.000000 ICntrl=         0 IOpCl=  0 I1Cent=           0 NGrid=           0
         NMat0=    1 NMatS0=      1 NMatT0=    0 NMatD0=    1 NMtDS0=    0 NMtDT0=    0
 Symmetry not used in FoFCou.
 E= -2835.86105194394    
 DIIS: error= 5.80D-03 at cycle   1 NSaved=   1.
 NSaved= 1 IEnMin= 1 EnMin= -2835.86105194394     IErMin= 1 ErrMin= 5.80D-03
 ErrMax= 5.80D-03  0.00D+00 EMaxC= 1.00D-01 BMatC= 2.13D-02 BMatP= 2.13D-02
 IDIUse=3 WtCom= 9.42D-01 WtEn= 5.80D-02
 Coeff-Com:  0.100D+01
 Coeff-En:   0.100D+01
 Coeff:      0.100D+01
 Gap=     0.388 Goal=   None    Shift=    0.000
 GapD=    0.388 DampG=1.000 DampE=1.000 DampFc=1.0000 IDamp=-1.
 RMSDP=2.22D-02 MaxDP=4.18D+00              OVMax= 4.62D-02

 Cycle   2  Pass 1  IDiag  1:
 RMSU=  1.52D-02    CP:  1.14D+00
 E= -2835.89337508920     Delta-E=       -0.032323145258 Rises=F Damp=F
 DIIS: error= 9.14D-04 at cycle   2 NSaved=   2.
 NSaved= 2 IEnMin= 2 EnMin= -2835.89337508920     IErMin= 2 ErrMin= 9.14D-04
 ErrMax= 9.14D-04  0.00D+00 EMaxC= 1.00D-01 BMatC= 7.03D-04 BMatP= 2.13D-02
 IDIUse=3 WtCom= 9.91D-01 WtEn= 9.14D-03
 Coeff-Com: -0.506D-02 0.101D+01
 Coeff-En:   0.000D+00 0.100D+01
 Coeff:     -0.501D-02 0.101D+01
 Gap=     0.189 Goal=   None    Shift=    0.000
 RMSDP=5.44D-03 MaxDP=1.32D+00 DE=-3.23D-02 OVMax= 1.68D-02

 Cycle   3  Pass 1  IDiag  1:
 RMSU=  2.95D-03    CP:  1.18D+00  1.16D+00
 E= -2835.89392615052     Delta-E=       -0.000551061318 Rises=F Damp=F
 DIIS: error= 8.97D-04 at cycle   3 NSaved=   3.
 NSaved= 3 IEnMin= 3 EnMin= -2835.89392615052     IErMin= 3 ErrMin= 8.97D-04
 ErrMax= 8.97D-04  0.00D+00 EMaxC= 1.00D-01 BMatC= 6.25D-04 BMatP= 7.03D-04
 IDIUse=3 WtCom= 9.91D-01 WtEn= 8.97D-03
 Coeff-Com: -0.318D-01 0.500D+00 0.532D+00
 Coeff-En:   0.000D+00 0.211D+00 0.789D+00
 Coeff:     -0.315D-01 0.497D+00 0.534D+00
 Gap=     0.193 Goal=   None    Shift=    0.000
 RMSDP=2.10D-03 MaxDP=5.22D-01 DE=-5.51D-04 OVMax= 6.66D-03

 Cycle   4  Pass 1  IDiag  1:
 RMSU=  1.18D-03    CP:  1.17D+00  1.11D+00  6.49D-01
 E= -2835.89452158009     Delta-E=       -0.000595429568 Rises=F Damp=F
 DIIS: error= 2.63D-04 at cycle   4 NSaved=   4.
 NSaved= 4 IEnMin= 4 EnMin= -2835.89452158009     IErMin= 4 ErrMin= 2.63D-04
 ErrMax= 2.63D-04  0.00D+00 EMaxC= 1.00D-01 BMatC= 2.97D-05 BMatP= 6.25D-04
 IDIUse=3 WtCom= 9.97D-01 WtEn= 2.63D-03
 Coeff-Com: -0.101D-01 0.875D-01 0.193D+00 0.729D+00
 Coeff-En:   0.000D+00 0.000D+00 0.000D+00 0.100D+01
 Coeff:     -0.100D-01 0.873D-01 0.193D+00 0.730D+00
 Gap=     0.192 Goal=   None    Shift=    0.000
 RMSDP=3.78D-04 MaxDP=4.24D-02 DE=-5.95D-04 OVMax= 3.33D-03

 Cycle   5  Pass 1  IDiag  1:
 RMSU=  2.60D-04    CP:  1.17D+00  1.11D+00  7.24D-01  9.48D-01
 E= -2835.89455742334     Delta-E=       -0.000035843253 Rises=F Damp=F
 DIIS: error= 1.27D-04 at cycle   5 NSaved=   5.
 NSaved= 5 IEnMin= 5 EnMin= -2835.89455742334     IErMin= 5 ErrMin= 1.27D-04
 ErrMax= 1.27D-04  0.00D+00 EMaxC= 1.00D-01 BMatC= 7.43D-06 BMatP= 2.97D-05
 IDIUse=3 WtCom= 9.99D-01 WtEn= 1.27D-03
 Coeff-Com: -0.510D-03-0.284D-01 0.122D-01 0.360D+00 0.657D+00
 Coeff-En:   0.000D+00 0.000D+00 0.000D+00 0.000D+00 0.100D+01
 Coeff:     -0.510D-03-0.284D-01 0.122D-01 0.360D+00 0.657D+00
 Gap=     0.193 Goal=   None    Shift=    0.000
 RMSDP=1.72D-04 MaxDP=1.11D-02 DE=-3.58D-05 OVMax= 1.39D-03

 Cycle   6  Pass 1  IDiag  1:
 RMSU=  1.03D-04    CP:  1.17D+00  1.11D+00  7.32D-01  1.03D+00  9.44D-01
 E= -2835.89456580638     Delta-E=       -0.000008383045 Rises=F Damp=F
 DIIS: error= 7.69D-05 at cycle   6 NSaved=   6.
 NSaved= 6 IEnMin= 6 EnMin= -2835.89456580638     IErMin= 6 ErrMin= 7.69D-05
 ErrMax= 7.69D-05  0.00D+00 EMaxC= 1.00D-01 BMatC= 1.37D-06 BMatP= 7.43D-06
 IDIUse=1 WtCom= 1.00D+00 WtEn= 0.00D+00
 Coeff-Com:  0.130D-02-0.301D-01-0.267D-01 0.103D+00 0.355D+00 0.598D+00
 Coeff:      0.130D-02-0.301D-01-0.267D-01 0.103D+00 0.355D+00 0.598D+00
 Gap=     0.193 Goal=   None    Shift=    0.000
 RMSDP=7.77D-05 MaxDP=1.27D-02 DE=-8.38D-06 OVMax= 6.37D-04

 Cycle   7  Pass 1  IDiag  1:
 RMSU=  4.30D-05    CP:  1.17D+00  1.11D+00  7.32D-01  1.07D+00  8.73D-01
                    CP:  8.88D-01
 E= -2835.89456750269     Delta-E=       -0.000001696310 Rises=F Damp=F
 DIIS: error= 3.77D-05 at cycle   7 NSaved=   7.
 NSaved= 7 IEnMin= 7 EnMin= -2835.89456750269     IErMin= 7 ErrMin= 3.77D-05
 ErrMax= 3.77D-05  0.00D+00 EMaxC= 1.00D-01 BMatC= 1.08D-07 BMatP= 1.37D-06
 IDIUse=1 WtCom= 1.00D+00 WtEn= 0.00D+00
 Coeff-Com:  0.523D-03-0.490D-02-0.136D-01-0.240D-01-0.167D-01 0.147D+00
 Coeff-Com:  0.911D+00
 Coeff:      0.523D-03-0.490D-02-0.136D-01-0.240D-01-0.167D-01 0.147D+00
 Coeff:      0.911D+00
 Gap=     0.193 Goal=   None    Shift=    0.000
 RMSDP=2.20D-05 MaxDP=3.67D-03 DE=-1.70D-06 OVMax= 5.47D-04

 Cycle   8  Pass 1  IDiag  1:
 RMSU=  9.38D-06    CP:  1.17D+00  1.10D+00  7.32D-01  1.08D+00  9.09D-01
                    CP:  9.65D-01  1.05D+00
 E= -2835.89456780112     Delta-E=       -0.000000298421 Rises=F Damp=F
 DIIS: error= 2.01D-05 at cycle   8 NSaved=   8.
 NSaved= 8 IEnMin= 8 EnMin= -2835.89456780112     IErMin= 8 ErrMin= 2.01D-05
 ErrMax= 2.01D-05  0.00D+00 EMaxC= 1.00D-01 BMatC= 4.66D-08 BMatP= 1.08D-07
 IDIUse=1 WtCom= 1.00D+00 WtEn= 0.00D+00
 Coeff-Com:  0.100D-03 0.210D-02-0.387D-02-0.264D-01-0.636D-01-0.310D-01
 Coeff-Com:  0.499D+00 0.623D+00
 Coeff:      0.100D-03 0.210D-02-0.387D-02-0.264D-01-0.636D-01-0.310D-01
 Coeff:      0.499D+00 0.623D+00
 Gap=     0.193 Goal=   None    Shift=    0.000
 RMSDP=1.44D-05 MaxDP=2.74D-03 DE=-2.98D-07 OVMax= 1.79D-04

 Cycle   9  Pass 1  IDiag  1:
 RMSU=  7.81D-06    CP:  1.17D+00  1.10D+00  7.30D-01  1.08D+00  8.95D-01
                    CP:  9.69D-01  1.11D+00  8.15D-01
 E= -2835.89456786984     Delta-E=       -0.000000068725 Rises=F Damp=F
 DIIS: error= 4.98D-06 at cycle   9 NSaved=   9.
 NSaved= 9 IEnMin= 9 EnMin= -2835.89456786984     IErMin= 9 ErrMin= 4.98D-06
 ErrMax= 4.98D-06  0.00D+00 EMaxC= 1.00D-01 BMatC= 5.22D-09 BMatP= 4.66D-08
 IDIUse=1 WtCom= 1.00D+00 WtEn= 0.00D+00
 Coeff-Com: -0.594D-04 0.211D-02 0.542D-03-0.786D-02-0.278D-01-0.494D-01
 Coeff-Com:  0.774D-01 0.282D+00 0.723D+00
 Coeff:     -0.594D-04 0.211D-02 0.542D-03-0.786D-02-0.278D-01-0.494D-01
 Coeff:      0.774D-01 0.282D+00 0.723D+00
 Gap=     0.193 Goal=   None    Shift=    0.000
 RMSDP=4.92D-06 MaxDP=9.60D-04 DE=-6.87D-08 OVMax= 7.20D-05

 Cycle  10  Pass 1  IDiag  1:
 RMSU=  3.05D-06    CP:  1.17D+00  1.10D+00  7.30D-01  1.08D+00  8.94D-01
                    CP:  9.75D-01  1.10D+00  8.40D-01  1.10D+00
 E= -2835.89456787817     Delta-E=       -0.000000008329 Rises=F Damp=F
 DIIS: error= 1.73D-06 at cycle  10 NSaved=  10.
 NSaved=10 IEnMin=10 EnMin= -2835.89456787817     IErMin=10 ErrMin= 1.73D-06
 ErrMax= 1.73D-06  0.00D+00 EMaxC= 1.00D-01 BMatC= 6.68D-10 BMatP= 5.22D-09
 IDIUse=1 WtCom= 1.00D+00 WtEn= 0.00D+00
 Coeff-Com: -0.346D-04 0.664D-03 0.555D-03-0.514D-03-0.464D-02-0.196D-01
 Coeff-Com: -0.154D-01 0.467D-01 0.321D+00 0.672D+00
 Coeff:     -0.346D-04 0.664D-03 0.555D-03-0.514D-03-0.464D-02-0.196D-01
 Coeff:     -0.154D-01 0.467D-01 0.321D+00 0.672D+00
 Gap=     0.193 Goal=   None    Shift=    0.000
 RMSDP=2.19D-06 MaxDP=1.64D-04 DE=-8.33D-09 OVMax= 1.71D-05

 Cycle  11  Pass 1  IDiag  1:
 RMSU=  5.39D-07    CP:  1.17D+00  1.10D+00  7.30D-01  1.08D+00  8.92D-01
                    CP:  9.61D-01  1.09D+00  8.55D-01  1.24D+00  9.34D-01
 E= -2835.89456787886     Delta-E=       -0.000000000690 Rises=F Damp=F
 DIIS: error= 4.51D-07 at cycle  11 NSaved=  11.
 NSaved=11 IEnMin=11 EnMin= -2835.89456787886     IErMin=11 ErrMin= 4.51D-07
 ErrMax= 4.51D-07  0.00D+00 EMaxC= 1.00D-01 BMatC= 1.02D-10 BMatP= 6.68D-10
 IDIUse=1 WtCom= 1.00D+00 WtEn= 0.00D+00
 Coeff-Com: -0.552D-05-0.408D-04 0.135D-03 0.105D-02 0.248D-02-0.153D-02
 Coeff-Com: -0.176D-01-0.261D-01 0.293D-01 0.313D+00 0.700D+00
 Coeff:     -0.552D-05-0.408D-04 0.135D-03 0.105D-02 0.248D-02-0.153D-02
 Coeff:     -0.176D-01-0.261D-01 0.293D-01 0.313D+00 0.700D+00
 Gap=     0.193 Goal=   None    Shift=    0.000
 RMSDP=8.51D-07 MaxDP=1.57D-04 DE=-6.90D-10 OVMax= 6.30D-06

 Cycle  12  Pass 1  IDiag  1:
 RMSU=  2.08D-07    CP:  1.17D+00  1.10D+00  7.30D-01  1.08D+00  8.91D-01
                    CP:  9.59D-01  1.09D+00  8.39D-01  1.29D+00  1.01D+00
                    CP:  1.19D+00
 E= -2835.89456787897     Delta-E=       -0.000000000109 Rises=F Damp=F
 DIIS: error= 2.74D-07 at cycle  12 NSaved=  12.
 NSaved=12 IEnMin=12 EnMin= -2835.89456787897     IErMin=12 ErrMin= 2.74D-07
 ErrMax= 2.74D-07  0.00D+00 EMaxC= 1.00D-01 BMatC= 1.42D-11 BMatP= 1.02D-10
 IDIUse=1 WtCom= 1.00D+00 WtEn= 0.00D+00
 Coeff-Com:  0.178D-05-0.112D-03-0.532D-05 0.629D-03 0.184D-02 0.169D-02
 Coeff-Com: -0.645D-02-0.199D-01-0.318D-01 0.699D-01 0.341D+00 0.643D+00
 Coeff:      0.178D-05-0.112D-03-0.532D-05 0.629D-03 0.184D-02 0.169D-02
 Coeff:     -0.645D-02-0.199D-01-0.318D-01 0.699D-01 0.341D+00 0.643D+00
 Gap=     0.193 Goal=   None    Shift=    0.000
 RMSDP=3.45D-07 MaxDP=3.35D-05 DE=-1.09D-10 OVMax= 2.00D-06

 Cycle  13  Pass 1  IDiag  1:
 RMSU=  1.12D-07    CP:  1.17D+00  1.10D+00  7.30D-01  1.08D+00  8.91D-01
                    CP:  9.58D-01  1.09D+00  8.42D-01  1.30D+00  1.05D+00
                    CP:  1.32D+00  1.05D+00
 E= -2835.89456787896     Delta-E=        0.000000000011 Rises=F Damp=F
 DIIS: error= 7.93D-08 at cycle  13 NSaved=  13.
 NSaved=13 IEnMin=12 EnMin= -2835.89456787897     IErMin=13 ErrMin= 7.93D-08
 ErrMax= 7.93D-08  0.00D+00 EMaxC= 1.00D-01 BMatC= 1.46D-12 BMatP= 1.42D-11
 IDIUse=1 WtCom= 1.00D+00 WtEn= 0.00D+00
 Coeff-Com:  0.136D-05-0.411D-04-0.192D-04 0.138D-03 0.433D-03 0.846D-03
 Coeff-Com: -0.213D-03-0.503D-02-0.176D-01-0.584D-02 0.547D-01 0.274D+00
 Coeff-Com:  0.699D+00
 Coeff:      0.136D-05-0.411D-04-0.192D-04 0.138D-03 0.433D-03 0.846D-03
 Coeff:     -0.213D-03-0.503D-02-0.176D-01-0.584D-02 0.547D-01 0.274D+00
 Coeff:      0.699D+00
 Gap=     0.193 Goal=   None    Shift=    0.000
 RMSDP=7.69D-08 MaxDP=5.02D-06 DE= 1.09D-11 OVMax= 6.71D-07

 Cycle  14  Pass 1  IDiag  1:
 RMSU=  3.29D-08    CP:  1.17D+00  1.10D+00  7.30D-01  1.08D+00  8.91D-01
                    CP:  9.58D-01  1.09D+00  8.41D-01  1.30D+00  1.06D+00
                    CP:  1.34D+00  1.10D+00  1.22D+00
 E= -2835.89456787895     Delta-E=        0.000000000010 Rises=F Damp=F
 DIIS: error= 2.70D-08 at cycle  14 NSaved=  14.
 NSaved=14 IEnMin=12 EnMin= -2835.89456787897     IErMin=14 ErrMin= 2.70D-08
 ErrMax= 2.70D-08  0.00D+00 EMaxC= 1.00D-01 BMatC= 1.73D-13 BMatP= 1.46D-12
 IDIUse=1 WtCom= 1.00D+00 WtEn= 0.00D+00
 Coeff-Com:  0.223D-06 0.136D-05-0.520D-05-0.386D-04-0.105D-03 0.107D-04
 Coeff-Com:  0.842D-03 0.891D-03-0.114D-02-0.992D-02-0.328D-01-0.456D-02
 Coeff-Com:  0.254D+00 0.793D+00
 Coeff:      0.223D-06 0.136D-05-0.520D-05-0.386D-04-0.105D-03 0.107D-04
 Coeff:      0.842D-03 0.891D-03-0.114D-02-0.992D-02-0.328D-01-0.456D-02
 Coeff:      0.254D+00 0.793D+00
 Gap=     0.193 Goal=   None    Shift=    0.000
 RMSDP=3.10D-08 MaxDP=2.38D-06 DE= 1.00D-11 OVMax= 3.38D-07

 Cycle  15  Pass 1  IDiag  1:
 RMSU=  1.14D-08    CP:  1.17D+00  1.10D+00  7.30D-01  1.08D+00  8.91D-01
                    CP:  9.58D-01  1.09D+00  8.41D-01  1.30D+00  1.06D+00
                    CP:  1.34D+00  1.14D+00  1.28D+00  1.11D+00
 E= -2835.89456787901     Delta-E=       -0.000000000060 Rises=F Damp=F
 DIIS: error= 9.04D-09 at cycle  15 NSaved=  15.
 NSaved=15 IEnMin=15 EnMin= -2835.89456787901     IErMin=15 ErrMin= 9.04D-09
 ErrMax= 9.04D-09  0.00D+00 EMaxC= 1.00D-01 BMatC= 1.82D-14 BMatP= 1.73D-13
 IDIUse=1 WtCom= 1.00D+00 WtEn= 0.00D+00
 Coeff-Com: -0.595D-07 0.482D-05 0.181D-06-0.286D-04-0.772D-04-0.859D-04
 Coeff-Com:  0.352D-03 0.749D-03 0.151D-02-0.262D-02-0.187D-01-0.328D-01
 Coeff-Com:  0.106D-01 0.246D+00 0.795D+00
 Coeff:     -0.595D-07 0.482D-05 0.181D-06-0.286D-04-0.772D-04-0.859D-04
 Coeff:      0.352D-03 0.749D-03 0.151D-02-0.262D-02-0.187D-01-0.328D-01
 Coeff:      0.106D-01 0.246D+00 0.795D+00
 Gap=     0.193 Goal=   None    Shift=    0.000
 RMSDP=2.15D-08 MaxDP=4.93D-06 DE=-6.00D-11 OVMax= 1.07D-07

 Cycle  16  Pass 1  IDiag  1:
 RMSU=  4.69D-09    CP:  1.17D+00  1.10D+00  7.30D-01  1.08D+00  8.91D-01
                    CP:  9.58D-01  1.09D+00  8.41D-01  1.30D+00  1.06D+00
                    CP:  1.34D+00  1.15D+00  1.31D+00  1.19D+00  1.03D+00
 E= -2835.89456787904     Delta-E=       -0.000000000029 Rises=F Damp=F
 DIIS: error= 3.56D-09 at cycle  16 NSaved=  16.
 NSaved=16 IEnMin=16 EnMin= -2835.89456787904     IErMin=16 ErrMin= 3.56D-09
 ErrMax= 3.56D-09  0.00D+00 EMaxC= 1.00D-01 BMatC= 3.21D-15 BMatP= 1.82D-14
 IDIUse=1 WtCom= 1.00D+00 WtEn= 0.00D+00
 Coeff-Com: -0.598D-07 0.174D-05 0.952D-06-0.595D-05-0.153D-04-0.418D-04
 Coeff-Com:  0.107D-04 0.125D-03 0.817D-03 0.786D-03-0.240D-02-0.116D-01
 Coeff-Com: -0.301D-01-0.119D-01 0.325D+00 0.729D+00
 Coeff:     -0.598D-07 0.174D-05 0.952D-06-0.595D-05-0.153D-04-0.418D-04
 Coeff:      0.107D-04 0.125D-03 0.817D-03 0.786D-03-0.240D-02-0.116D-01
 Coeff:     -0.301D-01-0.119D-01 0.325D+00 0.729D+00
 Gap=     0.193 Goal=   None    Shift=    0.000
 RMSDP=8.90D-09 MaxDP=2.04D-06 DE=-2.91D-11 OVMax= 4.65D-08

 Cycle  17  Pass 1  IDiag  1:
 RMSU=  2.07D-09    CP:  1.17D+00  1.10D+00  7.30D-01  1.08D+00  8.91D-01
                    CP:  9.58D-01  1.09D+00  8.41D-01  1.30D+00  1.06D+00
                    CP:  1.34D+00  1.15D+00  1.32D+00  1.22D+00  1.11D+00
                    CP:  7.98D-01
 E= -2835.89456787888     Delta-E=        0.000000000155 Rises=F Damp=F
 DIIS: error= 2.01D-09 at cycle  17 NSaved=  17.
 NSaved=17 IEnMin=16 EnMin= -2835.89456787904     IErMin=17 ErrMin= 2.01D-09
 ErrMax= 2.01D-09  0.00D+00 EMaxC= 1.00D-01 BMatC= 5.13D-16 BMatP= 3.21D-15
 IDIUse=1 WtCom= 1.00D+00 WtEn= 0.00D+00
 Large coefficients: NSaved= 17 BigCof=    0.00 CofMax=   10.00 Det=-2.93D-15
 Inversion failed.  Reducing to 16 matrices.
 Large coefficients: NSaved= 16 BigCof=    0.00 CofMax=   10.00 Det=-2.98D-15
 Inversion failed.  Reducing to 15 matrices.
 Coeff-Com:  0.253D-06 0.143D-05 0.394D-05-0.286D-05-0.328D-04-0.499D-04
 Coeff-Com:  0.848D-04 0.604D-03 0.154D-02 0.203D-03-0.137D-01-0.398D-01
 Coeff-Com: -0.807D-02 0.271D+00 0.788D+00
 Coeff:      0.253D-06 0.143D-05 0.394D-05-0.286D-05-0.328D-04-0.499D-04
 Coeff:      0.848D-04 0.604D-03 0.154D-02 0.203D-03-0.137D-01-0.398D-01
 Coeff:     -0.807D-02 0.271D+00 0.788D+00
 Gap=     0.193 Goal=   None    Shift=    0.000
 RMSDP=1.73D-09 MaxDP=1.35D-07 DE= 1.55D-10 OVMax= 2.45D-08

 SCF Done:  E(RM062X) =  -2835.89456788     A.U. after   17 cycles
            NFock= 17  Conv=0.17D-08     -V/T= 2.0024
 KE= 2.829191042924D+03 PE=-1.035731850196D+04 EE= 2.881281393668D+03
 Leave Link  502 at Mon Apr  4 21:30:17 2022, MaxMem=  1879048192 cpu:            3797.6 elap:             634.5
 (Enter /gpfs/software/gaussian16/sse4/tar/g16/l701.exe)
 ... and contract with generalized density number  0.
 Compute integral first derivatives.
 Leave Link  701 at Mon Apr  4 21:30:18 2022, MaxMem=  1879048192 cpu:               5.7 elap:               1.0
 (Enter /gpfs/software/gaussian16/sse4/tar/g16/l702.exe)
 L702 exits ... SP integral derivatives will be done elsewhere.
 Leave Link  702 at Mon Apr  4 21:30:18 2022, MaxMem=  1879048192 cpu:               0.4 elap:               0.1
 (Enter /gpfs/software/gaussian16/sse4/tar/g16/l703.exe)
 Integral derivatives from FoFJK, PRISM(SPDF).
 Compute integral first derivatives, UseDBF=F ICtDFT=           0.
 Calling FoFJK, ICntrl=      2127 FMM=F ISym2X=0 I1Cent= 0 IOpClX= 0 NMat=1 NMatS=1 NMatT=0.
 FoFJK:  IHMeth= 1 ICntrl=    2127 DoSepK=F KAlg= 0 I1Cent=           0 FoldK=F
 IRaf=         0 NMat=       1 IRICut=       1 DoRegI=T DoRafI=F ISym2E= 0 IDoP0=0 IntGTp=1.
 FoFCou: FMM=F IPFlag=           0 FMFlag=      100000 FMFlg1=         800
         NFxFlg=           0 DoJE=F BraDBF=F KetDBF=F FulRan=T
         wScrn=  0.000000 ICntrl=      2127 IOpCl=  0 I1Cent=           0 NGrid=           0
         NMat0=    1 NMatS0=      1 NMatT0=    0 NMatD0=    1 NMtDS0=    0 NMtDT0=    0
 Symmetry not used in FoFCou.
 Leave Link  703 at Mon Apr  4 21:31:40 2022, MaxMem=  1879048192 cpu:             488.4 elap:              81.6
 (Enter /gpfs/software/gaussian16/sse4/tar/g16/l716.exe)
 Dipole        =-3.63459806D+00-9.19716824D-01-3.73565642D-03
 ***** Axes restored to original set *****
 -------------------------------------------------------------------
 Center     Atomic                   Forces (Hartrees/Bohr)
 Number     Number              X              Y              Z
 -------------------------------------------------------------------
      1        6           0.000833527   -0.003100989    0.002648984
      2        6          -0.010381543    0.007149663   -0.000805266
      3        6           0.011333385    0.002970256   -0.010201836
      4        6           0.016722145   -0.012572331    0.002315908
      5        6          -0.021999733    0.018376033   -0.004842142
      6        6           0.009945294   -0.013382412    0.007589280
      7       17          -0.007395050   -0.001999584    0.006295020
      8        1           0.001701490   -0.002283323    0.001372311
      9       17          -0.003628382    0.005370213   -0.003117070
     10        8          -0.003260509    0.000966635    0.001073082
     11       17           0.000197881   -0.001924578    0.001803296
     12        6          -0.007748589    0.000550677    0.004118478
     13        6           0.009720697   -0.005078844   -0.000375720
     14        6          -0.003652126    0.002621487   -0.000430175
     15        6           0.005036359    0.002013665   -0.005520931
     16        6          -0.004968076   -0.000354076    0.003602737
     17        6           0.001059695   -0.001873800    0.001269091
     18       17           0.001844693   -0.000234904   -0.000933282
     19        1           0.001039082    0.000003960   -0.000585178
     20       17           0.001461420    0.001488908   -0.002567748
     21        1           0.001110941   -0.001515377    0.000715988
     22        1           0.001027400    0.002808720   -0.003424829
 -------------------------------------------------------------------
 Cartesian Forces:  Max     0.021999733 RMS     0.006258561
 Leave Link  716 at Mon Apr  4 21:31:40 2022, MaxMem=  1879048192 cpu:               0.3 elap:               0.1
 (Enter /gpfs/software/gaussian16/sse4/tar/g16/l103.exe)

 GradGradGradGradGradGradGradGradGradGradGradGradGradGradGradGradGradGrad
 Berny optimization.
 Using GEDIIS/GDIIS optimizer.
 FormGI is forming the generalized inverse of G from B-inverse, IUseBI=4.
 GSVD:  received Info=                   1 from GESDD.
 Internal  Forces:  Max     0.017469190 RMS     0.004414836
 Search for a local minimum.
 Step number   2 out of a maximum of  121
 All quantities printed in internal units (Hartrees-Bohrs-Radians)
 RMS Force = .44148D-02 SwitMx=.10000D-02 MixMth= 1
 Mixed Optimization -- RFO/linear search
 Update second derivatives using D2CorX and points    1    2
 DE= -1.51D-02 DEPred=-1.47D-02 R= 1.03D+00
 TightC=F SS=  1.41D+00  RLast= 2.82D-01 DXNew= 5.0454D-01 8.4601D-01
 Trust test= 1.03D+00 RLast= 2.82D-01 DXMaxT set to 5.05D-01
 ITU=  1  0
 Use linear search instead of GDIIS.
     Eigenvalues ---    0.00230   0.01049   0.01054   0.01081   0.01365
     Eigenvalues ---    0.01400   0.01520   0.01647   0.01878   0.01916
     Eigenvalues ---    0.01975   0.01993   0.02024   0.02097   0.02132
     Eigenvalues ---    0.02151   0.02196   0.02236   0.02268   0.15051
     Eigenvalues ---    0.16000   0.16000   0.16033   0.18948   0.22393
     Eigenvalues ---    0.23486   0.23607   0.24616   0.25000   0.25000
     Eigenvalues ---    0.25000   0.25000   0.25000   0.25000   0.25000
     Eigenvalues ---    0.25000   0.26018   0.29274   0.31035   0.31152
     Eigenvalues ---    0.32182   0.32629   0.33164   0.33626   0.33971
     Eigenvalues ---    0.34957   0.35423   0.35824   0.36093   0.37496
     Eigenvalues ---    0.38938   0.40477   0.43195   0.43874   0.46532
     Eigenvalues ---    0.47425   0.48569   0.50475   0.53650   0.92942
 RFO step:  Lambda=-8.09570540D-03 EMin= 2.29794993D-03
 Quartic linear search produced a step of  0.06813.
 Iteration  1 RMS(Cart)=  0.10425941 RMS(Int)=  0.00310291
 Iteration  2 RMS(Cart)=  0.00469716 RMS(Int)=  0.00007727
 Iteration  3 RMS(Cart)=  0.00001116 RMS(Int)=  0.00007709
 Iteration  4 RMS(Cart)=  0.00000000 RMS(Int)=  0.00007709
 ITry= 1 IFail=0 DXMaxC= 4.74D-01 DCOld= 1.00D+10 DXMaxT= 5.05D-01 DXLimC= 3.00D+00 Rises=F
 Variable       Old X    -DE/DX   Delta X   Delta X   Delta X     New X
                                 (Linear)    (Quad)   (Total)
    R1        2.77867  -0.00643  -0.00217  -0.02737  -0.02957   2.74910
    R2        2.71109   0.00001  -0.00434  -0.01523  -0.01966   2.69143
    R3        2.32671   0.00357   0.00078   0.00660   0.00738   2.33409
    R4        2.58540   0.00968   0.00156   0.02435   0.02596   2.61136
    R5        3.27805   0.00214  -0.00109   0.00373   0.00264   3.28069
    R6        2.71202   0.00303  -0.00946  -0.01762  -0.02699   2.68502
    R7        3.31493   0.00145   0.00130   0.00887   0.01017   3.32511
    R8        2.61430  -0.01014  -0.00692  -0.04896  -0.05595   2.55835
    R9        3.27081   0.00717   0.00170   0.02727   0.02897   3.29978
   R10        2.62540   0.01670   0.00406   0.04631   0.05039   2.67579
   R11        2.04352  -0.00164   0.00003  -0.00466  -0.00463   2.03889
   R12        2.80930   0.00680  -0.00730   0.00239  -0.00491   2.80439
   R13        2.65611   0.00643   0.00001   0.01559   0.01561   2.67172
   R14        2.65654   0.00628  -0.00183   0.01022   0.00840   2.66494
   R15        2.62568  -0.00104  -0.00254  -0.01055  -0.01309   2.61259
   R16        2.03112  -0.00454  -0.00041  -0.01430  -0.01470   2.01641
   R17        2.62055  -0.00197   0.00008  -0.00457  -0.00450   2.61605
   R18        2.04551   0.00037  -0.00082  -0.00147  -0.00229   2.04321
   R19        2.62349  -0.00227  -0.00288  -0.01456  -0.01744   2.60605
   R20        2.04100  -0.00200  -0.00058  -0.00766  -0.00824   2.03276
   R21        2.62371  -0.00001   0.00022   0.00011   0.00032   2.62402
   R22        3.28317   0.00325   0.00094   0.01327   0.01421   3.29738
   R23        3.28519   0.00207   0.00194   0.01251   0.01444   3.29963
    A1        1.95017  -0.00331  -0.00291  -0.02658  -0.02961   1.92056
    A2        2.14970   0.00170  -0.00023   0.00836   0.00819   2.15789
    A3        2.18332   0.00161   0.00314   0.01822   0.02143   2.20474
    A4        2.16971   0.00346   0.00275   0.02217   0.02496   2.19467
    A5        1.98055   0.00084  -0.00060   0.00180   0.00118   1.98173
    A6        2.13292  -0.00429  -0.00215  -0.02397  -0.02614   2.10678
    A7        2.12729   0.00075  -0.00158   0.00145   0.00001   2.12730
    A8        2.04262  -0.01662   0.00126  -0.06607  -0.06490   1.97773
    A9        2.11327   0.01587   0.00031   0.06459   0.06480   2.17807
   A10        2.14150   0.00503   0.00182   0.02251   0.02418   2.16568
   A11        2.05500  -0.00341  -0.00175  -0.01746  -0.01913   2.03587
   A12        2.08669  -0.00162  -0.00007  -0.00505  -0.00505   2.08164
   A13        2.18078   0.00317   0.00047   0.01607   0.01651   2.19729
   A14        1.97649   0.00117   0.00237   0.01676   0.01914   1.99562
   A15        2.12592  -0.00434  -0.00283  -0.03284  -0.03566   2.09025
   A16        1.99692  -0.00910  -0.00056  -0.03562  -0.03605   1.96086
   A17        2.22398   0.01747  -0.00182   0.06454   0.06266   2.28664
   A18        2.06229  -0.00837   0.00238  -0.02893  -0.02661   2.03568
   A19        2.18794   0.01274   0.00118   0.05517   0.05633   2.24428
   A20        2.08662  -0.00597  -0.00298  -0.03439  -0.03738   2.04924
   A21        2.00862  -0.00677   0.00180  -0.02078  -0.01896   1.98966
   A22        2.13595   0.00179  -0.00129   0.00498   0.00370   2.13965
   A23        2.12795  -0.00107  -0.00178  -0.01045  -0.01224   2.11572
   A24        2.01928  -0.00073   0.00307   0.00546   0.00852   2.02780
   A25        2.11341   0.00229   0.00034   0.00969   0.01001   2.12342
   A26        2.08234   0.00002   0.00037   0.00404   0.00441   2.08675
   A27        2.08744  -0.00231  -0.00071  -0.01372  -0.01443   2.07301
   A28        2.14303   0.00314  -0.00105   0.01195   0.01091   2.15394
   A29        2.12656  -0.00145  -0.00038  -0.00780  -0.00819   2.11837
   A30        2.01360  -0.00169   0.00143  -0.00415  -0.00273   2.01087
   A31        2.10649   0.00107   0.00067   0.00470   0.00535   2.11185
   A32        2.06510   0.00050   0.00079   0.00531   0.00611   2.07121
   A33        2.11159  -0.00157  -0.00146  -0.01002  -0.01147   2.10013
   A34        2.05886  -0.00153  -0.00047  -0.01053  -0.01102   2.04784
   A35        2.09263   0.00111   0.00175   0.01129   0.01305   2.10568
   A36        2.13169   0.00042  -0.00128  -0.00076  -0.00203   2.12966
    D1        0.00037   0.00004   0.00004   0.00297   0.00294   0.00330
    D2       -3.13963   0.00007   0.00004   0.00488   0.00481  -3.13482
    D3        3.14132   0.00003   0.00008   0.00126   0.00135  -3.14052
    D4        0.00132   0.00005   0.00008   0.00318   0.00323   0.00454
    D5       -0.00293   0.00001   0.00006  -0.00092  -0.00081  -0.00374
    D6        3.13901   0.00005   0.00015   0.00165   0.00184   3.14085
    D7        3.13932   0.00002   0.00002   0.00083   0.00083   3.14016
    D8       -0.00193   0.00006   0.00011   0.00340   0.00349   0.00156
    D9        0.00258  -0.00004  -0.00009  -0.00206  -0.00209   0.00049
   D10       -3.13488   0.00013   0.00002   0.00784   0.00750  -3.12738
   D11       -3.14074  -0.00007  -0.00009  -0.00411  -0.00407   3.13838
   D12        0.00499   0.00011   0.00002   0.00579   0.00553   0.01051
   D13       -0.00287   0.00000   0.00004  -0.00101  -0.00095  -0.00382
   D14        3.13785  -0.00001   0.00000  -0.00217  -0.00210   3.13575
   D15        3.13443  -0.00026  -0.00008  -0.01162  -0.01200   3.12242
   D16       -0.00804  -0.00028  -0.00011  -0.01277  -0.01315  -0.02119
   D17        0.00274  -0.00006  -0.00011  -0.00217  -0.00228   0.00046
   D18       -3.13688   0.00004  -0.00001   0.00235   0.00236  -3.13452
   D19       -3.13921  -0.00011  -0.00021  -0.00479  -0.00500   3.13898
   D20        0.00436  -0.00000  -0.00011  -0.00027  -0.00036   0.00400
   D21        0.00031   0.00007   0.00007   0.00318   0.00319   0.00350
   D22       -3.14050   0.00006   0.00011   0.00417   0.00411  -3.13639
   D23        3.13977  -0.00004  -0.00003  -0.00165  -0.00162   3.13815
   D24       -0.00104  -0.00004  -0.00000  -0.00066  -0.00069  -0.00174
   D25       -0.01827  -0.00060  -0.00046  -0.05612  -0.05662  -0.07489
   D26        3.12467  -0.00052  -0.00044  -0.05256  -0.05300   3.07168
   D27        3.12243  -0.00061  -0.00050  -0.05732  -0.05781   3.06462
   D28       -0.01782  -0.00053  -0.00047  -0.05375  -0.05419  -0.07200
   D29        3.14110   0.00007   0.00009   0.00281   0.00297  -3.13912
   D30       -0.00253  -0.00004   0.00003  -0.00116  -0.00105  -0.00359
   D31       -0.00179  -0.00001   0.00006  -0.00063  -0.00056  -0.00236
   D32        3.13776  -0.00011   0.00000  -0.00460  -0.00459   3.13317
   D33        3.14070  -0.00001   0.00000  -0.00095  -0.00083   3.13987
   D34       -0.00181  -0.00010  -0.00007  -0.00465  -0.00462  -0.00644
   D35        0.00032   0.00005   0.00003   0.00221   0.00221   0.00253
   D36        3.14099  -0.00005  -0.00005  -0.00150  -0.00158   3.13941
   D37        0.00168  -0.00003  -0.00011  -0.00122  -0.00131   0.00036
   D38       -3.14033  -0.00005  -0.00008  -0.00174  -0.00183   3.14103
   D39       -3.13799   0.00007  -0.00005   0.00254   0.00255  -3.13545
   D40        0.00319   0.00005  -0.00002   0.00202   0.00203   0.00522
   D41        0.00002   0.00004   0.00006   0.00154   0.00160   0.00162
   D42        3.14117   0.00002   0.00006   0.00093   0.00098  -3.14104
   D43       -3.14116   0.00006   0.00003   0.00206   0.00210  -3.13906
   D44       -0.00001   0.00004   0.00003   0.00144   0.00148   0.00147
   D45        0.00131  -0.00005  -0.00007  -0.00195  -0.00201  -0.00070
   D46       -3.14024  -0.00007  -0.00010  -0.00265  -0.00275   3.14019
   D47       -3.13942   0.00004  -0.00000   0.00153   0.00158  -3.13784
   D48        0.00222   0.00002  -0.00003   0.00084   0.00083   0.00305
   D49       -0.00146  -0.00000   0.00003  -0.00001   0.00001  -0.00145
   D50        3.14059   0.00002   0.00002   0.00062   0.00063   3.14122
   D51        3.14009   0.00002   0.00005   0.00071   0.00077   3.14085
   D52       -0.00105   0.00004   0.00005   0.00134   0.00139   0.00034
         Item               Value     Threshold  Converged?
 Maximum Force            0.017469     0.000450     NO 
 RMS     Force            0.004415     0.000300     NO 
 Maximum Displacement     0.474472     0.001800     NO 
 RMS     Displacement     0.106143     0.001200     NO 
 Predicted change in Energy=-4.373455D-03
 Lowest energy point so far.  Saving SCF results.
 GradGradGradGradGradGradGradGradGradGradGradGradGradGradGradGradGradGrad

 Leave Link  103 at Mon Apr  4 21:31:45 2022, MaxMem=  1879048192 cpu:              29.5 elap:               4.9
 (Enter /gpfs/software/gaussian16/sse4/tar/g16/l202.exe)
                          Input orientation:                          
 ---------------------------------------------------------------------
 Center     Atomic      Atomic             Coordinates (Angstroms)
 Number     Number       Type             X           Y           Z
 ---------------------------------------------------------------------
      1          6           0       -8.038347   -1.436175    6.624053
      2          6           0       -7.317176   -2.537006    7.244066
      3          6           0       -6.056255   -2.977436    6.889564
      4          6           0       -7.255238   -0.866348    5.579776
      5          6           0       -6.019827   -1.299640    5.235026
      6          6           0       -5.315708   -2.368206    5.841112
      7         17           0       -5.504419   -4.349750    7.842624
      8          1           0       -5.565571   -0.749778    4.425454
      9         17           0       -7.961680    0.475588    4.714184
     10          8           0       -9.166260   -1.074001    6.973666
     11         17           0       -8.197036   -3.307146    8.527285
     12          6           0       -3.965216   -2.665445    5.302471
     13          6           0       -3.018491   -3.607422    5.766439
     14          6           0       -1.784957   -3.780827    5.166692
     15          6           0       -3.535334   -1.924189    4.182435
     16          6           0       -2.304978   -2.097215    3.584016
     17          6           0       -1.400755   -3.034367    4.065955
     18         17           0        0.163539   -3.275933    3.328758
     19          1           0       -1.097816   -4.515677    5.562765
     20         17           0       -1.900859   -1.112995    2.201024
     21          1           0       -4.163236   -1.176324    3.731272
     22          1           0       -3.221621   -4.224959    6.612582
 ---------------------------------------------------------------------
                    Distance matrix (angstroms):
                    1          2          3          4          5
     1  C    0.000000
     2  C    1.454762   0.000000
     3  C    2.524810   1.381872   0.000000
     4  C    1.424245   2.358982   2.758586   0.000000
     5  C    2.454070   2.692663   2.356655   1.353823   0.000000
     6  C    2.982355   2.450030   1.420853   2.466912   1.415965
     7  Cl   4.049028   2.632565   1.759572   4.507764   4.045787
     8  H    3.379289   3.769201   3.357837   2.049640   1.078936
     9  Cl   2.703389   3.986403   4.504031   1.746168   2.682071
    10  O    1.235147   2.373312   3.647227   2.374458   3.601920
    11  Cl   2.673577   1.736065   2.715470   3.941102   4.428238
    12  C    4.455118   3.875813   2.643605   3.760039   2.468076
    13  C    5.536133   4.669889   3.299440   5.049590   3.823124
    14  C    6.835655   6.038876   4.675224   6.211989   4.908674
    15  C    5.145559   4.904228   3.846157   4.112090   2.769605
    16  C    6.523060   6.221858   5.076763   5.477515   4.142712
    17  C    7.290796   6.734374   5.445153   6.423934   5.070683
    18  Cl   9.028544   8.475656   7.173164   8.118586   6.765619
    19  H    7.666852   6.739610   5.358423   7.157635   5.888675
    20  Cl   7.572080   7.536350   6.536503   6.336102   5.119170
    21  H    4.842745   4.913096   4.099065   3.615734   2.392365
    22  H    5.565815   4.474542   3.109370   5.349488   4.276109
                    6          7          8          9         10
     6  C    0.000000
     7  Cl   2.822797   0.000000
     8  H    2.164677   4.963929   0.000000
     9  Cl   4.044540   6.253732   2.706701   0.000000
    10  O    4.217155   4.989459   4.423061   2.992908   0.000000
    11  Cl   4.049591   2.967485   5.503613   5.376264   2.887917
    12  C    1.484019   3.414441   2.645765   5.117021   5.690031
    13  C    2.611213   3.322865   4.056104   6.497179   6.758009
    14  C    3.862194   4.617217   4.902013   7.514901   8.066951
    15  C    2.473477   4.812237   2.358000   5.063026   6.342012
    16  C    3.772587   5.783259   3.626992   6.316239   7.721003
    17  C    4.349920   5.730054   4.763851   7.468984   8.520615
    18  Cl   6.095739   7.324877   6.356642   9.056075  10.255682
    19  H    4.741278   4.964216   5.952840   8.529094   8.884569
    20  Cl   5.146551   7.435717   4.302340   6.750788   8.692853
    21  H    2.683318   5.364012   1.621843   4.257125   5.962704
    22  H    2.903084   2.596101   4.728055   6.940261   6.737778
                   11         12         13         14         15
    11  Cl   0.000000
    12  C    5.359058   0.000000
    13  C    5.876203   1.413815   0.000000
    14  C    7.254841   2.452762   1.382524   0.000000
    15  C    6.520871   1.410226   2.368431   2.734901   0.000000
    16  C    7.785640   2.456087   2.748235   2.368509   1.379065
    17  C    8.134329   2.870807   2.416011   1.384354   2.408835
    18  Cl   9.845043   4.616801   4.022125   2.725721   4.029595
    19  H    7.787672   3.422439   2.134339   1.081222   3.816099
    20  Cl   9.191177   4.036168   4.492600   3.990732   2.693610
    21  H    6.619191   2.173789   3.370843   3.807896   1.075692
    22  H    5.409549   2.168273   1.067039   2.086111   3.361186
                   16         17         18         19         20
    16  C    0.000000
    17  C    1.388574   0.000000
    18  Cl   2.747382   1.746090   0.000000
    19  H    3.349873   2.127556   2.849345   0.000000
    20  Cl   1.744898   2.723920   3.195594   4.850199   0.000000
    21  H    2.079146   3.345988   4.826112   4.889012   2.732036
    22  H    3.813102   3.349384   4.810765   2.386877   5.557930
                   21         22
    21  H    0.000000
    22  H    4.299158   0.000000
 Stoichiometry    C12H4Cl5O(1-)
 Framework group  C1[X(C12H4Cl5O)]
 Deg. of freedom    60
 Full point group                 C1      NOp   1
 RotChk:  IX=0 Diff= 3.29D-02
 Largest Abelian subgroup         C1      NOp   1
 Largest concise Abelian subgroup C1      NOp   1
                         Standard orientation:                         
 ---------------------------------------------------------------------
 Center     Atomic      Atomic             Coordinates (Angstroms)
 Number     Number       Type             X           Y           Z
 ---------------------------------------------------------------------
      1          6           0        3.403716    0.791505   -0.014018
      2          6           0        2.990953   -0.603299    0.007917
      3          6           0        1.686463   -1.059233    0.007846
      4          6           0        2.259170    1.638961   -0.031561
      5          6           0        0.982180    1.189369   -0.032140
      6          6           0        0.579983   -0.168169   -0.015241
      7         17           0        1.561892   -2.813589    0.060845
      8          1           0        0.236350    1.968714   -0.053614
      9         17           0        2.558673    3.359047   -0.058087
     10          8           0        4.583900    1.155861   -0.014215
     11         17           0        4.320237   -1.719460    0.041265
     12          6           0       -0.880808   -0.429470   -0.026354
     13          6           0       -1.554087   -1.670551   -0.099075
     14          6           0       -2.932977   -1.770616   -0.103612
     15          6           0       -1.740516    0.686580    0.037468
     16          6           0       -3.115963    0.586851    0.033126
     17          6           0       -3.743109   -0.650045   -0.036961
     18         17           0       -5.482090   -0.807297   -0.043676
     19          1           0       -3.396883   -2.745553   -0.161332
     20         17           0       -4.061752    2.050685    0.118816
     21          1           0       -1.353900    1.688565    0.098019
     22          1           0       -1.015115   -2.589480   -0.159503
 ---------------------------------------------------------------------
 Rotational constants (GHZ):           0.4389453           0.1341735           0.1028149
 Leave Link  202 at Mon Apr  4 21:31:45 2022, MaxMem=  1879048192 cpu:               0.4 elap:               0.1
 (Enter /gpfs/software/gaussian16/sse4/tar/g16/l301.exe)
 Standard basis: 6-311+G(d,p) (5D, 7F)
 Ernie: Thresh=  0.10000D-02 Tol=  0.10000D-05 Strict=F.
 There are   478 symmetry adapted cartesian basis functions of A   symmetry.
 There are   460 symmetry adapted basis functions of A   symmetry.
   460 basis functions,   765 primitive gaussians,   478 cartesian basis functions
    85 alpha electrons       85 beta electrons
       nuclear repulsion energy      1808.9501691371 Hartrees.
 IExCor= 4336 DFT=T Ex+Corr=M062X ExCW=0 ScaHFX=  0.540000
 ScaDFX=  1.000000  1.000000  1.000000  1.000000 ScalE2=  1.000000  1.000000
 IRadAn=      5 IRanWt=     -1 IRanGd=            0 ICorTp=0 IEmpDi=  4
 NAtoms=   22 NActive=   22 NUniq=   22 SFac= 1.00D+00 NAtFMM=   60 NAOKFM=F Big=F
 Integral buffers will be    131072 words long.
 Raffenetti 2 integral format.
 Two-electron integral symmetry is turned on.
 Leave Link  301 at Mon Apr  4 21:31:45 2022, MaxMem=  1879048192 cpu:               0.5 elap:               0.1
 (Enter /gpfs/software/gaussian16/sse4/tar/g16/l302.exe)
 NPDir=0 NMtPBC=     1 NCelOv=     1 NCel=       1 NClECP=     1 NCelD=      1
         NCelK=      1 NCelE2=     1 NClLst=     1 CellRange=     0.0.
 One-electron integrals computed using PRISM.
 One-electron integral symmetry used in STVInt
 NBasis=   460 RedAO= T EigKep=  1.37D-06  NBF=   460
 NBsUse=   454 1.00D-06 EigRej=  9.56D-07 NBFU=   454
 Precomputing XC quadrature grid using
 IXCGrd= 4 IRadAn=           5 IRanWt=          -1 IRanGd=           0 AccXCQ= 0.00D+00.
 Generated NRdTot=       0 NPtTot=           0 NUsed=           0 NTot=          32
 NSgBfM=   466   466   466   466   466 MxSgAt=    22 MxSgA2=    22.
 Leave Link  302 at Mon Apr  4 21:31:49 2022, MaxMem=  1879048192 cpu:              24.1 elap:               4.0
 (Enter /gpfs/software/gaussian16/sse4/tar/g16/l303.exe)
 DipDrv:  MaxL=1.
 Leave Link  303 at Mon Apr  4 21:31:50 2022, MaxMem=  1879048192 cpu:               2.1 elap:               0.4
 (Enter /gpfs/software/gaussian16/sse4/tar/g16/l401.exe)
 Initial guess from the checkpoint file:  "checkpoint.chk"
 B after Tr=     0.000000    0.000000    0.000000
         Rot=    0.999934    0.000027   -0.000304   -0.011521 Ang=   1.32 deg.
 Guess basis will be translated and rotated to current coordinates.
 JPrj=2 DoOrth=T DoCkMO=T.
 Generating alternative initial guess.
 ExpMin= 4.38D-02 ExpMax= 1.06D+05 ExpMxC= 3.62D+03 IAcc=2 IRadAn=         4 AccDes= 0.00D+00
 Harris functional with IExCor= 1009 and IRadAn=       4 diagonalized for initial guess.
 HarFok:  IExCor= 1009 AccDes= 0.00D+00 IRadAn=         4 IDoV= 1 UseB2=F ITyADJ=14
 ICtDFT=  3500011 ScaDFX=  1.000000  1.000000  1.000000  1.000000
 FoFCou: FMM=F IPFlag=           0 FMFlag=      100000 FMFlg1=           0
         NFxFlg=           0 DoJE=T BraDBF=F KetDBF=T FulRan=T
         wScrn=  0.000000 ICntrl=       500 IOpCl=  0 I1Cent=   200000004 NGrid=           0
         NMat0=    1 NMatS0=      1 NMatT0=    0 NMatD0=    1 NMtDS0=    0 NMtDT0=    0
 Petite list used in FoFCou.
 Harris En= -2834.54460324686    
 Leave Link  401 at Mon Apr  4 21:31:57 2022, MaxMem=  1879048192 cpu:              42.3 elap:               7.1
 (Enter /gpfs/software/gaussian16/sse4/tar/g16/l502.exe)
 Integral symmetry usage will be decided dynamically.
 Closed shell SCF:
 Using DIIS extrapolation, IDIIS=  1040.
 NGot=  1879048192 LenX=  1878583581 LenY=  1878354619
 Requested convergence on RMS density matrix=1.00D-08 within 128 cycles.
 Requested convergence on MAX density matrix=1.00D-06.
 Requested convergence on             energy=1.00D-06.
 No special actions if energy rises.
 Fock matrices will be formed incrementally for  20 cycles.

 Cycle   1  Pass 1  IDiag  1:
 FoFJK:  IHMeth= 1 ICntrl=       0 DoSepK=F KAlg= 0 I1Cent=           0 FoldK=F
 IRaf= 770000000 NMat=       1 IRICut=       1 DoRegI=T DoRafI=F ISym2E= 0 IDoP0=0 IntGTp=1.
 FoFCou: FMM=F IPFlag=           0 FMFlag=      100000 FMFlg1=           0
         NFxFlg=           0 DoJE=F BraDBF=F KetDBF=F FulRan=T
         wScrn=  0.000000 ICntrl=         0 IOpCl=  0 I1Cent=           0 NGrid=           0
         NMat0=    1 NMatS0=      1 NMatT0=    0 NMatD0=    1 NMtDS0=    0 NMtDT0=    0
 Symmetry not used in FoFCou.
 E= -2835.73327613442    
 DIIS: error= 7.93D-03 at cycle   1 NSaved=   1.
 NSaved= 1 IEnMin= 1 EnMin= -2835.73327613442     IErMin= 1 ErrMin= 7.93D-03
 ErrMax= 7.93D-03  0.00D+00 EMaxC= 1.00D-01 BMatC= 9.32D-02 BMatP= 9.32D-02
 IDIUse=3 WtCom= 9.21D-01 WtEn= 7.93D-02
 Coeff-Com:  0.100D+01
 Coeff-En:   0.100D+01
 Coeff:      0.100D+01
 Gap=     0.385 Goal=   None    Shift=    0.000
 GapD=    0.385 DampG=1.000 DampE=1.000 DampFc=1.0000 IDamp=-1.
 RMSDP=2.12D-02 MaxDP=1.37D+00              OVMax= 1.42D-01

 Cycle   2  Pass 1  IDiag  1:
 RMSU=  2.03D-02    CP:  1.05D+00
 E= -2835.88476530923     Delta-E=       -0.151489174813 Rises=F Damp=F
 DIIS: error= 3.18D-03 at cycle   2 NSaved=   2.
 NSaved= 2 IEnMin= 2 EnMin= -2835.88476530923     IErMin= 2 ErrMin= 3.18D-03
 ErrMax= 3.18D-03  0.00D+00 EMaxC= 1.00D-01 BMatC= 3.96D-03 BMatP= 9.32D-02
 IDIUse=3 WtCom= 9.68D-01 WtEn= 3.18D-02
 Coeff-Com: -0.836D-02 0.101D+01
 Coeff-En:   0.000D+00 0.100D+01
 Coeff:     -0.809D-02 0.101D+01
 Gap=     0.187 Goal=   None    Shift=    0.000
 RMSDP=7.00D-03 MaxDP=1.06D+00 DE=-1.51D-01 OVMax= 3.57D-02

 Cycle   3  Pass 1  IDiag  1:
 RMSU=  6.24D-03    CP:  1.07D+00  1.06D+00
 E= -2835.88568900681     Delta-E=       -0.000923697579 Rises=F Damp=F
 DIIS: error= 4.70D-03 at cycle   3 NSaved=   3.
 NSaved= 3 IEnMin= 3 EnMin= -2835.88568900681     IErMin= 2 ErrMin= 3.18D-03
 ErrMax= 4.70D-03  0.00D+00 EMaxC= 1.00D-01 BMatC= 5.35D-03 BMatP= 3.96D-03
 IDIUse=3 WtCom= 1.27D-01 WtEn= 8.73D-01
 Coeff-Com: -0.374D-01 0.567D+00 0.470D+00
 Coeff-En:   0.000D+00 0.449D+00 0.551D+00
 Coeff:     -0.476D-02 0.464D+00 0.541D+00
 Gap=     0.196 Goal=   None    Shift=    0.000
 RMSDP=4.38D-03 MaxDP=9.60D-01 DE=-9.24D-04 OVMax= 3.14D-02

 Cycle   4  Pass 1  IDiag  1:
 RMSU=  3.05D-03    CP:  1.06D+00  1.11D+00  6.40D-01
 E= -2835.89043001978     Delta-E=       -0.004741012968 Rises=F Damp=F
 DIIS: error= 1.89D-03 at cycle   4 NSaved=   4.
 NSaved= 4 IEnMin= 4 EnMin= -2835.89043001978     IErMin= 4 ErrMin= 1.89D-03
 ErrMax= 1.89D-03  0.00D+00 EMaxC= 1.00D-01 BMatC= 9.14D-04 BMatP= 3.96D-03
 IDIUse=3 WtCom= 9.81D-01 WtEn= 1.89D-02
 Coeff-Com: -0.175D-01 0.174D+00 0.320D+00 0.523D+00
 Coeff-En:   0.000D+00 0.000D+00 0.138D+00 0.862D+00
 Coeff:     -0.172D-01 0.171D+00 0.317D+00 0.530D+00
 Gap=     0.193 Goal=   None    Shift=    0.000
 RMSDP=1.26D-03 MaxDP=1.83D-01 DE=-4.74D-03 OVMax= 1.25D-02

 Cycle   5  Pass 1  IDiag  1:
 RMSU=  7.50D-04    CP:  1.06D+00  1.09D+00  7.62D-01  8.36D-01
 E= -2835.89140008804     Delta-E=       -0.000970068264 Rises=F Damp=F
 DIIS: error= 3.68D-04 at cycle   5 NSaved=   5.
 NSaved= 5 IEnMin= 5 EnMin= -2835.89140008804     IErMin= 5 ErrMin= 3.68D-04
 ErrMax= 3.68D-04  0.00D+00 EMaxC= 1.00D-01 BMatC= 4.37D-05 BMatP= 9.14D-04
 IDIUse=3 WtCom= 9.96D-01 WtEn= 3.68D-03
 Coeff-Com: -0.207D-02-0.182D-01 0.561D-01 0.247D+00 0.717D+00
 Coeff-En:   0.000D+00 0.000D+00 0.000D+00 0.000D+00 0.100D+01
 Coeff:     -0.206D-02-0.181D-01 0.559D-01 0.246D+00 0.718D+00
 Gap=     0.192 Goal=   None    Shift=    0.000
 RMSDP=5.70D-04 MaxDP=7.22D-02 DE=-9.70D-04 OVMax= 2.19D-03

 Cycle   6  Pass 1  IDiag  1:
 RMSU=  2.53D-04    CP:  1.06D+00  1.08D+00  8.02D-01  9.26D-01  1.03D+00
 E= -2835.89144565193     Delta-E=       -0.000045563889 Rises=F Damp=F
 DIIS: error= 7.14D-05 at cycle   6 NSaved=   6.
 NSaved= 6 IEnMin= 6 EnMin= -2835.89144565193     IErMin= 6 ErrMin= 7.14D-05
 ErrMax= 7.14D-05  0.00D+00 EMaxC= 1.00D-01 BMatC= 5.02D-06 BMatP= 4.37D-05
 IDIUse=1 WtCom= 1.00D+00 WtEn= 0.00D+00
 Coeff-Com:  0.621D-03-0.258D-01-0.384D-02 0.677D-01 0.340D+00 0.621D+00
 Coeff:      0.621D-03-0.258D-01-0.384D-02 0.677D-01 0.340D+00 0.621D+00
 Gap=     0.193 Goal=   None    Shift=    0.000
 RMSDP=1.79D-04 MaxDP=1.66D-02 DE=-4.56D-05 OVMax= 7.03D-04

 Cycle   7  Pass 1  IDiag  1:
 RMSU=  8.20D-05    CP:  1.06D+00  1.08D+00  8.06D-01  9.70D-01  1.11D+00
                    CP:  1.01D+00
 E= -2835.89145095600     Delta-E=       -0.000005304072 Rises=F Damp=F
 DIIS: error= 2.81D-05 at cycle   7 NSaved=   7.
 NSaved= 7 IEnMin= 7 EnMin= -2835.89145095600     IErMin= 7 ErrMin= 2.81D-05
 ErrMax= 2.81D-05  0.00D+00 EMaxC= 1.00D-01 BMatC= 3.87D-07 BMatP= 5.02D-06
 IDIUse=1 WtCom= 1.00D+00 WtEn= 0.00D+00
 Coeff-Com:  0.448D-03-0.904D-02-0.532D-02 0.636D-02 0.650D-01 0.236D+00
 Coeff-Com:  0.706D+00
 Coeff:      0.448D-03-0.904D-02-0.532D-02 0.636D-02 0.650D-01 0.236D+00
 Coeff:      0.706D+00
 Gap=     0.193 Goal=   None    Shift=    0.000
 RMSDP=5.68D-05 MaxDP=2.92D-03 DE=-5.30D-06 OVMax= 2.31D-04

 Cycle   8  Pass 1  IDiag  1:
 RMSU=  2.54D-05    CP:  1.06D+00  1.08D+00  8.10D-01  9.80D-01  1.13D+00
                    CP:  1.08D+00  1.16D+00
 E= -2835.89145138282     Delta-E=       -0.000000426819 Rises=F Damp=F
 DIIS: error= 1.82D-05 at cycle   8 NSaved=   8.
 NSaved= 8 IEnMin= 8 EnMin= -2835.89145138282     IErMin= 8 ErrMin= 1.82D-05
 ErrMax= 1.82D-05  0.00D+00 EMaxC= 1.00D-01 BMatC= 1.15D-07 BMatP= 3.87D-07
 IDIUse=1 WtCom= 1.00D+00 WtEn= 0.00D+00
 Coeff-Com:  0.118D-03-0.160D-03-0.162D-02-0.801D-02-0.282D-01 0.568D-02
 Coeff-Com:  0.380D+00 0.653D+00
 Coeff:      0.118D-03-0.160D-03-0.162D-02-0.801D-02-0.282D-01 0.568D-02
 Coeff:      0.380D+00 0.653D+00
 Gap=     0.193 Goal=   None    Shift=    0.000
 RMSDP=2.65D-05 MaxDP=5.70D-03 DE=-4.27D-07 OVMax= 1.79D-04

 Cycle   9  Pass 1  IDiag  1:
 RMSU=  8.59D-06    CP:  1.06D+00  1.08D+00  8.09D-01  9.85D-01  1.13D+00
                    CP:  1.12D+00  1.25D+00  7.62D-01
 E= -2835.89145152339     Delta-E=       -0.000000140567 Rises=F Damp=F
 DIIS: error= 3.52D-06 at cycle   9 NSaved=   9.
 NSaved= 9 IEnMin= 9 EnMin= -2835.89145152339     IErMin= 9 ErrMin= 3.52D-06
 ErrMax= 3.52D-06  0.00D+00 EMaxC= 1.00D-01 BMatC= 9.98D-09 BMatP= 1.15D-07
 IDIUse=1 WtCom= 1.00D+00 WtEn= 0.00D+00
 Coeff-Com: -0.241D-05 0.104D-02-0.193D-03-0.402D-02-0.186D-01-0.281D-01
 Coeff-Com:  0.539D-01 0.260D+00 0.736D+00
 Coeff:     -0.241D-05 0.104D-02-0.193D-03-0.402D-02-0.186D-01-0.281D-01
 Coeff:      0.539D-01 0.260D+00 0.736D+00
 Gap=     0.193 Goal=   None    Shift=    0.000
 RMSDP=6.96D-06 MaxDP=1.06D-03 DE=-1.41D-07 OVMax= 5.48D-05

 Cycle  10  Pass 1  IDiag  1:
 RMSU=  2.76D-06    CP:  1.06D+00  1.08D+00  8.09D-01  9.86D-01  1.13D+00
                    CP:  1.13D+00  1.29D+00  8.17D-01  1.07D+00
 E= -2835.89145153625     Delta-E=       -0.000000012857 Rises=F Damp=F
 DIIS: error= 2.81D-06 at cycle  10 NSaved=  10.
 NSaved=10 IEnMin=10 EnMin= -2835.89145153625     IErMin=10 ErrMin= 2.81D-06
 ErrMax= 2.81D-06  0.00D+00 EMaxC= 1.00D-01 BMatC= 1.98D-09 BMatP= 9.98D-09
 IDIUse=1 WtCom= 1.00D+00 WtEn= 0.00D+00
 Coeff-Com: -0.185D-04 0.521D-03 0.797D-04-0.628D-03-0.414D-02-0.144D-01
 Coeff-Com: -0.382D-01 0.297D-01 0.350D+00 0.677D+00
 Coeff:     -0.185D-04 0.521D-03 0.797D-04-0.628D-03-0.414D-02-0.144D-01
 Coeff:     -0.382D-01 0.297D-01 0.350D+00 0.677D+00
 Gap=     0.193 Goal=   None    Shift=    0.000
 RMSDP=2.77D-06 MaxDP=3.68D-04 DE=-1.29D-08 OVMax= 3.21D-05

 Cycle  11  Pass 1  IDiag  1:
 RMSU=  1.35D-06    CP:  1.06D+00  1.08D+00  8.09D-01  9.86D-01  1.13D+00
                    CP:  1.12D+00  1.30D+00  8.71D-01  1.09D+00  1.07D+00
 E= -2835.89145153929     Delta-E=       -0.000000003040 Rises=F Damp=F
 DIIS: error= 7.14D-07 at cycle  11 NSaved=  11.
 NSaved=11 IEnMin=11 EnMin= -2835.89145153929     IErMin=11 ErrMin= 7.14D-07
 ErrMax= 7.14D-07  0.00D+00 EMaxC= 1.00D-01 BMatC= 1.59D-10 BMatP= 1.98D-09
 IDIUse=1 WtCom= 1.00D+00 WtEn= 0.00D+00
 Coeff-Com: -0.461D-05 0.875D-05 0.336D-04 0.312D-03 0.116D-02 0.311D-04
 Coeff-Com: -0.138D-01-0.205D-01-0.298D-01 0.179D+00 0.883D+00
 Coeff:     -0.461D-05 0.875D-05 0.336D-04 0.312D-03 0.116D-02 0.311D-04
 Coeff:     -0.138D-01-0.205D-01-0.298D-01 0.179D+00 0.883D+00
 Gap=     0.193 Goal=   None    Shift=    0.000
 RMSDP=1.77D-06 MaxDP=1.41D-04 DE=-3.04D-09 OVMax= 1.76D-05

 Cycle  12  Pass 1  IDiag  1:
 RMSU=  5.38D-07    CP:  1.06D+00  1.08D+00  8.09D-01  9.86D-01  1.13D+00
                    CP:  1.12D+00  1.29D+00  8.65D-01  1.12D+00  1.19D+00
                    CP:  1.08D+00
 E= -2835.89145153947     Delta-E=       -0.000000000189 Rises=F Damp=F
 DIIS: error= 4.80D-07 at cycle  12 NSaved=  12.
 NSaved=12 IEnMin=12 EnMin= -2835.89145153947     IErMin=12 ErrMin= 4.80D-07
 ErrMax= 4.80D-07  0.00D+00 EMaxC= 1.00D-01 BMatC= 4.49D-11 BMatP= 1.59D-10
 IDIUse=1 WtCom= 1.00D+00 WtEn= 0.00D+00
 Coeff-Com:  0.233D-07-0.725D-04 0.138D-04 0.276D-03 0.122D-02 0.198D-02
 Coeff-Com: -0.232D-02-0.158D-01-0.710D-01-0.157D-02 0.442D+00 0.645D+00
 Coeff:      0.233D-07-0.725D-04 0.138D-04 0.276D-03 0.122D-02 0.198D-02
 Coeff:     -0.232D-02-0.158D-01-0.710D-01-0.157D-02 0.442D+00 0.645D+00
 Gap=     0.193 Goal=   None    Shift=    0.000
 RMSDP=4.70D-07 MaxDP=2.99D-05 DE=-1.89D-10 OVMax= 4.73D-06

 Cycle  13  Pass 1  IDiag  1:
 RMSU=  2.45D-07    CP:  1.06D+00  1.08D+00  8.09D-01  9.86D-01  1.13D+00
                    CP:  1.12D+00  1.29D+00  8.64D-01  1.12D+00  1.24D+00
                    CP:  1.08D+00  1.10D+00
 E= -2835.89145153951     Delta-E=       -0.000000000031 Rises=F Damp=F
 DIIS: error= 1.18D-07 at cycle  13 NSaved=  13.
 NSaved=13 IEnMin=13 EnMin= -2835.89145153951     IErMin=13 ErrMin= 1.18D-07
 ErrMax= 1.18D-07  0.00D+00 EMaxC= 1.00D-01 BMatC= 4.47D-12 BMatP= 4.49D-11
 IDIUse=1 WtCom= 1.00D+00 WtEn= 0.00D+00
 Coeff-Com:  0.807D-06-0.329D-04 0.215D-05 0.684D-04 0.307D-03 0.848D-03
 Coeff-Com:  0.160D-02-0.256D-02-0.244D-01-0.267D-01 0.331D-01 0.261D+00
 Coeff-Com:  0.757D+00
 Coeff:      0.807D-06-0.329D-04 0.215D-05 0.684D-04 0.307D-03 0.848D-03
 Coeff:      0.160D-02-0.256D-02-0.244D-01-0.267D-01 0.331D-01 0.261D+00
 Coeff:      0.757D+00
 Gap=     0.193 Goal=   None    Shift=    0.000
 RMSDP=2.13D-07 MaxDP=3.17D-05 DE=-3.09D-11 OVMax= 2.22D-06

 Cycle  14  Pass 1  IDiag  1:
 RMSU=  8.51D-08    CP:  1.06D+00  1.08D+00  8.09D-01  9.86D-01  1.13D+00
                    CP:  1.12D+00  1.29D+00  8.63D-01  1.11D+00  1.24D+00
                    CP:  1.10D+00  1.19D+00  9.47D-01
 E= -2835.89145153959     Delta-E=       -0.000000000088 Rises=F Damp=F
 DIIS: error= 3.16D-08 at cycle  14 NSaved=  14.
 NSaved=14 IEnMin=14 EnMin= -2835.89145153959     IErMin=14 ErrMin= 3.16D-08
 ErrMax= 3.16D-08  0.00D+00 EMaxC= 1.00D-01 BMatC= 4.38D-13 BMatP= 4.47D-12
 IDIUse=1 WtCom= 1.00D+00 WtEn= 0.00D+00
 Coeff-Com:  0.238D-06-0.265D-05-0.882D-06-0.536D-05-0.290D-04 0.416D-04
 Coeff-Com:  0.607D-03 0.838D-03 0.187D-03-0.724D-02-0.381D-01 0.107D-02
 Coeff-Com:  0.238D+00 0.804D+00
 Coeff:      0.238D-06-0.265D-05-0.882D-06-0.536D-05-0.290D-04 0.416D-04
 Coeff:      0.607D-03 0.838D-03 0.187D-03-0.724D-02-0.381D-01 0.107D-02
 Coeff:      0.238D+00 0.804D+00
 Gap=     0.193 Goal=   None    Shift=    0.000
 RMSDP=6.48D-08 MaxDP=5.54D-06 DE=-8.82D-11 OVMax= 6.23D-07

 Cycle  15  Pass 1  IDiag  1:
 RMSU=  2.16D-08    CP:  1.06D+00  1.08D+00  8.09D-01  9.86D-01  1.13D+00
                    CP:  1.12D+00  1.29D+00  8.62D-01  1.11D+00  1.24D+00
                    CP:  1.08D+00  1.21D+00  9.69D-01  1.19D+00
 E= -2835.89145153959     Delta-E=        0.000000000000 Rises=F Damp=F
 DIIS: error= 1.37D-08 at cycle  15 NSaved=  15.
 NSaved=15 IEnMin=14 EnMin= -2835.89145153959     IErMin=15 ErrMin= 1.37D-08
 ErrMax= 1.37D-08  0.00D+00 EMaxC= 1.00D-01 BMatC= 6.74D-14 BMatP= 4.38D-13
 IDIUse=1 WtCom= 1.00D+00 WtEn= 0.00D+00
 Coeff-Com:  0.532D-08 0.271D-05-0.117D-05-0.987D-05-0.439D-04-0.759D-04
 Coeff-Com:  0.344D-04 0.618D-03 0.284D-02 0.359D-03-0.189D-01-0.326D-01
 Coeff-Com:  0.209D-02 0.318D+00 0.728D+00
 Coeff:      0.532D-08 0.271D-05-0.117D-05-0.987D-05-0.439D-04-0.759D-04
 Coeff:      0.344D-04 0.618D-03 0.284D-02 0.359D-03-0.189D-01-0.326D-01
 Coeff:      0.209D-02 0.318D+00 0.728D+00
 Gap=     0.193 Goal=   None    Shift=    0.000
 RMSDP=3.03D-08 MaxDP=3.67D-06 DE= 0.00D+00 OVMax= 1.34D-07

 Cycle  16  Pass 1  IDiag  1:
 RMSU=  9.20D-09    CP:  1.06D+00  1.08D+00  8.09D-01  9.86D-01  1.13D+00
                    CP:  1.12D+00  1.29D+00  8.62D-01  1.11D+00  1.23D+00
                    CP:  1.08D+00  1.21D+00  9.77D-01  1.27D+00  1.24D+00
 E= -2835.89145153955     Delta-E=        0.000000000040 Rises=F Damp=F
 DIIS: error= 4.53D-09 at cycle  16 NSaved=  16.
 NSaved=16 IEnMin=14 EnMin= -2835.89145153959     IErMin=16 ErrMin= 4.53D-09
 ErrMax= 4.53D-09  0.00D+00 EMaxC= 1.00D-01 BMatC= 9.17D-15 BMatP= 6.74D-14
 IDIUse=1 WtCom= 1.00D+00 WtEn= 0.00D+00
 Coeff-Com: -0.157D-07 0.139D-05-0.553D-06-0.363D-05-0.149D-04-0.366D-04
 Coeff-Com: -0.490D-04 0.178D-03 0.119D-02 0.101D-02-0.333D-02-0.140D-01
 Coeff-Com: -0.253D-01 0.490D-01 0.315D+00 0.676D+00
 Coeff:     -0.157D-07 0.139D-05-0.553D-06-0.363D-05-0.149D-04-0.366D-04
 Coeff:     -0.490D-04 0.178D-03 0.119D-02 0.101D-02-0.333D-02-0.140D-01
 Coeff:     -0.253D-01 0.490D-01 0.315D+00 0.676D+00
 Gap=     0.193 Goal=   None    Shift=    0.000
 RMSDP=9.28D-09 MaxDP=8.68D-07 DE= 4.00D-11 OVMax= 4.76D-08

 SCF Done:  E(RM062X) =  -2835.89145154     A.U. after   16 cycles
            NFock= 16  Conv=0.93D-08     -V/T= 2.0024
 KE= 2.829216134384D+03 PE=-1.035327804075D+04 EE= 2.879220285694D+03
 Leave Link  502 at Mon Apr  4 21:41:58 2022, MaxMem=  1879048192 cpu:            3600.5 elap:             601.6
 (Enter /gpfs/software/gaussian16/sse4/tar/g16/l701.exe)
 ... and contract with generalized density number  0.
 Compute integral first derivatives.
 Leave Link  701 at Mon Apr  4 21:42:00 2022, MaxMem=  1879048192 cpu:               8.2 elap:               1.4
 (Enter /gpfs/software/gaussian16/sse4/tar/g16/l702.exe)
 L702 exits ... SP integral derivatives will be done elsewhere.
 Leave Link  702 at Mon Apr  4 21:42:00 2022, MaxMem=  1879048192 cpu:               0.3 elap:               0.1
 (Enter /gpfs/software/gaussian16/sse4/tar/g16/l703.exe)
 Integral derivatives from FoFJK, PRISM(SPDF).
 Compute integral first derivatives, UseDBF=F ICtDFT=           0.
 Calling FoFJK, ICntrl=      2127 FMM=F ISym2X=0 I1Cent= 0 IOpClX= 0 NMat=1 NMatS=1 NMatT=0.
 FoFJK:  IHMeth= 1 ICntrl=    2127 DoSepK=F KAlg= 0 I1Cent=           0 FoldK=F
 IRaf=         0 NMat=       1 IRICut=       1 DoRegI=T DoRafI=F ISym2E= 0 IDoP0=0 IntGTp=1.
 FoFCou: FMM=F IPFlag=           0 FMFlag=      100000 FMFlg1=         800
         NFxFlg=           0 DoJE=F BraDBF=F KetDBF=F FulRan=T
         wScrn=  0.000000 ICntrl=      2127 IOpCl=  0 I1Cent=           0 NGrid=           0
         NMat0=    1 NMatS0=      1 NMatT0=    0 NMatD0=    1 NMtDS0=    0 NMtDT0=    0
 Symmetry not used in FoFCou.
 Leave Link  703 at Mon Apr  4 21:43:21 2022, MaxMem=  1879048192 cpu:             488.8 elap:              81.7
 (Enter /gpfs/software/gaussian16/sse4/tar/g16/l716.exe)
 Dipole        =-3.65624273D+00-1.03849141D+00-2.27233319D-02
 ***** Axes restored to original set *****
 -------------------------------------------------------------------
 Center     Atomic                   Forces (Hartrees/Bohr)
 Number     Number              X              Y              Z
 -------------------------------------------------------------------
      1        6          -0.006221215   -0.006190859    0.009742914
      2        6          -0.003115539   -0.000380011    0.002293816
      3        6          -0.001944039   -0.001036751    0.002004233
      4        6          -0.005332976    0.006028421   -0.002617901
      5        6           0.008864768    0.000139536   -0.004972512
      6        6           0.000632225    0.000283154    0.000028354
      7       17           0.015260147   -0.000809144   -0.008438087
      8        1          -0.003284771    0.000332364    0.003242141
      9       17          -0.001041962    0.002649879   -0.001882456
     10        8           0.002049365    0.001361176   -0.002476008
     11       17          -0.004913785    0.000365685    0.002764472
     12        6          -0.000687108    0.000420338   -0.001123734
     13        6          -0.008045506    0.004225514    0.000648803
     14        6           0.003747247   -0.001063154   -0.001307018
     15        6           0.002381403    0.000265728   -0.002885236
     16        6           0.003564108    0.000089504   -0.001936249
     17        6           0.002119634   -0.000149323   -0.001259795
     18       17          -0.002096308   -0.000543921    0.001963154
     19        1           0.000843423   -0.001026864    0.000696217
     20       17          -0.000564903    0.000529850   -0.000350640
     21        1           0.003092108   -0.001459002   -0.002045344
     22        1          -0.005306315   -0.004032119    0.007910875
 -------------------------------------------------------------------
 Cartesian Forces:  Max     0.015260147 RMS     0.003942954
 Leave Link  716 at Mon Apr  4 21:43:22 2022, MaxMem=  1879048192 cpu:               0.3 elap:               0.1
 (Enter /gpfs/software/gaussian16/sse4/tar/g16/l103.exe)

 GradGradGradGradGradGradGradGradGradGradGradGradGradGradGradGradGradGrad
 Berny optimization.
 Using GEDIIS/GDIIS optimizer.
 FormGI is forming the generalized inverse of G from B-inverse, IUseBI=4.
 GSVD:  received Info=                   1 from GESDD.
 Internal  Forces:  Max     0.043490559 RMS     0.009058042
 Search for a local minimum.
 Step number   3 out of a maximum of  121
 All quantities printed in internal units (Hartrees-Bohrs-Radians)
 RMS Force = .90580D-02 SwitMx=.10000D-02 MixMth= 1
 Mixed Optimization -- RFO/linear search
 Update second derivatives using D2CorX and points    1    3    2
 DE=  3.12D-03 DEPred=-4.37D-03 R=-7.13D-01
 Trust test=-7.13D-01 RLast= 2.24D-01 DXMaxT set to 2.52D-01
 ITU= -1  1  0
 Use linear search instead of GDIIS.
     Eigenvalues ---    0.00225   0.00992   0.01054   0.01082   0.01359
     Eigenvalues ---    0.01401   0.01480   0.01658   0.01878   0.01916
     Eigenvalues ---    0.01969   0.01993   0.02024   0.02095   0.02130
     Eigenvalues ---    0.02135   0.02195   0.02221   0.02268   0.14974
     Eigenvalues ---    0.16000   0.16033   0.16066   0.19745   0.22379
     Eigenvalues ---    0.23470   0.23686   0.24650   0.24999   0.25000
     Eigenvalues ---    0.25000   0.25000   0.25000   0.25000   0.25000
     Eigenvalues ---    0.25663   0.28917   0.30430   0.31075   0.31641
     Eigenvalues ---    0.32070   0.32622   0.33222   0.33522   0.34954
     Eigenvalues ---    0.35342   0.35758   0.36075   0.36815   0.37467
     Eigenvalues ---    0.40341   0.42162   0.43836   0.44497   0.46751
     Eigenvalues ---    0.47487   0.48530   0.51627   0.92575   0.95689
 RFO step:  Lambda=-2.16237400D-03 EMin= 2.25241675D-03
 Quartic linear search produced a step of -0.66295.
 Iteration  1 RMS(Cart)=  0.13749759 RMS(Int)=  0.00411758
 Iteration  2 RMS(Cart)=  0.00678528 RMS(Int)=  0.00009958
 Iteration  3 RMS(Cart)=  0.00002072 RMS(Int)=  0.00009945
 Iteration  4 RMS(Cart)=  0.00000000 RMS(Int)=  0.00009945
 ITry= 1 IFail=0 DXMaxC= 4.48D-01 DCOld= 1.00D+10 DXMaxT= 2.52D-01 DXLimC= 3.00D+00 Rises=F
 Variable       Old X    -DE/DX   Delta X   Delta X   Delta X     New X
                                 (Linear)    (Quad)   (Total)
    R1        2.74910   0.00284   0.01960  -0.01514   0.00447   2.75357
    R2        2.69143   0.01324   0.01303   0.00852   0.02160   2.71303
    R3        2.33409  -0.00217  -0.00489   0.00328  -0.00162   2.33247
    R4        2.61136   0.00793  -0.01721   0.02186   0.00461   2.61597
    R5        3.28069   0.00437  -0.00175   0.00968   0.00793   3.28862
    R6        2.68502  -0.00672   0.01790  -0.00420   0.01365   2.69867
    R7        3.32511   0.00085  -0.00675   0.00558  -0.00116   3.32395
    R8        2.55835   0.01224   0.03709  -0.01618   0.02095   2.57930
    R9        3.29978   0.00339  -0.01921   0.02205   0.00285   3.30263
   R10        2.67579   0.00244  -0.03341   0.03208  -0.00133   2.67445
   R11        2.03889  -0.00365   0.00307  -0.00723  -0.00416   2.03474
   R12        2.80439  -0.00043   0.00326   0.01472   0.01798   2.82237
   R13        2.67172  -0.00423  -0.01035   0.00933  -0.00103   2.67070
   R14        2.66494   0.00664  -0.00557   0.01706   0.01148   2.67642
   R15        2.61259   0.00302   0.00868  -0.00182   0.00686   2.61945
   R16        2.01641   0.00962   0.00975  -0.00181   0.00794   2.02435
   R17        2.61605   0.00054   0.00299  -0.00360  -0.00061   2.61544
   R18        2.04321   0.00149   0.00152   0.00176   0.00328   2.04650
   R19        2.60605   0.00500   0.01156  -0.00242   0.00914   2.61519
   R20        2.03276  -0.00196   0.00546  -0.00695  -0.00149   2.03127
   R21        2.62402   0.00294  -0.00021   0.00192   0.00171   2.62573
   R22        3.29738   0.00045  -0.00942   0.00933  -0.00009   3.29729
   R23        3.29963  -0.00263  -0.00958   0.00376  -0.00581   3.29382
    A1        1.92056   0.00317   0.01963  -0.01049   0.00919   1.92974
    A2        2.15789   0.00160  -0.00543   0.00875   0.00328   2.16116
    A3        2.20474  -0.00477  -0.01420   0.00176  -0.01249   2.19225
    A4        2.19467  -0.00815  -0.01655   0.00096  -0.01562   2.17905
    A5        1.98173  -0.00179  -0.00078   0.00029  -0.00049   1.98125
    A6        2.10678   0.00994   0.01733  -0.00123   0.01611   2.12289
    A7        2.12730   0.00724  -0.00001   0.01302   0.01290   2.14020
    A8        1.97773   0.02537   0.04302  -0.01928   0.02377   2.00150
    A9        2.17807  -0.03261  -0.04296   0.00634  -0.03659   2.14148
   A10        2.16568  -0.00000  -0.01603   0.01550  -0.00046   2.16522
   A11        2.03587   0.00063   0.01268  -0.01021   0.00243   2.03830
   A12        2.08164  -0.00063   0.00335  -0.00528  -0.00197   2.07966
   A13        2.19729  -0.00782  -0.01094   0.00048  -0.01044   2.18685
   A14        1.99562   0.00120  -0.01269   0.00769  -0.00501   1.99062
   A15        2.09025   0.00662   0.02364  -0.00819   0.01544   2.10570
   A16        1.96086   0.00557   0.02390  -0.01940   0.00441   1.96528
   A17        2.28664  -0.04349  -0.04154  -0.00477  -0.04629   2.24035
   A18        2.03568   0.03792   0.01764   0.02415   0.04180   2.07748
   A19        2.24428  -0.03853  -0.03735  -0.01091  -0.04827   2.19600
   A20        2.04924   0.03713   0.02478   0.02852   0.05328   2.10252
   A21        1.98966   0.00140   0.01257  -0.01757  -0.00504   1.98463
   A22        2.13965   0.00217  -0.00245   0.00879   0.00633   2.14598
   A23        2.11572  -0.00492   0.00811  -0.01397  -0.00585   2.10986
   A24        2.02780   0.00275  -0.00565   0.00518  -0.00047   2.02733
   A25        2.12342  -0.00134  -0.00664   0.00430  -0.00233   2.12109
   A26        2.08675   0.00049  -0.00293   0.00304   0.00011   2.08686
   A27        2.07301   0.00085   0.00956  -0.00734   0.00222   2.07523
   A28        2.15394  -0.00346  -0.00723   0.00659  -0.00065   2.15329
   A29        2.11837   0.00509   0.00543   0.00397   0.00940   2.12777
   A30        2.01087  -0.00163   0.00181  -0.01057  -0.00876   2.00211
   A31        2.11185   0.00021  -0.00355   0.00361   0.00005   2.11190
   A32        2.07121  -0.00130  -0.00405   0.00052  -0.00353   2.06767
   A33        2.10013   0.00109   0.00760  -0.00413   0.00348   2.10360
   A34        2.04784   0.00102   0.00731  -0.00569   0.00162   2.04946
   A35        2.10568  -0.00260  -0.00865   0.00198  -0.00668   2.09900
   A36        2.12966   0.00158   0.00135   0.00372   0.00506   2.13472
    D1        0.00330  -0.00008  -0.00195  -0.00688  -0.00885  -0.00554
    D2       -3.13482  -0.00018  -0.00319  -0.01116  -0.01430   3.13406
    D3       -3.14052   0.00013  -0.00089   0.00186   0.00099  -3.13953
    D4        0.00454   0.00003  -0.00214  -0.00243  -0.00446   0.00008
    D5       -0.00374   0.00016   0.00054   0.00755   0.00808   0.00434
    D6        3.14085   0.00029  -0.00122   0.00698   0.00581  -3.13653
    D7        3.14016  -0.00007  -0.00055  -0.00148  -0.00200   3.13816
    D8        0.00156   0.00006  -0.00231  -0.00205  -0.00427  -0.00271
    D9        0.00049  -0.00019   0.00139  -0.00168  -0.00023   0.00026
   D10       -3.12738   0.00003  -0.00497  -0.00772  -0.01254  -3.13992
   D11        3.13838  -0.00011   0.00270   0.00289   0.00561  -3.13919
   D12        0.01051   0.00011  -0.00366  -0.00315  -0.00671   0.00381
   D13       -0.00382   0.00033   0.00063   0.00934   0.01002   0.00619
   D14        3.13575  -0.00019   0.00139  -0.00321  -0.00149   3.13426
   D15        3.12242   0.00060   0.00796   0.01591   0.02384  -3.13692
   D16       -0.02119   0.00008   0.00872   0.00335   0.01233  -0.00886
   D17        0.00046   0.00002   0.00151   0.00019   0.00182   0.00228
   D18       -3.13452   0.00048  -0.00156   0.00439   0.00295  -3.13157
   D19        3.13898  -0.00011   0.00331   0.00078   0.00415  -3.14005
   D20        0.00400   0.00035   0.00024   0.00497   0.00528   0.00928
   D21        0.00350  -0.00029  -0.00211  -0.00895  -0.01106  -0.00756
   D22       -3.13639   0.00025  -0.00272   0.00168  -0.00063  -3.13702
   D23        3.13815  -0.00079   0.00107  -0.01329  -0.01233   3.12582
   D24       -0.00174  -0.00025   0.00046  -0.00267  -0.00191  -0.00364
   D25       -0.07489  -0.00074   0.03754   0.11957   0.15710   0.08221
   D26        3.07168  -0.00127   0.03513   0.10692   0.14202  -3.06949
   D27        3.06462  -0.00131   0.03833   0.10653   0.14490  -3.07367
   D28       -0.07200  -0.00184   0.03592   0.09389   0.12982   0.05782
   D29       -3.13912  -0.00025  -0.00197  -0.00494  -0.00654   3.13753
   D30       -0.00359  -0.00027   0.00070  -0.00580  -0.00483  -0.00842
   D31       -0.00236   0.00036   0.00037   0.00746   0.00781   0.00545
   D32        3.13317   0.00034   0.00304   0.00660   0.00952  -3.14049
   D33        3.13987  -0.00002   0.00055   0.00331   0.00422  -3.13909
   D34       -0.00644  -0.00040   0.00306  -0.00224   0.00110  -0.00534
   D35        0.00253  -0.00034  -0.00147  -0.00751  -0.00899  -0.00645
   D36        3.13941  -0.00072   0.00105  -0.01306  -0.01211   3.12730
   D37        0.00036  -0.00016   0.00087  -0.00301  -0.00209  -0.00173
   D38        3.14103  -0.00011   0.00121  -0.00234  -0.00114   3.13990
   D39       -3.13545  -0.00011  -0.00169  -0.00213  -0.00371  -3.13916
   D40        0.00522  -0.00007  -0.00135  -0.00145  -0.00275   0.00247
   D41        0.00162  -0.00010  -0.00106  -0.00201  -0.00311  -0.00149
   D42       -3.14104   0.00007  -0.00065   0.00095   0.00026  -3.14078
   D43       -3.13906  -0.00014  -0.00139  -0.00268  -0.00406   3.14007
   D44        0.00147   0.00003  -0.00098   0.00027  -0.00069   0.00078
   D45       -0.00070   0.00010   0.00133   0.00302   0.00443   0.00373
   D46        3.14019  -0.00005   0.00183   0.00015   0.00200  -3.14100
   D47       -3.13784   0.00045  -0.00104   0.00822   0.00730  -3.13054
   D48        0.00305   0.00029  -0.00055   0.00536   0.00487   0.00792
   D49       -0.00145   0.00013  -0.00000   0.00202   0.00199   0.00053
   D50        3.14122  -0.00004  -0.00042  -0.00098  -0.00145   3.13977
   D51        3.14085   0.00029  -0.00051   0.00493   0.00447  -3.13786
   D52        0.00034   0.00012  -0.00092   0.00193   0.00104   0.00138
         Item               Value     Threshold  Converged?
 Maximum Force            0.043491     0.000450     NO 
 RMS     Force            0.009058     0.000300     NO 
 Maximum Displacement     0.448442     0.001800     NO 
 RMS     Displacement     0.139651     0.001200     NO 
 Predicted change in Energy=-1.458697D-03
 GradGradGradGradGradGradGradGradGradGradGradGradGradGradGradGradGradGrad

 Leave Link  103 at Mon Apr  4 21:43:26 2022, MaxMem=  1879048192 cpu:              24.1 elap:               4.1
 (Enter /gpfs/software/gaussian16/sse4/tar/g16/l202.exe)
                          Input orientation:                          
 ---------------------------------------------------------------------
 Center     Atomic      Atomic             Coordinates (Angstroms)
 Number     Number       Type             X           Y           Z
 ---------------------------------------------------------------------
      1          6           0       -8.069622   -1.490465    6.666163
      2          6           0       -7.265405   -2.526030    7.301822
      3          6           0       -5.997621   -2.904487    6.894620
      4          6           0       -7.361523   -0.909554    5.560588
      5          6           0       -6.110622   -1.290281    5.169089
      6          6           0       -5.334283   -2.302128    5.782620
      7         17           0       -5.270447   -4.186975    7.853980
      8          1           0       -5.728253   -0.740410    4.326001
      9         17           0       -8.178316    0.361922    4.682767
     10          8           0       -9.198214   -1.166537    7.046720
     11         17           0       -8.048409   -3.275435    8.663368
     12          6           0       -3.975098   -2.601582    5.240782
     13          6           0       -3.113359   -3.627858    5.689670
     14          6           0       -1.861981   -3.856371    5.138982
     15          6           0       -3.442698   -1.836757    4.174243
     16          6           0       -2.193040   -2.063427    3.624557
     17          6           0       -1.376231   -3.082110    4.099697
     18         17           0        0.201902   -3.399318    3.431135
     19          1           0       -1.245702   -4.657955    5.526882
     20         17           0       -1.663553   -1.041717    2.312971
     21          1           0       -3.992665   -1.030932    3.723020
     22          1           0       -3.402101   -4.276843    6.491543
 ---------------------------------------------------------------------
                    Distance matrix (angstroms):
                    1          2          3          4          5
     1  C    0.000000
     2  C    1.457128   0.000000
     3  C    2.518895   1.384311   0.000000
     4  C    1.435674   2.377842   2.760367   0.000000
     5  C    2.473658   2.721975   2.365562   1.364909   0.000000
     6  C    2.986892   2.467253   1.428075   2.469466   1.415259
     7  Cl   4.064167   2.653954   1.758957   4.513727   4.037991
     8  H    3.394252   3.795628   3.369509   2.054357   1.076737
     9  Cl   2.716065   4.004138   4.507454   1.747676   2.691029
    10  O    1.234291   2.376773   3.645188   2.376565   3.615803
    11  Cl   2.678693   1.740262   2.733460   3.961875   4.461597
    12  C    4.475646   3.883260   2.630120   3.799093   2.507013
    13  C    5.485118   4.588305   3.208448   5.045070   3.836516
    14  C    6.816494   5.970316   4.592589   6.253515   4.963535
    15  C    5.266688   4.986976   3.881769   4.258972   2.899340
    16  C    6.641827   6.282131   5.086800   5.638515   4.281447
    17  C    7.343130   6.726456   5.403739   6.532834   5.173849
    18  Cl   9.084449   8.456093   7.118615   8.242505   6.878698
    19  H    7.608996   6.628147   5.246532   7.173208   5.927621
    20  Cl   7.758180   7.646735   6.576136   6.559827   5.291088
    21  H    5.049241   5.074837   4.193936   3.839347   2.577619
    22  H    5.438762   4.318218   2.963538   5.280372   4.243173
                    6          7          8          9         10
     6  C    0.000000
     7  Cl   2.801295   0.000000
     8  H    2.171616   4.953285   0.000000
     9  Cl   4.049119   6.261370   2.710208   0.000000
    10  O    4.221075   5.020166   4.429958   2.994102   0.000000
    11  Cl   4.075846   3.033659   5.533736   5.393740   2.895351
    12  C    1.493534   3.319669   2.715573   5.173082   5.709790
    13  C    2.588185   3.106426   4.127301   6.525794   6.702622
    14  C    3.858345   4.370143   5.031721   7.609088   8.043319
    15  C    2.526171   4.733355   2.539442   5.245842   6.467323
    16  C    3.818589   5.645167   3.839287   6.544132   7.847807
    17  C    4.371131   5.520896   4.947208   7.646548   8.575418
    18  Cl   6.114135   7.080153   6.560283   9.270467  10.316004
    19  H    4.725655   4.672877   6.073099   8.600746   8.817162
    20  Cl   5.205896   7.321551   4.545861   7.073066   8.899161
    21  H    2.767278   5.353332   1.860176   4.514513   6.177629
    22  H    2.852261   2.314093   4.754672   6.899422   6.601298
                   11         12         13         14         15
    11  Cl   0.000000
    12  C    5.362838   0.000000
    13  C    5.772504   1.413271   0.000000
    14  C    7.143576   2.459700   1.386154   0.000000
    15  C    6.590494   1.416303   2.369182   2.740115   0.000000
    16  C    7.819459   2.465265   2.749386   2.370176   1.383901
    17  C    8.085941   2.878732   2.417327   1.384033   2.413866
    18  Cl   9.770325   4.621530   4.017980   2.717582   4.034466
    19  H    7.617462   3.429304   2.139098   1.082960   3.823033
    20  Cl   9.278115   4.043328   4.493568   3.993493   2.694769
    21  H    6.774503   2.184228   3.374153   3.811544   1.074904
    22  H    5.225688   2.167769   1.071240   2.092412   3.365344
                   16         17         18         19         20
    16  C    0.000000
    17  C    1.389479   0.000000
    18  Cl   2.749138   1.743014   0.000000
    19  H    3.353784   2.130067   2.841106   0.000000
    20  Cl   1.744850   2.727296   3.207568   4.856027   0.000000
    21  H    2.077111   3.345885   4.825851   4.894386   2.722704
    22  H    3.818462   3.354470   4.808844   2.392880   5.563187
                   21         22
    21  H    0.000000
    22  H    4.306903   0.000000
 Stoichiometry    C12H4Cl5O(1-)
 Framework group  C1[X(C12H4Cl5O)]
 Deg. of freedom    60
 Full point group                 C1      NOp   1
 RotChk:  IX=2 Diff= 4.99D-02
 Largest Abelian subgroup         C1      NOp   1
 Largest concise Abelian subgroup C1      NOp   1
                         Standard orientation:                         
 ---------------------------------------------------------------------
 Center     Atomic      Atomic             Coordinates (Angstroms)
 Number     Number       Type             X           Y           Z
 ---------------------------------------------------------------------
      1          6           0        3.480246    0.691994    0.009925
      2          6           0        2.979803   -0.676310   -0.012922
      3          6           0        1.641251   -1.029240   -0.006903
      4          6           0        2.391058    1.627052    0.032178
      5          6           0        1.074498    1.267015    0.036577
      6          6           0        0.590318   -0.062773    0.022750
      7         17           0        1.338416   -2.761680   -0.036417
      8          1           0        0.391835    2.099645    0.044393
      9         17           0        2.809874    3.323669    0.053537
     10          8           0        4.679146    0.985334    0.001952
     11         17           0        4.239854   -1.875972   -0.052851
     12          6           0       -0.884721   -0.297086    0.023888
     13          6           0       -1.522073   -1.556798    0.089032
     14          6           0       -2.900239   -1.705391    0.090906
     15          6           0       -1.785275    0.794607   -0.031968
     16          6           0       -3.161302    0.647194   -0.031275
     17          6           0       -3.746204   -0.611682    0.030152
     18         17           0       -5.474630   -0.836648    0.035742
     19          1           0       -3.330657   -2.697882    0.140952
     20         17           0       -4.151546    2.081951   -0.104710
     21          1           0       -1.442402    1.812593   -0.071485
     22          1           0       -0.949539   -2.460965    0.136375
 ---------------------------------------------------------------------
 Rotational constants (GHZ):           0.4406507           0.1323236           0.1018052
 Leave Link  202 at Mon Apr  4 21:43:26 2022, MaxMem=  1879048192 cpu:               0.7 elap:               0.1
 (Enter /gpfs/software/gaussian16/sse4/tar/g16/l301.exe)
 Standard basis: 6-311+G(d,p) (5D, 7F)
 Ernie: Thresh=  0.10000D-02 Tol=  0.10000D-05 Strict=F.
 There are   478 symmetry adapted cartesian basis functions of A   symmetry.
 There are   460 symmetry adapted basis functions of A   symmetry.
   460 basis functions,   765 primitive gaussians,   478 cartesian basis functions
    85 alpha electrons       85 beta electrons
       nuclear repulsion energy      1804.3735632440 Hartrees.
 IExCor= 4336 DFT=T Ex+Corr=M062X ExCW=0 ScaHFX=  0.540000
 ScaDFX=  1.000000  1.000000  1.000000  1.000000 ScalE2=  1.000000  1.000000
 IRadAn=      5 IRanWt=     -1 IRanGd=            0 ICorTp=0 IEmpDi=  4
 NAtoms=   22 NActive=   22 NUniq=   22 SFac= 1.00D+00 NAtFMM=   60 NAOKFM=F Big=F
 Integral buffers will be    131072 words long.
 Raffenetti 2 integral format.
 Two-electron integral symmetry is turned on.
 Leave Link  301 at Mon Apr  4 21:43:26 2022, MaxMem=  1879048192 cpu:               0.5 elap:               0.1
 (Enter /gpfs/software/gaussian16/sse4/tar/g16/l302.exe)
 NPDir=0 NMtPBC=     1 NCelOv=     1 NCel=       1 NClECP=     1 NCelD=      1
         NCelK=      1 NCelE2=     1 NClLst=     1 CellRange=     0.0.
 One-electron integrals computed using PRISM.
 One-electron integral symmetry used in STVInt
 NBasis=   460 RedAO= T EigKep=  1.41D-06  NBF=   460
 NBsUse=   454 1.00D-06 EigRej=  9.38D-07 NBFU=   454
 Precomputing XC quadrature grid using
 IXCGrd= 4 IRadAn=           5 IRanWt=          -1 IRanGd=           0 AccXCQ= 0.00D+00.
 Generated NRdTot=       0 NPtTot=           0 NUsed=           0 NTot=          32
 NSgBfM=   466   466   466   466   466 MxSgAt=    22 MxSgA2=    22.
 Leave Link  302 at Mon Apr  4 21:43:30 2022, MaxMem=  1879048192 cpu:              25.2 elap:               4.2
 (Enter /gpfs/software/gaussian16/sse4/tar/g16/l303.exe)
 DipDrv:  MaxL=1.
 Leave Link  303 at Mon Apr  4 21:43:30 2022, MaxMem=  1879048192 cpu:               1.4 elap:               0.3
 (Enter /gpfs/software/gaussian16/sse4/tar/g16/l401.exe)
 Lowest energy guess from the checkpoint file:  "checkpoint.chk"
 B after Tr=     0.000000    0.000000    0.000000
         Rot=    1.000000    0.000011   -0.000003   -0.000682 Ang=   0.08 deg.
 Guess basis will be translated and rotated to current coordinates.
 B after Tr=     0.000000    0.000000   -0.000000
         Rot=    0.999942    0.000056    0.000037    0.010802 Ang=   1.24 deg.
 Guess basis will be translated and rotated to current coordinates.
 CkInt1:  FT= 3.37D-01
 Max alpha theta= 16.292 degrees.
 JPrj=2 DoOrth=T DoCkMO=T.
 Leave Link  401 at Mon Apr  4 21:43:36 2022, MaxMem=  1879048192 cpu:              32.6 elap:               5.5
 (Enter /gpfs/software/gaussian16/sse4/tar/g16/l502.exe)
 Integral symmetry usage will be decided dynamically.
 Closed shell SCF:
 Using DIIS extrapolation, IDIIS=  1040.
 NGot=  1879048192 LenX=  1878583581 LenY=  1878354619
 Requested convergence on RMS density matrix=1.00D-08 within 128 cycles.
 Requested convergence on MAX density matrix=1.00D-06.
 Requested convergence on             energy=1.00D-06.
 No special actions if energy rises.
 Fock matrices will be formed incrementally for  20 cycles.

 Cycle   1  Pass 1  IDiag  1:
 FoFJK:  IHMeth= 1 ICntrl=       0 DoSepK=F KAlg= 0 I1Cent=           0 FoldK=F
 IRaf= 770000000 NMat=       1 IRICut=       1 DoRegI=T DoRafI=F ISym2E= 0 IDoP0=0 IntGTp=1.
 FoFCou: FMM=F IPFlag=           0 FMFlag=      100000 FMFlg1=           0
         NFxFlg=           0 DoJE=F BraDBF=F KetDBF=F FulRan=T
         wScrn=  0.000000 ICntrl=         0 IOpCl=  0 I1Cent=           0 NGrid=           0
         NMat0=    1 NMatS0=      1 NMatT0=    0 NMatD0=    1 NMtDS0=    0 NMtDT0=    0
 Symmetry not used in FoFCou.
 E= -2835.80476547892    
 DIIS: error= 9.28D-03 at cycle   1 NSaved=   1.
 NSaved= 1 IEnMin= 1 EnMin= -2835.80476547892     IErMin= 1 ErrMin= 9.28D-03
 ErrMax= 9.28D-03  0.00D+00 EMaxC= 1.00D-01 BMatC= 4.68D-02 BMatP= 4.68D-02
 IDIUse=3 WtCom= 9.07D-01 WtEn= 9.28D-02
 Coeff-Com:  0.100D+01
 Coeff-En:   0.100D+01
 Coeff:      0.100D+01
 Gap=   102.391 Goal=   None    Shift=    0.000
 GapD=  102.391 DampG=2.000 DampE=1.000 DampFc=2.0000 IDamp=-1.
 RMSDP=1.10D-02 MaxDP=6.23D-01              OVMax= 1.38D-01

 Cycle   2  Pass 1  IDiag  1:
 RMSU=  1.07D-02    CP:  1.02D+00
 E= -2835.89287390093     Delta-E=       -0.088108422010 Rises=F Damp=F
 DIIS: error= 1.36D-03 at cycle   2 NSaved=   2.
 NSaved= 2 IEnMin= 2 EnMin= -2835.89287390093     IErMin= 2 ErrMin= 1.36D-03
 ErrMax= 1.36D-03  0.00D+00 EMaxC= 1.00D-01 BMatC= 1.56D-03 BMatP= 4.68D-02
 IDIUse=3 WtCom= 9.86D-01 WtEn= 1.36D-02
 Coeff-Com: -0.451D-01 0.105D+01
 Coeff-En:   0.000D+00 0.100D+01
 Coeff:     -0.445D-01 0.104D+01
 Gap=     0.192 Goal=   None    Shift=    0.000
 RMSDP=4.32D-03 MaxDP=6.39D-01 DE=-8.81D-02 OVMax= 2.48D-02

 Cycle   3  Pass 1  IDiag  1:
 RMSU=  4.29D-03    CP:  1.02D+00  9.83D-01
 E= -2835.89463069575     Delta-E=       -0.001756794823 Rises=F Damp=F
 DIIS: error= 2.48D-03 at cycle   3 NSaved=   3.
 NSaved= 3 IEnMin= 3 EnMin= -2835.89463069575     IErMin= 2 ErrMin= 1.36D-03
 ErrMax= 2.48D-03  0.00D+00 EMaxC= 1.00D-01 BMatC= 1.64D-03 BMatP= 1.56D-03
 IDIUse=3 WtCom= 9.75D-01 WtEn= 2.48D-02
 Coeff-Com: -0.472D-01 0.554D+00 0.494D+00
 Coeff-En:   0.000D+00 0.122D+00 0.878D+00
 Coeff:     -0.460D-01 0.543D+00 0.503D+00
 Gap=     0.194 Goal=   None    Shift=    0.000
 RMSDP=1.50D-03 MaxDP=1.87D-01 DE=-1.76D-03 OVMax= 1.44D-02

 Cycle   4  Pass 1  IDiag  1:
 RMSU=  9.58D-04    CP:  1.02D+00  9.61D-01  8.27D-01
 E= -2835.89627048803     Delta-E=       -0.001639792278 Rises=F Damp=F
 DIIS: error= 8.90D-04 at cycle   4 NSaved=   4.
 NSaved= 4 IEnMin= 4 EnMin= -2835.89627048803     IErMin= 4 ErrMin= 8.90D-04
 ErrMax= 8.90D-04  0.00D+00 EMaxC= 1.00D-01 BMatC= 1.44D-04 BMatP= 1.56D-03
 IDIUse=3 WtCom= 9.91D-01 WtEn= 8.90D-03
 Coeff-Com: -0.168D-01 0.133D+00 0.239D+00 0.645D+00
 Coeff-En:   0.000D+00 0.000D+00 0.000D+00 0.100D+01
 Coeff:     -0.166D-01 0.132D+00 0.237D+00 0.648D+00
 Gap=     0.193 Goal=   None    Shift=    0.000
 RMSDP=6.08D-04 MaxDP=9.09D-02 DE=-1.64D-03 OVMax= 5.14D-03

 Cycle   5  Pass 1  IDiag  1:
 RMSU=  5.23D-04    CP:  1.02D+00  9.42D-01  8.79D-01  1.02D+00
 E= -2835.89641431023     Delta-E=       -0.000143822198 Rises=F Damp=F
 DIIS: error= 3.24D-04 at cycle   5 NSaved=   5.
 NSaved= 5 IEnMin= 5 EnMin= -2835.89641431023     IErMin= 5 ErrMin= 3.24D-04
 ErrMax= 3.24D-04  0.00D+00 EMaxC= 1.00D-01 BMatC= 2.61D-05 BMatP= 1.44D-04
 IDIUse=3 WtCom= 9.97D-01 WtEn= 3.24D-03
 Coeff-Com: -0.169D-03-0.381D-01 0.211D-01 0.331D+00 0.686D+00
 Coeff-En:   0.000D+00 0.000D+00 0.000D+00 0.434D-01 0.957D+00
 Coeff:     -0.168D-03-0.380D-01 0.210D-01 0.330D+00 0.687D+00
 Gap=     0.193 Goal=   None    Shift=    0.000
 RMSDP=2.68D-04 MaxDP=2.11D-02 DE=-1.44D-04 OVMax= 1.56D-03

 Cycle   6  Pass 1  IDiag  1:
 RMSU=  1.63D-04    CP:  1.02D+00  9.38D-01  8.88D-01  1.10D+00  8.57D-01
 E= -2835.89644143160     Delta-E=       -0.000027121373 Rises=F Damp=F
 DIIS: error= 8.54D-05 at cycle   6 NSaved=   6.
 NSaved= 6 IEnMin= 6 EnMin= -2835.89644143160     IErMin= 6 ErrMin= 8.54D-05
 ErrMax= 8.54D-05  0.00D+00 EMaxC= 1.00D-01 BMatC= 2.60D-06 BMatP= 2.61D-05
 IDIUse=1 WtCom= 1.00D+00 WtEn= 0.00D+00
 Coeff-Com:  0.116D-02-0.295D-01-0.725D-02 0.113D+00 0.333D+00 0.590D+00
 Coeff:      0.116D-02-0.295D-01-0.725D-02 0.113D+00 0.333D+00 0.590D+00
 Gap=     0.193 Goal=   None    Shift=    0.000
 RMSDP=8.12D-05 MaxDP=1.26D-02 DE=-2.71D-05 OVMax= 5.61D-04

 Cycle   7  Pass 1  IDiag  1:
 RMSU=  5.28D-05    CP:  1.02D+00  9.37D-01  8.92D-01  1.10D+00  8.95D-01
                    CP:  9.50D-01
 E= -2835.89644414827     Delta-E=       -0.000002716667 Rises=F Damp=F
 DIIS: error= 2.35D-05 at cycle   7 NSaved=   7.
 NSaved= 7 IEnMin= 7 EnMin= -2835.89644414827     IErMin= 7 ErrMin= 2.35D-05
 ErrMax= 2.35D-05  0.00D+00 EMaxC= 1.00D-01 BMatC= 1.76D-07 BMatP= 2.60D-06
 IDIUse=1 WtCom= 1.00D+00 WtEn= 0.00D+00
 Coeff-Com:  0.470D-03-0.710D-02-0.369D-02 0.622D-02 0.391D-01 0.208D+00
 Coeff-Com:  0.757D+00
 Coeff:      0.470D-03-0.710D-02-0.369D-02 0.622D-02 0.391D-01 0.208D+00
 Coeff:      0.757D+00
 Gap=     0.193 Goal=   None    Shift=    0.000
 RMSDP=3.09D-05 MaxDP=4.16D-03 DE=-2.72D-06 OVMax= 1.47D-04

 Cycle   8  Pass 1  IDiag  1:
 RMSU=  1.84D-05    CP:  1.02D+00  9.38D-01  8.91D-01  1.10D+00  9.02D-01
                    CP:  1.03D+00  1.00D+00
 E= -2835.89644434774     Delta-E=       -0.000000199478 Rises=F Damp=F
 DIIS: error= 1.13D-05 at cycle   8 NSaved=   8.
 NSaved= 8 IEnMin= 8 EnMin= -2835.89644434774     IErMin= 8 ErrMin= 1.13D-05
 ErrMax= 1.13D-05  0.00D+00 EMaxC= 1.00D-01 BMatC= 4.47D-08 BMatP= 1.76D-07
 IDIUse=1 WtCom= 1.00D+00 WtEn= 0.00D+00
 Coeff-Com:  0.781D-04 0.569D-03-0.575D-03-0.128D-01-0.289D-01 0.177D-01
 Coeff-Com:  0.385D+00 0.639D+00
 Coeff:      0.781D-04 0.569D-03-0.575D-03-0.128D-01-0.289D-01 0.177D-01
 Coeff:      0.385D+00 0.639D+00
 Gap=     0.193 Goal=   None    Shift=    0.000
 RMSDP=1.26D-05 MaxDP=1.71D-03 DE=-1.99D-07 OVMax= 9.27D-05

 Cycle   9  Pass 1  IDiag  1:
 RMSU=  5.61D-06    CP:  1.02D+00  9.38D-01  8.91D-01  1.10D+00  9.03D-01
                    CP:  1.06D+00  1.08D+00  6.84D-01
 E= -2835.89644440267     Delta-E=       -0.000000054925 Rises=F Damp=F
 DIIS: error= 2.47D-06 at cycle   9 NSaved=   9.
 NSaved= 9 IEnMin= 9 EnMin= -2835.89644440267     IErMin= 9 ErrMin= 2.47D-06
 ErrMax= 2.47D-06  0.00D+00 EMaxC= 1.00D-01 BMatC= 3.81D-09 BMatP= 4.47D-08
 IDIUse=1 WtCom= 1.00D+00 WtEn= 0.00D+00
 Coeff-Com: -0.163D-04 0.974D-03 0.147D-04-0.586D-02-0.145D-01-0.133D-01
 Coeff-Com:  0.585D-01 0.255D+00 0.719D+00
 Coeff:     -0.163D-04 0.974D-03 0.147D-04-0.586D-02-0.145D-01-0.133D-01
 Coeff:      0.585D-01 0.255D+00 0.719D+00
 Gap=     0.193 Goal=   None    Shift=    0.000
 RMSDP=3.57D-06 MaxDP=2.18D-04 DE=-5.49D-08 OVMax= 3.46D-05

 Cycle  10  Pass 1  IDiag  1:
 RMSU=  1.93D-06    CP:  1.02D+00  9.38D-01  8.90D-01  1.10D+00  9.03D-01
                    CP:  1.06D+00  1.11D+00  7.48D-01  9.91D-01
 E= -2835.89644440729     Delta-E=       -0.000000004620 Rises=F Damp=F
 DIIS: error= 1.67D-06 at cycle  10 NSaved=  10.
 NSaved=10 IEnMin=10 EnMin= -2835.89644440729     IErMin=10 ErrMin= 1.67D-06
 ErrMax= 1.67D-06  0.00D+00 EMaxC= 1.00D-01 BMatC= 1.07D-09 BMatP= 3.81D-09
 IDIUse=1 WtCom= 1.00D+00 WtEn= 0.00D+00
 Coeff-Com: -0.210D-04 0.438D-03 0.631D-04-0.111D-02-0.293D-02-0.960D-02
 Coeff-Com: -0.355D-01 0.409D-01 0.392D+00 0.616D+00
 Coeff:     -0.210D-04 0.438D-03 0.631D-04-0.111D-02-0.293D-02-0.960D-02
 Coeff:     -0.355D-01 0.409D-01 0.392D+00 0.616D+00
 Gap=     0.193 Goal=   None    Shift=    0.000
 RMSDP=1.35D-06 MaxDP=1.72D-04 DE=-4.62D-09 OVMax= 1.44D-05

 Cycle  11  Pass 1  IDiag  1:
 RMSU=  4.95D-07    CP:  1.02D+00  9.38D-01  8.90D-01  1.10D+00  9.04D-01
                    CP:  1.06D+00  1.11D+00  7.83D-01  1.03D+00  8.86D-01
 E= -2835.89644440862     Delta-E=       -0.000000001327 Rises=F Damp=F
 DIIS: error= 6.97D-07 at cycle  11 NSaved=  11.
 NSaved=11 IEnMin=11 EnMin= -2835.89644440862     IErMin=11 ErrMin= 6.97D-07
 ErrMax= 6.97D-07  0.00D+00 EMaxC= 1.00D-01 BMatC= 6.48D-11 BMatP= 1.07D-09
 IDIUse=1 WtCom= 1.00D+00 WtEn= 0.00D+00
 Coeff-Com: -0.176D-05-0.726D-04 0.235D-04 0.733D-03 0.179D-02 0.623D-03
 Coeff-Com: -0.178D-01-0.314D-01-0.487D-01 0.129D+00 0.966D+00
 Coeff:     -0.176D-05-0.726D-04 0.235D-04 0.733D-03 0.179D-02 0.623D-03
 Coeff:     -0.178D-01-0.314D-01-0.487D-01 0.129D+00 0.966D+00
 Gap=     0.193 Goal=   None    Shift=    0.000
 RMSDP=6.46D-07 MaxDP=5.59D-05 DE=-1.33D-09 OVMax= 1.13D-05

 Cycle  12  Pass 1  IDiag  1:
 RMSU=  4.17D-07    CP:  1.02D+00  9.38D-01  8.90D-01  1.10D+00  9.04D-01
                    CP:  1.06D+00  1.12D+00  7.74D-01  1.07D+00  9.46D-01
                    CP:  1.19D+00
 E= -2835.89644440912     Delta-E=       -0.000000000506 Rises=F Damp=F
 DIIS: error= 2.03D-07 at cycle  12 NSaved=  12.
 NSaved=12 IEnMin=12 EnMin= -2835.89644440912     IErMin=12 ErrMin= 2.03D-07
 ErrMax= 2.03D-07  0.00D+00 EMaxC= 1.00D-01 BMatC= 1.51D-11 BMatP= 6.48D-11
 IDIUse=1 WtCom= 1.00D+00 WtEn= 0.00D+00
 Coeff-Com:  0.183D-05-0.889D-04 0.121D-04 0.465D-03 0.109D-02 0.150D-02
 Coeff-Com: -0.313D-02-0.186D-01-0.742D-01-0.352D-01 0.387D+00 0.741D+00
 Coeff:      0.183D-05-0.889D-04 0.121D-04 0.465D-03 0.109D-02 0.150D-02
 Coeff:     -0.313D-02-0.186D-01-0.742D-01-0.352D-01 0.387D+00 0.741D+00
 Gap=     0.193 Goal=   None    Shift=    0.000
 RMSDP=2.55D-07 MaxDP=5.02D-05 DE=-5.06D-10 OVMax= 3.43D-06

 Cycle  13  Pass 1  IDiag  1:
 RMSU=  1.26D-07    CP:  1.02D+00  9.38D-01  8.90D-01  1.10D+00  9.04D-01
                    CP:  1.06D+00  1.12D+00  7.72D-01  1.06D+00  1.01D+00
                    CP:  1.26D+00  9.11D-01
 E= -2835.89644440895     Delta-E=        0.000000000171 Rises=F Damp=F
 DIIS: error= 8.10D-08 at cycle  13 NSaved=  13.
 NSaved=13 IEnMin=12 EnMin= -2835.89644440912     IErMin=13 ErrMin= 8.10D-08
 ErrMax= 8.10D-08  0.00D+00 EMaxC= 1.00D-01 BMatC= 2.40D-12 BMatP= 1.51D-11
 IDIUse=1 WtCom= 1.00D+00 WtEn= 0.00D+00
 Coeff-Com:  0.971D-06-0.268D-04 0.527D-05 0.929D-04 0.186D-03 0.538D-03
 Coeff-Com:  0.130D-02-0.274D-02-0.235D-01-0.334D-01 0.301D-01 0.329D+00
 Coeff-Com:  0.698D+00
 Coeff:      0.971D-06-0.268D-04 0.527D-05 0.929D-04 0.186D-03 0.538D-03
 Coeff:      0.130D-02-0.274D-02-0.235D-01-0.334D-01 0.301D-01 0.329D+00
 Coeff:      0.698D+00
 Gap=     0.193 Goal=   None    Shift=    0.000
 RMSDP=1.05D-07 MaxDP=2.55D-05 DE= 1.71D-10 OVMax= 1.13D-06

 Cycle  14  Pass 1  IDiag  1:
 RMSU=  4.44D-08    CP:  1.02D+00  9.38D-01  8.90D-01  1.10D+00  9.04D-01
                    CP:  1.06D+00  1.12D+00  7.73D-01  1.06D+00  9.96D-01
                    CP:  1.27D+00  9.66D-01  8.38D-01
 E= -2835.89644440895     Delta-E=       -0.000000000002 Rises=F Damp=F
 DIIS: error= 2.08D-08 at cycle  14 NSaved=  14.
 NSaved=14 IEnMin=12 EnMin= -2835.89644440912     IErMin=14 ErrMin= 2.08D-08
 ErrMax= 2.08D-08  0.00D+00 EMaxC= 1.00D-01 BMatC= 2.40D-13 BMatP= 2.40D-12
 IDIUse=1 WtCom= 1.00D+00 WtEn= 0.00D+00
 Coeff-Com:  0.147D-06 0.121D-05-0.482D-06-0.234D-04-0.611D-04 0.102D-04
 Coeff-Com:  0.772D-03 0.134D-02 0.109D-02-0.792D-02-0.402D-01 0.154D-01
 Coeff-Com:  0.250D+00 0.780D+00
 Coeff:      0.147D-06 0.121D-05-0.482D-06-0.234D-04-0.611D-04 0.102D-04
 Coeff:      0.772D-03 0.134D-02 0.109D-02-0.792D-02-0.402D-01 0.154D-01
 Coeff:      0.250D+00 0.780D+00
 Gap=     0.193 Goal=   None    Shift=    0.000
 RMSDP=3.18D-08 MaxDP=4.65D-06 DE=-1.82D-12 OVMax= 3.82D-07

 Cycle  15  Pass 1  IDiag  1:
 RMSU=  1.22D-08    CP:  1.02D+00  9.38D-01  8.90D-01  1.10D+00  9.04D-01
                    CP:  1.06D+00  1.12D+00  7.73D-01  1.05D+00  9.98D-01
                    CP:  1.27D+00  9.47D-01  9.66D-01  1.02D+00
 E= -2835.89644440920     Delta-E=       -0.000000000242 Rises=F Damp=F
 DIIS: error= 1.03D-08 at cycle  15 NSaved=  15.
 NSaved=15 IEnMin=15 EnMin= -2835.89644440920     IErMin=15 ErrMin= 1.03D-08
 ErrMax= 1.03D-08  0.00D+00 EMaxC= 1.00D-01 BMatC= 4.03D-14 BMatP= 2.40D-13
 IDIUse=1 WtCom= 1.00D+00 WtEn= 0.00D+00
 Coeff-Com: -0.234D-07 0.333D-05-0.112D-05-0.207D-04-0.460D-04-0.492D-04
 Coeff-Com:  0.227D-03 0.904D-03 0.285D-02-0.336D-03-0.220D-01-0.288D-01
 Coeff-Com:  0.429D-01 0.361D+00 0.643D+00
 Coeff:     -0.234D-07 0.333D-05-0.112D-05-0.207D-04-0.460D-04-0.492D-04
 Coeff:      0.227D-03 0.904D-03 0.285D-02-0.336D-03-0.220D-01-0.288D-01
 Coeff:      0.429D-01 0.361D+00 0.643D+00
 Gap=     0.193 Goal=   None    Shift=    0.000
 RMSDP=1.38D-08 MaxDP=2.17D-06 DE=-2.42D-10 OVMax= 1.06D-07

 Cycle  16  Pass 1  IDiag  1:
 RMSU=  5.90D-09    CP:  1.02D+00  9.38D-01  8.90D-01  1.10D+00  9.04D-01
                    CP:  1.06D+00  1.12D+00  7.73D-01  1.05D+00  9.97D-01
                    CP:  1.27D+00  9.55D-01  9.56D-01  1.10D+00  8.55D-01
 E= -2835.89644440915     Delta-E=        0.000000000042 Rises=F Damp=F
 DIIS: error= 4.10D-09 at cycle  16 NSaved=  16.
 NSaved=16 IEnMin=15 EnMin= -2835.89644440920     IErMin=16 ErrMin= 4.10D-09
 ErrMax= 4.10D-09  0.00D+00 EMaxC= 1.00D-01 BMatC= 4.50D-15 BMatP= 4.03D-14
 IDIUse=1 WtCom= 1.00D+00 WtEn= 0.00D+00
 Coeff-Com: -0.254D-07 0.117D-05-0.518D-06-0.553D-05-0.989D-05-0.196D-04
 Coeff-Com: -0.261D-05 0.189D-03 0.102D-02 0.953D-03-0.320D-02-0.131D-01
 Coeff-Com: -0.147D-01 0.444D-01 0.273D+00 0.712D+00
 Coeff:     -0.254D-07 0.117D-05-0.518D-06-0.553D-05-0.989D-05-0.196D-04
 Coeff:     -0.261D-05 0.189D-03 0.102D-02 0.953D-03-0.320D-02-0.131D-01
 Coeff:     -0.147D-01 0.444D-01 0.273D+00 0.712D+00
 Gap=     0.193 Goal=   None    Shift=    0.000
 RMSDP=7.25D-09 MaxDP=1.44D-06 DE= 4.18D-11 OVMax= 3.08D-08

 Cycle  17  Pass 1  IDiag  1:
 RMSU=  1.62D-09    CP:  1.02D+00  9.38D-01  8.90D-01  1.10D+00  9.04D-01
                    CP:  1.06D+00  1.12D+00  7.73D-01  1.05D+00  9.97D-01
                    CP:  1.26D+00  9.49D-01  9.64D-01  1.12D+00  9.07D-01
                    CP:  1.00D+00
 E= -2835.89644440898     Delta-E=        0.000000000176 Rises=F Damp=F
 DIIS: error= 1.39D-09 at cycle  17 NSaved=  17.
 NSaved=17 IEnMin=15 EnMin= -2835.89644440920     IErMin=17 ErrMin= 1.39D-09
 ErrMax= 1.39D-09  0.00D+00 EMaxC= 1.00D-01 BMatC= 3.92D-16 BMatP= 4.50D-15
 IDIUse=1 WtCom= 1.00D+00 WtEn= 0.00D+00
 Large coefficients: NSaved= 17 BigCof=    0.00 CofMax=   10.00 Det=-3.15D-15
 Inversion failed.  Reducing to 16 matrices.
 Large coefficients: NSaved= 16 BigCof=    0.00 CofMax=   10.00 Det=-3.17D-15
 Inversion failed.  Reducing to 15 matrices.
 Coeff-Com: -0.261D-07 0.402D-06 0.151D-05-0.118D-05-0.205D-04-0.508D-04
 Coeff-Com: -0.399D-04 0.283D-03 0.147D-02-0.642D-03-0.111D-01-0.302D-01
 Coeff-Com:  0.752D-02 0.214D+00 0.819D+00
 Coeff:     -0.261D-07 0.402D-06 0.151D-05-0.118D-05-0.205D-04-0.508D-04
 Coeff:     -0.399D-04 0.283D-03 0.147D-02-0.642D-03-0.111D-01-0.302D-01
 Coeff:      0.752D-02 0.214D+00 0.819D+00
 Gap=     0.193 Goal=   None    Shift=    0.000
 RMSDP=1.84D-09 MaxDP=1.05D-07 DE= 1.76D-10 OVMax= 2.02D-08

 SCF Done:  E(RM062X) =  -2835.89644441     A.U. after   17 cycles
            NFock= 17  Conv=0.18D-08     -V/T= 2.0024
 KE= 2.829061106361D+03 PE=-1.034396764899D+04 EE= 2.874636534976D+03
 Leave Link  502 at Mon Apr  4 21:54:04 2022, MaxMem=  1879048192 cpu:            3760.4 elap:             628.3
 (Enter /gpfs/software/gaussian16/sse4/tar/g16/l701.exe)
 ... and contract with generalized density number  0.
 Compute integral first derivatives.
 Leave Link  701 at Mon Apr  4 21:54:05 2022, MaxMem=  1879048192 cpu:               5.8 elap:               1.0
 (Enter /gpfs/software/gaussian16/sse4/tar/g16/l702.exe)
 L702 exits ... SP integral derivatives will be done elsewhere.
 Leave Link  702 at Mon Apr  4 21:54:05 2022, MaxMem=  1879048192 cpu:               0.3 elap:               0.1
 (Enter /gpfs/software/gaussian16/sse4/tar/g16/l703.exe)
 Integral derivatives from FoFJK, PRISM(SPDF).
 Compute integral first derivatives, UseDBF=F ICtDFT=           0.
 Calling FoFJK, ICntrl=      2127 FMM=F ISym2X=0 I1Cent= 0 IOpClX= 0 NMat=1 NMatS=1 NMatT=0.
 FoFJK:  IHMeth= 1 ICntrl=    2127 DoSepK=F KAlg= 0 I1Cent=           0 FoldK=F
 IRaf=         0 NMat=       1 IRICut=       1 DoRegI=T DoRafI=F ISym2E= 0 IDoP0=0 IntGTp=1.
 FoFCou: FMM=F IPFlag=           0 FMFlag=      100000 FMFlg1=         800
         NFxFlg=           0 DoJE=F BraDBF=F KetDBF=F FulRan=T
         wScrn=  0.000000 ICntrl=      2127 IOpCl=  0 I1Cent=           0 NGrid=           0
         NMat0=    1 NMatS0=      1 NMatT0=    0 NMatD0=    1 NMtDS0=    0 NMtDT0=    0
 Symmetry not used in FoFCou.
 Leave Link  703 at Mon Apr  4 21:55:26 2022, MaxMem=  1879048192 cpu:             485.6 elap:              81.2
 (Enter /gpfs/software/gaussian16/sse4/tar/g16/l716.exe)
 Dipole        =-3.69703134D+00-9.05220489D-01 2.60389803D-02
 ***** Axes restored to original set *****
 -------------------------------------------------------------------
 Center     Atomic                   Forces (Hartrees/Bohr)
 Number     Number              X              Y              Z
 -------------------------------------------------------------------
      1        6          -0.001771660   -0.001646019    0.004364561
      2        6          -0.000675456    0.000395580   -0.000293616
      3        6           0.000034403    0.000316049   -0.001900729
      4        6           0.000533535   -0.000513994   -0.000217458
      5        6           0.002900951    0.000906009   -0.001938075
      6        6           0.002749508   -0.001802924    0.001446624
      7       17           0.002350598   -0.000077005   -0.000298947
      8        1           0.003124811   -0.000672873   -0.002647713
      9       17          -0.000658997    0.001097541   -0.000790770
     10        8           0.001410079    0.000228421   -0.001796208
     11       17          -0.000374043   -0.000251096    0.000528121
     12        6          -0.001900324    0.000807570   -0.000097625
     13        6          -0.001364573    0.000901073    0.000527107
     14        6           0.000249444   -0.000421441    0.000337906
     15        6          -0.002754190   -0.000688769    0.001839767
     16        6           0.000376024   -0.000736245   -0.000064085
     17        6           0.000950529    0.000411553   -0.000830945
     18       17          -0.000909230    0.000113024    0.000544149
     19        1          -0.000004867   -0.000207830    0.000117893
     20       17          -0.000104385    0.000222699   -0.000132557
     21        1          -0.002892394    0.002617277    0.000533865
     22        1          -0.001269764   -0.000998602    0.000768737
 -------------------------------------------------------------------
 Cartesian Forces:  Max     0.004364561 RMS     0.001393219
 Leave Link  716 at Mon Apr  4 21:55:26 2022, MaxMem=  1879048192 cpu:               0.4 elap:               0.1
 (Enter /gpfs/software/gaussian16/sse4/tar/g16/l103.exe)

 GradGradGradGradGradGradGradGradGradGradGradGradGradGradGradGradGradGrad
 Berny optimization.
 Using GEDIIS/GDIIS optimizer.
 FormGI is forming the generalized inverse of G from B-inverse, IUseBI=4.
 GSVD:  received Info=                   1 from GESDD.
 Internal  Forces:  Max     0.010449089 RMS     0.002018041
 Search for a local minimum.
 Step number   4 out of a maximum of  121
 All quantities printed in internal units (Hartrees-Bohrs-Radians)
 RMS Force = .20180D-02 SwitMx=.10000D-02 MixMth= 1
 Mixed Optimization -- RFO/linear search
 Update second derivatives using D2CorX and points    1    3    2    4
 DE= -1.88D-03 DEPred=-1.46D-03 R= 1.29D+00
 TightC=F SS=  1.41D+00  RLast= 2.22D-01 DXNew= 4.2426D-01 6.6652D-01
 Trust test= 1.29D+00 RLast= 2.22D-01 DXMaxT set to 4.24D-01
 ITU=  1 -1  1  0
 Use linear search instead of GDIIS.
     Eigenvalues ---    0.00124   0.01041   0.01050   0.01076   0.01351
     Eigenvalues ---    0.01400   0.01491   0.01654   0.01892   0.01916
     Eigenvalues ---    0.01972   0.01991   0.02024   0.02096   0.02131
     Eigenvalues ---    0.02143   0.02195   0.02240   0.02268   0.14165
     Eigenvalues ---    0.16001   0.16032   0.16175   0.21496   0.22398
     Eigenvalues ---    0.23618   0.24283   0.24648   0.24998   0.24999
     Eigenvalues ---    0.25000   0.25000   0.25000   0.25000   0.25538
     Eigenvalues ---    0.26455   0.28897   0.30683   0.31102   0.31497
     Eigenvalues ---    0.32604   0.33216   0.33451   0.34756   0.34969
     Eigenvalues ---    0.35672   0.36037   0.36522   0.37174   0.39629
     Eigenvalues ---    0.40429   0.43835   0.44166   0.45616   0.46812
     Eigenvalues ---    0.47626   0.51431   0.61191   0.93392   1.09977
 RFO step:  Lambda=-1.27055337D-03 EMin= 1.23795450D-03
 Quartic linear search produced a step of -0.15402.
 Iteration  1 RMS(Cart)=  0.14079899 RMS(Int)=  0.00472926
 Iteration  2 RMS(Cart)=  0.00816471 RMS(Int)=  0.00004034
 Iteration  3 RMS(Cart)=  0.00002449 RMS(Int)=  0.00003892
 Iteration  4 RMS(Cart)=  0.00000000 RMS(Int)=  0.00003892
 ITry= 1 IFail=0 DXMaxC= 4.02D-01 DCOld= 1.00D+10 DXMaxT= 4.24D-01 DXLimC= 3.00D+00 Rises=F
 Variable       Old X    -DE/DX   Delta X   Delta X   Delta X     New X
                                 (Linear)    (Quad)   (Total)
    R1        2.75357   0.00066   0.00387  -0.01484  -0.01097   2.74261
    R2        2.71303   0.00367  -0.00030   0.01308   0.01279   2.72582
    R3        2.33247  -0.00178  -0.00089   0.00228   0.00140   2.33387
    R4        2.61597   0.00083  -0.00471   0.02349   0.01878   2.63475
    R5        3.28862   0.00069  -0.00163   0.01035   0.00872   3.29734
    R6        2.69867  -0.00325   0.00206  -0.01885  -0.01680   2.68187
    R7        3.32395   0.00087  -0.00139   0.00853   0.00714   3.33109
    R8        2.57930   0.00089   0.00539  -0.01920  -0.01382   2.56549
    R9        3.30263   0.00150  -0.00490   0.02622   0.02132   3.32395
   R10        2.67445  -0.00284  -0.00756   0.03004   0.02248   2.69693
   R11        2.03474   0.00284   0.00135  -0.00101   0.00034   2.03508
   R12        2.82237  -0.01045  -0.00201  -0.01867  -0.02068   2.80169
   R13        2.67070  -0.00196  -0.00225   0.00569   0.00345   2.67414
   R14        2.67642  -0.00404  -0.00306   0.00782   0.00476   2.68118
   R15        2.61945   0.00024   0.00096  -0.00311  -0.00215   2.61730
   R16        2.02435   0.00152   0.00104   0.00092   0.00197   2.02632
   R17        2.61544   0.00171   0.00079  -0.00051   0.00028   2.61572
   R18        2.04650   0.00019  -0.00015   0.00154   0.00138   2.04788
   R19        2.61519   0.00038   0.00128  -0.00392  -0.00264   2.61255
   R20        2.03127   0.00322   0.00150  -0.00032   0.00118   2.03245
   R21        2.62573   0.00115  -0.00031   0.00400   0.00369   2.62942
   R22        3.29729   0.00020  -0.00217   0.01032   0.00815   3.30544
   R23        3.29382  -0.00105  -0.00133   0.00274   0.00141   3.29523
    A1        1.92974   0.00097   0.00315  -0.00875  -0.00556   1.92418
    A2        2.16116   0.00114  -0.00177   0.01145   0.00965   2.17081
    A3        2.19225  -0.00210  -0.00138  -0.00264  -0.00406   2.18820
    A4        2.17905  -0.00157  -0.00144  -0.00117  -0.00257   2.17648
    A5        1.98125   0.00066  -0.00011   0.00175   0.00162   1.98286
    A6        2.12289   0.00091   0.00154  -0.00060   0.00092   2.12381
    A7        2.14020  -0.00094  -0.00199   0.00828   0.00621   2.14641
    A8        2.00150   0.00395   0.00633  -0.00716  -0.00095   2.00055
    A9        2.14148  -0.00301  -0.00435  -0.00109  -0.00556   2.13593
   A10        2.16522  -0.00042  -0.00365   0.01608   0.01246   2.17768
   A11        2.03830   0.00030   0.00257  -0.01085  -0.00829   2.03000
   A12        2.07966   0.00013   0.00108  -0.00523  -0.00416   2.07550
   A13        2.18685  -0.00303  -0.00093  -0.00918  -0.01013   2.17672
   A14        1.99062   0.00447  -0.00218   0.02875   0.02654   2.01716
   A15        2.10570  -0.00143   0.00311  -0.01949  -0.01640   2.08930
   A16        1.96528   0.00499   0.00487  -0.00531  -0.00044   1.96484
   A17        2.24035   0.00230  -0.00252   0.00303   0.00050   2.24085
   A18        2.07748  -0.00729  -0.00234   0.00233  -0.00001   2.07747
   A19        2.19600   0.00224  -0.00124  -0.00136  -0.00261   2.19339
   A20        2.10252  -0.00686  -0.00245   0.00412   0.00167   2.10418
   A21        1.98463   0.00462   0.00370  -0.00284   0.00085   1.98547
   A22        2.14598  -0.00220  -0.00155   0.00030  -0.00125   2.14473
   A23        2.10986   0.00041   0.00279  -0.01442  -0.01165   2.09821
   A24        2.02733   0.00179  -0.00124   0.01416   0.01290   2.04023
   A25        2.12109  -0.00073  -0.00118   0.00317   0.00199   2.12308
   A26        2.08686   0.00024  -0.00070   0.00347   0.00277   2.08963
   A27        2.07523   0.00049   0.00188  -0.00664  -0.00476   2.07047
   A28        2.15329  -0.00180  -0.00158  -0.00059  -0.00218   2.15111
   A29        2.12777  -0.00123  -0.00019  -0.00339  -0.00359   2.12418
   A30        2.00211   0.00303   0.00177   0.00403   0.00579   2.00790
   A31        2.11190  -0.00055  -0.00083   0.00283   0.00200   2.11391
   A32        2.06767  -0.00006  -0.00040   0.00074   0.00034   2.06801
   A33        2.10360   0.00061   0.00123  -0.00356  -0.00234   2.10127
   A34        2.04946   0.00066   0.00145  -0.00290  -0.00144   2.04802
   A35        2.09900  -0.00058  -0.00098   0.00101   0.00003   2.09903
   A36        2.13472  -0.00009  -0.00047   0.00188   0.00141   2.13613
    D1       -0.00554   0.00007   0.00091  -0.00335  -0.00244  -0.00798
    D2        3.13406   0.00001   0.00146  -0.01101  -0.00953   3.12453
    D3       -3.13953  -0.00021  -0.00036  -0.01120  -0.01162   3.13204
    D4        0.00008  -0.00027   0.00019  -0.01886  -0.01872  -0.01864
    D5        0.00434  -0.00016  -0.00112   0.00071  -0.00045   0.00390
    D6       -3.13653  -0.00021  -0.00118  -0.00202  -0.00324  -3.13976
    D7        3.13816   0.00015   0.00018   0.00880   0.00892  -3.13610
    D8       -0.00271   0.00009   0.00012   0.00608   0.00614   0.00342
    D9        0.00026   0.00008   0.00036   0.00159   0.00196   0.00223
   D10       -3.13992  -0.00047   0.00078  -0.02605  -0.02531   3.11795
   D11       -3.13919   0.00015  -0.00024   0.00983   0.00961  -3.12959
   D12        0.00381  -0.00041   0.00018  -0.01780  -0.01767  -0.01386
   D13        0.00619  -0.00011  -0.00140   0.00284   0.00144   0.00764
   D14        3.13426   0.00004   0.00055   0.00676   0.00729   3.14154
   D15       -3.13692   0.00049  -0.00182   0.03267   0.03081  -3.10611
   D16       -0.00886   0.00065   0.00013   0.03659   0.03666   0.02780
   D17        0.00228   0.00011   0.00007   0.00396   0.00405   0.00633
   D18       -3.13157  -0.00035  -0.00082  -0.00828  -0.00924  -3.14081
   D19       -3.14005   0.00017   0.00013   0.00674   0.00690  -3.13315
   D20        0.00928  -0.00030  -0.00076  -0.00550  -0.00638   0.00290
   D21       -0.00756   0.00003   0.00121  -0.00555  -0.00433  -0.01189
   D22       -3.13702  -0.00018  -0.00054  -0.00908  -0.00957   3.13659
   D23        3.12582   0.00054   0.00215   0.00764   0.00964   3.13546
   D24       -0.00364   0.00033   0.00040   0.00411   0.00440   0.00075
   D25        0.08221   0.00085  -0.01548   0.21551   0.20001   0.28222
   D26       -3.06949   0.00087  -0.01371   0.20478   0.19107  -2.87842
   D27       -3.07367   0.00110  -0.01341   0.21960   0.20618  -2.86748
   D28        0.05782   0.00112  -0.01165   0.20887   0.19724   0.25506
   D29        3.13753  -0.00006   0.00055  -0.00459  -0.00403   3.13350
   D30       -0.00842   0.00029   0.00091   0.00584   0.00669  -0.00173
   D31        0.00545  -0.00002  -0.00112   0.00548   0.00438   0.00983
   D32       -3.14049   0.00033  -0.00076   0.01591   0.01510  -3.12540
   D33       -3.13909   0.00001  -0.00052   0.00439   0.00386  -3.13523
   D34       -0.00534   0.00042   0.00054   0.01310   0.01364   0.00830
   D35       -0.00645   0.00002   0.00104  -0.00512  -0.00409  -0.01055
   D36        3.12730   0.00043   0.00211   0.00360   0.00568   3.13298
   D37       -0.00173   0.00004   0.00052  -0.00164  -0.00110  -0.00283
   D38        3.13990   0.00010   0.00046   0.00081   0.00130   3.14119
   D39       -3.13916  -0.00029   0.00018  -0.01155  -0.01143   3.13259
   D40        0.00247  -0.00023   0.00011  -0.00910  -0.00903  -0.00657
   D41       -0.00149  -0.00004   0.00023  -0.00298  -0.00276  -0.00425
   D42       -3.14078  -0.00006  -0.00019  -0.00113  -0.00133   3.14107
   D43        3.14007  -0.00010   0.00030  -0.00542  -0.00513   3.13494
   D44        0.00078  -0.00013  -0.00012  -0.00357  -0.00370  -0.00293
   D45        0.00373  -0.00005  -0.00037   0.00088   0.00051   0.00424
   D46       -3.14100   0.00011   0.00012   0.00320   0.00333  -3.13767
   D47       -3.13054  -0.00042  -0.00137  -0.00724  -0.00863  -3.13917
   D48        0.00792  -0.00026  -0.00088  -0.00491  -0.00581   0.00211
   D49        0.00053   0.00005  -0.00031   0.00334   0.00303   0.00356
   D50        3.13977   0.00007   0.00013   0.00145   0.00157   3.14134
   D51       -3.13786  -0.00011  -0.00081   0.00096   0.00015  -3.13771
   D52        0.00138  -0.00009  -0.00037  -0.00093  -0.00131   0.00007
         Item               Value     Threshold  Converged?
 Maximum Force            0.010449     0.000450     NO 
 RMS     Force            0.002018     0.000300     NO 
 Maximum Displacement     0.401721     0.001800     NO 
 RMS     Displacement     0.143682     0.001200     NO 
 Predicted change in Energy=-7.965178D-04
 Lowest energy point so far.  Saving SCF results.
 GradGradGradGradGradGradGradGradGradGradGradGradGradGradGradGradGradGrad

 Leave Link  103 at Mon Apr  4 21:55:30 2022, MaxMem=  1879048192 cpu:              23.0 elap:               3.9
 (Enter /gpfs/software/gaussian16/sse4/tar/g16/l202.exe)
                          Input orientation:                          
 ---------------------------------------------------------------------
 Center     Atomic      Atomic             Coordinates (Angstroms)
 Number     Number       Type             X           Y           Z
 ---------------------------------------------------------------------
      1          6           0       -8.076908   -1.510144    6.661426
      2          6           0       -7.227359   -2.459698    7.356378
      3          6           0       -5.946006   -2.826247    6.946852
      4          6           0       -7.400715   -0.995112    5.496033
      5          6           0       -6.150818   -1.352686    5.104918
      6          6           0       -5.324985   -2.296682    5.785827
      7         17           0       -5.135298   -3.974393    8.010690
      8          1           0       -5.789071   -0.874685    4.210265
      9         17           0       -8.290525    0.177291    4.532893
     10          8           0       -9.215121   -1.196999    7.024347
     11         17           0       -7.951805   -3.119225    8.800261
     12          6           0       -3.978945   -2.598632    5.242621
     13          6           0       -3.175803   -3.708406    5.597388
     14          6           0       -1.926950   -3.940014    5.045134
     15          6           0       -3.390990   -1.757396    4.262985
     16          6           0       -2.143830   -1.990242    3.713720
     17          6           0       -1.383005   -3.090187    4.097571
     18         17           0        0.193146   -3.415847    3.426458
     19          1           0       -1.354851   -4.806772    5.354688
     20         17           0       -1.536109   -0.867749    2.517789
     21          1           0       -3.894418   -0.881315    3.894471
     22          1           0       -3.526876   -4.420109    6.318506
 ---------------------------------------------------------------------
                    Distance matrix (angstroms):
                    1          2          3          4          5
     1  C    0.000000
     2  C    1.451325   0.000000
     3  C    2.520782   1.394251   0.000000
     4  C    1.442442   2.374015   2.752110   0.000000
     5  C    2.481398   2.730108   2.367710   1.357598   0.000000
     6  C    2.993059   2.472293   1.419185   2.467128   1.427153
     7  Cl   4.067691   2.664422   1.762736   4.509072   4.043283
     8  H    3.412653   3.805124   3.364838   2.065211   1.076917
     9  Cl   2.724651   4.007007   4.510567   1.758957   2.691912
    10  O    1.235030   2.378203   3.653432   2.380876   3.619171
    11  Cl   2.679441   1.744877   2.746669   3.966545   4.474346
    12  C    4.471143   3.878075   2.612574   3.787348   2.507663
    13  C    5.475889   4.590034   3.205195   5.022162   3.826572
    14  C    6.807250   5.968879   4.583647   6.232003   4.953676
    15  C    5.269866   4.977955   3.856642   4.263728   2.913639
    16  C    6.642355   6.271492   5.060493   5.639305   4.289273
    17  C    7.340179   6.721146   5.386004   6.523639   5.173557
    18  Cl   9.082430   8.451177   7.101408   8.234672   6.878935
    19  H    7.600091   6.633390   5.247491   7.148510   5.915606
    20  Cl   7.769457   7.637838   6.549771   6.578735   5.312621
    21  H    5.054176   5.058121   4.160385   3.856432   2.603596
    22  H    5.411865   4.314390   2.964356   5.235809   4.215086
                    6          7          8          9         10
     6  C    0.000000
     7  Cl   2.792975   0.000000
     8  H    2.172521   4.947610   0.000000
     9  Cl   4.060150   6.267935   2.732767   0.000000
    10  O    4.228048   5.033065   4.445308   2.991804   0.000000
    11  Cl   4.082104   3.047531   5.548283   5.402979   2.905993
    12  C    1.482589   3.300315   2.704498   5.176793   5.705845
    13  C    2.578265   3.119999   4.096737   6.510927   6.694530
    14  C    3.846532   4.369119   5.000923   7.596689   8.034852
    15  C    2.519963   4.690733   2.555924   5.274591   6.469904
    16  C    3.808842   5.599079   3.844321   6.568950   7.848098
    17  C    4.361085   5.493088   4.933008   7.653741   8.572760
    18  Cl   6.104828   7.051204   6.546662   9.279414  10.314242
    19  H    4.716820   4.694569   6.036002   8.580199   8.809203
    20  Cl   5.203605   7.264803   4.577359   7.125651   8.909809
    21  H    2.761705   5.296242   1.920802   4.566617   6.181073
    22  H    2.832999   2.376798   4.704492   6.856884   6.575924
                   11         12         13         14         15
    11  Cl   0.000000
    12  C    5.358306   0.000000
    13  C    5.780633   1.415095   0.000000
    14  C    7.146576   2.459470   1.385014   0.000000
    15  C    6.575902   1.418821   2.373474   2.742078   0.000000
    16  C    7.802569   2.464817   2.750502   2.370931   1.382504
    17  C    8.078692   2.879525   2.417803   1.384181   2.415719
    18  Cl   9.762478   4.623054   4.018501   2.718395   4.036864
    19  H    7.631487   3.431372   2.140369   1.083693   3.825751
    20  Cl   9.257416   4.048223   4.499095   3.997379   2.697733
    21  H    6.748141   2.184909   3.377688   3.814524   1.075528
    22  H    5.237500   2.163256   1.072280   2.100412   3.366552
                   16         17         18         19         20
    16  C    0.000000
    17  C    1.391429   0.000000
    18  Cl   2.752513   1.743761   0.000000
    19  H    3.353820   2.127863   2.837083   0.000000
    20  Cl   1.749161   2.731004   3.210732   4.857648   0.000000
    21  H    2.080131   3.350755   4.832294   4.898045   2.730762
    22  H    3.821254   3.361165   4.817785   2.407519   5.570266
                   21         22
    21  H    0.000000
    22  H    4.305125   0.000000
 Stoichiometry    C12H4Cl5O(1-)
 Framework group  C1[X(C12H4Cl5O)]
 Deg. of freedom    60
 Full point group                 C1      NOp   1
 RotChk:  IX=2 Diff= 6.02D-02
 Largest Abelian subgroup         C1      NOp   1
 Largest concise Abelian subgroup C1      NOp   1
                         Standard orientation:                         
 ---------------------------------------------------------------------
 Center     Atomic      Atomic             Coordinates (Angstroms)
 Number     Number       Type             X           Y           Z
 ---------------------------------------------------------------------
      1          6           0        3.487468    0.673251    0.030577
      2          6           0        2.976177   -0.682895   -0.045549
      3          6           0        1.624271   -1.023554   -0.030172
      4          6           0        2.397087    1.613922    0.113302
      5          6           0        1.082215    1.276158    0.123285
      6          6           0        0.585887   -0.060447    0.060756
      7         17           0        1.300295   -2.750257   -0.174306
      8          1           0        0.391203    2.099541    0.188805
      9         17           0        2.839383    3.313619    0.209932
     10          8           0        4.686901    0.967600    0.026172
     11         17           0        4.225159   -1.894327   -0.176212
     12          6           0       -0.879247   -0.285795    0.086657
     13          6           0       -1.519757   -1.520810    0.345462
     14          6           0       -2.897211   -1.664060    0.364507
     15          6           0       -1.778449    0.788524   -0.137685
     16          6           0       -3.153135    0.642909   -0.118926
     17          6           0       -3.742027   -0.592614    0.131600
     18         17           0       -5.471399   -0.813882    0.163452
     19          1           0       -3.333760   -2.634812    0.568113
     20         17           0       -4.145525    2.051939   -0.417866
     21          1           0       -1.428936    1.785657   -0.338501
     22          1           0       -0.937909   -2.399271    0.544318
 ---------------------------------------------------------------------
 Rotational constants (GHZ):           0.4400751           0.1320050           0.1021880
 Leave Link  202 at Mon Apr  4 21:55:30 2022, MaxMem=  1879048192 cpu:               0.4 elap:               0.1
 (Enter /gpfs/software/gaussian16/sse4/tar/g16/l301.exe)
 Standard basis: 6-311+G(d,p) (5D, 7F)
 Ernie: Thresh=  0.10000D-02 Tol=  0.10000D-05 Strict=F.
 There are   478 symmetry adapted cartesian basis functions of A   symmetry.
 There are   460 symmetry adapted basis functions of A   symmetry.
   460 basis functions,   765 primitive gaussians,   478 cartesian basis functions
    85 alpha electrons       85 beta electrons
       nuclear repulsion energy      1803.2977312032 Hartrees.
 IExCor= 4336 DFT=T Ex+Corr=M062X ExCW=0 ScaHFX=  0.540000
 ScaDFX=  1.000000  1.000000  1.000000  1.000000 ScalE2=  1.000000  1.000000
 IRadAn=      5 IRanWt=     -1 IRanGd=            0 ICorTp=0 IEmpDi=  4
 NAtoms=   22 NActive=   22 NUniq=   22 SFac= 1.00D+00 NAtFMM=   60 NAOKFM=F Big=F
 Integral buffers will be    131072 words long.
 Raffenetti 2 integral format.
 Two-electron integral symmetry is turned on.
 Leave Link  301 at Mon Apr  4 21:55:30 2022, MaxMem=  1879048192 cpu:               0.5 elap:               0.1
 (Enter /gpfs/software/gaussian16/sse4/tar/g16/l302.exe)
 NPDir=0 NMtPBC=     1 NCelOv=     1 NCel=       1 NClECP=     1 NCelD=      1
         NCelK=      1 NCelE2=     1 NClLst=     1 CellRange=     0.0.
 One-electron integrals computed using PRISM.
 One-electron integral symmetry used in STVInt
 NBasis=   460 RedAO= T EigKep=  1.00D-06  NBF=   460
 NBsUse=   455 1.00D-06 EigRej=  7.40D-07 NBFU=   455
 Precomputing XC quadrature grid using
 IXCGrd= 4 IRadAn=           5 IRanWt=          -1 IRanGd=           0 AccXCQ= 0.00D+00.
 Generated NRdTot=       0 NPtTot=           0 NUsed=           0 NTot=          32
 NSgBfM=   466   466   466   466   466 MxSgAt=    22 MxSgA2=    22.
 Leave Link  302 at Mon Apr  4 21:55:35 2022, MaxMem=  1879048192 cpu:              27.4 elap:               4.6
 (Enter /gpfs/software/gaussian16/sse4/tar/g16/l303.exe)
 DipDrv:  MaxL=1.
 Leave Link  303 at Mon Apr  4 21:55:35 2022, MaxMem=  1879048192 cpu:               1.1 elap:               0.2
 (Enter /gpfs/software/gaussian16/sse4/tar/g16/l401.exe)
 Initial guess from the checkpoint file:  "checkpoint.chk"
 B after Tr=     0.000000   -0.000000   -0.000000
         Rot=    0.999998    0.000581   -0.000083    0.001802 Ang=   0.22 deg.
 Guess basis will be translated and rotated to current coordinates.
 JPrj=2 DoOrth=T DoCkMO=T.
 Generating alternative initial guess.
 ExpMin= 4.38D-02 ExpMax= 1.06D+05 ExpMxC= 3.62D+03 IAcc=2 IRadAn=         4 AccDes= 0.00D+00
 Harris functional with IExCor= 1009 and IRadAn=       4 diagonalized for initial guess.
 HarFok:  IExCor= 1009 AccDes= 0.00D+00 IRadAn=         4 IDoV= 1 UseB2=F ITyADJ=14
 ICtDFT=  3500011 ScaDFX=  1.000000  1.000000  1.000000  1.000000
 FoFCou: FMM=F IPFlag=           0 FMFlag=      100000 FMFlg1=           0
         NFxFlg=           0 DoJE=T BraDBF=F KetDBF=T FulRan=T
         wScrn=  0.000000 ICntrl=       500 IOpCl=  0 I1Cent=   200000004 NGrid=           0
         NMat0=    1 NMatS0=      1 NMatT0=    0 NMatD0=    1 NMtDS0=    0 NMtDT0=    0
 Petite list used in FoFCou.
 Harris En= -2834.54765039675    
 Leave Link  401 at Mon Apr  4 21:55:49 2022, MaxMem=  1879048192 cpu:              83.8 elap:              14.0
 (Enter /gpfs/software/gaussian16/sse4/tar/g16/l502.exe)
 Integral symmetry usage will be decided dynamically.
 Closed shell SCF:
 Using DIIS extrapolation, IDIIS=  1040.
 NGot=  1879048192 LenX=  1878583581 LenY=  1878354619
 Requested convergence on RMS density matrix=1.00D-08 within 128 cycles.
 Requested convergence on MAX density matrix=1.00D-06.
 Requested convergence on             energy=1.00D-06.
 No special actions if energy rises.
 Fock matrices will be formed incrementally for  20 cycles.

 Cycle   1  Pass 1  IDiag  1:
 FoFJK:  IHMeth= 1 ICntrl=       0 DoSepK=F KAlg= 0 I1Cent=           0 FoldK=F
 IRaf= 770000000 NMat=       1 IRICut=       1 DoRegI=T DoRafI=F ISym2E= 0 IDoP0=0 IntGTp=1.
 FoFCou: FMM=F IPFlag=           0 FMFlag=      100000 FMFlg1=           0
         NFxFlg=           0 DoJE=F BraDBF=F KetDBF=F FulRan=T
         wScrn=  0.000000 ICntrl=         0 IOpCl=  0 I1Cent=           0 NGrid=           0
         NMat0=    1 NMatS0=      1 NMatT0=    0 NMatD0=    1 NMtDS0=    0 NMtDT0=    0
 Symmetry not used in FoFCou.
 E= -2835.63748742832    
 DIIS: error= 1.50D-02 at cycle   1 NSaved=   1.
 NSaved= 1 IEnMin= 1 EnMin= -2835.63748742832     IErMin= 1 ErrMin= 1.50D-02
 ErrMax= 1.50D-02  0.00D+00 EMaxC= 1.00D-01 BMatC= 1.30D-01 BMatP= 1.30D-01
 IDIUse=3 WtCom= 8.50D-01 WtEn= 1.50D-01
 Coeff-Com:  0.100D+01
 Coeff-En:   0.100D+01
 Coeff:      0.100D+01
 Recover alternate guess density for next cycle.
 RMSDP=1.08D-01 MaxDP=9.33D+00              OVMax= 0.00D+00

 Cycle   2  Pass 1  IDiag  1:
 RMSU=  1.02D-01    CP:  7.30D-01
 E= -2835.32111953645     Delta-E=        0.316367891876 Rises=F Damp=F
 Switch densities from cycles 1 and 2 for lowest energy.
 DIIS: error= 2.43D-02 at cycle   2 NSaved=   2.
 NSaved= 2 IEnMin= 1 EnMin= -2835.63748742832     IErMin= 1 ErrMin= 1.50D-02
 ErrMax= 2.43D-02  0.00D+00 EMaxC= 1.00D+00 BMatC= 8.00D-01 BMatP= 1.30D-01
 IDIUse=1 WtCom= 1.00D+00 WtEn= 0.00D+00
 Coeff-Com:  0.865D+00 0.135D+00
 Coeff:      0.865D+00 0.135D+00
 Gap=     0.241 Goal=   None    Shift=    0.000
 RMSDP=8.87D-02 MaxDP=5.32D+00 DE= 3.16D-01 OVMax= 1.99D-01

 Cycle   3  Pass 1  IDiag  1:
 RMSU=  4.46D-02    CP:  1.02D+00  7.48D-01
 E= -2835.87051812832     Delta-E=       -0.549398591876 Rises=F Damp=F
 DIIS: error= 5.75D-03 at cycle   3 NSaved=   3.
 NSaved= 3 IEnMin= 3 EnMin= -2835.87051812832     IErMin= 3 ErrMin= 5.75D-03
 ErrMax= 5.75D-03  0.00D+00 EMaxC= 1.00D+00 BMatC= 2.36D-02 BMatP= 1.30D-01
 IDIUse=1 WtCom= 1.00D+00 WtEn= 0.00D+00
 Coeff-Com:  0.326D-01 0.114D+00 0.854D+00
 Coeff:      0.326D-01 0.114D+00 0.854D+00
 Gap=     0.209 Goal=   None    Shift=    0.000
 RMSDP=1.90D-02 MaxDP=1.85D+00 DE=-5.49D-01 OVMax= 5.56D-02

 Cycle   4  Pass 1  IDiag  1:
 RMSU=  1.23D-02    CP:  1.01D+00  8.71D-01  8.47D-01
 E= -2835.89316631092     Delta-E=       -0.022648182596 Rises=F Damp=F
 DIIS: error= 3.49D-03 at cycle   4 NSaved=   4.
 NSaved= 4 IEnMin= 4 EnMin= -2835.89316631092     IErMin= 4 ErrMin= 3.49D-03
 ErrMax= 3.49D-03  0.00D+00 EMaxC= 1.00D+00 BMatC= 5.10D-03 BMatP= 2.36D-02
 IDIUse=1 WtCom= 1.00D+00 WtEn= 0.00D+00
 Coeff-Com: -0.287D-01 0.210D-01 0.356D+00 0.651D+00
 Coeff:     -0.287D-01 0.210D-01 0.356D+00 0.651D+00
 Gap=     0.195 Goal=   None    Shift=    0.000
 RMSDP=5.15D-03 MaxDP=5.89D-01 DE=-2.26D-02 OVMax= 2.65D-02

 Cycle   5  Pass 1  IDiag  1:
 RMSU=  2.97D-03    CP:  9.79D-01  8.54D-01  8.48D-01  8.32D-01
 E= -2835.89769888963     Delta-E=       -0.004532578709 Rises=F Damp=F
 DIIS: error= 1.40D-03 at cycle   5 NSaved=   5.
 NSaved= 5 IEnMin= 5 EnMin= -2835.89769888963     IErMin= 5 ErrMin= 1.40D-03
 ErrMax= 1.40D-03  0.00D+00 EMaxC= 1.00D+00 BMatC= 9.12D-04 BMatP= 5.10D-03
 IDIUse=1 WtCom= 1.00D+00 WtEn= 0.00D+00
 Coeff-Com: -0.173D-01 0.124D-02 0.140D+00 0.362D+00 0.514D+00
 Coeff:     -0.173D-01 0.124D-02 0.140D+00 0.362D+00 0.514D+00
 Gap=     0.193 Goal=   None    Shift=    0.000
 RMSDP=1.61D-03 MaxDP=2.93D-01 DE=-4.53D-03 OVMax= 8.14D-03

 Cycle   6  Pass 1  IDiag  1:
 RMSU=  7.92D-04    CP:  9.87D-01  8.54D-01  8.66D-01  8.65D-01  8.79D-01
 E= -2835.89860846424     Delta-E=       -0.000909574614 Rises=F Damp=F
 DIIS: error= 3.08D-04 at cycle   6 NSaved=   6.
 NSaved= 6 IEnMin= 6 EnMin= -2835.89860846424     IErMin= 6 ErrMin= 3.08D-04
 ErrMax= 3.08D-04  0.00D+00 EMaxC= 1.00D+00 BMatC= 3.77D-05 BMatP= 9.12D-04
 IDIUse=1 WtCom= 1.00D+00 WtEn= 0.00D+00
 Coeff-Com: -0.306D-02-0.169D-02 0.701D-02 0.395D-01 0.173D+00 0.785D+00
 Coeff:     -0.306D-02-0.169D-02 0.701D-02 0.395D-01 0.173D+00 0.785D+00
 Gap=     0.193 Goal=   None    Shift=    0.000
 RMSDP=7.45D-04 MaxDP=7.78D-02 DE=-9.10D-04 OVMax= 2.58D-03

 Cycle   7  Pass 1  IDiag  1:
 RMSU=  3.81D-04    CP:  9.84D-01  8.50D-01  8.60D-01  8.63D-01  9.35D-01
                    CP:  9.69D-01
 E= -2835.89864446385     Delta-E=       -0.000035999615 Rises=F Damp=F
 DIIS: error= 1.92D-04 at cycle   7 NSaved=   7.
 NSaved= 7 IEnMin= 7 EnMin= -2835.89864446385     IErMin= 7 ErrMin= 1.92D-04
 ErrMax= 1.92D-04  0.00D+00 EMaxC= 1.00D+00 BMatC= 1.35D-05 BMatP= 3.77D-05
 IDIUse=1 WtCom= 1.00D+00 WtEn= 0.00D+00
 Coeff-Com:  0.176D-03-0.645D-03-0.147D-01-0.251D-01 0.293D-01 0.437D+00
 Coeff-Com:  0.574D+00
 Coeff:      0.176D-03-0.645D-03-0.147D-01-0.251D-01 0.293D-01 0.437D+00
 Coeff:      0.574D+00
 Gap=     0.193 Goal=   None    Shift=    0.000
 RMSDP=2.55D-04 MaxDP=3.30D-02 DE=-3.60D-05 OVMax= 1.48D-03

 Cycle   8  Pass 1  IDiag  1:
 RMSU=  1.04D-04    CP:  9.84D-01  8.52D-01  8.58D-01  8.73D-01  9.49D-01
                    CP:  1.00D+00  6.99D-01
 E= -2835.89865932638     Delta-E=       -0.000014862523 Rises=F Damp=F
 DIIS: error= 5.38D-05 at cycle   8 NSaved=   8.
 NSaved= 8 IEnMin= 8 EnMin= -2835.89865932638     IErMin= 8 ErrMin= 5.38D-05
 ErrMax= 5.38D-05  0.00D+00 EMaxC= 1.00D+00 BMatC= 1.07D-06 BMatP= 1.35D-05
 IDIUse=1 WtCom= 1.00D+00 WtEn= 0.00D+00
 Coeff-Com:  0.408D-03-0.735D-04-0.850D-02-0.158D-01-0.566D-02 0.110D+00
 Coeff-Com:  0.265D+00 0.654D+00
 Coeff:      0.408D-03-0.735D-04-0.850D-02-0.158D-01-0.566D-02 0.110D+00
 Coeff:      0.265D+00 0.654D+00
 Gap=     0.193 Goal=   None    Shift=    0.000
 RMSDP=1.25D-04 MaxDP=1.59D-02 DE=-1.49D-05 OVMax= 3.02D-04

 Cycle   9  Pass 1  IDiag  1:
 RMSU=  4.85D-05    CP:  9.84D-01  8.51D-01  8.57D-01  8.70D-01  9.46D-01
                    CP:  9.96D-01  8.15D-01  9.06D-01
 E= -2835.89866043671     Delta-E=       -0.000001110328 Rises=F Damp=F
 DIIS: error= 2.06D-05 at cycle   9 NSaved=   9.
 NSaved= 9 IEnMin= 9 EnMin= -2835.89866043671     IErMin= 9 ErrMin= 2.06D-05
 ErrMax= 2.06D-05  0.00D+00 EMaxC= 1.00D+00 BMatC= 1.32D-07 BMatP= 1.07D-06
 IDIUse=1 WtCom= 1.00D+00 WtEn= 0.00D+00
 Coeff-Com:  0.176D-03 0.178D-04-0.199D-02-0.355D-02-0.645D-02-0.722D-02
 Coeff-Com:  0.504D-01 0.294D+00 0.674D+00
 Coeff:      0.176D-03 0.178D-04-0.199D-02-0.355D-02-0.645D-02-0.722D-02
 Coeff:      0.504D-01 0.294D+00 0.674D+00
 Gap=     0.193 Goal=   None    Shift=    0.000
 RMSDP=1.65D-05 MaxDP=1.23D-03 DE=-1.11D-06 OVMax= 2.57D-04

 Cycle  10  Pass 1  IDiag  1:
 RMSU=  1.06D-05    CP:  9.84D-01  8.51D-01  8.57D-01  8.70D-01  9.45D-01
                    CP:  9.95D-01  8.10D-01  9.80D-01  8.88D-01
 E= -2835.89866058665     Delta-E=       -0.000000149947 Rises=F Damp=F
 DIIS: error= 5.51D-06 at cycle  10 NSaved=  10.
 NSaved=10 IEnMin=10 EnMin= -2835.89866058665     IErMin=10 ErrMin= 5.51D-06
 ErrMax= 5.51D-06  0.00D+00 EMaxC= 1.00D+00 BMatC= 2.70D-08 BMatP= 1.32D-07
 IDIUse=1 WtCom= 1.00D+00 WtEn= 0.00D+00
 Coeff-Com:  0.215D-04 0.954D-05 0.420D-03 0.938D-03-0.198D-02-0.198D-01
 Coeff-Com: -0.193D-01 0.164D-01 0.339D+00 0.684D+00
 Coeff:      0.215D-04 0.954D-05 0.420D-03 0.938D-03-0.198D-02-0.198D-01
 Coeff:     -0.193D-01 0.164D-01 0.339D+00 0.684D+00
 Gap=     0.193 Goal=   None    Shift=    0.000
 RMSDP=1.74D-05 MaxDP=1.58D-03 DE=-1.50D-07 OVMax= 6.00D-05

 Cycle  11  Pass 1  IDiag  1:
 RMSU=  6.41D-06    CP:  9.84D-01  8.51D-01  8.57D-01  8.69D-01  9.42D-01
                    CP:  9.94D-01  8.30D-01  9.64D-01  1.02D+00  1.11D+00
 E= -2835.89866061695     Delta-E=       -0.000000030303 Rises=F Damp=F
 DIIS: error= 2.22D-06 at cycle  11 NSaved=  11.
 NSaved=11 IEnMin=11 EnMin= -2835.89866061695     IErMin=11 ErrMin= 2.22D-06
 ErrMax= 2.22D-06  0.00D+00 EMaxC= 1.00D+00 BMatC= 2.46D-09 BMatP= 2.70D-08
 IDIUse=1 WtCom= 1.00D+00 WtEn= 0.00D+00
 Coeff-Com: -0.646D-05 0.281D-05 0.396D-03 0.749D-03-0.196D-03-0.754D-02
 Coeff-Com: -0.143D-01-0.296D-01 0.824D-01 0.279D+00 0.689D+00
 Coeff:     -0.646D-05 0.281D-05 0.396D-03 0.749D-03-0.196D-03-0.754D-02
 Coeff:     -0.143D-01-0.296D-01 0.824D-01 0.279D+00 0.689D+00
 Gap=     0.193 Goal=   None    Shift=    0.000
 RMSDP=4.60D-06 MaxDP=9.48D-04 DE=-3.03D-08 OVMax= 2.31D-05

 Cycle  12  Pass 1  IDiag  1:
 RMSU=  1.47D-06    CP:  9.84D-01  8.51D-01  8.57D-01  8.69D-01  9.42D-01
                    CP:  9.92D-01  8.31D-01  9.67D-01  1.06D+00  1.11D+00
                    CP:  1.05D+00
 E= -2835.89866062074     Delta-E=       -0.000000003782 Rises=F Damp=F
 DIIS: error= 1.18D-06 at cycle  12 NSaved=  12.
 NSaved=12 IEnMin=12 EnMin= -2835.89866062074     IErMin=12 ErrMin= 1.18D-06
 ErrMax= 1.18D-06  0.00D+00 EMaxC= 1.00D+00 BMatC= 5.48D-10 BMatP= 2.46D-09
 IDIUse=1 WtCom= 1.00D+00 WtEn= 0.00D+00
 Coeff-Com: -0.683D-05 0.116D-05 0.773D-04 0.116D-03 0.344D-03 0.892D-03
 Coeff-Com: -0.247D-02-0.169D-01-0.275D-01-0.307D-01 0.303D+00 0.774D+00
 Coeff:     -0.683D-05 0.116D-05 0.773D-04 0.116D-03 0.344D-03 0.892D-03
 Coeff:     -0.247D-02-0.169D-01-0.275D-01-0.307D-01 0.303D+00 0.774D+00
 Gap=     0.193 Goal=   None    Shift=    0.000
 RMSDP=1.99D-06 MaxDP=1.38D-04 DE=-3.78D-09 OVMax= 2.22D-05

 Cycle  13  Pass 1  IDiag  1:
 RMSU=  1.18D-06    CP:  9.84D-01  8.51D-01  8.57D-01  8.69D-01  9.41D-01
                    CP:  9.93D-01  8.30D-01  9.69D-01  1.06D+00  1.20D+00
                    CP:  1.04D+00  9.46D-01
 E= -2835.89866062177     Delta-E=       -0.000000001037 Rises=F Damp=F
 DIIS: error= 3.65D-07 at cycle  13 NSaved=  13.
 NSaved=13 IEnMin=13 EnMin= -2835.89866062177     IErMin=13 ErrMin= 3.65D-07
 ErrMax= 3.65D-07  0.00D+00 EMaxC= 1.00D+00 BMatC= 6.21D-11 BMatP= 5.48D-10
 IDIUse=1 WtCom= 1.00D+00 WtEn= 0.00D+00
 Coeff-Com: -0.104D-05-0.420D-06-0.378D-04-0.736D-04 0.158D-03 0.144D-02
 Coeff-Com:  0.140D-02-0.108D-02-0.189D-01-0.586D-01-0.116D-01 0.257D+00
 Coeff-Com:  0.831D+00
 Coeff:     -0.104D-05-0.420D-06-0.378D-04-0.736D-04 0.158D-03 0.144D-02
 Coeff:      0.140D-02-0.108D-02-0.189D-01-0.586D-01-0.116D-01 0.257D+00
 Coeff:      0.831D+00
 Gap=     0.193 Goal=   None    Shift=    0.000
 RMSDP=1.17D-06 MaxDP=2.73D-04 DE=-1.04D-09 OVMax= 6.08D-06

 Cycle  14  Pass 1  IDiag  1:
 RMSU=  4.41D-07    CP:  9.84D-01  8.51D-01  8.57D-01  8.69D-01  9.41D-01
                    CP:  9.93D-01  8.31D-01  9.69D-01  1.07D+00  1.21D+00
                    CP:  1.09D+00  1.06D+00  9.58D-01
 E= -2835.89866062192     Delta-E=       -0.000000000147 Rises=F Damp=F
 DIIS: error= 1.54D-07 at cycle  14 NSaved=  14.
 NSaved=14 IEnMin=14 EnMin= -2835.89866062192     IErMin=14 ErrMin= 1.54D-07
 ErrMax= 1.54D-07  0.00D+00 EMaxC= 1.00D+00 BMatC= 1.41D-11 BMatP= 6.21D-11
 IDIUse=1 WtCom= 1.00D+00 WtEn= 0.00D+00
 Coeff-Com:  0.282D-06-0.463D-06-0.272D-04-0.464D-04 0.370D-04 0.556D-03
 Coeff-Com:  0.990D-03 0.167D-02-0.493D-02-0.263D-01-0.454D-01 0.240D-01
 Coeff-Com:  0.402D+00 0.648D+00
 Coeff:      0.282D-06-0.463D-06-0.272D-04-0.464D-04 0.370D-04 0.556D-03
 Coeff:      0.990D-03 0.167D-02-0.493D-02-0.263D-01-0.454D-01 0.240D-01
 Coeff:      0.402D+00 0.648D+00
 Gap=     0.193 Goal=   None    Shift=    0.000
 RMSDP=3.17D-07 MaxDP=4.44D-05 DE=-1.47D-10 OVMax= 2.75D-06

 Cycle  15  Pass 1  IDiag  1:
 RMSU=  1.05D-07    CP:  9.84D-01  8.51D-01  8.57D-01  8.69D-01  9.41D-01
                    CP:  9.93D-01  8.31D-01  9.69D-01  1.07D+00  1.22D+00
                    CP:  1.09D+00  1.05D+00  1.09D+00  9.05D-01
 E= -2835.89866062197     Delta-E=       -0.000000000055 Rises=F Damp=F
 DIIS: error= 3.25D-08 at cycle  15 NSaved=  15.
 NSaved=15 IEnMin=15 EnMin= -2835.89866062197     IErMin=15 ErrMin= 3.25D-08
 ErrMax= 3.25D-08  0.00D+00 EMaxC= 1.00D+00 BMatC= 1.16D-12 BMatP= 1.41D-11
 IDIUse=1 WtCom= 1.00D+00 WtEn= 0.00D+00
 Coeff-Com:  0.254D-06-0.123D-06-0.461D-05-0.706D-05-0.756D-05-0.402D-06
 Coeff-Com:  0.139D-03 0.672D-03 0.910D-03-0.115D-02-0.138D-01-0.279D-01
 Coeff-Com:  0.707D-02 0.225D+00 0.809D+00
 Coeff:      0.254D-06-0.123D-06-0.461D-05-0.706D-05-0.756D-05-0.402D-06
 Coeff:      0.139D-03 0.672D-03 0.910D-03-0.115D-02-0.138D-01-0.279D-01
 Coeff:      0.707D-02 0.225D+00 0.809D+00
 Gap=     0.193 Goal=   None    Shift=    0.000
 RMSDP=1.61D-07 MaxDP=2.91D-05 DE=-5.46D-11 OVMax= 7.70D-07

 Cycle  16  Pass 1  IDiag  1:
 RMSU=  3.79D-08    CP:  9.84D-01  8.51D-01  8.57D-01  8.69D-01  9.41D-01
                    CP:  9.93D-01  8.31D-01  9.69D-01  1.07D+00  1.22D+00
                    CP:  1.09D+00  1.05D+00  1.09D+00  1.00D+00  1.11D+00
 E= -2835.89866062153     Delta-E=        0.000000000440 Rises=F Damp=F
 DIIS: error= 1.62D-08 at cycle  16 NSaved=  16.
 NSaved=16 IEnMin=15 EnMin= -2835.89866062197     IErMin=16 ErrMin= 1.62D-08
 ErrMax= 1.62D-08  0.00D+00 EMaxC= 1.00D+00 BMatC= 1.71D-13 BMatP= 1.16D-12
 IDIUse=1 WtCom= 1.00D+00 WtEn= 0.00D+00
 Coeff-Com:  0.699D-07 0.337D-08 0.996D-06 0.182D-05-0.728D-05-0.602D-04
 Coeff-Com: -0.477D-04 0.147D-03 0.947D-03 0.243D-02-0.153D-02-0.134D-01
 Coeff-Com: -0.401D-01 0.333D-01 0.340D+00 0.679D+00
 Coeff:      0.699D-07 0.337D-08 0.996D-06 0.182D-05-0.728D-05-0.602D-04
 Coeff:     -0.477D-04 0.147D-03 0.947D-03 0.243D-02-0.153D-02-0.134D-01
 Coeff:     -0.401D-01 0.333D-01 0.340D+00 0.679D+00
 Gap=     0.193 Goal=   None    Shift=    0.000
 RMSDP=3.00D-08 MaxDP=2.15D-06 DE= 4.40D-10 OVMax= 1.91D-07

 Cycle  17  Pass 1  IDiag  1:
 RMSU=  1.43D-08    CP:  9.84D-01  8.51D-01  8.57D-01  8.69D-01  9.41D-01
                    CP:  9.93D-01  8.31D-01  9.69D-01  1.07D+00  1.22D+00
                    CP:  1.09D+00  1.05D+00  1.09D+00  1.02D+00  1.13D+00
                    CP:  8.46D-01
 E= -2835.89866062193     Delta-E=       -0.000000000397 Rises=F Damp=F
 DIIS: error= 7.88D-09 at cycle  17 NSaved=  17.
 NSaved=17 IEnMin=15 EnMin= -2835.89866062197     IErMin=17 ErrMin= 7.88D-09
 ErrMax= 7.88D-09  0.00D+00 EMaxC= 1.00D+00 BMatC= 2.41D-14 BMatP= 1.71D-13
 IDIUse=1 WtCom= 1.00D+00 WtEn= 0.00D+00
 Coeff-Com: -0.189D-08 0.152D-07 0.108D-05 0.165D-05-0.230D-05-0.260D-04
 Coeff-Com: -0.413D-04-0.190D-04 0.273D-03 0.127D-02 0.943D-03-0.183D-02
 Coeff-Com: -0.188D-01-0.135D-01 0.367D-01 0.286D+00 0.709D+00
 Coeff:     -0.189D-08 0.152D-07 0.108D-05 0.165D-05-0.230D-05-0.260D-04
 Coeff:     -0.413D-04-0.190D-04 0.273D-03 0.127D-02 0.943D-03-0.183D-02
 Coeff:     -0.188D-01-0.135D-01 0.367D-01 0.286D+00 0.709D+00
 Gap=     0.193 Goal=   None    Shift=    0.000
 RMSDP=1.39D-08 MaxDP=9.43D-07 DE=-3.97D-10 OVMax= 9.31D-08

 Cycle  18  Pass 1  IDiag  1:
 RMSU=  5.34D-09    CP:  9.84D-01  8.51D-01  8.57D-01  8.69D-01  9.41D-01
                    CP:  9.93D-01  8.31D-01  9.69D-01  1.07D+00  1.22D+00
                    CP:  1.09D+00  1.05D+00  1.08D+00  1.02D+00  1.15D+00
                    CP:  9.94D-01  9.65D-01
 E= -2835.89866062193     Delta-E=       -0.000000000002 Rises=F Damp=F
 DIIS: error= 3.32D-09 at cycle  18 NSaved=  18.
 NSaved=18 IEnMin=15 EnMin= -2835.89866062197     IErMin=18 ErrMin= 3.32D-09
 ErrMax= 3.32D-09  0.00D+00 EMaxC= 1.00D+00 BMatC= 2.81D-15 BMatP= 2.41D-14
 IDIUse=1 WtCom= 1.00D+00 WtEn= 0.00D+00
 Coeff-Com: -0.558D-08 0.582D-08 0.184D-06 0.156D-06 0.253D-07-0.443D-07
 Coeff-Com: -0.628D-05-0.200D-04-0.541D-04 0.102D-03 0.422D-03 0.126D-02
 Coeff-Com: -0.144D-02-0.814D-02-0.299D-01-0.114D-03 0.250D+00 0.788D+00
 Coeff:     -0.558D-08 0.582D-08 0.184D-06 0.156D-06 0.253D-07-0.443D-07
 Coeff:     -0.628D-05-0.200D-04-0.541D-04 0.102D-03 0.422D-03 0.126D-02
 Coeff:     -0.144D-02-0.814D-02-0.299D-01-0.114D-03 0.250D+00 0.788D+00
 Gap=     0.193 Goal=   None    Shift=    0.000
 RMSDP=6.65D-09 MaxDP=1.39D-06 DE=-1.82D-12 OVMax= 3.51D-08

 Cycle  19  Pass 1  IDiag  1:
 RMSU=  2.47D-09    CP:  9.84D-01  8.51D-01  8.57D-01  8.69D-01  9.41D-01
                    CP:  9.93D-01  8.31D-01  9.69D-01  1.07D+00  1.22D+00
                    CP:  1.09D+00  1.05D+00  1.08D+00  1.02D+00  1.15D+00
                    CP:  9.91D-01  1.11D+00  1.17D+00
 E= -2835.89866062193     Delta-E=       -0.000000000002 Rises=F Damp=F
 DIIS: error= 7.12D-10 at cycle  19 NSaved=  19.
 NSaved=19 IEnMin=15 EnMin= -2835.89866062197     IErMin=19 ErrMin= 7.12D-10
 ErrMax= 7.12D-10  0.00D+00 EMaxC= 1.00D+00 BMatC= 5.15D-16 BMatP= 2.81D-15
 IDIUse=1 WtCom= 1.00D+00 WtEn= 0.00D+00
 Large coefficients: NSaved= 19 BigCof=    0.00 CofMax=   10.00 Det=-2.46D-15
 Inversion failed.  Reducing to 18 matrices.
 Large coefficients: NSaved= 18 BigCof=    0.00 CofMax=   10.00 Det=-2.46D-15
 Inversion failed.  Reducing to 17 matrices.
 Large coefficients: NSaved= 17 BigCof=    0.00 CofMax=   10.00 Det=-2.46D-15
 Inversion failed.  Reducing to 16 matrices.
 Large coefficients: NSaved= 16 BigCof=    0.00 CofMax=   10.00 Det=-2.46D-15
 Inversion failed.  Reducing to 15 matrices.
 Coeff-Com:  0.257D-06 0.209D-05 0.783D-06-0.802D-05-0.493D-04-0.703D-04
 Coeff-Com:  0.974D-04 0.728D-03 0.139D-02-0.176D-02-0.158D-01-0.432D-01
 Coeff-Com:  0.116D-02 0.325D+00 0.733D+00
 Coeff:      0.257D-06 0.209D-05 0.783D-06-0.802D-05-0.493D-04-0.703D-04
 Coeff:      0.974D-04 0.728D-03 0.139D-02-0.176D-02-0.158D-01-0.432D-01
 Coeff:      0.116D-02 0.325D+00 0.733D+00
 Gap=     0.193 Goal=   None    Shift=    0.000
 RMSDP=2.40D-09 MaxDP=3.11D-07 DE=-1.82D-12 OVMax= 1.33D-08

 SCF Done:  E(RM062X) =  -2835.89866062     A.U. after   19 cycles
            NFock= 19  Conv=0.24D-08     -V/T= 2.0024
 KE= 2.828998134134D+03 PE=-1.034175349290D+04 EE= 2.873558966939D+03
 Leave Link  502 at Mon Apr  4 22:07:38 2022, MaxMem=  1879048192 cpu:            4242.5 elap:             708.8
 (Enter /gpfs/software/gaussian16/sse4/tar/g16/l701.exe)
 ... and contract with generalized density number  0.
 Compute integral first derivatives.
 Leave Link  701 at Mon Apr  4 22:07:39 2022, MaxMem=  1879048192 cpu:               5.4 elap:               0.9
 (Enter /gpfs/software/gaussian16/sse4/tar/g16/l702.exe)
 L702 exits ... SP integral derivatives will be done elsewhere.
 Leave Link  702 at Mon Apr  4 22:07:39 2022, MaxMem=  1879048192 cpu:               0.3 elap:               0.1
 (Enter /gpfs/software/gaussian16/sse4/tar/g16/l703.exe)
 Integral derivatives from FoFJK, PRISM(SPDF).
 Compute integral first derivatives, UseDBF=F ICtDFT=           0.
 Calling FoFJK, ICntrl=      2127 FMM=F ISym2X=0 I1Cent= 0 IOpClX= 0 NMat=1 NMatS=1 NMatT=0.
 FoFJK:  IHMeth= 1 ICntrl=    2127 DoSepK=F KAlg= 0 I1Cent=           0 FoldK=F
 IRaf=         0 NMat=       1 IRICut=       1 DoRegI=T DoRafI=F ISym2E= 0 IDoP0=0 IntGTp=1.
 FoFCou: FMM=F IPFlag=           0 FMFlag=      100000 FMFlg1=         800
         NFxFlg=           0 DoJE=F BraDBF=F KetDBF=F FulRan=T
         wScrn=  0.000000 ICntrl=      2127 IOpCl=  0 I1Cent=           0 NGrid=           0
         NMat0=    1 NMatS0=      1 NMatT0=    0 NMatD0=    1 NMtDS0=    0 NMtDT0=    0
 Symmetry not used in FoFCou.
 Leave Link  703 at Mon Apr  4 22:09:00 2022, MaxMem=  1879048192 cpu:             483.0 elap:              80.7
 (Enter /gpfs/software/gaussian16/sse4/tar/g16/l716.exe)
 Dipole        =-3.73448924D+00-8.80530645D-01 8.97073140D-02
 ***** Axes restored to original set *****
 -------------------------------------------------------------------
 Center     Atomic                   Forces (Hartrees/Bohr)
 Number     Number              X              Y              Z
 -------------------------------------------------------------------
      1        6          -0.001774191   -0.000529265    0.000641419
      2        6           0.005107772   -0.002480524    0.000252903
      3        6          -0.006193051   -0.000857043    0.004608177
      4        6          -0.007499412    0.004816196   -0.000663346
      5        6           0.011933631   -0.005975270    0.000602957
      6        6          -0.004987998    0.004176732   -0.002193367
      7       17           0.003006128    0.001808274   -0.001650310
      8        1           0.001696069   -0.000708367   -0.003490954
      9       17           0.001396350   -0.001783021    0.001286445
     10        8           0.003295032   -0.000108754   -0.001673830
     11       17           0.000962621    0.000169943   -0.001203219
     12        6           0.005340399    0.000647084   -0.002514584
     13        6          -0.004912842    0.002488011    0.000125295
     14        6           0.001622071   -0.001986182    0.000847046
     15        6          -0.004541402   -0.001284797    0.003975797
     16        6           0.002871205   -0.001050075   -0.002165019
     17        6          -0.000201873    0.002063622   -0.001112604
     18       17          -0.001595322    0.000292742    0.000786609
     19        1          -0.000563966   -0.000028727    0.000087940
     20       17          -0.000766289   -0.000868397    0.001216965
     21        1          -0.002800277    0.003337544    0.001587848
     22        1          -0.001394656   -0.002139724    0.000647832
 -------------------------------------------------------------------
 Cartesian Forces:  Max     0.011933631 RMS     0.003066951
 Leave Link  716 at Mon Apr  4 22:09:00 2022, MaxMem=  1879048192 cpu:               0.3 elap:               0.1
 (Enter /gpfs/software/gaussian16/sse4/tar/g16/l103.exe)

 GradGradGradGradGradGradGradGradGradGradGradGradGradGradGradGradGradGrad
 Berny optimization.
 Using GEDIIS/GDIIS optimizer.
 FormGI is forming the generalized inverse of G from B-inverse, IUseBI=4.
 GSVD:  received Info=                   1 from GESDD.
 Internal  Forces:  Max     0.009193797 RMS     0.002566439
 Search for a local minimum.
 Step number   5 out of a maximum of  121
 All quantities printed in internal units (Hartrees-Bohrs-Radians)
 RMS Force = .25664D-02 SwitMx=.10000D-02 MixMth= 1
 Mixed Optimization -- RFO/linear search
 Update second derivatives using D2CorX and points    4    5
 DE= -2.22D-03 DEPred=-7.97D-04 R= 2.78D+00
 TightC=F SS=  1.41D+00  RLast= 4.10D-01 DXNew= 7.1352D-01 1.2301D+00
 Trust test= 2.78D+00 RLast= 4.10D-01 DXMaxT set to 7.14D-01
 ITU=  1  1 -1  1  0
 Use linear search instead of GDIIS.
     Eigenvalues ---   -0.03896   0.00797   0.00997   0.01051   0.01348
     Eigenvalues ---    0.01389   0.01401   0.01652   0.01793   0.01888
     Eigenvalues ---    0.01942   0.01968   0.02023   0.02095   0.02120
     Eigenvalues ---    0.02134   0.02163   0.02193   0.02263   0.02724
     Eigenvalues ---    0.15602   0.16002   0.16041   0.17974   0.20431
     Eigenvalues ---    0.22393   0.23622   0.24243   0.24685   0.24947
     Eigenvalues ---    0.24997   0.24999   0.25000   0.25000   0.25000
     Eigenvalues ---    0.25438   0.26388   0.29367   0.31032   0.31380
     Eigenvalues ---    0.31838   0.32661   0.33186   0.33443   0.34946
     Eigenvalues ---    0.35223   0.35735   0.36054   0.36445   0.37196
     Eigenvalues ---    0.40278   0.41536   0.43805   0.44038   0.46432
     Eigenvalues ---    0.47125   0.47922   0.50836   0.92825   1.07516
 Eigenvalue     1 is  -3.90D-02 should be greater than     0.000000 Eigenvector:
                          D25       D27       D26       D28       R12
   1                    0.41457   0.40008   0.38209   0.36760   0.23399
                          R4        A14       R9        R10       A15
   1                   -0.17910  -0.17642  -0.16711  -0.15137   0.12275
 RFO step:  Lambda=-4.02831724D-02 EMin=-3.89562628D-02
 I=     1 Eig=   -3.90D-02 Dot1=  4.21D-03
 I=     1 Stepn=  6.00D-01 RXN=   6.00D-01 EDone=F
 Mixed    1 eigenvectors in step.  Raw Step.Grad=  4.21D-03.
 RFO eigenvector is Hessian eigenvector with negative curvature.
 Taking step of  6.00D-01 in eigenvector direction(s).  Step.Grad=  1.04D-03.
 Skip linear search -- no minimum in search direction.
 Iteration  1 RMS(Cart)=  0.17136481 RMS(Int)=  0.01013117
 Iteration  2 RMS(Cart)=  0.02679774 RMS(Int)=  0.00049140
 Iteration  3 RMS(Cart)=  0.00033447 RMS(Int)=  0.00046534
 Iteration  4 RMS(Cart)=  0.00000010 RMS(Int)=  0.00046534
 ITry= 1 IFail=0 DXMaxC= 6.21D-01 DCOld= 1.00D+10 DXMaxT= 7.14D-01 DXLimC= 3.00D+00 Rises=F
 Variable       Old X    -DE/DX   Delta X   Delta X   Delta X     New X
                                 (Linear)    (Quad)   (Total)
    R1        2.74261   0.00268   0.00000   0.04183   0.04215   2.78476
    R2        2.72582   0.00155   0.00000  -0.06422  -0.06392   2.66190
    R3        2.33387  -0.00356   0.00000  -0.00961  -0.00961   2.32426
    R4        2.63475  -0.00664   0.00000  -0.10746  -0.10742   2.52733
    R5        3.29734  -0.00146   0.00000  -0.05071  -0.05071   3.24663
    R6        2.68187  -0.00204   0.00000   0.07120   0.07090   2.75277
    R7        3.33109  -0.00079   0.00000  -0.04233  -0.04233   3.28876
    R8        2.56549   0.00489   0.00000   0.07028   0.07024   2.63573
    R9        3.32395  -0.00260   0.00000  -0.10027  -0.10027   3.22368
   R10        2.69693  -0.00919   0.00000  -0.09082  -0.09116   2.60577
   R11        2.03508   0.00315   0.00000  -0.00752  -0.00752   2.02756
   R12        2.80169  -0.00788   0.00000   0.14039   0.14039   2.94208
   R13        2.67414  -0.00411   0.00000  -0.02011  -0.02010   2.65404
   R14        2.68118  -0.00665   0.00000  -0.02248  -0.02249   2.65869
   R15        2.61730   0.00038   0.00000   0.00593   0.00594   2.62324
   R16        2.02632   0.00231   0.00000  -0.00332  -0.00332   2.02300
   R17        2.61572   0.00232   0.00000  -0.00001   0.00000   2.61572
   R18        2.04788  -0.00025   0.00000  -0.00893  -0.00893   2.03895
   R19        2.61255   0.00125   0.00000   0.01378   0.01376   2.62631
   R20        2.03245   0.00349   0.00000  -0.01145  -0.01145   2.02100
   R21        2.62942  -0.00004   0.00000  -0.02345  -0.02345   2.60597
   R22        3.30544  -0.00165   0.00000  -0.04151  -0.04151   3.26393
   R23        3.29523  -0.00180   0.00000  -0.00844  -0.00844   3.28679
    A1        1.92418   0.00221   0.00000   0.02690   0.02687   1.95104
    A2        2.17081   0.00003   0.00000  -0.04278  -0.04383   2.12698
    A3        2.18820  -0.00225   0.00000   0.01599   0.01467   2.20287
    A4        2.17648  -0.00177   0.00000   0.01019   0.01059   2.18706
    A5        1.98286   0.00171   0.00000   0.01709   0.01688   1.99975
    A6        2.12381   0.00005   0.00000  -0.02723  -0.02743   2.09637
    A7        2.14641  -0.00132   0.00000  -0.01838  -0.01877   2.12764
    A8        2.00055   0.00637   0.00000   0.00398   0.00389   2.00444
    A9        2.13593  -0.00508   0.00000   0.01358   0.01351   2.14944
   A10        2.17768  -0.00260   0.00000  -0.05220  -0.05183   2.12585
   A11        2.03000   0.00154   0.00000   0.03141   0.03116   2.06117
   A12        2.07550   0.00106   0.00000   0.02075   0.02051   2.09601
   A13        2.17672  -0.00357   0.00000   0.03206   0.03169   2.20840
   A14        2.01716   0.00336   0.00000  -0.10585  -0.10579   1.91137
   A15        2.08930   0.00021   0.00000   0.07365   0.07364   2.16293
   A16        1.96484   0.00705   0.00000   0.00112   0.00050   1.96534
   A17        2.24085  -0.00142   0.00000  -0.05151  -0.05120   2.18965
   A18        2.07747  -0.00563   0.00000   0.05034   0.05062   2.12809
   A19        2.19339  -0.00065   0.00000  -0.03891  -0.03894   2.15445
   A20        2.10418  -0.00586   0.00000   0.03714   0.03706   2.14124
   A21        1.98547   0.00651   0.00000   0.00148   0.00145   1.98693
   A22        2.14473  -0.00266   0.00000   0.00754   0.00753   2.15226
   A23        2.09821   0.00120   0.00000   0.03826   0.03817   2.13639
   A24        2.04023   0.00146   0.00000  -0.04590  -0.04597   1.99427
   A25        2.12308  -0.00172   0.00000  -0.01621  -0.01617   2.10691
   A26        2.08963   0.00037   0.00000  -0.00500  -0.00504   2.08459
   A27        2.07047   0.00135   0.00000   0.02118   0.02115   2.09162
   A28        2.15111  -0.00254   0.00000   0.00309   0.00306   2.15417
   A29        2.12418  -0.00125   0.00000   0.01035   0.01030   2.13448
   A30        2.00790   0.00379   0.00000  -0.01347  -0.01350   1.99439
   A31        2.11391  -0.00104   0.00000  -0.00916  -0.00916   2.10474
   A32        2.06801   0.00007   0.00000   0.00256   0.00254   2.07055
   A33        2.10127   0.00097   0.00000   0.00660   0.00658   2.10785
   A34        2.04802   0.00146   0.00000   0.01330   0.01333   2.06135
   A35        2.09903  -0.00087   0.00000  -0.00210  -0.00212   2.09691
   A36        2.13613  -0.00058   0.00000  -0.01120  -0.01122   2.12491
    D1       -0.00798  -0.00024   0.00000  -0.03369  -0.03423  -0.04221
    D2        3.12453  -0.00028   0.00000  -0.02843  -0.02856   3.09597
    D3        3.13204  -0.00002   0.00000   0.03749   0.03582  -3.11533
    D4       -0.01864  -0.00006   0.00000   0.04275   0.04148   0.02285
    D5        0.00390   0.00007   0.00000   0.03392   0.03391   0.03781
    D6       -3.13976  -0.00017   0.00000   0.01612   0.01680  -3.12297
    D7       -3.13610  -0.00016   0.00000  -0.03807  -0.03976   3.10732
    D8        0.00342  -0.00040   0.00000  -0.05587  -0.05688  -0.05346
    D9        0.00223   0.00025   0.00000   0.01090   0.01012   0.01235
   D10        3.11795  -0.00106   0.00000  -0.02425  -0.02421   3.09373
   D11       -3.12959   0.00029   0.00000   0.00500   0.00393  -3.12565
   D12       -0.01386  -0.00102   0.00000  -0.03015  -0.03040  -0.04427
   D13        0.00764  -0.00001   0.00000   0.01461   0.01487   0.02251
   D14        3.14154   0.00016   0.00000   0.00659   0.00734  -3.13431
   D15       -3.10611   0.00122   0.00000   0.05263   0.05229  -3.05382
   D16        0.02780   0.00140   0.00000   0.04461   0.04475   0.07255
   D17        0.00633   0.00009   0.00000  -0.01127  -0.01155  -0.00523
   D18       -3.14081  -0.00092   0.00000  -0.04007  -0.03857   3.10380
   D19       -3.13315   0.00034   0.00000   0.00695   0.00589  -3.12726
   D20        0.00290  -0.00067   0.00000  -0.02185  -0.02113  -0.01823
   D21       -0.01189  -0.00014   0.00000  -0.01490  -0.01475  -0.02664
   D22        3.13659  -0.00031   0.00000  -0.00724  -0.00703   3.12956
   D23        3.13546   0.00090   0.00000   0.01554   0.01649  -3.13124
   D24        0.00075   0.00074   0.00000   0.02321   0.02421   0.02496
   D25        0.28222   0.00325   0.00000   0.24874   0.24862   0.53084
   D26       -2.87842   0.00306   0.00000   0.22925   0.22911  -2.64931
   D27       -2.86748   0.00348   0.00000   0.24005   0.24018  -2.62730
   D28        0.25506   0.00329   0.00000   0.22056   0.22067   0.47573
   D29        3.13350  -0.00033   0.00000  -0.02156  -0.02121   3.11229
   D30       -0.00173   0.00042   0.00000  -0.00146  -0.00082  -0.00254
   D31        0.00983  -0.00003   0.00000  -0.00361  -0.00366   0.00617
   D32       -3.12540   0.00071   0.00000   0.01649   0.01674  -3.10866
   D33       -3.13523   0.00029   0.00000   0.02353   0.02406  -3.11118
   D34        0.00830   0.00105   0.00000   0.04091   0.04137   0.04967
   D35       -0.01055   0.00006   0.00000   0.00575   0.00579  -0.00476
   D36        3.13298   0.00082   0.00000   0.02313   0.02310  -3.12710
   D37       -0.00283   0.00006   0.00000   0.00010   0.00011  -0.00272
   D38        3.14119   0.00027   0.00000   0.01023   0.01003  -3.13197
   D39        3.13259  -0.00066   0.00000  -0.01910  -0.01850   3.11409
   D40       -0.00657  -0.00045   0.00000  -0.00896  -0.00859  -0.01516
   D41       -0.00425  -0.00006   0.00000   0.00159   0.00163  -0.00262
   D42        3.14107  -0.00006   0.00000   0.00315   0.00314  -3.13897
   D43        3.13494  -0.00027   0.00000  -0.00847  -0.00836   3.12657
   D44       -0.00293  -0.00027   0.00000  -0.00691  -0.00685  -0.00977
   D45        0.00424  -0.00011   0.00000  -0.00442  -0.00440  -0.00015
   D46       -3.13767   0.00023   0.00000   0.00580   0.00571  -3.13195
   D47       -3.13917  -0.00083   0.00000  -0.02071  -0.02042   3.12359
   D48        0.00211  -0.00049   0.00000  -0.01049  -0.01032  -0.00821
   D49        0.00356   0.00008   0.00000   0.00050   0.00043   0.00399
   D50        3.14134   0.00009   0.00000  -0.00107  -0.00109   3.14025
   D51       -3.13771  -0.00026   0.00000  -0.00991  -0.00990   3.13558
   D52        0.00007  -0.00026   0.00000  -0.01148  -0.01142  -0.01135
         Item               Value     Threshold  Converged?
 Maximum Force            0.009194     0.000450     NO 
 RMS     Force            0.002566     0.000300     NO 
 Maximum Displacement     0.620774     0.001800     NO 
 RMS     Displacement     0.190354     0.001200     NO 
 Predicted change in Energy=-1.122655D-02
 Lowest energy point so far.  Saving SCF results.
 GradGradGradGradGradGradGradGradGradGradGradGradGradGradGradGradGradGrad

 Leave Link  103 at Mon Apr  4 22:09:05 2022, MaxMem=  1879048192 cpu:              31.8 elap:               5.3
 (Enter /gpfs/software/gaussian16/sse4/tar/g16/l202.exe)
                          Input orientation:                          
 ---------------------------------------------------------------------
 Center     Atomic      Atomic             Coordinates (Angstroms)
 Number     Number       Type             X           Y           Z
 ---------------------------------------------------------------------
      1          6           0       -8.111467   -1.570134    6.646815
      2          6           0       -7.154998   -2.399505    7.401069
      3          6           0       -5.917005   -2.709197    7.000915
      4          6           0       -7.549775   -1.080601    5.451380
      5          6           0       -6.254392   -1.414991    5.056996
      6          6           0       -5.371768   -2.224963    5.739876
      7         17           0       -4.993126   -3.645894    8.140130
      8          1           0       -6.042940   -0.967795    4.104893
      9         17           0       -8.511873   -0.075667    4.464180
     10          8           0       -9.227725   -1.302168    7.088323
     11         17           0       -7.743344   -2.976765    8.908483
     12          6           0       -3.949741   -2.540584    5.190239
     13          6           0       -3.263114   -3.735557    5.460578
     14          6           0       -2.009356   -4.028625    4.941750
     15          6           0       -3.253878   -1.665569    4.336105
     16          6           0       -1.999322   -1.947257    3.808615
     17          6           0       -1.361946   -3.132802    4.108492
     18         17           0        0.207046   -3.516949    3.463638
     19          1           0       -1.542352   -4.970742    5.183597
     20         17           0       -1.250678   -0.776313    2.783123
     21          1           0       -3.646299   -0.712165    4.051872
     22          1           0       -3.679187   -4.511009    6.070150
 ---------------------------------------------------------------------
                    Distance matrix (angstroms):
                    1          2          3          4          5
     1  C    0.000000
     2  C    1.473631   0.000000
     3  C    2.497701   1.337407   0.000000
     4  C    1.408618   2.386764   2.778366   0.000000
     5  C    2.449555   2.697227   2.359580   1.394766   0.000000
     6  C    2.959272   2.443345   1.456703   2.477198   1.378915
     7  Cl   4.032718   2.602572   1.740335   4.510716   4.009169
     8  H    3.332114   3.761813   3.381609   2.023933   1.072938
     9  Cl   2.675379   3.983297   4.483731   1.705898   2.690992
    10  O    1.229946   2.366043   3.598366   2.354610   3.602738
    11  Cl   2.688729   1.718045   2.654416   3.947717   4.414756
    12  C    4.514793   3.896325   2.679013   3.893583   2.568294
    13  C    5.440841   4.549429   3.235613   5.042256   3.807316
    14  C    6.796116   5.931266   4.609857   6.296572   4.986452
    15  C    5.380024   5.015117   3.909299   4.476690   3.096055
    16  C    6.749512   6.300099   5.110731   5.852973   4.466249
    17  C    7.378418   6.703599   5.412404   6.656133   5.271297
    18  Cl   9.117037   8.423285   7.118202   8.369897   6.979055
    19  H    7.540452   6.559743   5.249269   7.161985   5.904466
    20  Cl   7.913830   7.669496   6.580305   6.847687   5.533134
    21  H    5.235223   5.135679   4.223872   4.163111   2.882081
    22  H    5.350364   4.279142   3.020047   5.208842   4.152529
                    6          7          8          9         10
     6  C    0.000000
     7  Cl   2.814895   0.000000
     8  H    2.168896   4.955548   0.000000
     9  Cl   4.013369   6.216165   2.649644   0.000000
    10  O    4.187871   4.952895   4.376701   2.983768   0.000000
    11  Cl   4.028604   2.932882   5.477391   5.362727   2.884552
    12  C    1.556882   3.318467   2.834276   5.236032   5.743998
    13  C    2.608894   3.190765   4.150400   6.475885   6.644360
    14  C    3.898207   4.390787   5.132135   7.624742   8.009132
    15  C    2.601721   4.627880   2.884304   5.494606   6.587382
    16  C    3.896188   5.532654   4.171087   6.807785   7.963820
    17  C    4.423151   5.450032   5.157419   7.784218   8.608199
    18  Cl   6.162277   6.994855   6.780244   9.426720  10.346907
    19  H    4.744805   4.733303   6.119026   8.547137   8.726475
    20  Cl   5.274880   7.137082   4.974889   7.486108   9.079898
    21  H    2.848712   5.209085   2.410818   4.924321   6.381257
    22  H    2.863550   2.599939   4.690835   6.753241   6.489963
                   11         12         13         14         15
    11  Cl   0.000000
    12  C    5.329824   0.000000
    13  C    5.704059   1.404458   0.000000
    14  C    7.051242   2.457867   1.388157   0.000000
    15  C    6.540733   1.406918   2.355711   2.738554   0.000000
    16  C    7.749989   2.462733   2.743022   2.369850   1.389786
    17  C    7.986646   2.866632   2.409541   1.384181   2.404992
    18  Cl   9.651261   4.605791   4.009684   2.712760   4.020796
    19  H    7.503535   3.420706   2.136216   1.078965   3.817294
    20  Cl   9.193299   4.023903   4.469428   3.976530   2.686139
    21  H    6.745433   2.175102   3.357407   3.803995   1.069468
    22  H    5.189164   2.174861   1.070524   2.072273   3.359216
                   16         17         18         19         20
    16  C    0.000000
    17  C    1.379018   0.000000
    18  Cl   2.729652   1.739293   0.000000
    19  H    3.352739   2.136919   2.851695   0.000000
    20  Cl   1.727197   2.705923   3.177915   4.841547   0.000000
    21  H    2.072959   3.328808   4.802198   4.882917   2.711612
    22  H    3.809109   3.334241   4.783813   2.358684   5.536258
                   21         22
    21  H    0.000000
    22  H    4.301831   0.000000
 Stoichiometry    C12H4Cl5O(1-)
 Framework group  C1[X(C12H4Cl5O)]
 Deg. of freedom    60
 Full point group                 C1      NOp   1
 RotChk:  IX=2 Diff= 8.64D-02
 Largest Abelian subgroup         C1      NOp   1
 Largest concise Abelian subgroup C1      NOp   1
                         Standard orientation:                         
 ---------------------------------------------------------------------
 Center     Atomic      Atomic             Coordinates (Angstroms)
 Number     Number       Type             X           Y           Z
 ---------------------------------------------------------------------
      1          6           0        3.532524    0.611344    0.081965
      2          6           0        2.935959   -0.727111   -0.073714
      3          6           0        1.625880   -0.995780   -0.060781
      4          6           0        2.548140    1.612462    0.195795
      5          6           0        1.187126    1.307572    0.203201
      6          6           0        0.626666    0.051921    0.100089
      7         17           0        1.218701   -2.664012   -0.343571
      8          1           0        0.618873    2.207944    0.335915
      9         17           0        3.062981    3.230960    0.355456
     10          8           0        4.748429    0.790040    0.032883
     11         17           0        4.073971   -1.995916   -0.289915
     12          6           0       -0.914249   -0.167513    0.136258
     13          6           0       -1.518064   -1.338460    0.622872
     14          6           0       -2.893154   -1.517980    0.685148
     15          6           0       -1.831591    0.815732   -0.277425
     16          6           0       -3.210169    0.649572   -0.218960
     17          6           0       -3.756110   -0.522069    0.261558
     18         17           0       -5.476598   -0.761358    0.349878
     19          1           0       -3.290194   -2.440634    1.079147
     20         17           0       -4.222928    1.933979   -0.773781
     21          1           0       -1.518783    1.754798   -0.682481
     22          1           0       -0.949242   -2.162681    1.001186
 ---------------------------------------------------------------------
 Rotational constants (GHZ):           0.4487966           0.1290103           0.1023786
 Leave Link  202 at Mon Apr  4 22:09:05 2022, MaxMem=  1879048192 cpu:               0.4 elap:               0.1
 (Enter /gpfs/software/gaussian16/sse4/tar/g16/l301.exe)
 Standard basis: 6-311+G(d,p) (5D, 7F)
 Ernie: Thresh=  0.10000D-02 Tol=  0.10000D-05 Strict=F.
 There are   478 symmetry adapted cartesian basis functions of A   symmetry.
 There are   460 symmetry adapted basis functions of A   symmetry.
   460 basis functions,   765 primitive gaussians,   478 cartesian basis functions
    85 alpha electrons       85 beta electrons
       nuclear repulsion energy      1806.9261919648 Hartrees.
 IExCor= 4336 DFT=T Ex+Corr=M062X ExCW=0 ScaHFX=  0.540000
 ScaDFX=  1.000000  1.000000  1.000000  1.000000 ScalE2=  1.000000  1.000000
 IRadAn=      5 IRanWt=     -1 IRanGd=            0 ICorTp=0 IEmpDi=  4
 NAtoms=   22 NActive=   22 NUniq=   22 SFac= 1.00D+00 NAtFMM=   60 NAOKFM=F Big=F
 Integral buffers will be    131072 words long.
 Raffenetti 2 integral format.
 Two-electron integral symmetry is turned on.
 Leave Link  301 at Mon Apr  4 22:09:05 2022, MaxMem=  1879048192 cpu:               0.5 elap:               0.1
 (Enter /gpfs/software/gaussian16/sse4/tar/g16/l302.exe)
 NPDir=0 NMtPBC=     1 NCelOv=     1 NCel=       1 NClECP=     1 NCelD=      1
         NCelK=      1 NCelE2=     1 NClLst=     1 CellRange=     0.0.
 One-electron integrals computed using PRISM.
 One-electron integral symmetry used in STVInt
 NBasis=   460 RedAO= T EigKep=  1.06D-06  NBF=   460
 NBsUse=   456 1.00D-06 EigRej=  6.54D-07 NBFU=   456
 Precomputing XC quadrature grid using
 IXCGrd= 4 IRadAn=           5 IRanWt=          -1 IRanGd=           0 AccXCQ= 0.00D+00.
 Generated NRdTot=       0 NPtTot=           0 NUsed=           0 NTot=          32
 NSgBfM=   465   465   465   465   465 MxSgAt=    22 MxSgA2=    22.
 Leave Link  302 at Mon Apr  4 22:09:11 2022, MaxMem=  1879048192 cpu:              33.5 elap:               5.6
 (Enter /gpfs/software/gaussian16/sse4/tar/g16/l303.exe)
 DipDrv:  MaxL=1.
 Leave Link  303 at Mon Apr  4 22:09:11 2022, MaxMem=  1879048192 cpu:               1.1 elap:               0.2
 (Enter /gpfs/software/gaussian16/sse4/tar/g16/l401.exe)
 Initial guess from the checkpoint file:  "checkpoint.chk"
 B after Tr=    -0.000000   -0.000000   -0.000000
         Rot=    0.999949    0.004567   -0.001755    0.008819 Ang=   1.16 deg.
 Guess basis will be translated and rotated to current coordinates.
 JPrj=2 DoOrth=T DoCkMO=T.
 Generating alternative initial guess.
 ExpMin= 4.38D-02 ExpMax= 1.06D+05 ExpMxC= 3.62D+03 IAcc=2 IRadAn=         4 AccDes= 0.00D+00
 Harris functional with IExCor= 1009 and IRadAn=       4 diagonalized for initial guess.
 HarFok:  IExCor= 1009 AccDes= 0.00D+00 IRadAn=         4 IDoV= 1 UseB2=F ITyADJ=14
 ICtDFT=  3500011 ScaDFX=  1.000000  1.000000  1.000000  1.000000
 FoFCou: FMM=F IPFlag=           0 FMFlag=      100000 FMFlg1=           0
         NFxFlg=           0 DoJE=T BraDBF=F KetDBF=T FulRan=T
         wScrn=  0.000000 ICntrl=       500 IOpCl=  0 I1Cent=   200000004 NGrid=           0
         NMat0=    1 NMatS0=      1 NMatT0=    0 NMatD0=    1 NMtDS0=    0 NMtDT0=    0
 Petite list used in FoFCou.
 Harris En= -2834.54316482623    
 Leave Link  401 at Mon Apr  4 22:09:22 2022, MaxMem=  1879048192 cpu:              63.5 elap:              10.6
 (Enter /gpfs/software/gaussian16/sse4/tar/g16/l502.exe)
 Integral symmetry usage will be decided dynamically.
 Closed shell SCF:
 Using DIIS extrapolation, IDIIS=  1040.
 NGot=  1879048192 LenX=  1878583581 LenY=  1878354619
 Requested convergence on RMS density matrix=1.00D-08 within 128 cycles.
 Requested convergence on MAX density matrix=1.00D-06.
 Requested convergence on             energy=1.00D-06.
 No special actions if energy rises.
 Fock matrices will be formed incrementally for  20 cycles.

 Cycle   1  Pass 1  IDiag  1:
 FoFJK:  IHMeth= 1 ICntrl=       0 DoSepK=F KAlg= 0 I1Cent=           0 FoldK=F
 IRaf= 770000000 NMat=       1 IRICut=       1 DoRegI=T DoRafI=F ISym2E= 0 IDoP0=0 IntGTp=1.
 FoFCou: FMM=F IPFlag=           0 FMFlag=      100000 FMFlg1=           0
         NFxFlg=           0 DoJE=F BraDBF=F KetDBF=F FulRan=T
         wScrn=  0.000000 ICntrl=         0 IOpCl=  0 I1Cent=           0 NGrid=           0
         NMat0=    1 NMatS0=      1 NMatT0=    0 NMatD0=    1 NMtDS0=    0 NMtDT0=    0
 Symmetry not used in FoFCou.
 E= -2835.39932174187    
 DIIS: error= 1.56D-02 at cycle   1 NSaved=   1.
 NSaved= 1 IEnMin= 1 EnMin= -2835.39932174187     IErMin= 1 ErrMin= 1.56D-02
 ErrMax= 1.56D-02  0.00D+00 EMaxC= 1.00D-01 BMatC= 2.40D-01 BMatP= 2.40D-01
 IDIUse=3 WtCom= 8.44D-01 WtEn= 1.56D-01
 Coeff-Com:  0.100D+01
 Coeff-En:   0.100D+01
 Coeff:      0.100D+01
 Recover alternate guess density for next cycle.
 RMSDP=1.32D-01 MaxDP=9.98D+00              OVMax= 0.00D+00

 Cycle   2  Pass 1  IDiag  1:
 RMSU=  1.32D-01    CP:  9.43D-01
 E= -2835.30516016270     Delta-E=        0.094161579163 Rises=F Damp=F
 Switch densities from cycles 1 and 2 for lowest energy.
 DIIS: error= 2.29D-02 at cycle   2 NSaved=   2.
 NSaved= 2 IEnMin= 1 EnMin= -2835.39932174187     IErMin= 1 ErrMin= 1.56D-02
 ErrMax= 2.29D-02  0.00D+00 EMaxC= 1.00D+00 BMatC= 8.07D-01 BMatP= 2.40D-01
 IDIUse=1 WtCom= 1.00D+00 WtEn= 0.00D+00
 Coeff-Com:  0.772D+00 0.228D+00
 Coeff:      0.772D+00 0.228D+00
 Gap=     0.256 Goal=   None    Shift=    0.000
 RMSDP=1.32D-01 MaxDP=1.10D+01 DE= 9.42D-02 OVMax= 2.16D-01

 Cycle   3  Pass 1  IDiag  1:
 RMSU=  6.11D-02    CP:  1.08D+00  8.81D-01
 E= -2835.82983567565     Delta-E=       -0.524675512950 Rises=F Damp=F
 DIIS: error= 7.57D-03 at cycle   3 NSaved=   3.
 NSaved= 3 IEnMin= 3 EnMin= -2835.82983567565     IErMin= 3 ErrMin= 7.57D-03
 ErrMax= 7.57D-03  0.00D+00 EMaxC= 1.00D+00 BMatC= 5.34D-02 BMatP= 2.40D-01
 IDIUse=1 WtCom= 1.00D+00 WtEn= 0.00D+00
 Coeff-Com:  0.520D-01 0.164D+00 0.784D+00
 Coeff:      0.520D-01 0.164D+00 0.784D+00
 Gap=     0.204 Goal=   None    Shift=    0.000
 RMSDP=2.29D-02 MaxDP=1.52D+00 DE=-5.25D-01 OVMax= 7.16D-02

 Cycle   4  Pass 1  IDiag  1:
 RMSU=  2.16D-02    CP:  1.04D+00  8.76D-01  9.05D-01
 E= -2835.87834844460     Delta-E=       -0.048512768946 Rises=F Damp=F
 DIIS: error= 4.03D-03 at cycle   4 NSaved=   4.
 NSaved= 4 IEnMin= 4 EnMin= -2835.87834844460     IErMin= 4 ErrMin= 4.03D-03
 ErrMax= 4.03D-03  0.00D+00 EMaxC= 1.00D+00 BMatC= 9.37D-03 BMatP= 5.34D-02
 IDIUse=1 WtCom= 1.00D+00 WtEn= 0.00D+00
 Coeff-Com: -0.242D-01 0.323D-01 0.331D+00 0.661D+00
 Coeff:     -0.242D-01 0.323D-01 0.331D+00 0.661D+00
 Gap=     0.195 Goal=   None    Shift=    0.000
 RMSDP=8.89D-03 MaxDP=7.68D-01 DE=-4.85D-02 OVMax= 2.92D-02

 Cycle   5  Pass 1  IDiag  1:
 RMSU=  5.40D-03    CP:  1.03D+00  9.17D-01  8.53D-01  8.48D-01
 E= -2835.88594693725     Delta-E=       -0.007598492653 Rises=F Damp=F
 DIIS: error= 1.66D-03 at cycle   5 NSaved=   5.
 NSaved= 5 IEnMin= 5 EnMin= -2835.88594693725     IErMin= 5 ErrMin= 1.66D-03
 ErrMax= 1.66D-03  0.00D+00 EMaxC= 1.00D+00 BMatC= 1.81D-03 BMatP= 9.37D-03
 IDIUse=1 WtCom= 1.00D+00 WtEn= 0.00D+00
 Coeff-Com: -0.148D-01 0.205D-02 0.126D+00 0.370D+00 0.517D+00
 Coeff:     -0.148D-01 0.205D-02 0.126D+00 0.370D+00 0.517D+00
 Gap=     0.192 Goal=   None    Shift=    0.000
 RMSDP=3.93D-03 MaxDP=5.48D-01 DE=-7.60D-03 OVMax= 7.16D-03

 Cycle   6  Pass 1  IDiag  1:
 RMSU=  1.93D-03    CP:  1.03D+00  9.07D-01  8.95D-01  8.70D-01  7.23D-01
 E= -2835.88769868466     Delta-E=       -0.001751747410 Rises=F Damp=F
 DIIS: error= 2.76D-04 at cycle   6 NSaved=   6.
 NSaved= 6 IEnMin= 6 EnMin= -2835.88769868466     IErMin= 6 ErrMin= 2.76D-04
 ErrMax= 2.76D-04  0.00D+00 EMaxC= 1.00D+00 BMatC= 5.20D-05 BMatP= 1.81D-03
 IDIUse=1 WtCom= 1.00D+00 WtEn= 0.00D+00
 Coeff-Com: -0.276D-02-0.208D-02 0.991D-02 0.475D-01 0.156D+00 0.792D+00
 Coeff:     -0.276D-02-0.208D-02 0.991D-02 0.475D-01 0.156D+00 0.792D+00
 Gap=     0.192 Goal=   None    Shift=    0.000
 RMSDP=6.03D-04 MaxDP=4.27D-02 DE=-1.75D-03 OVMax= 2.82D-03

 Cycle   7  Pass 1  IDiag  1:
 RMSU=  4.25D-04    CP:  1.02D+00  9.08D-01  8.95D-01  8.78D-01  7.66D-01
                    CP:  1.03D+00
 E= -2835.88775012609     Delta-E=       -0.000051441427 Rises=F Damp=F
 DIIS: error= 1.70D-04 at cycle   7 NSaved=   7.
 NSaved= 7 IEnMin= 7 EnMin= -2835.88775012609     IErMin= 7 ErrMin= 1.70D-04
 ErrMax= 1.70D-04  0.00D+00 EMaxC= 1.00D+00 BMatC= 1.65D-05 BMatP= 5.20D-05
 IDIUse=1 WtCom= 1.00D+00 WtEn= 0.00D+00
 Coeff-Com:  0.131D-03-0.761D-03-0.119D-01-0.240D-01 0.135D-01 0.397D+00
 Coeff-Com:  0.626D+00
 Coeff:      0.131D-03-0.761D-03-0.119D-01-0.240D-01 0.135D-01 0.397D+00
 Coeff:      0.626D+00
 Gap=     0.192 Goal=   None    Shift=    0.000
 RMSDP=3.58D-04 MaxDP=4.03D-02 DE=-5.14D-05 OVMax= 1.46D-03

 Cycle   8  Pass 1  IDiag  1:
 RMSU=  1.96D-04    CP:  1.03D+00  9.08D-01  8.91D-01  8.77D-01  7.80D-01
                    CP:  1.01D+00  9.21D-01
 E= -2835.88776783105     Delta-E=       -0.000017704963 Rises=F Damp=F
 DIIS: error= 8.12D-05 at cycle   8 NSaved=   8.
 NSaved= 8 IEnMin= 8 EnMin= -2835.88776783105     IErMin= 8 ErrMin= 8.12D-05
 ErrMax= 8.12D-05  0.00D+00 EMaxC= 1.00D+00 BMatC= 1.28D-06 BMatP= 1.65D-05
 IDIUse=1 WtCom= 1.00D+00 WtEn= 0.00D+00
 Coeff-Com:  0.337D-03-0.948D-04-0.647D-02-0.141D-01-0.115D-01 0.659D-01
 Coeff-Com:  0.249D+00 0.717D+00
 Coeff:      0.337D-03-0.948D-04-0.647D-02-0.141D-01-0.115D-01 0.659D-01
 Coeff:      0.249D+00 0.717D+00
 Gap=     0.192 Goal=   None    Shift=    0.000
 RMSDP=1.41D-04 MaxDP=2.03D-02 DE=-1.77D-05 OVMax= 8.24D-04

 Cycle   9  Pass 1  IDiag  1:
 RMSU=  7.19D-05    CP:  1.02D+00  9.08D-01  8.91D-01  8.77D-01  7.80D-01
                    CP:  1.03D+00  1.00D+00  1.13D+00
 E= -2835.88776963954     Delta-E=       -0.000001808489 Rises=F Damp=F
 DIIS: error= 4.05D-05 at cycle   9 NSaved=   9.
 NSaved= 9 IEnMin= 9 EnMin= -2835.88776963954     IErMin= 9 ErrMin= 4.05D-05
 ErrMax= 4.05D-05  0.00D+00 EMaxC= 1.00D+00 BMatC= 2.89D-07 BMatP= 1.28D-06
 IDIUse=1 WtCom= 1.00D+00 WtEn= 0.00D+00
 Coeff-Com:  0.154D-03 0.345D-04-0.146D-02-0.308D-02-0.812D-02-0.266D-01
 Coeff-Com:  0.301D-01 0.358D+00 0.651D+00
 Coeff:      0.154D-03 0.345D-04-0.146D-02-0.308D-02-0.812D-02-0.266D-01
 Coeff:      0.301D-01 0.358D+00 0.651D+00
 Gap=     0.192 Goal=   None    Shift=    0.000
 RMSDP=5.09D-05 MaxDP=4.44D-03 DE=-1.81D-06 OVMax= 3.28D-04

 Cycle  10  Pass 1  IDiag  1:
 RMSU=  3.00D-05    CP:  1.02D+00  9.08D-01  8.91D-01  8.77D-01  7.78D-01
                    CP:  1.02D+00  9.98D-01  1.18D+00  7.73D-01
 E= -2835.88777003788     Delta-E=       -0.000000398340 Rises=F Damp=F
 DIIS: error= 1.61D-05 at cycle  10 NSaved=  10.
 NSaved=10 IEnMin=10 EnMin= -2835.88777003788     IErMin=10 ErrMin= 1.61D-05
 ErrMax= 1.61D-05  0.00D+00 EMaxC= 1.00D+00 BMatC= 4.85D-08 BMatP= 2.89D-07
 IDIUse=1 WtCom= 1.00D+00 WtEn= 0.00D+00
 Coeff-Com:  0.209D-04 0.161D-04 0.571D-03 0.138D-02-0.167D-02-0.249D-01
 Coeff-Com: -0.388D-01 0.258D-01 0.320D+00 0.718D+00
 Coeff:      0.209D-04 0.161D-04 0.571D-03 0.138D-02-0.167D-02-0.249D-01
 Coeff:     -0.388D-01 0.258D-01 0.320D+00 0.718D+00
 Gap=     0.192 Goal=   None    Shift=    0.000
 RMSDP=3.01D-05 MaxDP=2.72D-03 DE=-3.98D-07 OVMax= 1.86D-04

 Cycle  11  Pass 1  IDiag  1:
 RMSU=  1.05D-05    CP:  1.02D+00  9.08D-01  8.91D-01  8.77D-01  7.76D-01
                    CP:  1.02D+00  1.01D+00  1.27D+00  9.63D-01  9.64D-01
 E= -2835.88777011875     Delta-E=       -0.000000080863 Rises=F Damp=F
 DIIS: error= 5.09D-06 at cycle  11 NSaved=  11.
 NSaved=11 IEnMin=11 EnMin= -2835.88777011875     IErMin=11 ErrMin= 5.09D-06
 ErrMax= 5.09D-06  0.00D+00 EMaxC= 1.00D+00 BMatC= 6.43D-09 BMatP= 4.85D-08
 IDIUse=1 WtCom= 1.00D+00 WtEn= 0.00D+00
 Coeff-Com: -0.696D-05 0.734D-05 0.400D-03 0.846D-03 0.185D-03-0.692D-02
 Coeff-Com: -0.198D-01-0.270D-01 0.500D-01 0.310D+00 0.692D+00
 Coeff:     -0.696D-05 0.734D-05 0.400D-03 0.846D-03 0.185D-03-0.692D-02
 Coeff:     -0.198D-01-0.270D-01 0.500D-01 0.310D+00 0.692D+00
 Gap=     0.192 Goal=   None    Shift=    0.000
 RMSDP=8.19D-06 MaxDP=6.56D-04 DE=-8.09D-08 OVMax= 7.35D-05

 Cycle  12  Pass 1  IDiag  1:
 RMSU=  4.40D-06    CP:  1.02D+00  9.08D-01  8.91D-01  8.77D-01  7.76D-01
                    CP:  1.01D+00  1.01D+00  1.28D+00  9.81D-01  1.06D+00
                    CP:  9.95D-01
 E= -2835.88777012878     Delta-E=       -0.000000010035 Rises=F Damp=F
 DIIS: error= 1.56D-06 at cycle  12 NSaved=  12.
 NSaved=12 IEnMin=12 EnMin= -2835.88777012878     IErMin=12 ErrMin= 1.56D-06
 ErrMax= 1.56D-06  0.00D+00 EMaxC= 1.00D+00 BMatC= 1.68D-09 BMatP= 6.43D-09
 IDIUse=1 WtCom= 1.00D+00 WtEn= 0.00D+00
 Coeff-Com: -0.825D-05 0.183D-05 0.861D-04 0.135D-03 0.526D-03 0.187D-02
 Coeff-Com: -0.268D-02-0.202D-01-0.511D-01 0.259D-02 0.361D+00 0.708D+00
 Coeff:     -0.825D-05 0.183D-05 0.861D-04 0.135D-03 0.526D-03 0.187D-02
 Coeff:     -0.268D-02-0.202D-01-0.511D-01 0.259D-02 0.361D+00 0.708D+00
 Gap=     0.192 Goal=   None    Shift=    0.000
 RMSDP=3.62D-06 MaxDP=2.26D-04 DE=-1.00D-08 OVMax= 2.56D-05

 Cycle  13  Pass 1  IDiag  1:
 RMSU=  1.84D-06    CP:  1.02D+00  9.08D-01  8.91D-01  8.77D-01  7.76D-01
                    CP:  1.01D+00  1.01D+00  1.28D+00  9.77D-01  1.13D+00
                    CP:  9.76D-01  1.09D+00
 E= -2835.88777013167     Delta-E=       -0.000000002889 Rises=F Damp=F
 DIIS: error= 5.06D-07 at cycle  13 NSaved=  13.
 NSaved=13 IEnMin=13 EnMin= -2835.88777013167     IErMin=13 ErrMin= 5.06D-07
 ErrMax= 5.06D-07  0.00D+00 EMaxC= 1.00D+00 BMatC= 9.76D-11 BMatP= 1.68D-09
 IDIUse=1 WtCom= 1.00D+00 WtEn= 0.00D+00
 Coeff-Com: -0.130D-05-0.985D-06-0.285D-04-0.742D-04 0.150D-03 0.150D-02
 Coeff-Com:  0.184D-02-0.138D-02-0.224D-01-0.373D-01 0.210D-01 0.219D+00
 Coeff-Com:  0.818D+00
 Coeff:     -0.130D-05-0.985D-06-0.285D-04-0.742D-04 0.150D-03 0.150D-02
 Coeff:      0.184D-02-0.138D-02-0.224D-01-0.373D-01 0.210D-01 0.219D+00
 Coeff:      0.818D+00
 Gap=     0.192 Goal=   None    Shift=    0.000
 RMSDP=1.17D-06 MaxDP=7.88D-05 DE=-2.89D-09 OVMax= 1.08D-05

 Cycle  14  Pass 1  IDiag  1:
 RMSU=  7.28D-07    CP:  1.02D+00  9.08D-01  8.91D-01  8.77D-01  7.76D-01
                    CP:  1.01D+00  1.01D+00  1.28D+00  9.77D-01  1.13D+00
                    CP:  9.71D-01  1.18D+00  9.52D-01
 E= -2835.88777013187     Delta-E=       -0.000000000196 Rises=F Damp=F
 DIIS: error= 1.67D-07 at cycle  14 NSaved=  14.
 NSaved=14 IEnMin=14 EnMin= -2835.88777013187     IErMin=14 ErrMin= 1.67D-07
 ErrMax= 1.67D-07  0.00D+00 EMaxC= 1.00D+00 BMatC= 2.28D-11 BMatP= 9.76D-11
 IDIUse=1 WtCom= 1.00D+00 WtEn= 0.00D+00
 Coeff-Com:  0.144D-07-0.727D-06-0.201D-04-0.441D-04 0.241D-04 0.492D-03
 Coeff-Com:  0.107D-02 0.133D-02-0.604D-02-0.192D-01-0.290D-01 0.281D-01
 Coeff-Com:  0.388D+00 0.636D+00
 Coeff:      0.144D-07-0.727D-06-0.201D-04-0.441D-04 0.241D-04 0.492D-03
 Coeff:      0.107D-02 0.133D-02-0.604D-02-0.192D-01-0.290D-01 0.281D-01
 Coeff:      0.388D+00 0.636D+00
 Gap=     0.192 Goal=   None    Shift=    0.000
 RMSDP=6.16D-07 MaxDP=6.60D-05 DE=-1.96D-10 OVMax= 2.51D-06

 Cycle  15  Pass 1  IDiag  1:
 RMSU=  1.77D-07    CP:  1.02D+00  9.08D-01  8.91D-01  8.77D-01  7.76D-01
                    CP:  1.01D+00  1.01D+00  1.28D+00  9.76D-01  1.13D+00
                    CP:  9.61D-01  1.21D+00  1.08D+00  9.80D-01
 E= -2835.88777013189     Delta-E=       -0.000000000020 Rises=F Damp=F
 DIIS: error= 4.39D-08 at cycle  15 NSaved=  15.
 NSaved=15 IEnMin=15 EnMin= -2835.88777013189     IErMin=15 ErrMin= 4.39D-08
 ErrMax= 4.39D-08  0.00D+00 EMaxC= 1.00D+00 BMatC= 1.55D-12 BMatP= 2.28D-11
 IDIUse=1 WtCom= 1.00D+00 WtEn= 0.00D+00
 Coeff-Com:  0.153D-06-0.126D-06-0.237D-05-0.446D-05-0.114D-04-0.552D-04
 Coeff-Com:  0.685D-04 0.652D-03 0.125D-02-0.472D-03-0.126D-01-0.219D-01
 Coeff-Com:  0.877D-02 0.209D+00 0.816D+00
 Coeff:      0.153D-06-0.126D-06-0.237D-05-0.446D-05-0.114D-04-0.552D-04
 Coeff:      0.685D-04 0.652D-03 0.125D-02-0.472D-03-0.126D-01-0.219D-01
 Coeff:      0.877D-02 0.209D+00 0.816D+00
 Gap=     0.192 Goal=   None    Shift=    0.000
 RMSDP=2.23D-07 MaxDP=1.93D-05 DE=-2.00D-11 OVMax= 8.87D-07

 Cycle  16  Pass 1  IDiag  1:
 RMSU=  6.77D-08    CP:  1.02D+00  9.08D-01  8.91D-01  8.77D-01  7.76D-01
                    CP:  1.01D+00  1.01D+00  1.28D+00  9.76D-01  1.13D+00
                    CP:  9.57D-01  1.22D+00  1.09D+00  1.04D+00  1.06D+00
 E= -2835.88777013188     Delta-E=        0.000000000009 Rises=F Damp=F
 DIIS: error= 2.50D-08 at cycle  16 NSaved=  16.
 NSaved=16 IEnMin=15 EnMin= -2835.88777013189     IErMin=16 ErrMin= 2.50D-08
 ErrMax= 2.50D-08  0.00D+00 EMaxC= 1.00D+00 BMatC= 2.08D-13 BMatP= 1.55D-12
 IDIUse=1 WtCom= 1.00D+00 WtEn= 0.00D+00
 Coeff-Com:  0.511D-07 0.127D-07 0.930D-06 0.181D-05-0.576D-05-0.642D-04
 Coeff-Com: -0.668D-04 0.162D-03 0.101D-02 0.163D-02-0.266D-02-0.944D-02
 Coeff-Com: -0.300D-01 0.247D-01 0.299D+00 0.715D+00
 Coeff:      0.511D-07 0.127D-07 0.930D-06 0.181D-05-0.576D-05-0.642D-04
 Coeff:     -0.668D-04 0.162D-03 0.101D-02 0.163D-02-0.266D-02-0.944D-02
 Coeff:     -0.300D-01 0.247D-01 0.299D+00 0.715D+00
 Gap=     0.192 Goal=   None    Shift=    0.000
 RMSDP=6.73D-08 MaxDP=5.32D-06 DE= 9.09D-12 OVMax= 1.84D-07

 Cycle  17  Pass 1  IDiag  1:
 RMSU=  2.93D-08    CP:  1.02D+00  9.08D-01  8.91D-01  8.77D-01  7.76D-01
                    CP:  1.01D+00  1.01D+00  1.28D+00  9.76D-01  1.13D+00
                    CP:  9.55D-01  1.23D+00  1.09D+00  1.08D+00  1.14D+00
                    CP:  7.81D-01
 E= -2835.88777013173     Delta-E=        0.000000000144 Rises=F Damp=F
 DIIS: error= 8.29D-09 at cycle  17 NSaved=  17.
 NSaved=17 IEnMin=15 EnMin= -2835.88777013189     IErMin=17 ErrMin= 8.29D-09
 ErrMax= 8.29D-09  0.00D+00 EMaxC= 1.00D+00 BMatC= 3.86D-14 BMatP= 2.08D-13
 IDIUse=1 WtCom= 1.00D+00 WtEn= 0.00D+00
 Coeff-Com:  0.403D-08 0.244D-07 0.737D-06 0.119D-05-0.102D-05-0.218D-04
 Coeff-Com: -0.391D-04-0.181D-04 0.260D-03 0.778D-03 0.174D-03-0.100D-02
 Coeff-Com: -0.155D-01-0.180D-01 0.187D-01 0.312D+00 0.702D+00
 Coeff:      0.403D-08 0.244D-07 0.737D-06 0.119D-05-0.102D-05-0.218D-04
 Coeff:     -0.391D-04-0.181D-04 0.260D-03 0.778D-03 0.174D-03-0.100D-02
 Coeff:     -0.155D-01-0.180D-01 0.187D-01 0.312D+00 0.702D+00
 Gap=     0.192 Goal=   None    Shift=    0.000
 RMSDP=2.06D-08 MaxDP=2.14D-06 DE= 1.44D-10 OVMax= 9.76D-08

 Cycle  18  Pass 1  IDiag  1:
 RMSU=  9.30D-09    CP:  1.02D+00  9.08D-01  8.91D-01  8.77D-01  7.76D-01
                    CP:  1.01D+00  1.01D+00  1.28D+00  9.76D-01  1.13D+00
                    CP:  9.55D-01  1.23D+00  1.09D+00  1.09D+00  1.17D+00
                    CP:  8.55D-01  1.14D+00
 E= -2835.88777013183     Delta-E=       -0.000000000099 Rises=F Damp=F
 DIIS: error= 5.06D-09 at cycle  18 NSaved=  18.
 NSaved=18 IEnMin=15 EnMin= -2835.88777013189     IErMin=18 ErrMin= 5.06D-09
 ErrMax= 5.06D-09  0.00D+00 EMaxC= 1.00D+00 BMatC= 4.49D-15 BMatP= 3.86D-14
 IDIUse=1 WtCom= 1.00D+00 WtEn= 0.00D+00
 Coeff-Com: -0.399D-08 0.788D-08 0.852D-07 0.115D-07 0.549D-06 0.296D-05
 Coeff-Com: -0.118D-05-0.283D-04-0.701D-04 0.308D-04 0.429D-03 0.143D-02
 Coeff-Com: -0.780D-03-0.980D-02-0.393D-01-0.573D-02 0.258D+00 0.796D+00
 Coeff:     -0.399D-08 0.788D-08 0.852D-07 0.115D-07 0.549D-06 0.296D-05
 Coeff:     -0.118D-05-0.283D-04-0.701D-04 0.308D-04 0.429D-03 0.143D-02
 Coeff:     -0.780D-03-0.980D-02-0.393D-01-0.573D-02 0.258D+00 0.796D+00
 Gap=     0.192 Goal=   None    Shift=    0.000
 RMSDP=1.02D-08 MaxDP=1.30D-06 DE=-9.91D-11 OVMax= 3.53D-08

 Cycle  19  Pass 1  IDiag  1:
 RMSU=  3.68D-09    CP:  1.02D+00  9.08D-01  8.91D-01  8.77D-01  7.76D-01
                    CP:  1.01D+00  1.01D+00  1.28D+00  9.76D-01  1.13D+00
                    CP:  9.55D-01  1.23D+00  1.08D+00  1.09D+00  1.17D+00
                    CP:  8.69D-01  1.24D+00  1.02D+00
 E= -2835.88777013185     Delta-E=       -0.000000000017 Rises=F Damp=F
 DIIS: error= 8.15D-10 at cycle  19 NSaved=  19.
 NSaved=19 IEnMin=15 EnMin= -2835.88777013189     IErMin=19 ErrMin= 8.15D-10
 ErrMax= 8.15D-10  0.00D+00 EMaxC= 1.00D+00 BMatC= 3.56D-16 BMatP= 4.49D-15
 IDIUse=1 WtCom= 1.00D+00 WtEn= 0.00D+00
 Large coefficients: NSaved= 19 BigCof=    0.00 CofMax=   10.00 Det=-2.41D-15
 Inversion failed.  Reducing to 18 matrices.
 Large coefficients: NSaved= 18 BigCof=    0.00 CofMax=   10.00 Det=-2.42D-15
 Inversion failed.  Reducing to 17 matrices.
 Large coefficients: NSaved= 17 BigCof=    0.00 CofMax=   10.00 Det=-2.43D-15
 Inversion failed.  Reducing to 16 matrices.
 Large coefficients: NSaved= 16 BigCof=    0.00 CofMax=   10.00 Det=-2.43D-15
 Inversion failed.  Reducing to 15 matrices.
 Coeff-Com:  0.228D-06 0.189D-05 0.144D-05-0.986D-05-0.365D-04-0.378D-04
 Coeff-Com:  0.989D-04 0.465D-03 0.860D-03-0.982D-03-0.107D-01-0.350D-01
 Coeff-Com: -0.786D-02 0.202D+00 0.851D+00
 Coeff:      0.228D-06 0.189D-05 0.144D-05-0.986D-05-0.365D-04-0.378D-04
 Coeff:      0.989D-04 0.465D-03 0.860D-03-0.982D-03-0.107D-01-0.350D-01
 Coeff:     -0.786D-02 0.202D+00 0.851D+00
 Gap=     0.192 Goal=   None    Shift=    0.000
 RMSDP=3.03D-09 MaxDP=2.12D-07 DE=-1.73D-11 OVMax= 1.64D-08

 SCF Done:  E(RM062X) =  -2835.88777013     A.U. after   19 cycles
            NFock= 19  Conv=0.30D-08     -V/T= 2.0023
 KE= 2.829315818311D+03 PE=-1.034946315693D+04 EE= 2.877333376524D+03
 Leave Link  502 at Mon Apr  4 22:21:17 2022, MaxMem=  1879048192 cpu:            4282.8 elap:             715.5
 (Enter /gpfs/software/gaussian16/sse4/tar/g16/l701.exe)
 ... and contract with generalized density number  0.
 Compute integral first derivatives.
 Leave Link  701 at Mon Apr  4 22:21:19 2022, MaxMem=  1879048192 cpu:               7.8 elap:               1.3
 (Enter /gpfs/software/gaussian16/sse4/tar/g16/l702.exe)
 L702 exits ... SP integral derivatives will be done elsewhere.
 Leave Link  702 at Mon Apr  4 22:21:19 2022, MaxMem=  1879048192 cpu:               0.3 elap:               0.1
 (Enter /gpfs/software/gaussian16/sse4/tar/g16/l703.exe)
 Integral derivatives from FoFJK, PRISM(SPDF).
 Compute integral first derivatives, UseDBF=F ICtDFT=           0.
 Calling FoFJK, ICntrl=      2127 FMM=F ISym2X=0 I1Cent= 0 IOpClX= 0 NMat=1 NMatS=1 NMatT=0.
 FoFJK:  IHMeth= 1 ICntrl=    2127 DoSepK=F KAlg= 0 I1Cent=           0 FoldK=F
 IRaf=         0 NMat=       1 IRICut=       1 DoRegI=T DoRafI=F ISym2E= 0 IDoP0=0 IntGTp=1.
 FoFCou: FMM=F IPFlag=           0 FMFlag=      100000 FMFlg1=         800
         NFxFlg=           0 DoJE=F BraDBF=F KetDBF=F FulRan=T
         wScrn=  0.000000 ICntrl=      2127 IOpCl=  0 I1Cent=           0 NGrid=           0
         NMat0=    1 NMatS0=      1 NMatT0=    0 NMatD0=    1 NMtDS0=    0 NMtDT0=    0
 Symmetry not used in FoFCou.
 Leave Link  703 at Mon Apr  4 22:22:40 2022, MaxMem=  1879048192 cpu:             483.3 elap:              80.8
 (Enter /gpfs/software/gaussian16/sse4/tar/g16/l716.exe)
 Dipole        =-3.99068479D+00-7.64647469D-01 1.65626307D-01
 ***** Axes restored to original set *****
 -------------------------------------------------------------------
 Center     Atomic                   Forces (Hartrees/Bohr)
 Number     Number              X              Y              Z
 -------------------------------------------------------------------
      1        6           0.001493502   -0.001853863    0.019982098
      2        6          -0.032842055    0.010373249   -0.000371175
      3        6           0.036480343   -0.000104959   -0.027383137
      4        6           0.031009483   -0.017838193    0.002204475
      5        6          -0.022323048    0.016486682   -0.013180751
      6        6           0.033731862   -0.020158469    0.013454872
      7       17           0.018839405   -0.005235230   -0.002536455
      8        1           0.015100263   -0.001318552   -0.009100730
      9       17          -0.010859259    0.012021940   -0.011860861
     10        8          -0.011320854    0.000394257    0.000138391
     11       17          -0.012066790   -0.000632456    0.010535785
     12        6          -0.026300294    0.005396810    0.009644684
     13        6           0.002280181   -0.005975809   -0.000065518
     14        6          -0.004415299    0.003379370    0.000894910
     15        6          -0.004167643    0.000801870    0.002672259
     16        6          -0.007739937    0.000264137    0.003252123
     17        6           0.005075734   -0.005621885    0.000521902
     18       17           0.001413807   -0.001356264    0.000039959
     19        1           0.001886646   -0.001955051    0.000000630
     20       17           0.002776902    0.005977572   -0.004765101
     21        1          -0.009423132    0.008378911    0.000927062
     22        1          -0.008629818   -0.001424067    0.004994579
 -------------------------------------------------------------------
 Cartesian Forces:  Max     0.036480343 RMS     0.012609539
 Leave Link  716 at Mon Apr  4 22:22:40 2022, MaxMem=  1879048192 cpu:               0.4 elap:               0.1
 (Enter /gpfs/software/gaussian16/sse4/tar/g16/l103.exe)

 GradGradGradGradGradGradGradGradGradGradGradGradGradGradGradGradGradGrad
 Berny optimization.
 Using GEDIIS/GDIIS optimizer.
 FormGI is forming the generalized inverse of G from B-inverse, IUseBI=4.
 GSVD:  received Info=                   1 from GESDD.
 Internal  Forces:  Max     0.051141615 RMS     0.010211990
 Search for a local minimum.
 Step number   6 out of a maximum of  121
 All quantities printed in internal units (Hartrees-Bohrs-Radians)
 RMS Force = .10212D-01 SwitMx=.10000D-02 MixMth= 1
 Mixed Optimization -- RFO/linear search
 Update second derivatives using D2CorX and points    4    6    5
 ITU=  0  1  1 -1  1  0
 Use linear search instead of GDIIS.
     Eigenvalues ---    0.00541   0.01003   0.01071   0.01241   0.01351
     Eigenvalues ---    0.01401   0.01520   0.01650   0.01801   0.01916
     Eigenvalues ---    0.01952   0.01981   0.02024   0.02097   0.02123
     Eigenvalues ---    0.02157   0.02194   0.02208   0.02269   0.13958
     Eigenvalues ---    0.15632   0.16002   0.16036   0.19076   0.21339
     Eigenvalues ---    0.22396   0.23619   0.24382   0.24695   0.24952
     Eigenvalues ---    0.24989   0.24995   0.24999   0.24999   0.25408
     Eigenvalues ---    0.25810   0.29358   0.30624   0.31120   0.31501
     Eigenvalues ---    0.31887   0.32737   0.33410   0.34193   0.34952
     Eigenvalues ---    0.35335   0.35777   0.36097   0.36550   0.38156
     Eigenvalues ---    0.40343   0.42210   0.43817   0.44614   0.46668
     Eigenvalues ---    0.47230   0.47952   0.56585   0.93511   1.10743
 RFO step:  Lambda=-8.94056156D-03 EMin= 5.41046810D-03
 Quartic linear search produced a step of -0.85936.
 Iteration  1 RMS(Cart)=  0.11770412 RMS(Int)=  0.00385441
 Iteration  2 RMS(Cart)=  0.00543242 RMS(Int)=  0.00095884
 Iteration  3 RMS(Cart)=  0.00001346 RMS(Int)=  0.00095879
 Iteration  4 RMS(Cart)=  0.00000004 RMS(Int)=  0.00095879
 ITry= 1 IFail=0 DXMaxC= 4.35D-01 DCOld= 1.00D+10 DXMaxT= 7.14D-01 DXLimC= 3.00D+00 Rises=F
 Variable       Old X    -DE/DX   Delta X   Delta X   Delta X     New X
                                 (Linear)    (Quad)   (Total)
    R1        2.78476   0.00130  -0.03622   0.01131  -0.02519   2.75957
    R2        2.66190   0.02137   0.05493   0.01765   0.07246   2.73436
    R3        2.32426   0.01041   0.00826  -0.00877  -0.00052   2.32375
    R4        2.52733   0.04825   0.09231  -0.02563   0.06656   2.59390
    R5        3.24663   0.01359   0.04357  -0.00690   0.03668   3.28331
    R6        2.75277  -0.02227  -0.06093  -0.01233  -0.07312   2.67965
    R7        3.28876   0.01116   0.03638  -0.00578   0.03060   3.31936
    R8        2.63573  -0.00977  -0.06036   0.02836  -0.03186   2.60386
    R9        3.22368   0.02007   0.08616  -0.00806   0.07810   3.30178
   R10        2.60577   0.00712   0.07834  -0.02828   0.05030   2.65608
   R11        2.02756   0.01050   0.00646   0.01612   0.02258   2.05014
   R12        2.94208  -0.05114  -0.12065  -0.04156  -0.16220   2.77988
   R13        2.65404  -0.00184   0.01727  -0.01863  -0.00125   2.65279
   R14        2.65869  -0.00805   0.01933  -0.02885  -0.00941   2.64928
   R15        2.62324  -0.00109  -0.00511   0.00266  -0.00246   2.62078
   R16        2.02300   0.00723   0.00285   0.01502   0.01787   2.04087
   R17        2.61572   0.00578  -0.00000   0.01116   0.01105   2.62677
   R18        2.03895   0.00252   0.00768  -0.00072   0.00695   2.04590
   R19        2.62631   0.00000  -0.01183   0.00825  -0.00357   2.62275
   R20        2.02100   0.01068   0.00984   0.01878   0.02862   2.04962
   R21        2.60597   0.01300   0.02015  -0.00022   0.01984   2.62581
   R22        3.26393   0.00809   0.03567  -0.00827   0.02740   3.29133
   R23        3.28679   0.00156   0.00726  -0.01195  -0.00470   3.28209
    A1        1.95104   0.00031  -0.02309   0.02105  -0.00250   1.94854
    A2        2.12698   0.00248   0.03767   0.00330   0.04073   2.16771
    A3        2.20287  -0.00260  -0.01261  -0.02316  -0.03598   2.16689
    A4        2.18706  -0.00924  -0.00910  -0.01644  -0.02570   2.16136
    A5        1.99975  -0.00919  -0.01451   0.02066   0.00615   2.00589
    A6        2.09637   0.01843   0.02358  -0.00426   0.01934   2.11572
    A7        2.12764  -0.00650   0.01613  -0.00805   0.00759   2.13523
    A8        2.00444   0.02990  -0.00334   0.04385   0.03928   2.04372
    A9        2.14944  -0.02343  -0.01161  -0.04176  -0.05398   2.09546
   A10        2.12585   0.00628   0.04454  -0.00957   0.03531   2.16116
   A11        2.06117  -0.00229  -0.02678   0.00501  -0.02191   2.03926
   A12        2.09601  -0.00398  -0.01762   0.00432  -0.01339   2.08262
   A13        2.20840  -0.00901  -0.02723  -0.03864  -0.06554   2.14286
   A14        1.91137   0.01891   0.09091   0.05355   0.14346   2.05483
   A15        2.16293  -0.00992  -0.06328  -0.01709  -0.08068   2.08226
   A16        1.96534   0.01821  -0.00043   0.05146   0.05151   2.01686
   A17        2.18965  -0.00314   0.04400  -0.01598   0.02755   2.21720
   A18        2.12809  -0.01506  -0.04350  -0.03510  -0.07912   2.04896
   A19        2.15445   0.00060   0.03346  -0.01625   0.01706   2.17151
   A20        2.14124  -0.01627  -0.03184  -0.03258  -0.06447   2.07677
   A21        1.98693   0.01565  -0.00125   0.04813   0.04719   2.03412
   A22        2.15226  -0.00768  -0.00647  -0.02213  -0.02863   2.12362
   A23        2.13639  -0.00325  -0.03281  -0.00077  -0.03374   2.10264
   A24        1.99427   0.01092   0.03950   0.02168   0.06082   2.05508
   A25        2.10691  -0.00045   0.01390  -0.01186   0.00198   2.10888
   A26        2.08459   0.00125   0.00433   0.00423   0.00860   2.09319
   A27        2.09162  -0.00080  -0.01817   0.00748  -0.01066   2.08096
   A28        2.15417  -0.00671  -0.00263  -0.02507  -0.02776   2.12641
   A29        2.13448  -0.00348  -0.00885  -0.02388  -0.03297   2.10151
   A30        1.99439   0.01019   0.01160   0.04807   0.05927   2.05366
   A31        2.10474  -0.00203   0.00788  -0.00631   0.00151   2.10626
   A32        2.07055  -0.00042  -0.00218   0.00055  -0.00163   2.06892
   A33        2.10785   0.00245  -0.00566   0.00556  -0.00012   2.10773
   A34        2.06135   0.00122  -0.01145   0.01722   0.00561   2.06697
   A35        2.09691  -0.00255   0.00182  -0.01105  -0.00915   2.08776
   A36        2.12491   0.00134   0.00964  -0.00618   0.00354   2.12845
    D1       -0.04221   0.00122   0.02941  -0.00897   0.02051  -0.02169
    D2        3.09597   0.00078   0.02454  -0.02265   0.00197   3.09793
    D3       -3.11533  -0.00143  -0.03078  -0.02575  -0.05786   3.11000
    D4        0.02285  -0.00187  -0.03565  -0.03943  -0.07640  -0.05356
    D5        0.03781  -0.00096  -0.02914  -0.00355  -0.03345   0.00436
    D6       -3.12297  -0.00093  -0.01443  -0.01791  -0.03347   3.12675
    D7        3.10732   0.00207   0.03417   0.01549   0.04852  -3.12734
    D8       -0.05346   0.00210   0.04888   0.00113   0.04850  -0.00495
    D9        0.01235  -0.00042  -0.00870   0.01329   0.00527   0.01762
   D10        3.09373  -0.00167   0.02081  -0.09542  -0.07657   3.01717
   D11       -3.12565   0.00010  -0.00338   0.02763   0.02498  -3.10068
   D12       -0.04427  -0.00116   0.02613  -0.08108  -0.05686  -0.10113
   D13        0.02251   0.00004  -0.01278  -0.00366  -0.01720   0.00530
   D14       -3.13431   0.00007  -0.00630   0.02411   0.01817  -3.11613
   D15       -3.05382  -0.00051  -0.04493   0.11110   0.06367  -2.99015
   D16        0.07255  -0.00047  -0.03846   0.13887   0.09904   0.17159
   D17       -0.00523   0.00059   0.00993   0.01281   0.02313   0.01790
   D18        3.10380   0.00005   0.03315  -0.06063  -0.03134   3.07247
   D19       -3.12726   0.00054  -0.00506   0.02745   0.02322  -3.10404
   D20       -0.01823  -0.00000   0.01816  -0.04599  -0.03125  -0.04948
   D21       -0.02664  -0.00019   0.01267  -0.00876   0.00406  -0.02257
   D22        3.12956  -0.00032   0.00604  -0.03556  -0.02867   3.10090
   D23       -3.13124  -0.00006  -0.01417   0.07354   0.05541  -3.07582
   D24        0.02496  -0.00020  -0.02081   0.04674   0.02268   0.04765
   D25        0.53084   0.00132  -0.21366   0.25159   0.03841   0.56925
   D26       -2.64931   0.00114  -0.19689   0.22895   0.03272  -2.61658
   D27       -2.62730   0.00164  -0.20640   0.28251   0.07544  -2.55186
   D28        0.47573   0.00146  -0.18964   0.25987   0.06976   0.54549
   D29        3.11229  -0.00045   0.01823  -0.02022  -0.00253   3.10976
   D30       -0.00254  -0.00047   0.00070   0.03817   0.03730   0.03476
   D31        0.00617   0.00033   0.00314   0.00211   0.00526   0.01143
   D32       -3.10866   0.00031  -0.01438   0.06050   0.04508  -3.06358
   D33       -3.11118   0.00024  -0.02067   0.02311   0.00182  -3.10936
   D34        0.04967   0.00018  -0.03555   0.08181   0.04484   0.09451
   D35       -0.00476  -0.00015  -0.00498   0.00133  -0.00380  -0.00856
   D36       -3.12710  -0.00021  -0.01985   0.06003   0.03922  -3.08788
   D37       -0.00272  -0.00020  -0.00009   0.00059   0.00068  -0.00204
   D38       -3.13197  -0.00006  -0.00862   0.01549   0.00747  -3.12450
   D39        3.11409  -0.00035   0.01590  -0.05374  -0.03938   3.07471
   D40       -0.01516  -0.00021   0.00738  -0.03884  -0.03259  -0.04775
   D41       -0.00262  -0.00005  -0.00140  -0.00646  -0.00792  -0.01054
   D42       -3.13897   0.00004  -0.00270  -0.00517  -0.00794   3.13627
   D43        3.12657  -0.00018   0.00719  -0.02144  -0.01452   3.11205
   D44       -0.00977  -0.00009   0.00589  -0.02016  -0.01455  -0.02432
   D45       -0.00015  -0.00014   0.00378  -0.00751  -0.00361  -0.00376
   D46       -3.13195  -0.00003  -0.00491   0.01612   0.01162  -3.12033
   D47        3.12359  -0.00021   0.01755  -0.06259  -0.04640   3.07719
   D48       -0.00821  -0.00009   0.00887  -0.03897  -0.03116  -0.03937
   D49        0.00399   0.00022  -0.00037   0.00977   0.00938   0.01337
   D50        3.14025   0.00012   0.00094   0.00845   0.00937  -3.13357
   D51        3.13558   0.00009   0.00851  -0.01439  -0.00620   3.12938
   D52       -0.01135  -0.00001   0.00981  -0.01571  -0.00621  -0.01756
         Item               Value     Threshold  Converged?
 Maximum Force            0.051142     0.000450     NO 
 RMS     Force            0.010212     0.000300     NO 
 Maximum Displacement     0.435170     0.001800     NO 
 RMS     Displacement     0.120052     0.001200     NO 
 Predicted change in Energy=-6.540384D-03
 GradGradGradGradGradGradGradGradGradGradGradGradGradGradGradGradGradGrad

 Leave Link  103 at Mon Apr  4 22:22:43 2022, MaxMem=  1879048192 cpu:              20.9 elap:               3.5
 (Enter /gpfs/software/gaussian16/sse4/tar/g16/l202.exe)
                          Input orientation:                          
 ---------------------------------------------------------------------
 Center     Atomic      Atomic             Coordinates (Angstroms)
 Number     Number       Type             X           Y           Z
 ---------------------------------------------------------------------
      1          6           0       -8.046382   -1.556333    6.627953
      2          6           0       -7.134157   -2.374369    7.422395
      3          6           0       -5.863749   -2.708656    7.024362
      4          6           0       -7.434230   -1.122620    5.390672
      5          6           0       -6.149982   -1.450530    5.014103
      6          6           0       -5.311847   -2.263699    5.796289
      7         17           0       -4.850128   -3.536667    8.195840
      8          1           0       -5.812658   -1.126669    4.035171
      9         17           0       -8.417650   -0.151129    4.322074
     10          8           0       -9.196536   -1.279317    6.963367
     11         17           0       -7.759910   -2.885780    8.960459
     12          6           0       -3.981022   -2.581632    5.256101
     13          6           0       -3.309404   -3.796515    5.464978
     14          6           0       -2.069930   -4.050425    4.897000
     15          6           0       -3.340447   -1.645085    4.432709
     16          6           0       -2.101590   -1.899252    3.860962
     17          6           0       -1.447161   -3.102847    4.092990
     18         17           0        0.108742   -3.450761    3.404062
     19          1           0       -1.584265   -5.003520    5.063909
     20         17           0       -1.369178   -0.662024    2.877930
     21          1           0       -3.779437   -0.666862    4.269137
     22          1           0       -3.776318   -4.590558    6.028756
 ---------------------------------------------------------------------
                    Distance matrix (angstroms):
                    1          2          3          4          5
     1  C    0.000000
     2  C    1.460299   0.000000
     3  C    2.499775   1.372631   0.000000
     4  C    1.446963   2.405165   2.766020   0.000000
     5  C    2.492397   2.760788   2.388714   1.377906   0.000000
     6  C    2.944437   2.444849   1.418008   2.443582   1.405534
     7  Cl   4.073823   2.676928   1.756528   4.513776   4.020577
     8  H    3.449152   3.844009   3.382389   2.113503   1.084887
     9  Cl   2.725713   4.025187   4.512839   1.747229   2.703639
    10  O    1.229673   2.379759   3.626873   2.367202   3.620834
    11  Cl   2.700015   1.737455   2.715745   3.994769   4.497281
    12  C    4.411390   3.831194   2.586028   3.751196   2.458117
    13  C    5.367484   4.525784   3.184304   4.916241   3.711578
    14  C    6.703333   5.901965   4.551821   6.131188   4.839420
    15  C    5.193534   4.884907   3.770266   4.236712   2.875649
    16  C    6.566154   6.183548   4.981573   5.601805   4.233268
    17  C    7.236536   6.630049   5.315504   6.438189   5.069035
    18  Cl   8.971531   8.352557   7.023385   8.140226   6.764967
    19  H    7.489211   6.578465   5.236770   7.027820   5.785498
    20  Cl   7.710222   7.537856   6.448470   6.581100   5.295381
    21  H    4.956005   4.910475   4.013047   3.850074   2.605492
    22  H    5.272476   4.257793   2.981636   5.080754   4.064920
                    6          7          8          9         10
     6  C    0.000000
     7  Cl   2.755264   0.000000
     8  H    2.155269   4.903644   0.000000
     9  Cl   4.035129   6.260602   2.796422   0.000000
    10  O    4.173954   5.050335   4.477529   2.975886   0.000000
    11  Cl   4.048700   3.078169   5.580746   5.424532   2.938196
    12  C    1.471047   3.210841   2.638651   5.144260   5.640245
    13  C    2.543437   3.146261   3.929212   6.378812   6.575696
    14  C    3.809349   4.344629   4.826915   7.471853   7.920696
    15  C    2.475571   4.474191   2.557072   5.293593   6.389977
    16  C    3.766173   5.387649   3.794635   6.569715   7.768365
    17  C    4.305949   5.348062   4.792305   7.573165   8.462691
    18  Cl   6.042735   6.896297   6.392392   9.188562  10.196667
    19  H    4.683788   4.756734   5.828171   8.413748   8.684717
    20  Cl   5.160118   6.975726   4.615151   7.213011   8.850954
    21  H    2.688933   4.980076   2.097653   4.667097   6.081031
    22  H    2.797528   2.638183   4.485486   6.645543   6.420014
                   11         12         13         14         15
    11  Cl   0.000000
    12  C    5.300449   0.000000
    13  C    5.731913   1.403795   0.000000
    14  C    7.088298   2.436920   1.386855   0.000000
    15  C    6.447597   1.401939   2.386461   2.759609   0.000000
    16  C    7.680800   2.438098   2.762479   2.387870   1.387898
    17  C    7.974345   2.836362   2.414845   1.390028   2.413506
    18  Cl   9.649271   4.572921   4.006325   2.708333   4.026846
    19  H    7.603060   3.412759   2.143320   1.082645   3.842093
    20  Cl   9.098555   4.020240   4.503591   4.006115   2.696228
    21  H    6.540356   2.163580   3.383149   3.842541   1.084614
    22  H    5.231649   2.162101   1.079980   2.117635   3.378337
                   16         17         18         19         20
    16  C    0.000000
    17  C    1.389516   0.000000
    18  Cl   2.738888   1.736807   0.000000
    19  H    3.369152   2.138700   2.834153   0.000000
    20  Cl   1.741698   2.727649   3.199706   4.865527   0.000000
    21  H    2.121453   3.377064   4.859669   4.925144   2.782954
    22  H    3.840205   3.374233   4.825127   2.430343   5.581703
                   21         22
    21  H    0.000000
    22  H    4.300193   0.000000
 Stoichiometry    C12H4Cl5O(1-)
 Framework group  C1[X(C12H4Cl5O)]
 Deg. of freedom    60
 Full point group                 C1      NOp   1
 RotChk:  IX=2 Diff= 3.73D-02
 Largest Abelian subgroup         C1      NOp   1
 Largest concise Abelian subgroup C1      NOp   1
                         Standard orientation:                         
 ---------------------------------------------------------------------
 Center     Atomic      Atomic             Coordinates (Angstroms)
 Number     Number       Type             X           Y           Z
 ---------------------------------------------------------------------
      1          6           0        3.460441    0.635715    0.070355
      2          6           0        2.936586   -0.720246   -0.068994
      3          6           0        1.599370   -1.029161   -0.045733
      4          6           0        2.396888    1.607421    0.205796
      5          6           0        1.057604    1.283476    0.207546
      6          6           0        0.594476   -0.038987    0.097409
      7         17           0        1.154458   -2.686557   -0.420544
      8          1           0        0.345051    2.082904    0.381222
      9         17           0        2.873848    3.276471    0.404766
     10          8           0        4.657604    0.916344    0.082407
     11         17           0        4.140980   -1.949865   -0.306108
     12          6           0       -0.859047   -0.255025    0.165081
     13          6           0       -1.467630   -1.385404    0.732980
     14          6           0       -2.846929   -1.513656    0.799705
     15          6           0       -1.717470    0.742705   -0.317700
     16          6           0       -3.097941    0.617118   -0.248491
     17          6           0       -3.679836   -0.517200    0.304208
     18         17           0       -5.402968   -0.714008    0.396846
     19          1           0       -3.286372   -2.390508    1.258117
     20         17           0       -4.083654    1.894881   -0.903626
     21          1           0       -1.315799    1.619789   -0.813454
     22          1           0       -0.868046   -2.159162    1.189220
 ---------------------------------------------------------------------
 Rotational constants (GHZ):           0.4405340           0.1336648           0.1056322
 Leave Link  202 at Mon Apr  4 22:22:43 2022, MaxMem=  1879048192 cpu:               0.6 elap:               0.1
 (Enter /gpfs/software/gaussian16/sse4/tar/g16/l301.exe)
 Standard basis: 6-311+G(d,p) (5D, 7F)
 Ernie: Thresh=  0.10000D-02 Tol=  0.10000D-05 Strict=F.
 There are   478 symmetry adapted cartesian basis functions of A   symmetry.
 There are   460 symmetry adapted basis functions of A   symmetry.
   460 basis functions,   765 primitive gaussians,   478 cartesian basis functions
    85 alpha electrons       85 beta electrons
       nuclear repulsion energy      1812.4723446306 Hartrees.
 IExCor= 4336 DFT=T Ex+Corr=M062X ExCW=0 ScaHFX=  0.540000
 ScaDFX=  1.000000  1.000000  1.000000  1.000000 ScalE2=  1.000000  1.000000
 IRadAn=      5 IRanWt=     -1 IRanGd=            0 ICorTp=0 IEmpDi=  4
 NAtoms=   22 NActive=   22 NUniq=   22 SFac= 1.00D+00 NAtFMM=   60 NAOKFM=F Big=F
 Integral buffers will be    131072 words long.
 Raffenetti 2 integral format.
 Two-electron integral symmetry is turned on.
 Leave Link  301 at Mon Apr  4 22:22:44 2022, MaxMem=  1879048192 cpu:               0.8 elap:               0.2
 (Enter /gpfs/software/gaussian16/sse4/tar/g16/l302.exe)
 NPDir=0 NMtPBC=     1 NCelOv=     1 NCel=       1 NClECP=     1 NCelD=      1
         NCelK=      1 NCelE2=     1 NClLst=     1 CellRange=     0.0.
 One-electron integrals computed using PRISM.
 One-electron integral symmetry used in STVInt
 NBasis=   460 RedAO= T EigKep=  1.06D-06  NBF=   460
 NBsUse=   456 1.00D-06 EigRej=  6.55D-07 NBFU=   456
 Precomputing XC quadrature grid using
 IXCGrd= 4 IRadAn=           5 IRanWt=          -1 IRanGd=           0 AccXCQ= 0.00D+00.
 Generated NRdTot=       0 NPtTot=           0 NUsed=           0 NTot=          32
 NSgBfM=   467   467   467   467   467 MxSgAt=    22 MxSgA2=    22.
 Leave Link  302 at Mon Apr  4 22:22:47 2022, MaxMem=  1879048192 cpu:              22.8 elap:               3.8
 (Enter /gpfs/software/gaussian16/sse4/tar/g16/l303.exe)
 DipDrv:  MaxL=1.
 Leave Link  303 at Mon Apr  4 22:22:48 2022, MaxMem=  1879048192 cpu:               1.9 elap:               0.3
 (Enter /gpfs/software/gaussian16/sse4/tar/g16/l401.exe)
 Lowest energy guess from the checkpoint file:  "checkpoint.chk"
 B after Tr=    -0.000000   -0.000000   -0.000000
         Rot=    0.999968    0.006437   -0.000642    0.004809 Ang=   0.92 deg.
 Guess basis will be translated and rotated to current coordinates.
 B after Tr=    -0.000000   -0.000000    0.000000
         Rot=    0.999988    0.001953    0.001592   -0.004168 Ang=   0.56 deg.
 Guess basis will be translated and rotated to current coordinates.
 CkInt1:  FT= 1.41D-01
 Max alpha theta= 25.840 degrees.
 JPrj=2 DoOrth=T DoCkMO=T.
 Leave Link  401 at Mon Apr  4 22:23:00 2022, MaxMem=  1879048192 cpu:              70.8 elap:              11.9
 (Enter /gpfs/software/gaussian16/sse4/tar/g16/l502.exe)
 Integral symmetry usage will be decided dynamically.
 Closed shell SCF:
 Using DIIS extrapolation, IDIIS=  1040.
 NGot=  1879048192 LenX=  1878583581 LenY=  1878354619
 Requested convergence on RMS density matrix=1.00D-08 within 128 cycles.
 Requested convergence on MAX density matrix=1.00D-06.
 Requested convergence on             energy=1.00D-06.
 No special actions if energy rises.
 Fock matrices will be formed incrementally for  20 cycles.

 Cycle   1  Pass 1  IDiag  1:
 FoFJK:  IHMeth= 1 ICntrl=       0 DoSepK=F KAlg= 0 I1Cent=           0 FoldK=F
 IRaf= 770000000 NMat=       1 IRICut=       1 DoRegI=T DoRafI=F ISym2E= 0 IDoP0=0 IntGTp=1.
 FoFCou: FMM=F IPFlag=           0 FMFlag=      100000 FMFlg1=           0
         NFxFlg=           0 DoJE=F BraDBF=F KetDBF=F FulRan=T
         wScrn=  0.000000 ICntrl=         0 IOpCl=  0 I1Cent=           0 NGrid=           0
         NMat0=    1 NMatS0=      1 NMatT0=    0 NMatD0=    1 NMtDS0=    0 NMtDT0=    0
 Symmetry not used in FoFCou.
 E= -2835.38304432198    
 DIIS: error= 1.74D-02 at cycle   1 NSaved=   1.
 NSaved= 1 IEnMin= 1 EnMin= -2835.38304432198     IErMin= 1 ErrMin= 1.74D-02
 ErrMax= 1.74D-02  0.00D+00 EMaxC= 1.00D-01 BMatC= 2.46D-01 BMatP= 2.46D-01
 IDIUse=3 WtCom= 8.26D-01 WtEn= 1.74D-01
 Coeff-Com:  0.100D+01
 Coeff-En:   0.100D+01
 Coeff:      0.100D+01
 Gap=   102.294 Goal=   None    Shift=    0.000
 GapD=  102.294 DampG=2.000 DampE=0.500 DampFc=1.0000 IDamp=-1.
 RMSDP=1.23D-01 MaxDP=6.21D+00              OVMax= 2.95D-01

 Cycle   2  Pass 1  IDiag  1:
 RMSU=  1.22D-01    CP:  1.05D+00
 E= -2835.87004477083     Delta-E=       -0.487000448856 Rises=F Damp=F
 DIIS: error= 4.15D-03 at cycle   2 NSaved=   2.
 NSaved= 2 IEnMin= 2 EnMin= -2835.87004477083     IErMin= 2 ErrMin= 4.15D-03
 ErrMax= 4.15D-03  0.00D+00 EMaxC= 1.00D-01 BMatC= 2.19D-02 BMatP= 2.46D-01
 IDIUse=3 WtCom= 9.58D-01 WtEn= 4.15D-02
 Coeff-Com:  0.468D-01 0.953D+00
 Coeff-En:   0.000D+00 0.100D+01
 Coeff:      0.449D-01 0.955D+00
 Gap=     0.195 Goal=   None    Shift=    0.000
 RMSDP=2.89D-02 MaxDP=1.97D+00 DE=-4.87D-01 OVMax= 5.32D-02

 Cycle   3  Pass 1  IDiag  1:
 RMSU=  2.58D-02    CP:  1.05D+00  1.11D+00
 E= -2835.88777585959     Delta-E=       -0.017731088753 Rises=F Damp=F
 DIIS: error= 4.02D-03 at cycle   3 NSaved=   3.
 NSaved= 3 IEnMin= 3 EnMin= -2835.88777585959     IErMin= 3 ErrMin= 4.02D-03
 ErrMax= 4.02D-03  0.00D+00 EMaxC= 1.00D-01 BMatC= 1.65D-02 BMatP= 2.19D-02
 IDIUse=3 WtCom= 9.60D-01 WtEn= 4.02D-02
 Coeff-Com: -0.425D-01 0.478D+00 0.565D+00
 Coeff-En:   0.000D+00 0.213D+00 0.787D+00
 Coeff:     -0.408D-01 0.467D+00 0.574D+00
 Gap=     0.197 Goal=   None    Shift=    0.000
 RMSDP=1.36D-02 MaxDP=1.47D+00 DE=-1.77D-02 OVMax= 3.47D-02

 Cycle   4  Pass 1  IDiag  1:
 RMSU=  9.53D-03    CP:  1.08D+00  1.14D+00  6.82D-01
 E= -2835.90348046759     Delta-E=       -0.015704608005 Rises=F Damp=F
 DIIS: error= 1.44D-03 at cycle   4 NSaved=   4.
 NSaved= 4 IEnMin= 4 EnMin= -2835.90348046759     IErMin= 4 ErrMin= 1.44D-03
 ErrMax= 1.44D-03  0.00D+00 EMaxC= 1.00D-01 BMatC= 1.31D-03 BMatP= 1.65D-02
 IDIUse=3 WtCom= 9.86D-01 WtEn= 1.44D-02
 Coeff-Com: -0.231D-01 0.169D+00 0.271D+00 0.582D+00
 Coeff-En:   0.000D+00 0.000D+00 0.000D+00 0.100D+01
 Coeff:     -0.227D-01 0.167D+00 0.267D+00 0.588D+00
 Gap=     0.194 Goal=   None    Shift=    0.000
 RMSDP=4.54D-03 MaxDP=6.00D-01 DE=-1.57D-02 OVMax= 1.22D-02

 Cycle   5  Pass 1  IDiag  1:
 RMSU=  2.37D-03    CP:  1.05D+00  1.14D+00  7.56D-01  8.47D-01
 E= -2835.90469881737     Delta-E=       -0.001218349779 Rises=F Damp=F
 DIIS: error= 5.70D-04 at cycle   5 NSaved=   5.
 NSaved= 5 IEnMin= 5 EnMin= -2835.90469881737     IErMin= 5 ErrMin= 5.70D-04
 ErrMax= 5.70D-04  0.00D+00 EMaxC= 1.00D-01 BMatC= 1.53D-04 BMatP= 1.31D-03
 IDIUse=3 WtCom= 9.94D-01 WtEn= 5.70D-03
 Coeff-Com: -0.431D-02-0.437D-03 0.156D-01 0.243D+00 0.746D+00
 Coeff-En:   0.000D+00 0.000D+00 0.000D+00 0.000D+00 0.100D+01
 Coeff:     -0.429D-02-0.435D-03 0.155D-01 0.242D+00 0.747D+00
 Gap=     0.193 Goal=   None    Shift=    0.000
 RMSDP=1.37D-03 MaxDP=1.25D-01 DE=-1.22D-03 OVMax= 5.24D-03

 Cycle   6  Pass 1  IDiag  1:
 RMSU=  5.05D-04    CP:  1.06D+00  1.14D+00  7.46D-01  9.56D-01  9.31D-01
 E= -2835.90483536610     Delta-E=       -0.000136548731 Rises=F Damp=F
 DIIS: error= 2.17D-04 at cycle   6 NSaved=   6.
 NSaved= 6 IEnMin= 6 EnMin= -2835.90483536610     IErMin= 6 ErrMin= 2.17D-04
 ErrMax= 2.17D-04  0.00D+00 EMaxC= 1.00D-01 BMatC= 4.15D-05 BMatP= 1.53D-04
 IDIUse=3 WtCom= 9.98D-01 WtEn= 2.17D-03
 Coeff-Com:  0.217D-03-0.204D-01-0.240D-01 0.620D-01 0.417D+00 0.566D+00
 Coeff-En:   0.000D+00 0.000D+00 0.000D+00 0.000D+00 0.282D-01 0.972D+00
 Coeff:      0.216D-03-0.203D-01-0.239D-01 0.618D-01 0.416D+00 0.566D+00
 Gap=     0.194 Goal=   None    Shift=    0.000
 RMSDP=4.58D-04 MaxDP=2.81D-02 DE=-1.37D-04 OVMax= 2.46D-03

 Cycle   7  Pass 1  IDiag  1:
 RMSU=  3.00D-04    CP:  1.06D+00  1.14D+00  7.45D-01  9.56D-01  1.05D+00
                    CP:  9.63D-01
 E= -2835.90487441786     Delta-E=       -0.000039051760 Rises=F Damp=F
 DIIS: error= 7.31D-05 at cycle   7 NSaved=   7.
 NSaved= 7 IEnMin= 7 EnMin= -2835.90487441786     IErMin= 7 ErrMin= 7.31D-05
 ErrMax= 7.31D-05  0.00D+00 EMaxC= 1.00D-01 BMatC= 2.37D-06 BMatP= 4.15D-05
 IDIUse=1 WtCom= 1.00D+00 WtEn= 0.00D+00
 Coeff-Com:  0.420D-03-0.803D-02-0.930D-02 0.276D-02 0.785D-01 0.225D+00
 Coeff-Com:  0.710D+00
 Coeff:      0.420D-03-0.803D-02-0.930D-02 0.276D-02 0.785D-01 0.225D+00
 Coeff:      0.710D+00
 Gap=     0.193 Goal=   None    Shift=    0.000
 RMSDP=1.08D-04 MaxDP=1.14D-02 DE=-3.91D-05 OVMax= 5.86D-04

 Cycle   8  Pass 1  IDiag  1:
 RMSU=  8.00D-05    CP:  1.06D+00  1.14D+00  7.46D-01  9.54D-01  1.06D+00
                    CP:  9.56D-01  1.05D+00
 E= -2835.90487662614     Delta-E=       -0.000002208282 Rises=F Damp=F
 DIIS: error= 2.56D-05 at cycle   8 NSaved=   8.
 NSaved= 8 IEnMin= 8 EnMin= -2835.90487662614     IErMin= 8 ErrMin= 2.56D-05
 ErrMax= 2.56D-05  0.00D+00 EMaxC= 1.00D-01 BMatC= 5.74D-07 BMatP= 2.37D-06
 IDIUse=1 WtCom= 1.00D+00 WtEn= 0.00D+00
 Coeff-Com:  0.213D-03-0.171D-02-0.145D-02-0.636D-02-0.193D-01 0.407D-01
 Coeff-Com:  0.381D+00 0.607D+00
 Coeff:      0.213D-03-0.171D-02-0.145D-02-0.636D-02-0.193D-01 0.407D-01
 Coeff:      0.381D+00 0.607D+00
 Gap=     0.193 Goal=   None    Shift=    0.000
 RMSDP=4.45D-05 MaxDP=3.32D-03 DE=-2.21D-06 OVMax= 2.15D-04

 Cycle   9  Pass 1  IDiag  1:
 RMSU=  3.20D-05    CP:  1.06D+00  1.14D+00  7.45D-01  9.55D-01  1.06D+00
                    CP:  9.87D-01  1.02D+00  8.58D-01
 E= -2835.90487726224     Delta-E=       -0.000000636099 Rises=F Damp=F
 DIIS: error= 6.69D-06 at cycle   9 NSaved=   9.
 NSaved= 9 IEnMin= 9 EnMin= -2835.90487726224     IErMin= 9 ErrMin= 6.69D-06
 ErrMax= 6.69D-06  0.00D+00 EMaxC= 1.00D-01 BMatC= 2.67D-08 BMatP= 5.74D-07
 IDIUse=1 WtCom= 1.00D+00 WtEn= 0.00D+00
 Coeff-Com:  0.362D-04 0.161D-03 0.305D-03-0.232D-02-0.135D-01-0.768D-02
 Coeff-Com:  0.505D-01 0.204D+00 0.769D+00
 Coeff:      0.362D-04 0.161D-03 0.305D-03-0.232D-02-0.135D-01-0.768D-02
 Coeff:      0.505D-01 0.204D+00 0.769D+00
 Gap=     0.193 Goal=   None    Shift=    0.000
 RMSDP=3.04D-05 MaxDP=2.01D-03 DE=-6.36D-07 OVMax= 9.54D-05

 Cycle  10  Pass 1  IDiag  1:
 RMSU=  1.15D-05    CP:  1.06D+00  1.14D+00  7.44D-01  9.54D-01  1.05D+00
                    CP:  9.84D-01  1.05D+00  9.80D-01  1.00D+00
 E= -2835.90487729659     Delta-E=       -0.000000034353 Rises=F Damp=F
 DIIS: error= 3.91D-06 at cycle  10 NSaved=  10.
 NSaved=10 IEnMin=10 EnMin= -2835.90487729659     IErMin=10 ErrMin= 3.91D-06
 ErrMax= 3.91D-06  0.00D+00 EMaxC= 1.00D-01 BMatC= 8.42D-09 BMatP= 2.67D-08
 IDIUse=1 WtCom= 1.00D+00 WtEn= 0.00D+00
 Coeff-Com: -0.384D-06 0.265D-03 0.276D-03-0.569D-03-0.473D-02-0.854D-02
 Coeff-Com: -0.184D-01 0.363D-01 0.416D+00 0.579D+00
 Coeff:     -0.384D-06 0.265D-03 0.276D-03-0.569D-03-0.473D-02-0.854D-02
 Coeff:     -0.184D-01 0.363D-01 0.416D+00 0.579D+00
 Gap=     0.193 Goal=   None    Shift=    0.000
 RMSDP=7.60D-06 MaxDP=6.45D-04 DE=-3.44D-08 OVMax= 2.87D-05

 Cycle  11  Pass 1  IDiag  1:
 RMSU=  3.11D-06    CP:  1.06D+00  1.14D+00  7.44D-01  9.53D-01  1.06D+00
                    CP:  9.85D-01  1.05D+00  1.00D+00  1.11D+00  9.40D-01
 E= -2835.90487730591     Delta-E=       -0.000000009316 Rises=F Damp=F
 DIIS: error= 1.33D-06 at cycle  11 NSaved=  11.
 NSaved=11 IEnMin=11 EnMin= -2835.90487730591     IErMin=11 ErrMin= 1.33D-06
 ErrMax= 1.33D-06  0.00D+00 EMaxC= 1.00D-01 BMatC= 5.66D-10 BMatP= 8.42D-09
 IDIUse=1 WtCom= 1.00D+00 WtEn= 0.00D+00
 Coeff-Com: -0.516D-05 0.813D-04 0.477D-04 0.106D-03 0.142D-03-0.168D-02
 Coeff-Com: -0.140D-01-0.161D-01 0.387D-01 0.196D+00 0.797D+00
 Coeff:     -0.516D-05 0.813D-04 0.477D-04 0.106D-03 0.142D-03-0.168D-02
 Coeff:     -0.140D-01-0.161D-01 0.387D-01 0.196D+00 0.797D+00
 Gap=     0.193 Goal=   None    Shift=    0.000
 RMSDP=3.49D-06 MaxDP=4.50D-04 DE=-9.32D-09 OVMax= 1.40D-05

 Cycle  12  Pass 1  IDiag  1:
 RMSU=  1.30D-06    CP:  1.06D+00  1.14D+00  7.44D-01  9.53D-01  1.05D+00
                    CP:  9.85D-01  1.04D+00  1.01D+00  1.16D+00  8.69D-01
                    CP:  1.17D+00
 E= -2835.90487730679     Delta-E=       -0.000000000875 Rises=F Damp=F
 DIIS: error= 4.32D-07 at cycle  12 NSaved=  12.
 NSaved=12 IEnMin=12 EnMin= -2835.90487730679     IErMin=12 ErrMin= 4.32D-07
 ErrMax= 4.32D-07  0.00D+00 EMaxC= 1.00D-01 BMatC= 1.46D-10 BMatP= 5.66D-10
 IDIUse=1 WtCom= 1.00D+00 WtEn= 0.00D+00
 Coeff-Com: -0.193D-05-0.614D-05-0.223D-04 0.138D-03 0.697D-03 0.706D-03
 Coeff-Com: -0.330D-02-0.116D-01-0.429D-01-0.986D-02 0.354D+00 0.712D+00
 Coeff:     -0.193D-05-0.614D-05-0.223D-04 0.138D-03 0.697D-03 0.706D-03
 Coeff:     -0.330D-02-0.116D-01-0.429D-01-0.986D-02 0.354D+00 0.712D+00
 Gap=     0.193 Goal=   None    Shift=    0.000
 RMSDP=1.77D-06 MaxDP=2.44D-04 DE=-8.75D-10 OVMax= 1.08D-05

 Cycle  13  Pass 1  IDiag  1:
 RMSU=  7.08D-07    CP:  1.06D+00  1.14D+00  7.44D-01  9.53D-01  1.05D+00
                    CP:  9.85D-01  1.04D+00  1.01D+00  1.15D+00  9.19D-01
                    CP:  1.13D+00  7.61D-01
 E= -2835.90487730757     Delta-E=       -0.000000000780 Rises=F Damp=F
 DIIS: error= 2.08D-07 at cycle  13 NSaved=  13.
 NSaved=13 IEnMin=13 EnMin= -2835.90487730757     IErMin=13 ErrMin= 2.08D-07
 ErrMax= 2.08D-07  0.00D+00 EMaxC= 1.00D-01 BMatC= 2.91D-11 BMatP= 1.46D-10
 IDIUse=1 WtCom= 1.00D+00 WtEn= 0.00D+00
 Coeff-Com: -0.918D-07-0.185D-04-0.174D-04 0.491D-04 0.258D-03 0.688D-03
 Coeff-Com:  0.125D-02-0.202D-02-0.279D-01-0.503D-01-0.137D-01 0.328D+00
 Coeff-Com:  0.763D+00
 Coeff:     -0.918D-07-0.185D-04-0.174D-04 0.491D-04 0.258D-03 0.688D-03
 Coeff:      0.125D-02-0.202D-02-0.279D-01-0.503D-01-0.137D-01 0.328D+00
 Coeff:      0.763D+00
 Gap=     0.193 Goal=   None    Shift=    0.000
 RMSDP=7.71D-07 MaxDP=9.90D-05 DE=-7.80D-10 OVMax= 3.89D-06

 Cycle  14  Pass 1  IDiag  1:
 RMSU=  2.31D-07    CP:  1.06D+00  1.14D+00  7.44D-01  9.53D-01  1.05D+00
                    CP:  9.85D-01  1.04D+00  1.01D+00  1.16D+00  9.05D-01
                    CP:  1.18D+00  9.13D-01  1.02D+00
 E= -2835.90487730739     Delta-E=        0.000000000178 Rises=F Damp=F
 DIIS: error= 3.91D-08 at cycle  14 NSaved=  14.
 NSaved=14 IEnMin=13 EnMin= -2835.90487730757     IErMin=14 ErrMin= 3.91D-08
 ErrMax= 3.91D-08  0.00D+00 EMaxC= 1.00D-01 BMatC= 1.89D-12 BMatP= 2.91D-11
 IDIUse=1 WtCom= 1.00D+00 WtEn= 0.00D+00
 Coeff-Com:  0.251D-06-0.556D-05-0.339D-05 0.116D-05 0.369D-06 0.136D-03
 Coeff-Com:  0.719D-03 0.869D-03-0.232D-02-0.150D-01-0.508D-01 0.162D-01
 Coeff-Com:  0.220D+00 0.830D+00
 Coeff:      0.251D-06-0.556D-05-0.339D-05 0.116D-05 0.369D-06 0.136D-03
 Coeff:      0.719D-03 0.869D-03-0.232D-02-0.150D-01-0.508D-01 0.162D-01
 Coeff:      0.220D+00 0.830D+00
 Gap=     0.193 Goal=   None    Shift=    0.000
 RMSDP=2.48D-07 MaxDP=1.73D-05 DE= 1.78D-10 OVMax= 1.27D-06

 Cycle  15  Pass 1  IDiag  1:
 RMSU=  7.60D-08    CP:  1.06D+00  1.14D+00  7.44D-01  9.53D-01  1.05D+00
                    CP:  9.85D-01  1.04D+00  1.01D+00  1.16D+00  8.99D-01
                    CP:  1.19D+00  9.22D-01  1.07D+00  1.11D+00
 E= -2835.90487730742     Delta-E=       -0.000000000029 Rises=F Damp=F
 DIIS: error= 2.13D-08 at cycle  15 NSaved=  15.
 NSaved=15 IEnMin=13 EnMin= -2835.90487730757     IErMin=15 ErrMin= 2.13D-08
 ErrMax= 2.13D-08  0.00D+00 EMaxC= 1.00D-01 BMatC= 3.72D-13 BMatP= 1.89D-12
 IDIUse=1 WtCom= 1.00D+00 WtEn= 0.00D+00
 Coeff-Com:  0.820D-07 0.196D-06 0.911D-06-0.516D-05-0.314D-04-0.283D-04
 Coeff-Com:  0.144D-03 0.635D-03 0.239D-02-0.286D-03-0.193D-01-0.330D-01
 Coeff-Com: -0.365D-02 0.341D+00 0.712D+00
 Coeff:      0.820D-07 0.196D-06 0.911D-06-0.516D-05-0.314D-04-0.283D-04
 Coeff:      0.144D-03 0.635D-03 0.239D-02-0.286D-03-0.193D-01-0.330D-01
 Coeff:     -0.365D-02 0.341D+00 0.712D+00
 Gap=     0.193 Goal=   None    Shift=    0.000
 RMSDP=8.87D-08 MaxDP=6.77D-06 DE=-2.91D-11 OVMax= 3.91D-07

 Cycle  16  Pass 1  IDiag  1:
 RMSU=  2.97D-08    CP:  1.06D+00  1.14D+00  7.44D-01  9.53D-01  1.05D+00
                    CP:  9.85D-01  1.04D+00  1.01D+00  1.15D+00  8.97D-01
                    CP:  1.18D+00  9.21D-01  1.10D+00  1.16D+00  9.96D-01
 E= -2835.90487730735     Delta-E=        0.000000000067 Rises=F Damp=F
 DIIS: error= 9.48D-09 at cycle  16 NSaved=  16.
 NSaved=16 IEnMin=13 EnMin= -2835.90487730757     IErMin=16 ErrMin= 9.48D-09
 ErrMax= 9.48D-09  0.00D+00 EMaxC= 1.00D-01 BMatC= 5.50D-14 BMatP= 3.72D-13
 IDIUse=1 WtCom= 1.00D+00 WtEn= 0.00D+00
 Coeff-Com:  0.212D-07 0.605D-06 0.497D-06-0.233D-05-0.109D-04-0.265D-04
 Coeff-Com: -0.316D-04 0.155D-03 0.125D-02 0.179D-02-0.165D-02-0.164D-01
 Coeff-Com: -0.282D-01 0.436D-01 0.322D+00 0.678D+00
 Coeff:      0.212D-07 0.605D-06 0.497D-06-0.233D-05-0.109D-04-0.265D-04
 Coeff:     -0.316D-04 0.155D-03 0.125D-02 0.179D-02-0.165D-02-0.164D-01
 Coeff:     -0.282D-01 0.436D-01 0.322D+00 0.678D+00
 Gap=     0.193 Goal=   None    Shift=    0.000
 RMSDP=2.43D-08 MaxDP=2.70D-06 DE= 6.73D-11 OVMax= 9.28D-08

 Cycle  17  Pass 1  IDiag  1:
 RMSU=  1.12D-08    CP:  1.06D+00  1.14D+00  7.44D-01  9.53D-01  1.05D+00
                    CP:  9.85D-01  1.04D+00  1.01D+00  1.15D+00  8.98D-01
                    CP:  1.18D+00  9.17D-01  1.09D+00  1.20D+00  1.10D+00
                    CP:  9.10D-01
 E= -2835.90487730734     Delta-E=        0.000000000013 Rises=F Damp=F
 DIIS: error= 2.41D-09 at cycle  17 NSaved=  17.
 NSaved=17 IEnMin=13 EnMin= -2835.90487730757     IErMin=17 ErrMin= 2.41D-09
 ErrMax= 2.41D-09  0.00D+00 EMaxC= 1.00D-01 BMatC= 4.10D-15 BMatP= 5.50D-14
 IDIUse=1 WtCom= 1.00D+00 WtEn= 0.00D+00
 Coeff-Com:  0.308D-09 0.181D-06 0.935D-07-0.344D-06-0.931D-06-0.623D-05
 Coeff-Com: -0.213D-04-0.770D-05 0.159D-03 0.655D-03 0.141D-02-0.237D-02
 Coeff-Com: -0.861D-02-0.218D-01 0.356D-01 0.233D+00 0.762D+00
 Coeff:      0.308D-09 0.181D-06 0.935D-07-0.344D-06-0.931D-06-0.623D-05
 Coeff:     -0.213D-04-0.770D-05 0.159D-03 0.655D-03 0.141D-02-0.237D-02
 Coeff:     -0.861D-02-0.218D-01 0.356D-01 0.233D+00 0.762D+00
 Gap=     0.193 Goal=   None    Shift=    0.000
 RMSDP=1.00D-08 MaxDP=7.45D-07 DE= 1.27D-11 OVMax= 4.23D-08

 Cycle  18  Pass 1  IDiag  1:
 RMSU=  4.75D-09    CP:  1.06D+00  1.14D+00  7.44D-01  9.53D-01  1.05D+00
                    CP:  9.85D-01  1.04D+00  1.01D+00  1.15D+00  8.98D-01
                    CP:  1.18D+00  9.16D-01  1.09D+00  1.19D+00  1.09D+00
                    CP:  1.00D+00  1.03D+00
 E= -2835.90487730732     Delta-E=        0.000000000015 Rises=F Damp=F
 DIIS: error= 8.48D-10 at cycle  18 NSaved=  18.
 NSaved=18 IEnMin=13 EnMin= -2835.90487730757     IErMin=18 ErrMin= 8.48D-10
 ErrMax= 8.48D-10  0.00D+00 EMaxC= 1.00D-01 BMatC= 7.95D-16 BMatP= 4.10D-15
 IDIUse=1 WtCom= 1.00D+00 WtEn= 0.00D+00
 Large coefficients: NSaved= 18 BigCof=    0.00 CofMax=   10.00 Det=-4.85D-15
 Inversion failed.  Reducing to 17 matrices.
 Large coefficients: NSaved= 17 BigCof=    0.00 CofMax=   10.00 Det=-4.85D-15
 Inversion failed.  Reducing to 16 matrices.
 Large coefficients: NSaved= 16 BigCof=    0.00 CofMax=   10.00 Det=-4.88D-15
 Inversion failed.  Reducing to 15 matrices.
 Coeff-Com:  0.107D-06 0.703D-06 0.538D-06-0.208D-05-0.207D-04-0.107D-03
 Coeff-Com:  0.275D-04 0.711D-03 0.117D-02 0.849D-03-0.149D-01-0.322D-01
 Coeff-Com: -0.428D-02 0.321D+00 0.728D+00
 Coeff:      0.107D-06 0.703D-06 0.538D-06-0.208D-05-0.207D-04-0.107D-03
 Coeff:      0.275D-04 0.711D-03 0.117D-02 0.849D-03-0.149D-01-0.322D-01
 Coeff:     -0.428D-02 0.321D+00 0.728D+00
 Gap=     0.193 Goal=   None    Shift=    0.000
 RMSDP=4.15D-09 MaxDP=3.87D-07 DE= 1.46D-11 OVMax= 1.52D-08

 SCF Done:  E(RM062X) =  -2835.90487731     A.U. after   18 cycles
            NFock= 18  Conv=0.41D-08     -V/T= 2.0024
 KE= 2.829119671758D+03 PE=-1.036040735900D+04 EE= 2.882910465301D+03
 Leave Link  502 at Mon Apr  4 22:34:16 2022, MaxMem=  1879048192 cpu:            4045.8 elap:             676.0
 (Enter /gpfs/software/gaussian16/sse4/tar/g16/l701.exe)
 ... and contract with generalized density number  0.
 Compute integral first derivatives.
 Leave Link  701 at Mon Apr  4 22:34:17 2022, MaxMem=  1879048192 cpu:               7.4 elap:               1.3
 (Enter /gpfs/software/gaussian16/sse4/tar/g16/l702.exe)
 L702 exits ... SP integral derivatives will be done elsewhere.
 Leave Link  702 at Mon Apr  4 22:34:17 2022, MaxMem=  1879048192 cpu:               0.4 elap:               0.1
 (Enter /gpfs/software/gaussian16/sse4/tar/g16/l703.exe)
 Integral derivatives from FoFJK, PRISM(SPDF).
 Compute integral first derivatives, UseDBF=F ICtDFT=           0.
 Calling FoFJK, ICntrl=      2127 FMM=F ISym2X=0 I1Cent= 0 IOpClX= 0 NMat=1 NMatS=1 NMatT=0.
 FoFJK:  IHMeth= 1 ICntrl=    2127 DoSepK=F KAlg= 0 I1Cent=           0 FoldK=F
 IRaf=         0 NMat=       1 IRICut=       1 DoRegI=T DoRafI=F ISym2E= 0 IDoP0=0 IntGTp=1.
 FoFCou: FMM=F IPFlag=           0 FMFlag=      100000 FMFlg1=         800
         NFxFlg=           0 DoJE=F BraDBF=F KetDBF=F FulRan=T
         wScrn=  0.000000 ICntrl=      2127 IOpCl=  0 I1Cent=           0 NGrid=           0
         NMat0=    1 NMatS0=      1 NMatT0=    0 NMatD0=    1 NMtDS0=    0 NMtDT0=    0
 Symmetry not used in FoFCou.
 Leave Link  703 at Mon Apr  4 22:35:39 2022, MaxMem=  1879048192 cpu:             489.9 elap:              81.9
 (Enter /gpfs/software/gaussian16/sse4/tar/g16/l716.exe)
 Dipole        =-3.81189245D+00-8.45415794D-01 1.73538741D-01
 ***** Axes restored to original set *****
 -------------------------------------------------------------------
 Center     Atomic                   Forces (Hartrees/Bohr)
 Number     Number              X              Y              Z
 -------------------------------------------------------------------
      1        6           0.003533853   -0.001591186   -0.005404578
      2        6          -0.006786488    0.002938175   -0.000257267
      3        6           0.009626942    0.004021701   -0.001702737
      4        6           0.009224827   -0.002873292    0.000345264
      5        6          -0.012697893   -0.000016448   -0.000266803
      6        6          -0.000078622   -0.002342523    0.000114450
      7       17           0.003130748   -0.002081305   -0.001759603
      8        1          -0.000592739   -0.000104054    0.001380972
      9       17          -0.000339695    0.000521723   -0.000253302
     10        8          -0.005169009    0.001085051    0.003987036
     11       17          -0.002071695    0.000114651    0.000609129
     12        6          -0.001299550    0.000609904    0.003106966
     13        6           0.000855785   -0.004652259   -0.003215266
     14        6          -0.002065401    0.000833613    0.000858776
     15        6           0.004845402    0.004268410    0.000766760
     16        6          -0.001577786    0.000867833    0.000686537
     17        6          -0.001645797   -0.001105280    0.001263179
     18       17           0.002151155   -0.000540765   -0.001001063
     19        1           0.000664665    0.000032228   -0.000339093
     20       17           0.000491090    0.000776340   -0.000959947
     21        1           0.000651165   -0.002076855    0.000296135
     22        1          -0.000850958    0.001314341    0.001744454
 -------------------------------------------------------------------
 Cartesian Forces:  Max     0.012697893 RMS     0.003161460
 Leave Link  716 at Mon Apr  4 22:35:39 2022, MaxMem=  1879048192 cpu:               0.4 elap:               0.1
 (Enter /gpfs/software/gaussian16/sse4/tar/g16/l103.exe)

 GradGradGradGradGradGradGradGradGradGradGradGradGradGradGradGradGradGrad
 Berny optimization.
 Using GEDIIS/GDIIS optimizer.
 FormGI is forming the generalized inverse of G from B-inverse, IUseBI=4.
 GSVD:  received Info=                   1 from GESDD.
 Internal  Forces:  Max     0.008602354 RMS     0.002314512
 Search for a local minimum.
 Step number   7 out of a maximum of  121
 All quantities printed in internal units (Hartrees-Bohrs-Radians)
 RMS Force = .23145D-02 SwitMx=.10000D-02 MixMth= 1
 Mixed Optimization -- RFO/linear search
 Update second derivatives using D2CorX and points    6    5    7
 DE= -6.22D-03 DEPred=-6.54D-03 R= 9.51D-01
 TightC=F SS=  1.41D+00  RLast= 6.86D-01 DXNew= 1.2000D+00 2.0585D+00
 Trust test= 9.51D-01 RLast= 6.86D-01 DXMaxT set to 1.20D+00
 ITU=  1  0  1  1 -1  1  0
 Use linear search instead of GDIIS.
     Eigenvalues ---    0.00560   0.01043   0.01079   0.01212   0.01390
     Eigenvalues ---    0.01402   0.01581   0.01707   0.01852   0.01925
     Eigenvalues ---    0.01958   0.02023   0.02038   0.02098   0.02138
     Eigenvalues ---    0.02144   0.02198   0.02262   0.02271   0.13757
     Eigenvalues ---    0.15520   0.16005   0.16064   0.19474   0.22329
     Eigenvalues ---    0.22423   0.23643   0.24421   0.24757   0.24986
     Eigenvalues ---    0.24992   0.24994   0.24997   0.25105   0.25498
     Eigenvalues ---    0.25866   0.29458   0.30147   0.31088   0.31503
     Eigenvalues ---    0.32334   0.32822   0.33345   0.33982   0.34964
     Eigenvalues ---    0.35526   0.35989   0.36134   0.36573   0.39864
     Eigenvalues ---    0.40411   0.41298   0.43810   0.44406   0.46692
     Eigenvalues ---    0.47203   0.47872   0.55120   0.93789   1.11853
 RFO step:  Lambda=-3.49695789D-03 EMin= 5.59625504D-03
 Quartic linear search produced a step of  0.07154.
 Iteration  1 RMS(Cart)=  0.13090070 RMS(Int)=  0.00937951
 Iteration  2 RMS(Cart)=  0.03077671 RMS(Int)=  0.00025819
 Iteration  3 RMS(Cart)=  0.00037574 RMS(Int)=  0.00014739
 Iteration  4 RMS(Cart)=  0.00000006 RMS(Int)=  0.00014739
 ITry= 1 IFail=0 DXMaxC= 5.09D-01 DCOld= 1.00D+10 DXMaxT= 1.20D+00 DXLimC= 3.00D+00 Rises=F
 Variable       Old X    -DE/DX   Delta X   Delta X   Delta X     New X
                                 (Linear)    (Quad)   (Total)
    R1        2.75957  -0.00117   0.00121  -0.00395  -0.00277   2.75680
    R2        2.73436  -0.00102   0.00061   0.00022   0.00072   2.73508
    R3        2.32375   0.00617  -0.00072   0.00429   0.00357   2.32731
    R4        2.59390   0.00857  -0.00292   0.00864   0.00579   2.59968
    R5        3.28331   0.00125  -0.00100   0.00197   0.00097   3.28428
    R6        2.67965  -0.00510  -0.00016  -0.01469  -0.01474   2.66491
    R7        3.31936   0.00161  -0.00084   0.00331   0.00247   3.32182
    R8        2.60386  -0.00732   0.00275  -0.01504  -0.01236   2.59150
    R9        3.30178   0.00064  -0.00159   0.00254   0.00096   3.30274
   R10        2.65608   0.00319  -0.00292   0.00293   0.00004   2.65612
   R11        2.05014  -0.00146   0.00108   0.00024   0.00132   2.05146
   R12        2.77988   0.00076  -0.00156  -0.00242  -0.00398   2.77589
   R13        2.65279   0.00145  -0.00153   0.00057  -0.00094   2.65185
   R14        2.64928   0.00300  -0.00228   0.00048  -0.00179   2.64749
   R15        2.62078  -0.00143   0.00025  -0.00327  -0.00302   2.61776
   R16        2.04087   0.00031   0.00104   0.00200   0.00304   2.04391
   R17        2.62677   0.00008   0.00079   0.00247   0.00325   2.63002
   R18        2.04590   0.00022  -0.00014   0.00031   0.00017   2.04607
   R19        2.62275  -0.00070   0.00073  -0.00016   0.00056   2.62331
   R20        2.04962  -0.00218   0.00123  -0.00129  -0.00006   2.04956
   R21        2.62581   0.00160  -0.00026   0.00208   0.00181   2.62761
   R22        3.29133   0.00130  -0.00101   0.00282   0.00181   3.29314
   R23        3.28209   0.00243  -0.00094   0.00456   0.00362   3.28571
    A1        1.94854  -0.00091   0.00174  -0.00096   0.00069   1.94922
    A2        2.16771  -0.00207  -0.00022  -0.00493  -0.00514   2.16257
    A3        2.16689   0.00299  -0.00152   0.00578   0.00426   2.17115
    A4        2.16136  -0.00068  -0.00108  -0.00310  -0.00409   2.15728
    A5        2.00589  -0.00247   0.00165  -0.00118   0.00037   2.00626
    A6        2.11572   0.00316  -0.00058   0.00458   0.00391   2.11962
    A7        2.13523  -0.00107  -0.00080  -0.00148  -0.00257   2.13267
    A8        2.04372   0.00633   0.00309   0.02277   0.02518   2.06890
    A9        2.09546  -0.00506  -0.00290  -0.01357  -0.01720   2.07825
   A10        2.16116   0.00185  -0.00118   0.00537   0.00410   2.16525
   A11        2.03926  -0.00104   0.00066  -0.00392  -0.00322   2.03604
   A12        2.08262  -0.00081   0.00051  -0.00149  -0.00094   2.08167
   A13        2.14286   0.00143  -0.00242  -0.00471  -0.00714   2.13572
   A14        2.05483  -0.00100   0.00270   0.01671   0.01930   2.07413
   A15        2.08226  -0.00040  -0.00050  -0.01147  -0.01206   2.07020
   A16        2.01686  -0.00062   0.00372   0.00563   0.00936   2.02622
   A17        2.21720  -0.00799  -0.00169  -0.01640  -0.01842   2.19877
   A18        2.04896   0.00860  -0.00204   0.01014   0.00774   2.05671
   A19        2.17151  -0.00540  -0.00157  -0.01150  -0.01314   2.15837
   A20        2.07677   0.00568  -0.00196   0.00304   0.00102   2.07778
   A21        2.03412  -0.00027   0.00348   0.00926   0.01268   2.04680
   A22        2.12362   0.00005  -0.00151  -0.00522  -0.00677   2.11686
   A23        2.10264  -0.00176   0.00032  -0.01065  -0.01038   2.09226
   A24        2.05508   0.00174   0.00106   0.01658   0.01759   2.07267
   A25        2.10888   0.00035  -0.00102  -0.00125  -0.00228   2.10660
   A26        2.09319   0.00055   0.00025   0.00592   0.00618   2.09937
   A27        2.08096  -0.00090   0.00075  -0.00466  -0.00391   2.07705
   A28        2.12641  -0.00027  -0.00177  -0.00496  -0.00678   2.11963
   A29        2.10151  -0.00005  -0.00162  -0.01062  -0.01227   2.08924
   A30        2.05366   0.00034   0.00327   0.01599   0.01923   2.07289
   A31        2.10626  -0.00036  -0.00055  -0.00282  -0.00342   2.10284
   A32        2.06892   0.00031   0.00007   0.00216   0.00223   2.07116
   A33        2.10773   0.00005   0.00046   0.00072   0.00120   2.10893
   A34        2.06697   0.00050   0.00136   0.00523   0.00654   2.07350
   A35        2.08776  -0.00031  -0.00081  -0.00319  -0.00398   2.08378
   A36        2.12845  -0.00019  -0.00055  -0.00201  -0.00255   2.12591
    D1       -0.02169  -0.00006  -0.00098   0.02116   0.02032  -0.00138
    D2        3.09793   0.00021  -0.00190   0.03665   0.03486   3.13280
    D3        3.11000   0.00064  -0.00158   0.00905   0.00756   3.11756
    D4       -0.05356   0.00091  -0.00250   0.02454   0.02211  -0.03145
    D5        0.00436   0.00058   0.00003  -0.00129  -0.00128   0.00308
    D6        3.12675   0.00038  -0.00119  -0.00373  -0.00502   3.12173
    D7       -3.12734  -0.00009   0.00063   0.01088   0.01162  -3.11573
    D8       -0.00495  -0.00029  -0.00060   0.00844   0.00787   0.00292
    D9        0.01762  -0.00039   0.00110  -0.01847  -0.01746   0.00016
   D10        3.01717   0.00078  -0.00721   0.04259   0.03568   3.05285
   D11       -3.10068  -0.00060   0.00207  -0.03482  -0.03287  -3.13354
   D12       -0.10113   0.00057  -0.00624   0.02624   0.02027  -0.08086
   D13        0.00530   0.00031  -0.00017  -0.00540  -0.00568  -0.00038
   D14       -3.11613   0.00068   0.00182   0.03281   0.03430  -3.08184
   D15       -2.99015  -0.00181   0.00830  -0.07112  -0.06245  -3.05260
   D16        0.17159  -0.00143   0.01029  -0.03290  -0.02247   0.14912
   D17        0.01790  -0.00064   0.00083  -0.02228  -0.02153  -0.00363
   D18        3.07247  -0.00029  -0.00500  -0.01558  -0.02072   3.05175
   D19       -3.10404  -0.00044   0.00208  -0.01976  -0.01768  -3.12171
   D20       -0.04948  -0.00008  -0.00375  -0.01306  -0.01686  -0.06634
   D21       -0.02257   0.00017  -0.00076   0.02520   0.02462   0.00205
   D22        3.10090  -0.00036  -0.00255  -0.00948  -0.01228   3.08862
   D23       -3.07582  -0.00016   0.00514   0.01705   0.02231  -3.05351
   D24        0.04765  -0.00069   0.00335  -0.01763  -0.01459   0.03306
   D25        0.56925   0.00218   0.02054   0.19012   0.21086   0.78012
   D26       -2.61658   0.00254   0.01873   0.21267   0.23154  -2.38504
   D27       -2.55186   0.00266   0.02258   0.22901   0.25146  -2.30040
   D28        0.54549   0.00302   0.02078   0.25156   0.27213   0.81762
   D29        3.10976   0.00010  -0.00170   0.00339   0.00161   3.11137
   D30        0.03476  -0.00060   0.00261  -0.01008  -0.00749   0.02727
   D31        0.01143  -0.00040   0.00011  -0.01853  -0.01847  -0.00704
   D32       -3.06358  -0.00110   0.00442  -0.03199  -0.02757  -3.09114
   D33       -3.10936   0.00035   0.00185   0.00467   0.00644  -3.10292
   D34        0.09451  -0.00015   0.00617  -0.00384   0.00222   0.09673
   D35       -0.00856   0.00054   0.00014   0.02495   0.02516   0.01660
   D36       -3.08788   0.00004   0.00446   0.01643   0.02095  -3.06693
   D37       -0.00204  -0.00000   0.00006   0.00176   0.00175  -0.00029
   D38       -3.12450  -0.00005   0.00125   0.00148   0.00269  -3.12180
   D39        3.07471   0.00055  -0.00414   0.01390   0.00973   3.08444
   D40       -0.04775   0.00051  -0.00295   0.01362   0.01068  -0.03707
   D41       -0.01054   0.00028  -0.00045   0.00947   0.00902  -0.00151
   D42        3.13627   0.00016  -0.00034   0.00343   0.00311   3.13939
   D43        3.11205   0.00033  -0.00164   0.00986   0.00819   3.12025
   D44       -0.02432   0.00021  -0.00153   0.00382   0.00229  -0.02203
   D45       -0.00376  -0.00027  -0.00057  -0.01467  -0.01518  -0.01895
   D46       -3.12033  -0.00048   0.00124  -0.01721  -0.01591  -3.13624
   D47        3.07719   0.00021  -0.00478  -0.00727  -0.01208   3.06512
   D48       -0.03937  -0.00001  -0.00297  -0.00981  -0.01280  -0.05217
   D49        0.01337  -0.00015   0.00070  -0.00315  -0.00240   0.01097
   D50       -3.13357  -0.00002   0.00059   0.00304   0.00365  -3.12992
   D51        3.12938   0.00008  -0.00115  -0.00053  -0.00165   3.12773
   D52       -0.01756   0.00020  -0.00126   0.00565   0.00440  -0.01316
         Item               Value     Threshold  Converged?
 Maximum Force            0.008602     0.000450     NO 
 RMS     Force            0.002315     0.000300     NO 
 Maximum Displacement     0.508723     0.001800     NO 
 RMS     Displacement     0.160184     0.001200     NO 
 Predicted change in Energy=-2.480507D-03
 Lowest energy point so far.  Saving SCF results.
 GradGradGradGradGradGradGradGradGradGradGradGradGradGradGradGradGradGrad

 Leave Link  103 at Mon Apr  4 22:35:44 2022, MaxMem=  1879048192 cpu:              27.5 elap:               4.6
 (Enter /gpfs/software/gaussian16/sse4/tar/g16/l202.exe)
                          Input orientation:                          
 ---------------------------------------------------------------------
 Center     Atomic      Atomic             Coordinates (Angstroms)
 Number     Number       Type             X           Y           Z
 ---------------------------------------------------------------------
      1          6           0       -8.042520   -1.578103    6.631073
      2          6           0       -7.074189   -2.280039    7.466427
      3          6           0       -5.793440   -2.577285    7.061630
      4          6           0       -7.486734   -1.238094    5.338673
      5          6           0       -6.207923   -1.542880    4.948308
      6          6           0       -5.306737   -2.221363    5.786826
      7         17           0       -4.693675   -3.306811    8.222789
      8          1           0       -5.905017   -1.322890    3.929315
      9         17           0       -8.549438   -0.418263    4.219248
     10          8           0       -9.197854   -1.330637    6.978501
     11         17           0       -7.650150   -2.717580    9.046730
     12          6           0       -3.983952   -2.557125    5.243422
     13          6           0       -3.399290   -3.828425    5.349304
     14          6           0       -2.162811   -4.100683    4.787221
     15          6           0       -3.262161   -1.573951    4.554103
     16          6           0       -2.028150   -1.849638    3.981129
     17          6           0       -1.463057   -3.114728    4.097873
     18         17           0        0.087836   -3.492760    3.408690
     19          1           0       -1.735025   -5.092438    4.862966
     20         17           0       -1.189052   -0.570103    3.147135
     21          1           0       -3.644094   -0.559881    4.508234
     22          1           0       -3.939808   -4.631572    5.831620
 ---------------------------------------------------------------------
                    Distance matrix (angstroms):
                    1          2          3          4          5
     1  C    0.000000
     2  C    1.458833   0.000000
     3  C    2.498420   1.375694   0.000000
     4  C    1.447343   2.404824   2.762111   0.000000
     5  C    2.489716   2.763104   2.389126   1.371363   0.000000
     6  C    2.934458   2.438932   1.410208   2.433114   1.405556
     7  Cl   4.091057   2.700590   1.757833   4.516513   4.015797
     8  H    3.454497   3.846330   3.375996   2.120214   1.085584
     9  Cl   2.723802   4.023275   4.509550   1.747734   2.697959
    10  O    1.231561   2.376845   3.626441   2.371821   3.620279
    11  Cl   2.699585   1.737968   2.721705   3.995657   4.500779
    12  C    4.399549   3.816817   2.565255   3.744115   2.462079
    13  C    5.316621   4.514929   3.198338   4.839124   3.643203
    14  C    6.658391   5.883411   4.546993   6.069816   4.788657
    15  C    5.212068   4.848891   3.701587   4.309915   2.972183
    16  C    6.577885   6.147768   4.918980   5.658007   4.301166
    17  C    7.215792   6.597626   5.274933   6.430087   5.070276
    18  Cl   8.952785   8.320488   6.983658   8.135260   6.768237
    19  H    7.433791   6.572235   5.256506   6.940059   5.710819
    20  Cl   7.753961   7.497667   6.368080   6.701481   5.420294
    21  H    4.988925   4.845142   3.899928   3.989421   2.780858
    22  H    5.176393   4.245780   3.028031   4.933495   3.932506
                    6          7          8          9         10
     6  C    0.000000
     7  Cl   2.736413   0.000000
     8  H    2.148380   4.882336   0.000000
     9  Cl   4.027851   6.264100   2.809871   0.000000
    10  O    4.165846   5.073573   4.487803   2.977641   0.000000
    11  Cl   4.045342   3.125191   5.583779   5.422191   2.931990
    12  C    1.468940   3.153151   2.634521   5.144641   5.630235
    13  C    2.532277   3.194437   3.817425   6.279351   6.520473
    14  C    3.796752   4.340349   4.738801   7.394039   7.871893
    15  C    2.473669   4.302475   2.727284   5.422457   6.416336
    16  C    3.761363   5.217284   3.912830   6.680773   7.788341
    17  C    4.292382   5.242968   4.792714   7.583037   8.444412
    18  Cl   6.031036   6.787708   6.394816   9.203914  10.180490
    19  H    4.674796   4.819801   5.698247   8.288456   8.620931
    20  Cl   5.162360   6.747905   4.839300   7.439608   8.910595
    21  H    2.675762   4.737632   2.455423   4.915889   6.127033
    22  H    2.771211   2.835665   4.292806   6.449838   6.313364
                   11         12         13         14         15
    11  Cl   0.000000
    12  C    5.285065   0.000000
    13  C    5.742364   1.403297   0.000000
    14  C    7.082887   2.430482   1.385259   0.000000
    15  C    6.383262   1.400990   2.394535   2.765373   0.000000
    16  C    7.617120   2.432916   2.769029   2.394811   1.388195
    17  C    7.932783   2.824556   2.413388   1.391748   2.412243
    18  Cl   9.605459   4.563016   4.004835   2.708382   4.026944
    19  H    7.624470   3.410312   2.145701   1.082736   3.848024
    20  Cl   9.009033   4.019222   4.511249   4.012865   2.699084
    21  H    6.426671   2.155224   3.383889   3.848287   1.084581
    22  H    5.269435   2.156677   1.081589   2.128457   3.382351
                   16         17         18         19         20
    16  C    0.000000
    17  C    1.390472   0.000000
    18  Cl   2.739514   1.738721   0.000000
    19  H    3.373323   2.137913   2.827846   0.000000
    20  Cl   1.742654   2.730220   3.200122   4.867615   0.000000
    21  H    2.133679   3.384163   4.872174   4.930969   2.807121
    22  H    3.849404   3.382453   4.836259   2.451888   5.591838
                   21         22
    21  H    0.000000
    22  H    4.291557   0.000000
 Stoichiometry    C12H4Cl5O(1-)
 Framework group  C1[X(C12H4Cl5O)]
 Deg. of freedom    60
 Full point group                 C1      NOp   1
 RotChk:  IX=2 Diff= 9.57D-02
 Largest Abelian subgroup         C1      NOp   1
 Largest concise Abelian subgroup C1      NOp   1
                         Standard orientation:                         
 ---------------------------------------------------------------------
 Center     Atomic      Atomic             Coordinates (Angstroms)
 Number     Number       Type             X           Y           Z
 ---------------------------------------------------------------------
      1          6           0        3.477482    0.584256    0.052134
      2          6           0        2.909449   -0.747599   -0.125898
      3          6           0        1.559011   -1.008851   -0.101432
      4          6           0        2.448450    1.581958    0.253346
      5          6           0        1.105340    1.306051    0.277163
      6          6           0        0.600967    0.006029    0.100701
      7         17           0        1.012343   -2.639443   -0.465162
      8          1           0        0.410881    2.104835    0.518336
      9         17           0        2.988226    3.224041    0.511764
     10          8           0        4.686103    0.820830    0.055541
     11         17           0        4.072885   -2.011749   -0.388335
     12          6           0       -0.850874   -0.187555    0.212350
     13          6           0       -1.443769   -1.199240    0.983201
     14          6           0       -2.820652   -1.315107    1.081743
     15          6           0       -1.708279    0.693645   -0.459304
     16          6           0       -3.087995    0.584593   -0.351709
     17          6           0       -3.658072   -0.425592    0.415069
     18         17           0       -5.381498   -0.604463    0.559840
     19          1           0       -3.260785   -2.090696    1.695796
     20         17           0       -4.086577    1.714611   -1.225056
     21          1           0       -1.294224    1.446442   -1.121248
     22          1           0       -0.822480   -1.873700    1.556732
 ---------------------------------------------------------------------
 Rotational constants (GHZ):           0.4432435           0.1322270           0.1073241
 Leave Link  202 at Mon Apr  4 22:35:44 2022, MaxMem=  1879048192 cpu:               0.4 elap:               0.1
 (Enter /gpfs/software/gaussian16/sse4/tar/g16/l301.exe)
 Standard basis: 6-311+G(d,p) (5D, 7F)
 Ernie: Thresh=  0.10000D-02 Tol=  0.10000D-05 Strict=F.
 There are   478 symmetry adapted cartesian basis functions of A   symmetry.
 There are   460 symmetry adapted basis functions of A   symmetry.
   460 basis functions,   765 primitive gaussians,   478 cartesian basis functions
    85 alpha electrons       85 beta electrons
       nuclear repulsion energy      1813.0915485554 Hartrees.
 IExCor= 4336 DFT=T Ex+Corr=M062X ExCW=0 ScaHFX=  0.540000
 ScaDFX=  1.000000  1.000000  1.000000  1.000000 ScalE2=  1.000000  1.000000
 IRadAn=      5 IRanWt=     -1 IRanGd=            0 ICorTp=0 IEmpDi=  4
 NAtoms=   22 NActive=   22 NUniq=   22 SFac= 1.00D+00 NAtFMM=   60 NAOKFM=F Big=F
 Integral buffers will be    131072 words long.
 Raffenetti 2 integral format.
 Two-electron integral symmetry is turned on.
 Leave Link  301 at Mon Apr  4 22:35:44 2022, MaxMem=  1879048192 cpu:               0.6 elap:               0.1
 (Enter /gpfs/software/gaussian16/sse4/tar/g16/l302.exe)
 NPDir=0 NMtPBC=     1 NCelOv=     1 NCel=       1 NClECP=     1 NCelD=      1
         NCelK=      1 NCelE2=     1 NClLst=     1 CellRange=     0.0.
 One-electron integrals computed using PRISM.
 One-electron integral symmetry used in STVInt
 NBasis=   460 RedAO= T EigKep=  1.22D-06  NBF=   460
 NBsUse=   456 1.00D-06 EigRej=  8.33D-07 NBFU=   456
 Precomputing XC quadrature grid using
 IXCGrd= 4 IRadAn=           5 IRanWt=          -1 IRanGd=           0 AccXCQ= 0.00D+00.
 Generated NRdTot=       0 NPtTot=           0 NUsed=           0 NTot=          32
 NSgBfM=   467   467   467   467   467 MxSgAt=    22 MxSgA2=    22.
 Leave Link  302 at Mon Apr  4 22:35:48 2022, MaxMem=  1879048192 cpu:              24.2 elap:               4.1
 (Enter /gpfs/software/gaussian16/sse4/tar/g16/l303.exe)
 DipDrv:  MaxL=1.
 Leave Link  303 at Mon Apr  4 22:35:48 2022, MaxMem=  1879048192 cpu:               1.8 elap:               0.3
 (Enter /gpfs/software/gaussian16/sse4/tar/g16/l401.exe)
 Initial guess from the checkpoint file:  "checkpoint.chk"
 B after Tr=     0.000000    0.000000    0.000000
         Rot=    0.999894    0.012799   -0.001707    0.006762 Ang=   1.67 deg.
 Guess basis will be translated and rotated to current coordinates.
 JPrj=2 DoOrth=T DoCkMO=T.
 Generating alternative initial guess.
 ExpMin= 4.38D-02 ExpMax= 1.06D+05 ExpMxC= 3.62D+03 IAcc=2 IRadAn=         4 AccDes= 0.00D+00
 Harris functional with IExCor= 1009 and IRadAn=       4 diagonalized for initial guess.
 HarFok:  IExCor= 1009 AccDes= 0.00D+00 IRadAn=         4 IDoV= 1 UseB2=F ITyADJ=14
 ICtDFT=  3500011 ScaDFX=  1.000000  1.000000  1.000000  1.000000
 FoFCou: FMM=F IPFlag=           0 FMFlag=      100000 FMFlg1=           0
         NFxFlg=           0 DoJE=T BraDBF=F KetDBF=T FulRan=T
         wScrn=  0.000000 ICntrl=       500 IOpCl=  0 I1Cent=   200000004 NGrid=           0
         NMat0=    1 NMatS0=      1 NMatT0=    0 NMatD0=    1 NMtDS0=    0 NMtDT0=    0
 Petite list used in FoFCou.
 Harris En= -2834.55868642450    
 Leave Link  401 at Mon Apr  4 22:35:57 2022, MaxMem=  1879048192 cpu:              52.3 elap:               8.8
 (Enter /gpfs/software/gaussian16/sse4/tar/g16/l502.exe)
 Integral symmetry usage will be decided dynamically.
 Closed shell SCF:
 Using DIIS extrapolation, IDIIS=  1040.
 NGot=  1879048192 LenX=  1878583581 LenY=  1878354619
 Requested convergence on RMS density matrix=1.00D-08 within 128 cycles.
 Requested convergence on MAX density matrix=1.00D-06.
 Requested convergence on             energy=1.00D-06.
 No special actions if energy rises.
 Fock matrices will be formed incrementally for  20 cycles.

 Cycle   1  Pass 1  IDiag  1:
 FoFJK:  IHMeth= 1 ICntrl=       0 DoSepK=F KAlg= 0 I1Cent=           0 FoldK=F
 IRaf= 770000000 NMat=       1 IRICut=       1 DoRegI=T DoRafI=F ISym2E= 0 IDoP0=0 IntGTp=1.
 FoFCou: FMM=F IPFlag=           0 FMFlag=      100000 FMFlg1=           0
         NFxFlg=           0 DoJE=F BraDBF=F KetDBF=F FulRan=T
         wScrn=  0.000000 ICntrl=         0 IOpCl=  0 I1Cent=           0 NGrid=           0
         NMat0=    1 NMatS0=      1 NMatT0=    0 NMatD0=    1 NMtDS0=    0 NMtDT0=    0
 Symmetry not used in FoFCou.
 E= -2835.46954172601    
 DIIS: error= 1.48D-02 at cycle   1 NSaved=   1.
 NSaved= 1 IEnMin= 1 EnMin= -2835.46954172601     IErMin= 1 ErrMin= 1.48D-02
 ErrMax= 1.48D-02  0.00D+00 EMaxC= 1.00D-01 BMatC= 1.85D-01 BMatP= 1.85D-01
 IDIUse=3 WtCom= 8.52D-01 WtEn= 1.48D-01
 Coeff-Com:  0.100D+01
 Coeff-En:   0.100D+01
 Coeff:      0.100D+01
 Recover alternate guess density for next cycle.
 RMSDP=7.81D-02 MaxDP=9.79D+00              OVMax= 0.00D+00

 Cycle   2  Pass 1  IDiag  1:
 RMSU=  7.81D-02    CP:  9.89D-01
 E= -2835.32402457579     Delta-E=        0.145517150219 Rises=F Damp=F
 Switch densities from cycles 1 and 2 for lowest energy.
 DIIS: error= 2.10D-02 at cycle   2 NSaved=   2.
 NSaved= 2 IEnMin= 1 EnMin= -2835.46954172601     IErMin= 1 ErrMin= 1.48D-02
 ErrMax= 2.10D-02  0.00D+00 EMaxC= 1.00D+00 BMatC= 8.05D-01 BMatP= 1.85D-01
 IDIUse=1 WtCom= 1.00D+00 WtEn= 0.00D+00
 Coeff-Com:  0.812D+00 0.188D+00
 Coeff:      0.812D+00 0.188D+00
 Gap=     0.260 Goal=   None    Shift=    0.000
 RMSDP=4.01D-02 MaxDP=2.13D+00 DE= 1.46D-01 OVMax= 1.96D-01

 Cycle   3  Pass 1  IDiag  1:
 RMSU=  3.67D-02    CP:  9.63D-01  1.89D-01
 E= -2835.86093401831     Delta-E=       -0.536909442526 Rises=F Damp=F
 DIIS: error= 5.95D-03 at cycle   3 NSaved=   3.
 NSaved= 3 IEnMin= 3 EnMin= -2835.86093401831     IErMin= 3 ErrMin= 5.95D-03
 ErrMax= 5.95D-03  0.00D+00 EMaxC= 1.00D+00 BMatC= 4.01D-02 BMatP= 1.85D-01
 IDIUse=1 WtCom= 1.00D+00 WtEn= 0.00D+00
 Coeff-Com:  0.673D-01 0.136D+00 0.797D+00
 Coeff:      0.673D-01 0.136D+00 0.797D+00
 Gap=     0.197 Goal=   None    Shift=    0.000
 RMSDP=2.04D-02 MaxDP=1.07D+00 DE=-5.37D-01 OVMax= 6.73D-02

 Cycle   4  Pass 1  IDiag  1:
 RMSU=  1.73D-02    CP:  9.83D-01  9.42D-02  8.13D-01
 E= -2835.89684087166     Delta-E=       -0.035906853343 Rises=F Damp=F
 DIIS: error= 3.82D-03 at cycle   4 NSaved=   4.
 NSaved= 4 IEnMin= 4 EnMin= -2835.89684087166     IErMin= 4 ErrMin= 3.82D-03
 ErrMax= 3.82D-03  0.00D+00 EMaxC= 1.00D+00 BMatC= 9.53D-03 BMatP= 4.01D-02
 IDIUse=1 WtCom= 1.00D+00 WtEn= 0.00D+00
 Coeff-Com: -0.300D-01 0.316D-01 0.364D+00 0.635D+00
 Coeff:     -0.300D-01 0.316D-01 0.364D+00 0.635D+00
 Gap=     0.196 Goal=   None    Shift=    0.000
 RMSDP=1.18D-02 MaxDP=1.79D+00 DE=-3.59D-02 OVMax= 2.70D-02

 Cycle   5  Pass 1  IDiag  1:
 RMSU=  6.76D-03    CP:  9.87D-01  2.05D-01  7.07D-01  8.81D-01
 E= -2835.90531959058     Delta-E=       -0.008478718925 Rises=F Damp=F
 DIIS: error= 1.36D-03 at cycle   5 NSaved=   5.
 NSaved= 5 IEnMin= 5 EnMin= -2835.90531959058     IErMin= 5 ErrMin= 1.36D-03
 ErrMax= 1.36D-03  0.00D+00 EMaxC= 1.00D+00 BMatC= 1.21D-03 BMatP= 9.53D-03
 IDIUse=1 WtCom= 1.00D+00 WtEn= 0.00D+00
 Coeff-Com: -0.171D-01 0.263D-02 0.134D+00 0.328D+00 0.553D+00
 Coeff:     -0.171D-01 0.263D-02 0.134D+00 0.328D+00 0.553D+00
 Gap=     0.194 Goal=   None    Shift=    0.000
 RMSDP=6.07D-03 MaxDP=1.04D+00 DE=-8.48D-03 OVMax= 5.14D-03

 Cycle   6  Pass 1  IDiag  1:
 RMSU=  1.81D-03    CP:  9.74D-01  1.57D-01  7.87D-01  8.70D-01  6.43D-01
 E= -2835.90648437765     Delta-E=       -0.001164787067 Rises=F Damp=F
 DIIS: error= 3.27D-04 at cycle   6 NSaved=   6.
 NSaved= 6 IEnMin= 6 EnMin= -2835.90648437765     IErMin= 6 ErrMin= 3.27D-04
 ErrMax= 3.27D-04  0.00D+00 EMaxC= 1.00D+00 BMatC= 6.89D-05 BMatP= 1.21D-03
 IDIUse=1 WtCom= 1.00D+00 WtEn= 0.00D+00
 Coeff-Com: -0.446D-02-0.192D-02 0.229D-01 0.698D-01 0.217D+00 0.697D+00
 Coeff:     -0.446D-02-0.192D-02 0.229D-01 0.698D-01 0.217D+00 0.697D+00
 Gap=     0.193 Goal=   None    Shift=    0.000
 RMSDP=6.82D-04 MaxDP=6.81D-02 DE=-1.16D-03 OVMax= 3.02D-03

 Cycle   7  Pass 1  IDiag  1:
 RMSU=  3.33D-04    CP:  9.76D-01  1.60D-01  7.77D-01  8.81D-01  6.61D-01
                    CP:  9.43D-01
 E= -2835.90653924137     Delta-E=       -0.000054863726 Rises=F Damp=F
 DIIS: error= 1.55D-04 at cycle   7 NSaved=   7.
 NSaved= 7 IEnMin= 7 EnMin= -2835.90653924137     IErMin= 7 ErrMin= 1.55D-04
 ErrMax= 1.55D-04  0.00D+00 EMaxC= 1.00D+00 BMatC= 1.72D-05 BMatP= 6.89D-05
 IDIUse=1 WtCom= 1.00D+00 WtEn= 0.00D+00
 Coeff-Com:  0.778D-04-0.699D-03-0.117D-01-0.206D-01 0.168D-01 0.351D+00
 Coeff-Com:  0.665D+00
 Coeff:      0.778D-04-0.699D-03-0.117D-01-0.206D-01 0.168D-01 0.351D+00
 Coeff:      0.665D+00
 Gap=     0.194 Goal=   None    Shift=    0.000
 RMSDP=3.13D-04 MaxDP=3.01D-02 DE=-5.49D-05 OVMax= 1.34D-03

 Cycle   8  Pass 1  IDiag  1:
 RMSU=  1.71D-04    CP:  9.76D-01  1.63D-01  7.77D-01  8.76D-01  6.60D-01
                    CP:  9.93D-01  9.91D-01
 E= -2835.90655490516     Delta-E=       -0.000015663785 Rises=F Damp=F
 DIIS: error= 4.44D-05 at cycle   8 NSaved=   8.
 NSaved= 8 IEnMin= 8 EnMin= -2835.90655490516     IErMin= 8 ErrMin= 4.44D-05
 ErrMax= 4.44D-05  0.00D+00 EMaxC= 1.00D+00 BMatC= 1.09D-06 BMatP= 1.72D-05
 IDIUse=1 WtCom= 1.00D+00 WtEn= 0.00D+00
 Coeff-Com:  0.298D-03-0.712D-04-0.674D-02-0.124D-01-0.103D-01 0.777D-01
 Coeff-Com:  0.264D+00 0.687D+00
 Coeff:      0.298D-03-0.712D-04-0.674D-02-0.124D-01-0.103D-01 0.777D-01
 Coeff:      0.264D+00 0.687D+00
 Gap=     0.194 Goal=   None    Shift=    0.000
 RMSDP=9.56D-05 MaxDP=1.06D-02 DE=-1.57D-05 OVMax= 4.92D-04

 Cycle   9  Pass 1  IDiag  1:
 RMSU=  3.76D-05    CP:  9.76D-01  1.64D-01  7.77D-01  8.76D-01  6.64D-01
                    CP:  9.94D-01  9.99D-01  1.08D+00
 E= -2835.90655607648     Delta-E=       -0.000001171316 Rises=F Damp=F
 DIIS: error= 2.46D-05 at cycle   9 NSaved=   9.
 NSaved= 9 IEnMin= 9 EnMin= -2835.90655607648     IErMin= 9 ErrMin= 2.46D-05
 ErrMax= 2.46D-05  0.00D+00 EMaxC= 1.00D+00 BMatC= 2.62D-07 BMatP= 1.09D-06
 IDIUse=1 WtCom= 1.00D+00 WtEn= 0.00D+00
 Coeff-Com:  0.182D-03-0.777D-07-0.220D-02-0.350D-02-0.802D-02-0.659D-02
 Coeff-Com:  0.480D-01 0.367D+00 0.605D+00
 Coeff:      0.182D-03-0.777D-07-0.220D-02-0.350D-02-0.802D-02-0.659D-02
 Coeff:      0.480D-01 0.367D+00 0.605D+00
 Gap=     0.194 Goal=   None    Shift=    0.000
 RMSDP=5.04D-05 MaxDP=7.21D-03 DE=-1.17D-06 OVMax= 2.21D-04

 Cycle  10  Pass 1  IDiag  1:
 RMSU=  1.62D-05    CP:  9.76D-01  1.64D-01  7.77D-01  8.75D-01  6.60D-01
                    CP:  1.00D+00  1.03D+00  1.10D+00  7.74D-01
 E= -2835.90655636428     Delta-E=       -0.000000287810 Rises=F Damp=F
 DIIS: error= 7.74D-06 at cycle  10 NSaved=  10.
 NSaved=10 IEnMin=10 EnMin= -2835.90655636428     IErMin=10 ErrMin= 7.74D-06
 ErrMax= 7.74D-06  0.00D+00 EMaxC= 1.00D+00 BMatC= 2.96D-08 BMatP= 2.62D-07
 IDIUse=1 WtCom= 1.00D+00 WtEn= 0.00D+00
 Coeff-Com:  0.343D-04 0.641D-05 0.133D-03 0.603D-03-0.245D-02-0.159D-01
 Coeff-Com: -0.235D-01 0.582D-01 0.278D+00 0.704D+00
 Coeff:      0.343D-04 0.641D-05 0.133D-03 0.603D-03-0.245D-02-0.159D-01
 Coeff:     -0.235D-01 0.582D-01 0.278D+00 0.704D+00
 Gap=     0.194 Goal=   None    Shift=    0.000
 RMSDP=1.61D-05 MaxDP=1.05D-03 DE=-2.88D-07 OVMax= 9.17D-05

 Cycle  11  Pass 1  IDiag  1:
 RMSU=  1.03D-05    CP:  9.76D-01  1.64D-01  7.77D-01  8.75D-01  6.59D-01
                    CP:  9.99D-01  1.03D+00  1.14D+00  8.46D-01  1.03D+00
 E= -2835.90655640537     Delta-E=       -0.000000041083 Rises=F Damp=F
 DIIS: error= 3.30D-06 at cycle  11 NSaved=  11.
 NSaved=11 IEnMin=11 EnMin= -2835.90655640537     IErMin=11 ErrMin= 3.30D-06
 ErrMax= 3.30D-06  0.00D+00 EMaxC= 1.00D+00 BMatC= 4.26D-09 BMatP= 2.96D-08
 IDIUse=1 WtCom= 1.00D+00 WtEn= 0.00D+00
 Coeff-Com: -0.120D-05 0.117D-05 0.296D-03 0.639D-03-0.279D-03-0.575D-02
 Coeff-Com: -0.159D-01-0.161D-01 0.488D-01 0.319D+00 0.669D+00
 Coeff:     -0.120D-05 0.117D-05 0.296D-03 0.639D-03-0.279D-03-0.575D-02
 Coeff:     -0.159D-01-0.161D-01 0.488D-01 0.319D+00 0.669D+00
 Gap=     0.194 Goal=   None    Shift=    0.000
 RMSDP=6.84D-06 MaxDP=6.67D-04 DE=-4.11D-08 OVMax= 3.08D-05

 Cycle  12  Pass 1  IDiag  1:
 RMSU=  2.46D-06    CP:  9.76D-01  1.64D-01  7.77D-01  8.75D-01  6.59D-01
                    CP:  9.99D-01  1.02D+00  1.15D+00  8.43D-01  1.12D+00
                    CP:  1.00D+00
 E= -2835.90655641201     Delta-E=       -0.000000006647 Rises=F Damp=F
 DIIS: error= 1.11D-06 at cycle  12 NSaved=  12.
 NSaved=12 IEnMin=12 EnMin= -2835.90655641201     IErMin=12 ErrMin= 1.11D-06
 ErrMax= 1.11D-06  0.00D+00 EMaxC= 1.00D+00 BMatC= 7.28D-10 BMatP= 4.26D-09
 IDIUse=1 WtCom= 1.00D+00 WtEn= 0.00D+00
 Coeff-Com: -0.608D-05 0.237D-05 0.905D-04 0.131D-03 0.266D-03 0.527D-03
 Coeff-Com: -0.245D-02-0.169D-01-0.306D-01 0.582D-02 0.297D+00 0.746D+00
 Coeff:     -0.608D-05 0.237D-05 0.905D-04 0.131D-03 0.266D-03 0.527D-03
 Coeff:     -0.245D-02-0.169D-01-0.306D-01 0.582D-02 0.297D+00 0.746D+00
 Gap=     0.194 Goal=   None    Shift=    0.000
 RMSDP=2.17D-06 MaxDP=2.41D-04 DE=-6.65D-09 OVMax= 1.74D-05

 Cycle  13  Pass 1  IDiag  1:
 RMSU=  1.01D-06    CP:  9.76D-01  1.64D-01  7.77D-01  8.75D-01  6.59D-01
                    CP:  9.99D-01  1.02D+00  1.14D+00  8.44D-01  1.15D+00
                    CP:  1.02D+00  9.34D-01
 E= -2835.90655641322     Delta-E=       -0.000000001209 Rises=F Damp=F
 DIIS: error= 3.16D-07 at cycle  13 NSaved=  13.
 NSaved=13 IEnMin=13 EnMin= -2835.90655641322     IErMin=13 ErrMin= 3.16D-07
 ErrMax= 3.16D-07  0.00D+00 EMaxC= 1.00D+00 BMatC= 1.14D-10 BMatP= 7.28D-10
 IDIUse=1 WtCom= 1.00D+00 WtEn= 0.00D+00
 Coeff-Com: -0.177D-05 0.282D-06-0.164D-04-0.567D-04 0.159D-03 0.124D-02
 Coeff-Com:  0.172D-02-0.446D-02-0.219D-01-0.530D-01 0.103D-01 0.315D+00
 Coeff-Com:  0.751D+00
 Coeff:     -0.177D-05 0.282D-06-0.164D-04-0.567D-04 0.159D-03 0.124D-02
 Coeff:      0.172D-02-0.446D-02-0.219D-01-0.530D-01 0.103D-01 0.315D+00
 Coeff:      0.751D+00
 Gap=     0.194 Goal=   None    Shift=    0.000
 RMSDP=9.29D-07 MaxDP=1.87D-04 DE=-1.21D-09 OVMax= 8.24D-06

 Cycle  14  Pass 1  IDiag  1:
 RMSU=  6.14D-07    CP:  9.76D-01  1.64D-01  7.77D-01  8.75D-01  6.59D-01
                    CP:  1.00D+00  1.02D+00  1.14D+00  8.43D-01  1.15D+00
                    CP:  1.03D+00  1.02D+00  8.92D-01
 E= -2835.90655641325     Delta-E=       -0.000000000029 Rises=F Damp=F
 DIIS: error= 1.61D-07 at cycle  14 NSaved=  14.
 NSaved=14 IEnMin=14 EnMin= -2835.90655641325     IErMin=14 ErrMin= 1.61D-07
 ErrMax= 1.61D-07  0.00D+00 EMaxC= 1.00D+00 BMatC= 1.87D-11 BMatP= 1.14D-10
 IDIUse=1 WtCom= 1.00D+00 WtEn= 0.00D+00
 Coeff-Com: -0.432D-08-0.412D-06-0.189D-04-0.363D-04 0.240D-04 0.394D-03
 Coeff-Com:  0.106D-02 0.117D-02-0.367D-02-0.229D-01-0.484D-01 0.490D-02
 Coeff-Com:  0.323D+00 0.745D+00
 Coeff:     -0.432D-08-0.412D-06-0.189D-04-0.363D-04 0.240D-04 0.394D-03
 Coeff:      0.106D-02 0.117D-02-0.367D-02-0.229D-01-0.484D-01 0.490D-02
 Coeff:      0.323D+00 0.745D+00
 Gap=     0.194 Goal=   None    Shift=    0.000
 RMSDP=6.17D-07 MaxDP=7.48D-05 DE=-2.91D-11 OVMax= 3.20D-06

 Cycle  15  Pass 1  IDiag  1:
 RMSU=  1.79D-07    CP:  9.76D-01  1.64D-01  7.77D-01  8.75D-01  6.59D-01
                    CP:  1.00D+00  1.02D+00  1.14D+00  8.41D-01  1.15D+00
                    CP:  1.03D+00  1.02D+00  1.00D+00  9.68D-01
 E= -2835.90655641326     Delta-E=       -0.000000000005 Rises=F Damp=F
 DIIS: error= 3.83D-08 at cycle  15 NSaved=  15.
 NSaved=15 IEnMin=15 EnMin= -2835.90655641326     IErMin=15 ErrMin= 3.83D-08
 ErrMax= 3.83D-08  0.00D+00 EMaxC= 1.00D+00 BMatC= 1.44D-12 BMatP= 1.87D-11
 IDIUse=1 WtCom= 1.00D+00 WtEn= 0.00D+00
 Coeff-Com:  0.171D-06-0.226D-06-0.366D-05-0.435D-05-0.998D-05-0.277D-04
 Coeff-Com:  0.114D-03 0.893D-03 0.155D-02-0.666D-03-0.168D-01-0.361D-01
 Coeff-Com:  0.633D-02 0.225D+00 0.820D+00
 Coeff:      0.171D-06-0.226D-06-0.366D-05-0.435D-05-0.998D-05-0.277D-04
 Coeff:      0.114D-03 0.893D-03 0.155D-02-0.666D-03-0.168D-01-0.361D-01
 Coeff:      0.633D-02 0.225D+00 0.820D+00
 Gap=     0.194 Goal=   None    Shift=    0.000
 RMSDP=1.86D-07 MaxDP=1.33D-05 DE=-4.55D-12 OVMax= 1.01D-06

 Cycle  16  Pass 1  IDiag  1:
 RMSU=  7.03D-08    CP:  9.76D-01  1.64D-01  7.77D-01  8.75D-01  6.59D-01
                    CP:  1.00D+00  1.02D+00  1.14D+00  8.42D-01  1.15D+00
                    CP:  1.02D+00  1.03D+00  1.01D+00  1.06D+00  1.05D+00
 E= -2835.90655641332     Delta-E=       -0.000000000068 Rises=F Damp=F
 DIIS: error= 1.35D-08 at cycle  16 NSaved=  16.
 NSaved=16 IEnMin=16 EnMin= -2835.90655641332     IErMin=16 ErrMin= 1.35D-08
 ErrMax= 1.35D-08  0.00D+00 EMaxC= 1.00D+00 BMatC= 2.51D-13 BMatP= 1.44D-12
 IDIUse=1 WtCom= 1.00D+00 WtEn= 0.00D+00
 Coeff-Com:  0.611D-07-0.258D-07 0.813D-06 0.198D-05-0.616D-05-0.593D-04
 Coeff-Com: -0.798D-04 0.200D-03 0.109D-02 0.232D-02-0.117D-02-0.144D-01
 Coeff-Com: -0.356D-01 0.203D-02 0.321D+00 0.724D+00
 Coeff:      0.611D-07-0.258D-07 0.813D-06 0.198D-05-0.616D-05-0.593D-04
 Coeff:     -0.798D-04 0.200D-03 0.109D-02 0.232D-02-0.117D-02-0.144D-01
 Coeff:     -0.356D-01 0.203D-02 0.321D+00 0.724D+00
 Gap=     0.194 Goal=   None    Shift=    0.000
 RMSDP=6.51D-08 MaxDP=6.95D-06 DE=-6.82D-11 OVMax= 2.74D-07

 Cycle  17  Pass 1  IDiag  1:
 RMSU=  1.98D-08    CP:  9.76D-01  1.64D-01  7.77D-01  8.75D-01  6.59D-01
                    CP:  1.00D+00  1.02D+00  1.14D+00  8.41D-01  1.15D+00
                    CP:  1.02D+00  1.03D+00  1.01D+00  1.07D+00  1.14D+00
                    CP:  1.06D+00
 E= -2835.90655641344     Delta-E=       -0.000000000116 Rises=F Damp=F
 DIIS: error= 5.74D-09 at cycle  17 NSaved=  17.
 NSaved=17 IEnMin=17 EnMin= -2835.90655641344     IErMin=17 ErrMin= 5.74D-09
 ErrMax= 5.74D-09  0.00D+00 EMaxC= 1.00D+00 BMatC= 3.16D-14 BMatP= 2.51D-13
 IDIUse=1 WtCom= 1.00D+00 WtEn= 0.00D+00
 Coeff-Com:  0.794D-08 0.165D-07 0.708D-06 0.101D-05-0.117D-05-0.208D-04
 Coeff-Com: -0.410D-04-0.173D-04 0.313D-03 0.965D-03 0.126D-02-0.165D-02
 Coeff-Com: -0.149D-01-0.231D-01 0.317D-01 0.278D+00 0.727D+00
 Coeff:      0.794D-08 0.165D-07 0.708D-06 0.101D-05-0.117D-05-0.208D-04
 Coeff:     -0.410D-04-0.173D-04 0.313D-03 0.965D-03 0.126D-02-0.165D-02
 Coeff:     -0.149D-01-0.231D-01 0.317D-01 0.278D+00 0.727D+00
 Gap=     0.194 Goal=   None    Shift=    0.000
 RMSDP=3.36D-08 MaxDP=4.05D-06 DE=-1.16D-10 OVMax= 1.05D-07

 Cycle  18  Pass 1  IDiag  1:
 RMSU=  1.02D-08    CP:  9.76D-01  1.64D-01  7.77D-01  8.75D-01  6.59D-01
                    CP:  1.00D+00  1.02D+00  1.14D+00  8.42D-01  1.15D+00
                    CP:  1.02D+00  1.03D+00  1.00D+00  1.07D+00  1.17D+00
                    CP:  9.93D-01  7.49D-01
 E= -2835.90655641328     Delta-E=        0.000000000166 Rises=F Damp=F
 DIIS: error= 2.65D-09 at cycle  18 NSaved=  18.
 NSaved=18 IEnMin=17 EnMin= -2835.90655641344     IErMin=18 ErrMin= 2.65D-09
 ErrMax= 2.65D-09  0.00D+00 EMaxC= 1.00D+00 BMatC= 4.98D-15 BMatP= 3.16D-14
 IDIUse=1 WtCom= 1.00D+00 WtEn= 0.00D+00
 Coeff-Com: -0.290D-08 0.130D-07 0.204D-06 0.124D-06 0.326D-06-0.151D-05
 Coeff-Com: -0.665D-05-0.354D-04 0.567D-05 0.972D-04 0.673D-03 0.131D-02
 Coeff-Com: -0.171D-02-0.992D-02-0.286D-01 0.227D-01 0.316D+00 0.700D+00
 Coeff:     -0.290D-08 0.130D-07 0.204D-06 0.124D-06 0.326D-06-0.151D-05
 Coeff:     -0.665D-05-0.354D-04 0.567D-05 0.972D-04 0.673D-03 0.131D-02
 Coeff:     -0.171D-02-0.992D-02-0.286D-01 0.227D-01 0.316D+00 0.700D+00
 Gap=     0.194 Goal=   None    Shift=    0.000
 RMSDP=6.73D-09 MaxDP=9.42D-07 DE= 1.66D-10 OVMax= 5.02D-08

 SCF Done:  E(RM062X) =  -2835.90655641     A.U. after   18 cycles
            NFock= 18  Conv=0.67D-08     -V/T= 2.0024
 KE= 2.829114750887D+03 PE=-1.036170373968D+04 EE= 2.883590883826D+03
 Leave Link  502 at Mon Apr  4 22:47:17 2022, MaxMem=  1879048192 cpu:            4068.3 elap:             679.7
 (Enter /gpfs/software/gaussian16/sse4/tar/g16/l701.exe)
 ... and contract with generalized density number  0.
 Compute integral first derivatives.
 Leave Link  701 at Mon Apr  4 22:47:18 2022, MaxMem=  1879048192 cpu:               5.0 elap:               0.9
 (Enter /gpfs/software/gaussian16/sse4/tar/g16/l702.exe)
 L702 exits ... SP integral derivatives will be done elsewhere.
 Leave Link  702 at Mon Apr  4 22:47:18 2022, MaxMem=  1879048192 cpu:               0.4 elap:               0.1
 (Enter /gpfs/software/gaussian16/sse4/tar/g16/l703.exe)
 Integral derivatives from FoFJK, PRISM(SPDF).
 Compute integral first derivatives, UseDBF=F ICtDFT=           0.
 Calling FoFJK, ICntrl=      2127 FMM=F ISym2X=0 I1Cent= 0 IOpClX= 0 NMat=1 NMatS=1 NMatT=0.
 FoFJK:  IHMeth= 1 ICntrl=    2127 DoSepK=F KAlg= 0 I1Cent=           0 FoldK=F
 IRaf=         0 NMat=       1 IRICut=       1 DoRegI=T DoRafI=F ISym2E= 0 IDoP0=0 IntGTp=1.
 FoFCou: FMM=F IPFlag=           0 FMFlag=      100000 FMFlg1=         800
         NFxFlg=           0 DoJE=F BraDBF=F KetDBF=F FulRan=T
         wScrn=  0.000000 ICntrl=      2127 IOpCl=  0 I1Cent=           0 NGrid=           0
         NMat0=    1 NMatS0=      1 NMatT0=    0 NMatD0=    1 NMtDS0=    0 NMtDT0=    0
 Symmetry not used in FoFCou.
 Leave Link  703 at Mon Apr  4 22:48:40 2022, MaxMem=  1879048192 cpu:             491.4 elap:              82.1
 (Enter /gpfs/software/gaussian16/sse4/tar/g16/l716.exe)
 Dipole        =-4.01836124D+00-7.48518434D-01 2.68735005D-01
 ***** Axes restored to original set *****
 -------------------------------------------------------------------
 Center     Atomic                   Forces (Hartrees/Bohr)
 Number     Number              X              Y              Z
 -------------------------------------------------------------------
      1        6           0.002778143   -0.002695346   -0.004144746
      2        6          -0.004497269    0.002042090    0.000259928
      3        6           0.006182347    0.000717690   -0.001287873
      4        6           0.001997570   -0.000236014    0.001546330
      5        6          -0.002649200   -0.000938625   -0.000476663
      6        6          -0.003625129   -0.002995279   -0.001217560
      7       17           0.001061034   -0.001127969   -0.001209729
      8        1           0.000235644    0.001749666    0.001251948
      9       17          -0.000709539    0.000348986   -0.000707607
     10        8          -0.003906039    0.001745201    0.002703125
     11       17          -0.000205039    0.000199441    0.000731507
     12        6           0.004135524    0.001769223    0.003333471
     13        6          -0.000889806   -0.001196965   -0.002850861
     14        6          -0.000435383    0.000264433    0.000146737
     15        6           0.001073840    0.000992596    0.001432446
     16        6           0.000260677    0.000448839   -0.000200284
     17        6          -0.001925745   -0.000350909    0.001182344
     18       17           0.001159868   -0.000352228   -0.000746071
     19        1           0.000489237    0.000036664   -0.000112041
     20       17           0.000315700    0.000319537   -0.000226935
     21        1          -0.000442625   -0.001533624   -0.001351029
     22        1          -0.000403810    0.000792594    0.001943562
 -------------------------------------------------------------------
 Cartesian Forces:  Max     0.006182347 RMS     0.001883981
 Leave Link  716 at Mon Apr  4 22:48:40 2022, MaxMem=  1879048192 cpu:               0.4 elap:               0.1
 (Enter /gpfs/software/gaussian16/sse4/tar/g16/l103.exe)

 GradGradGradGradGradGradGradGradGradGradGradGradGradGradGradGradGradGrad
 Berny optimization.
 Using GEDIIS/GDIIS optimizer.
 FormGI is forming the generalized inverse of G from B-inverse, IUseBI=4.
 GSVD:  received Info=                   1 from GESDD.
 Internal  Forces:  Max     0.005026705 RMS     0.001278350
 Search for a local minimum.
 Step number   8 out of a maximum of  121
 All quantities printed in internal units (Hartrees-Bohrs-Radians)
 RMS Force = .12783D-02 SwitMx=.10000D-02 MixMth= 1
 Mixed Optimization -- RFO/linear search
 Update second derivatives using D2CorX and points    7    8
 DE= -1.68D-03 DEPred=-2.48D-03 R= 6.77D-01
 TightC=F SS=  1.41D+00  RLast= 5.07D-01 DXNew= 2.0182D+00 1.5208D+00
 Trust test= 6.77D-01 RLast= 5.07D-01 DXMaxT set to 1.52D+00
 ITU=  1  1  0  1  1 -1  1  0
 Use linear search instead of GDIIS.
     Eigenvalues ---    0.00952   0.01024   0.01169   0.01253   0.01401
     Eigenvalues ---    0.01471   0.01549   0.01695   0.01889   0.01932
     Eigenvalues ---    0.01971   0.02023   0.02054   0.02098   0.02128
     Eigenvalues ---    0.02154   0.02195   0.02261   0.02296   0.13697
     Eigenvalues ---    0.15532   0.15983   0.16012   0.19481   0.22032
     Eigenvalues ---    0.22392   0.23645   0.24447   0.24713   0.24936
     Eigenvalues ---    0.24984   0.24993   0.24995   0.25002   0.25316
     Eigenvalues ---    0.25840   0.29016   0.30061   0.31094   0.31496
     Eigenvalues ---    0.32043   0.32748   0.33289   0.33970   0.34948
     Eigenvalues ---    0.35470   0.35931   0.36088   0.36558   0.37662
     Eigenvalues ---    0.40394   0.41259   0.43798   0.44273   0.46701
     Eigenvalues ---    0.47224   0.47893   0.54594   0.92426   1.01692
 RFO step:  Lambda=-1.20296589D-03 EMin= 9.52364759D-03
 Quartic linear search produced a step of -0.07626.
 Iteration  1 RMS(Cart)=  0.03493295 RMS(Int)=  0.00071394
 Iteration  2 RMS(Cart)=  0.00075715 RMS(Int)=  0.00025606
 Iteration  3 RMS(Cart)=  0.00000026 RMS(Int)=  0.00025606
 ITry= 1 IFail=0 DXMaxC= 1.65D-01 DCOld= 1.00D+10 DXMaxT= 1.52D+00 DXLimC= 3.00D+00 Rises=F
 Variable       Old X    -DE/DX   Delta X   Delta X   Delta X     New X
                                 (Linear)    (Quad)   (Total)
    R1        2.75680   0.00004   0.00021  -0.00116  -0.00090   2.75589
    R2        2.73508  -0.00045  -0.00005  -0.00222  -0.00222   2.73286
    R3        2.32731   0.00478  -0.00027   0.00656   0.00629   2.33361
    R4        2.59968   0.00503  -0.00044   0.01344   0.01299   2.61268
    R5        3.28428   0.00068  -0.00007   0.00322   0.00315   3.28743
    R6        2.66491  -0.00289   0.00112  -0.00844  -0.00737   2.65754
    R7        3.32182   0.00033  -0.00019   0.00260   0.00241   3.32424
    R8        2.59150  -0.00038   0.00094  -0.00844  -0.00749   2.58401
    R9        3.30274   0.00105  -0.00007   0.00396   0.00388   3.30662
   R10        2.65612   0.00129  -0.00000   0.00299   0.00294   2.65906
   R11        2.05146  -0.00075  -0.00010  -0.00109  -0.00119   2.05026
   R12        2.77589   0.00179   0.00030   0.00407   0.00437   2.78026
   R13        2.65185  -0.00057   0.00007   0.00075   0.00086   2.65271
   R14        2.64749   0.00020   0.00014   0.00102   0.00120   2.64869
   R15        2.61776  -0.00045   0.00023  -0.00169  -0.00147   2.61629
   R16        2.04391   0.00048  -0.00023  -0.00082  -0.00105   2.04285
   R17        2.63002  -0.00036  -0.00025  -0.00042  -0.00071   2.62931
   R18        2.04607   0.00015  -0.00001   0.00069   0.00067   2.04675
   R19        2.62331   0.00024  -0.00004  -0.00016  -0.00019   2.62311
   R20        2.04956  -0.00122   0.00000  -0.00297  -0.00296   2.04660
   R21        2.62761   0.00045  -0.00014   0.00170   0.00152   2.62913
   R22        3.29314   0.00049  -0.00014   0.00282   0.00269   3.29583
   R23        3.28571   0.00141  -0.00028   0.00581   0.00553   3.29124
    A1        1.94922  -0.00045  -0.00005  -0.00265  -0.00349   1.94574
    A2        2.16257  -0.00087   0.00039  -0.00398  -0.00494   2.15762
    A3        2.17115   0.00135  -0.00032   0.00846   0.00672   2.17787
    A4        2.15728  -0.00016   0.00031   0.00106   0.00170   2.15897
    A5        2.00626  -0.00010  -0.00003  -0.00235  -0.00255   2.00372
    A6        2.11962   0.00026  -0.00030   0.00133   0.00087   2.12049
    A7        2.13267  -0.00044   0.00020  -0.00317  -0.00304   2.12963
    A8        2.06890   0.00286  -0.00192   0.00838   0.00605   2.07495
    A9        2.07825  -0.00237   0.00131  -0.00124  -0.00035   2.07791
   A10        2.16525   0.00058  -0.00031   0.00216   0.00219   2.16745
   A11        2.03604  -0.00033   0.00025  -0.00132  -0.00125   2.03478
   A12        2.08167  -0.00024   0.00007  -0.00075  -0.00085   2.08082
   A13        2.13572   0.00036   0.00054   0.00300   0.00344   2.13916
   A14        2.07413  -0.00042  -0.00147   0.00223   0.00029   2.07442
   A15        2.07020   0.00014   0.00092  -0.00159  -0.00114   2.06905
   A16        2.02622   0.00013  -0.00071  -0.00045  -0.00136   2.02486
   A17        2.19877  -0.00500   0.00140  -0.00445  -0.00352   2.19526
   A18        2.05671   0.00491  -0.00059   0.00741   0.00635   2.06305
   A19        2.15837  -0.00355   0.00100  -0.00131  -0.00047   2.15789
   A20        2.07778   0.00310  -0.00008  -0.00050  -0.00075   2.07703
   A21        2.04680   0.00045  -0.00097   0.00138   0.00053   2.04734
   A22        2.11686   0.00005   0.00052  -0.00116  -0.00077   2.11608
   A23        2.09226  -0.00120   0.00079  -0.00560  -0.00514   2.08712
   A24        2.07267   0.00119  -0.00134   0.00890   0.00723   2.07990
   A25        2.10660  -0.00023   0.00017  -0.00022   0.00000   2.10660
   A26        2.09937   0.00058  -0.00047   0.00404   0.00354   2.10291
   A27        2.07705  -0.00035   0.00030  -0.00378  -0.00350   2.07354
   A28        2.11963  -0.00029   0.00052   0.00017   0.00058   2.12021
   A29        2.08924   0.00008   0.00094  -0.00335  -0.00276   2.08648
   A30        2.07289   0.00025  -0.00147   0.00532   0.00352   2.07641
   A31        2.10284  -0.00056   0.00026  -0.00281  -0.00250   2.10034
   A32        2.07116   0.00042  -0.00017   0.00208   0.00186   2.07302
   A33        2.10893   0.00014  -0.00009   0.00093   0.00080   2.10973
   A34        2.07350   0.00058  -0.00050   0.00257   0.00208   2.07558
   A35        2.08378  -0.00027   0.00030  -0.00128  -0.00099   2.08279
   A36        2.12591  -0.00031   0.00019  -0.00129  -0.00110   2.12481
    D1       -0.00138  -0.00047  -0.00155  -0.02534  -0.02684  -0.02821
    D2        3.13280  -0.00062  -0.00266  -0.01964  -0.02216   3.11064
    D3        3.11756   0.00075  -0.00058   0.06097   0.06004  -3.10558
    D4       -0.03145   0.00060  -0.00169   0.06668   0.06472   0.03327
    D5        0.00308   0.00049   0.00010   0.03126   0.03135   0.03442
    D6        3.12173   0.00060   0.00038   0.03612   0.03656  -3.12490
    D7       -3.11573  -0.00070  -0.00089  -0.05537  -0.05656   3.11090
    D8        0.00292  -0.00059  -0.00060  -0.05051  -0.05134  -0.04842
    D9        0.00016   0.00012   0.00133   0.00285   0.00415   0.00431
   D10        3.05285   0.00061  -0.00272   0.05517   0.05254   3.10539
   D11       -3.13354   0.00028   0.00251  -0.00320  -0.00082  -3.13436
   D12       -0.08086   0.00077  -0.00155   0.04912   0.04757  -0.03329
   D13       -0.00038   0.00026   0.00043   0.01624   0.01666   0.01629
   D14       -3.08184  -0.00061  -0.00262  -0.03492  -0.03737  -3.11920
   D15       -3.05260  -0.00049   0.00476  -0.03682  -0.03211  -3.08472
   D16        0.14912  -0.00136   0.00171  -0.08798  -0.08615   0.06298
   D17       -0.00363  -0.00016   0.00164  -0.01478  -0.01321  -0.01684
   D18        3.05175   0.00086   0.00158   0.03514   0.03676   3.08851
   D19       -3.12171  -0.00027   0.00135  -0.01975  -0.01855  -3.14026
   D20       -0.06634   0.00075   0.00129   0.03017   0.03142  -0.03492
   D21        0.00205  -0.00024  -0.00188  -0.01057  -0.01246  -0.01041
   D22        3.08862   0.00021   0.00094   0.03585   0.03695   3.12556
   D23       -3.05351  -0.00123  -0.00170  -0.06056  -0.06235  -3.11587
   D24        0.03306  -0.00078   0.00111  -0.01415  -0.01294   0.02011
   D25        0.78012  -0.00009  -0.01608   0.04591   0.02984   0.80996
   D26       -2.38504  -0.00059  -0.01766   0.02369   0.00606  -2.37898
   D27       -2.30040  -0.00082  -0.01918  -0.00580  -0.02501  -2.32541
   D28        0.81762  -0.00132  -0.02075  -0.02802  -0.04879   0.76883
   D29        3.11137  -0.00024  -0.00012  -0.01605  -0.01618   3.09519
   D30        0.02727  -0.00118   0.00057  -0.06045  -0.05976  -0.03249
   D31       -0.00704   0.00021   0.00141   0.00583   0.00724   0.00021
   D32       -3.09114  -0.00073   0.00210  -0.03857  -0.03633  -3.12748
   D33       -3.10292   0.00045  -0.00049   0.02296   0.02250  -3.08041
   D34        0.09673  -0.00048  -0.00017  -0.02091  -0.02099   0.07574
   D35        0.01660  -0.00007  -0.00192   0.00212   0.00021   0.01681
   D36       -3.06693  -0.00100  -0.00160  -0.04174  -0.04328  -3.11022
   D37       -0.00029  -0.00024  -0.00013  -0.01091  -0.01106  -0.01135
   D38       -3.12180  -0.00030  -0.00021  -0.01337  -0.01362  -3.13543
   D39        3.08444   0.00061  -0.00074   0.03254   0.03195   3.11639
   D40       -0.03707   0.00055  -0.00081   0.03008   0.02938  -0.00769
   D41       -0.00151   0.00011  -0.00069   0.00777   0.00710   0.00559
   D42        3.13939   0.00026  -0.00024   0.01181   0.01158  -3.13222
   D43        3.12025   0.00018  -0.00062   0.01028   0.00970   3.12995
   D44       -0.02203   0.00033  -0.00017   0.01432   0.01418  -0.00785
   D45       -0.01895  -0.00004   0.00116  -0.00504  -0.00390  -0.02285
   D46       -3.13624  -0.00025   0.00121  -0.01438  -0.01320   3.13375
   D47        3.06512   0.00088   0.00092   0.03814   0.03914   3.10426
   D48       -0.05217   0.00067   0.00098   0.02881   0.02985  -0.02232
   D49        0.01097   0.00003   0.00018   0.00009   0.00028   0.01125
   D50       -3.12992  -0.00012  -0.00028  -0.00405  -0.00431  -3.13423
   D51        3.12773   0.00024   0.00013   0.00965   0.00978   3.13751
   D52       -0.01316   0.00009  -0.00034   0.00551   0.00519  -0.00797
         Item               Value     Threshold  Converged?
 Maximum Force            0.005027     0.000450     NO 
 RMS     Force            0.001278     0.000300     NO 
 Maximum Displacement     0.164564     0.001800     NO 
 RMS     Displacement     0.034863     0.001200     NO 
 Predicted change in Energy=-6.478730D-04
 Lowest energy point so far.  Saving SCF results.
 GradGradGradGradGradGradGradGradGradGradGradGradGradGradGradGradGradGrad

 Leave Link  103 at Mon Apr  4 22:48:43 2022, MaxMem=  1879048192 cpu:              16.5 elap:               2.8
 (Enter /gpfs/software/gaussian16/sse4/tar/g16/l202.exe)
                          Input orientation:                          
 ---------------------------------------------------------------------
 Center     Atomic      Atomic             Coordinates (Angstroms)
 Number     Number       Type             X           Y           Z
 ---------------------------------------------------------------------
      1          6           0       -8.050873   -1.583293    6.619409
      2          6           0       -7.085364   -2.282024    7.459868
      3          6           0       -5.801492   -2.596533    7.054587
      4          6           0       -7.481602   -1.234250    5.336640
      5          6           0       -6.211682   -1.557563    4.946063
      6          6           0       -5.317835   -2.255851    5.778766
      7         17           0       -4.722556   -3.393894    8.192384
      8          1           0       -5.889427   -1.295469    3.943776
      9         17           0       -8.520886   -0.365432    4.229025
     10          8           0       -9.184780   -1.270604    6.995486
     11         17           0       -7.666140   -2.700708    9.045342
     12          6           0       -3.980447   -2.571767    5.253245
     13          6           0       -3.380831   -3.836312    5.362386
     14          6           0       -2.141457   -4.094145    4.801793
     15          6           0       -3.273882   -1.583326    4.554453
     16          6           0       -2.040314   -1.846864    3.975094
     17          6           0       -1.459613   -3.104973    4.099979
     18         17           0        0.091087   -3.472246    3.397285
     19          1           0       -1.692642   -5.076047    4.888522
     20         17           0       -1.227905   -0.567770    3.111549
     21          1           0       -3.689289   -0.586448    4.473282
     22          1           0       -3.899309   -4.629731    5.882284
 ---------------------------------------------------------------------
                    Distance matrix (angstroms):
                    1          2          3          4          5
     1  C    0.000000
     2  C    1.458356   0.000000
     3  C    2.505144   1.382569   0.000000
     4  C    1.446166   2.400611   2.762232   0.000000
     5  C    2.486638   2.758148   2.386124   1.367398   0.000000
     6  C    2.937433   2.439457   1.406310   2.433317   1.407111
     7  Cl   4.102465   2.712139   1.759110   4.520141   4.015994
     8  H    3.451623   3.842715   3.373076   2.116327   1.084952
     9  Cl   2.723606   4.021491   4.511841   1.749790   2.695875
    10  O    1.234891   2.376167   3.634312   2.377795   3.622402
    11  Cl   2.698479   1.739633   2.729628   3.992371   4.497368
    12  C    4.405888   3.820164   2.561572   3.748866   2.470097
    13  C    5.335306   4.531977   3.203154   4.856718   3.657833
    14  C    6.673027   5.898420   4.551239   6.081300   4.798103
    15  C    5.204199   4.843245   3.696765   4.294017   2.963898
    16  C    6.571810   6.146995   4.918510   5.642404   4.292643
    17  C    7.218569   6.604178   5.276374   6.425985   5.068776
    18  Cl   8.957776   8.332027   6.990366   8.131135   6.766803
    19  H    7.458042   6.595441   5.265213   6.962203   5.727544
    20  Cl   7.738815   7.493756   6.370332   6.671129   5.402145
    21  H    4.962154   4.829907   3.894223   3.942927   2.743912
    22  H    5.201886   4.260452   3.021008   4.965867   3.957498
                    6          7          8          9         10
     6  C    0.000000
     7  Cl   2.734054   0.000000
     8  H    2.148543   4.880127   0.000000
     9  Cl   4.029257   6.269538   2.805515   0.000000
    10  O    4.171857   5.084523   4.491426   2.985532   0.000000
    11  Cl   4.047586   3.142090   5.581880   5.420425   2.924616
    12  C    1.471252   3.140885   2.643454   5.150973   5.640347
    13  C    2.534406   3.163045   3.842055   6.304893   6.552534
    14  C    3.797785   4.318394   4.755634   7.411374   7.898929
    15  C    2.475677   4.314089   2.701271   5.396315   6.402747
    16  C    3.763329   5.231946   3.888532   6.652588   7.778062
    17  C    4.292459   5.241951   4.787687   7.575177   8.451454
    18  Cl   6.033863   6.794872   6.387766   9.192941  10.189995
    19  H    4.678468   4.788060   5.726981   8.321643   8.663304
    20  Cl   5.166352   6.783395   4.790818   7.380872   8.882050
    21  H    2.672705   4.772956   2.371433   4.842813   6.085229
    22  H    2.767352   2.746195   4.340009   6.502037   6.360751
                   11         12         13         14         15
    11  Cl   0.000000
    12  C    5.289703   0.000000
    13  C    5.763474   1.403754   0.000000
    14  C    7.104329   2.429676   1.384481   0.000000
    15  C    6.380326   1.401628   2.395859   2.765461   0.000000
    16  C    7.621442   2.433777   2.771185   2.396650   1.388092
    17  C    7.946132   2.822930   2.412385   1.391372   2.411125
    18  Cl   9.626546   4.564301   4.006043   2.709918   4.028657
    19  H    7.655329   3.411523   2.147433   1.083093   3.848509
    20  Cl   9.011670   4.022357   4.514945   4.015822   2.701730
    21  H    6.417879   2.152813   3.383381   3.848069   1.083012
    22  H    5.283472   2.153483   1.081031   2.131750   3.381550
                   16         17         18         19         20
    16  C    0.000000
    17  C    1.391275   0.000000
    18  Cl   2.742007   1.741649   0.000000
    19  H    3.373848   2.135705   2.824475   0.000000
    20  Cl   1.744076   2.732779   3.202713   4.868078   0.000000
    21  H    2.134469   3.384342   4.876151   4.931077   2.813019
    22  H    3.851958   3.384319   4.841307   2.460922   5.595793
                   21         22
    21  H    0.000000
    22  H    4.286902   0.000000
 Stoichiometry    C12H4Cl5O(1-)
 Framework group  C1[X(C12H4Cl5O)]
 Deg. of freedom    60
 Full point group                 C1      NOp   1
 RotChk:  IX=2 Diff= 2.26D-02
 Largest Abelian subgroup         C1      NOp   1
 Largest concise Abelian subgroup C1      NOp   1
                         Standard orientation:                         
 ---------------------------------------------------------------------
 Center     Atomic      Atomic             Coordinates (Angstroms)
 Number     Number       Type             X           Y           Z
 ---------------------------------------------------------------------
      1          6           0        3.476386    0.591520    0.079371
      2          6           0        2.916371   -0.739389   -0.125242
      3          6           0        1.561775   -1.014518   -0.095717
      4          6           0        2.437932    1.578459    0.276764
      5          6           0        1.101445    1.291309    0.310290
      6          6           0        0.602184   -0.012280    0.133215
      7         17           0        1.021335   -2.658042   -0.413877
      8          1           0        0.398703    2.092483    0.513745
      9         17           0        2.962646    3.231382    0.509756
     10          8           0        4.683885    0.842383    0.016386
     11         17           0        4.091160   -1.988069   -0.420187
     12          6           0       -0.853014   -0.215685    0.208109
     13          6           0       -1.457430   -1.243133    0.949430
     14          6           0       -2.834972   -1.356230    1.029282
     15          6           0       -1.700288    0.689059   -0.446204
     16          6           0       -3.081367    0.588039   -0.350225
     17          6           0       -3.661386   -0.441455    0.384191
     18         17           0       -5.389613   -0.609168    0.520004
     19          1           0       -3.288416   -2.150493    1.609475
     20         17           0       -4.068790    1.759194   -1.184007
     21          1           0       -1.272927    1.478382   -1.052214
     22          1           0       -0.838817   -1.953668    1.479606
 ---------------------------------------------------------------------
 Rotational constants (GHZ):           0.4422943           0.1325536           0.1070956
 Leave Link  202 at Mon Apr  4 22:48:43 2022, MaxMem=  1879048192 cpu:               0.7 elap:               0.1
 (Enter /gpfs/software/gaussian16/sse4/tar/g16/l301.exe)
 Standard basis: 6-311+G(d,p) (5D, 7F)
 Ernie: Thresh=  0.10000D-02 Tol=  0.10000D-05 Strict=F.
 There are   478 symmetry adapted cartesian basis functions of A   symmetry.
 There are   460 symmetry adapted basis functions of A   symmetry.
   460 basis functions,   765 primitive gaussians,   478 cartesian basis functions
    85 alpha electrons       85 beta electrons
       nuclear repulsion energy      1812.5252699504 Hartrees.
 IExCor= 4336 DFT=T Ex+Corr=M062X ExCW=0 ScaHFX=  0.540000
 ScaDFX=  1.000000  1.000000  1.000000  1.000000 ScalE2=  1.000000  1.000000
 IRadAn=      5 IRanWt=     -1 IRanGd=            0 ICorTp=0 IEmpDi=  4
 NAtoms=   22 NActive=   22 NUniq=   22 SFac= 1.00D+00 NAtFMM=   60 NAOKFM=F Big=F
 Integral buffers will be    131072 words long.
 Raffenetti 2 integral format.
 Two-electron integral symmetry is turned on.
 Leave Link  301 at Mon Apr  4 22:48:43 2022, MaxMem=  1879048192 cpu:               0.6 elap:               0.1
 (Enter /gpfs/software/gaussian16/sse4/tar/g16/l302.exe)
 NPDir=0 NMtPBC=     1 NCelOv=     1 NCel=       1 NClECP=     1 NCelD=      1
         NCelK=      1 NCelE2=     1 NClLst=     1 CellRange=     0.0.
 One-electron integrals computed using PRISM.
 One-electron integral symmetry used in STVInt
 NBasis=   460 RedAO= T EigKep=  1.22D-06  NBF=   460
 NBsUse=   456 1.00D-06 EigRej=  8.26D-07 NBFU=   456
 Precomputing XC quadrature grid using
 IXCGrd= 4 IRadAn=           5 IRanWt=          -1 IRanGd=           0 AccXCQ= 0.00D+00.
 Generated NRdTot=       0 NPtTot=           0 NUsed=           0 NTot=          32
 NSgBfM=   467   467   467   467   467 MxSgAt=    22 MxSgA2=    22.
 Leave Link  302 at Mon Apr  4 22:48:47 2022, MaxMem=  1879048192 cpu:              25.3 elap:               4.2
 (Enter /gpfs/software/gaussian16/sse4/tar/g16/l303.exe)
 DipDrv:  MaxL=1.
 Leave Link  303 at Mon Apr  4 22:48:47 2022, MaxMem=  1879048192 cpu:               1.5 elap:               0.3
 (Enter /gpfs/software/gaussian16/sse4/tar/g16/l401.exe)
 Initial guess from the checkpoint file:  "checkpoint.chk"
 B after Tr=    -0.000000   -0.000000   -0.000000
         Rot=    0.999995   -0.003167    0.000638   -0.000705 Ang=  -0.38 deg.
 Guess basis will be translated and rotated to current coordinates.
 JPrj=2 DoOrth=T DoCkMO=T.
 Generating alternative initial guess.
 ExpMin= 4.38D-02 ExpMax= 1.06D+05 ExpMxC= 3.62D+03 IAcc=2 IRadAn=         4 AccDes= 0.00D+00
 Harris functional with IExCor= 1009 and IRadAn=       4 diagonalized for initial guess.
 HarFok:  IExCor= 1009 AccDes= 0.00D+00 IRadAn=         4 IDoV= 1 UseB2=F ITyADJ=14
 ICtDFT=  3500011 ScaDFX=  1.000000  1.000000  1.000000  1.000000
 FoFCou: FMM=F IPFlag=           0 FMFlag=      100000 FMFlg1=           0
         NFxFlg=           0 DoJE=T BraDBF=F KetDBF=T FulRan=T
         wScrn=  0.000000 ICntrl=       500 IOpCl=  0 I1Cent=   200000004 NGrid=           0
         NMat0=    1 NMatS0=      1 NMatT0=    0 NMatD0=    1 NMtDS0=    0 NMtDT0=    0
 Petite list used in FoFCou.
 Harris En= -2834.55892688727    
 Leave Link  401 at Mon Apr  4 22:48:54 2022, MaxMem=  1879048192 cpu:              36.6 elap:               6.1
 (Enter /gpfs/software/gaussian16/sse4/tar/g16/l502.exe)
 Integral symmetry usage will be decided dynamically.
 Closed shell SCF:
 Using DIIS extrapolation, IDIIS=  1040.
 NGot=  1879048192 LenX=  1878583581 LenY=  1878354619
 Requested convergence on RMS density matrix=1.00D-08 within 128 cycles.
 Requested convergence on MAX density matrix=1.00D-06.
 Requested convergence on             energy=1.00D-06.
 No special actions if energy rises.
 Fock matrices will be formed incrementally for  20 cycles.

 Cycle   1  Pass 1  IDiag  1:
 FoFJK:  IHMeth= 1 ICntrl=       0 DoSepK=F KAlg= 0 I1Cent=           0 FoldK=F
 IRaf= 770000000 NMat=       1 IRICut=       1 DoRegI=T DoRafI=F ISym2E= 0 IDoP0=0 IntGTp=1.
 FoFCou: FMM=F IPFlag=           0 FMFlag=      100000 FMFlg1=           0
         NFxFlg=           0 DoJE=F BraDBF=F KetDBF=F FulRan=T
         wScrn=  0.000000 ICntrl=         0 IOpCl=  0 I1Cent=           0 NGrid=           0
         NMat0=    1 NMatS0=      1 NMatT0=    0 NMatD0=    1 NMtDS0=    0 NMtDT0=    0
 Symmetry not used in FoFCou.
 E= -2835.88852406243    
 DIIS: error= 2.82D-03 at cycle   1 NSaved=   1.
 NSaved= 1 IEnMin= 1 EnMin= -2835.88852406243     IErMin= 1 ErrMin= 2.82D-03
 ErrMax= 2.82D-03  0.00D+00 EMaxC= 1.00D-01 BMatC= 1.04D-02 BMatP= 1.04D-02
 IDIUse=3 WtCom= 9.72D-01 WtEn= 2.82D-02
 Coeff-Com:  0.100D+01
 Coeff-En:   0.100D+01
 Coeff:      0.100D+01
 Gap=     0.391 Goal=   None    Shift=    0.000
 GapD=    0.391 DampG=1.000 DampE=1.000 DampFc=1.0000 IDamp=-1.
 RMSDP=1.16D-02 MaxDP=6.91D-01              OVMax= 4.53D-02

 Cycle   2  Pass 1  IDiag  1:
 RMSU=  1.06D-02    CP:  1.03D+00
 E= -2835.90618502599     Delta-E=       -0.017660963560 Rises=F Damp=F
 DIIS: error= 4.33D-04 at cycle   2 NSaved=   2.
 NSaved= 2 IEnMin= 2 EnMin= -2835.90618502599     IErMin= 2 ErrMin= 4.33D-04
 ErrMax= 4.33D-04  0.00D+00 EMaxC= 1.00D-01 BMatC= 2.29D-04 BMatP= 1.04D-02
 IDIUse=3 WtCom= 9.96D-01 WtEn= 4.33D-03
 Coeff-Com: -0.726D-01 0.107D+01
 Coeff-En:   0.000D+00 0.100D+01
 Coeff:     -0.723D-01 0.107D+01
 Gap=     0.194 Goal=   None    Shift=    0.000
 RMSDP=2.04D-03 MaxDP=1.44D-01 DE=-1.77D-02 OVMax= 8.31D-03

 Cycle   3  Pass 1  IDiag  1:
 RMSU=  1.95D-03    CP:  1.03D+00  1.05D+00
 E= -2835.90668543504     Delta-E=       -0.000500409054 Rises=F Damp=F
 DIIS: error= 3.85D-04 at cycle   3 NSaved=   3.
 NSaved= 3 IEnMin= 3 EnMin= -2835.90668543504     IErMin= 3 ErrMin= 3.85D-04
 ErrMax= 3.85D-04  0.00D+00 EMaxC= 1.00D-01 BMatC= 8.69D-05 BMatP= 2.29D-04
 IDIUse=3 WtCom= 9.96D-01 WtEn= 3.85D-03
 Coeff-Com: -0.399D-01 0.404D+00 0.635D+00
 Coeff-En:   0.000D+00 0.000D+00 0.100D+01
 Coeff:     -0.398D-01 0.403D+00 0.637D+00
 Gap=     0.193 Goal=   None    Shift=    0.000
 RMSDP=1.29D-03 MaxDP=1.85D-01 DE=-5.00D-04 OVMax= 4.13D-03

 Cycle   4  Pass 1  IDiag  1:
 RMSU=  9.42D-04    CP:  1.02D+00  1.07D+00  7.69D-01
 E= -2835.90675476747     Delta-E=       -0.000069332427 Rises=F Damp=F
 DIIS: error= 2.79D-04 at cycle   4 NSaved=   4.
 NSaved= 4 IEnMin= 4 EnMin= -2835.90675476747     IErMin= 4 ErrMin= 2.79D-04
 ErrMax= 2.79D-04  0.00D+00 EMaxC= 1.00D-01 BMatC= 2.64D-05 BMatP= 8.69D-05
 IDIUse=3 WtCom= 9.97D-01 WtEn= 2.79D-03
 Coeff-Com: -0.696D-02 0.481D-02 0.346D+00 0.656D+00
 Coeff-En:   0.000D+00 0.000D+00 0.189D+00 0.811D+00
 Coeff:     -0.694D-02 0.479D-02 0.346D+00 0.656D+00
 Gap=     0.193 Goal=   None    Shift=    0.000
 RMSDP=5.17D-04 MaxDP=8.65D-02 DE=-6.93D-05 OVMax= 2.38D-03

 Cycle   5  Pass 1  IDiag  1:
 RMSU=  2.43D-04    CP:  1.03D+00  1.07D+00  9.08D-01  6.55D-01
 E= -2835.90678255030     Delta-E=       -0.000027782834 Rises=F Damp=F
 DIIS: error= 6.69D-05 at cycle   5 NSaved=   5.
 NSaved= 5 IEnMin= 5 EnMin= -2835.90678255030     IErMin= 5 ErrMin= 6.69D-05
 ErrMax= 6.69D-05  0.00D+00 EMaxC= 1.00D-01 BMatC= 3.53D-06 BMatP= 2.64D-05
 IDIUse=1 WtCom= 1.00D+00 WtEn= 0.00D+00
 Coeff-Com:  0.152D-02-0.526D-01 0.967D-01 0.347D+00 0.607D+00
 Coeff:      0.152D-02-0.526D-01 0.967D-01 0.347D+00 0.607D+00
 Gap=     0.193 Goal=   None    Shift=    0.000
 RMSDP=1.62D-04 MaxDP=1.93D-02 DE=-2.78D-05 OVMax= 6.21D-04

 Cycle   6  Pass 1  IDiag  1:
 RMSU=  7.99D-05    CP:  1.02D+00  1.07D+00  9.24D-01  7.33D-01  7.30D-01
 E= -2835.90678614829     Delta-E=       -0.000003597983 Rises=F Damp=F
 DIIS: error= 1.98D-05 at cycle   6 NSaved=   6.
 NSaved= 6 IEnMin= 6 EnMin= -2835.90678614829     IErMin= 6 ErrMin= 1.98D-05
 ErrMax= 1.98D-05  0.00D+00 EMaxC= 1.00D-01 BMatC= 2.77D-07 BMatP= 3.53D-06
 IDIUse=1 WtCom= 1.00D+00 WtEn= 0.00D+00
 Coeff-Com:  0.134D-02-0.273D-01 0.191D-01 0.119D+00 0.292D+00 0.596D+00
 Coeff:      0.134D-02-0.273D-01 0.191D-01 0.119D+00 0.292D+00 0.596D+00
 Gap=     0.193 Goal=   None    Shift=    0.000
 RMSDP=4.75D-05 MaxDP=4.27D-03 DE=-3.60D-06 OVMax= 1.72D-04

 Cycle   7  Pass 1  IDiag  1:
 RMSU=  2.75D-05    CP:  1.02D+00  1.07D+00  9.16D-01  7.61D-01  7.63D-01
                    CP:  1.11D+00
 E= -2835.90678641660     Delta-E=       -0.000000268318 Rises=F Damp=F
 DIIS: error= 7.92D-06 at cycle   7 NSaved=   7.
 NSaved= 7 IEnMin= 7 EnMin= -2835.90678641660     IErMin= 7 ErrMin= 7.92D-06
 ErrMax= 7.92D-06  0.00D+00 EMaxC= 1.00D-01 BMatC= 3.10D-08 BMatP= 2.77D-07
 IDIUse=1 WtCom= 1.00D+00 WtEn= 0.00D+00
 Coeff-Com:  0.388D-03-0.371D-02-0.748D-02-0.509D-02 0.216D-01 0.249D+00
 Coeff-Com:  0.745D+00
 Coeff:      0.388D-03-0.371D-02-0.748D-02-0.509D-02 0.216D-01 0.249D+00
 Coeff:      0.745D+00
 Gap=     0.193 Goal=   None    Shift=    0.000
 RMSDP=1.34D-05 MaxDP=6.91D-04 DE=-2.68D-07 OVMax= 1.20D-04

 Cycle   8  Pass 1  IDiag  1:
 RMSU=  1.06D-05    CP:  1.02D+00  1.07D+00  9.13D-01  7.66D-01  7.76D-01
                    CP:  1.15D+00  1.07D+00
 E= -2835.90678645452     Delta-E=       -0.000000037919 Rises=F Damp=F
 DIIS: error= 2.59D-06 at cycle   8 NSaved=   8.
 NSaved= 8 IEnMin= 8 EnMin= -2835.90678645452     IErMin= 8 ErrMin= 2.59D-06
 ErrMax= 2.59D-06  0.00D+00 EMaxC= 1.00D-01 BMatC= 5.64D-09 BMatP= 3.10D-08
 IDIUse=1 WtCom= 1.00D+00 WtEn= 0.00D+00
 Coeff-Com: -0.105D-04 0.209D-02-0.588D-02-0.176D-01-0.308D-01 0.251D-01
 Coeff-Com:  0.349D+00 0.678D+00
 Coeff:     -0.105D-04 0.209D-02-0.588D-02-0.176D-01-0.308D-01 0.251D-01
 Coeff:      0.349D+00 0.678D+00
 Gap=     0.193 Goal=   None    Shift=    0.000
 RMSDP=6.95D-06 MaxDP=6.75D-04 DE=-3.79D-08 OVMax= 2.92D-05

 Cycle   9  Pass 1  IDiag  1:
 RMSU=  4.79D-06    CP:  1.02D+00  1.07D+00  9.13D-01  7.63D-01  7.85D-01
                    CP:  1.19D+00  1.13D+00  9.70D-01
 E= -2835.90678646135     Delta-E=       -0.000000006830 Rises=F Damp=F
 DIIS: error= 7.17D-07 at cycle   9 NSaved=   9.
 NSaved= 9 IEnMin= 9 EnMin= -2835.90678646135     IErMin= 9 ErrMin= 7.17D-07
 ErrMax= 7.17D-07  0.00D+00 EMaxC= 1.00D-01 BMatC= 3.89D-10 BMatP= 5.64D-09
 IDIUse=1 WtCom= 1.00D+00 WtEn= 0.00D+00
 Coeff-Com: -0.460D-04 0.116D-02-0.136D-02-0.514D-02-0.130D-01-0.183D-01
 Coeff-Com:  0.454D-01 0.235D+00 0.756D+00
 Coeff:     -0.460D-04 0.116D-02-0.136D-02-0.514D-02-0.130D-01-0.183D-01
 Coeff:      0.454D-01 0.235D+00 0.756D+00
 Gap=     0.193 Goal=   None    Shift=    0.000
 RMSDP=4.05D-06 MaxDP=5.67D-04 DE=-6.83D-09 OVMax= 1.34D-05

 Cycle  10  Pass 1  IDiag  1:
 RMSU=  1.30D-06    CP:  1.02D+00  1.07D+00  9.12D-01  7.66D-01  7.80D-01
                    CP:  1.20D+00  1.18D+00  1.02D+00  8.64D-01
 E= -2835.90678646187     Delta-E=       -0.000000000520 Rises=F Damp=F
 DIIS: error= 2.74D-07 at cycle  10 NSaved=  10.
 NSaved=10 IEnMin=10 EnMin= -2835.90678646187     IErMin=10 ErrMin= 2.74D-07
 ErrMax= 2.74D-07  0.00D+00 EMaxC= 1.00D-01 BMatC= 5.93D-11 BMatP= 3.89D-10
 IDIUse=1 WtCom= 1.00D+00 WtEn= 0.00D+00
 Coeff-Com: -0.153D-04 0.203D-03 0.613D-04 0.827D-04-0.170D-02-0.981D-02
 Coeff-Com: -0.166D-01 0.109D-01 0.272D+00 0.744D+00
 Coeff:     -0.153D-04 0.203D-03 0.613D-04 0.827D-04-0.170D-02-0.981D-02
 Coeff:     -0.166D-01 0.109D-01 0.272D+00 0.744D+00
 Gap=     0.193 Goal=   None    Shift=    0.000
 RMSDP=9.47D-07 MaxDP=1.24D-04 DE=-5.20D-10 OVMax= 6.30D-06

 Cycle  11  Pass 1  IDiag  1:
 RMSU=  3.66D-07    CP:  1.02D+00  1.07D+00  9.12D-01  7.65D-01  7.80D-01
                    CP:  1.20D+00  1.18D+00  1.05D+00  9.67D-01  9.96D-01
 E= -2835.90678646185     Delta-E=        0.000000000020 Rises=F Damp=F
 DIIS: error= 1.68D-07 at cycle  11 NSaved=  11.
 NSaved=11 IEnMin=10 EnMin= -2835.90678646187     IErMin=11 ErrMin= 1.68D-07
 ErrMax= 1.68D-07  0.00D+00 EMaxC= 1.00D-01 BMatC= 2.21D-11 BMatP= 5.93D-11
 IDIUse=1 WtCom= 1.00D+00 WtEn= 0.00D+00
 Coeff-Com:  0.231D-05-0.161D-03 0.331D-03 0.128D-02 0.201D-02-0.152D-02
 Coeff-Com: -0.191D-01-0.535D-01-0.251D-01 0.417D+00 0.679D+00
 Coeff:      0.231D-05-0.161D-03 0.331D-03 0.128D-02 0.201D-02-0.152D-02
 Coeff:     -0.191D-01-0.535D-01-0.251D-01 0.417D+00 0.679D+00
 Gap=     0.193 Goal=   None    Shift=    0.000
 RMSDP=4.81D-07 MaxDP=6.93D-05 DE= 2.00D-11 OVMax= 2.73D-06

 Cycle  12  Pass 1  IDiag  1:
 RMSU=  2.05D-07    CP:  1.02D+00  1.07D+00  9.12D-01  7.66D-01  7.80D-01
                    CP:  1.19D+00  1.18D+00  1.05D+00  9.74D-01  1.08D+00
                    CP:  1.02D+00
 E= -2835.90678646224     Delta-E=       -0.000000000383 Rises=F Damp=F
 DIIS: error= 5.40D-08 at cycle  12 NSaved=  12.
 NSaved=12 IEnMin=12 EnMin= -2835.90678646224     IErMin=12 ErrMin= 5.40D-08
 ErrMax= 5.40D-08  0.00D+00 EMaxC= 1.00D-01 BMatC= 1.79D-12 BMatP= 2.21D-11
 IDIUse=1 WtCom= 1.00D+00 WtEn= 0.00D+00
 Coeff-Com:  0.308D-05-0.922D-04 0.119D-03 0.506D-03 0.962D-03 0.648D-03
 Coeff-Com: -0.411D-02-0.234D-01-0.487D-01 0.553D-01 0.257D+00 0.762D+00
 Coeff:      0.308D-05-0.922D-04 0.119D-03 0.506D-03 0.962D-03 0.648D-03
 Coeff:     -0.411D-02-0.234D-01-0.487D-01 0.553D-01 0.257D+00 0.762D+00
 Gap=     0.193 Goal=   None    Shift=    0.000
 RMSDP=1.76D-07 MaxDP=1.26D-05 DE=-3.83D-10 OVMax= 1.32D-06

 Cycle  13  Pass 1  IDiag  1:
 RMSU=  7.21D-08    CP:  1.02D+00  1.07D+00  9.12D-01  7.66D-01  7.80D-01
[truncated: 457,422 more chars]
