# Supplementary material for: Gas Phase Reactivity of Isomeric Hydroxylated Polychlorinated Biphenyls
Source: J Am Soc Mass Spectrom. 2024 Apr 19;35(5):1021–9. doi: 10.1021/jasms.4c00035 (PMC11066962; doi:10.1021/jasms.4c00035)
Supplement: Supplementary file 3 — js4c00035_si_003.zip [file js4c00035_si_003.zip › Claculated geometries/4-OH-CB35__25_0_1_FAILED.out]

 Entering Gaussian System, Link 0=/gpfs/software/gaussian16/sse4/tar/g16/g16
 Initial command:
 /gpfs/software/gaussian16/sse4/tar/g16/l1.exe "/tmp/Gau-13832.inp" -scrdir="/tmp/"
 Entering Link 1 = /gpfs/software/gaussian16/sse4/tar/g16/l1.exe PID=     13833.
  
 Copyright (c) 1988,1990,1992,1993,1995,1998,2003,2009,2016,
            Gaussian, Inc.  All Rights Reserved.
  
 This is part of the Gaussian(R) 16 program.  It is based on
 the Gaussian(R) 09 system (copyright 2009, Gaussian, Inc.),
 the Gaussian(R) 03 system (copyright 2003, Gaussian, Inc.),
 the Gaussian(R) 98 system (copyright 1998, Gaussian, Inc.),
 the Gaussian(R) 94 system (copyright 1995, Gaussian, Inc.),
 the Gaussian 92(TM) system (copyright 1992, Gaussian, Inc.),
 the Gaussian 90(TM) system (copyright 1990, Gaussian, Inc.),
 the Gaussian 88(TM) system (copyright 1988, Gaussian, Inc.),
 the Gaussian 86(TM) system (copyright 1986, Carnegie Mellon
 University), and the Gaussian 82(TM) system (copyright 1983,
 Carnegie Mellon University). Gaussian is a federally registered
 trademark of Gaussian, Inc.
  
 This software contains proprietary and confidential information,
 including trade secrets, belonging to Gaussian, Inc.
  
 This software is provided under written license and may be
 used, copied, transmitted, or stored only in accord with that
 written license.
  
 The following legend is applicable only to US Government
 contracts under FAR:
  
                    RESTRICTED RIGHTS LEGEND
  
 Use, reproduction and disclosure by the US Government is
 subject to restrictions as set forth in subparagraphs (a)
 and (c) of the Commercial Computer Software - Restricted
 Rights clause in FAR 52.227-19.
  
 Gaussian, Inc.
 340 Quinnipiac St., Bldg. 40, Wallingford CT 06492
  
  
 ---------------------------------------------------------------
 Warning -- This program may not be used in any manner that
 competes with the business of Gaussian, Inc. or will provide
 assistance to any competitor of Gaussian, Inc.  The licensee
 of this program is prohibited from giving any competitor of
 Gaussian, Inc. access to this program.  By using this program,
 the user acknowledges that Gaussian, Inc. is engaged in the
 business of creating and licensing software in the field of
 computational chemistry and represents and warrants to the
 licensee that it is not a competitor of Gaussian, Inc. and that
 it will not use this program in any manner prohibited above.
 ---------------------------------------------------------------
  

 Cite this work as:
 Gaussian 16, Revision A.03,
 M. J. Frisch, G. W. Trucks, H. B. Schlegel, G. E. Scuseria, 
 M. A. Robb, J. R. Cheeseman, G. Scalmani, V. Barone, 
 G. A. Petersson, H. Nakatsuji, X. Li, M. Caricato, A. V. Marenich, 
 J. Bloino, B. G. Janesko, R. Gomperts, B. Mennucci, H. P. Hratchian, 
 J. V. Ortiz, A. F. Izmaylov, J. L. Sonnenberg, D. Williams-Young, 
 F. Ding, F. Lipparini, F. Egidi, J. Goings, B. Peng, A. Petrone, 
 T. Henderson, D. Ranasinghe, V. G. Zakrzewski, J. Gao, N. Rega, 
 G. Zheng, W. Liang, M. Hada, M. Ehara, K. Toyota, R. Fukuda, 
 J. Hasegawa, M. Ishida, T. Nakajima, Y. Honda, O. Kitao, H. Nakai, 
 T. Vreven, K. Throssell, J. A. Montgomery, Jr., J. E. Peralta, 
 F. Ogliaro, M. J. Bearpark, J. J. Heyd, E. N. Brothers, K. N. Kudin, 
 V. N. Staroverov, T. A. Keith, R. Kobayashi, J. Normand, 
 K. Raghavachari, A. P. Rendell, J. C. Burant, S. S. Iyengar, 
 J. Tomasi, M. Cossi, J. M. Millam, M. Klene, C. Adamo, R. Cammi, 
 J. W. Ochterski, R. L. Martin, K. Morokuma, O. Farkas, 
 J. B. Foresman, and D. J. Fox, Gaussian, Inc., Wallingford CT, 2016.
 
 ******************************************
 Gaussian 16:  ES64L-G16RevA.03 25-Dec-2016
                 6-Jul-2022 
 ******************************************
 %Chk=checkpoint
 %Mem=5gb
 %NProc=5
 Will use up to    5 processors via shared memory.
 -------------------------------------------------
 #p M062X/6-311+G** opt int=ultrafine freq pop=nbo
 -------------------------------------------------
 1/18=20,19=15,26=4,38=1/1,3;
 2/9=110,12=2,17=6,18=5,40=1/2;
 3/5=4,6=6,7=111,11=2,25=1,30=1,71=1,74=-55,75=-5/1,2,3;
 4//1;
 5/5=2,38=5/2;
 6/7=2,8=2,9=2,10=2,28=1,40=1/1,7;
 7//1,2,3,16;
 1/18=20,19=15,26=4/3(2);
 2/9=110/2;
 99//99;
 2/9=110/2;
 3/5=4,6=6,7=111,11=2,25=1,30=1,71=1,74=-55,75=-5/1,2,3;
 4/5=5,16=3,69=1/1;
 5/5=2,38=5/2;
 7//1,2,3,16;
 1/18=20,19=15,26=4/3(-5);
 2/9=110/2;
 6/7=2,8=2,9=2,10=2,19=2,28=1,40=1/1,7;
 99/9=1/99;
 Leave Link    1 at Wed Jul  6 02:56:10 2022, MaxMem=   671088640 cpu:              59.6 elap:              14.9
 (Enter /gpfs/software/gaussian16/sse4/tar/g16/l101.exe)
 ---
 ...
 ---
 Symbolic Z-matrix:
 Charge = -1 Multiplicity = 1
 C                    -8.11599  -1.60301   6.82983 
 C                    -7.28586  -2.59648   7.33833 
 C                    -5.98237  -2.88648   6.81301 
 C                    -7.50263  -0.93512   5.74385 
 C                    -6.20736  -1.20708   5.20492 
 C                    -5.37288  -2.20424   5.71498 
 H                    -5.92566  -0.57475   4.36647 
 O                    -9.26592  -1.36226   7.30916 
 H                    -7.71193  -3.14855   8.18429 
 C                    -3.96722  -2.51341   5.1452 
 C                    -3.1424   -3.51892   5.67009 
 C                    -1.86254  -3.79776   5.14813 
 C                    -3.36438  -1.81446   4.03397 
 C                    -2.07386  -2.0972    3.50933 
 C                    -1.32816  -3.09046   4.07124 
 Cl                    0.23725  -3.43503   3.43627 
 Cl                   -0.92852  -5.05165   5.86262 
 H                    -1.62884  -1.55768   2.66442 
 H                    -3.87821  -1.01302   3.52497 
 H                    -3.43552  -4.14767   6.51207 
 
 ITRead=  0  0  0  0  0  0  0  0  0  0  0  0  0  0  0  0  0  0  0  0
 MicOpt= -1 -1 -1 -1 -1 -1 -1 -1 -1 -1 -1 -1 -1 -1 -1 -1 -1 -1 -1 -1
 NAtoms=     20 NQM=       20 NQMF=       0 NMMI=      0 NMMIF=      0
                NMic=       0 NMicF=      0.
                    Isotopes and Nuclear Properties:
 (Nuclear quadrupole moments (NQMom) in fm**2, nuclear magnetic moments (NMagM)
  in nuclear magnetons)

  Atom         1           2           3           4           5           6           7           8           9          10
 IAtWgt=          12          12          12          12          12          12           1          16           1          12
 AtmWgt=  12.0000000  12.0000000  12.0000000  12.0000000  12.0000000  12.0000000   1.0078250  15.9949146   1.0078250  12.0000000
 NucSpn=           0           0           0           0           0           0           1           0           1           0
 AtZEff=  -0.0000000  -0.0000000  -0.0000000  -0.0000000  -0.0000000  -0.0000000  -0.0000000  -0.0000000  -0.0000000  -0.0000000
 NQMom=    0.0000000   0.0000000   0.0000000   0.0000000   0.0000000   0.0000000   0.0000000   0.0000000   0.0000000   0.0000000
 NMagM=    0.0000000   0.0000000   0.0000000   0.0000000   0.0000000   0.0000000   2.7928460   0.0000000   2.7928460   0.0000000
 AtZNuc=   6.0000000   6.0000000   6.0000000   6.0000000   6.0000000   6.0000000   1.0000000   8.0000000   1.0000000   6.0000000

  Atom        11          12          13          14          15          16          17          18          19          20
 IAtWgt=          12          12          12          12          12          35          35           1           1           1
 AtmWgt=  12.0000000  12.0000000  12.0000000  12.0000000  12.0000000  34.9688527  34.9688527   1.0078250   1.0078250   1.0078250
 NucSpn=           0           0           0           0           0           3           3           1           1           1
 AtZEff=  -0.0000000  -0.0000000  -0.0000000  -0.0000000  -0.0000000  -0.0000000  -0.0000000  -0.0000000  -0.0000000  -0.0000000
 NQMom=    0.0000000   0.0000000   0.0000000   0.0000000   0.0000000  -8.1650000  -8.1650000   0.0000000   0.0000000   0.0000000
 NMagM=    0.0000000   0.0000000   0.0000000   0.0000000   0.0000000   0.8218740   0.8218740   2.7928460   2.7928460   2.7928460
 AtZNuc=   6.0000000   6.0000000   6.0000000   6.0000000   6.0000000  17.0000000  17.0000000   1.0000000   1.0000000   1.0000000
 Leave Link  101 at Wed Jul  6 02:56:10 2022, MaxMem=   671088640 cpu:               1.0 elap:               0.2
 (Enter /gpfs/software/gaussian16/sse4/tar/g16/l103.exe)

 GradGradGradGradGradGradGradGradGradGradGradGradGradGradGradGradGradGrad
 Berny optimization.
 Initialization pass.
                           ----------------------------
                           !    Initial Parameters    !
                           ! (Angstroms and Degrees)  !
 --------------------------                            --------------------------
 ! Name  Definition              Value          Derivative Info.                !
 --------------------------------------------------------------------------------
 ! R1    R(1,2)                  1.3909         estimate D2E/DX2                !
 ! R2    R(1,4)                  1.4148         estimate D2E/DX2                !
 ! R3    R(1,8)                  1.2689         estimate D2E/DX2                !
 ! R4    R(2,3)                  1.435          estimate D2E/DX2                !
 ! R5    R(2,9)                  1.0963         estimate D2E/DX2                !
 ! R6    R(3,6)                  1.4292         estimate D2E/DX2                !
 ! R7    R(4,5)                  1.429          estimate D2E/DX2                !
 ! R8    R(5,6)                  1.3967         estimate D2E/DX2                !
 ! R9    R(5,7)                  1.0873         estimate D2E/DX2                !
 ! R10   R(6,10)                 1.5479         estimate D2E/DX2                !
 ! R11   R(10,11)                1.4025         estimate D2E/DX2                !
 ! R12   R(10,13)                1.4446         estimate D2E/DX2                !
 ! R13   R(11,12)                1.41           estimate D2E/DX2                !
 ! R14   R(11,20)                1.091          estimate D2E/DX2                !
 ! R15   R(12,15)                1.3948         estimate D2E/DX2                !
 ! R16   R(12,17)                1.719          estimate D2E/DX2                !
 ! R17   R(13,14)                1.4215         estimate D2E/DX2                !
 ! R18   R(13,19)                1.0795         estimate D2E/DX2                !
 ! R19   R(14,15)                1.3632         estimate D2E/DX2                !
 ! R20   R(14,18)                1.0968         estimate D2E/DX2                !
 ! R21   R(15,16)                1.7241         estimate D2E/DX2                !
 ! A1    A(2,1,4)              111.0424         estimate D2E/DX2                !
 ! A2    A(2,1,8)              122.567          estimate D2E/DX2                !
 ! A3    A(4,1,8)              126.3906         estimate D2E/DX2                !
 ! A4    A(1,2,3)              123.5487         estimate D2E/DX2                !
 ! A5    A(1,2,9)              114.1934         estimate D2E/DX2                !
 ! A6    A(3,2,9)              122.2579         estimate D2E/DX2                !
 ! A7    A(2,3,6)              124.9014         estimate D2E/DX2                !
 ! A8    A(1,4,5)              126.3412         estimate D2E/DX2                !
 ! A9    A(4,5,6)              122.6617         estimate D2E/DX2                !
 ! A10   A(4,5,7)              114.5177         estimate D2E/DX2                !
 ! A11   A(6,5,7)              122.8206         estimate D2E/DX2                !
 ! A12   A(3,6,5)              111.5046         estimate D2E/DX2                !
 ! A13   A(3,6,10)             125.0796         estimate D2E/DX2                !
 ! A14   A(5,6,10)             123.4158         estimate D2E/DX2                !
 ! A15   A(6,10,11)            122.6498         estimate D2E/DX2                !
 ! A16   A(6,10,13)            124.4349         estimate D2E/DX2                !
 ! A17   A(11,10,13)           112.9152         estimate D2E/DX2                !
 ! A18   A(10,11,12)           122.4839         estimate D2E/DX2                !
 ! A19   A(10,11,20)           122.9591         estimate D2E/DX2                !
 ! A20   A(12,11,20)           114.557          estimate D2E/DX2                !
 ! A21   A(11,12,15)           122.2261         estimate D2E/DX2                !
 ! A22   A(11,12,17)           118.918          estimate D2E/DX2                !
 ! A23   A(15,12,17)           118.8559         estimate D2E/DX2                !
 ! A24   A(10,13,14)           124.5092         estimate D2E/DX2                !
 ! A25   A(10,13,19)           121.5519         estimate D2E/DX2                !
 ! A26   A(14,13,19)           113.9389         estimate D2E/DX2                !
 ! A27   A(13,14,15)           119.3016         estimate D2E/DX2                !
 ! A28   A(13,14,18)           123.6989         estimate D2E/DX2                !
 ! A29   A(15,14,18)           116.9995         estimate D2E/DX2                !
 ! A30   A(12,15,14)           118.564          estimate D2E/DX2                !
 ! A31   A(12,15,16)           122.0637         estimate D2E/DX2                !
 ! A32   A(14,15,16)           119.3723         estimate D2E/DX2                !
 ! D1    D(4,1,2,3)              0.0099         estimate D2E/DX2                !
 ! D2    D(4,1,2,9)           -179.9894         estimate D2E/DX2                !
 ! D3    D(8,1,2,3)           -179.9942         estimate D2E/DX2                !
 ! D4    D(8,1,2,9)              0.0065         estimate D2E/DX2                !
 ! D5    D(2,1,4,5)             -0.0096         estimate D2E/DX2                !
 ! D6    D(8,1,4,5)            179.9947         estimate D2E/DX2                !
 ! D7    D(1,2,3,6)              0.0028         estimate D2E/DX2                !
 ! D8    D(9,2,3,6)           -179.9979         estimate D2E/DX2                !
 ! D9    D(2,3,6,5)             -0.0158         estimate D2E/DX2                !
 ! D10   D(2,3,6,10)           179.9878         estimate D2E/DX2                !
 ! D11   D(1,4,5,6)             -0.0041         estimate D2E/DX2                !
 ! D12   D(1,4,5,7)            179.9939         estimate D2E/DX2                !
 ! D13   D(4,5,6,3)              0.016          estimate D2E/DX2                !
 ! D14   D(4,5,6,10)          -179.9875         estimate D2E/DX2                !
 ! D15   D(7,5,6,3)           -179.9818         estimate D2E/DX2                !
 ! D16   D(7,5,6,10)             0.0146         estimate D2E/DX2                !
 ! D17   D(3,6,10,11)           -0.0038         estimate D2E/DX2                !
 ! D18   D(3,6,10,13)          180.0            estimate D2E/DX2                !
 ! D19   D(5,6,10,11)         -179.9998         estimate D2E/DX2                !
 ! D20   D(5,6,10,13)            0.004          estimate D2E/DX2                !
 ! D21   D(6,10,11,12)         179.9878         estimate D2E/DX2                !
 ! D22   D(6,10,11,20)          -0.0154         estimate D2E/DX2                !
 ! D23   D(13,10,11,12)         -0.0155         estimate D2E/DX2                !
 ! D24   D(13,10,11,20)        179.9812         estimate D2E/DX2                !
 ! D25   D(6,10,13,14)        -179.9882         estimate D2E/DX2                !
 ! D26   D(6,10,13,19)           0.0155         estimate D2E/DX2                !
 ! D27   D(11,10,13,14)          0.0152         estimate D2E/DX2                !
 ! D28   D(11,10,13,19)       -179.981          estimate D2E/DX2                !
 ! D29   D(10,11,12,15)          0.0044         estimate D2E/DX2                !
 ! D30   D(10,11,12,17)       -179.9976         estimate D2E/DX2                !
 ! D31   D(20,11,12,15)       -179.9926         estimate D2E/DX2                !
 ! D32   D(20,11,12,17)          0.0054         estimate D2E/DX2                !
 ! D33   D(11,12,15,14)          0.0092         estimate D2E/DX2                !
 ! D34   D(11,12,15,16)       -179.9944         estimate D2E/DX2                !
 ! D35   D(17,12,15,14)       -179.9888         estimate D2E/DX2                !
 ! D36   D(17,12,15,16)          0.0076         estimate D2E/DX2                !
 ! D37   D(10,13,14,15)         -0.003          estimate D2E/DX2                !
 ! D38   D(10,13,14,18)        179.9981         estimate D2E/DX2                !
 ! D39   D(19,13,14,15)        179.9935         estimate D2E/DX2                !
 ! D40   D(19,13,14,18)         -0.0054         estimate D2E/DX2                !
 ! D41   D(13,14,15,12)         -0.0096         estimate D2E/DX2                !
 ! D42   D(13,14,15,16)        179.994          estimate D2E/DX2                !
 ! D43   D(18,14,15,12)        179.9893         estimate D2E/DX2                !
 ! D44   D(18,14,15,16)         -0.0071         estimate D2E/DX2                !
 --------------------------------------------------------------------------------
 Trust Radius=3.00D-01 FncErr=1.00D-07 GrdErr=1.00D-06 EigMax=2.50D+02 EigMin=1.00D-04
 Number of steps in this run=    107 maximum allowed number of steps=    120.
 GradGradGradGradGradGradGradGradGradGradGradGradGradGradGradGradGradGrad

 Leave Link  103 at Wed Jul  6 02:56:10 2022, MaxMem=   671088640 cpu:               0.1 elap:               0.0
 (Enter /gpfs/software/gaussian16/sse4/tar/g16/l202.exe)
                          Input orientation:                          
 ---------------------------------------------------------------------
 Center     Atomic      Atomic             Coordinates (Angstroms)
 Number     Number       Type             X           Y           Z
 ---------------------------------------------------------------------
      1          6           0       -8.115990   -1.603010    6.829830
      2          6           0       -7.285860   -2.596480    7.338330
      3          6           0       -5.982370   -2.886480    6.813010
      4          6           0       -7.502630   -0.935120    5.743850
      5          6           0       -6.207360   -1.207080    5.204920
      6          6           0       -5.372880   -2.204240    5.714980
      7          1           0       -5.925660   -0.574750    4.366470
      8          8           0       -9.265920   -1.362260    7.309160
      9          1           0       -7.711930   -3.148550    8.184290
     10          6           0       -3.967220   -2.513410    5.145200
     11          6           0       -3.142400   -3.518920    5.670090
     12          6           0       -1.862540   -3.797760    5.148130
     13          6           0       -3.364380   -1.814460    4.033970
     14          6           0       -2.073860   -2.097200    3.509330
     15          6           0       -1.328160   -3.090460    4.071240
     16         17           0        0.237250   -3.435030    3.436270
     17         17           0       -0.928520   -5.051650    5.862620
     18          1           0       -1.628840   -1.557680    2.664420
     19          1           0       -3.878210   -1.013020    3.524970
     20          1           0       -3.435520   -4.147670    6.512070
 ---------------------------------------------------------------------
                    Distance matrix (angstroms):
                    1          2          3          4          5
     1  C    0.000000
     2  C    1.390924   0.000000
     3  C    2.489962   1.434973   0.000000
     4  C    1.414793   2.312893   2.694828   0.000000
     5  C    2.537708   2.764965   2.336013   1.429032   0.000000
     6  C    3.021427   2.539411   1.429195   2.479382   1.396727
     7  H    3.452971   3.843109   3.366433   2.124589   1.087288
     8  O    1.268880   2.333407   3.653917   2.396213   3.715736
     9  H    2.094402   1.096342   2.222716   3.301337   3.861306
    10  C    4.569365   3.978705   2.642272   3.917717   2.593895
    11  C    5.454567   4.560941   3.125968   5.068833   3.867165
    12  C    6.837447   5.970967   4.535996   6.352968   5.058884
    13  C    5.517186   5.187326   3.965623   4.563118   3.134098
    14  C    6.912111   6.486560   5.178196   5.984568   4.555564
    15  C    7.476427   6.812641   5.405606   6.750348   5.351537
    16  Cl   9.200498   8.516245   7.098377   8.454597   7.044493
    17  Cl   8.030463   6.972901   5.579660   7.757503   6.563493
    18  H    7.709462   7.411236   6.158712   6.661222   5.247848
    19  H    5.406382   5.353610   4.329959   4.250402   2.878338
    20  H    5.336953   4.232495   2.857903   5.239468   4.247212
                    6          7          8          9         10
     6  C    0.000000
     7  H    2.186157   0.000000
     8  O    4.290233   4.520723   0.000000
     9  H    3.529925   4.938720   2.524197   0.000000
    10  C    1.547939   2.863618   5.838158   4.864393   0.000000
    11  C    2.589486   4.256066   6.695911   5.228669   1.402458
    12  C    3.896551   5.244781   8.087753   6.622319   2.465612
    13  C    2.647979   2.864890   6.764579   6.156797   1.444569
    14  C    3.969872   4.229528   8.167287   7.399218   2.536555
    15  C    4.455000   5.249092   8.745218   7.594279   2.907063
    16  Cl   6.179071   6.857692  10.469283   9.263651   4.631133
    17  Cl   5.280329   6.874046   9.231268   7.417991   4.023811
    18  H    4.872555   4.725017   8.940738   8.366828   3.540580
    19  H    2.906749   2.256602   6.593139   6.400559   2.210031
    20  H    2.857558   4.854910   6.510563   4.699175   2.195870
                   11         12         13         14         15
    11  C    0.000000
    12  C    1.410048   0.000000
    13  C    2.373046   2.725868   0.000000
    14  C    2.798562   2.371123   1.421489   0.000000
    15  C    2.455884   1.394822   2.403280   1.363223   0.000000
    16  Cl   4.052039   2.733342   3.994400   2.671396   1.724072
    17  Cl   2.699554   1.719049   4.444859   3.946967   2.686079
    18  H    3.895045   3.352818   2.225691   1.096812   2.102134
    19  H    3.379718   3.801625   1.079541   2.105082   3.334205
    20  H    1.090952   2.111169   3.404396   3.882653   3.393569
                   16         17         18         19         20
    16  Cl   0.000000
    17  Cl   3.140009   0.000000
    18  H    2.757261   4.788189   0.000000
    19  H    4.776087   5.520490   2.469183   0.000000
    20  H    4.843309   2.742994   4.977605   4.352559   0.000000
 Stoichiometry    C12H5Cl2O(1-)
 Framework group  C1[X(C12H5Cl2O)]
 Deg. of freedom    54
 Full point group                 C1      NOp   1
 Largest Abelian subgroup         C1      NOp   1
 Largest concise Abelian subgroup C1      NOp   1
                         Standard orientation:                         
 ---------------------------------------------------------------------
 Center     Atomic      Atomic             Coordinates (Angstroms)
 Number     Number       Type             X           Y           Z
 ---------------------------------------------------------------------
      1          6           0        4.779185    0.115936    0.000019
      2          6           0        3.902093    1.195464   -0.000207
      3          6           0        2.473833    1.056822   -0.000288
      4          6           0        4.074687   -1.110980   -0.000075
      5          6           0        2.654776   -1.272173   -0.000168
      6          6           0        1.773169   -0.188838   -0.000093
      7          1           0        2.318045   -2.306004   -0.000335
      8          8           0        6.039843    0.260150    0.000196
      9          1           0        4.394932    2.174788   -0.000332
     10          6           0        0.232944   -0.343184    0.000091
     11          6           0       -0.637659    0.756334    0.000160
     12          6           0       -2.040267    0.611675    0.000074
     13          6           0       -0.461047   -1.610131    0.000287
     14          6           0       -1.875268   -1.753701    0.000216
     15          6           0       -2.659095   -0.638357    0.000006
     16         17           0       -4.374564   -0.810370   -0.000240
     17         17           0       -3.021509    2.023161    0.000107
     18          1           0       -2.388536   -2.723006    0.000337
     19          1           0        0.074404   -2.547521    0.000567
     20          1           0       -0.288453    1.789887    0.000335
 ---------------------------------------------------------------------
 Rotational constants (GHZ):           1.4630246           0.1915011           0.1693360
 Leave Link  202 at Wed Jul  6 02:56:10 2022, MaxMem=   671088640 cpu:               0.1 elap:               0.0
 (Enter /gpfs/software/gaussian16/sse4/tar/g16/l301.exe)
 Standard basis: 6-311+G(d,p) (5D, 7F)
 Ernie: Thresh=  0.10000D-02 Tol=  0.10000D-05 Strict=F.
 There are   391 symmetry adapted cartesian basis functions of A   symmetry.
 There are   376 symmetry adapted basis functions of A   symmetry.
   376 basis functions,   614 primitive gaussians,   391 cartesian basis functions
    60 alpha electrons       60 beta electrons
       nuclear repulsion energy      1005.2397121985 Hartrees.
 IExCor= 4336 DFT=T Ex+Corr=M062X ExCW=0 ScaHFX=  0.540000
 ScaDFX=  1.000000  1.000000  1.000000  1.000000 ScalE2=  1.000000  1.000000
 IRadAn=      5 IRanWt=     -1 IRanGd=            0 ICorTp=0 IEmpDi=  4
 NAtoms=   20 NActive=   20 NUniq=   20 SFac= 1.00D+00 NAtFMM=   60 NAOKFM=F Big=F
 Integral buffers will be    131072 words long.
 Raffenetti 2 integral format.
 Two-electron integral symmetry is turned on.
 Leave Link  301 at Wed Jul  6 02:56:10 2022, MaxMem=   671088640 cpu:               0.3 elap:               0.1
 (Enter /gpfs/software/gaussian16/sse4/tar/g16/l302.exe)
 NPDir=0 NMtPBC=     1 NCelOv=     1 NCel=       1 NClECP=     1 NCelD=      1
         NCelK=      1 NCelE2=     1 NClLst=     1 CellRange=     0.0.
 One-electron integrals computed using PRISM.
 One-electron integral symmetry used in STVInt
 NBasis=   376 RedAO= T EigKep=  1.45D-06  NBF=   376
 NBsUse=   372 1.00D-06 EigRej=  8.85D-07 NBFU=   372
 Precomputing XC quadrature grid using
 IXCGrd= 4 IRadAn=           5 IRanWt=          -1 IRanGd=           0 AccXCQ= 0.00D+00.
 Generated NRdTot=       0 NPtTot=           0 NUsed=           0 NTot=          32
 NSgBfM=   384   384   384   384   384 MxSgAt=    20 MxSgA2=    20.
 Leave Link  302 at Wed Jul  6 02:56:10 2022, MaxMem=   671088640 cpu:               2.2 elap:               0.5
 (Enter /gpfs/software/gaussian16/sse4/tar/g16/l303.exe)
 DipDrv:  MaxL=1.
 Leave Link  303 at Wed Jul  6 02:56:11 2022, MaxMem=   671088640 cpu:               0.3 elap:               0.1
 (Enter /gpfs/software/gaussian16/sse4/tar/g16/l401.exe)
 ExpMin= 4.38D-02 ExpMax= 1.06D+05 ExpMxC= 3.62D+03 IAcc=3 IRadAn=         5 AccDes= 0.00D+00
 Harris functional with IExCor= 1009 and IRadAn=       5 diagonalized for initial guess.
 HarFok:  IExCor= 1009 AccDes= 0.00D+00 IRadAn=         5 IDoV= 1 UseB2=F ITyADJ=14
 ICtDFT=  3500011 ScaDFX=  1.000000  1.000000  1.000000  1.000000
 FoFCou: FMM=F IPFlag=           0 FMFlag=      100000 FMFlg1=           0
         NFxFlg=           0 DoJE=T BraDBF=F KetDBF=T FulRan=T
         wScrn=  0.000000 ICntrl=       500 IOpCl=  0 I1Cent=   200000004 NGrid=           0
         NMat0=    1 NMatS0=      1 NMatT0=    0 NMatD0=    1 NMtDS0=    0 NMtDT0=    0
 Petite list used in FoFCou.
 Harris En= -1455.04607784479    
 JPrj=0 DoOrth=F DoCkMO=F.
 Leave Link  401 at Wed Jul  6 02:56:15 2022, MaxMem=   671088640 cpu:              20.3 elap:               4.1
 (Enter /gpfs/software/gaussian16/sse4/tar/g16/l502.exe)
 Integral symmetry usage will be decided dynamically.
 Closed shell SCF:
 Using DIIS extrapolation, IDIIS=  1040.
 NGot=   671088640 LenX=   670776934 LenY=   670623612
 Requested convergence on RMS density matrix=1.00D-08 within 128 cycles.
 Requested convergence on MAX density matrix=1.00D-06.
 Requested convergence on             energy=1.00D-06.
 No special actions if energy rises.
 Fock matrices will be formed incrementally for  20 cycles.

 Cycle   1  Pass 1  IDiag  1:
 FoFJK:  IHMeth= 1 ICntrl=       0 DoSepK=F KAlg= 0 I1Cent=           0 FoldK=F
 IRaf= 820000000 NMat=       1 IRICut=       1 DoRegI=T DoRafI=F ISym2E= 0 IDoP0=0 IntGTp=1.
 FoFCou: FMM=F IPFlag=           0 FMFlag=      100000 FMFlg1=           0
         NFxFlg=           0 DoJE=F BraDBF=F KetDBF=F FulRan=T
         wScrn=  0.000000 ICntrl=         0 IOpCl=  0 I1Cent=           0 NGrid=           0
         NMat0=    1 NMatS0=      1 NMatT0=    0 NMatD0=    1 NMtDS0=    0 NMtDT0=    0
 Symmetry not used in FoFCou.
 E= -1455.18778853898    
 DIIS: error= 3.42D-02 at cycle   1 NSaved=   1.
 NSaved= 1 IEnMin= 1 EnMin= -1455.18778853898     IErMin= 1 ErrMin= 3.42D-02
 ErrMax= 3.42D-02  0.00D+00 EMaxC= 1.00D-01 BMatC= 5.59D-01 BMatP= 5.59D-01
 IDIUse=3 WtCom= 6.58D-01 WtEn= 3.42D-01
 Coeff-Com:  0.100D+01
 Coeff-En:   0.100D+01
 Coeff:      0.100D+01
 Gap=     0.362 Goal=   None    Shift=    0.000
 GapD=    0.362 DampG=1.000 DampE=0.500 DampFc=0.5000 IDamp=-1.
 Damping current iteration by 5.00D-01
 RMSDP=7.19D+00 MaxDP=5.67D+02              OVMax= 9.98D-01

 Cycle   2  Pass 1  IDiag  1:
 RMSU=  3.48D+00    CP:  3.00D+00
 E= -1454.22485757342     Delta-E=        0.962930965566 Rises=F Damp=T
 DIIS: error= 4.30D-02 at cycle   2 NSaved=   2.
 NSaved= 2 IEnMin= 1 EnMin= -1455.18778853898     IErMin= 1 ErrMin= 3.42D-02
 ErrMax= 4.30D-02  0.00D+00 EMaxC= 1.00D-01 BMatC= 3.10D-01 BMatP= 5.59D-01
 IDIUse=3 WtCom= 5.70D-01 WtEn= 4.30D-01
 Coeff-Com:  0.380D+00 0.620D+00
 Coeff-En:   0.827D+00 0.173D+00
 Coeff:      0.572D+00 0.428D+00
 Gap=    -0.297 Goal=   None    Shift=    0.000
 RMSDP=3.59D+00 MaxDP=2.83D+02 DE= 9.63D-01 OVMax= 8.22D-01

 Cycle   3  Pass 1  IDiag  1:
 RMSU=  1.47D-02    CP:  9.24D-01  1.12D-03
 E= -1455.29514899270     Delta-E=       -1.070291419279 Rises=F Damp=F
 DIIS: error= 4.84D-02 at cycle   3 NSaved=   3.
 NSaved= 3 IEnMin= 3 EnMin= -1455.29514899270     IErMin= 1 ErrMin= 3.42D-02
 ErrMax= 4.84D-02  0.00D+00 EMaxC= 1.00D-01 BMatC= 2.94D-01 BMatP= 3.10D-01
 IDIUse=3 WtCom= 5.16D-01 WtEn= 4.84D-01
 EnCoef did     1 forward-backward iterations
 Coeff-Com:  0.142D+00 0.434D+00 0.424D+00
 Coeff-En:   0.292D+00 0.113D+00 0.595D+00
 Coeff:      0.215D+00 0.279D+00 0.507D+00
 Gap=     0.130 Goal=   None    Shift=    0.000
 RMSDP=1.49D-02 MaxDP=1.17D+00 DE=-1.07D+00 OVMax= 4.97D-01

 Cycle   4  Pass 1  IDiag  1:
 RMSU=  1.28D-02    CP:  8.44D-01  1.34D-03  8.87D-01
 E= -1455.37430078561     Delta-E=       -0.079151792914 Rises=F Damp=F
 DIIS: error= 5.18D-02 at cycle   4 NSaved=   4.
 NSaved= 4 IEnMin= 4 EnMin= -1455.37430078561     IErMin= 1 ErrMin= 3.42D-02
 ErrMax= 5.18D-02  0.00D+00 EMaxC= 1.00D-01 BMatC= 2.27D-01 BMatP= 2.94D-01
 IDIUse=3 WtCom= 4.82D-01 WtEn= 5.18D-01
 Coeff-Com:  0.707D-01 0.250D+00 0.394D+00 0.285D+00
 Coeff-En:   0.000D+00 0.000D+00 0.450D+00 0.550D+00
 Coeff:      0.340D-01 0.121D+00 0.423D+00 0.422D+00
 Gap=     0.072 Goal=   None    Shift=    0.000
 RMSDP=1.78D-02 MaxDP=1.52D+00 DE=-7.92D-02 OVMax= 5.36D-01

 Cycle   5  Pass 1  IDiag  1:
 RMSU=  1.08D-02    CP:  9.51D-01  3.25D-03  1.15D+00  5.01D-01
 E= -1455.50937875438     Delta-E=       -0.135077968771 Rises=F Damp=F
 DIIS: error= 3.35D-02 at cycle   5 NSaved=   5.
 NSaved= 5 IEnMin= 5 EnMin= -1455.50937875438     IErMin= 5 ErrMin= 3.35D-02
 ErrMax= 3.35D-02  0.00D+00 EMaxC= 1.00D-01 BMatC= 1.22D-01 BMatP= 2.27D-01
 IDIUse=3 WtCom= 6.65D-01 WtEn= 3.35D-01
 Coeff-Com:  0.251D-03 0.882D-01 0.215D+00 0.348D+00 0.349D+00
 Coeff-En:   0.000D+00 0.000D+00 0.000D+00 0.385D+00 0.615D+00
 Coeff:      0.167D-03 0.586D-01 0.143D+00 0.360D+00 0.438D+00
 Gap=     0.117 Goal=   None    Shift=    0.000
 RMSDP=1.05D-02 MaxDP=8.87D-01 DE=-1.35D-01 OVMax= 3.01D-01

 Cycle   6  Pass 1  IDiag  1:
 RMSU=  6.45D-03    CP:  1.01D+00  4.70D-03  1.27D+00  6.79D-01  1.15D+00
 E= -1455.63643933052     Delta-E=       -0.127060576142 Rises=F Damp=F
 DIIS: error= 1.02D-02 at cycle   6 NSaved=   6.
 NSaved= 6 IEnMin= 6 EnMin= -1455.63643933052     IErMin= 6 ErrMin= 1.02D-02
 ErrMax= 1.02D-02  0.00D+00 EMaxC= 1.00D-01 BMatC= 1.23D-02 BMatP= 1.22D-01
 IDIUse=3 WtCom= 8.98D-01 WtEn= 1.02D-01
 Coeff-Com: -0.192D-01 0.291D-01-0.343D-01 0.624D-01 0.259D+00 0.703D+00
 Coeff-En:   0.000D+00 0.000D+00 0.000D+00 0.000D+00 0.947D-01 0.905D+00
 Coeff:     -0.172D-01 0.261D-01-0.308D-01 0.560D-01 0.242D+00 0.723D+00
 Gap=     0.114 Goal=   None    Shift=    0.000
 RMSDP=1.99D-03 MaxDP=1.84D-01 DE=-1.27D-01 OVMax= 5.05D-02

 Cycle   7  Pass 1  IDiag  1:
 RMSU=  1.24D-03    CP:  1.02D+00  4.78D-03  1.29D+00  7.09D-01  1.25D+00
                    CP:  8.60D-01
 E= -1455.64713383380     Delta-E=       -0.010694503274 Rises=F Damp=F
 DIIS: error= 3.13D-03 at cycle   7 NSaved=   7.
 NSaved= 7 IEnMin= 7 EnMin= -1455.64713383380     IErMin= 7 ErrMin= 3.13D-03
 ErrMax= 3.13D-03  0.00D+00 EMaxC= 1.00D-01 BMatC= 1.48D-03 BMatP= 1.23D-02
 IDIUse=3 WtCom= 9.69D-01 WtEn= 3.13D-02
 Coeff-Com: -0.975D-02 0.103D-01-0.478D-01-0.256D-01 0.917D-01 0.443D+00
 Coeff-Com:  0.538D+00
 Coeff-En:   0.000D+00 0.000D+00 0.000D+00 0.000D+00 0.000D+00 0.545D-01
 Coeff-En:   0.945D+00
 Coeff:     -0.945D-02 0.994D-02-0.463D-01-0.248D-01 0.888D-01 0.431D+00
 Coeff:      0.551D+00
 Gap=     0.119 Goal=   None    Shift=    0.000
 RMSDP=1.06D-03 MaxDP=1.15D-01 DE=-1.07D-02 OVMax= 1.91D-02

 Cycle   8  Pass 1  IDiag  1:
 RMSU=  5.74D-04    CP:  1.02D+00  4.88D-03  1.31D+00  7.11D-01  1.29D+00
                    CP:  9.04D-01  6.98D-01
 E= -1455.64874729552     Delta-E=       -0.001613461725 Rises=F Damp=F
 DIIS: error= 1.54D-03 at cycle   8 NSaved=   8.
 NSaved= 8 IEnMin= 8 EnMin= -1455.64874729552     IErMin= 8 ErrMin= 1.54D-03
 ErrMax= 1.54D-03  0.00D+00 EMaxC= 1.00D-01 BMatC= 2.16D-04 BMatP= 1.48D-03
 IDIUse=3 WtCom= 9.85D-01 WtEn= 1.54D-02
 Coeff-Com: -0.277D-02 0.300D-02-0.111D-01-0.209D-01 0.117D-01 0.610D-01
 Coeff-Com:  0.258D+00 0.702D+00
 Coeff-En:   0.000D+00 0.000D+00 0.000D+00 0.000D+00 0.000D+00 0.000D+00
 Coeff-En:   0.199D-01 0.980D+00
 Coeff:     -0.273D-02 0.296D-02-0.109D-01-0.206D-01 0.116D-01 0.600D-01
 Coeff:      0.254D+00 0.706D+00
 Gap=     0.120 Goal=   None    Shift=    0.000
 RMSDP=1.26D-03 MaxDP=1.25D-01 DE=-1.61D-03 OVMax= 7.41D-03

 Cycle   9  Pass 1  IDiag  1:
 RMSU=  2.23D-04    CP:  1.03D+00  5.06D-03  1.33D+00  7.08D-01  1.34D+00
                    CP:  9.56D-01  8.14D-01  9.88D-01
 E= -1455.64897401137     Delta-E=       -0.000226715852 Rises=F Damp=F
 DIIS: error= 1.01D-03 at cycle   9 NSaved=   9.
 NSaved= 9 IEnMin= 9 EnMin= -1455.64897401137     IErMin= 9 ErrMin= 1.01D-03
 ErrMax= 1.01D-03  0.00D+00 EMaxC= 1.00D-01 BMatC= 6.94D-05 BMatP= 2.16D-04
 IDIUse=3 WtCom= 9.90D-01 WtEn= 1.01D-02
 Coeff-Com:  0.886D-04 0.523D-03 0.397D-02-0.116D-01-0.408D-02-0.462D-01
 Coeff-Com:  0.494D-01 0.362D+00 0.646D+00
 Coeff-En:   0.000D+00 0.000D+00 0.000D+00 0.000D+00 0.000D+00 0.000D+00
 Coeff-En:   0.000D+00 0.000D+00 0.100D+01
 Coeff:      0.877D-04 0.518D-03 0.393D-02-0.115D-01-0.404D-02-0.457D-01
 Coeff:      0.489D-01 0.358D+00 0.650D+00
 Gap=     0.120 Goal=   None    Shift=    0.000
 RMSDP=2.51D-04 MaxDP=2.71D-02 DE=-2.27D-04 OVMax= 2.68D-03

 Cycle  10  Pass 1  IDiag  1:
 RMSU=  9.22D-05    CP:  1.03D+00  5.09D-03  1.34D+00  7.08D-01  1.35D+00
                    CP:  9.62D-01  8.49D-01  1.09D+00  1.11D+00
 E= -1455.64902722419     Delta-E=       -0.000053212822 Rises=F Damp=F
 DIIS: error= 7.11D-04 at cycle  10 NSaved=  10.
 NSaved=10 IEnMin=10 EnMin= -1455.64902722419     IErMin=10 ErrMin= 7.11D-04
 ErrMax= 7.11D-04  0.00D+00 EMaxC= 1.00D-01 BMatC= 3.15D-05 BMatP= 6.94D-05
 IDIUse=3 WtCom= 9.93D-01 WtEn= 7.11D-03
 Coeff-Com:  0.819D-03-0.101D-02 0.410D-02-0.577D-02 0.197D-02-0.222D-01
 Coeff-Com: -0.135D-01 0.110D-01 0.198D+00 0.827D+00
 Coeff-En:   0.000D+00 0.000D+00 0.000D+00 0.000D+00 0.000D+00 0.000D+00
 Coeff-En:   0.000D+00 0.000D+00 0.000D+00 0.100D+01
 Coeff:      0.814D-03-0.100D-02 0.407D-02-0.573D-02 0.196D-02-0.220D-01
 Coeff:     -0.134D-01 0.109D-01 0.196D+00 0.828D+00
 Gap=     0.119 Goal=   None    Shift=    0.000
 RMSDP=1.13D-04 MaxDP=6.32D-03 DE=-5.32D-05 OVMax= 1.87D-03

 Cycle  11  Pass 1  IDiag  1:
 RMSU=  6.60D-05    CP:  1.03D+00  5.10D-03  1.34D+00  7.08D-01  1.35D+00
                    CP:  9.59D-01  8.79D-01  1.14D+00  1.23D+00  1.22D+00
 E= -1455.64905387586     Delta-E=       -0.000026651664 Rises=F Damp=F
 DIIS: error= 4.61D-04 at cycle  11 NSaved=  11.
 NSaved=11 IEnMin=11 EnMin= -1455.64905387586     IErMin=11 ErrMin= 4.61D-04
 ErrMax= 4.61D-04  0.00D+00 EMaxC= 1.00D-01 BMatC= 1.27D-05 BMatP= 3.15D-05
 IDIUse=3 WtCom= 9.95D-01 WtEn= 4.61D-03
 Coeff-Com:  0.722D-03-0.116D-02 0.177D-02-0.282D-02 0.373D-02 0.380D-02
 Coeff-Com: -0.501D-02-0.453D-01-0.561D-01 0.105D+00 0.996D+00
 Coeff-En:   0.000D+00 0.000D+00 0.000D+00 0.000D+00 0.000D+00 0.000D+00
 Coeff-En:   0.000D+00 0.000D+00 0.000D+00 0.000D+00 0.100D+01
 Coeff:      0.718D-03-0.115D-02 0.176D-02-0.281D-02 0.371D-02 0.379D-02
 Coeff:     -0.499D-02-0.451D-01-0.559D-01 0.104D+00 0.996D+00
 Gap=     0.119 Goal=   None    Shift=    0.000
 RMSDP=8.64D-05 MaxDP=6.01D-03 DE=-2.67D-05 OVMax= 1.51D-03

 Cycle  12  Pass 1  IDiag  1:
 RMSU=  1.76D-05    CP:  1.03D+00  5.11D-03  1.34D+00  7.08D-01  1.36D+00
                    CP:  9.61D-01  9.00D-01  1.15D+00  1.32D+00  1.51D+00
                    CP:  1.39D+00
 E= -1455.64906515852     Delta-E=       -0.000011282657 Rises=F Damp=F
 DIIS: error= 2.42D-04 at cycle  12 NSaved=  12.
 NSaved=12 IEnMin=12 EnMin= -1455.64906515852     IErMin=12 ErrMin= 2.42D-04
 ErrMax= 2.42D-04  0.00D+00 EMaxC= 1.00D-01 BMatC= 4.38D-06 BMatP= 1.27D-05
 IDIUse=3 WtCom= 9.98D-01 WtEn= 2.42D-03
 Coeff-Com:  0.383D-03-0.612D-03 0.309D-03-0.130D-02 0.252D-02 0.103D-01
 Coeff-Com:  0.108D-01 0.129D-02-0.661D-01-0.324D+00 0.526D+00 0.841D+00
 Coeff-En:   0.000D+00 0.000D+00 0.000D+00 0.000D+00 0.000D+00 0.000D+00
 Coeff-En:   0.000D+00 0.000D+00 0.000D+00 0.000D+00 0.000D+00 0.100D+01
 Coeff:      0.382D-03-0.610D-03 0.308D-03-0.129D-02 0.252D-02 0.103D-01
 Coeff:      0.107D-01 0.128D-02-0.659D-01-0.323D+00 0.524D+00 0.841D+00
 Gap=     0.119 Goal=   None    Shift=    0.000
 RMSDP=6.18D-05 MaxDP=5.06D-03 DE=-1.13D-05 OVMax= 8.29D-04

 Cycle  13  Pass 1  IDiag  1:
 RMSU=  1.37D-05    CP:  1.03D+00  5.11D-03  1.34D+00  7.08D-01  1.36D+00
                    CP:  9.59D-01  9.09D-01  1.15D+00  1.33D+00  1.76D+00
                    CP:  1.69D+00  1.47D+00
 E= -1455.64906960008     Delta-E=       -0.000004441566 Rises=F Damp=F
 DIIS: error= 1.17D-04 at cycle  13 NSaved=  13.
 NSaved=13 IEnMin=13 EnMin= -1455.64906960008     IErMin=13 ErrMin= 1.17D-04
 ErrMax= 1.17D-04  0.00D+00 EMaxC= 1.00D-01 BMatC= 9.19D-07 BMatP= 4.38D-06
 IDIUse=3 WtCom= 9.99D-01 WtEn= 1.17D-03
 Coeff-Com:  0.473D-04-0.709D-04-0.837D-04-0.534D-03 0.302D-03 0.221D-02
 Coeff-Com:  0.868D-02 0.258D-01 0.118D-01-0.179D+00-0.169D+00 0.322D+00
 Coeff-Com:  0.978D+00
 Coeff-En:   0.000D+00 0.000D+00 0.000D+00 0.000D+00 0.000D+00 0.000D+00
 Coeff-En:   0.000D+00 0.000D+00 0.000D+00 0.000D+00 0.000D+00 0.000D+00
 Coeff-En:   0.100D+01
 Coeff:      0.472D-04-0.708D-04-0.837D-04-0.533D-03 0.302D-03 0.221D-02
 Coeff:      0.867D-02 0.258D-01 0.118D-01-0.179D+00-0.169D+00 0.321D+00
 Coeff:      0.978D+00
 Gap=     0.119 Goal=   None    Shift=    0.000
 RMSDP=5.55D-05 MaxDP=4.94D-03 DE=-4.44D-06 OVMax= 6.22D-04

 Cycle  14  Pass 1  IDiag  1:
 RMSU=  6.68D-06    CP:  1.03D+00  5.11D-03  1.34D+00  7.07D-01  1.35D+00
                    CP:  9.57D-01  9.18D-01  1.15D+00  1.34D+00  1.80D+00
                    CP:  1.98D+00  1.72D+00  1.24D+00
 E= -1455.64907076212     Delta-E=       -0.000001162042 Rises=F Damp=F
 DIIS: error= 3.04D-05 at cycle  14 NSaved=  14.
 NSaved=14 IEnMin=14 EnMin= -1455.64907076212     IErMin=14 ErrMin= 3.04D-05
 ErrMax= 3.04D-05  0.00D+00 EMaxC= 1.00D-01 BMatC= 7.45D-08 BMatP= 9.19D-07
 IDIUse=1 WtCom= 1.00D+00 WtEn= 0.00D+00
 Coeff-Com: -0.342D-04 0.558D-04-0.224D-04-0.231D-03 0.136D-04-0.975D-03
 Coeff-Com:  0.216D-02 0.112D-01 0.164D-01-0.230D-01-0.132D+00-0.144D-02
 Coeff-Com:  0.346D+00 0.783D+00
 Coeff:     -0.342D-04 0.558D-04-0.224D-04-0.231D-03 0.136D-04-0.975D-03
 Coeff:      0.216D-02 0.112D-01 0.164D-01-0.230D-01-0.132D+00-0.144D-02
 Coeff:      0.346D+00 0.783D+00
 Gap=     0.119 Goal=   None    Shift=    0.000
 RMSDP=1.66D-05 MaxDP=1.15D-03 DE=-1.16D-06 OVMax= 1.73D-04

 Cycle  15  Pass 1  IDiag  1:
 RMSU=  2.04D-06    CP:  1.03D+00  5.10D-03  1.34D+00  7.07D-01  1.35D+00
                    CP:  9.56D-01  9.18D-01  1.15D+00  1.34D+00  1.82D+00
                    CP:  2.04D+00  1.73D+00  1.41D+00  1.27D+00
 E= -1455.64907084529     Delta-E=       -0.000000083165 Rises=F Damp=F
 DIIS: error= 1.07D-05 at cycle  15 NSaved=  15.
 NSaved=15 IEnMin=15 EnMin= -1455.64907084529     IErMin=15 ErrMin= 1.07D-05
 ErrMax= 1.07D-05  0.00D+00 EMaxC= 1.00D-01 BMatC= 1.60D-08 BMatP= 7.45D-08
 IDIUse=1 WtCom= 1.00D+00 WtEn= 0.00D+00
 Coeff-Com: -0.279D-04 0.403D-04-0.201D-04-0.939D-04 0.964D-04-0.679D-03
 Coeff-Com: -0.200D-03 0.417D-03 0.308D-02 0.701D-02-0.204D-01-0.261D-01
 Coeff-Com: -0.547D-02 0.297D+00 0.746D+00
 Coeff:     -0.279D-04 0.403D-04-0.201D-04-0.939D-04 0.964D-04-0.679D-03
 Coeff:     -0.200D-03 0.417D-03 0.308D-02 0.701D-02-0.204D-01-0.261D-01
 Coeff:     -0.547D-02 0.297D+00 0.746D+00
 Gap=     0.119 Goal=   None    Shift=    0.000
 RMSDP=4.72D-06 MaxDP=4.84D-04 DE=-8.32D-08 OVMax= 6.07D-05

 Cycle  16  Pass 1  IDiag  1:
 RMSU=  8.44D-07    CP:  1.03D+00  5.11D-03  1.34D+00  7.07D-01  1.35D+00
                    CP:  9.56D-01  9.18D-01  1.16D+00  1.34D+00  1.82D+00
                    CP:  2.05D+00  1.74D+00  1.46D+00  1.33D+00  1.31D+00
 E= -1455.64907086062     Delta-E=       -0.000000015327 Rises=F Damp=F
 DIIS: error= 5.38D-06 at cycle  16 NSaved=  16.
 NSaved=16 IEnMin=16 EnMin= -1455.64907086062     IErMin=16 ErrMin= 5.38D-06
 ErrMax= 5.38D-06  0.00D+00 EMaxC= 1.00D-01 BMatC= 4.20D-09 BMatP= 1.60D-08
 IDIUse=1 WtCom= 1.00D+00 WtEn= 0.00D+00
 Coeff-Com: -0.673D-05 0.100D-04-0.220D-04-0.269D-04 0.958D-04 0.935D-04
 Coeff-Com: -0.122D-03-0.175D-02-0.316D-02-0.374D-02 0.258D-01 0.145D-01
 Coeff-Com: -0.589D-01-0.146D+00 0.746D-01 0.110D+01
 Coeff:     -0.673D-05 0.100D-04-0.220D-04-0.269D-04 0.958D-04 0.935D-04
 Coeff:     -0.122D-03-0.175D-02-0.316D-02-0.374D-02 0.258D-01 0.145D-01
 Coeff:     -0.589D-01-0.146D+00 0.746D-01 0.110D+01
 Gap=     0.119 Goal=   None    Shift=    0.000
 RMSDP=3.98D-06 MaxDP=4.19D-04 DE=-1.53D-08 OVMax= 4.09D-05

 Cycle  17  Pass 1  IDiag  1:
 RMSU=  6.27D-07    CP:  1.03D+00  5.11D-03  1.34D+00  7.07D-01  1.35D+00
                    CP:  9.56D-01  9.19D-01  1.16D+00  1.35D+00  1.82D+00
                    CP:  2.07D+00  1.75D+00  1.48D+00  1.39D+00  1.51D+00
                    CP:  1.42D+00
 E= -1455.64907086546     Delta-E=       -0.000000004845 Rises=F Damp=F
 DIIS: error= 2.09D-06 at cycle  17 NSaved=  17.
 NSaved=17 IEnMin=17 EnMin= -1455.64907086546     IErMin=17 ErrMin= 2.09D-06
 ErrMax= 2.09D-06  0.00D+00 EMaxC= 1.00D-01 BMatC= 5.78D-10 BMatP= 4.20D-09
 IDIUse=1 WtCom= 1.00D+00 WtEn= 0.00D+00
 Coeff-Com: -0.131D-05 0.234D-05-0.361D-05-0.282D-05 0.363D-04 0.961D-04
 Coeff-Com:  0.619D-04-0.448D-03-0.117D-02-0.377D-02 0.102D-01 0.948D-02
 Coeff-Com: -0.120D-01-0.966D-01-0.976D-01 0.295D+00 0.897D+00
 Coeff:     -0.131D-05 0.234D-05-0.361D-05-0.282D-05 0.363D-04 0.961D-04
 Coeff:      0.619D-04-0.448D-03-0.117D-02-0.377D-02 0.102D-01 0.948D-02
 Coeff:     -0.120D-01-0.966D-01-0.976D-01 0.295D+00 0.897D+00
 Gap=     0.119 Goal=   None    Shift=    0.000
 RMSDP=1.24D-06 MaxDP=1.17D-04 DE=-4.84D-09 OVMax= 1.84D-05

 Cycle  18  Pass 1  IDiag  1:
 RMSU=  1.62D-07    CP:  1.03D+00  5.11D-03  1.34D+00  7.07D-01  1.35D+00
                    CP:  9.56D-01  9.19D-01  1.16D+00  1.35D+00  1.82D+00
                    CP:  2.07D+00  1.76D+00  1.49D+00  1.40D+00  1.61D+00
                    CP:  1.71D+00  1.27D+00
 E= -1455.64907086616     Delta-E=       -0.000000000696 Rises=F Damp=F
 DIIS: error= 7.62D-07 at cycle  18 NSaved=  18.
 NSaved=18 IEnMin=18 EnMin= -1455.64907086616     IErMin=18 ErrMin= 7.62D-07
 ErrMax= 7.62D-07  0.00D+00 EMaxC= 1.00D-01 BMatC= 5.61D-11 BMatP= 5.78D-10
 IDIUse=1 WtCom= 1.00D+00 WtEn= 0.00D+00
 Coeff-Com: -0.801D-07 0.203D-06 0.177D-05 0.814D-06 0.550D-05 0.210D-04
 Coeff-Com:  0.515D-04 0.610D-04-0.259D-04-0.140D-02 0.689D-03 0.173D-02
 Coeff-Com:  0.375D-02-0.208D-01-0.468D-01-0.403D-01 0.325D+00 0.778D+00
 Coeff:     -0.801D-07 0.203D-06 0.177D-05 0.814D-06 0.550D-05 0.210D-04
 Coeff:      0.515D-04 0.610D-04-0.259D-04-0.140D-02 0.689D-03 0.173D-02
 Coeff:      0.375D-02-0.208D-01-0.468D-01-0.403D-01 0.325D+00 0.778D+00
 Gap=     0.119 Goal=   None    Shift=    0.000
 RMSDP=5.43D-07 MaxDP=5.66D-05 DE=-6.96D-10 OVMax= 8.04D-06

 Cycle  19  Pass 1  IDiag  1:
 RMSU=  6.85D-08    CP:  1.03D+00  5.11D-03  1.34D+00  7.07D-01  1.35D+00
                    CP:  9.56D-01  9.19D-01  1.16D+00  1.35D+00  1.82D+00
                    CP:  2.07D+00  1.76D+00  1.50D+00  1.40D+00  1.63D+00
                    CP:  1.77D+00  1.40D+00  1.22D+00
 E= -1455.64907086628     Delta-E=       -0.000000000127 Rises=F Damp=F
 DIIS: error= 2.17D-07 at cycle  19 NSaved=  19.
 NSaved=19 IEnMin=19 EnMin= -1455.64907086628     IErMin=19 ErrMin= 2.17D-07
 ErrMax= 2.17D-07  0.00D+00 EMaxC= 1.00D-01 BMatC= 3.72D-12 BMatP= 5.61D-11
 IDIUse=1 WtCom= 1.00D+00 WtEn= 0.00D+00
 Coeff-Com: -0.263D-07-0.580D-07 0.110D-05 0.235D-06-0.503D-07-0.411D-05
 Coeff-Com:  0.930D-05 0.649D-04 0.126D-03 0.376D-05-0.973D-03-0.812D-03
 Coeff-Com:  0.244D-02 0.842D-02 0.644D-02-0.491D-01-0.690D-01 0.247D+00
 Coeff-Com:  0.855D+00
 Coeff:     -0.263D-07-0.580D-07 0.110D-05 0.235D-06-0.503D-07-0.411D-05
 Coeff:      0.930D-05 0.649D-04 0.126D-03 0.376D-05-0.973D-03-0.812D-03
 Coeff:      0.244D-02 0.842D-02 0.644D-02-0.491D-01-0.690D-01 0.247D+00
 Coeff:      0.855D+00
 Gap=     0.119 Goal=   None    Shift=    0.000
 RMSDP=1.43D-07 MaxDP=9.91D-06 DE=-1.27D-10 OVMax= 5.41D-06

 Cycle  20  Pass 1  IDiag  1:
 RMSU=  3.48D-08    CP:  1.03D+00  5.11D-03  1.34D+00  7.07D-01  1.35D+00
                    CP:  9.56D-01  9.19D-01  1.16D+00  1.35D+00  1.82D+00
                    CP:  2.07D+00  1.76D+00  1.50D+00  1.40D+00  1.63D+00
                    CP:  1.79D+00  1.44D+00  1.43D+00  1.27D+00
 E= -1455.64907086628     Delta-E=        0.000000000002 Rises=F Damp=F
 DIIS: error= 1.97D-07 at cycle  20 NSaved=  20.
 NSaved=20 IEnMin=19 EnMin= -1455.64907086628     IErMin=20 ErrMin= 1.97D-07
 ErrMax= 1.97D-07  0.00D+00 EMaxC= 1.00D-01 BMatC= 8.60D-13 BMatP= 3.72D-12
 IDIUse=1 WtCom= 1.00D+00 WtEn= 0.00D+00
 Coeff-Com:  0.787D-07-0.225D-06 0.118D-06-0.203D-06-0.714D-06-0.474D-05
 Coeff-Com: -0.554D-05 0.811D-06 0.281D-04 0.249D-03-0.152D-03-0.551D-03
 Coeff-Com: -0.384D-03 0.521D-02 0.104D-01-0.467D-02-0.848D-01-0.660D-01
 Coeff-Com:  0.275D+00 0.865D+00
 Coeff:      0.787D-07-0.225D-06 0.118D-06-0.203D-06-0.714D-06-0.474D-05
 Coeff:     -0.554D-05 0.811D-06 0.281D-04 0.249D-03-0.152D-03-0.551D-03
 Coeff:     -0.384D-03 0.521D-02 0.104D-01-0.467D-02-0.848D-01-0.660D-01
 Coeff:      0.275D+00 0.865D+00
 Gap=     0.119 Goal=   None    Shift=    0.000
 RMSDP=4.61D-08 MaxDP=4.12D-06 DE= 1.82D-12 OVMax= 5.04D-06

 Cycle  21  Pass 1  IDiag  1:
 Restarting incremental Fock formation.
 E= -1455.64907086633     Delta-E=       -0.000000000045 Rises=F Damp=F
 DIIS: error= 1.78D-07 at cycle  21 NSaved=  20.
 NSaved=20 IEnMin=20 EnMin= -1455.64907086633     IErMin=20 ErrMin= 1.78D-07
 ErrMax= 1.78D-07  0.00D+00 EMaxC= 1.00D-01 BMatC= 5.50D-13 BMatP= 8.60D-13
 IDIUse=1 WtCom= 1.00D+00 WtEn= 0.00D+00
 Coeff-Com:  0.379D-07-0.302D-06 0.773D-07 0.125D-07 0.472D-06-0.471D-05
 Coeff-Com: -0.298D-04-0.504D-04 0.537D-04 0.417D-03 0.153D-03-0.121D-02
 Coeff-Com: -0.212D-02 0.500D-03 0.209D-01 0.373D-02-0.124D+00-0.273D+00
 Coeff-Com:  0.353D+00 0.102D+01
 Coeff:      0.379D-07-0.302D-06 0.773D-07 0.125D-07 0.472D-06-0.471D-05
 Coeff:     -0.298D-04-0.504D-04 0.537D-04 0.417D-03 0.153D-03-0.121D-02
 Coeff:     -0.212D-02 0.500D-03 0.209D-01 0.373D-02-0.124D+00-0.273D+00
 Coeff:      0.353D+00 0.102D+01
 Gap=     0.119 Goal=   None    Shift=    0.000
 RMSDP=6.82D-08 MaxDP=5.05D-06 DE=-4.55D-11 OVMax= 6.27D-06

 Cycle  22  Pass 1  IDiag  1:
 RMSU=  5.27D-08    CP:  1.00D+00
 E= -1455.64907086637     Delta-E=       -0.000000000044 Rises=F Damp=F
 DIIS: error= 1.53D-07 at cycle  22 NSaved=  20.
 NSaved=20 IEnMin=20 EnMin= -1455.64907086637     IErMin=20 ErrMin= 1.53D-07
 ErrMax= 1.53D-07  0.00D+00 EMaxC= 1.00D-01 BMatC= 3.30D-13 BMatP= 5.50D-13
 IDIUse=1 WtCom= 1.00D+00 WtEn= 0.00D+00
 Coeff-Com: -0.129D-06 0.164D-06 0.199D-06 0.398D-05 0.266D-05-0.908D-05
 Coeff-Com: -0.365D-04-0.155D-03 0.231D-03 0.448D-03 0.361D-04-0.395D-02
 Coeff-Com: -0.745D-02 0.651D-02 0.560D-01 0.194D-01-0.231D+00-0.508D+00
 Coeff-Com:  0.892D-01 0.158D+01
 Coeff:     -0.129D-06 0.164D-06 0.199D-06 0.398D-05 0.266D-05-0.908D-05
 Coeff:     -0.365D-04-0.155D-03 0.231D-03 0.448D-03 0.361D-04-0.395D-02
 Coeff:     -0.745D-02 0.651D-02 0.560D-01 0.194D-01-0.231D+00-0.508D+00
 Coeff:      0.892D-01 0.158D+01
 Gap=     0.119 Goal=   None    Shift=    0.000
 RMSDP=6.95D-08 MaxDP=2.93D-06 DE=-4.37D-11 OVMax= 1.01D-05

 Cycle  23  Pass 1  IDiag  1:
 RMSU=  4.18D-08    CP:  1.00D+00  2.04D+00
 E= -1455.64907086637     Delta-E=        0.000000000000 Rises=F Damp=F
 DIIS: error= 1.14D-07 at cycle  23 NSaved=  20.
 NSaved=20 IEnMin=19 EnMin= -1455.64907086637     IErMin=20 ErrMin= 1.14D-07
 ErrMax= 1.14D-07  0.00D+00 EMaxC= 1.00D-01 BMatC= 1.93D-13 BMatP= 3.30D-13
 IDIUse=1 WtCom= 1.00D+00 WtEn= 0.00D+00
 Coeff-Com:  0.920D-08-0.323D-06 0.716D-06 0.360D-05 0.236D-04 0.369D-04
 Coeff-Com: -0.310D-04-0.329D-03-0.106D-03 0.890D-03 0.155D-02-0.101D-02
 Coeff-Com: -0.150D-01 0.555D-03 0.754D-01 0.153D+00-0.284D+00-0.540D+00
 Coeff-Com:  0.835D-01 0.153D+01
 Coeff:      0.920D-08-0.323D-06 0.716D-06 0.360D-05 0.236D-04 0.369D-04
 Coeff:     -0.310D-04-0.329D-03-0.106D-03 0.890D-03 0.155D-02-0.101D-02
 Coeff:     -0.150D-01 0.555D-03 0.754D-01 0.153D+00-0.284D+00-0.540D+00
 Coeff:      0.835D-01 0.153D+01
 Gap=     0.119 Goal=   None    Shift=    0.000
 RMSDP=6.75D-08 MaxDP=2.95D-06 DE= 0.00D+00 OVMax= 1.01D-05

 Cycle  24  Pass 1  IDiag  1:
 RMSU=  1.99D-08    CP:  1.00D+00  3.00D+00  1.83D+00
 E= -1455.64907086636     Delta-E=        0.000000000010 Rises=F Damp=F
 DIIS: error= 7.45D-08 at cycle  24 NSaved=  20.
 NSaved=20 IEnMin=18 EnMin= -1455.64907086637     IErMin=20 ErrMin= 7.45D-08
 ErrMax= 7.45D-08  0.00D+00 EMaxC= 1.00D-01 BMatC= 1.18D-13 BMatP= 1.93D-13
 IDIUse=1 WtCom= 1.00D+00 WtEn= 0.00D+00
 Coeff-Com: -0.256D-06-0.246D-05-0.106D-05 0.191D-04 0.503D-04 0.963D-04
 Coeff-Com: -0.435D-03-0.429D-03 0.613D-03 0.408D-02 0.539D-02-0.141D-01
 Coeff-Com: -0.389D-01 0.378D-01 0.282D+00 0.174D+00-0.321D+00-0.130D+01
 Coeff-Com:  0.846D+00 0.133D+01
 Coeff:     -0.256D-06-0.246D-05-0.106D-05 0.191D-04 0.503D-04 0.963D-04
 Coeff:     -0.435D-03-0.429D-03 0.613D-03 0.408D-02 0.539D-02-0.141D-01
 Coeff:     -0.389D-01 0.378D-01 0.282D+00 0.174D+00-0.321D+00-0.130D+01
 Coeff:      0.846D+00 0.133D+01
 Gap=     0.119 Goal=   None    Shift=    0.000
 RMSDP=7.74D-08 MaxDP=3.43D-06 DE= 9.55D-12 OVMax= 1.18D-05

 Cycle  25  Pass 1  IDiag  1:
 RMSU=  5.44D-08    CP:  1.00D+00  3.00D+00  2.89D+00  2.64D+00
 E= -1455.64907086640     Delta-E=       -0.000000000038 Rises=F Damp=F
 DIIS: error= 2.86D-08 at cycle  25 NSaved=  20.
 NSaved=20 IEnMin=20 EnMin= -1455.64907086640     IErMin=20 ErrMin= 2.86D-08
 ErrMax= 2.86D-08  0.00D+00 EMaxC= 1.00D-01 BMatC= 4.20D-14 BMatP= 1.18D-13
 IDIUse=1 WtCom= 1.00D+00 WtEn= 0.00D+00
 Coeff-Com: -0.134D-05-0.254D-05-0.205D-05 0.758D-05 0.734D-04-0.674D-04
 Coeff-Com: -0.146D-03-0.136D-03 0.963D-03 0.281D-02 0.577D-03-0.146D-01
 Coeff-Com: -0.143D-01 0.500D-01 0.154D+00 0.172D+00-0.583D+00-0.374D+00
 Coeff-Com:  0.610D+00 0.997D+00
 Coeff:     -0.134D-05-0.254D-05-0.205D-05 0.758D-05 0.734D-04-0.674D-04
 Coeff:     -0.146D-03-0.136D-03 0.963D-03 0.281D-02 0.577D-03-0.146D-01
 Coeff:     -0.143D-01 0.500D-01 0.154D+00 0.172D+00-0.583D+00-0.374D+00
 Coeff:      0.610D+00 0.997D+00
 Gap=     0.119 Goal=   None    Shift=    0.000
 RMSDP=3.87D-08 MaxDP=1.66D-06 DE=-3.77D-11 OVMax= 5.56D-06

 Cycle  26  Pass 1  IDiag  1:
 RMSU=  2.21D-08    CP:  1.00D+00  3.00D+00  3.00D+00  3.00D+00  1.43D+00
 E= -1455.64907086641     Delta-E=       -0.000000000008 Rises=F Damp=F
 DIIS: error= 7.43D-09 at cycle  26 NSaved=  20.
 NSaved=20 IEnMin=20 EnMin= -1455.64907086641     IErMin=20 ErrMin= 7.43D-09
 ErrMax= 7.43D-09  0.00D+00 EMaxC= 1.00D-01 BMatC= 7.49D-15 BMatP= 4.20D-14
 IDIUse=1 WtCom= 1.00D+00 WtEn= 0.00D+00
 Coeff-Com: -0.830D-06-0.374D-05-0.638D-05 0.170D-04 0.364D-04 0.356D-04
 Coeff-Com: -0.168D-03-0.431D-03 0.938D-04 0.311D-02 0.207D-02-0.155D-01
 Coeff-Com: -0.418D-01 0.123D-01 0.174D+00 0.395D-01-0.380D+00-0.109D-01
 Coeff-Com:  0.418D+00 0.799D+00
 Coeff:     -0.830D-06-0.374D-05-0.638D-05 0.170D-04 0.364D-04 0.356D-04
 Coeff:     -0.168D-03-0.431D-03 0.938D-04 0.311D-02 0.207D-02-0.155D-01
 Coeff:     -0.418D-01 0.123D-01 0.174D+00 0.395D-01-0.380D+00-0.109D-01
 Coeff:      0.418D+00 0.799D+00
 Gap=     0.119 Goal=   None    Shift=    0.000
 RMSDP=1.08D-08 MaxDP=5.29D-07 DE=-8.19D-12 OVMax= 1.46D-06

 Cycle  27  Pass 1  IDiag  1:
 RMSU=  4.07D-09    CP:  1.00D+00  3.00D+00  3.00D+00  3.00D+00  1.55D+00
                    CP:  1.32D+00
 E= -1455.64907086640     Delta-E=        0.000000000007 Rises=F Damp=F
 DIIS: error= 1.79D-09 at cycle  27 NSaved=  20.
 NSaved=20 IEnMin=19 EnMin= -1455.64907086641     IErMin=20 ErrMin= 1.79D-09
 ErrMax= 1.79D-09  0.00D+00 EMaxC= 1.00D-01 BMatC= 1.20D-15 BMatP= 7.49D-15
 IDIUse=1 WtCom= 1.00D+00 WtEn= 0.00D+00
 Large coefficients: NSaved= 20 BigCof=    0.00 CofMax=   10.00 Det=-5.32D-15
 Inversion failed.  Reducing to 19 matrices.
 Large coefficients: NSaved= 19 BigCof=    0.00 CofMax=   10.00 Det=-5.38D-15
 Inversion failed.  Reducing to 18 matrices.
 Large coefficients: NSaved= 18 BigCof=    0.00 CofMax=   10.00 Det=-5.43D-15
 Inversion failed.  Reducing to 17 matrices.
 Large coefficients: NSaved= 17 BigCof=    0.00 CofMax=   10.00 Det=-5.55D-15
 Inversion failed.  Reducing to 16 matrices.
 Large coefficients: NSaved= 16 BigCof=    0.00 CofMax=   10.00 Det=-5.56D-15
 Inversion failed.  Reducing to 15 matrices.
 Coeff-Com: -0.708D-05-0.255D-04-0.749D-04-0.894D-04 0.126D-02 0.823D-03
 Coeff-Com: -0.311D-02-0.178D-01 0.146D-01 0.424D-01-0.203D-01-0.532D-01
 Coeff-Com: -0.540D-01 0.251D+00 0.839D+00
 Coeff:     -0.708D-05-0.255D-04-0.749D-04-0.894D-04 0.126D-02 0.823D-03
 Coeff:     -0.311D-02-0.178D-01 0.146D-01 0.424D-01-0.203D-01-0.532D-01
 Coeff:     -0.540D-01 0.251D+00 0.839D+00
 Gap=     0.119 Goal=   None    Shift=    0.000
 RMSDP=4.62D-09 MaxDP=3.87D-07 DE= 7.28D-12 OVMax= 2.47D-07

 SCF Done:  E(RM062X) =  -1455.64907087     A.U. after   27 cycles
            NFock= 27  Conv=0.46D-08     -V/T= 2.0031
 KE= 1.451165986020D+03 PE=-5.458256263054D+03 EE= 1.546201493969D+03
 Leave Link  502 at Wed Jul  6 03:07:09 2022, MaxMem=   671088640 cpu:            3058.8 elap:             654.2
 (Enter /gpfs/software/gaussian16/sse4/tar/g16/l601.exe)
 Copying SCF densities to generalized density rwf, IOpCl= 0 IROHF=0.

 **********************************************************************

            Population analysis using the SCF density.

 **********************************************************************

 Orbital symmetries:
       Occupied  (A) (A) (A) (A) (A) (A) (A) (A) (A) (A) (A) (A)
                 (A) (A) (A) (A) (A) (A) (A) (A) (A) (A) (A) (A)
                 (A) (A) (A) (A) (A) (A) (A) (A) (A) (A) (A) (A)
                 (A) (A) (A) (A) (A) (A) (A) (A) (A) (A) (A) (A)
                 (A) (A) (A) (A) (A) (A) (A) (A) (A) (A) (A) (A)
       Virtual   (A) (A) (A) (A) (A) (A) (A) (A) (A) (A) (A) (A)
                 (A) (A) (A) (A) (A) (A) (A) (A) (A) (A) (A) (A)
                 (A) (A) (A) (A) (A) (A) (A) (A) (A) (A) (A) (A)
                 (A) (A) (A) (A) (A) (A) (A) (A) (A) (A) (A) (A)
                 (A) (A) (A) (A) (A) (A) (A) (A) (A) (A) (A) (A)
                 (A) (A) (A) (A) (A) (A) (A) (A) (A) (A) (A) (A)
                 (A) (A) (A) (A) (A) (A) (A) (A) (A) (A) (A) (A)
                 (A) (A) (A) (A) (A) (A) (A) (A) (A) (A) (A) (A)
                 (A) (A) (A) (A) (A) (A) (A) (A) (A) (A) (A) (A)
                 (A) (A) (A) (A) (A) (A) (A) (A) (A) (A) (A) (A)
                 (A) (A) (A) (A) (A) (A) (A) (A) (A) (A) (A) (A)
                 (A) (A) (A) (A) (A) (A) (A) (A) (A) (A) (A) (A)
                 (A) (A) (A) (A) (A) (A) (A) (A) (A) (A) (A) (A)
                 (A) (A) (A) (A) (A) (A) (A) (A) (A) (A) (A) (A)
                 (A) (A) (A) (A) (A) (A) (A) (A) (A) (A) (A) (A)
                 (A) (A) (A) (A) (A) (A) (A) (A) (A) (A) (A) (A)
                 (A) (A) (A) (A) (A) (A) (A) (A) (A) (A) (A) (A)
                 (A) (A) (A) (A) (A) (A) (A) (A) (A) (A) (A) (A)
                 (A) (A) (A) (A) (A) (A) (A) (A) (A) (A) (A) (A)
                 (A) (A) (A) (A) (A) (A) (A) (A) (A) (A) (A) (A)
                 (A) (A) (A) (A) (A) (A) (A) (A) (A) (A) (A) (A)
                 (A) (A) (A) (A) (A) (A) (A) (A) (A) (A) (A) (A)
                 (A) (A) (A) (A) (A) (A) (A) (A) (A) (A) (A) (A)
                 (A) (A) (A) (A) (A) (A) (A) (A) (A) (A) (A) (A)
                 (A) (A) (A) (A) (A) (A) (A) (A) (A) (A) (A) (A)
                 (A) (A) (A) (A) (A) (A) (A) (A) (A) (A) (A) (A)
 The electronic state is 1-A.
 Alpha  occ. eigenvalues -- -102.59992-102.59460 -19.42665 -10.52626 -10.52012
 Alpha  occ. eigenvalues --  -10.48754 -10.47545 -10.47418 -10.46901 -10.46560
 Alpha  occ. eigenvalues --  -10.44359 -10.43704 -10.42845 -10.42471 -10.41508
 Alpha  occ. eigenvalues --   -9.74307  -9.73794  -7.46814  -7.46301  -7.46152
 Alpha  occ. eigenvalues --   -7.46141  -7.45641  -7.45620  -0.96638  -0.93834
 Alpha  occ. eigenvalues --   -0.87876  -0.85068  -0.81005  -0.75836  -0.73375
 Alpha  occ. eigenvalues --   -0.69647  -0.66408  -0.61547  -0.59126  -0.54525
 Alpha  occ. eigenvalues --   -0.51669  -0.48515  -0.46165  -0.44567  -0.41858
 Alpha  occ. eigenvalues --   -0.40732  -0.40563  -0.38599  -0.37552  -0.36612
 Alpha  occ. eigenvalues --   -0.34166  -0.33738  -0.33653  -0.33230  -0.31410
 Alpha  occ. eigenvalues --   -0.30950  -0.29219  -0.28547  -0.26346  -0.21805
 Alpha  occ. eigenvalues --   -0.20267  -0.17036  -0.16150  -0.10751  -0.10124
 Alpha virt. eigenvalues --    0.01802   0.08732   0.08920   0.09263   0.09511
 Alpha virt. eigenvalues --    0.11005   0.12722   0.13563   0.14178   0.14238
 Alpha virt. eigenvalues --    0.15315   0.15481   0.15674   0.16149   0.16220
 Alpha virt. eigenvalues --    0.16861   0.17375   0.18277   0.18500   0.18638
 Alpha virt. eigenvalues --    0.18918   0.20368   0.20783   0.20905   0.21384
 Alpha virt. eigenvalues --    0.21519   0.21908   0.22454   0.23415   0.24167
 Alpha virt. eigenvalues --    0.24539   0.24770   0.24930   0.26367   0.27100
 Alpha virt. eigenvalues --    0.27113   0.27606   0.27830   0.28041   0.28442
 Alpha virt. eigenvalues --    0.28979   0.29266   0.29447   0.29683   0.30720
 Alpha virt. eigenvalues --    0.30912   0.31017   0.31640   0.32236   0.32992
 Alpha virt. eigenvalues --    0.33067   0.33235   0.33731   0.34690   0.34932
 Alpha virt. eigenvalues --    0.35402   0.36460   0.37439   0.37612   0.38421
 Alpha virt. eigenvalues --    0.38835   0.39845   0.40197   0.41158   0.42264
 Alpha virt. eigenvalues --    0.42895   0.43350   0.43887   0.44785   0.45945
 Alpha virt. eigenvalues --    0.46144   0.46757   0.47897   0.49386   0.50041
 Alpha virt. eigenvalues --    0.50537   0.52426   0.54116   0.54641   0.55490
 Alpha virt. eigenvalues --    0.56307   0.57495   0.58608   0.58966   0.59807
 Alpha virt. eigenvalues --    0.61439   0.62267   0.64319   0.65209   0.65647
 Alpha virt. eigenvalues --    0.67620   0.68611   0.69447   0.69940   0.70808
 Alpha virt. eigenvalues --    0.71789   0.72827   0.73251   0.74488   0.74802
 Alpha virt. eigenvalues --    0.75466   0.75982   0.77328   0.78660   0.78694
 Alpha virt. eigenvalues --    0.79330   0.80621   0.81163   0.81760   0.81952
 Alpha virt. eigenvalues --    0.82278   0.83587   0.85546   0.86369   0.87295
 Alpha virt. eigenvalues --    0.88072   0.88619   0.90394   0.91647   0.92417
 Alpha virt. eigenvalues --    0.93237   0.95385   0.97334   0.98111   0.98930
 Alpha virt. eigenvalues --    1.00178   1.00944   1.01118   1.01351   1.02143
 Alpha virt. eigenvalues --    1.03022   1.03875   1.04458   1.05871   1.05886
 Alpha virt. eigenvalues --    1.06502   1.07381   1.08004   1.08368   1.09849
 Alpha virt. eigenvalues --    1.09928   1.11557   1.13083   1.14118   1.14223
 Alpha virt. eigenvalues --    1.15756   1.18488   1.18739   1.20417   1.20472
 Alpha virt. eigenvalues --    1.23570   1.25178   1.25201   1.26608   1.29878
 Alpha virt. eigenvalues --    1.31389   1.32419   1.34099   1.37588   1.38907
 Alpha virt. eigenvalues --    1.39358   1.40223   1.41647   1.43023   1.43344
 Alpha virt. eigenvalues --    1.44465   1.45116   1.45506   1.50268   1.54044
 Alpha virt. eigenvalues --    1.58207   1.58842   1.60995   1.65885   1.66996
 Alpha virt. eigenvalues --    1.67481   1.68581   1.70765   1.74015   1.75304
 Alpha virt. eigenvalues --    1.75949   1.76462   1.79479   1.81261   1.82284
 Alpha virt. eigenvalues --    1.82826   1.86680   1.86890   1.89050   1.91887
 Alpha virt. eigenvalues --    1.93012   1.94930   1.94968   1.96634   1.97027
 Alpha virt. eigenvalues --    2.00095   2.01970   2.04057   2.04375   2.06687
 Alpha virt. eigenvalues --    2.06769   2.09442   2.10060   2.12046   2.13729
 Alpha virt. eigenvalues --    2.14123   2.15077   2.15614   2.17423   2.21742
 Alpha virt. eigenvalues --    2.22376   2.27891   2.30742   2.31582   2.36768
 Alpha virt. eigenvalues --    2.38712   2.39779   2.39786   2.40833   2.42181
 Alpha virt. eigenvalues --    2.42641   2.44030   2.49096   2.50859   2.54578
 Alpha virt. eigenvalues --    2.55882   2.58951   2.61763   2.63669   2.64845
 Alpha virt. eigenvalues --    2.66752   2.70153   2.72902   2.77033   2.78703
 Alpha virt. eigenvalues --    2.79785   2.83007   2.83570   2.84227   2.86137
 Alpha virt. eigenvalues --    2.88034   2.90795   2.91375   2.91986   2.93887
 Alpha virt. eigenvalues --    2.95340   2.97419   2.99106   3.01650   3.01791
 Alpha virt. eigenvalues --    3.04215   3.07469   3.08379   3.12426   3.17893
 Alpha virt. eigenvalues --    3.19182   3.21030   3.22110   3.25129   3.29758
 Alpha virt. eigenvalues --    3.31096   3.34406   3.35897   3.38356   3.41297
 Alpha virt. eigenvalues --    3.48072   3.52826   3.54874   3.55133   3.61766
 Alpha virt. eigenvalues --    3.62776   3.65120   3.71790   3.75061   3.83156
 Alpha virt. eigenvalues --    3.87588   3.95121   3.99725   4.02042   4.20478
 Alpha virt. eigenvalues --    4.26021   4.28317   4.36435   4.64730   4.87362
 Alpha virt. eigenvalues --    4.92513   5.36373   5.50117   5.98730  10.03934
 Alpha virt. eigenvalues --   10.09483  23.61988  23.75416  24.00969  24.05018
 Alpha virt. eigenvalues --   24.06939  24.07415  24.14252  24.16170  24.21755
 Alpha virt. eigenvalues --   24.25198  24.29368  24.29634  25.98269  26.06691
 Alpha virt. eigenvalues --   26.31140  26.38681  26.71554  26.97393  50.28898
 Alpha virt. eigenvalues --  216.13823 216.20254
          Condensed to atoms (all electrons):
               1          2          3          4          5          6
     1  C    8.086353  -2.005574   1.904381  -1.155716   1.014263  -1.167391
     2  C   -2.005574  16.288050  -6.404203   0.784016  -2.456117   1.450229
     3  C    1.904381  -6.404203  14.379424  -1.577615  -0.683854  -1.311931
     4  C   -1.155716   0.784016  -1.577615   9.930427  -1.697812   1.022245
     5  C    1.014263  -2.456117  -0.683854  -1.697812  14.437249  -2.259802
     6  C   -1.167391   1.450229  -1.311931   1.022245  -2.259802   8.911459
     7  H   -0.032940   0.017463  -0.073111  -0.035146   0.207322   0.105899
     8  O    0.444974  -0.093049  -0.125017  -0.098986  -0.118114   0.040417
     9  H    0.033374   0.275351   0.087219  -0.082916  -0.003713   0.027057
    10  C   -0.158832  -1.202527  -0.177419  -0.603329  -0.013930   2.084018
    11  C   -0.103940  -0.503097   1.940881  -0.269565  -2.950414  -0.537558
    12  C   -0.113908   0.597151  -0.143710  -0.064017  -0.758593  -1.073925
    13  C    0.025252  -0.539412  -1.635230  -0.495049   2.068071  -0.912968
    14  C   -0.024946   0.023045  -0.268186   0.102972   0.247197  -0.646381
    15  C    0.028064  -0.030557   0.361650  -0.184848  -0.020630  -0.684734
    16  Cl   0.000574  -0.010259  -0.032543  -0.005085  -0.000829  -0.043882
    17  Cl  -0.004436   0.017841  -0.024069  -0.004293  -0.070776  -0.119406
    18  H    0.000065   0.000151  -0.000253  -0.000258   0.007464   0.001812
    19  H   -0.002990   0.008089   0.013106   0.018654  -0.015000   0.085001
    20  H   -0.000996   0.017329  -0.012396   0.002324   0.026693   0.106554
               7          8          9         10         11         12
     1  C   -0.032940   0.444974   0.033374  -0.158832  -0.103940  -0.113908
     2  C    0.017463  -0.093049   0.275351  -1.202527  -0.503097   0.597151
     3  C   -0.073111  -0.125017   0.087219  -0.177419   1.940881  -0.143710
     4  C   -0.035146  -0.098986  -0.082916  -0.603329  -0.269565  -0.064017
     5  C    0.207322  -0.118114  -0.003713  -0.013930  -2.950414  -0.758593
     6  C    0.105899   0.040417   0.027057   2.084018  -0.537558  -1.073925
     7  H    0.515170   0.000132  -0.000005   0.052369   0.017197   0.002302
     8  O    0.000132   8.391918  -0.017795  -0.001935  -0.000136  -0.000014
     9  H   -0.000005  -0.017795   0.484563   0.005789   0.010642  -0.000096
    10  C    0.052369  -0.001935   0.005789  11.405998   1.133759  -0.571954
    11  C    0.017197  -0.000136   0.010642   1.133759  11.488581   4.540143
    12  C    0.002302  -0.000014  -0.000096  -0.571954   4.540143  30.436569
    13  C    0.028860   0.000951   0.000005  -1.070154  -1.142464  -4.814654
    14  C    0.021974   0.000532  -0.000140  -1.645053  -2.143159  -9.239740
    15  C    0.002159  -0.000083   0.000115  -3.055872  -5.532674 -12.283753
    16  Cl   0.000023   0.000000  -0.000000  -0.114746   0.181286   1.217818
    17  Cl   0.000008  -0.000001   0.000011  -0.562894   0.211314  -1.756810
    18  H    0.000040  -0.000000   0.000000   0.045921  -0.019940   0.031616
    19  H    0.000504  -0.000001  -0.000000   0.066901  -0.015345  -0.032357
    20  H   -0.000015  -0.000003  -0.000023   0.063194   0.283199  -0.160480
              13         14         15         16         17         18
     1  C    0.025252  -0.024946   0.028064   0.000574  -0.004436   0.000065
     2  C   -0.539412   0.023045  -0.030557  -0.010259   0.017841   0.000151
     3  C   -1.635230  -0.268186   0.361650  -0.032543  -0.024069  -0.000253
     4  C   -0.495049   0.102972  -0.184848  -0.005085  -0.004293  -0.000258
     5  C    2.068071   0.247197  -0.020630  -0.000829  -0.070776   0.007464
     6  C   -0.912968  -0.646381  -0.684734  -0.043882  -0.119406   0.001812
     7  H    0.028860   0.021974   0.002159   0.000023   0.000008   0.000040
     8  O    0.000951   0.000532  -0.000083   0.000000  -0.000001  -0.000000
     9  H    0.000005  -0.000140   0.000115  -0.000000   0.000011   0.000000
    10  C   -1.070154  -1.645053  -3.055872  -0.114746  -0.562894   0.045921
    11  C   -1.142464  -2.143159  -5.532674   0.181286   0.211314  -0.019940
    12  C   -4.814654  -9.239740 -12.283753   1.217818  -1.756810   0.031616
    13  C   13.414930   3.316976  -2.157074  -0.022690   0.357478  -0.100694
    14  C    3.316976  13.931245   2.532715  -0.275661   0.607131   0.330362
    15  C   -2.157074   2.532715  28.278561  -1.814524   0.464260   0.056835
    16  Cl  -0.022690  -0.275661  -1.814524  17.779436  -0.259166  -0.011064
    17  Cl   0.357478   0.607131   0.464260  -0.259166  17.728165  -0.000404
    18  H   -0.100694   0.330362   0.056835  -0.011064  -0.000404   0.502901
    19  H    0.305331  -0.088976  -0.012324  -0.000910   0.000491  -0.006868
    20  H    0.000356  -0.008596   0.027890  -0.002082  -0.010798   0.000055
              19         20
     1  C   -0.002990  -0.000996
     2  C    0.008089   0.017329
     3  C    0.013106  -0.012396
     4  C    0.018654   0.002324
     5  C   -0.015000   0.026693
     6  C    0.085001   0.106554
     7  H    0.000504  -0.000015
     8  O   -0.000001  -0.000003
     9  H   -0.000000  -0.000023
    10  C    0.066901   0.063194
    11  C   -0.015345   0.283199
    12  C   -0.032357  -0.160480
    13  C    0.305331   0.000356
    14  C   -0.088976  -0.008596
    15  C   -0.012324   0.027890
    16  Cl  -0.000910  -0.002082
    17  Cl   0.000491  -0.010798
    18  H   -0.006868   0.000055
    19  H    0.519294  -0.000153
    20  H   -0.000153   0.461015
 Mulliken charges:
               1
     1  C   -0.765632
     2  C   -0.233920
     3  C   -0.217124
     4  C    0.413998
     5  C   -0.958673
     6  C    0.923290
     7  H    0.169794
     8  O   -0.423790
     9  H    0.180564
    10  C    0.320695
    11  C   -0.588709
    12  C    0.188412
    13  C   -0.627820
    14  C   -0.773313
    15  C    0.024825
    16  Cl   0.414303
    17  Cl   0.426354
    18  H    0.162261
    19  H    0.157554
    20  H    0.206934
 Sum of Mulliken charges =  -1.00000
 Mulliken charges with hydrogens summed into heavy atoms:
               1
     1  C   -0.765632
     2  C   -0.053356
     3  C   -0.217124
     4  C    0.413998
     5  C   -0.788879
     6  C    0.923290
     8  O   -0.423790
    10  C    0.320695
    11  C   -0.381776
    12  C    0.188412
    13  C   -0.470267
    14  C   -0.611052
    15  C    0.024825
    16  Cl   0.414303
    17  Cl   0.426354
 Electronic spatial extent (au):  <R**2>=           5695.0130
 Charge=             -1.0000 electrons
 Dipole moment (field-independent basis, Debye):
    X=            -14.1556    Y=             -1.8845    Z=              0.0000  Tot=             14.2805
 Quadrupole moment (field-independent basis, Debye-Ang):
   XX=           -216.6585   YY=           -104.4504   ZZ=           -108.8615
   XY=              1.6648   XZ=             -0.0042   YZ=              0.0007
 Traceless Quadrupole moment (field-independent basis, Debye-Ang):
   XX=            -73.3350   YY=             38.8731   ZZ=             34.4619
   XY=              1.6648   XZ=             -0.0042   YZ=              0.0007
 Octapole moment (field-independent basis, Debye-Ang**2):
  XXX=           -578.3630  YYY=             -5.4349  ZZZ=              0.0013  XYY=            -24.8786
  XXY=              5.1430  XXZ=             -0.0244  XZZ=            -22.0747  YZZ=              4.5753
  YYZ=              0.0023  XYZ=              0.0045
 Hexadecapole moment (field-independent basis, Debye-Ang**3):
 XXXX=         -10471.1539 YYYY=          -1003.6675 ZZZZ=           -132.9518 XXXY=             -4.5554
 XXXZ=             -0.1342 YYYX=             26.0233 YYYZ=              0.0016 ZZZX=              0.0149
 ZZZY=              0.0071 XXYY=          -1335.8977 XXZZ=          -1190.4324 YYZZ=           -211.6591
 XXYZ=              0.0020 YYXZ=             -0.0127 ZZXY=             -2.7869
 N-N= 1.005239712198D+03 E-N=-5.458256263251D+03  KE= 1.451165986020D+03
 No NMR shielding tensors so no spin-rotation constants.
 Leave Link  601 at Wed Jul  6 03:07:09 2022, MaxMem=   671088640 cpu:               1.1 elap:               0.2
 (Enter /gpfs/software/gaussian16/sse4/tar/g16/l607.exe)
 ******************************Gaussian NBO Version 3.1******************************
             N A T U R A L   A T O M I C   O R B I T A L   A N D
          N A T U R A L   B O N D   O R B I T A L   A N A L Y S I S
 ******************************Gaussian NBO Version 3.1******************************
       /RESON  / : Allow strongly delocalized NBO set

 Analyzing the SCF density

 Job title: ...                                                             

 Storage needed:    425842 in NPA,    567062 in NBO ( 671086480 available)
 GSVD:  LWork=       41032 too small for GESVD, short by      157658 words or      157658 for optimal perf.
 Remove ICRem=  191 ICRemI=  192 L=0 PNAO number  191 atom   11 type  51 NPNAO=  376
   due to symmetric orthogonalization 2, value= 0.00D+00.
 GSVD:  LWork=       41926 too small for GESVD, short by      154985 words or      154985 for optimal perf.
 Remove ICRem=  169 ICRemI=  170 L=0 PNAO number  169 atom   10 type  51 NPNAO=  375
   due to symmetric orthogonalization 2, value= 0.00D+00.
 GSVD:  LWork=       42816 too small for GESVD, short by      152324 words or      152324 for optimal perf.
 Remove ICRem=  233 ICRemI=  234 L=0 PNAO number  233 atom   13 type  51 NPNAO=  374
   due to symmetric orthogonalization 2, value= 0.00D+00.
 GSVD:  LWork=       43702 too small for GESVD, short by      149675 words or      149675 for optimal perf.


 NATURAL POPULATIONS:  Natural atomic orbital occupancies 
                                                          
   NAO  Atom  No  lang   Type(AO)    Occupancy      Energy
 ----------------------------------------------------------
     1    C    1  S      Cor( 1S)     1.99880     -10.33115
     2    C    1  S      Val( 2S)     0.84184       0.02083
     3    C    1  S      Ryd( 4S)     0.00184       1.30373
     4    C    1  S      Ryd( 3S)     0.00020       0.73689
     5    C    1  S      Ryd( 5S)     0.00003      22.66061
     6    C    1  px     Val( 2p)     0.89784       0.09935
     7    C    1  px     Ryd( 4p)     0.01700       1.14850
     8    C    1  px     Ryd( 3p)     0.00083       0.49115
     9    C    1  px     Ryd( 5p)     0.00019       3.09484
    10    C    1  py     Val( 2p)     1.04203       0.05281
    11    C    1  py     Ryd( 4p)     0.00511       1.31218
    12    C    1  py     Ryd( 3p)     0.00072       0.49506
    13    C    1  py     Ryd( 5p)     0.00011       2.80009
    14    C    1  pz     Val( 2p)     0.91576       0.03477
    15    C    1  pz     Ryd( 4p)     0.00156       0.81047
    16    C    1  pz     Ryd( 3p)     0.00048       0.42025
    17    C    1  pz     Ryd( 5p)     0.00008       2.79324
    18    C    1  dxy    Ryd( 3d)     0.00288       2.86974
    19    C    1  dxz    Ryd( 3d)     0.00480       1.85262
    20    C    1  dyz    Ryd( 3d)     0.00067       1.79183
    21    C    1  dx2y2  Ryd( 3d)     0.00178       2.68678
    22    C    1  dz2    Ryd( 3d)     0.00045       2.22457

    23    C    2  S      Cor( 1S)     1.99909     -10.27230
    24    C    2  S      Val( 2S)     1.00515      -0.07728
    25    C    2  S      Ryd( 3S)     0.00203       0.93306
    26    C    2  S      Ryd( 4S)     0.00019       1.34839
    27    C    2  S      Ryd( 5S)     0.00001      22.88877
    28    C    2  px     Val( 2p)     1.09961       0.05368
    29    C    2  px     Ryd( 4p)     0.00751       1.00014
    30    C    2  px     Ryd( 3p)     0.00044       0.58094
    31    C    2  px     Ryd( 5p)     0.00011       3.38102
    32    C    2  py     Val( 2p)     1.11959       0.04998
    33    C    2  py     Ryd( 4p)     0.00484       1.00752
    34    C    2  py     Ryd( 3p)     0.00042       0.57558
    35    C    2  py     Ryd( 5p)     0.00020       3.30523
    36    C    2  pz     Val( 2p)     1.16995       0.00300
    37    C    2  pz     Ryd( 4p)     0.00194       0.66421
    38    C    2  pz     Ryd( 3p)     0.00037       0.44691
    39    C    2  pz     Ryd( 5p)     0.00002       2.89842
    40    C    2  dxy    Ryd( 3d)     0.00069       2.68897
    41    C    2  dxz    Ryd( 3d)     0.00040       1.83303
    42    C    2  dyz    Ryd( 3d)     0.00061       1.78183
    43    C    2  dx2y2  Ryd( 3d)     0.00049       2.58759
    44    C    2  dz2    Ryd( 3d)     0.00058       2.18894

    45    C    3  S      Cor( 1S)     1.99898     -10.29346
    46    C    3  S      Val( 2S)     1.05327      -0.09437
    47    C    3  S      Ryd( 3S)     0.00154       0.94839
    48    C    3  S      Ryd( 4S)     0.00022       1.06301
    49    C    3  S      Ryd( 5S)     0.00001      23.32339
    50    C    3  px     Val( 2p)     1.01592       0.11838
    51    C    3  px     Ryd( 4p)     0.00600       0.99975
    52    C    3  px     Ryd( 3p)     0.00032       0.83634
    53    C    3  px     Ryd( 5p)     0.00008       3.38147
    54    C    3  py     Val( 2p)     1.04659       0.08084
    55    C    3  py     Ryd( 4p)     0.00868       0.70955
    56    C    3  py     Ryd( 3p)     0.00026       0.65480
    57    C    3  py     Ryd( 5p)     0.00006       3.22832
    58    C    3  pz     Val( 2p)     0.84680       0.05747
    59    C    3  pz     Ryd( 4p)     0.00091       0.68952
    60    C    3  pz     Ryd( 3p)     0.00016       0.49948
    61    C    3  pz     Ryd( 5p)     0.00002       2.87398
    62    C    3  dxy    Ryd( 3d)     0.00069       2.32047
    63    C    3  dxz    Ryd( 3d)     0.00079       1.79956
    64    C    3  dyz    Ryd( 3d)     0.00083       1.73875
    65    C    3  dx2y2  Ryd( 3d)     0.00064       2.52934
    66    C    3  dz2    Ryd( 3d)     0.00058       2.08005

    67    C    4  S      Cor( 1S)     1.99894     -10.30106
    68    C    4  S      Val( 2S)     1.08532      -0.10989
    69    C    4  S      Ryd( 3S)     0.00163       1.09058
    70    C    4  S      Ryd( 4S)     0.00038       1.20274
    71    C    4  S      Ryd( 5S)     0.00000      23.06620
    72    C    4  px     Val( 2p)     0.99702       0.11802
    73    C    4  px     Ryd( 4p)     0.00521       0.88612
    74    C    4  px     Ryd( 3p)     0.00025       0.59830
    75    C    4  px     Ryd( 5p)     0.00011       3.34866
    76    C    4  py     Val( 2p)     0.80791       0.09663
    77    C    4  py     Ryd( 4p)     0.00815       0.75713
    78    C    4  py     Ryd( 3p)     0.00035       0.62050
    79    C    4  py     Ryd( 5p)     0.00010       3.17950
    80    C    4  pz     Val( 2p)     1.03505       0.03572
    81    C    4  pz     Ryd( 4p)     0.00120       0.66087
    82    C    4  pz     Ryd( 3p)     0.00027       0.50076
    83    C    4  pz     Ryd( 5p)     0.00001       2.87343
    84    C    4  dxy    Ryd( 3d)     0.00072       2.33321
    85    C    4  dxz    Ryd( 3d)     0.00070       1.79954
    86    C    4  dyz    Ryd( 3d)     0.00087       1.73235
    87    C    4  dx2y2  Ryd( 3d)     0.00062       2.54475
    88    C    4  dz2    Ryd( 3d)     0.00058       2.09122

    89    C    5  S      Cor( 1S)     1.99909     -10.28915
    90    C    5  S      Val( 2S)     0.98170      -0.08214
    91    C    5  S      Ryd( 3S)     0.00223       0.79906
    92    C    5  S      Ryd( 4S)     0.00034       0.96540
    93    C    5  S      Ryd( 5S)     0.00002      23.28007
    94    C    5  px     Val( 2p)     1.11791       0.02654
    95    C    5  px     Ryd( 4p)     0.00735       0.89183
    96    C    5  px     Ryd( 3p)     0.00063       0.76806
    97    C    5  px     Ryd( 5p)     0.00008       3.41721
    98    C    5  py     Val( 2p)     1.15765       0.03846
    99    C    5  py     Ryd( 4p)     0.00577       0.99691
   100    C    5  py     Ryd( 3p)     0.00076       0.44452
   101    C    5  py     Ryd( 5p)     0.00008       3.47323
   102    C    5  pz     Val( 2p)     1.05911      -0.00316
   103    C    5  pz     Ryd( 4p)     0.00170       0.61572
   104    C    5  pz     Ryd( 3p)     0.00035       0.49114
   105    C    5  pz     Ryd( 5p)     0.00001       2.88024
   106    C    5  dxy    Ryd( 3d)     0.00045       2.61374
   107    C    5  dxz    Ryd( 3d)     0.00104       1.80123
   108    C    5  dyz    Ryd( 3d)     0.00040       1.78221
   109    C    5  dx2y2  Ryd( 3d)     0.00059       2.64268
   110    C    5  dz2    Ryd( 3d)     0.00046       2.14847

   111    C    6  S      Cor( 1S)     1.99894     -10.29796
   112    C    6  S      Val( 2S)     0.90400      -0.04284
   113    C    6  S      Ryd( 3S)     0.00171       0.76221
   114    C    6  S      Ryd( 4S)     0.00023       1.12310
   115    C    6  S      Ryd( 5S)     0.00002      23.37480
   116    C    6  px     Val( 2p)     1.06431       0.02734
   117    C    6  px     Ryd( 4p)     0.00636       0.95522
   118    C    6  px     Ryd( 3p)     0.00035       0.77020
   119    C    6  px     Ryd( 5p)     0.00018       3.60199
   120    C    6  py     Val( 2p)     1.09243       0.01865
   121    C    6  py     Ryd( 4p)     0.00782       1.08266
   122    C    6  py     Ryd( 3p)     0.00031       0.71571
   123    C    6  py     Ryd( 5p)     0.00014       3.57905
   124    C    6  pz     Val( 2p)     1.19034      -0.00498
   125    C    6  pz     Ryd( 4p)     0.00212       0.68935
   126    C    6  pz     Ryd( 3p)     0.00029       0.49896
   127    C    6  pz     Ryd( 5p)     0.00001       2.95264
   128    C    6  dxy    Ryd( 3d)     0.00056       2.71727
   129    C    6  dxz    Ryd( 3d)     0.00051       1.79533
   130    C    6  dyz    Ryd( 3d)     0.00058       1.78746
   131    C    6  dx2y2  Ryd( 3d)     0.00076       2.48422
   132    C    6  dz2    Ryd( 3d)     0.00046       2.19140

   133    H    7  S      Val( 1S)     0.75394       0.16987
   134    H    7  S      Ryd( 2S)     0.00157       1.02519
   135    H    7  S      Ryd( 3S)     0.00015       1.94327
   136    H    7  px     Ryd( 2p)     0.00012       2.18171
   137    H    7  py     Ryd( 2p)     0.00045       2.73544
   138    H    7  pz     Ryd( 2p)     0.00016       1.74076

   139    O    8  S      Cor( 1S)     1.99981     -19.18196
   140    O    8  S      Val( 2S)     1.70933      -0.78971
   141    O    8  S      Ryd( 3S)     0.00159       1.24473
   142    O    8  S      Ryd( 4S)     0.00013       1.72228
   143    O    8  S      Ryd( 5S)     0.00000      49.86575
   144    O    8  px     Val( 2p)     1.50839      -0.14900
   145    O    8  px     Ryd( 3p)     0.00130       0.79185
   146    O    8  px     Ryd( 4p)     0.00012       1.09599
   147    O    8  px     Ryd( 5p)     0.00011       5.58316
   148    O    8  py     Val( 2p)     1.81061      -0.15046
   149    O    8  py     Ryd( 3p)     0.00303       0.77993
   150    O    8  py     Ryd( 4p)     0.00003       1.25659
   151    O    8  py     Ryd( 5p)     0.00002       5.34514
   152    O    8  pz     Val( 2p)     1.65387      -0.13067
   153    O    8  pz     Ryd( 3p)     0.00391       0.69512
   154    O    8  pz     Ryd( 4p)     0.00004       1.12362
   155    O    8  pz     Ryd( 5p)     0.00002       5.29172
   156    O    8  dxy    Ryd( 3d)     0.00137       3.45908
   157    O    8  dxz    Ryd( 3d)     0.00146       3.31812
   158    O    8  dyz    Ryd( 3d)     0.00002       3.11148
   159    O    8  dx2y2  Ryd( 3d)     0.00133       3.73631
   160    O    8  dz2    Ryd( 3d)     0.00039       3.31930

   161    H    9  S      Val( 1S)     0.73563       0.19916
   162    H    9  S      Ryd( 2S)     0.00362       0.49358
   163    H    9  S      Ryd( 3S)     0.00031       2.49173
   164    H    9  px     Ryd( 2p)     0.00013       2.26640
   165    H    9  py     Ryd( 2p)     0.00030       2.67255
   166    H    9  pz     Ryd( 2p)     0.00012       1.76267

   167    C   10  S      Cor( 1S)     1.99887     -10.34390
   168    C   10  S      Val( 2S)     0.88211      -0.07768
   169    C   10  S      Ryd( 3S)     0.00174       0.92125
   170    C   10  S      Ryd( 4S)     0.00001      23.48829
   171    C   10  px     Val( 2p)     1.06759       0.02031
   172    C   10  px     Ryd( 4p)     0.00716       1.04838
   173    C   10  px     Ryd( 3p)     0.00028       0.79190
   174    C   10  px     Ryd( 5p)     0.00009       3.59042
   175    C   10  py     Val( 2p)     1.06583       0.01411
   176    C   10  py     Ryd( 4p)     0.00552       1.06442
   177    C   10  py     Ryd( 3p)     0.00037       0.71225
   178    C   10  py     Ryd( 5p)     0.00015       3.55293
   179    C   10  pz     Val( 2p)     0.95741      -0.01269
   180    C   10  pz     Ryd( 4p)     0.00056       0.69766
   181    C   10  pz     Ryd( 3p)     0.00054       0.44242
   182    C   10  pz     Ryd( 5p)     0.00002       2.93318
   183    C   10  dxy    Ryd( 3d)     0.00064       2.68234
   184    C   10  dxz    Ryd( 3d)     0.00117       1.75756
   185    C   10  dyz    Ryd( 3d)     0.00043       1.75875
   186    C   10  dx2y2  Ryd( 3d)     0.00048       2.47756
   187    C   10  dz2    Ryd( 3d)     0.00054       2.16630

   188    C   11  S      Cor( 1S)     1.99885     -10.31268
   189    C   11  S      Val( 2S)     0.93202      -0.09122
   190    C   11  S      Ryd( 3S)     0.00148       0.92101
   191    C   11  S      Ryd( 4S)     0.00002      23.43921
   192    C   11  px     Val( 2p)     1.05874       0.01719
   193    C   11  px     Ryd( 4p)     0.00431       0.96732
   194    C   11  px     Ryd( 3p)     0.00045       0.69453
   195    C   11  px     Ryd( 5p)     0.00014       3.42488
   196    C   11  py     Val( 2p)     1.19389       0.00200
   197    C   11  py     Ryd( 4p)     0.00768       1.04007
   198    C   11  py     Ryd( 3p)     0.00050       0.58940
   199    C   11  py     Ryd( 5p)     0.00011       3.40315
   200    C   11  pz     Val( 2p)     0.99639      -0.02648
   201    C   11  pz     Ryd( 4p)     0.00087       0.64920
   202    C   11  pz     Ryd( 3p)     0.00059       0.39514
   203    C   11  pz     Ryd( 5p)     0.00000       2.89457
   204    C   11  dxy    Ryd( 3d)     0.00049       2.60556
   205    C   11  dxz    Ryd( 3d)     0.00052       1.77816
   206    C   11  dyz    Ryd( 3d)     0.00052       1.75004
   207    C   11  dx2y2  Ryd( 3d)     0.00078       2.65280
   208    C   11  dz2    Ryd( 3d)     0.00053       2.12274

   209    C   12  S      Cor( 1S)     1.99853     -10.38859
   210    C   12  S      Val( 2S)     0.92162      -0.14445
   211    C   12  S      Ryd( 3S)     0.00119       0.95084
   212    C   12  S      Ryd( 4S)     0.00031       0.98660
   213    C   12  S      Ryd( 5S)     0.00002      23.19292
   214    C   12  px     Val( 2p)     1.06506      -0.04851
   215    C   12  px     Ryd( 4p)     0.00740       0.97702
   216    C   12  px     Ryd( 3p)     0.00033       0.56489
   217    C   12  px     Ryd( 5p)     0.00024       3.37792
   218    C   12  py     Val( 2p)     0.98114      -0.06952
   219    C   12  py     Ryd( 4p)     0.00683       1.01263
   220    C   12  py     Ryd( 3p)     0.00024       0.53274
   221    C   12  py     Ryd( 5p)     0.00038       3.26166
   222    C   12  pz     Val( 2p)     1.09148      -0.07432
   223    C   12  pz     Ryd( 4p)     0.00145       0.71753
   224    C   12  pz     Ryd( 3p)     0.00060       0.36832
   225    C   12  pz     Ryd( 5p)     0.00002       2.85303
   226    C   12  dxy    Ryd( 3d)     0.00165       2.33936
   227    C   12  dxz    Ryd( 3d)     0.00107       1.70280
   228    C   12  dyz    Ryd( 3d)     0.00122       1.65466
   229    C   12  dx2y2  Ryd( 3d)     0.00102       2.48537
   230    C   12  dz2    Ryd( 3d)     0.00089       2.08079

   231    C   13  S      Cor( 1S)     1.99906     -10.32704
   232    C   13  S      Val( 2S)     0.93806      -0.11217
   233    C   13  S      Ryd( 3S)     0.00038       0.84519
   234    C   13  S      Ryd( 4S)     0.00002      23.49568
   235    C   13  px     Val( 2p)     1.06931       0.02352
   236    C   13  px     Ryd( 4p)     0.00327       0.96555
   237    C   13  px     Ryd( 3p)     0.00046       0.67866
   238    C   13  px     Ryd( 5p)     0.00015       3.39468
   239    C   13  py     Val( 2p)     1.14220       0.01923
   240    C   13  py     Ryd( 4p)     0.00621       0.95152
   241    C   13  py     Ryd( 3p)     0.00040       0.54802
   242    C   13  py     Ryd( 5p)     0.00009       3.40070
   243    C   13  pz     Val( 2p)     1.02659      -0.03428
   244    C   13  pz     Ryd( 4p)     0.00099       0.63178
   245    C   13  pz     Ryd( 3p)     0.00057       0.38681
   246    C   13  pz     Ryd( 5p)     0.00001       2.88599
   247    C   13  dxy    Ryd( 3d)     0.00066       2.55604
   248    C   13  dxz    Ryd( 3d)     0.00048       1.75339
   249    C   13  dyz    Ryd( 3d)     0.00039       1.74513
   250    C   13  dx2y2  Ryd( 3d)     0.00058       2.61620
   251    C   13  dz2    Ryd( 3d)     0.00053       2.09614

   252    C   14  S      Cor( 1S)     1.99901     -10.31952
   253    C   14  S      Val( 2S)     0.94355      -0.09600
   254    C   14  S      Ryd( 3S)     0.00290       0.81326
   255    C   14  S      Ryd( 4S)     0.00032       0.89314
   256    C   14  S      Ryd( 5S)     0.00001      23.42952
   257    C   14  px     Val( 2p)     1.09930       0.00479
   258    C   14  px     Ryd( 4p)     0.00605       0.98044
   259    C   14  px     Ryd( 3p)     0.00048       0.53851
   260    C   14  px     Ryd( 5p)     0.00014       3.24390
   261    C   14  py     Val( 2p)     1.15613      -0.01175
   262    C   14  py     Ryd( 4p)     0.00495       1.01028
   263    C   14  py     Ryd( 3p)     0.00034       0.44929
   264    C   14  py     Ryd( 5p)     0.00013       3.27965
   265    C   14  pz     Val( 2p)     1.01382      -0.03998
   266    C   14  pz     Ryd( 4p)     0.00129       0.63554
   267    C   14  pz     Ryd( 3p)     0.00052       0.36465
   268    C   14  pz     Ryd( 5p)     0.00001       2.83907
   269    C   14  dxy    Ryd( 3d)     0.00072       2.66709
   270    C   14  dxz    Ryd( 3d)     0.00056       1.77335
   271    C   14  dyz    Ryd( 3d)     0.00051       1.73904
   272    C   14  dx2y2  Ryd( 3d)     0.00039       2.59740
   273    C   14  dz2    Ryd( 3d)     0.00039       2.13612

   274    C   15  S      Cor( 1S)     1.99832     -10.37647
   275    C   15  S      Val( 2S)     0.90652      -0.12553
   276    C   15  S      Ryd( 3S)     0.00116       0.94648
   277    C   15  S      Ryd( 4S)     0.00024       1.10280
   278    C   15  S      Ryd( 5S)     0.00001      23.04725
   279    C   15  px     Val( 2p)     0.94806      -0.09366
   280    C   15  px     Ryd( 4p)     0.00662       1.08925
   281    C   15  px     Ryd( 3p)     0.00040       0.69139
   282    C   15  px     Ryd( 5p)     0.00041       3.03726
   283    C   15  py     Val( 2p)     1.12069      -0.03699
   284    C   15  py     Ryd( 4p)     0.00727       0.92636
   285    C   15  py     Ryd( 3p)     0.00015       0.55962
   286    C   15  py     Ryd( 5p)     0.00025       3.37440
   287    C   15  pz     Val( 2p)     1.11784      -0.07676
   288    C   15  pz     Ryd( 4p)     0.00168       0.72272
   289    C   15  pz     Ryd( 3p)     0.00043       0.38555
   290    C   15  pz     Ryd( 5p)     0.00004       2.80177
   291    C   15  dxy    Ryd( 3d)     0.00105       2.59151
   292    C   15  dxz    Ryd( 3d)     0.00148       1.61998
   293    C   15  dyz    Ryd( 3d)     0.00063       1.75923
   294    C   15  dx2y2  Ryd( 3d)     0.00166       2.31525
   295    C   15  dz2    Ryd( 3d)     0.00089       2.08322

   296   Cl   16  S      Cor( 1S)     2.00000    -101.16143
   297   Cl   16  S      Cor( 2S)     1.99972     -10.85123
   298   Cl   16  S      Val( 3S)     1.81901      -1.00070
   299   Cl   16  S      Ryd( 4S)     0.00235       0.82767
   300   Cl   16  S      Ryd( 5S)     0.00011       1.14355
   301   Cl   16  S      Ryd( 6S)     0.00000      18.18863
   302   Cl   16  S      Ryd( 7S)     0.00000     207.62035
   303   Cl   16  px     Cor( 2p)     1.99992      -7.46025
   304   Cl   16  px     Val( 3p)     1.26094      -0.21471
   305   Cl   16  px     Ryd( 5p)     0.00372       0.48562
   306   Cl   16  px     Ryd( 4p)     0.00019       0.40640
   307   Cl   16  px     Ryd( 6p)     0.00002       4.06969
   308   Cl   16  px     Ryd( 7p)     0.00000      25.02516
   309   Cl   16  py     Cor( 2p)     1.99999      -7.45596
   310   Cl   16  py     Val( 3p)     1.95996      -0.30877
   311   Cl   16  py     Ryd( 5p)     0.00188       0.51956
   312   Cl   16  py     Ryd( 4p)     0.00011       0.46211
   313   Cl   16  py     Ryd( 6p)     0.00001       3.47594
   314   Cl   16  py     Ryd( 7p)     0.00000      24.99744
   315   Cl   16  pz     Cor( 2p)     1.99999      -7.45599
   316   Cl   16  pz     Val( 3p)     1.93609      -0.30648
   317   Cl   16  pz     Ryd( 5p)     0.00257       0.51001
   318   Cl   16  pz     Ryd( 4p)     0.00017       0.40199
   319   Cl   16  pz     Ryd( 6p)     0.00001       3.25384
   320   Cl   16  pz     Ryd( 7p)     0.00000      24.95577
   321   Cl   16  dxy    Ryd( 3d)     0.00141       1.29623
   322   Cl   16  dxz    Ryd( 3d)     0.00272       1.09183
   323   Cl   16  dyz    Ryd( 3d)     0.00005       1.01655
   324   Cl   16  dx2y2  Ryd( 3d)     0.00432       1.38614
   325   Cl   16  dz2    Ryd( 3d)     0.00144       1.14289

   326   Cl   17  S      Cor( 1S)     2.00000    -101.15213
   327   Cl   17  S      Cor( 2S)     1.99970     -10.84258
   328   Cl   17  S      Val( 3S)     1.81601      -1.00004
   329   Cl   17  S      Ryd( 4S)     0.00249       0.78586
   330   Cl   17  S      Ryd( 5S)     0.00007       1.27863
   331   Cl   17  S      Ryd( 6S)     0.00000      18.02655
   332   Cl   17  S      Ryd( 7S)     0.00000     207.69316
   333   Cl   17  px     Cor( 2p)     1.99997      -7.45203
   334   Cl   17  px     Val( 3p)     1.73511      -0.27270
   335   Cl   17  px     Ryd( 5p)     0.00252       0.51958
   336   Cl   17  px     Ryd( 4p)     0.00016       0.44820
   337   Cl   17  px     Ryd( 6p)     0.00001       4.39359
   338   Cl   17  px     Ryd( 7p)     0.00000      24.35229
   339   Cl   17  py     Cor( 2p)     1.99994      -7.45374
   340   Cl   17  py     Val( 3p)     1.48465      -0.24057
   341   Cl   17  py     Ryd( 5p)     0.00306       0.50978
   342   Cl   17  py     Ryd( 4p)     0.00014       0.39554
   343   Cl   17  py     Ryd( 6p)     0.00002       4.55212
   344   Cl   17  py     Ryd( 7p)     0.00000      24.32875
   345   Cl   17  pz     Cor( 2p)     1.99999      -7.45084
   346   Cl   17  pz     Val( 3p)     1.92955      -0.30075
   347   Cl   17  pz     Ryd( 5p)     0.00261       0.51994
   348   Cl   17  pz     Ryd( 4p)     0.00017       0.38573
   349   Cl   17  pz     Ryd( 6p)     0.00001       3.86256
   350   Cl   17  pz     Ryd( 7p)     0.00000      24.37857
   351   Cl   17  dxy    Ryd( 3d)     0.00415       1.38119
   352   Cl   17  dxz    Ryd( 3d)     0.00095       1.04609
   353   Cl   17  dyz    Ryd( 3d)     0.00182       1.07150
   354   Cl   17  dx2y2  Ryd( 3d)     0.00164       1.31526
   355   Cl   17  dz2    Ryd( 3d)     0.00147       1.15239

   356    H   18  S      Val( 1S)     0.77515       0.12536
   357    H   18  S      Ryd( 2S)     0.00084       0.87307
   358    H   18  S      Ryd( 3S)     0.00021       2.03492
   359    H   18  px     Ryd( 2p)     0.00018       2.23590
   360    H   18  py     Ryd( 2p)     0.00032       2.61260
   361    H   18  pz     Ryd( 2p)     0.00013       1.70700

   362    H   19  S      Val( 1S)     0.79122       0.15375
   363    H   19  S      Ryd( 2S)     0.00087       1.03570
   364    H   19  S      Ryd( 3S)     0.00015       2.04074
   365    H   19  px     Ryd( 2p)     0.00014       2.30086
   366    H   19  py     Ryd( 2p)     0.00038       2.63644
   367    H   19  pz     Ryd( 2p)     0.00014       1.72882

   368    H   20  S      Val( 1S)     0.75252       0.16883
   369    H   20  S      Ryd( 2S)     0.00161       1.23462
   370    H   20  S      Ryd( 3S)     0.00021       1.82393
   371    H   20  px     Ryd( 2p)     0.00014       2.19815
   372    H   20  py     Ryd( 2p)     0.00039       2.75536
   373    H   20  pz     Ryd( 2p)     0.00009       1.74396

 WARNING:  1 low occupancy (<1.9990e) core orbital  found on  C    1
           1 low occupancy (<1.9990e) core orbital  found on  C    3
           1 low occupancy (<1.9990e) core orbital  found on  C    4
           1 low occupancy (<1.9990e) core orbital  found on  C    6
           1 low occupancy (<1.9990e) core orbital  found on  C   10
           1 low occupancy (<1.9990e) core orbital  found on  C   11
           1 low occupancy (<1.9990e) core orbital  found on  C   12
           1 low occupancy (<1.9990e) core orbital  found on  C   15

 WARNING:  Population inversion found on atom  C    1
           Population inversion found on atom  C    2
           Population inversion found on atom  C    3
           Population inversion found on atom  C    4
           Population inversion found on atom  C    5
           Population inversion found on atom  C    6
           Population inversion found on atom  C   10
           Population inversion found on atom  C   11
           Population inversion found on atom  C   12
           Population inversion found on atom  C   13
           Population inversion found on atom  C   14
           Population inversion found on atom  C   15
           Population inversion found on atom Cl   16
           Population inversion found on atom Cl   17


 Summary of Natural Population Analysis:                  
                                                          
                                       Natural Population 
                Natural  -----------------------------------------------
    Atom  No    Charge         Core      Valence    Rydberg      Total
 -----------------------------------------------------------------------
      C    1    0.26501      1.99880     3.69746    0.03873     5.73499
      C    2   -0.41425      1.99909     4.39431    0.02085     6.41425
      C    3    0.01664      1.99898     3.96258    0.02180     5.98336
      C    4    0.05458      1.99894     3.92530    0.02117     5.94542
      C    5   -0.33772      1.99909     4.31637    0.02225     6.33772
      C    6   -0.27243      1.99894     4.25108    0.02241     6.27243
      H    7    0.24361      0.00000     0.75394    0.00245     0.75639
      O    8   -0.69686      1.99981     6.68219    0.01486     8.69686
      H    9    0.25988      0.00000     0.73563    0.00448     0.74012
      C   10    0.00848      1.99887     3.97294    0.01972     5.99152
      C   11   -0.19890      1.99885     4.18105    0.01900     6.19890
      C   12   -0.08267      1.99853     4.05930    0.02484     6.08267
      C   13   -0.19041      1.99906     4.17616    0.01518     6.19041
      C   14   -0.23153      1.99901     4.21280    0.01972     6.23153
      C   15   -0.11582      1.99832     4.09311    0.02439     6.11582
     Cl   16    0.00332      9.99962     6.97599    0.02107    16.99668
     Cl   17    0.01377      9.99960     6.96532    0.02131    16.98623
      H   18    0.22316      0.00000     0.77515    0.00169     0.77684
      H   19    0.20710      0.00000     0.79122    0.00168     0.79290
      H   20    0.24505      0.00000     0.75252    0.00244     0.75495
 =======================================================================
   * Total *   -0.99999     45.98553    73.67444    0.34002   119.99999

                                 Natural Population      
 --------------------------------------------------------
   Core                      45.98553 ( 99.9685% of  46)
   Valence                   73.67444 ( 99.5601% of  74)
   Natural Minimal Basis    119.65997 ( 99.7166% of 120)
   Natural Rydberg Basis      0.34002 (  0.2834% of 120)
 --------------------------------------------------------

    Atom  No          Natural Electron Configuration
 ----------------------------------------------------------------------------
      C    1      [core]2S( 0.84)2p( 2.86)3d( 0.01)4p( 0.02)
      C    2      [core]2S( 1.01)2p( 3.39)4p( 0.01)
      C    3      [core]2S( 1.05)2p( 2.91)4p( 0.02)
      C    4      [core]2S( 1.09)2p( 2.84)4p( 0.01)
      C    5      [core]2S( 0.98)2p( 3.33)4p( 0.01)
      C    6      [core]2S( 0.90)2p( 3.35)4p( 0.02)
      H    7            1S( 0.75)
      O    8      [core]2S( 1.71)2p( 4.97)3p( 0.01)
      H    9            1S( 0.74)
      C   10      [core]2S( 0.88)2p( 3.09)4p( 0.01)
      C   11      [core]2S( 0.93)2p( 3.25)4p( 0.01)
      C   12      [core]2S( 0.92)2p( 3.14)3d( 0.01)4p( 0.02)
      C   13      [core]2S( 0.94)2p( 3.24)4p( 0.01)
      C   14      [core]2S( 0.94)2p( 3.27)4p( 0.01)
      C   15      [core]2S( 0.91)2p( 3.19)3d( 0.01)4p( 0.02)
     Cl   16      [core]3S( 1.82)3p( 5.16)3d( 0.01)5p( 0.01)
     Cl   17      [core]3S( 1.82)3p( 5.15)3d( 0.01)5p( 0.01)
      H   18            1S( 0.78)
      H   19            1S( 0.79)
      H   20            1S( 0.75)


 NATURAL BOND ORBITAL ANALYSIS:

                       Occupancies       Lewis Structure    Low   High
           Occ.    -------------------  -----------------   occ   occ
  Cycle   Thresh.   Lewis   Non-Lewis     CR  BD  3C  LP    (L)   (NL)   Dev
 =============================================================================
   1(1)    1.90   111.86154   8.13846     23  22   0  15    10     10    1.13
   2(2)    1.90   111.86154   8.13846     23  22   0  15    10     10    1.13
   3(1)    1.80   113.33734   6.66266     23  23   0  14     6      7    0.63
   4(2)    1.80   113.33734   6.66266     23  23   0  14     6      7    0.63
   5(1)    1.70   115.80965   4.19035     23  27   0  10     2      7    0.44
   6(2)    1.70   115.80965   4.19035     23  27   0  10     2      7    0.44
   7(1)    1.60   116.05529   3.94471     23  27   0  10     1      7    0.42
   8(2)    1.60   116.37841   3.62159     23  28   0   9     0      7    0.63
   9(3)    1.60   116.05529   3.94471     23  27   0  10     1      7    0.42
  10(4)    1.60   116.37841   3.62159     23  28   0   9     0      7    0.63
  11(5)    1.60   116.05529   3.94471     23  27   0  10     1      7    0.42
  12(6)    1.60   116.37841   3.62159     23  28   0   9     0      7    0.63
  13(7)    1.60   116.05529   3.94471     23  27   0  10     1      7    0.42
  14(8)    1.60   116.37841   3.62159     23  28   0   9     0      7    0.63
  15(9)    1.60   116.05529   3.94471     23  27   0  10     1      7    0.42
  16(1)    1.50   115.41789   4.58211     23  28   0   9     1      9    0.60
  17(2)    1.50   116.37841   3.62159     23  28   0   9     0      7    0.63
  18(3)    1.50   115.09477   4.90523     23  27   0  10     2      9    0.60
  19(4)    1.50   116.37841   3.62159     23  28   0   9     0      7    0.63
  20(5)    1.50   115.09477   4.90523     23  27   0  10     2      9    0.60
  21(6)    1.50   116.37841   3.62159     23  28   0   9     0      7    0.63
  22(7)    1.50   115.09477   4.90523     23  27   0  10     2      9    0.60
  23(8)    1.50   116.37841   3.62159     23  28   0   9     0      7    0.63
  24(9)    1.50   115.09477   4.90523     23  27   0  10     2      9    0.60
  25(1)    1.60   116.37841   3.62159     23  28   0   9     0      7    0.63
 -----------------------------------------------------------------------------

 Structure accepted: RESONANCE keyword permits strongly delocalized structure

 WARNING:  1 low occupancy (<1.9990e) core orbital  found on  C    1
           1 low occupancy (<1.9990e) core orbital  found on  C    3
           1 low occupancy (<1.9990e) core orbital  found on  C    4
           1 low occupancy (<1.9990e) core orbital  found on  C    6
           1 low occupancy (<1.9990e) core orbital  found on  C   10
           1 low occupancy (<1.9990e) core orbital  found on  C   11
           1 low occupancy (<1.9990e) core orbital  found on  C   12
           1 low occupancy (<1.9990e) core orbital  found on  C   15

           --- Apparent excited state configuration ---
 The following "inverted" NBO labels reflect the actual hybrid overlap:

                 NBO   7 has been relabelled BD*

                 NBO 352 has been relabelled BD 

 --------------------------------------------------------
   Core                     45.98554 ( 99.969% of  46)
   Valence Lewis            68.91864 ( 93.133% of  74)
  ==================       ============================
   Total Lewis             114.90418 ( 95.753% of 120)
  -----------------------------------------------------
   Valence non-Lewis         4.85900 (  4.049% of 120)
   Rydberg non-Lewis         0.23681 (  0.197% of 120)
  ==================       ============================
   Total non-Lewis           5.09582 (  4.247% of 120)
 --------------------------------------------------------


       (Occupancy)   Bond orbital/ Coefficients/ Hybrids
 ---------------------------------------------------------------------------------
     1. (1.86701) BD ( 1) C   1 - C   2  
                ( 50.87%)   0.7132* C   1 s( 37.64%)p 1.66( 62.34%)d 0.00(  0.02%)
                                           -0.0006  0.6135  0.0041 -0.0002 -0.0002
                                           -0.5068 -0.0221  0.0170 -0.0022  0.6046
                                           -0.0121  0.0006 -0.0010  0.0002  0.0000
                                            0.0000  0.0000 -0.0112 -0.0000 -0.0000
                                            0.0005 -0.0104
                ( 49.13%)   0.7009* C   2 s( 36.90%)p 1.71( 63.05%)d 0.00(  0.05%)
                                           -0.0000  0.6075 -0.0029  0.0021  0.0013
                                            0.4723 -0.0272  0.0049  0.0019 -0.6376
                                            0.0032  0.0089 -0.0053  0.0004  0.0000
                                            0.0000  0.0000 -0.0131  0.0000 -0.0000
                                           -0.0073 -0.0167
     2. (1.60687) BD ( 2) C   1 - C   2  
                ( 38.65%)   0.6217* C   1 s(  0.00%)p 1.00( 99.89%)d 0.00(  0.11%)
                                            0.0000 -0.0001  0.0000  0.0000  0.0000
                                            0.0001  0.0000 -0.0000 -0.0000 -0.0001
                                           -0.0000 -0.0000  0.0000  0.9993  0.0129
                                            0.0143  0.0039 -0.0000 -0.0296  0.0147
                                           -0.0000 -0.0000
                ( 61.35%)   0.7833* C   2 s(  0.00%)p 1.00( 99.95%)d 0.00(  0.05%)
                                           -0.0000 -0.0002  0.0000  0.0000  0.0000
                                           -0.0002 -0.0000 -0.0000  0.0000  0.0003
                                           -0.0000 -0.0000  0.0000  0.9994  0.0210
                                            0.0150  0.0019  0.0000  0.0000 -0.0225
                                            0.0000  0.0000
     3. (1.96508) BD ( 1) C   1 - C   4  
                ( 50.87%)   0.7132* C   1 s( 31.40%)p 2.18( 68.55%)d 0.00(  0.05%)
                                           -0.0001  0.5602  0.0129  0.0018  0.0003
                                           -0.2574 -0.0383  0.0142 -0.0036 -0.7858
                                            0.0071  0.0014  0.0021  0.0000 -0.0000
                                            0.0000 -0.0000  0.0152 -0.0000  0.0000
                                           -0.0140 -0.0086
                ( 49.13%)   0.7009* C   4 s( 48.77%)p 1.05( 51.18%)d 0.00(  0.05%)
                                           -0.0001  0.6984  0.0021 -0.0021  0.0006
                                            0.4989 -0.0338 -0.0001  0.0032  0.5113
                                           -0.0156 -0.0087  0.0020  0.0000 -0.0000
                                            0.0000  0.0000  0.0154 -0.0000  0.0000
                                           -0.0137 -0.0106
     4. (1.98773) BD ( 1) C   1 - O   8  
                ( 37.53%)   0.6126* C   1 s( 30.49%)p 2.28( 69.39%)d 0.00(  0.12%)
                                           -0.0001  0.5517 -0.0241  0.0026 -0.0014
                                            0.8211 -0.0599 -0.0121 -0.0031  0.1266
                                           -0.0006 -0.0002 -0.0022  0.0000 -0.0000
                                           -0.0000 -0.0000  0.0096  0.0000  0.0000
                                            0.0269 -0.0186
                ( 62.47%)   0.7904* O   8 s( 36.71%)p 1.72( 63.17%)d 0.00(  0.12%)
                                            0.0000  0.6053  0.0263 -0.0036 -0.0000
                                           -0.7939  0.0252 -0.0006 -0.0019 -0.0292
                                            0.0024 -0.0003 -0.0007 -0.0003  0.0000
                                           -0.0000  0.0000  0.0043  0.0000  0.0000
                                            0.0300 -0.0161
     5. (1.98209) BD ( 1) C   2 - C   3  
                ( 52.66%)   0.7257* C   2 s( 36.03%)p 1.77( 63.94%)d 0.00(  0.03%)
                                           -0.0001  0.5999 -0.0216  0.0012 -0.0004
                                           -0.7981  0.0154  0.0071  0.0002 -0.0202
                                           -0.0390  0.0122 -0.0012 -0.0001  0.0000
                                           -0.0000  0.0000  0.0037  0.0000 -0.0000
                                            0.0131 -0.0113
                ( 47.34%)   0.6881* C   3 s( 44.48%)p 1.25( 55.47%)d 0.00(  0.04%)
                                           -0.0001  0.6668  0.0135 -0.0040  0.0002
                                            0.7203 -0.0346 -0.0072  0.0013  0.1819
                                           -0.0387  0.0076  0.0019  0.0001 -0.0000
                                           -0.0000 -0.0000 -0.0032  0.0000 -0.0000
                                            0.0175 -0.0105
     6. (1.94183) BD ( 1) C   2 - H   9  
                ( 62.54%)   0.7908* C   2 s( 27.04%)p 2.70( 72.92%)d 0.00(  0.03%)
                                           -0.0004  0.5195  0.0235 -0.0007 -0.0010
                                            0.3707  0.0047 -0.0043 -0.0034  0.7693
                                           -0.0043 -0.0044 -0.0032 -0.0001 -0.0000
                                            0.0000 -0.0000  0.0124 -0.0000 -0.0000
                                           -0.0065 -0.0123
                ( 37.46%)   0.6120* H   9 s( 99.96%)p 0.00(  0.04%)
                                            0.9998  0.0006  0.0018 -0.0100 -0.0174
                                            0.0000
     7. (1.84417) BD*( 1) C   3 - C   4  
                ( 59.84%)   0.7736* C   3 s(  9.52%)p 9.49( 90.43%)d 0.01(  0.05%)
                                           -0.0003  0.3078 -0.0219  0.0056 -0.0011
                                           -0.4879 -0.0424 -0.0003  0.0010  0.8124
                                            0.0665  0.0025  0.0033  0.0008 -0.0000
                                            0.0000 -0.0000  0.0113  0.0000 -0.0000
                                            0.0043  0.0184
                ( 40.16%)  -0.6337* C   4 s(  8.80%)p10.36( 91.16%)d 0.00(  0.04%)
                                           -0.0005  0.2963  0.0042  0.0134 -0.0003
                                            0.4462  0.0409  0.0027 -0.0015 -0.8396
                                           -0.0767 -0.0064 -0.0006 -0.0002  0.0000
                                           -0.0000  0.0000  0.0084  0.0000  0.0000
                                            0.0050  0.0171
     8. (1.97350) BD ( 1) C   3 - C   6  
                ( 45.95%)   0.6779* C   3 s( 45.99%)p 1.17( 53.97%)d 0.00(  0.04%)
                                            0.0000  0.6781  0.0087  0.0011  0.0006
                                           -0.4865  0.0287  0.0056 -0.0021 -0.5491
                                            0.0219  0.0091 -0.0016  0.0000 -0.0000
                                           -0.0000 -0.0000  0.0141 -0.0000 -0.0000
                                           -0.0110 -0.0094
                ( 54.05%)   0.7352* C   6 s( 32.96%)p 2.03( 67.00%)d 0.00(  0.04%)
                                           -0.0002  0.5741 -0.0044 -0.0022 -0.0001
                                            0.2932  0.0227 -0.0021  0.0007  0.7638
                                           -0.0074 -0.0023  0.0005 -0.0002  0.0000
                                           -0.0000  0.0000  0.0115 -0.0000 -0.0000
                                           -0.0100 -0.0131
     9. (1.63825) BD ( 2) C   3 - C   6  
                ( 36.14%)   0.6012* C   3 s(  0.00%)p 1.00( 99.86%)d 0.00(  0.14%)
                                           -0.0000 -0.0003  0.0000  0.0000 -0.0000
                                            0.0003  0.0000  0.0000  0.0000 -0.0007
                                           -0.0000  0.0000 -0.0000  0.9988 -0.0289
                                            0.0075 -0.0052 -0.0000  0.0048 -0.0369
                                           -0.0000 -0.0000
                ( 63.86%)   0.7991* C   6 s(  0.00%)p 1.00( 99.98%)d 0.00(  0.02%)
                                            0.0000  0.0002  0.0000  0.0000  0.0000
                                            0.0005  0.0000 -0.0000 -0.0000 -0.0001
                                           -0.0001 -0.0000  0.0000  0.9998  0.0095
                                            0.0097 -0.0009  0.0000  0.0127  0.0052
                                            0.0000 -0.0000
    10. (1.98206) BD ( 1) C   4 - C   5  
                ( 46.21%)   0.6798* C   4 s( 42.42%)p 1.36( 57.54%)d 0.00(  0.05%)
                                           -0.0001  0.6510 -0.0177 -0.0062 -0.0005
                                           -0.7389  0.0321  0.0063 -0.0026 -0.1649
                                            0.0340 -0.0041 -0.0011 -0.0001  0.0000
                                            0.0000  0.0000 -0.0032  0.0000  0.0000
                                            0.0155 -0.0151
                ( 53.79%)   0.7334* C   5 s( 34.83%)p 1.87( 65.14%)d 0.00(  0.03%)
                                           -0.0001  0.5898 -0.0212 -0.0020 -0.0008
                                            0.8025 -0.0243 -0.0098 -0.0021  0.0728
                                            0.0361 -0.0102  0.0015  0.0000 -0.0000
                                           -0.0000  0.0000  0.0035  0.0000  0.0000
                                            0.0127 -0.0126
    11. (1.77676) BD ( 2) C   4 - C   5  
                ( 49.19%)   0.7013* C   4 s(  0.00%)p 1.00( 99.89%)d 0.00(  0.11%)
                                            0.0000  0.0001  0.0000  0.0000  0.0000
                                            0.0000  0.0000 -0.0000  0.0000 -0.0002
                                           -0.0000 -0.0000 -0.0000  0.9994 -0.0031
                                            0.0036 -0.0029  0.0000 -0.0270  0.0203
                                            0.0000 -0.0000
                ( 50.81%)   0.7128* C   5 s(  0.00%)p 1.00( 99.95%)d 0.00(  0.05%)
                                           -0.0000  0.0000  0.0000  0.0000 -0.0000
                                           -0.0001  0.0000  0.0000 -0.0000 -0.0001
                                           -0.0000 -0.0000  0.0000  0.9993  0.0263
                                            0.0135  0.0012 -0.0000  0.0198  0.0082
                                            0.0000  0.0000
    12. (1.91713) BD ( 1) C   5 - C   6  
                ( 49.76%)   0.7054* C   5 s( 38.28%)p 1.61( 61.69%)d 0.00(  0.03%)
                                           -0.0003  0.6187 -0.0046  0.0059  0.0017
                                           -0.5089  0.0152  0.0033 -0.0006  0.5978
                                            0.0025 -0.0134  0.0029  0.0000  0.0000
                                           -0.0000  0.0000 -0.0101  0.0000  0.0000
                                           -0.0038 -0.0134
                ( 50.24%)   0.7088* C   6 s( 36.03%)p 1.77( 63.93%)d 0.00(  0.04%)
                                           -0.0003  0.6002  0.0032  0.0050 -0.0010
                                            0.4835 -0.0007 -0.0036  0.0027 -0.6366
                                            0.0163 -0.0013 -0.0041 -0.0004 -0.0000
                                           -0.0000 -0.0000 -0.0131 -0.0000  0.0000
                                           -0.0015 -0.0141
    13. (1.94787) BD ( 1) C   5 - H   7  
                ( 61.66%)   0.7852* C   5 s( 26.87%)p 2.72( 73.10%)d 0.00(  0.03%)
                                            0.0002 -0.5178 -0.0239  0.0004  0.0011
                                            0.3076  0.0058 -0.0069 -0.0008  0.7976
                                            0.0005  0.0049 -0.0000  0.0002 -0.0000
                                            0.0000  0.0000 -0.0098  0.0000 -0.0000
                                            0.0122  0.0098
                ( 38.34%)   0.6192* H   7 s( 99.95%)p 0.00(  0.05%)
                                           -0.9998 -0.0007 -0.0007 -0.0032 -0.0218
                                           -0.0000
    14. (1.96871) BD ( 1) C   6 - C  10  
                ( 49.26%)   0.7018* C   6 s( 30.96%)p 2.23( 69.02%)d 0.00(  0.02%)
                                           -0.0000  0.5564 -0.0058 -0.0022  0.0006
                                           -0.8244 -0.0079  0.0096  0.0017 -0.1017
                                           -0.0028  0.0023  0.0009  0.0002  0.0000
                                            0.0000 -0.0000  0.0034 -0.0000 -0.0000
                                            0.0105 -0.0103
                ( 50.74%)   0.7123* C  10 s( 34.34%)p 1.91( 65.64%)d 0.00(  0.02%)
                                            0.0001  0.5860  0.0040 -0.0001  0.8070
                                            0.0295 -0.0061  0.0007  0.0647  0.0039
                                            0.0004  0.0001 -0.0000 -0.0000  0.0000
                                           -0.0000  0.0021 -0.0000 -0.0000  0.0100
                                           -0.0079
    15. (1.96590) BD ( 1) C  10 - C  11  
                ( 50.05%)   0.7074* C  10 s( 33.46%)p 1.99( 66.50%)d 0.00(  0.04%)
                                            0.0002  0.5784  0.0016 -0.0000 -0.4733
                                            0.0030  0.0039  0.0001  0.6637 -0.0207
                                           -0.0070  0.0054 -0.0000 -0.0000 -0.0000
                                            0.0000 -0.0148 -0.0000 -0.0000  0.0005
                                           -0.0143
                ( 49.95%)   0.7068* C  11 s( 37.44%)p 1.67( 62.52%)d 0.00(  0.04%)
                                            0.0000  0.6119 -0.0012  0.0025  0.5062
                                           -0.0306 -0.0076  0.0008 -0.6061 -0.0214
                                            0.0105 -0.0016 -0.0001 -0.0000  0.0000
                                           -0.0000 -0.0129 -0.0000  0.0000 -0.0067
                                           -0.0153
    16. (1.60924) BD ( 2) C  10 - C  11  
                ( 48.45%)   0.6960* C  10 s(  0.00%)p 1.00( 99.93%)d 0.00(  0.07%)
                                           -0.0000 -0.0000  0.0000 -0.0000  0.0001
                                           -0.0000  0.0000  0.0000  0.0000  0.0000
                                            0.0000  0.0000  0.9995  0.0073  0.0179
                                           -0.0036 -0.0000 -0.0244  0.0078  0.0000
                                            0.0000
                ( 51.55%)   0.7180* C  11 s(  0.00%)p 1.00( 99.94%)d 0.00(  0.06%)
                                            0.0000  0.0000 -0.0000  0.0000  0.0000
                                           -0.0000  0.0000 -0.0000 -0.0001 -0.0000
                                            0.0000 -0.0000  0.9996  0.0054  0.0163
                                           -0.0012  0.0000 -0.0032 -0.0234 -0.0000
                                           -0.0000
    17. (1.97268) BD ( 1) C  10 - C  13  
                ( 50.50%)   0.7107* C  10 s( 32.12%)p 2.11( 67.84%)d 0.00(  0.04%)
                                            0.0002  0.5668  0.0005  0.0001 -0.3520
                                           -0.0013  0.0009  0.0025 -0.7445  0.0140
                                            0.0042 -0.0034  0.0001 -0.0000 -0.0000
                                            0.0000  0.0143 -0.0000 -0.0000 -0.0040
                                           -0.0142
                ( 49.50%)   0.7035* C  13 s( 36.78%)p 1.72( 63.18%)d 0.00(  0.04%)
                                            0.0002  0.6065  0.0020  0.0019  0.3915
                                           -0.0353 -0.0055 -0.0010  0.6906  0.0125
                                           -0.0141  0.0007 -0.0001 -0.0000  0.0000
                                           -0.0000  0.0099 -0.0000 -0.0000 -0.0076
                                           -0.0143
    18. (1.97141) BD ( 1) C  11 - C  12  
                ( 48.01%)   0.6929* C  11 s( 33.82%)p 1.96( 66.14%)d 0.00(  0.04%)
                                            0.0001  0.5813  0.0163  0.0003 -0.8073
                                            0.0205  0.0092 -0.0012 -0.0870 -0.0400
                                            0.0036 -0.0004 -0.0000 -0.0000  0.0000
                                           -0.0000  0.0056  0.0000  0.0000  0.0141
                                           -0.0133
                ( 51.99%)   0.7210* C  12 s( 39.31%)p 1.54( 60.66%)d 0.00(  0.03%)
                                           -0.0002  0.6270  0.0045 -0.0020  0.0007
                                            0.7710 -0.0019  0.0108  0.0097  0.1065
                                           -0.0263 -0.0015 -0.0016  0.0001 -0.0000
                                           -0.0000  0.0000  0.0004  0.0000  0.0000
                                            0.0102 -0.0127
    19. (1.97540) BD ( 1) C  11 - H  20  
                ( 62.35%)   0.7896* C  11 s( 28.62%)p 2.49( 71.34%)d 0.00(  0.03%)
                                           -0.0003  0.5349 -0.0086 -0.0024  0.2989
                                           -0.0094 -0.0006 -0.0015  0.7898  0.0154
                                            0.0003  0.0002  0.0001  0.0000  0.0000
                                            0.0000  0.0089  0.0000  0.0000 -0.0135
                                           -0.0090
                ( 37.65%)   0.6136* H  20 s( 99.96%)p 0.00(  0.04%)
                                            0.9998  0.0018  0.0013 -0.0065 -0.0192
                                           -0.0000
    20. (1.97795) BD ( 1) C  12 - C  15  
                ( 49.64%)   0.7046* C  12 s( 37.69%)p 1.65( 62.28%)d 0.00(  0.03%)
                                            0.0000  0.6138  0.0051  0.0093 -0.0004
                                           -0.4061  0.0225  0.0007 -0.0015 -0.6761
                                           -0.0051 -0.0081 -0.0112 -0.0001  0.0000
                                            0.0000 -0.0000  0.0103  0.0000  0.0000
                                           -0.0059 -0.0124
                ( 50.36%)   0.7096* C  15 s( 37.56%)p 1.66( 62.42%)d 0.00(  0.03%)
                                           -0.0000  0.6127 -0.0106  0.0054  0.0005
                                            0.2753  0.0153 -0.0060  0.0070  0.7402
                                           -0.0116 -0.0038  0.0081 -0.0000  0.0000
                                           -0.0000  0.0000  0.0101  0.0000  0.0000
                                           -0.0066 -0.0113
    21. (1.71143) BD ( 2) C  12 - C  15  
                ( 48.91%)   0.6994* C  12 s(  0.00%)p 1.00( 99.98%)d 0.00(  0.02%)
                                            0.0000  0.0000  0.0000 -0.0000  0.0000
                                           -0.0001  0.0000  0.0000  0.0000 -0.0001
                                           -0.0000  0.0000 -0.0000  0.9997 -0.0043
                                           -0.0214 -0.0024  0.0000 -0.0080 -0.0110
                                            0.0000 -0.0000
                ( 51.09%)   0.7148* C  15 s(  0.00%)p 1.00( 99.99%)d 0.00(  0.01%)
                                           -0.0000  0.0000 -0.0000  0.0000  0.0000
                                           -0.0001 -0.0000 -0.0000 -0.0000  0.0000
                                            0.0000  0.0000  0.0000  0.9997  0.0011
                                            0.0202 -0.0037 -0.0000  0.0061  0.0101
                                            0.0000  0.0000
    22. (1.98842) BD ( 1) C  12 -Cl  17  
                ( 46.01%)   0.6783* C  12 s( 22.85%)p 3.37( 76.96%)d 0.01(  0.19%)
                                           -0.0001  0.4779 -0.0088 -0.0082 -0.0008
                                           -0.4896 -0.0078 -0.0067  0.0082  0.7276
                                           -0.0071  0.0085 -0.0126 -0.0000 -0.0000
                                            0.0000 -0.0000 -0.0349 -0.0000  0.0000
                                           -0.0119 -0.0235
                ( 53.99%)   0.7348*Cl  17 s( 19.61%)p 4.07( 79.88%)d 0.03(  0.51%)
                                            0.0000  0.0001  0.4409  0.0423  0.0014
                                            0.0001 -0.0000  0.0001  0.5090 -0.0287
                                           -0.0048  0.0002 -0.0002 -0.0001 -0.7329
                                            0.0408  0.0072 -0.0007  0.0002 -0.0000
                                           -0.0000  0.0000  0.0000  0.0000  0.0000
                                           -0.0581 -0.0000  0.0000 -0.0214 -0.0355
    23. (1.96803) BD ( 1) C  13 - C  14  
                ( 48.72%)   0.6980* C  13 s( 35.11%)p 1.85( 64.84%)d 0.00(  0.05%)
                                            0.0002  0.5925 -0.0004  0.0011 -0.8008
                                            0.0089  0.0117 -0.0031 -0.0669  0.0487
                                           -0.0038 -0.0001 -0.0000 -0.0000  0.0000
                                           -0.0000  0.0016  0.0000 -0.0000  0.0148
                                           -0.0154
                ( 51.28%)   0.7161* C  14 s( 36.02%)p 1.78( 63.95%)d 0.00(  0.03%)
                                           -0.0002  0.5997 -0.0236 -0.0051  0.0003
                                            0.7969 -0.0185 -0.0134  0.0001  0.0505
                                            0.0374 -0.0061 -0.0009  0.0001 -0.0000
                                            0.0000  0.0000  0.0080  0.0000 -0.0000
                                            0.0108 -0.0109
    24. (1.69819) BD ( 2) C  13 - C  14  
                ( 50.46%)   0.7104* C  13 s(  0.00%)p 1.00( 99.96%)d 0.00(  0.04%)
                                           -0.0000 -0.0000 -0.0000  0.0000 -0.0000
                                           -0.0000 -0.0000 -0.0000  0.0002  0.0000
                                            0.0000  0.0000  0.9995  0.0115  0.0214
                                           -0.0027 -0.0000 -0.0192  0.0072  0.0000
                                           -0.0000
                ( 49.54%)   0.7038* C  14 s(  0.00%)p 1.00( 99.96%)d 0.00(  0.04%)
                                           -0.0000 -0.0000  0.0000  0.0000  0.0000
                                           -0.0001 -0.0000 -0.0000  0.0000  0.0002
                                            0.0000  0.0000 -0.0000  0.9993  0.0250
                                            0.0174 -0.0002  0.0000  0.0154  0.0140
                                           -0.0000 -0.0000
    25. (1.98067) BD ( 1) C  13 - H  19  
                ( 60.40%)   0.7771* C  13 s( 27.90%)p 2.58( 72.06%)d 0.00(  0.04%)
                                            0.0003 -0.5282  0.0003  0.0025 -0.4506
                                           -0.0018 -0.0007  0.0003  0.7193  0.0043
                                            0.0026  0.0015 -0.0002  0.0000 -0.0000
                                           -0.0000  0.0154 -0.0000  0.0000  0.0097
                                            0.0090
                ( 39.60%)   0.6293* H  19 s( 99.96%)p 0.00(  0.04%)
                                           -0.9998 -0.0008 -0.0008  0.0086 -0.0177
                                            0.0000
    26. (1.97339) BD ( 1) C  14 - C  15  
                ( 48.58%)   0.6970* C  14 s( 35.22%)p 1.84( 64.74%)d 0.00(  0.04%)
                                            0.0001  0.5933 -0.0143  0.0050  0.0008
                                           -0.4865  0.0416  0.0023 -0.0006  0.6394
                                            0.0025 -0.0120  0.0044 -0.0002  0.0000
                                            0.0000 -0.0000 -0.0138  0.0000 -0.0000
                                           -0.0067 -0.0123
                ( 51.42%)   0.7171* C  15 s( 39.24%)p 1.55( 60.72%)d 0.00(  0.03%)
                                           -0.0002  0.6264 -0.0062 -0.0023  0.0001
                                            0.4005  0.0167 -0.0063  0.0094 -0.6677
                                            0.0228  0.0009 -0.0074  0.0001 -0.0000
                                           -0.0000  0.0000 -0.0114  0.0000 -0.0000
                                           -0.0029 -0.0137
    27. (1.97816) BD ( 1) C  14 - H  18  
                ( 61.22%)   0.7824* C  14 s( 28.83%)p 2.47( 71.14%)d 0.00(  0.03%)
                                            0.0003 -0.5360 -0.0302 -0.0020  0.0008
                                            0.3543  0.0178 -0.0003 -0.0013  0.7652
                                            0.0077  0.0028 -0.0008 -0.0001  0.0000
                                           -0.0000 -0.0000 -0.0141  0.0000  0.0000
                                            0.0069  0.0095
                ( 38.78%)   0.6228* H  18 s( 99.96%)p 0.00(  0.04%)
                                           -0.9998 -0.0011 -0.0012 -0.0113 -0.0178
                                            0.0000
    28. (1.98889) BD ( 1) C  15 -Cl  16  
                ( 46.01%)   0.6783* C  15 s( 23.09%)p 3.32( 76.73%)d 0.01(  0.18%)
                                           -0.0001  0.4802  0.0174 -0.0037 -0.0011
                                           -0.8727  0.0014  0.0139  0.0149 -0.0727
                                            0.0047  0.0003  0.0023 -0.0001  0.0000
                                            0.0000  0.0000  0.0065  0.0000  0.0000
                                            0.0351 -0.0232
                ( 53.99%)   0.7348*Cl  16 s( 19.37%)p 4.14( 80.13%)d 0.03(  0.50%)
                                            0.0000  0.0001  0.4382  0.0410  0.0009
                                            0.0001 -0.0000  0.0001  0.8879 -0.0497
                                           -0.0084  0.0004 -0.0002  0.0000  0.1018
                                           -0.0040 -0.0003  0.0002  0.0000  0.0000
                                            0.0001 -0.0000 -0.0000 -0.0000 -0.0000
                                            0.0133  0.0000  0.0000  0.0598 -0.0351
    29. (1.99879) CR ( 1) C   1           s(100.00%)p 0.00(  0.00%)
                                            1.0000  0.0005  0.0000  0.0000 -0.0000
                                           -0.0003 -0.0000  0.0000 -0.0000  0.0003
                                           -0.0000  0.0000 -0.0000 -0.0000 -0.0000
                                           -0.0000 -0.0000 -0.0000  0.0000 -0.0000
                                            0.0000 -0.0000
    30. (1.99910) CR ( 1) C   2           s(100.00%)p 0.00(  0.00%)
                                            1.0000  0.0003  0.0000 -0.0000 -0.0000
                                            0.0001  0.0000 -0.0000 -0.0000  0.0003
                                           -0.0000 -0.0000 -0.0000  0.0000  0.0000
                                            0.0000  0.0000  0.0000 -0.0000 -0.0000
                                           -0.0000 -0.0000
    31. (1.99899) CR ( 1) C   3           s(100.00%)p 0.00(  0.00%)
                                            1.0000  0.0001 -0.0000  0.0000 -0.0000
                                           -0.0001 -0.0000 -0.0000  0.0000  0.0002
                                            0.0000  0.0000  0.0000  0.0000 -0.0000
                                            0.0000 -0.0000  0.0000  0.0000 -0.0000
                                            0.0000  0.0000
    32. (1.99896) CR ( 1) C   4           s(100.00%)p 0.00(  0.00%)
                                            1.0000  0.0003  0.0000  0.0000 -0.0000
                                            0.0002  0.0000  0.0000 -0.0000 -0.0004
                                           -0.0000 -0.0000 -0.0000 -0.0000  0.0000
                                           -0.0000  0.0000  0.0000  0.0000 -0.0000
                                            0.0000  0.0000
    33. (1.99909) CR ( 1) C   5           s(100.00%)p 0.00(  0.00%)
                                            1.0000  0.0003  0.0000  0.0000  0.0000
                                           -0.0001  0.0000  0.0000 -0.0000 -0.0000
                                            0.0000 -0.0000  0.0000  0.0000  0.0000
                                           -0.0000 -0.0000 -0.0000  0.0000  0.0000
                                           -0.0000 -0.0000
    34. (1.99894) CR ( 1) C   6           s(100.00%)p 0.00(  0.00%)
                                            1.0000  0.0003  0.0000  0.0000 -0.0000
                                            0.0002  0.0000 -0.0000  0.0000 -0.0001
                                            0.0000 -0.0000 -0.0000 -0.0000 -0.0000
                                           -0.0000  0.0000 -0.0000 -0.0000 -0.0000
                                           -0.0000 -0.0000
    35. (1.99981) CR ( 1) O   8           s(100.00%)p 0.00(  0.00%)
                                            1.0000  0.0003 -0.0000  0.0000  0.0000
                                            0.0002 -0.0000 -0.0000  0.0000  0.0001
                                            0.0000 -0.0000  0.0000 -0.0000 -0.0000
                                           -0.0000  0.0000 -0.0000  0.0000 -0.0000
                                           -0.0000  0.0000
    36. (1.99887) CR ( 1) C  10           s(100.00%)p 0.00(  0.00%)
                                            1.0000 -0.0003 -0.0000  0.0000  0.0001
                                           -0.0000 -0.0000 -0.0000  0.0000  0.0000
                                            0.0000 -0.0000  0.0000  0.0000  0.0000
                                           -0.0000  0.0000 -0.0000  0.0000  0.0000
                                            0.0000
    37. (1.99885) CR ( 1) C  11           s(100.00%)p 0.00(  0.00%)
                                            1.0000  0.0001 -0.0000 -0.0000  0.0002
                                           -0.0000 -0.0000 -0.0000  0.0003  0.0000
                                           -0.0000  0.0000 -0.0000 -0.0000 -0.0000
                                            0.0000  0.0000  0.0000  0.0000 -0.0000
                                           -0.0000
    38. (1.99853) CR ( 1) C  12           s(100.00%)p 0.00(  0.00%)
                                            1.0000  0.0002 -0.0000 -0.0000  0.0000
                                            0.0001 -0.0000  0.0000  0.0000  0.0001
                                           -0.0000  0.0000 -0.0000 -0.0000  0.0000
                                            0.0000  0.0000 -0.0000  0.0000  0.0000
                                            0.0000 -0.0000
    39. (1.99906) CR ( 1) C  13           s(100.00%)p 0.00(  0.00%)
                                            1.0000 -0.0001 -0.0000 -0.0000  0.0002
                                            0.0000 -0.0000  0.0000 -0.0003 -0.0000
                                            0.0000 -0.0000  0.0000  0.0000  0.0000
                                           -0.0000 -0.0000 -0.0000  0.0000 -0.0000
                                            0.0000
    40. (1.99902) CR ( 1) C  14           s(100.00%)p 0.00(  0.00%)
                                            1.0000  0.0002  0.0000 -0.0000 -0.0000
                                            0.0001 -0.0000 -0.0000  0.0000 -0.0003
                                            0.0000 -0.0000 -0.0000  0.0000  0.0000
                                            0.0000  0.0000  0.0000  0.0000  0.0000
                                            0.0000 -0.0000
    41. (1.99832) CR ( 1) C  15           s(100.00%)p 0.00(  0.00%)
                                            1.0000  0.0002  0.0000 -0.0000 -0.0000
                                           -0.0000  0.0000 -0.0000  0.0000 -0.0001
                                            0.0000  0.0000 -0.0000  0.0000  0.0000
                                            0.0000 -0.0000 -0.0000  0.0000  0.0000
                                            0.0000 -0.0000
    42. (2.00000) CR ( 1)Cl  16           s(100.00%)
                                            1.0000 -0.0000  0.0000 -0.0000 -0.0000
                                           -0.0000  0.0000 -0.0000 -0.0000  0.0000
                                            0.0000 -0.0000 -0.0000 -0.0000 -0.0000
                                            0.0000 -0.0000 -0.0000 -0.0000 -0.0000
                                           -0.0000  0.0000  0.0000  0.0000  0.0000
                                           -0.0000 -0.0000 -0.0000 -0.0000  0.0000
    43. (1.99972) CR ( 2)Cl  16           s(100.00%)p 0.00(  0.00%)
                                           -0.0000  1.0000  0.0002 -0.0000 -0.0000
                                           -0.0000  0.0000 -0.0000 -0.0002  0.0000
                                            0.0000 -0.0000 -0.0000 -0.0000 -0.0000
                                            0.0000 -0.0000  0.0000 -0.0000 -0.0000
                                           -0.0000  0.0000  0.0000  0.0000 -0.0000
                                           -0.0000 -0.0000 -0.0000 -0.0000  0.0000
    44. (1.99992) CR ( 3)Cl  16           s(  0.00%)p 1.00(100.00%)
                                           -0.0000 -0.0000  0.0001 -0.0000 -0.0000
                                           -0.0000  0.0000  1.0000 -0.0002  0.0000
                                            0.0000 -0.0000 -0.0000 -0.0000 -0.0000
                                            0.0000 -0.0000 -0.0000 -0.0000 -0.0000
                                           -0.0000  0.0000  0.0000  0.0000 -0.0000
                                           -0.0000 -0.0000 -0.0000 -0.0000  0.0000
    45. (1.99999) CR ( 4)Cl  16           s(  0.00%)p 1.00(100.00%)
                                           -0.0000 -0.0000  0.0000 -0.0000 -0.0000
                                           -0.0000  0.0000 -0.0000 -0.0000  0.0000
                                            0.0000  0.0000 -0.0000  1.0000  0.0000
                                            0.0000  0.0000  0.0000  0.0000 -0.0000
                                           -0.0000  0.0000 -0.0000  0.0000 -0.0000
                                            0.0000 -0.0000  0.0000 -0.0000  0.0000
    46. (1.99999) CR ( 5)Cl  16           s(  0.00%)p 1.00(100.00%)
                                           -0.0000 -0.0000  0.0000 -0.0000 -0.0000
                                           -0.0000  0.0000 -0.0000 -0.0000  0.0000
                                            0.0000 -0.0000 -0.0000 -0.0000 -0.0000
                                           -0.0000 -0.0000 -0.0000 -0.0000  1.0000
                                           -0.0000 -0.0000 -0.0000  0.0000  0.0000
                                           -0.0000 -0.0000 -0.0000 -0.0000  0.0000
    47. (2.00000) CR ( 1)Cl  17           s(100.00%)
                                            1.0000 -0.0000  0.0000 -0.0000 -0.0000
                                           -0.0000  0.0000 -0.0000 -0.0000  0.0000
                                            0.0000 -0.0000 -0.0000  0.0000  0.0000
                                           -0.0000 -0.0000  0.0000  0.0000  0.0000
                                            0.0000  0.0000  0.0000 -0.0000 -0.0000
                                            0.0000  0.0000 -0.0000  0.0000  0.0000
    48. (1.99970) CR ( 2)Cl  17           s(100.00%)p 0.00(  0.00%)
                                           -0.0000  1.0000  0.0002 -0.0000 -0.0000
                                           -0.0000  0.0000 -0.0000 -0.0001  0.0000
                                            0.0000 -0.0000 -0.0000  0.0000  0.0002
                                           -0.0000 -0.0000  0.0000  0.0000  0.0000
                                            0.0000  0.0000  0.0000 -0.0000 -0.0000
                                            0.0000  0.0000 -0.0000  0.0000  0.0000
    49. (1.99997) CR ( 3)Cl  17           s(  0.00%)p 1.00(100.00%)
                                           -0.0000 -0.0000  0.0001 -0.0000 -0.0000
                                           -0.0000  0.0000  1.0000 -0.0000  0.0000
                                            0.0000 -0.0000 -0.0000  0.0000  0.0001
                                           -0.0000 -0.0000  0.0000  0.0000  0.0000
                                            0.0000  0.0000 -0.0000 -0.0000 -0.0000
                                            0.0000  0.0000 -0.0000  0.0000  0.0000
    50. (1.99994) CR ( 4)Cl  17           s(  0.00%)p 1.00(100.00%)
                                            0.0000  0.0000 -0.0001  0.0000  0.0000
                                            0.0000 -0.0000  0.0000  0.0001 -0.0000
                                           -0.0000  0.0000  0.0000  1.0000 -0.0001
                                            0.0000  0.0000 -0.0000 -0.0000 -0.0000
                                           -0.0000 -0.0000 -0.0000  0.0000  0.0000
                                           -0.0000 -0.0000  0.0000 -0.0000 -0.0000
    51. (1.99999) CR ( 5)Cl  17           s(  0.00%)p 1.00(100.00%)
                                            0.0000  0.0000 -0.0000  0.0000 -0.0000
                                           -0.0000  0.0000  0.0000  0.0000 -0.0000
                                            0.0000  0.0000 -0.0000 -0.0000 -0.0000
                                            0.0000  0.0000 -0.0000 -0.0000  1.0000
                                           -0.0000 -0.0000 -0.0000  0.0000  0.0000
                                           -0.0000 -0.0000  0.0000 -0.0000 -0.0000
    52. (1.97829) LP ( 1) O   8           s( 61.73%)p 0.62( 38.26%)d 0.00(  0.01%)
                                           -0.0004  0.7856 -0.0131  0.0017  0.0000
                                            0.5911 -0.0070 -0.0011  0.0060  0.1817
                                            0.0010 -0.0005  0.0006  0.0000 -0.0000
                                           -0.0000  0.0000 -0.0048 -0.0000 -0.0000
                                           -0.0085  0.0055
    53. (1.80676) LP ( 2) O   8           s(  1.62%)p60.77( 98.31%)d 0.04(  0.07%)
                                            0.0001  0.1272  0.0019 -0.0008 -0.0000
                                            0.1333  0.0029 -0.0014  0.0010 -0.9825
                                           -0.0081  0.0029  0.0027 -0.0008 -0.0000
                                           -0.0000  0.0000  0.0263  0.0000  0.0000
                                           -0.0042 -0.0002
    54. (1.65557) LP ( 3) O   8           s(  0.00%)p 1.00( 99.91%)d 0.00(  0.09%)
                                            0.0000  0.0002  0.0000 -0.0000 -0.0000
                                           -0.0001  0.0000 -0.0000  0.0000 -0.0008
                                            0.0000  0.0000  0.0000  0.9995  0.0112
                                            0.0041 -0.0025  0.0000 -0.0295 -0.0029
                                            0.0000 -0.0000
    55. (1.99292) LP ( 1)Cl  16           s( 80.70%)p 0.24( 19.28%)d 0.00(  0.01%)
                                           -0.0000 -0.0003  0.8983 -0.0107 -0.0001
                                           -0.0001  0.0000 -0.0002 -0.4381  0.0164
                                           -0.0018 -0.0000 -0.0006 -0.0000 -0.0257
                                            0.0006 -0.0007  0.0002 -0.0000 -0.0000
                                           -0.0001  0.0000 -0.0000  0.0000 -0.0000
                                           -0.0016 -0.0000 -0.0000 -0.0100  0.0053
    56. (1.97017) LP ( 2)Cl  16           s(  0.05%)p99.99( 99.93%)d 0.40(  0.02%)
                                           -0.0000 -0.0000  0.0219 -0.0046  0.0011
                                            0.0003 -0.0000 -0.0000  0.1035  0.0013
                                           -0.0004 -0.0002 -0.0001  0.0001 -0.9942
                                           -0.0133 -0.0020 -0.0003 -0.0004 -0.0000
                                            0.0000  0.0000  0.0000 -0.0000 -0.0000
                                           -0.0140  0.0000 -0.0000  0.0015 -0.0008
    57. (1.93728) LP ( 3)Cl  16           s(  0.00%)p 1.00( 99.97%)d 0.00(  0.03%)
                                            0.0000  0.0000 -0.0000 -0.0000  0.0000
                                           -0.0000 -0.0000  0.0000 -0.0001 -0.0000
                                           -0.0000  0.0000  0.0000  0.0000  0.0000
                                            0.0000 -0.0000 -0.0000  0.0000  0.0000
                                            0.9997  0.0180  0.0014 -0.0003 -0.0005
                                            0.0000  0.0170  0.0014 -0.0000  0.0000
    58. (1.99254) LP ( 1)Cl  17           s( 80.49%)p 0.24( 19.50%)d 0.00(  0.01%)
                                           -0.0000 -0.0003  0.8971 -0.0114 -0.0002
                                           -0.0000  0.0000 -0.0001 -0.2359  0.0098
                                           -0.0009 -0.0001 -0.0003  0.0002  0.3729
                                           -0.0132  0.0018  0.0000  0.0005  0.0000
                                           -0.0000 -0.0000  0.0000 -0.0000  0.0000
                                            0.0098  0.0000  0.0000  0.0037  0.0055
    59. (1.96965) LP ( 2)Cl  17           s(  0.03%)p99.99( 99.95%)d 0.66(  0.02%)
                                           -0.0000 -0.0000  0.0170 -0.0005  0.0003
                                           -0.0002 -0.0000  0.0000 -0.8258 -0.0099
                                           -0.0001 -0.0000 -0.0003  0.0000 -0.5634
                                           -0.0077 -0.0016 -0.0001 -0.0003  0.0000
                                           -0.0000  0.0000  0.0000  0.0000 -0.0000
                                            0.0049 -0.0000  0.0000 -0.0130  0.0001
    60. (1.93088) LP ( 3)Cl  17           s(  0.00%)p 1.00( 99.97%)d 0.00(  0.03%)
                                           -0.0000 -0.0000  0.0000 -0.0000  0.0000
                                            0.0000 -0.0000 -0.0000  0.0000 -0.0000
                                           -0.0000 -0.0000  0.0000  0.0000 -0.0000
                                           -0.0000 -0.0000  0.0000  0.0000  0.0000
                                            0.9997  0.0190  0.0024 -0.0004 -0.0005
                                           -0.0000  0.0098 -0.0150 -0.0000 -0.0000
    61. (0.01305) RY*( 1) C   1           s(  4.38%)p21.66( 94.86%)d 0.17(  0.76%)
                                            0.0000  0.0668  0.1932 -0.0328 -0.0303
                                            0.0284  0.9629 -0.0405 -0.0129 -0.0060
                                            0.1356  0.0111  0.0140 -0.0000  0.0001
                                           -0.0000 -0.0000  0.0214 -0.0001 -0.0000
                                            0.0846 -0.0036
    62. (0.00687) RY*( 2) C   1           s(  0.00%)p 1.00( 17.73%)d 4.64( 82.27%)
                                           -0.0000 -0.0000  0.0000  0.0002  0.0000
                                            0.0000  0.0002  0.0002 -0.0001 -0.0000
                                           -0.0017 -0.0003  0.0002 -0.0188 -0.3797
                                           -0.1625 -0.0793 -0.0010 -0.9063 -0.0368
                                            0.0002 -0.0002
    63. (0.00641) RY*( 3) C   1           s(  1.41%)p47.94( 67.48%)d22.10( 31.11%)
                                            0.0000 -0.0065  0.1174  0.0067  0.0145
                                           -0.0055 -0.1310 -0.0847  0.0136  0.0245
                                            0.7936  0.1052 -0.0938 -0.0000 -0.0009
                                           -0.0003 -0.0002  0.5204 -0.0018  0.0001
                                           -0.2001  0.0157
    64. (0.00292) RY*( 4) C   1           s(  4.87%)p 8.93( 43.47%)d10.62( 51.66%)
                                            0.0000  0.0012  0.1712  0.1389 -0.0077
                                            0.0150  0.0687  0.0437 -0.0720  0.0112
                                           -0.5425  0.3580 -0.0108 -0.0000  0.0002
                                            0.0000  0.0000  0.5702  0.0002  0.0000
                                           -0.4374  0.0095
    65. (0.00152) RY*( 5) C   1           s( 27.71%)p 1.35( 37.43%)d 1.26( 34.86%)
                                           -0.0000  0.0009  0.4767  0.2233 -0.0007
                                            0.0345 -0.0325  0.3914 -0.2586  0.0092
                                            0.0902 -0.3615 -0.1145 -0.0000  0.0004
                                           -0.0000  0.0000 -0.3236  0.0002 -0.0004
                                           -0.4901  0.0602
    66. (0.00077) RY*( 6) C   1           s(  0.00%)p 1.00(  3.08%)d31.45( 96.92%)
                                            0.0000 -0.0000  0.0002 -0.0001  0.0001
                                           -0.0000 -0.0001 -0.0003  0.0002 -0.0000
                                            0.0000  0.0002  0.0001  0.0186  0.0168
                                           -0.1737 -0.0054  0.0002  0.0640 -0.9824
                                            0.0003  0.0002
    67. (0.00046) RY*( 7) C   1           s( 62.47%)p 0.34( 21.44%)d 0.26( 16.09%)
                                           -0.0000 -0.0032  0.7559 -0.1986  0.1178
                                            0.0064 -0.1816 -0.1864  0.1333  0.0020
                                           -0.0370  0.3571  0.0009 -0.0000  0.0001
                                            0.0000 -0.0000 -0.1582 -0.0000  0.0004
                                            0.2985  0.2163
    68. (0.00011) RY*( 8) C   1           s( 10.15%)p 5.93( 60.25%)d 2.92( 29.60%)
                                            0.0000  0.0049  0.0776  0.2796 -0.1315
                                           -0.0032  0.0118 -0.5428  0.5064 -0.0018
                                           -0.0211 -0.0386 -0.2221 -0.0000  0.0001
                                            0.0001  0.0001 -0.2271  0.0001 -0.0001
                                           -0.3186 -0.3781
    69. (0.00012) RY*( 9) C   1           s(  0.00%)p 1.00( 86.56%)d 0.16( 13.44%)
                                            0.0000  0.0000 -0.0003  0.0005  0.0004
                                           -0.0000 -0.0001 -0.0005 -0.0002 -0.0000
                                            0.0001 -0.0002  0.0003 -0.0213  0.9195
                                           -0.1306  0.0508  0.0001 -0.3664  0.0143
                                            0.0002  0.0002
    70. (0.00006) RY*(10) C   1           s( 21.58%)p 3.06( 65.97%)d 0.58( 12.45%)
    71. (0.00005) RY*(11) C   1           s( 18.99%)p 1.49( 28.33%)d 2.77( 52.68%)
    72. (0.00001) RY*(12) C   1           s( 63.64%)p 0.40( 25.14%)d 0.18( 11.21%)
    73. (0.00000) RY*(13) C   1           s( 76.30%)p 0.03(  1.99%)d 0.28( 21.71%)
    74. (0.00001) RY*(14) C   1           s(  0.39%)p99.99( 94.76%)d12.45(  4.85%)
    75. (0.00001) RY*(15) C   1           s(  8.58%)p 6.83( 58.59%)d 3.83( 32.83%)
    76. (0.00000) RY*(16) C   1           s(  0.00%)p 1.00( 99.71%)d 0.00(  0.29%)
    77. (0.00000) RY*(17) C   1           s(  0.00%)p 1.00( 93.04%)d 0.07(  6.96%)
    78. (0.00721) RY*( 1) C   2           s(  2.54%)p37.39( 94.83%)d 1.04(  2.63%)
                                            0.0000 -0.0026  0.1478  0.0586  0.0082
                                           -0.0306 -0.9591 -0.0745  0.0404  0.0207
                                            0.1189  0.0708 -0.0265 -0.0000 -0.0001
                                           -0.0000  0.0000 -0.1597  0.0000 -0.0000
                                           -0.0043 -0.0276
    79. (0.00330) RY*( 2) C   2           s(  0.61%)p99.99( 97.53%)d 3.03(  1.86%)
                                            0.0000  0.0238  0.0700  0.0208 -0.0152
                                           -0.0314  0.1098 -0.0180  0.0248 -0.0023
                                            0.9653 -0.1667  0.0416  0.0000 -0.0004
                                            0.0001 -0.0000  0.0858 -0.0001  0.0000
                                           -0.0717 -0.0780
    80. (0.00120) RY*( 3) C   2           s(  0.00%)p 1.00( 98.45%)d 0.02(  1.55%)
                                            0.0000  0.0000  0.0004  0.0004  0.0000
                                           -0.0000  0.0002 -0.0004  0.0000 -0.0000
                                            0.0004 -0.0000 -0.0002 -0.0202  0.9866
                                            0.0066  0.1033 -0.0004  0.1187  0.0369
                                           -0.0000 -0.0001
    81. (0.00076) RY*( 4) C   2           s( 74.68%)p 0.24( 18.27%)d 0.09(  7.06%)
                                            0.0000  0.0031  0.8598 -0.0789  0.0366
                                           -0.0204  0.1210 -0.3336 -0.1435 -0.0248
                                           -0.1100 -0.0179  0.1506 -0.0000 -0.0004
                                            0.0001 -0.0001  0.0524  0.0007 -0.0005
                                           -0.2603  0.0094
    82. (0.00051) RY*( 5) C   2           s(  0.00%)p 1.00( 14.77%)d 5.77( 85.23%)
                                           -0.0000 -0.0000 -0.0014  0.0019  0.0001
                                           -0.0000  0.0009 -0.0044 -0.0009  0.0001
                                            0.0002  0.0020 -0.0005  0.0114  0.0935
                                           -0.3726 -0.0036 -0.0031 -0.8574  0.3421
                                           -0.0029 -0.0012
    83. (0.00050) RY*( 6) C   2           s( 18.54%)p 2.41( 44.74%)d 1.98( 36.72%)
                                           -0.0000 -0.0036 -0.2376  0.3587  0.0141
                                           -0.0012  0.1464 -0.5611 -0.0634  0.0105
                                            0.0486  0.2791 -0.1635 -0.0001 -0.0012
                                            0.0026 -0.0000 -0.4983  0.0059 -0.0024
                                           -0.3105 -0.1501
    84. (0.00041) RY*( 7) C   2           s( 21.69%)p 2.61( 56.63%)d 1.00( 21.68%)
                                           -0.0000 -0.0037  0.4057  0.2282 -0.0152
                                           -0.0026  0.1510  0.3106  0.3630  0.0005
                                            0.0429  0.1325 -0.5440  0.0000 -0.0003
                                           -0.0009  0.0001 -0.3251 -0.0009 -0.0001
                                            0.3327 -0.0212
    85. (0.00024) RY*( 8) C   2           s(  0.00%)p 1.00( 52.72%)d 0.90( 47.28%)
                                            0.0000  0.0000 -0.0004  0.0018  0.0000
                                            0.0000 -0.0001 -0.0005 -0.0008 -0.0000
                                           -0.0002 -0.0019  0.0013 -0.0051  0.0158
                                           -0.7198  0.0939 -0.0004  0.0402 -0.6865
                                            0.0012  0.0002
    86. (0.00018) RY*( 9) C   2           s( 37.86%)p 1.18( 44.56%)d 0.46( 17.58%)
                                            0.0000  0.0062  0.0537  0.6128 -0.0126
                                            0.0036  0.0103 -0.0179 -0.2116 -0.0029
                                           -0.0696 -0.5183  0.3562  0.0000 -0.0003
                                            0.0021 -0.0004 -0.1937 -0.0005  0.0024
                                            0.3684  0.0506
    87. (0.00005) RY*(10) C   2           s(  2.75%)p13.37( 36.74%)d22.02( 60.52%)
    88. (0.00002) RY*(11) C   2           s( 11.08%)p 6.23( 69.05%)d 1.79( 19.87%)
    89. (0.00002) RY*(12) C   2           s( 41.82%)p 0.92( 38.35%)d 0.47( 19.83%)
    90. (0.00001) RY*(13) C   2           s(  2.28%)p 2.20(  5.03%)d40.62( 92.69%)
    91. (0.00000) RY*(14) C   2           s(  0.00%)p 1.00( 34.59%)d 1.89( 65.41%)
    92. (0.00000) RY*(15) C   2           s(  0.00%)p 1.00( 99.52%)d 0.00(  0.48%)
    93. (0.00001) RY*(16) C   2           s(  3.06%)p26.20( 80.28%)d 5.44( 16.66%)
    94. (0.00000) RY*(17) C   2           s( 83.13%)p 0.17( 14.08%)d 0.03(  2.78%)
    95. (0.00601) RY*( 1) C   3           s(  2.92%)p32.21( 93.91%)d 1.09(  3.17%)
                                           -0.0000 -0.0152  0.1335  0.1052 -0.0060
                                            0.0467 -0.5132  0.0269 -0.0012 -0.0543
                                            0.8177 -0.0195  0.0293 -0.0001 -0.0002
                                           -0.0000 -0.0000 -0.1567 -0.0001 -0.0001
                                           -0.0845 -0.0076
    96. (0.00219) RY*( 2) C   3           s(  0.85%)p99.99( 97.85%)d 1.53(  1.30%)
                                            0.0000  0.0087  0.0374  0.0825 -0.0146
                                            0.0483  0.8181 -0.1546 -0.1036  0.0272
                                            0.5116 -0.0875 -0.0452  0.0000 -0.0001
                                            0.0001  0.0000 -0.0014  0.0000  0.0000
                                            0.1133 -0.0141
    97. (0.00151) RY*( 3) C   3           s(  0.00%)p 1.00( 48.51%)d 1.06( 51.49%)
                                           -0.0000 -0.0000  0.0003 -0.0000 -0.0000
                                           -0.0000  0.0002  0.0002  0.0001  0.0000
                                           -0.0003  0.0002 -0.0001 -0.0338 -0.6855
                                           -0.1046 -0.0563 -0.0000 -0.5491 -0.4619
                                            0.0001  0.0001
    98. (0.00056) RY*( 4) C   3           s( 86.64%)p 0.13( 11.67%)d 0.02(  1.68%)
                                            0.0000 -0.0068  0.9243  0.1047 -0.0326
                                           -0.0193  0.0803  0.0732 -0.0057  0.0286
                                           -0.1231  0.2902 -0.0661  0.0000  0.0009
                                            0.0001  0.0001 -0.0412 -0.0005  0.0002
                                           -0.1085  0.0580
    99. (0.00035) RY*( 5) C   3           s(  0.00%)p 1.00( 42.69%)d 1.34( 57.31%)
                                           -0.0000 -0.0000  0.0010  0.0001 -0.0000
                                           -0.0000 -0.0000  0.0002 -0.0000  0.0000
                                           -0.0002 -0.0000 -0.0002 -0.0182 -0.6365
                                           -0.1277 -0.0720  0.0001  0.7517  0.0900
                                            0.0002  0.0002
   100. (0.00025) RY*( 6) C   3           s( 20.35%)p 3.38( 68.81%)d 0.53( 10.84%)
                                            0.0000 -0.0004 -0.0774  0.4420  0.0470
                                           -0.0109 -0.0462 -0.7616  0.0150 -0.0001
                                           -0.1098  0.2095  0.2227 -0.0000 -0.0003
                                           -0.0001 -0.0000 -0.1709  0.0001 -0.0000
                                           -0.2496 -0.1299
   101. (0.00014) RY*( 7) C   3           s(  8.30%)p 3.06( 25.35%)d 8.00( 66.35%)
                                            0.0000  0.0004 -0.0689  0.2760 -0.0455
                                            0.0213  0.0540  0.2916 -0.3875  0.0143
                                            0.0062 -0.1122  0.0461 -0.0000 -0.0001
                                           -0.0003 -0.0001  0.4272  0.0000 -0.0002
                                           -0.6604 -0.2118
   102. (0.00010) RY*( 8) C   3           s( 59.36%)p 0.28( 16.35%)d 0.41( 24.29%)
                                           -0.0000 -0.0050 -0.1405  0.7559  0.0494
                                            0.0038 -0.0386  0.2900  0.0189 -0.0127
                                           -0.0209  0.2485 -0.1232  0.0000 -0.0000
                                            0.0006 -0.0000  0.1560 -0.0001  0.0003
                                            0.4505  0.1250
   103. (0.00007) RY*( 9) C   3           s(  6.95%)p 8.47( 58.80%)d 4.93( 34.25%)
   104. (0.00007) RY*(10) C   3           s(  0.00%)p 1.00( 95.89%)d 0.04(  4.11%)
   105. (0.00005) RY*(11) C   3           s( 13.35%)p 4.07( 54.41%)d 2.41( 32.24%)
   106. (0.00003) RY*(12) C   3           s(  4.38%)p16.81( 73.59%)d 5.03( 22.03%)
   107. (0.00002) RY*(13) C   3           s(  0.00%)p 1.00( 18.89%)d 4.29( 81.11%)
   108. (0.00001) RY*(14) C   3           s(  0.38%)p99.99( 70.85%)d74.85( 28.77%)
   109. (0.00000) RY*(15) C   3           s( 95.31%)p 0.02(  2.05%)d 0.03(  2.64%)
   110. (0.00000) RY*(16) C   3           s(  0.00%)p 1.00( 94.15%)d 0.06(  5.85%)
   111. (0.00001) RY*(17) C   3           s(  1.22%)p21.78( 26.49%)d59.43( 72.29%)
   112. (0.00701) RY*( 1) C   4           s(  5.70%)p15.98( 91.00%)d 0.58(  3.30%)
                                            0.0000  0.0140  0.2158 -0.1008 -0.0032
                                            0.0316 -0.6017 -0.0174 -0.0115 -0.0720
                                            0.7341 -0.0458  0.0210 -0.0000 -0.0002
                                            0.0000 -0.0000  0.1674 -0.0000 -0.0000
                                            0.0591  0.0388
   113. (0.00287) RY*( 2) C   4           s( 12.18%)p 7.16( 87.22%)d 0.05(  0.60%)
                                           -0.0000  0.0035  0.3483  0.0158 -0.0130
                                           -0.0614 -0.6596 -0.0236  0.0189 -0.0047
                                           -0.6343  0.1639 -0.0569  0.0000 -0.0004
                                            0.0001 -0.0000  0.0078 -0.0001 -0.0000
                                            0.0756 -0.0155
   114. (0.00139) RY*( 3) C   4           s(  0.00%)p 1.00( 95.56%)d 0.05(  4.44%)
                                            0.0000  0.0000  0.0008  0.0002  0.0000
                                           -0.0000 -0.0001 -0.0002 -0.0001  0.0000
                                           -0.0000  0.0002 -0.0002  0.0067  0.9341
                                           -0.2774  0.0774  0.0001  0.1804  0.1088
                                           -0.0000  0.0001
   115. (0.00099) RY*( 4) C   4           s( 62.16%)p 0.57( 35.67%)d 0.03(  2.17%)
                                           -0.0000  0.0064  0.7807 -0.1089  0.0126
                                           -0.0023  0.3533 -0.3666 -0.2245  0.0139
                                            0.0565 -0.0375 -0.2055 -0.0000 -0.0007
                                            0.0000 -0.0001 -0.0342 -0.0002  0.0001
                                           -0.1428  0.0112
   116. (0.00040) RY*( 5) C   4           s(  0.00%)p 1.00( 26.21%)d 2.81( 73.79%)
                                           -0.0000 -0.0000 -0.0000  0.0005  0.0000
                                            0.0000  0.0000  0.0001  0.0001  0.0000
                                            0.0001  0.0003  0.0000 -0.0064 -0.2835
                                           -0.4262  0.0091  0.0001  0.3308  0.7927
                                            0.0003  0.0001
   117. (0.00034) RY*( 6) C   4           s( 61.74%)p 0.30( 18.42%)d 0.32( 19.84%)
                                           -0.0000 -0.0019 -0.1300  0.7749 -0.0027
                                           -0.0133 -0.0840 -0.3505 -0.0373 -0.0049
                                            0.0308 -0.0393 -0.2242 -0.0000 -0.0001
                                           -0.0000 -0.0001  0.3098 -0.0003 -0.0003
                                           -0.2914 -0.1322
   118. (0.00025) RY*( 7) C   4           s(  0.00%)p 1.00( 41.36%)d 1.42( 58.64%)
                                            0.0000  0.0000 -0.0000  0.0001 -0.0000
                                           -0.0000 -0.0001 -0.0002 -0.0001 -0.0000
                                           -0.0000 -0.0001 -0.0001  0.0178  0.0363
                                            0.6414  0.0231  0.0000  0.7648  0.0385
                                           -0.0003  0.0001
   119. (0.00015) RY*( 8) C   4           s(  9.31%)p 9.65( 89.84%)d 0.09(  0.85%)
                                           -0.0000 -0.0086  0.2662  0.1472  0.0205
                                           -0.0157  0.0199  0.1733  0.4842  0.0047
                                           -0.0828 -0.7432  0.2723 -0.0000 -0.0000
                                           -0.0000  0.0001  0.0342  0.0001  0.0001
                                           -0.0545 -0.0661
   120. (0.00010) RY*( 9) C   4           s(  7.98%)p 2.16( 17.25%)d 9.36( 74.77%)
                                           -0.0000  0.0008  0.0802  0.2709 -0.0066
                                            0.0116  0.1331 -0.3009  0.0892  0.0205
                                            0.0285  0.0841  0.2187  0.0000  0.0000
                                            0.0004  0.0000  0.0690  0.0000 -0.0003
                                            0.8586  0.0753
   121. (0.00006) RY*(10) C   4           s( 13.06%)p 4.75( 62.08%)d 1.90( 24.85%)
   122. (0.00002) RY*(11) C   4           s(  4.43%)p19.51( 86.43%)d 2.06(  9.14%)
   123. (0.00001) RY*(12) C   4           s( 25.89%)p 0.53( 13.75%)d 2.33( 60.36%)
   124. (0.00000) RY*(13) C   4           s( 95.08%)p 0.03(  2.71%)d 0.02(  2.21%)
   125. (0.00001) RY*(14) C   4           s(  1.70%)p55.15( 93.97%)d 2.54(  4.32%)
   126. (0.00000) RY*(15) C   4           s(  0.00%)p 1.00( 37.13%)d 1.69( 62.87%)
   127. (0.00000) RY*(16) C   4           s(  0.00%)p 1.00( 99.85%)d 0.00(  0.15%)
   128. (0.00001) RY*(17) C   4           s(  0.79%)p 2.24(  1.77%)d99.99( 97.44%)
   129. (0.00776) RY*( 1) C   5           s(  2.54%)p37.89( 96.09%)d 0.54(  1.38%)
                                           -0.0000  0.0126 -0.0100  0.1574 -0.0181
                                            0.0344  0.8714 -0.0121 -0.0563 -0.0118
                                           -0.4181 -0.1460  0.0260 -0.0000  0.0001
                                            0.0000  0.0000 -0.1077  0.0002 -0.0001
                                            0.0145 -0.0444
   130. (0.00383) RY*( 2) C   5           s(  0.06%)p99.99( 97.05%)d48.01(  2.89%)
                                            0.0000  0.0184  0.0073  0.0049 -0.0136
                                            0.0188 -0.3865  0.1946 -0.0542  0.0126
                                           -0.8725  0.1302 -0.0388  0.0000 -0.0002
                                           -0.0000 -0.0000  0.0823 -0.0004  0.0002
                                           -0.1481 -0.0135
   131. (0.00210) RY*( 3) C   5           s(  0.00%)p 1.00( 50.13%)d 0.99( 49.87%)
                                           -0.0000  0.0000  0.0006 -0.0001  0.0000
                                            0.0000 -0.0003  0.0002 -0.0000  0.0000
                                           -0.0003  0.0003  0.0001 -0.0284  0.7058
                                            0.0259  0.0400 -0.0001  0.6171 -0.3433
                                            0.0001  0.0000
   132. (0.00130) RY*( 4) C   5           s( 70.36%)p 0.30( 20.83%)d 0.13(  8.81%)
                                            0.0000  0.0128  0.8371 -0.0471  0.0195
                                            0.0142  0.0739 -0.2115 -0.0451  0.0199
                                           -0.0429  0.3912  0.0249  0.0000 -0.0006
                                           -0.0001 -0.0001  0.1364 -0.0002  0.0003
                                            0.2464  0.0938
   133. (0.00064) RY*( 5) C   5           s(  0.00%)p 1.00( 46.73%)d 1.14( 53.27%)
                                           -0.0000  0.0000  0.0001  0.0000  0.0000
                                            0.0000  0.0002 -0.0004  0.0001  0.0000
                                            0.0001  0.0001 -0.0001 -0.0052  0.5894
                                            0.3309  0.1016  0.0004 -0.7275 -0.0587
                                           -0.0000  0.0000
   134. (0.00039) RY*( 6) C   5           s( 17.70%)p 3.76( 66.48%)d 0.89( 15.82%)
                                           -0.0000 -0.0043  0.4188  0.0325 -0.0231
                                            0.0170 -0.0374  0.7280  0.1081  0.0065
                                            0.0951 -0.3351 -0.0021 -0.0000  0.0000
                                            0.0001  0.0000 -0.3841 -0.0004  0.0002
                                           -0.0357  0.0967
   135. (0.00017) RY*( 7) C   5           s( 10.75%)p 6.73( 72.38%)d 1.57( 16.87%)
                                           -0.0000 -0.0142  0.3194  0.0311  0.0660
                                            0.0055 -0.1454 -0.4253 -0.1118  0.0084
                                           -0.0553 -0.6936  0.1583  0.0000 -0.0000
                                           -0.0002  0.0000  0.1216  0.0001 -0.0000
                                           -0.3763 -0.1106
   136. (0.00014) RY*( 8) C   5           s( 85.64%)p 0.14( 12.13%)d 0.03(  2.23%)
                                           -0.0000 -0.0021  0.0074  0.9142  0.1432
                                            0.0021 -0.0825  0.0469  0.0461 -0.0001
                                            0.0885  0.1705  0.2706  0.0000 -0.0001
                                            0.0002  0.0000  0.0773 -0.0000 -0.0001
                                           -0.1247  0.0284
   137. (0.00010) RY*( 9) C   5           s(  6.81%)p 9.70( 66.07%)d 3.98( 27.11%)
                                           -0.0000 -0.0054  0.1151  0.1809 -0.1488
                                            0.0051 -0.0223 -0.1940  0.4816  0.0018
                                           -0.0021  0.0826 -0.6195  0.0000 -0.0001
                                            0.0000 -0.0001 -0.2372  0.0001 -0.0001
                                           -0.1938 -0.4211
   138. (0.00007) RY*(10) C   5           s(  0.00%)p 1.00( 94.01%)d 0.06(  5.99%)
   139. (0.00007) RY*(11) C   5           s(  3.41%)p 5.97( 20.35%)d22.36( 76.24%)
   140. (0.00004) RY*(12) C   5           s(  6.51%)p 3.90( 25.36%)d10.47( 68.13%)
   141. (0.00001) RY*(13) C   5           s(  4.50%)p20.41( 91.89%)d 0.80(  3.61%)
   142. (0.00000) RY*(14) C   5           s(  0.00%)p 1.00( 99.67%)d 0.00(  0.33%)
   143. (0.00001) RY*(15) C   5           s(  0.00%)p 1.00(  9.51%)d 9.51( 90.49%)
   144. (0.00000) RY*(16) C   5           s( 89.91%)p 0.09(  8.19%)d 0.02(  1.90%)
   145. (0.00001) RY*(17) C   5           s(  1.83%)p12.72( 23.25%)d41.00( 74.92%)
   146. (0.00815) RY*( 1) C   6           s(  4.47%)p20.73( 92.58%)d 0.66(  2.95%)
                                            0.0000  0.0054  0.2108  0.0095  0.0110
                                            0.0085 -0.0080 -0.0385 -0.0264 -0.0123
                                           -0.9580  0.0267  0.0697 -0.0001  0.0001
                                           -0.0000  0.0000 -0.0305 -0.0000  0.0001
                                            0.1687  0.0094
   147. (0.00624) RY*( 2) C   6           s(  0.47%)p99.99( 97.22%)d 4.90(  2.31%)
                                            0.0000  0.0081  0.0346  0.0585  0.0054
                                            0.0130 -0.9752 -0.0839 -0.0840  0.0199
                                            0.0445  0.0462 -0.0499 -0.0000 -0.0002
                                            0.0000  0.0000  0.0332 -0.0000  0.0000
                                            0.1478 -0.0121
   148. (0.00207) RY*( 3) C   6           s(  0.00%)p 1.00( 98.38%)d 0.02(  1.62%)
                                            0.0000  0.0000  0.0020 -0.0001  0.0000
                                           -0.0000  0.0000 -0.0003  0.0002  0.0000
                                            0.0007 -0.0003  0.0000 -0.0085  0.9723
                                           -0.1916  0.0417  0.0004  0.0415  0.1203
                                            0.0008 -0.0001
   149. (0.00172) RY*( 4) C   6           s( 74.45%)p 0.14( 10.64%)d 0.20( 14.90%)
                                           -0.0000  0.0007  0.8603 -0.0657 -0.0038
                                           -0.0030  0.0840 -0.0767  0.1710  0.0061
                                            0.2407 -0.0783  0.0117 -0.0000 -0.0023
                                            0.0005 -0.0001  0.1632 -0.0002 -0.0001
                                            0.3484 -0.0324
   150. (0.00065) RY*( 5) C   6           s(  0.00%)p 1.00(  5.62%)d16.80( 94.38%)
                                           -0.0000 -0.0000  0.0004 -0.0002 -0.0001
                                           -0.0000 -0.0001 -0.0001  0.0003  0.0000
                                           -0.0001  0.0007 -0.0002  0.0040  0.1605
                                            0.1743 -0.0061 -0.0007 -0.1814 -0.9544
                                           -0.0002  0.0000
   151. (0.00046) RY*( 6) C   6           s(  2.91%)p22.09( 64.30%)d11.26( 32.79%)
                                           -0.0000 -0.0012  0.1454 -0.0765 -0.0461
                                           -0.0066  0.0028 -0.2337  0.2390  0.0103
                                            0.0305  0.7090 -0.1661 -0.0000 -0.0002
                                           -0.0007  0.0001 -0.5448  0.0017  0.0007
                                           -0.1527 -0.0881
   152. (0.00041) RY*( 7) C   6           s(  0.00%)p 1.00(  7.24%)d12.81( 92.76%)
                                            0.0000  0.0000 -0.0001  0.0004  0.0000
                                            0.0000 -0.0000  0.0004 -0.0002 -0.0000
                                           -0.0001 -0.0012  0.0003 -0.0075 -0.0635
                                           -0.2571  0.0476  0.0010  0.9339 -0.2355
                                            0.0003 -0.0001
   153. (0.00023) RY*( 8) C   6           s( 59.82%)p 0.59( 35.47%)d 0.08(  4.71%)
                                           -0.0000  0.0024  0.0994  0.7668  0.0159
                                           -0.0116  0.0965 -0.5314 -0.2398 -0.0008
                                            0.0189  0.0016 -0.0704  0.0000 -0.0001
                                            0.0001 -0.0000  0.0999 -0.0001 -0.0001
                                           -0.1726  0.0857
   154. (0.00014) RY*( 9) C   6           s( 15.59%)p 4.08( 63.66%)d 1.33( 20.75%)
                                           -0.0000  0.0001  0.2217  0.3268  0.0033
                                           -0.0028 -0.1111  0.5099  0.3493  0.0039
                                           -0.0852 -0.2454 -0.4180  0.0000  0.0000
                                            0.0000 -0.0001 -0.1386 -0.0001  0.0002
                                           -0.4300  0.0584
   155. (0.00008) RY*(10) C   6           s( 10.20%)p 4.69( 47.85%)d 4.11( 41.95%)
   156. (0.00005) RY*(11) C   6           s(  1.03%)p44.96( 46.30%)d51.15( 52.67%)
   157. (0.00005) RY*(12) C   6           s( 13.91%)p 3.68( 51.13%)d 2.51( 34.97%)
   158. (0.00002) RY*(13) C   6           s(  0.00%)p 1.00( 88.84%)d 0.13( 11.16%)
   159. (0.00003) RY*(14) C   6           s( 17.13%)p 1.74( 29.73%)d 3.10( 53.15%)
   160. (0.00000) RY*(15) C   6           s( 77.72%)p 0.01(  0.51%)d 0.28( 21.77%)
   161. (0.00001) RY*(16) C   6           s( 22.35%)p 2.71( 60.66%)d 0.76( 16.99%)
   162. (0.00000) RY*(17) C   6           s(  0.00%)p 1.00( 99.93%)d 0.00(  0.07%)
   163. (0.00163) RY*( 1) H   7           s( 96.57%)p 0.04(  3.43%)
                                           -0.0008  0.9827 -0.0024  0.1842 -0.0189
                                           -0.0001
   164. (0.00016) RY*( 2) H   7           s( 87.56%)p 0.14( 12.44%)
                                            0.0065  0.0302  0.9352 -0.1800 -0.3033
                                            0.0000
   165. (0.00016) RY*( 3) H   7           s(  0.00%)p 1.00(100.00%)
                                           -0.0000  0.0001 -0.0001 -0.0000 -0.0002
                                            1.0000
   166. (0.00008) RY*( 4) H   7           s(  3.59%)p26.88( 96.41%)
   167. (0.00004) RY*( 5) H   7           s( 12.33%)p 7.11( 87.67%)
   168. (0.00373) RY*( 1) O   8           s(  0.00%)p 1.00( 99.36%)d 0.01(  0.64%)
                                           -0.0000 -0.0000  0.0003 -0.0000  0.0000
                                            0.0000 -0.0003 -0.0000 -0.0000 -0.0000
                                            0.0011  0.0000  0.0000 -0.0087  0.9958
                                           -0.0228  0.0367  0.0002  0.0795  0.0055
                                           -0.0001  0.0000
   169. (0.00306) RY*( 2) O   8           s(  0.27%)p99.99( 97.86%)d 6.92(  1.87%)
                                            0.0000 -0.0010 -0.0226  0.0467 -0.0022
                                            0.0022  0.1794 -0.0116  0.0385  0.0052
                                           -0.9717  0.0218 -0.0075 -0.0000  0.0012
                                           -0.0000  0.0000 -0.1258  0.0001 -0.0000
                                            0.0536 -0.0014
   170. (0.00062) RY*( 3) O   8           s( 63.46%)p 0.56( 35.62%)d 0.01(  0.92%)
                                            0.0000  0.0001  0.7445  0.2832  0.0094
                                            0.0093 -0.4712 -0.3515 -0.0391  0.0040
                                           -0.0948 -0.0029 -0.0004 -0.0000 -0.0003
                                           -0.0001 -0.0000  0.0690 -0.0000  0.0000
                                            0.0414  0.0523
   171. (0.00021) RY*( 4) O   8           s( 34.14%)p 1.82( 62.14%)d 0.11(  3.72%)
                                            0.0000 -0.0116  0.3911  0.4336 -0.0177
                                            0.0303  0.6987  0.2134  0.2288  0.0072
                                            0.1403  0.1166  0.0336  0.0000 -0.0000
                                           -0.0000  0.0000  0.1318 -0.0000  0.0000
                                            0.1357 -0.0375
   172. (0.00005) RY*( 5) O   8           s( 14.19%)p 5.20( 73.77%)d 0.85( 12.04%)
   173. (0.00004) RY*( 6) O   8           s( 17.03%)p 3.07( 52.21%)d 1.81( 30.76%)
   174. (0.00001) RY*( 7) O   8           s( 64.41%)p 0.44( 28.58%)d 0.11(  7.01%)
   175. (0.00001) RY*( 8) O   8           s(  2.91%)p32.79( 95.56%)d 0.52(  1.52%)
   176. (0.00000) RY*( 9) O   8           s(  0.20%)p99.99( 99.56%)d 1.20(  0.24%)
   177. (0.00000) RY*(10) O   8           s( 99.75%)p 0.00(  0.18%)d 0.00(  0.06%)
   178. (0.00001) RY*(11) O   8           s(  0.00%)p 1.00(100.00%)d 0.00(  0.00%)
   179. (0.00000) RY*(12) O   8           s(  0.00%)p 1.00(100.00%)
   180. (0.00000) RY*(13) O   8           s(  0.89%)p21.10( 18.80%)d90.10( 80.31%)
   181. (0.00000) RY*(14) O   8           s(  0.00%)p 1.00(  0.72%)d99.99( 99.28%)
   182. (0.00001) RY*(15) O   8           s(  0.00%)p 0.00(  0.00%)d 1.00(100.00%)
   183. (0.00000) RY*(16) O   8           s(  0.62%)p53.60( 33.10%)d99.99( 66.28%)
   184. (0.00000) RY*(17) O   8           s(  2.07%)p 1.38(  2.85%)d45.96( 95.08%)
   185. (0.00364) RY*( 1) H   9           s( 99.31%)p 0.01(  0.69%)
                                            0.0010  0.9966  0.0019  0.0595  0.0577
                                            0.0000
   186. (0.00033) RY*( 2) H   9           s( 94.61%)p 0.06(  5.39%)
                                            0.0026 -0.0211  0.9724  0.1735  0.1543
                                           -0.0000
   187. (0.00012) RY*( 3) H   9           s(  0.00%)p 1.00(100.00%)
                                           -0.0000 -0.0000  0.0000 -0.0002  0.0002
                                            1.0000
   188. (0.00005) RY*( 4) H   9           s(  1.88%)p52.05( 98.12%)
   189. (0.00003) RY*( 5) H   9           s(  4.24%)p22.61( 95.76%)
   190. (0.00687) RY*( 1) C  10           s(  0.81%)p99.99( 95.71%)d 4.28(  3.48%)
                                            0.0000 -0.0190  0.0868 -0.0153 -0.0245
                                            0.9738  0.0398  0.0381 -0.0029  0.0676
                                            0.0234  0.0094  0.0000  0.0001 -0.0000
                                           -0.0000  0.0446 -0.0000 -0.0000  0.1808
                                           -0.0110
   191. (0.00515) RY*( 2) C  10           s(  3.03%)p31.34( 94.88%)d 0.69(  2.09%)
                                           -0.0000  0.0030  0.1738 -0.0067 -0.0056
                                           -0.0815  0.0595 -0.0035  0.0197  0.9643
                                           -0.0868 -0.0290 -0.0000 -0.0000 -0.0001
                                           -0.0000 -0.1391 -0.0001 -0.0000  0.0307
                                            0.0247
   192. (0.00171) RY*( 3) C  10           s( 89.62%)p 0.08(  7.48%)d 0.03(  2.90%)
                                            0.0000  0.0016  0.9466  0.0083  0.0010
                                           -0.0738  0.1492 -0.0417 -0.0036 -0.1736
                                            0.1212  0.0234 -0.0000  0.0000 -0.0003
                                            0.0000  0.0292 -0.0008 -0.0000 -0.0293
                                            0.1652
   193. (0.00107) RY*( 4) C  10           s(  0.00%)p 1.00( 12.35%)d 7.10( 87.65%)
                                           -0.0000  0.0000  0.0009  0.0001  0.0000
                                           -0.0001  0.0003 -0.0001 -0.0000 -0.0001
                                            0.0001  0.0000  0.0174 -0.0873  0.3399
                                            0.0003  0.0000  0.9362  0.0005 -0.0000
                                           -0.0001
   194. (0.00056) RY*( 5) C  10           s(  0.00%)p 1.00( 51.79%)d 0.93( 48.21%)
                                            0.0000  0.0000  0.0001  0.0000  0.0000
                                           -0.0001  0.0000 -0.0000 -0.0000  0.0000
                                           -0.0001  0.0000 -0.0147  0.6753  0.2329
                                            0.0857  0.0000 -0.0217  0.6940  0.0000
                                           -0.0001
   195. (0.00047) RY*( 6) C  10           s(  0.00%)p 1.00( 53.64%)d 0.86( 46.36%)
                                            0.0000 -0.0000  0.0000 -0.0000 -0.0000
                                            0.0001 -0.0001  0.0000 -0.0000 -0.0000
                                           -0.0000  0.0000 -0.0044 -0.7252  0.0983
                                           -0.0295  0.0000 -0.1036  0.6730 -0.0001
                                           -0.0001
   196. (0.00032) RY*( 7) C  10           s(  1.68%)p44.68( 74.96%)d13.93( 23.37%)
                                            0.0000 -0.0018  0.1264  0.0284 -0.0027
                                           -0.0389 -0.2778 -0.1920 -0.0131 -0.1233
                                           -0.7697 -0.1619  0.0000 -0.0001  0.0001
                                            0.0000 -0.1726  0.0000 -0.0001  0.4507
                                            0.0275
   197. (0.00018) RY*( 8) C  10           s(  0.85%)p86.30( 73.22%)d30.57( 25.93%)
                                           -0.0000  0.0035  0.0110  0.0914 -0.0102
                                           -0.0637 -0.6239 -0.3356  0.0097  0.0986
                                            0.4427  0.1427  0.0000 -0.0000  0.0001
                                            0.0000  0.2832  0.0001  0.0000  0.3913
                                            0.1612
   198. (0.00015) RY*( 9) C  10           s(  0.84%)p90.15( 75.52%)d28.22( 23.64%)
                                           -0.0000  0.0026  0.0607  0.0684 -0.0036
                                            0.0686 -0.3717  0.1890  0.0129  0.0415
                                           -0.0328 -0.7574  0.0000  0.0001  0.0001
                                            0.0001  0.2738  0.0001 -0.0000 -0.3829
                                            0.1218
   199. (0.00011) RY*(10) C  10           s(  2.35%)p20.00( 46.97%)d21.58( 50.68%)
                                            0.0000  0.0049  0.0361  0.1488 -0.0011
                                            0.1162 -0.4795  0.2059 -0.0114 -0.0228
                                           -0.0949  0.4174 -0.0000  0.0000  0.0011
                                            0.0000 -0.4680 -0.0002 -0.0003 -0.4346
                                            0.3145
   200. (0.00010) RY*(11) C  10           s(  0.00%)p 1.00( 82.39%)d 0.21( 17.61%)
   201. (0.00004) RY*(12) C  10           s(  0.52%)p99.99( 79.03%)d39.28( 20.45%)
   202. (0.00004) RY*(13) C  10           s(  6.31%)p 2.03( 12.80%)d12.81( 80.89%)
   203. (0.00003) RY*(14) C  10           s(  0.16%)p99.99( 37.74%)d99.99( 62.10%)
   204. (0.00000) RY*(15) C  10           s(  0.00%)p 1.00( 99.90%)d 0.00(  0.10%)
   205. (0.00000) RY*(16) C  10           s( 93.91%)p 0.02(  1.72%)d 0.05(  4.37%)
   206. (0.00627) RY*( 1) C  11           s(  0.60%)p99.99( 96.67%)d 4.53(  2.73%)
                                           -0.0000  0.0258  0.0718 -0.0143 -0.0290
                                           -0.0719 -0.0872  0.0187 -0.0291  0.9752
                                           -0.0245  0.0152  0.0000 -0.0001  0.0000
                                            0.0000  0.1150  0.0000 -0.0000 -0.1166
                                           -0.0222
   207. (0.00288) RY*( 2) C  11           s(  0.14%)p99.99( 97.93%)d14.05(  1.93%)
                                           -0.0000 -0.0124  0.0316 -0.0150 -0.0298
                                           -0.9837  0.0005  0.0585  0.0122 -0.0585
                                           -0.0569 -0.0205 -0.0000  0.0003 -0.0000
                                            0.0000 -0.0202 -0.0000  0.0000  0.1376
                                            0.0023
   208. (0.00144) RY*( 3) C  11           s( 77.63%)p 0.27( 20.59%)d 0.02(  1.78%)
                                            0.0000 -0.0045  0.8809 -0.0149  0.0189
                                            0.0261  0.3127 -0.0050  0.0090 -0.0041
                                            0.2968 -0.1376  0.0000  0.0000 -0.0001
                                           -0.0000 -0.0856  0.0000 -0.0001  0.0736
                                            0.0712
   209. (0.00091) RY*( 4) C  11           s(  0.00%)p 1.00( 97.96%)d 0.02(  2.04%)
                                           -0.0000  0.0000 -0.0000  0.0000  0.0000
                                            0.0002 -0.0000 -0.0000 -0.0000  0.0001
                                           -0.0002 -0.0000  0.0008  0.9070 -0.3926
                                            0.0532  0.0000  0.1327 -0.0524  0.0000
                                            0.0001
   210. (0.00065) RY*( 5) C  11           s(  0.00%)p 1.00( 14.93%)d 5.70( 85.07%)
                                            0.0000  0.0000  0.0002  0.0000  0.0000
                                            0.0001 -0.0002 -0.0000  0.0000  0.0000
                                           -0.0002 -0.0001  0.0034  0.2616  0.2815
                                            0.0405 -0.0000 -0.7724  0.5040  0.0002
                                            0.0001
   211. (0.00037) RY*( 6) C  11           s(  6.73%)p10.38( 69.88%)d 3.47( 23.39%)
                                            0.0000  0.0136  0.2559  0.0404  0.0157
                                            0.1146 -0.2079  0.0117 -0.0014  0.0053
                                           -0.7809 -0.1794  0.0000 -0.0002  0.0001
                                           -0.0000  0.0424  0.0004 -0.0001  0.4209
                                            0.2344
   212. (0.00024) RY*( 7) C  11           s(  6.96%)p11.01( 76.68%)d 2.35( 16.36%)
                                           -0.0000 -0.0048  0.2635  0.0132 -0.0096
                                           -0.0706 -0.5372 -0.6115  0.0054 -0.0843
                                           -0.0562  0.2980 -0.0000  0.0000  0.0002
                                           -0.0000 -0.2039  0.0001 -0.0000 -0.3492
                                            0.0065
   213. (0.00015) RY*( 8) C  11           s(  0.00%)p 1.00( 43.62%)d 1.29( 56.38%)
                                           -0.0000  0.0000 -0.0000  0.0002  0.0000
                                           -0.0001 -0.0001 -0.0004 -0.0000 -0.0000
                                           -0.0000 -0.0001 -0.0013 -0.2083 -0.6261
                                           -0.0280  0.0004 -0.5972 -0.4551  0.0001
                                            0.0002
   214. (0.00012) RY*( 9) C  11           s(  2.24%)p11.15( 25.00%)d32.44( 72.76%)
                                           -0.0000  0.0023  0.0390  0.1446 -0.0095
                                           -0.0762  0.1998  0.1085 -0.0076 -0.1031
                                           -0.2811 -0.3205 -0.0000  0.0000  0.0001
                                           -0.0000  0.2117 -0.0000  0.0001 -0.7683
                                            0.3041
   215. (0.00009) RY*(10) C  11           s(  2.09%)p13.39( 28.04%)d33.35( 69.86%)
   216. (0.00008) RY*(11) C  11           s(  3.48%)p20.69( 72.01%)d 7.04( 24.51%)
   217. (0.00004) RY*(12) C  11           s(  5.55%)p12.69( 70.43%)d 4.33( 24.02%)
   218. (0.00002) RY*(13) C  11           s(  7.66%)p 4.22( 32.36%)d 7.83( 59.98%)
   219. (0.00001) RY*(14) C  11           s(  0.00%)p 1.00( 43.63%)d 1.29( 56.37%)
   220. (0.00000) RY*(15) C  11           s( 87.02%)p 0.12( 10.42%)d 0.03(  2.55%)
   221. (0.00000) RY*(16) C  11           s(  0.00%)p 1.00( 99.91%)d 0.00(  0.09%)
   222. (0.00784) RY*( 1) C  12           s(  0.11%)p99.99( 95.80%)d35.96(  4.08%)
                                           -0.0000 -0.0141  0.0021  0.0285  0.0109
                                           -0.0010  0.9003 -0.0320 -0.0010  0.0242
                                           -0.3793 -0.0125 -0.0425 -0.0000  0.0001
                                           -0.0000 -0.0000  0.1921 -0.0000  0.0000
                                           -0.0380  0.0500
   223. (0.00633) RY*( 2) C  12           s(  0.73%)p99.99( 94.54%)d 6.49(  4.73%)
                                            0.0000  0.0155  0.0805 -0.0174 -0.0165
                                            0.0184  0.3698  0.0909 -0.0665  0.0120
                                            0.8910  0.0224 -0.0336  0.0000  0.0001
                                           -0.0000 -0.0000  0.0029 -0.0000  0.0001
                                           -0.2155 -0.0302
   224. (0.00278) RY*( 3) C  12           s(  0.00%)p 1.00( 51.51%)d 0.94( 48.49%)
                                           -0.0000 -0.0000 -0.0001 -0.0000  0.0000
                                           -0.0000 -0.0001 -0.0000  0.0000 -0.0000
                                           -0.0001  0.0000  0.0000  0.0103  0.7141
                                            0.0687 -0.0175 -0.0001 -0.1888  0.6703
                                            0.0001  0.0000
   225. (0.00114) RY*( 4) C  12           s( 91.30%)p 0.06(  5.39%)d 0.04(  3.32%)
                                           -0.0000 -0.0087  0.9509 -0.0932 -0.0009
                                           -0.0064  0.0015  0.1220 -0.0262  0.0046
                                           -0.0875 -0.1650 -0.0582 -0.0000 -0.0008
                                            0.0006 -0.0004 -0.1451 -0.0037 -0.0001
                                            0.0648 -0.0889
   226. (0.00111) RY*( 5) C  12           s(  0.00%)p 1.00(  9.11%)d 9.98( 90.89%)
                                           -0.0000 -0.0000  0.0037 -0.0003 -0.0000
                                           -0.0000  0.0000  0.0003 -0.0001  0.0000
                                           -0.0004 -0.0007 -0.0002  0.0059  0.2347
                                           -0.1558  0.1080 -0.0007  0.9527  0.0370
                                            0.0002 -0.0003
   227. (0.00055) RY*( 6) C  12           s(  4.65%)p 1.25(  5.80%)d19.25( 89.55%)
                                            0.0000 -0.0046  0.1094  0.1853  0.0136
                                            0.0091 -0.1567 -0.0420 -0.0110  0.0015
                                           -0.1643  0.0665  0.0077  0.0000 -0.0002
                                           -0.0000 -0.0000  0.2149  0.0000  0.0004
                                           -0.9190 -0.0693
   228. (0.00039) RY*( 7) C  12           s( 14.09%)p 1.18( 16.56%)d 4.92( 69.36%)
                                            0.0000  0.0157  0.1044  0.3474 -0.0949
                                           -0.0135 -0.1413 -0.0263 -0.0307  0.0345
                                            0.1164 -0.3301 -0.1417  0.0000 -0.0000
                                           -0.0000 -0.0000  0.7708  0.0001  0.0002
                                            0.2243  0.2215
   229. (0.00022) RY*( 8) C  12           s(  0.00%)p 1.00( 47.72%)d 1.10( 52.28%)
                                            0.0000 -0.0000  0.0001  0.0001  0.0000
                                            0.0000 -0.0001 -0.0000  0.0001  0.0000
                                           -0.0001 -0.0000 -0.0000 -0.0007  0.6243
                                            0.2313  0.1840  0.0002 -0.1091 -0.7148
                                           -0.0003 -0.0000
   230. (0.00016) RY*( 9) C  12           s( 44.00%)p 0.57( 25.19%)d 0.70( 30.81%)
                                            0.0000  0.0008  0.0745  0.6512  0.1018
                                            0.0103  0.0354 -0.2821  0.1041 -0.0043
                                            0.0313  0.1324 -0.3764 -0.0000 -0.0000
                                           -0.0000 -0.0000 -0.4183 -0.0001 -0.0000
                                            0.0229  0.3642
   231. (0.00014) RY*(10) C  12           s(  5.68%)p15.52( 88.23%)d 1.07(  6.08%)
                                            0.0000  0.0002  0.0549  0.2217 -0.0683
                                            0.0010  0.0649 -0.4772  0.4300 -0.0005
                                            0.0812 -0.2906  0.6118 -0.0000 -0.0000
                                           -0.0002  0.0000 -0.0675 -0.0002  0.0000
                                            0.0274 -0.2357
   232. (0.00007) RY*(11) C  12           s(  5.14%)p16.91( 87.01%)d 1.52(  7.84%)
   233. (0.00006) RY*(12) C  12           s(  0.00%)p 1.00( 94.57%)d 0.06(  5.43%)
   234. (0.00004) RY*(13) C  12           s(  6.11%)p14.49( 88.51%)d 0.88(  5.38%)
   235. (0.00003) RY*(14) C  12           s( 16.85%)p 0.81( 13.65%)d 4.13( 69.51%)
   236. (0.00001) RY*(15) C  12           s( 33.02%)p 1.81( 59.73%)d 0.22(  7.25%)
   237. (0.00000) RY*(16) C  12           s(  0.00%)p 1.00( 97.12%)d 0.03(  2.88%)
   238. (0.00000) RY*(17) C  12           s( 78.47%)p 0.25( 19.69%)d 0.02(  1.84%)
   239. (0.00496) RY*( 1) C  13           s(  0.14%)p99.99( 94.37%)d39.59(  5.49%)
                                           -0.0000  0.0355  0.0082 -0.0077 -0.0270
                                            0.3888 -0.0339  0.0174  0.0216 -0.8880
                                            0.0271 -0.0253  0.0000 -0.0000  0.0000
                                            0.0000 -0.2129  0.0000 -0.0000 -0.0861
                                           -0.0460
   240. (0.00163) RY*( 2) C  13           s(  0.25%)p99.99( 97.58%)d 8.77(  2.18%)
                                            0.0000 -0.0005  0.0324  0.0378  0.0282
                                            0.8738 -0.1292 -0.1540  0.0195  0.4073
                                           -0.0614 -0.0328  0.0000 -0.0003  0.0001
                                           -0.0000 -0.0596 -0.0000 -0.0000 -0.1267
                                            0.0466
   241. (0.00081) RY*( 3) C  13           s(  0.00%)p 1.00( 93.56%)d 0.07(  6.44%)
                                           -0.0000  0.0000  0.0003  0.0000  0.0000
                                            0.0003 -0.0001  0.0000  0.0000  0.0001
                                            0.0004  0.0001 -0.0072  0.9630  0.0479
                                            0.0770 -0.0000  0.1749 -0.1840  0.0002
                                            0.0001
   242. (0.00064) RY*( 4) C  13           s(  0.00%)p 1.00( 10.48%)d 8.54( 89.52%)
                                           -0.0000 -0.0000  0.0001 -0.0000 -0.0000
                                            0.0000  0.0001 -0.0000  0.0000  0.0000
                                           -0.0001 -0.0000  0.0170 -0.0074 -0.3221
                                            0.0277  0.0000  0.7390  0.5908 -0.0002
                                           -0.0001
   243. (0.00043) RY*( 5) C  13           s( 78.50%)p 0.25( 19.38%)d 0.03(  2.12%)
                                           -0.0000  0.0058  0.8859 -0.0060  0.0006
                                            0.0222 -0.1869  0.2032 -0.0012  0.0008
                                            0.3097  0.1456  0.0000 -0.0004 -0.0000
                                           -0.0001  0.0885 -0.0001  0.0001  0.1093
                                            0.0384
   244. (0.00030) RY*( 6) C  13           s(  1.75%)p49.27( 86.04%)d 6.99( 12.21%)
                                            0.0000 -0.0006  0.1159  0.0634  0.0167
                                            0.1170  0.8914  0.0499  0.0123  0.0623
                                            0.0827  0.1960 -0.0000 -0.0002  0.0005
                                           -0.0001 -0.2867  0.0002  0.0000  0.1727
                                            0.1005
   245. (0.00023) RY*( 7) C  13           s( 16.55%)p 3.19( 52.84%)d 1.85( 30.60%)
                                            0.0000 -0.0159  0.4038 -0.0473 -0.0121
                                           -0.1187  0.2037 -0.0784 -0.0061  0.0032
                                           -0.6087 -0.3099 -0.0000  0.0002  0.0006
                                            0.0000 -0.0432  0.0001 -0.0002 -0.5137
                                           -0.2007
   246. (0.00017) RY*( 8) C  13           s(  0.00%)p 1.00( 86.07%)d 0.16( 13.93%)
                                           -0.0000 -0.0000  0.0004  0.0002 -0.0000
                                           -0.0002  0.0006 -0.0010  0.0000  0.0001
                                            0.0004 -0.0005  0.0116  0.1059 -0.9216
                                            0.0049 -0.0008 -0.3714 -0.0371 -0.0004
                                           -0.0000
   247. (0.00015) RY*( 9) C  13           s(  1.41%)p67.80( 95.73%)d 2.03(  2.86%)
                                           -0.0000 -0.0007  0.1040  0.0575  0.0006
                                           -0.1145  0.0604 -0.7166  0.0033  0.0014
                                            0.4842 -0.4388 -0.0000 -0.0002  0.0012
                                            0.0000 -0.1369  0.0004  0.0001 -0.0237
                                           -0.0964
   248. (0.00008) RY*(10) C  13           s(  1.88%)p11.04( 20.71%)d41.25( 77.42%)
   249. (0.00003) RY*(11) C  13           s(  0.00%)p 1.00( 11.11%)d 8.00( 88.89%)
   250. (0.00003) RY*(12) C  13           s(  0.49%)p35.91( 17.62%)d99.99( 81.89%)
   251. (0.00001) RY*(13) C  13           s(  0.73%)p99.99( 98.26%)d 1.39(  1.01%)
   252. (0.00001) RY*(14) C  13           s(  1.02%)p16.11( 16.42%)d81.02( 82.56%)
   253. (0.00000) RY*(15) C  13           s( 97.50%)p 0.01(  0.97%)d 0.02(  1.53%)
   254. (0.00000) RY*(16) C  13           s(  0.00%)p 1.00( 98.83%)d 0.01(  1.17%)
   255. (0.00569) RY*( 1) C  14           s(  3.23%)p29.01( 93.67%)d 0.96(  3.10%)
                                           -0.0000  0.0165  0.1687  0.0593 -0.0076
                                            0.0040 -0.7049 -0.0389  0.0004  0.0429
                                           -0.6532  0.0833 -0.0541 -0.0000  0.0000
                                           -0.0000  0.0000  0.1387 -0.0000 -0.0000
                                           -0.1047 -0.0287
   256. (0.00266) RY*( 2) C  14           s(  7.70%)p11.83( 91.05%)d 0.16(  1.25%)
                                           -0.0000 -0.0090  0.2736  0.0346  0.0296
                                           -0.0292 -0.6087  0.1731  0.1382  0.0242
                                            0.6930 -0.0960  0.0073 -0.0000 -0.0004
                                            0.0000 -0.0000 -0.1018 -0.0000  0.0000
                                           -0.0433  0.0162
   257. (0.00120) RY*( 3) C  14           s(  0.00%)p 1.00( 55.80%)d 0.79( 44.20%)
                                            0.0000  0.0000  0.0011 -0.0003  0.0000
                                            0.0000  0.0001  0.0003 -0.0000  0.0000
                                            0.0002  0.0003 -0.0001 -0.0209  0.7396
                                           -0.0875  0.0538  0.0001  0.5680 -0.3454
                                           -0.0001  0.0002
   258. (0.00115) RY*( 4) C  14           s( 75.74%)p 0.30( 22.47%)d 0.02(  1.79%)
                                            0.0000  0.0114  0.8041 -0.3314  0.0286
                                            0.0303  0.2754  0.2341 -0.0678  0.0184
                                           -0.0782  0.2789 -0.0653  0.0000 -0.0009
                                            0.0001 -0.0001 -0.0327 -0.0007  0.0004
                                           -0.1288  0.0159
   259. (0.00041) RY*( 5) C  14           s(  0.00%)p 1.00( 40.95%)d 1.44( 59.05%)
                                           -0.0000  0.0000 -0.0000  0.0002  0.0000
                                            0.0000  0.0002  0.0001  0.0000 -0.0000
                                           -0.0002  0.0000 -0.0001  0.0027 -0.6146
                                            0.1483 -0.0992  0.0001  0.7587 -0.1215
                                           -0.0001  0.0001
   260. (0.00027) RY*( 6) C  14           s( 42.67%)p 0.97( 41.23%)d 0.38( 16.10%)
                                           -0.0000 -0.0040  0.4683  0.4555  0.0023
                                            0.0020  0.0838 -0.5980 -0.0620  0.0122
                                            0.0403 -0.1908  0.0753  0.0000 -0.0001
                                           -0.0004  0.0000  0.1218  0.0000  0.0003
                                            0.3787  0.0522
   261. (0.00023) RY*( 7) C  14           s(  0.00%)p 1.00( 78.04%)d 0.28( 21.96%)
                                            0.0000 -0.0000  0.0002  0.0000 -0.0000
                                           -0.0000 -0.0000 -0.0004 -0.0001  0.0000
                                            0.0001  0.0001  0.0000 -0.0078  0.0559
                                            0.8816 -0.0047  0.0001 -0.1958 -0.4258
                                            0.0003  0.0001
   262. (0.00016) RY*( 8) C  14           s( 14.78%)p 5.41( 79.92%)d 0.36(  5.30%)
                                            0.0000 -0.0014  0.0533  0.3808  0.0015
                                            0.0110  0.1502  0.1817  0.5950 -0.0026
                                           -0.0650 -0.0177 -0.6204 -0.0000  0.0002
                                            0.0002  0.0002 -0.0115 -0.0002  0.0002
                                           -0.0162 -0.2293
   263. (0.00011) RY*( 9) C  14           s(  7.59%)p 2.48( 18.84%)d 9.69( 73.57%)
                                           -0.0000  0.0050 -0.0304  0.1778  0.2082
                                           -0.0022  0.0707  0.2096  0.2188  0.0109
                                            0.0802  0.1870  0.2237 -0.0000 -0.0000
                                            0.0001 -0.0000  0.7569 -0.0002  0.0002
                                           -0.0833  0.3948
   264. (0.00008) RY*(10) C  14           s( 30.77%)p 1.54( 47.34%)d 0.71( 21.88%)
   265. (0.00003) RY*(11) C  14           s(  4.84%)p17.75( 85.82%)d 1.93(  9.35%)
   266. (0.00003) RY*(12) C  14           s( 18.54%)p 3.68( 68.27%)d 0.71( 13.19%)
   267. (0.00004) RY*(13) C  14           s(  1.56%)p14.27( 22.20%)d48.99( 76.24%)
   268. (0.00002) RY*(14) C  14           s(  0.00%)p 1.00( 34.49%)d 1.90( 65.51%)
   269. (0.00000) RY*(15) C  14           s( 88.37%)p 0.12( 10.61%)d 0.01(  1.01%)
   270. (0.00000) RY*(16) C  14           s(  0.00%)p 1.00( 90.75%)d 0.10(  9.25%)
   271. (0.00001) RY*(17) C  14           s(  4.14%)p 4.53( 18.75%)d18.62( 77.11%)
   272. (0.00757) RY*( 1) C  15           s(  0.46%)p99.99( 95.77%)d 8.27(  3.77%)
                                           -0.0000 -0.0000  0.0666  0.0096  0.0058
                                            0.0073 -0.4516  0.0185 -0.0052  0.0247
                                            0.8663 -0.0112 -0.0474 -0.0000 -0.0001
                                            0.0000  0.0000 -0.1553  0.0000 -0.0000
                                            0.1151 -0.0187
   273. (0.00620) RY*( 2) C  15           s(  0.34%)p99.99( 94.99%)d13.63(  4.67%)
                                           -0.0000 -0.0185 -0.0346  0.0396  0.0179
                                           -0.0168  0.8589  0.0387  0.0285  0.0110
                                            0.4529 -0.0618 -0.0224 -0.0000 -0.0000
                                            0.0000  0.0000 -0.1058 -0.0000 -0.0000
                                           -0.1761  0.0670
   274. (0.00279) RY*( 3) C  15           s(  0.00%)p 1.00( 53.33%)d 0.87( 46.67%)
                                           -0.0000 -0.0000  0.0001  0.0001  0.0000
                                            0.0000 -0.0000  0.0001 -0.0000  0.0000
                                            0.0000 -0.0000 -0.0000  0.0067  0.7245
                                           -0.0920 -0.0009 -0.0000 -0.6646 -0.1581
                                            0.0001 -0.0002
   275. (0.00089) RY*( 4) C  15           s( 76.02%)p 0.11(  8.72%)d 0.20( 15.26%)
                                            0.0000 -0.0048  0.8707 -0.0311  0.0344
                                            0.0301  0.1379  0.1614 -0.0942  0.0087
                                           -0.0803  0.1019 -0.1244  0.0000  0.0001
                                           -0.0000  0.0000 -0.1558  0.0004 -0.0004
                                            0.3375 -0.1199
   276. (0.00080) RY*( 5) C  15           s(  0.00%)p 1.00(  4.08%)d23.51( 95.92%)
                                           -0.0000  0.0000 -0.0003  0.0003 -0.0000
                                           -0.0000 -0.0001  0.0000  0.0000 -0.0000
                                            0.0001 -0.0000  0.0001  0.0089  0.1548
                                           -0.1091  0.0698  0.0006  0.3968 -0.8954
                                           -0.0005  0.0003
   277. (0.00069) RY*( 6) C  15           s( 24.03%)p 0.22(  5.38%)d 2.94( 70.59%)
                                            0.0000  0.0099  0.3715  0.3198  0.0016
                                           -0.0040 -0.0906  0.0901 -0.0246 -0.0118
                                            0.1120 -0.0878  0.1283 -0.0000 -0.0002
                                            0.0001 -0.0001  0.6769 -0.0004  0.0005
                                           -0.4682  0.1687
   278. (0.00048) RY*( 7) C  15           s( 16.34%)p 0.44(  7.15%)d 4.68( 76.52%)
                                            0.0000  0.0159  0.1835  0.3581 -0.0348
                                           -0.0227 -0.1408 -0.1487  0.0561  0.0011
                                           -0.1320 -0.0503  0.0768  0.0000 -0.0004
                                           -0.0000 -0.0001 -0.6751 -0.0004 -0.0003
                                           -0.5155  0.2091
   279. (0.00039) RY*( 8) C  15           s(  0.00%)p 1.00( 48.38%)d 1.07( 51.62%)
                                            0.0000  0.0000  0.0000  0.0003 -0.0000
                                           -0.0000 -0.0001  0.0001  0.0000 -0.0000
                                           -0.0000  0.0000  0.0002 -0.0087  0.6467
                                            0.0622  0.2483 -0.0003  0.6030  0.3907
                                           -0.0005  0.0003
   280. (0.00018) RY*( 9) C  15           s( 11.74%)p 5.82( 68.30%)d 1.70( 19.96%)
                                            0.0000  0.0101 -0.1632  0.2772  0.1177
                                            0.0074  0.0046  0.5810 -0.0539 -0.0024
                                           -0.0094  0.5094  0.2877 -0.0000 -0.0002
                                            0.0001 -0.0001 -0.0689 -0.0002  0.0000
                                            0.1977  0.3947
   281. (0.00013) RY*(10) C  15           s( 19.65%)p 3.55( 69.70%)d 0.54( 10.65%)
                                            0.0000  0.0019 -0.1796  0.4004 -0.0621
                                           -0.0005 -0.0148  0.4005 -0.5503 -0.0011
                                           -0.0501 -0.3503 -0.3292 -0.0000 -0.0001
                                            0.0002 -0.0000 -0.0627  0.0001 -0.0000
                                           -0.0028 -0.3203
   282. (0.00010) RY*(11) C  15           s(  8.63%)p 8.81( 76.05%)d 1.77( 15.32%)
                                           -0.0000 -0.0094  0.0139  0.2638 -0.1284
                                            0.0041  0.0785 -0.3331 -0.2944 -0.0073
                                            0.0467 -0.0134  0.7445 -0.0000  0.0000
                                            0.0002 -0.0002 -0.0073  0.0001 -0.0001
                                            0.2165 -0.3260
   283. (0.00005) RY*(12) C  15           s(  0.00%)p 1.00( 97.91%)d 0.02(  2.09%)
   284. (0.00004) RY*(13) C  15           s(  3.48%)p25.42( 88.60%)d 2.27(  7.92%)
   285. (0.00004) RY*(14) C  15           s( 42.10%)p 1.04( 43.61%)d 0.34( 14.29%)
   286. (0.00002) RY*(15) C  15           s(  2.03%)p18.58( 37.65%)d29.76( 60.32%)
   287. (0.00000) RY*(16) C  15           s(  0.00%)p 1.00( 96.31%)d 0.04(  3.69%)
   288. (0.00000) RY*(17) C  15           s( 95.30%)p 0.04(  4.20%)d 0.01(  0.50%)
   289. (0.00412) RY*( 1)Cl  16           s(  0.00%)p 1.00( 47.78%)d 1.09( 52.22%)
                                            0.0000 -0.0000  0.0000  0.0000 -0.0000
                                           -0.0000  0.0000 -0.0000  0.0000  0.0001
                                           -0.0000  0.0000 -0.0000 -0.0000 -0.0000
                                           -0.0000  0.0000 -0.0000 -0.0000  0.0000
                                           -0.0003 -0.6795  0.1217 -0.0350 -0.0045
                                            0.0000  0.7212  0.0461 -0.0001  0.0002
   290. (0.00239) RY*( 2)Cl  16           s(  1.13%)p57.04( 64.17%)d30.84( 34.70%)
                                            0.0000 -0.0000 -0.0008  0.1052 -0.0131
                                           -0.0028  0.0006  0.0000 -0.0077 -0.1004
                                           -0.0187  0.0144 -0.0006  0.0000 -0.0034
                                            0.7860 -0.1109 -0.0271  0.0118 -0.0000
                                           -0.0000 -0.0001 -0.0000  0.0000 -0.0000
                                           -0.5723  0.0000 -0.0001  0.1386 -0.0153
   291. (0.00093) RY*( 3)Cl  16           s( 12.04%)p 5.74( 69.17%)d 1.56( 18.79%)
                                            0.0000 -0.0000 -0.0166  0.2443  0.2459
                                           -0.0005  0.0010  0.0000 -0.0813 -0.7998
                                            0.0960  0.0733  0.0261  0.0000 -0.0089
                                           -0.1556 -0.0759 -0.0060  0.0016 -0.0000
                                           -0.0000 -0.0001 -0.0000  0.0000  0.0000
                                            0.0727  0.0001 -0.0000  0.3530 -0.2409
   292. (0.00034) RY*( 4)Cl  16           s( 50.95%)p 0.40( 20.56%)d 0.56( 28.49%)
                                            0.0000 -0.0000 -0.0071  0.6784 -0.2213
                                           -0.0158  0.0016  0.0000 -0.0268  0.3214
                                            0.2737  0.0844 -0.0381  0.0000 -0.0066
                                           -0.0417 -0.1262  0.0210  0.0032 -0.0000
                                           -0.0000  0.0001  0.0001  0.0000 -0.0000
                                            0.1313 -0.0000  0.0001  0.4355  0.2793
   293. (0.00015) RY*( 5)Cl  16           s(  0.00%)p 1.00( 87.34%)d 0.14( 12.66%)
                                            0.0000 -0.0000  0.0000 -0.0001  0.0001
                                           -0.0000 -0.0000 -0.0000  0.0000 -0.0001
                                            0.0000  0.0001  0.0000 -0.0000  0.0000
                                           -0.0000 -0.0001  0.0000  0.0000  0.0000
                                           -0.0161  0.5061  0.7843  0.0424 -0.0110
                                           -0.0001  0.3397  0.1057 -0.0001  0.0001
   294. (0.00014) RY*( 6)Cl  16           s( 23.65%)p 2.97( 70.14%)d 0.26(  6.21%)
                                            0.0000 -0.0000 -0.0029  0.4718 -0.1170
                                           -0.0127  0.0015  0.0000 -0.0148 -0.1437
                                           -0.5895  0.0103 -0.0149  0.0000 -0.0070
                                            0.0584  0.5508 -0.1586  0.0273 -0.0000
                                           -0.0000  0.0001 -0.0000  0.0001 -0.0000
                                            0.0591 -0.0000  0.0002 -0.2252  0.0890
   295. (0.00008) RY*( 7)Cl  16           s( 25.95%)p 1.07( 27.79%)d 1.78( 46.26%)
   296. (0.00006) RY*( 8)Cl  16           s( 29.58%)p 2.06( 61.05%)d 0.32(  9.37%)
   297. (0.00005) RY*( 9)Cl  16           s(  0.00%)p 1.00( 21.44%)d 3.66( 78.56%)
   298. (0.00002) RY*(10)Cl  16           s( 15.89%)p 3.53( 56.04%)d 1.77( 28.07%)
   299. (0.00000) RY*(11)Cl  16           s(  7.76%)p10.92( 84.70%)d 0.97(  7.54%)
   300. (0.00000) RY*(12)Cl  16           s(  0.06%)p99.99( 99.93%)d 0.23(  0.01%)
   301. (0.00000) RY*(13)Cl  16           s(  0.00%)p 1.00( 44.69%)d 1.24( 55.31%)
   302. (0.00001) RY*(14)Cl  16           s( 18.45%)p 4.40( 81.18%)d 0.02(  0.37%)
   303. (0.00000) RY*(15)Cl  16           s(  0.00%)p 1.00( 98.78%)d 0.01(  1.22%)
   304. (0.00000) RY*(16)Cl  16           s(  0.00%)p 1.00( 99.99%)d 0.00(  0.01%)
   305. (0.00000) RY*(17)Cl  16           s(  8.67%)p 5.70( 49.40%)d 4.84( 41.93%)
   306. (0.00000) RY*(18)Cl  16           s(  0.01%)p99.99( 99.77%)d19.82(  0.22%)
   307. (0.00000) RY*(19)Cl  16           s( 99.59%)p 0.00(  0.27%)d 0.00(  0.14%)
   308. (0.00000) RY*(20)Cl  16           s(100.00%)p 0.00(  0.00%)d 0.00(  0.00%)
   309. (0.00000) RY*(21)Cl  16           s(  6.16%)p 2.68( 16.48%)d12.57( 77.36%)
   310. (0.00404) RY*( 1)Cl  17           s(  0.00%)p 1.00( 48.50%)d 1.06( 51.50%)
                                            0.0000  0.0000  0.0000 -0.0000 -0.0000
                                            0.0000 -0.0000  0.0000  0.0000 -0.0001
                                            0.0000 -0.0000 -0.0000 -0.0000 -0.0000
                                           -0.0001  0.0000  0.0000 -0.0000  0.0000
                                            0.0003  0.6829 -0.1310  0.0372  0.0054
                                           -0.0000 -0.4300  0.5745  0.0001  0.0000
   311. (0.00251) RY*( 2)Cl  17           s(  2.27%)p28.61( 64.88%)d14.49( 32.85%)
                                            0.0000 -0.0000 -0.0011  0.1462 -0.0358
                                           -0.0047  0.0007  0.0000 -0.0018 -0.6475
                                            0.0528  0.0407 -0.0056 -0.0000  0.0059
                                           -0.4680  0.0767  0.0027 -0.0061  0.0000
                                            0.0000 -0.0001  0.0000  0.0000 -0.0000
                                           -0.2005  0.0000 -0.0001  0.5369  0.0093
   312. (0.00073) RY*( 3)Cl  17           s(  3.54%)p20.80( 73.60%)d 6.46( 22.86%)
                                            0.0000 -0.0000 -0.0163  0.0459  0.1817
                                            0.0029  0.0010  0.0000 -0.0445 -0.5073
                                            0.1176  0.0333  0.0179  0.0000  0.0651
                                            0.6751 -0.0155  0.0250 -0.0215  0.0000
                                            0.0000  0.0000  0.0000  0.0000 -0.0000
                                           -0.3569 -0.0000  0.0000 -0.1652 -0.2719
   313. (0.00029) RY*( 4)Cl  17           s( 55.50%)p 0.32( 17.73%)d 0.48( 26.78%)
                                           -0.0000 -0.0000 -0.0090  0.7354 -0.1174
                                           -0.0158  0.0017  0.0000 -0.0233  0.2115
                                            0.2558  0.0319 -0.0170  0.0000  0.0317
                                           -0.0810 -0.1876 -0.1498  0.0074  0.0000
                                            0.0000 -0.0000 -0.0000 -0.0000 -0.0000
                                           -0.4210 -0.0001  0.0000 -0.1856  0.2368
   314. (0.00019) RY*( 5)Cl  17           s( 29.16%)p 1.85( 53.87%)d 0.58( 16.97%)
                                           -0.0000  0.0000 -0.0046  0.5092 -0.1777
                                           -0.0253  0.0021 -0.0000 -0.0190  0.1088
                                           -0.5357  0.0538 -0.0038  0.0000  0.0137
                                            0.3257  0.3358  0.1319 -0.0154  0.0000
                                           -0.0000  0.0001  0.0002 -0.0000 -0.0000
                                            0.1989  0.0001  0.0000  0.3403 -0.1196
   315. (0.00012) RY*( 6)Cl  17           s(  0.00%)p 1.00( 89.78%)d 0.11( 10.22%)
                                           -0.0000 -0.0000 -0.0000 -0.0001  0.0000
                                            0.0000 -0.0000 -0.0000  0.0000 -0.0001
                                           -0.0000 -0.0001 -0.0000  0.0000  0.0000
                                           -0.0002 -0.0002 -0.0001  0.0000 -0.0000
                                           -0.0165  0.4741  0.8192  0.0409 -0.0021
                                           -0.0001  0.1021 -0.3030 -0.0002  0.0000
   316. (0.00007) RY*( 7)Cl  17           s(  4.53%)p16.71( 75.74%)d 4.35( 19.73%)
   317. (0.00007) RY*( 8)Cl  17           s(  0.00%)p 1.00( 28.79%)d 2.47( 71.21%)
   318. (0.00006) RY*( 9)Cl  17           s( 46.01%)p 0.63( 28.79%)d 0.55( 25.20%)
   319. (0.00004) RY*(10)Cl  17           s( 11.23%)p 2.35( 26.36%)d 5.56( 62.41%)
   320. (0.00001) RY*(11)Cl  17           s(  3.34%)p28.45( 94.90%)d 0.53(  1.76%)
   321. (0.00002) RY*(12)Cl  17           s( 35.97%)p 1.20( 43.19%)d 0.58( 20.84%)
   322. (0.00000) RY*(13)Cl  17           s(  5.45%)p17.01( 92.63%)d 0.35(  1.92%)
   323. (0.00000) RY*(14)Cl  17           s(  0.06%)p99.99( 99.87%)d 1.25(  0.07%)
   324. (0.00000) RY*(15)Cl  17           s(  0.00%)p 1.00( 99.91%)d 0.00(  0.09%)
   325. (0.00000) RY*(16)Cl  17           s(  0.00%)p 1.00( 99.98%)d 0.00(  0.02%)
   326. (0.00000) RY*(17)Cl  17           s( 99.58%)p 0.00(  0.30%)d 0.00(  0.12%)
   327. (0.00001) RY*(18)Cl  17           s(  0.00%)p 1.00( 33.08%)d 2.02( 66.92%)
   328. (0.00000) RY*(19)Cl  17           s(100.00%)p 0.00(  0.00%)d 0.00(  0.00%)
   329. (0.00000) RY*(20)Cl  17           s(  0.00%)p 1.00( 99.90%)d 0.00(  0.09%)
   330. (0.00000) RY*(21)Cl  17           s(  3.24%)p 8.92( 28.91%)d20.93( 67.85%)
   331. (0.00085) RY*( 1) H  18           s( 98.70%)p 0.01(  1.30%)
                                           -0.0033  0.9935 -0.0065  0.0206  0.1121
                                            0.0000
   332. (0.00022) RY*( 2) H  18           s( 94.11%)p 0.06(  5.89%)
                                            0.0039  0.0332  0.9695 -0.1028 -0.2198
                                            0.0001
   333. (0.00013) RY*( 3) H  18           s(  0.00%)p 1.00(100.00%)
                                           -0.0000 -0.0001 -0.0001 -0.0002  0.0003
                                            1.0000
   334. (0.00010) RY*( 4) H  18           s(  0.38%)p99.99( 99.62%)
                                            0.0006  0.0458 -0.0409  0.8262 -0.5600
                                            0.0003
   335. (0.00002) RY*( 5) H  18           s(  6.85%)p13.59( 93.15%)
   336. (0.00090) RY*( 1) H  19           s( 96.05%)p 0.04(  3.95%)
                                           -0.0031  0.9801  0.0003 -0.1958  0.0339
                                            0.0001
   337. (0.00019) RY*( 2) H  19           s( 68.05%)p 0.47( 31.95%)
                                            0.0079 -0.0079  0.8248 -0.1334 -0.5493
                                            0.0011
   338. (0.00014) RY*( 3) H  19           s(  0.00%)p 1.00(100.00%)
                                            0.0000  0.0001  0.0007 -0.0002 -0.0009
                                           -1.0000
   339. (0.00007) RY*( 4) H  19           s( 29.24%)p 2.42( 70.76%)
   340. (0.00004) RY*( 5) H  19           s(  6.70%)p13.93( 93.30%)
   341. (0.00163) RY*( 1) H  20           s( 98.79%)p 0.01(  1.21%)
                                           -0.0037  0.9939 -0.0033 -0.0849 -0.0702
                                            0.0000
   342. (0.00024) RY*( 2) H  20           s( 87.75%)p 0.14( 12.25%)
                                            0.0058  0.0366  0.9360  0.1189  0.3291
                                            0.0002
   343. (0.00011) RY*( 3) H  20           s(  0.48%)p99.99( 99.52%)
                                           -0.0037  0.0410  0.0559  0.8747 -0.4796
                                           -0.0004
   344. (0.00009) RY*( 4) H  20           s(  0.00%)p 1.00(100.00%)
   345. (0.00004) RY*( 5) H  20           s( 13.02%)p 6.68( 86.98%)
   346. (0.07747) BD*( 1) C   1 - C   2  
                ( 49.13%)   0.7009* C   1 s( 37.64%)p 1.66( 62.34%)d 0.00(  0.02%)
                                            0.0006 -0.6135 -0.0041  0.0002  0.0002
                                            0.5068  0.0221 -0.0170  0.0022 -0.6046
                                            0.0121 -0.0006  0.0010 -0.0002 -0.0000
                                           -0.0000 -0.0000  0.0112  0.0000  0.0000
                                           -0.0005  0.0104
                ( 50.87%)  -0.7132* C   2 s( 36.90%)p 1.71( 63.05%)d 0.00(  0.05%)
                                            0.0000 -0.6075  0.0029 -0.0021 -0.0013
                                           -0.4723  0.0272 -0.0049 -0.0019  0.6376
                                           -0.0032 -0.0089  0.0053 -0.0004 -0.0000
                                           -0.0000 -0.0000  0.0131 -0.0000  0.0000
                                            0.0073  0.0167
   347. (0.48003) BD*( 2) C   1 - C   2  
                ( 61.35%)   0.7833* C   1 s(  0.00%)p 1.00( 99.89%)d 0.00(  0.11%)
                                            0.0000 -0.0001  0.0000  0.0000  0.0000
                                            0.0001  0.0000 -0.0000 -0.0000 -0.0001
                                           -0.0000 -0.0000  0.0000  0.9993  0.0129
                                            0.0143  0.0039 -0.0000 -0.0296  0.0147
                                           -0.0000 -0.0000
                ( 38.65%)  -0.6217* C   2 s(  0.00%)p 1.00( 99.95%)d 0.00(  0.05%)
                                           -0.0000 -0.0002  0.0000  0.0000  0.0000
                                           -0.0002 -0.0000 -0.0000  0.0000  0.0003
                                           -0.0000 -0.0000  0.0000  0.9994  0.0210
                                            0.0150  0.0019  0.0000  0.0000 -0.0225
                                            0.0000  0.0000
   348. (0.08803) BD*( 1) C   1 - C   4  
                ( 49.13%)   0.7009* C   1 s( 31.40%)p 2.18( 68.55%)d 0.00(  0.05%)
                                            0.0001 -0.5602 -0.0129 -0.0018 -0.0003
                                            0.2574  0.0383 -0.0142  0.0036  0.7858
                                           -0.0071 -0.0014 -0.0021 -0.0000  0.0000
                                           -0.0000  0.0000 -0.0152  0.0000 -0.0000
                                            0.0140  0.0086
                ( 50.87%)  -0.7132* C   4 s( 48.77%)p 1.05( 51.18%)d 0.00(  0.05%)
                                            0.0001 -0.6984 -0.0021  0.0021 -0.0006
                                           -0.4989  0.0338  0.0001 -0.0032 -0.5113
                                            0.0156  0.0087 -0.0020 -0.0000  0.0000
                                           -0.0000 -0.0000 -0.0154  0.0000 -0.0000
                                            0.0137  0.0106
   349. (0.01854) BD*( 1) C   1 - O   8  
                ( 62.47%)   0.7904* C   1 s( 30.49%)p 2.28( 69.39%)d 0.00(  0.12%)
                                           -0.0001  0.5517 -0.0241  0.0026 -0.0014
                                            0.8211 -0.0599 -0.0121 -0.0031  0.1266
                                           -0.0006 -0.0002 -0.0022  0.0000 -0.0000
                                           -0.0000 -0.0000  0.0096  0.0000  0.0000
                                            0.0269 -0.0186
                ( 37.53%)  -0.6126* O   8 s( 36.71%)p 1.72( 63.17%)d 0.00(  0.12%)
                                            0.0000  0.6053  0.0263 -0.0036 -0.0000
                                           -0.7939  0.0252 -0.0006 -0.0019 -0.0292
                                            0.0024 -0.0003 -0.0007 -0.0003  0.0000
                                           -0.0000  0.0000  0.0043  0.0000  0.0000
                                            0.0300 -0.0161
   350. (0.01983) BD*( 1) C   2 - C   3  
                ( 47.34%)   0.6881* C   2 s( 36.03%)p 1.77( 63.94%)d 0.00(  0.03%)
                                            0.0001 -0.5999  0.0216 -0.0012  0.0004
                                            0.7981 -0.0154 -0.0071 -0.0002  0.0202
                                            0.0390 -0.0122  0.0012  0.0001 -0.0000
                                            0.0000 -0.0000 -0.0037 -0.0000  0.0000
                                           -0.0131  0.0113
                ( 52.66%)  -0.7257* C   3 s( 44.48%)p 1.25( 55.47%)d 0.00(  0.04%)
                                            0.0001 -0.6668 -0.0135  0.0040 -0.0002
                                           -0.7203  0.0346  0.0072 -0.0013 -0.1819
                                            0.0387 -0.0076 -0.0019 -0.0001  0.0000
                                            0.0000  0.0000  0.0032 -0.0000  0.0000
                                           -0.0175  0.0105
   351. (0.01371) BD*( 1) C   2 - H   9  
                ( 37.46%)   0.6120* C   2 s( 27.04%)p 2.70( 72.92%)d 0.00(  0.03%)
                                            0.0004 -0.5195 -0.0235  0.0007  0.0010
                                           -0.3707 -0.0047  0.0043  0.0034 -0.7693
                                            0.0043  0.0044  0.0032  0.0001  0.0000
                                           -0.0000  0.0000 -0.0124  0.0000  0.0000
                                            0.0065  0.0123
                ( 62.54%)  -0.7908* H   9 s( 99.96%)p 0.00(  0.04%)
                                           -0.9998 -0.0006 -0.0018  0.0100  0.0174
                                           -0.0000
   352. (0.36994) BD ( 1) C   3 - C   4  
                ( 40.16%)   0.6337* C   3 s(  9.52%)p 9.49( 90.43%)d 0.01(  0.05%)
                                            0.0003 -0.3078  0.0219 -0.0056  0.0011
                                            0.4879  0.0424  0.0003 -0.0010 -0.8124
                                           -0.0665 -0.0025 -0.0033 -0.0008  0.0000
                                           -0.0000  0.0000 -0.0113 -0.0000  0.0000
                                           -0.0043 -0.0184
                ( 59.84%)   0.7736* C   4 s(  8.80%)p10.36( 91.16%)d 0.00(  0.04%)
                                            0.0005 -0.2963 -0.0042 -0.0134  0.0003
                                           -0.4462 -0.0409 -0.0027  0.0015  0.8396
                                            0.0767  0.0064  0.0006  0.0002 -0.0000
                                            0.0000 -0.0000 -0.0084 -0.0000 -0.0000
                                           -0.0050 -0.0171
   353. (0.03278) BD*( 1) C   3 - C   6  
                ( 54.05%)   0.7352* C   3 s( 45.99%)p 1.17( 53.97%)d 0.00(  0.04%)
                                            0.0000  0.6781  0.0087  0.0011  0.0006
                                           -0.4865  0.0287  0.0056 -0.0021 -0.5491
                                            0.0219  0.0091 -0.0016  0.0000 -0.0000
                                           -0.0000 -0.0000  0.0141 -0.0000 -0.0000
                                           -0.0110 -0.0094
                ( 45.95%)  -0.6779* C   6 s( 32.96%)p 2.03( 67.00%)d 0.00(  0.04%)
                                           -0.0002  0.5741 -0.0044 -0.0022 -0.0001
                                            0.2932  0.0227 -0.0021  0.0007  0.7638
                                           -0.0074 -0.0023  0.0005 -0.0002  0.0000
                                           -0.0000  0.0000  0.0115 -0.0000 -0.0000
                                           -0.0100 -0.0131
   354. (0.39999) BD*( 2) C   3 - C   6  
                ( 63.86%)   0.7991* C   3 s(  0.00%)p 1.00( 99.86%)d 0.00(  0.14%)
                                           -0.0000 -0.0003  0.0000  0.0000 -0.0000
                                            0.0003  0.0000  0.0000  0.0000 -0.0007
                                           -0.0000  0.0000 -0.0000  0.9988 -0.0289
                                            0.0075 -0.0052 -0.0000  0.0048 -0.0369
                                           -0.0000 -0.0000
                ( 36.14%)  -0.6012* C   6 s(  0.00%)p 1.00( 99.98%)d 0.00(  0.02%)
                                            0.0000  0.0002  0.0000  0.0000  0.0000
                                            0.0005  0.0000 -0.0000 -0.0000 -0.0001
                                           -0.0001 -0.0000  0.0000  0.9998  0.0095
                                            0.0097 -0.0009  0.0000  0.0127  0.0052
                                            0.0000 -0.0000
   355. (0.01597) BD*( 1) C   4 - C   5  
                ( 53.79%)   0.7334* C   4 s( 42.42%)p 1.36( 57.54%)d 0.00(  0.05%)
                                           -0.0001  0.6510 -0.0177 -0.0062 -0.0005
                                           -0.7389  0.0321  0.0063 -0.0026 -0.1649
                                            0.0340 -0.0041 -0.0011 -0.0001  0.0000
                                            0.0000  0.0000 -0.0032  0.0000  0.0000
                                            0.0155 -0.0151
                ( 46.21%)  -0.6798* C   5 s( 34.83%)p 1.87( 65.14%)d 0.00(  0.03%)
                                           -0.0001  0.5898 -0.0212 -0.0020 -0.0008
                                            0.8025 -0.0243 -0.0098 -0.0021  0.0728
                                            0.0361 -0.0102  0.0015  0.0000 -0.0000
                                           -0.0000  0.0000  0.0035  0.0000  0.0000
                                            0.0127 -0.0126
   356. (0.31910) BD*( 2) C   4 - C   5  
                ( 50.81%)   0.7128* C   4 s(  0.00%)p 1.00( 99.89%)d 0.00(  0.11%)
                                            0.0000  0.0001  0.0000  0.0000  0.0000
                                            0.0000  0.0000 -0.0000  0.0000 -0.0002
                                           -0.0000 -0.0000 -0.0000  0.9994 -0.0031
                                            0.0036 -0.0029  0.0000 -0.0270  0.0203
                                            0.0000 -0.0000
                ( 49.19%)  -0.7013* C   5 s(  0.00%)p 1.00( 99.95%)d 0.00(  0.05%)
                                           -0.0000  0.0000  0.0000  0.0000 -0.0000
                                           -0.0001  0.0000  0.0000 -0.0000 -0.0001
                                           -0.0000 -0.0000  0.0000  0.9993  0.0263
                                            0.0135  0.0012 -0.0000  0.0198  0.0082
                                            0.0000  0.0000
   357. (0.05778) BD*( 1) C   5 - C   6  
                ( 50.24%)   0.7088* C   5 s( 38.28%)p 1.61( 61.69%)d 0.00(  0.03%)
                                           -0.0003  0.6187 -0.0046  0.0059  0.0017
                                           -0.5089  0.0152  0.0033 -0.0006  0.5978
                                            0.0025 -0.0134  0.0029  0.0000  0.0000
                                           -0.0000  0.0000 -0.0101  0.0000  0.0000
                                           -0.0038 -0.0134
                ( 49.76%)  -0.7054* C   6 s( 36.03%)p 1.77( 63.93%)d 0.00(  0.04%)
                                           -0.0003  0.6002  0.0032  0.0050 -0.0010
                                            0.4835 -0.0007 -0.0036  0.0027 -0.6366
                                            0.0163 -0.0013 -0.0041 -0.0004 -0.0000
                                           -0.0000 -0.0000 -0.0131 -0.0000  0.0000
                                           -0.0015 -0.0141
   358. (0.01218) BD*( 1) C   5 - H   7  
                ( 38.34%)   0.6192* C   5 s( 26.87%)p 2.72( 73.10%)d 0.00(  0.03%)
                                           -0.0002  0.5178  0.0239 -0.0004 -0.0011
                                           -0.3076 -0.0058  0.0069  0.0008 -0.7976
                                           -0.0005 -0.0049  0.0000 -0.0002  0.0000
                                           -0.0000 -0.0000  0.0098 -0.0000  0.0000
                                           -0.0122 -0.0098
                ( 61.66%)  -0.7852* H   7 s( 99.95%)p 0.00(  0.05%)
                                            0.9998  0.0007  0.0007  0.0032  0.0218
                                            0.0000
   359. (0.03765) BD*( 1) C   6 - C  10  
                ( 50.74%)   0.7123* C   6 s( 30.96%)p 2.23( 69.02%)d 0.00(  0.02%)
                                           -0.0000  0.5564 -0.0058 -0.0022  0.0006
                                           -0.8244 -0.0079  0.0096  0.0017 -0.1017
                                           -0.0028  0.0023  0.0009  0.0002  0.0000
                                            0.0000 -0.0000  0.0034 -0.0000 -0.0000
                                            0.0105 -0.0103
                ( 49.26%)  -0.7018* C  10 s( 34.34%)p 1.91( 65.64%)d 0.00(  0.02%)
                                            0.0001  0.5860  0.0040 -0.0001  0.8070
                                            0.0295 -0.0061  0.0007  0.0647  0.0039
                                            0.0004  0.0001 -0.0000 -0.0000  0.0000
                                           -0.0000  0.0021 -0.0000 -0.0000  0.0100
                                           -0.0079
   360. (0.02000) BD*( 1) C  10 - C  11  
                ( 49.95%)   0.7068* C  10 s( 33.46%)p 1.99( 66.50%)d 0.00(  0.04%)
                                           -0.0002 -0.5784 -0.0016  0.0000  0.4733
                                           -0.0030 -0.0039 -0.0001 -0.6637  0.0207
                                            0.0070 -0.0054  0.0000  0.0000  0.0000
                                           -0.0000  0.0148  0.0000  0.0000 -0.0005
                                            0.0143
                ( 50.05%)  -0.7074* C  11 s( 37.44%)p 1.67( 62.52%)d 0.00(  0.04%)
                                           -0.0000 -0.6119  0.0012 -0.0025 -0.5062
                                            0.0306  0.0076 -0.0008  0.6061  0.0214
                                           -0.0105  0.0016  0.0001  0.0000 -0.0000
                                            0.0000  0.0129  0.0000 -0.0000  0.0067
                                            0.0153
   361. (0.34588) BD*( 2) C  10 - C  11  
                ( 51.55%)   0.7180* C  10 s(  0.00%)p 1.00( 99.93%)d 0.00(  0.07%)
                                           -0.0000 -0.0000  0.0000 -0.0000  0.0001
                                           -0.0000  0.0000  0.0000  0.0000  0.0000
                                            0.0000  0.0000  0.9995  0.0073  0.0179
                                           -0.0036 -0.0000 -0.0244  0.0078  0.0000
                                            0.0000
                ( 48.45%)  -0.6960* C  11 s(  0.00%)p 1.00( 99.94%)d 0.00(  0.06%)
                                            0.0000  0.0000 -0.0000  0.0000  0.0000
                                           -0.0000  0.0000 -0.0000 -0.0001 -0.0000
                                            0.0000 -0.0000  0.9996  0.0054  0.0163
                                           -0.0012  0.0000 -0.0032 -0.0234 -0.0000
                                           -0.0000
   362. (0.02071) BD*( 1) C  10 - C  13  
                ( 49.50%)   0.7035* C  10 s( 32.12%)p 2.11( 67.84%)d 0.00(  0.04%)
                                           -0.0002 -0.5668 -0.0005 -0.0001  0.3520
                                            0.0013 -0.0009 -0.0025  0.7445 -0.0140
                                           -0.0042  0.0034 -0.0001  0.0000  0.0000
                                           -0.0000 -0.0143  0.0000  0.0000  0.0040
                                            0.0142
                ( 50.50%)  -0.7107* C  13 s( 36.78%)p 1.72( 63.18%)d 0.00(  0.04%)
                                           -0.0002 -0.6065 -0.0020 -0.0019 -0.3915
                                            0.0353  0.0055  0.0010 -0.6906 -0.0125
                                            0.0141 -0.0007  0.0001  0.0000 -0.0000
                                            0.0000 -0.0099  0.0000  0.0000  0.0076
                                            0.0143
   363. (0.02674) BD*( 1) C  11 - C  12  
                ( 51.99%)   0.7210* C  11 s( 33.82%)p 1.96( 66.14%)d 0.00(  0.04%)
                                            0.0001  0.5813  0.0163  0.0003 -0.8073
                                            0.0205  0.0092 -0.0012 -0.0870 -0.0400
                                            0.0036 -0.0004 -0.0000 -0.0000  0.0000
                                           -0.0000  0.0056  0.0000  0.0000  0.0141
                                           -0.0133
                ( 48.01%)  -0.6929* C  12 s( 39.31%)p 1.54( 60.66%)d 0.00(  0.03%)
                                           -0.0002  0.6270  0.0045 -0.0020  0.0007
                                            0.7710 -0.0019  0.0108  0.0097  0.1065
                                           -0.0263 -0.0015 -0.0016  0.0001 -0.0000
                                           -0.0000  0.0000  0.0004  0.0000  0.0000
                                            0.0102 -0.0127
   364. (0.01466) BD*( 1) C  11 - H  20  
                ( 37.65%)   0.6136* C  11 s( 28.62%)p 2.49( 71.34%)d 0.00(  0.03%)
                                            0.0003 -0.5349  0.0086  0.0024 -0.2989
                                            0.0094  0.0006  0.0015 -0.7898 -0.0154
                                           -0.0003 -0.0002 -0.0001 -0.0000 -0.0000
                                           -0.0000 -0.0089 -0.0000 -0.0000  0.0135
                                            0.0090
                ( 62.35%)  -0.7896* H  20 s( 99.96%)p 0.00(  0.04%)
                                           -0.9998 -0.0018 -0.0013  0.0065  0.0192
                                            0.0000
   365. (0.04585) BD*( 1) C  12 - C  15  
                ( 50.36%)   0.7096* C  12 s( 37.69%)p 1.65( 62.28%)d 0.00(  0.03%)
                                            0.0000  0.6138  0.0051  0.0093 -0.0004
                                           -0.4061  0.0225  0.0007 -0.0015 -0.6761
                                           -0.0051 -0.0081 -0.0112 -0.0001  0.0000
                                            0.0000 -0.0000  0.0103  0.0000  0.0000
                                           -0.0059 -0.0124
                ( 49.64%)  -0.7046* C  15 s( 37.56%)p 1.66( 62.42%)d 0.00(  0.03%)
                                           -0.0000  0.6127 -0.0106  0.0054  0.0005
                                            0.2753  0.0153 -0.0060  0.0070  0.7402
                                           -0.0116 -0.0038  0.0081 -0.0000  0.0000
                                           -0.0000  0.0000  0.0101  0.0000  0.0000
                                           -0.0066 -0.0113
   366. (0.49830) BD*( 2) C  12 - C  15  
                ( 51.09%)   0.7148* C  12 s(  0.00%)p 1.00( 99.98%)d 0.00(  0.02%)
                                            0.0000  0.0000  0.0000 -0.0000  0.0000
                                           -0.0001  0.0000  0.0000  0.0000 -0.0001
                                           -0.0000  0.0000 -0.0000  0.9997 -0.0043
                                           -0.0214 -0.0024  0.0000 -0.0080 -0.0110
                                            0.0000 -0.0000
                ( 48.91%)  -0.6994* C  15 s(  0.00%)p 1.00( 99.99%)d 0.00(  0.01%)
                                           -0.0000  0.0000 -0.0000  0.0000  0.0000
                                           -0.0001 -0.0000 -0.0000 -0.0000  0.0000
                                            0.0000  0.0000  0.0000  0.9997  0.0011
                                            0.0202 -0.0037 -0.0000  0.0061  0.0101
                                            0.0000  0.0000
   367. (0.02582) BD*( 1) C  12 -Cl  17  
                ( 53.99%)   0.7348* C  12 s( 22.85%)p 3.37( 76.96%)d 0.01(  0.19%)
                                           -0.0001  0.4779 -0.0088 -0.0082 -0.0008
                                           -0.4896 -0.0078 -0.0067  0.0082  0.7276
                                           -0.0071  0.0085 -0.0126 -0.0000 -0.0000
                                            0.0000 -0.0000 -0.0349 -0.0000  0.0000
                                           -0.0119 -0.0235
                ( 46.01%)  -0.6783*Cl  17 s( 19.61%)p 4.07( 79.88%)d 0.03(  0.51%)
                                            0.0000  0.0001  0.4409  0.0423  0.0014
                                            0.0001 -0.0000  0.0001  0.5090 -0.0287
                                           -0.0048  0.0002 -0.0002 -0.0001 -0.7329
                                            0.0408  0.0072 -0.0007  0.0002 -0.0000
                                           -0.0000  0.0000  0.0000  0.0000  0.0000
                                           -0.0581 -0.0000  0.0000 -0.0214 -0.0355
   368. (0.01528) BD*( 1) C  13 - C  14  
                ( 51.28%)   0.7161* C  13 s( 35.11%)p 1.85( 64.84%)d 0.00(  0.05%)
                                            0.0002  0.5925 -0.0004  0.0011 -0.8008
                                            0.0089  0.0117 -0.0031 -0.0669  0.0487
                                           -0.0038 -0.0001 -0.0000 -0.0000  0.0000
                                           -0.0000  0.0016  0.0000 -0.0000  0.0148
                                           -0.0154
                ( 48.72%)  -0.6980* C  14 s( 36.02%)p 1.78( 63.95%)d 0.00(  0.03%)
                                           -0.0002  0.5997 -0.0236 -0.0051  0.0003
                                            0.7969 -0.0185 -0.0134  0.0001  0.0505
                                            0.0374 -0.0061 -0.0009  0.0001 -0.0000
                                            0.0000  0.0000  0.0080  0.0000 -0.0000
                                            0.0108 -0.0109
   369. (0.34403) BD*( 2) C  13 - C  14  
                ( 49.54%)   0.7038* C  13 s(  0.00%)p 1.00( 99.96%)d 0.00(  0.04%)
                                            0.0000  0.0000  0.0000 -0.0000  0.0000
                                            0.0000  0.0000  0.0000 -0.0002 -0.0000
                                           -0.0000 -0.0000 -0.9995 -0.0115 -0.0214
                                            0.0027  0.0000  0.0192 -0.0072 -0.0000
                                            0.0000
                ( 50.46%)  -0.7104* C  14 s(  0.00%)p 1.00( 99.96%)d 0.00(  0.04%)
                                            0.0000  0.0000 -0.0000 -0.0000 -0.0000
                                            0.0001  0.0000  0.0000 -0.0000 -0.0002
                                           -0.0000 -0.0000  0.0000 -0.9993 -0.0250
                                           -0.0174  0.0002 -0.0000 -0.0154 -0.0140
                                            0.0000  0.0000
   370. (0.01180) BD*( 1) C  13 - H  19  
                ( 39.60%)   0.6293* C  13 s( 27.90%)p 2.58( 72.06%)d 0.00(  0.04%)
                                           -0.0003  0.5282 -0.0003 -0.0025  0.4506
                                            0.0018  0.0007 -0.0003 -0.7193 -0.0043
                                           -0.0026 -0.0015  0.0002 -0.0000  0.0000
                                            0.0000 -0.0154  0.0000 -0.0000 -0.0097
                                           -0.0090
                ( 60.40%)  -0.7771* H  19 s( 99.96%)p 0.00(  0.04%)
                                            0.9998  0.0008  0.0008 -0.0086  0.0177
                                           -0.0000
   371. (0.02750) BD*( 1) C  14 - C  15  
                ( 51.42%)   0.7171* C  14 s( 35.22%)p 1.84( 64.74%)d 0.00(  0.04%)
                                            0.0001  0.5933 -0.0143  0.0050  0.0008
                                           -0.4865  0.0416  0.0023 -0.0006  0.6394
                                            0.0025 -0.0120  0.0044 -0.0002  0.0000
                                            0.0000 -0.0000 -0.0138  0.0000 -0.0000
                                           -0.0067 -0.0123
                ( 48.58%)  -0.6970* C  15 s( 39.24%)p 1.55( 60.72%)d 0.00(  0.03%)
                                           -0.0002  0.6264 -0.0062 -0.0023  0.0001
                                            0.4005  0.0167 -0.0063  0.0094 -0.6677
                                            0.0228  0.0009 -0.0074  0.0001 -0.0000
                                           -0.0000  0.0000 -0.0114  0.0000 -0.0000
                                           -0.0029 -0.0137
   372. (0.01358) BD*( 1) C  14 - H  18  
                ( 38.78%)   0.6228* C  14 s( 28.83%)p 2.47( 71.14%)d 0.00(  0.03%)
                                           -0.0003  0.5360  0.0302  0.0020 -0.0008
                                           -0.3543 -0.0178  0.0003  0.0013 -0.7652
                                           -0.0077 -0.0028  0.0008  0.0001 -0.0000
                                            0.0000  0.0000  0.0141 -0.0000 -0.0000
                                           -0.0069 -0.0095
                ( 61.22%)  -0.7824* H  18 s( 99.96%)p 0.00(  0.04%)
                                            0.9998  0.0011  0.0012  0.0113  0.0178
                                           -0.0000
   373. (0.03161) BD*( 1) C  15 -Cl  16  
                ( 53.99%)   0.7348* C  15 s( 23.09%)p 3.32( 76.73%)d 0.01(  0.18%)
                                           -0.0001  0.4802  0.0174 -0.0037 -0.0011
                                           -0.8727  0.0014  0.0139  0.0149 -0.0727
                                            0.0047  0.0003  0.0023 -0.0001  0.0000
                                            0.0000  0.0000  0.0065  0.0000  0.0000
                                            0.0351 -0.0232
                ( 46.01%)  -0.6783*Cl  16 s( 19.37%)p 4.14( 80.13%)d 0.03(  0.50%)
                                            0.0000  0.0001  0.4382  0.0410  0.0009
                                            0.0001 -0.0000  0.0001  0.8879 -0.0497
                                           -0.0084  0.0004 -0.0002  0.0000  0.1018
                                           -0.0040 -0.0003  0.0002  0.0000  0.0000
                                            0.0001 -0.0000 -0.0000 -0.0000 -0.0000
                                            0.0133  0.0000  0.0000  0.0598 -0.0351


 NHO Directionality and "Bond Bending" (deviations from line of nuclear centers)

         [Thresholds for printing:  angular deviation  >  1.0 degree]
                                    hybrid p-character > 25.0%
                                    orbital occupancy  >  0.10e

                                Line of Centers        Hybrid 1              Hybrid 2
                                ---------------  -------------------   ------------------
                NBO               Theta   Phi    Theta   Phi    Dev    Theta   Phi    Dev
 ========================================================================================
     1. BD (   1) C   1 - C   2    90.0  129.1    90.0  131.0   1.9     90.0  305.6   3.5
     2. BD (   2) C   1 - C   2    90.0  129.1   180.0    0.0  90.0    180.0    0.0  90.0
     3. BD (   1) C   1 - C   4    90.0  240.1    90.0  249.8   9.7     90.0   46.2  13.9
     4. BD (   1) C   1 - O   8    90.0    6.5    90.0    9.4   2.9     90.0  182.1   4.5
     5. BD (   1) C   2 - C   3    90.0  185.5    90.0  183.6   2.0     90.0   12.7   7.1
     7. BD*(   1) C   3 - C   4    90.0  306.4    90.0  120.9 174.5     90.0  297.9 171.4
     8. BD (   1) C   3 - C   6    90.0  240.6    90.0  228.8  11.8     90.0   67.4   6.7
     9. BD (   2) C   3 - C   6    90.0  240.6   180.0    0.0  90.0      0.0    0.0  90.0
    10. BD (   1) C   4 - C   5    90.0  186.5    90.0  191.0   4.5      --     --    --
    11. BD (   2) C   4 - C   5    90.0  186.5     0.0    0.0  90.0      0.0    0.0  90.0
    12. BD (   1) C   5 - C   6    90.0  129.1     --     --    --      90.0  307.6   1.5
    13. BD (   1) C   5 - H   7    90.0  252.0    90.0  249.2   2.8      --     --    --
    14. BD (   1) C   6 - C  10    90.0  185.7    90.0  187.0   1.3      --     --    --
    15. BD (   1) C  10 - C  11    90.0  128.4    90.0  126.0   2.3     90.0  307.2   1.2
    16. BD (   2) C  10 - C  11    90.0  128.4     0.0    0.0  90.0      0.0    0.0  90.0
    17. BD (   1) C  10 - C  13    90.0  241.3    90.0  244.4   3.1     90.0   63.1   1.8
    18. BD (   1) C  11 - C  12    90.0  185.9    90.0  189.0   3.1      --     --    --
    20. BD (   1) C  12 - C  15    90.0  243.7    90.0  241.2   2.4     90.0   68.3   4.6
    21. BD (   2) C  12 - C  15    90.0  243.7     0.0    0.0  90.0      0.0    0.0  90.0
    23. BD (   1) C  13 - C  14    90.0  185.8    90.0  181.6   4.2      --     --    --
    24. BD (   2) C  13 - C  14    90.0  185.8     0.0    0.0  90.0      0.0    0.0  90.0
    25. BD (   1) C  13 - H  19    90.0  299.7    90.0  301.9   2.2      --     --    --
    26. BD (   1) C  14 - C  15    90.0  125.1     --     --    --      90.0  302.8   2.3
    27. BD (   1) C  14 - H  18    90.0  242.1    90.0  244.4   2.3      --     --    --
    28. BD (   1) C  15 -Cl  16    90.0  185.7    90.0  184.4   1.3      --     --    --
    52. LP (   1) O   8             --     --     90.0   17.2   --       --     --    --
    53. LP (   2) O   8             --     --     90.0  277.8   --       --     --    --
    54. LP (   3) O   8             --     --      0.0    0.0   --       --     --    --
    56. LP (   2)Cl  16             --     --     90.0  275.9   --       --     --    --
    57. LP (   3)Cl  16             --     --      0.0    0.0   --       --     --    --
    59. LP (   2)Cl  17             --     --     90.0  214.4   --       --     --    --
    60. LP (   3)Cl  17             --     --      0.0    0.0   --       --     --    --
   347. BD*(   2) C   1 - C   2    90.0  129.1   180.0    0.0  90.0    180.0    0.0  90.0
   352. BD (   1) C   3 - C   4    90.0  306.4    90.0  120.9 174.5     90.0  297.9 171.4
   354. BD*(   2) C   3 - C   6    90.0  240.6   180.0    0.0  90.0      0.0    0.0  90.0
   356. BD*(   2) C   4 - C   5    90.0  186.5     0.0    0.0  90.0      0.0    0.0  90.0
   361. BD*(   2) C  10 - C  11    90.0  128.4     0.0    0.0  90.0      0.0    0.0  90.0
   366. BD*(   2) C  12 - C  15    90.0  243.7     0.0    0.0  90.0      0.0    0.0  90.0
   369. BD*(   2) C  13 - C  14    90.0  185.8     0.0    0.0  90.0      0.0    0.0  90.0


 Second Order Perturbation Theory Analysis of Fock Matrix in NBO Basis

     Threshold for printing:   0.50 kcal/mol
                                                                              E(2)  E(j)-E(i) F(i,j)
         Donor NBO (i)                     Acceptor NBO (j)                 kcal/mol   a.u.    a.u. 
 ===================================================================================================

 within unit  1
   1. BD (   1) C   1 - C   2        / 95. RY*(   1) C   3                    0.84    1.38    0.031
   1. BD (   1) C   1 - C   2        / 96. RY*(   2) C   3                    1.28    1.87    0.045
   1. BD (   1) C   1 - C   2        /112. RY*(   1) C   4                    1.58    1.35    0.043
   1. BD (   1) C   1 - C   2        /169. RY*(   2) O   8                    0.77    1.48    0.031
   1. BD (   1) C   1 - C   2        /348. BD*(   1) C   1 - C   4            6.50    1.35    0.084
   1. BD (   1) C   1 - C   2        /349. BD*(   1) C   1 - O   8            1.18    1.41    0.037
   1. BD (   1) C   1 - C   2        /350. BD*(   1) C   2 - C   3            3.64    1.37    0.065
   1. BD (   1) C   1 - C   2        /351. BD*(   1) C   2 - H   9            0.82    1.27    0.030
   1. BD (   1) C   1 - C   2        /352. BD (   1) C   3 - C   4           28.53    0.65    0.129
   1. BD (   1) C   1 - C   2        /355. BD*(   1) C   4 - C   5            0.55    1.36    0.025
   2. BD (   2) C   1 - C   2        / 99. RY*(   5) C   3                    1.41    1.41    0.044
   2. BD (   2) C   1 - C   2        /168. RY*(   1) O   8                    2.21    0.86    0.043
   2. BD (   2) C   1 - C   2        /347. BD*(   2) C   1 - C   2            1.90    0.35    0.023
   2. BD (   2) C   1 - C   2        /354. BD*(   2) C   3 - C   6           41.69    0.36    0.109
   2. BD (   2) C   1 - C   2        /356. BD*(   2) C   4 - C   5           20.49    0.35    0.077
   3. BD (   1) C   1 - C   4        / 78. RY*(   1) C   2                    1.08    1.64    0.038
   3. BD (   1) C   1 - C   4        /129. RY*(   1) C   5                    1.81    1.58    0.048
   3. BD (   1) C   1 - C   4        /130. RY*(   2) C   5                    0.65    1.67    0.030
   3. BD (   1) C   1 - C   4        /132. RY*(   4) C   5                    0.57    1.53    0.026
   3. BD (   1) C   1 - C   4        /169. RY*(   2) O   8                    0.78    1.47    0.031
   3. BD (   1) C   1 - C   4        /346. BD*(   1) C   1 - C   2            0.51    1.38    0.024
   3. BD (   1) C   1 - C   4        /349. BD*(   1) C   1 - O   8            3.28    1.39    0.061
   3. BD (   1) C   1 - C   4        /351. BD*(   1) C   2 - H   9            2.59    1.25    0.051
   3. BD (   1) C   1 - C   4        /352. BD (   1) C   3 - C   4            1.57    0.63    0.031
   3. BD (   1) C   1 - C   4        /358. BD*(   1) C   5 - H   7            1.46    1.24    0.038
   4. BD (   1) C   1 - O   8        / 61. RY*(   1) C   1                    1.20    2.09    0.045
   4. BD (   1) C   1 - O   8        /346. BD*(   1) C   1 - C   2            3.67    1.66    0.071
   4. BD (   1) C   1 - O   8        /348. BD*(   1) C   1 - C   4            1.08    1.62    0.038
   4. BD (   1) C   1 - O   8        /350. BD*(   1) C   2 - C   3            2.48    1.64    0.057
   4. BD (   1) C   1 - O   8        /355. BD*(   1) C   4 - C   5            0.97    1.63    0.035
   5. BD (   1) C   2 - C   3        / 63. RY*(   3) C   1                    0.67    2.21    0.035
   5. BD (   1) C   2 - C   3        / 64. RY*(   4) C   1                    1.16    2.84    0.051
   5. BD (   1) C   2 - C   3        /146. RY*(   1) C   6                    0.81    1.82    0.034
   5. BD (   1) C   2 - C   3        /147. RY*(   2) C   6                    1.15    1.57    0.038
   5. BD (   1) C   2 - C   3        /185. RY*(   1) H   9                    0.65    1.14    0.024
   5. BD (   1) C   2 - C   3        /346. BD*(   1) C   1 - C   2            1.18    1.37    0.036
   5. BD (   1) C   2 - C   3        /349. BD*(   1) C   1 - O   8            2.63    1.38    0.054
   5. BD (   1) C   2 - C   3        /351. BD*(   1) C   2 - H   9            2.08    1.24    0.045
   5. BD (   1) C   2 - C   3        /352. BD (   1) C   3 - C   4            0.62    0.62    0.019
   5. BD (   1) C   2 - C   3        /359. BD*(   1) C   6 - C  10            4.13    1.17    0.062
   6. BD (   1) C   2 - H   9        / 61. RY*(   1) C   1                    1.05    1.62    0.037
   6. BD (   1) C   2 - H   9        / 95. RY*(   1) C   3                    0.94    1.17    0.030
   6. BD (   1) C   2 - H   9        /348. BD*(   1) C   1 - C   4            6.21    1.14    0.076
   6. BD (   1) C   2 - H   9        /349. BD*(   1) C   1 - O   8            1.43    1.20    0.037
   6. BD (   1) C   2 - H   9        /352. BD (   1) C   3 - C   4            2.42    0.44    0.032
   6. BD (   1) C   2 - H   9        /353. BD*(   1) C   3 - C   6            2.96    1.15    0.052
   7. BD*(   1) C   3 - C   4        / 78. RY*(   1) C   2                    1.16    1.05    0.032
   7. BD*(   1) C   3 - C   4        /129. RY*(   1) C   5                    0.50    0.99    0.021
   7. BD*(   1) C   3 - C   4        /146. RY*(   1) C   6                    1.35    1.24    0.038
   7. BD*(   1) C   3 - C   4        /346. BD*(   1) C   1 - C   2           28.45    0.80    0.137
   7. BD*(   1) C   3 - C   4        /348. BD*(   1) C   1 - C   4           10.01    0.75    0.079
   7. BD*(   1) C   3 - C   4        /349. BD*(   1) C   1 - O   8            1.93    0.81    0.037
   7. BD*(   1) C   3 - C   4        /350. BD*(   1) C   2 - C   3            5.54    0.77    0.060
   7. BD*(   1) C   3 - C   4        /351. BD*(   1) C   2 - H   9            2.39    0.67    0.037
   7. BD*(   1) C   3 - C   4        /352. BD (   1) C   3 - C   4            1.32    0.05    0.007
   7. BD*(   1) C   3 - C   4        /353. BD*(   1) C   3 - C   6            9.58    0.75    0.078
   7. BD*(   1) C   3 - C   4        /355. BD*(   1) C   4 - C   5            1.55    0.76    0.032
   7. BD*(   1) C   3 - C   4        /357. BD*(   1) C   5 - C   6           30.10    0.79    0.141
   7. BD*(   1) C   3 - C   4        /358. BD*(   1) C   5 - H   7            0.89    0.65    0.022
   7. BD*(   1) C   3 - C   4        /359. BD*(   1) C   6 - C  10            2.77    0.59    0.037
   8. BD (   1) C   3 - C   6        / 78. RY*(   1) C   2                    0.59    1.63    0.028
   8. BD (   1) C   3 - C   6        / 79. RY*(   2) C   2                    1.91    1.65    0.050
   8. BD (   1) C   3 - C   6        /191. RY*(   2) C  10                    1.38    1.82    0.045
   8. BD (   1) C   3 - C   6        /351. BD*(   1) C   2 - H   9            1.99    1.25    0.045
   8. BD (   1) C   3 - C   6        /352. BD (   1) C   3 - C   4            1.33    0.63    0.028
   8. BD (   1) C   3 - C   6        /357. BD*(   1) C   5 - C   6            2.23    1.37    0.050
   8. BD (   1) C   3 - C   6        /358. BD*(   1) C   5 - H   7            4.05    1.23    0.063
   8. BD (   1) C   3 - C   6        /359. BD*(   1) C   6 - C  10            3.42    1.17    0.057
   8. BD (   1) C   3 - C   6        /362. BD*(   1) C  10 - C  13            2.77    1.27    0.053
   9. BD (   2) C   3 - C   6        / 80. RY*(   3) C   2                    1.55    0.76    0.034
   9. BD (   2) C   3 - C   6        /131. RY*(   3) C   5                    2.35    1.34    0.055
   9. BD (   2) C   3 - C   6        /193. RY*(   4) C  10                    0.72    1.76    0.035
   9. BD (   2) C   3 - C   6        /347. BD*(   2) C   1 - C   2           15.58    0.33    0.066
   9. BD (   2) C   3 - C   6        /354. BD*(   2) C   3 - C   6            0.70    0.34    0.014
   9. BD (   2) C   3 - C   6        /356. BD*(   2) C   4 - C   5           38.61    0.33    0.103
   9. BD (   2) C   3 - C   6        /361. BD*(   2) C  10 - C  11           21.88    0.30    0.072
  10. BD (   1) C   4 - C   5        / 63. RY*(   3) C   1                    1.13    2.22    0.045
  10. BD (   1) C   4 - C   5        / 64. RY*(   4) C   1                    0.91    2.85    0.046
  10. BD (   1) C   4 - C   5        /146. RY*(   1) C   6                    0.97    1.83    0.038
  10. BD (   1) C   4 - C   5        /349. BD*(   1) C   1 - O   8            3.70    1.39    0.064
  10. BD (   1) C   4 - C   5        /352. BD (   1) C   3 - C   4            1.39    0.63    0.029
  10. BD (   1) C   4 - C   5        /357. BD*(   1) C   5 - C   6            3.44    1.38    0.062
  10. BD (   1) C   4 - C   5        /358. BD*(   1) C   5 - H   7            1.49    1.24    0.038
  10. BD (   1) C   4 - C   5        /359. BD*(   1) C   6 - C  10            4.14    1.18    0.063
  11. BD (   2) C   4 - C   5        /148. RY*(   3) C   6                    1.41    0.92    0.034
  11. BD (   2) C   4 - C   5        /347. BD*(   2) C   1 - C   2           24.69    0.35    0.089
  11. BD (   2) C   4 - C   5        /354. BD*(   2) C   3 - C   6           15.89    0.36    0.071
  11. BD (   2) C   4 - C   5        /356. BD*(   2) C   4 - C   5            1.09    0.35    0.018
  12. BD (   1) C   5 - C   6        / 95. RY*(   1) C   3                    0.83    1.39    0.031
  12. BD (   1) C   5 - C   6        /112. RY*(   1) C   4                    0.74    1.36    0.029
  12. BD (   1) C   5 - C   6        /113. RY*(   2) C   4                    1.67    1.62    0.047
  12. BD (   1) C   5 - C   6        /191. RY*(   2) C  10                    1.40    1.85    0.046
  12. BD (   1) C   5 - C   6        /352. BD (   1) C   3 - C   4           18.36    0.66    0.106
  12. BD (   1) C   5 - C   6        /353. BD*(   1) C   3 - C   6            5.73    1.36    0.080
  12. BD (   1) C   5 - C   6        /355. BD*(   1) C   4 - C   5            3.29    1.37    0.061
  12. BD (   1) C   5 - C   6        /358. BD*(   1) C   5 - H   7            1.71    1.26    0.042
  12. BD (   1) C   5 - C   6        /359. BD*(   1) C   6 - C  10            2.15    1.20    0.046
  12. BD (   1) C   5 - C   6        /360. BD*(   1) C  10 - C  11            1.68    1.36    0.043
  13. BD (   1) C   5 - H   7        /112. RY*(   1) C   4                    1.01    1.18    0.031
  13. BD (   1) C   5 - H   7        /147. RY*(   2) C   6                    1.48    1.42    0.041
  13. BD (   1) C   5 - H   7        /348. BD*(   1) C   1 - C   4            2.85    1.17    0.052
  13. BD (   1) C   5 - H   7        /352. BD (   1) C   3 - C   4            3.78    0.47    0.041
  13. BD (   1) C   5 - H   7        /353. BD*(   1) C   3 - C   6            5.13    1.18    0.070
  13. BD (   1) C   5 - H   7        /357. BD*(   1) C   5 - C   6            0.94    1.22    0.030
  14. BD (   1) C   6 - C  10        / 95. RY*(   1) C   3                    0.74    1.31    0.028
  14. BD (   1) C   6 - C  10        /130. RY*(   2) C   5                    1.07    1.62    0.037
  14. BD (   1) C   6 - C  10        /207. RY*(   2) C  11                    0.52    1.99    0.029
  14. BD (   1) C   6 - C  10        /239. RY*(   1) C  13                    0.73    1.62    0.031
  14. BD (   1) C   6 - C  10        /343. RY*(   3) H  20                    0.63    1.16    0.024
  14. BD (   1) C   6 - C  10        /350. BD*(   1) C   2 - C   3            1.41    1.31    0.038
  14. BD (   1) C   6 - C  10        /353. BD*(   1) C   3 - C   6            1.47    1.29    0.039
  14. BD (   1) C   6 - C  10        /355. BD*(   1) C   4 - C   5            2.65    1.30    0.053
  14. BD (   1) C   6 - C  10        /357. BD*(   1) C   5 - C   6            2.61    1.33    0.053
  14. BD (   1) C   6 - C  10        /360. BD*(   1) C  10 - C  11            2.60    1.28    0.052
  14. BD (   1) C   6 - C  10        /362. BD*(   1) C  10 - C  13            2.17    1.22    0.046
  14. BD (   1) C   6 - C  10        /363. BD*(   1) C  11 - C  12            2.45    1.26    0.050
  14. BD (   1) C   6 - C  10        /368. BD*(   1) C  13 - C  14            2.26    1.26    0.048
  15. BD (   1) C  10 - C  11        /146. RY*(   1) C   6                    1.57    1.87    0.049
  15. BD (   1) C  10 - C  11        /191. RY*(   2) C  10                    0.92    1.87    0.037
  15. BD (   1) C  10 - C  11        /199. RY*(  10) C  10                    2.50    3.65    0.086
  15. BD (   1) C  10 - C  11        /204. RY*(  15) C  10                    2.58    3.97    0.091
  15. BD (   1) C  10 - C  11        /207. RY*(   2) C  11                    2.39    2.09    0.064
  15. BD (   1) C  10 - C  11        /208. RY*(   3) C  11                    1.68    1.68    0.048
  15. BD (   1) C  10 - C  11        /211. RY*(   6) C  11                    1.30    2.07    0.047
  15. BD (   1) C  10 - C  11        /214. RY*(   9) C  11                    2.60    4.48    0.097
  15. BD (   1) C  10 - C  11        /215. RY*(  10) C  11                    1.09    3.67    0.057
  15. BD (   1) C  10 - C  11        /216. RY*(  11) C  11                    0.55    3.07    0.037
  15. BD (   1) C  10 - C  11        /217. RY*(  12) C  11                    0.98    2.97    0.049
  15. BD (   1) C  10 - C  11        /218. RY*(  13) C  11                    1.90    5.35    0.091
  15. BD (   1) C  10 - C  11        /223. RY*(   2) C  12                    1.66    1.71    0.048
  15. BD (   1) C  10 - C  11        /227. RY*(   6) C  12                    1.13    3.10    0.053
  15. BD (   1) C  10 - C  11        /239. RY*(   1) C  13                    0.73    1.72    0.032
  15. BD (   1) C  10 - C  11        /342. RY*(   2) H  20                    4.78    3.05    0.109
  15. BD (   1) C  10 - C  11        /343. RY*(   3) H  20                   20.27    1.26    0.144
  15. BD (   1) C  10 - C  11        /345. RY*(   5) H  20                   51.53    2.04    0.292
  15. BD (   1) C  10 - C  11        /357. BD*(   1) C   5 - C   6            1.91    1.43    0.047
  15. BD (   1) C  10 - C  11        /359. BD*(   1) C   6 - C  10            2.03    1.22    0.045
  15. BD (   1) C  10 - C  11        /362. BD*(   1) C  10 - C  13            2.56    1.32    0.052
  15. BD (   1) C  10 - C  11        /363. BD*(   1) C  11 - C  12            5.24    1.36    0.076
  15. BD (   1) C  10 - C  11        /364. BD*(   1) C  11 - H  20            2.52    1.26    0.051
  15. BD (   1) C  10 - C  11        /367. BD*(   1) C  12 -Cl  17            4.27    0.99    0.058
  15. BD (   1) C  10 - C  11        /370. BD*(   1) C  13 - H  19            4.78    1.30    0.071
  15. BD (   1) C  10 - C  11        /372. BD*(   1) C  14 - H  18           24.02    6.25    0.348
  16. BD (   2) C  10 - C  11        /148. RY*(   3) C   6                    0.89    0.96    0.029
  16. BD (   2) C  10 - C  11        /241. RY*(   3) C  13                    1.33    0.83    0.033
  16. BD (   2) C  10 - C  11        /344. RY*(   4) H  20                    6.32    0.33    0.045
  16. BD (   2) C  10 - C  11        /354. BD*(   2) C   3 - C   6            7.38    0.40    0.048
  16. BD (   2) C  10 - C  11        /366. BD*(   2) C  12 - C  15           35.60    0.30    0.094
  16. BD (   2) C  10 - C  11        /369. BD*(   2) C  13 - C  14           26.89    0.33    0.085
  16. BD (   2) C  10 - C  11        /373. BD*(   1) C  15 -Cl  16            1.75    2.33    0.063
  17. BD (   1) C  10 - C  13        /146. RY*(   1) C   6                    1.65    1.85    0.050
  17. BD (   1) C  10 - C  13        /207. RY*(   2) C  11                    0.89    2.07    0.039
  17. BD (   1) C  10 - C  13        /256. RY*(   2) C  14                    1.89    1.78    0.052
  17. BD (   1) C  10 - C  13        /353. BD*(   1) C   3 - C   6            1.99    1.36    0.046
  17. BD (   1) C  10 - C  13        /359. BD*(   1) C   6 - C  10            1.83    1.20    0.042
  17. BD (   1) C  10 - C  13        /360. BD*(   1) C  10 - C  11            2.71    1.35    0.054
  17. BD (   1) C  10 - C  13        /364. BD*(   1) C  11 - H  20            3.96    1.23    0.063
  17. BD (   1) C  10 - C  13        /368. BD*(   1) C  13 - C  14            2.90    1.33    0.056
  17. BD (   1) C  10 - C  13        /370. BD*(   1) C  13 - H  19            1.04    1.27    0.033
  18. BD (   1) C  11 - C  12        /190. RY*(   1) C  10                    0.92    1.79    0.036
  18. BD (   1) C  11 - C  12        /191. RY*(   2) C  10                    1.59    1.89    0.049
  18. BD (   1) C  11 - C  12        /192. RY*(   3) C  10                    0.52    1.70    0.027
  18. BD (   1) C  11 - C  12        /195. RY*(   6) C  10                    0.66    1.94    0.032
  18. BD (   1) C  11 - C  12        /196. RY*(   7) C  10                    0.66    2.13    0.034
  18. BD (   1) C  11 - C  12        /197. RY*(   8) C  10                    0.66    2.76    0.038
  18. BD (   1) C  11 - C  12        /199. RY*(  10) C  10                    2.07    3.67    0.078
  18. BD (   1) C  11 - C  12        /204. RY*(  15) C  10                    1.67    4.00    0.074
  18. BD (   1) C  11 - C  12        /207. RY*(   2) C  11                    7.15    2.11    0.110
  18. BD (   1) C  11 - C  12        /208. RY*(   3) C  11                    1.73    1.70    0.049
  18. BD (   1) C  11 - C  12        /211. RY*(   6) C  11                    1.78    2.09    0.055
  18. BD (   1) C  11 - C  12        /214. RY*(   9) C  11                    3.09    4.50    0.106
  18. BD (   1) C  11 - C  12        /215. RY*(  10) C  11                    0.74    3.70    0.047
  18. BD (   1) C  11 - C  12        /217. RY*(  12) C  11                    0.68    2.99    0.041
  18. BD (   1) C  11 - C  12        /218. RY*(  13) C  11                    2.25    5.37    0.099
  18. BD (   1) C  11 - C  12        /227. RY*(   6) C  12                    0.55    3.13    0.037
  18. BD (   1) C  11 - C  12        /272. RY*(   1) C  15                    1.26    1.70    0.041
  18. BD (   1) C  11 - C  12        /311. RY*(   2)Cl  17                    0.64    1.45    0.027
  18. BD (   1) C  11 - C  12        /341. RY*(   1) H  20                    1.03    1.87    0.039
  18. BD (   1) C  11 - C  12        /342. RY*(   2) H  20                    5.56    3.07    0.117
  18. BD (   1) C  11 - C  12        /343. RY*(   3) H  20                    0.61    1.28    0.025
  18. BD (   1) C  11 - C  12        /345. RY*(   5) H  20                   71.68    2.06    0.345
  18. BD (   1) C  11 - C  12        /359. BD*(   1) C   6 - C  10            3.55    1.25    0.060
  18. BD (   1) C  11 - C  12        /360. BD*(   1) C  10 - C  11            4.08    1.40    0.068
  18. BD (   1) C  11 - C  12        /364. BD*(   1) C  11 - H  20            1.07    1.28    0.033
  18. BD (   1) C  11 - C  12        /365. BD*(   1) C  12 - C  15            5.45    1.39    0.078
  18. BD (   1) C  11 - C  12        /371. BD*(   1) C  14 - C  15           12.48    4.26    0.206
  18. BD (   1) C  11 - C  12        /372. BD*(   1) C  14 - H  18           20.07    6.28    0.318
  18. BD (   1) C  11 - C  12        /373. BD*(   1) C  15 -Cl  16            1.98    2.84    0.067
  19. BD (   1) C  11 - H  20        /190. RY*(   1) C  10                    1.82    1.56    0.048
  19. BD (   1) C  11 - H  20        /195. RY*(   6) C  10                    1.16    1.72    0.040
  19. BD (   1) C  11 - H  20        /197. RY*(   8) C  10                    2.31    2.53    0.069
  19. BD (   1) C  11 - H  20        /199. RY*(  10) C  10                    4.84    3.44    0.116
  19. BD (   1) C  11 - H  20        /204. RY*(  15) C  10                    5.39    3.77    0.128
  19. BD (   1) C  11 - H  20        /206. RY*(   1) C  11                    1.19    1.69    0.040
  19. BD (   1) C  11 - H  20        /207. RY*(   2) C  11                   10.75    1.89    0.128
  19. BD (   1) C  11 - H  20        /208. RY*(   3) C  11                    4.69    1.47    0.075
  19. BD (   1) C  11 - H  20        /211. RY*(   6) C  11                    5.09    1.86    0.087
  19. BD (   1) C  11 - H  20        /212. RY*(   7) C  11                    0.56    3.05    0.037
  19. BD (   1) C  11 - H  20        /214. RY*(   9) C  11                    8.52    4.27    0.171
  19. BD (   1) C  11 - H  20        /215. RY*(  10) C  11                    2.75    3.47    0.088
  19. BD (   1) C  11 - H  20        /216. RY*(  11) C  11                    1.08    2.86    0.050
  19. BD (   1) C  11 - H  20        /217. RY*(  12) C  11                    2.66    2.76    0.077
  19. BD (   1) C  11 - H  20        /218. RY*(  13) C  11                    6.37    5.14    0.163
  19. BD (   1) C  11 - H  20        /222. RY*(   1) C  12                    0.82    1.55    0.032
  19. BD (   1) C  11 - H  20        /227. RY*(   6) C  12                    0.91    2.90    0.046
  19. BD (   1) C  11 - H  20        /229. RY*(   8) C  12                    0.84    1.75    0.034
  19. BD (   1) C  11 - H  20        /341. RY*(   1) H  20                    1.92    1.65    0.050
  19. BD (   1) C  11 - H  20        /342. RY*(   2) H  20                   15.98    2.84    0.191
  19. BD (   1) C  11 - H  20        /343. RY*(   3) H  20                    9.97    1.05    0.092
  19. BD (   1) C  11 - H  20        /345. RY*(   5) H  20                  139.03    1.83    0.453
  19. BD (   1) C  11 - H  20        /360. BD*(   1) C  10 - C  11            1.58    1.17    0.039
  19. BD (   1) C  11 - H  20        /362. BD*(   1) C  10 - C  13            3.94    1.11    0.059
  19. BD (   1) C  11 - H  20        /363. BD*(   1) C  11 - C  12            1.61    1.15    0.039
  19. BD (   1) C  11 - H  20        /365. BD*(   1) C  12 - C  15            5.70    1.16    0.073
  19. BD (   1) C  11 - H  20        /367. BD*(   1) C  12 -Cl  17            0.61    0.78    0.020
  19. BD (   1) C  11 - H  20        /371. BD*(   1) C  14 - C  15            8.67    4.03    0.167
  19. BD (   1) C  11 - H  20        /372. BD*(   1) C  14 - H  18           54.58    6.05    0.514
  20. BD (   1) C  12 - C  15        /206. RY*(   1) C  11                    1.55    1.96    0.049
  20. BD (   1) C  12 - C  15        /212. RY*(   7) C  11                    0.55    3.31    0.038
  20. BD (   1) C  12 - C  15        /255. RY*(   1) C  14                    1.48    1.82    0.047
  20. BD (   1) C  12 - C  15        /256. RY*(   2) C  14                    0.72    1.86    0.033
  20. BD (   1) C  12 - C  15        /311. RY*(   2)Cl  17                    0.53    1.49    0.025
  20. BD (   1) C  12 - C  15        /345. RY*(   5) H  20                    0.53    2.10    0.030
  20. BD (   1) C  12 - C  15        /363. BD*(   1) C  11 - C  12            4.18    1.42    0.069
  20. BD (   1) C  12 - C  15        /364. BD*(   1) C  11 - H  20            1.39    1.32    0.038
  20. BD (   1) C  12 - C  15        /371. BD*(   1) C  14 - C  15            2.44    4.30    0.092
  21. BD (   2) C  12 - C  15        /209. RY*(   4) C  11                    1.69    1.00    0.040
  21. BD (   2) C  12 - C  15        /257. RY*(   3) C  14                    1.86    1.39    0.049
  21. BD (   2) C  12 - C  15        /289. RY*(   1)Cl  16                    2.22    1.02    0.046
  21. BD (   2) C  12 - C  15        /310. RY*(   1)Cl  17                    2.20    1.03    0.046
  21. BD (   2) C  12 - C  15        /344. RY*(   4) H  20                    1.53    0.38    0.023
  21. BD (   2) C  12 - C  15        /361. BD*(   2) C  10 - C  11           20.69    0.41    0.083
  21. BD (   2) C  12 - C  15        /369. BD*(   2) C  13 - C  14           27.80    0.39    0.094
  22. BD (   1) C  12 -Cl  17        /206. RY*(   1) C  11                    0.94    1.96    0.038
  22. BD (   1) C  12 -Cl  17        /273. RY*(   2) C  15                    0.78    1.86    0.034
  22. BD (   1) C  12 -Cl  17        /360. BD*(   1) C  10 - C  11            2.61    1.44    0.055
  23. BD (   1) C  13 - C  14        /190. RY*(   1) C  10                    1.44    1.76    0.045
  23. BD (   1) C  13 - C  14        /191. RY*(   2) C  10                    0.88    1.86    0.036
  23. BD (   1) C  13 - C  14        /258. RY*(   4) C  14                    0.50    1.59    0.025
  23. BD (   1) C  13 - C  14        /272. RY*(   1) C  15                    0.68    1.67    0.030
  23. BD (   1) C  13 - C  14        /273. RY*(   2) C  15                    1.29    1.80    0.043
  23. BD (   1) C  13 - C  14        /359. BD*(   1) C   6 - C  10            3.48    1.22    0.058
  23. BD (   1) C  13 - C  14        /362. BD*(   1) C  10 - C  13            2.93    1.31    0.056
  23. BD (   1) C  13 - C  14        /370. BD*(   1) C  13 - H  19            0.80    1.29    0.029
  23. BD (   1) C  13 - C  14        /371. BD*(   1) C  14 - C  15            1.36    4.23    0.068
  23. BD (   1) C  13 - C  14        /373. BD*(   1) C  15 -Cl  16            2.32    2.81    0.072
  24. BD (   2) C  13 - C  14        /194. RY*(   5) C  10                    0.89    1.33    0.033
  24. BD (   2) C  13 - C  14        /274. RY*(   3) C  15                    0.81    1.36    0.032
  24. BD (   2) C  13 - C  14        /361. BD*(   2) C  10 - C  11           22.53    0.37    0.082
  24. BD (   2) C  13 - C  14        /366. BD*(   2) C  12 - C  15           30.53    0.31    0.092
  25. BD (   1) C  13 - H  19        /190. RY*(   1) C  10                    1.14    1.58    0.038
  25. BD (   1) C  13 - H  19        /255. RY*(   1) C  14                    0.75    1.57    0.031
  25. BD (   1) C  13 - H  19        /360. BD*(   1) C  10 - C  11            3.53    1.20    0.058
  25. BD (   1) C  13 - H  19        /362. BD*(   1) C  10 - C  13            0.74    1.14    0.026
  25. BD (   1) C  13 - H  19        /368. BD*(   1) C  13 - C  14            0.52    1.17    0.022
  25. BD (   1) C  13 - H  19        /371. BD*(   1) C  14 - C  15            0.90    4.06    0.054
  26. BD (   1) C  14 - C  15        /222. RY*(   1) C  12                    1.53    1.81    0.047
  26. BD (   1) C  14 - C  15        /239. RY*(   1) C  13                    1.55    1.78    0.047
  26. BD (   1) C  14 - C  15        /240. RY*(   2) C  13                    0.94    1.98    0.039
  26. BD (   1) C  14 - C  15        /290. RY*(   2)Cl  16                    0.56    1.49    0.026
  26. BD (   1) C  14 - C  15        /345. RY*(   5) H  20                    0.61    2.10    0.032
  26. BD (   1) C  14 - C  15        /365. BD*(   1) C  12 - C  15            6.62    1.43    0.087
  26. BD (   1) C  14 - C  15        /367. BD*(   1) C  12 -Cl  17            5.25    1.05    0.066
  26. BD (   1) C  14 - C  15        /368. BD*(   1) C  13 - C  14            3.17    1.41    0.060
  26. BD (   1) C  14 - C  15        /370. BD*(   1) C  13 - H  19            1.71    1.35    0.043
  26. BD (   1) C  14 - C  15        /371. BD*(   1) C  14 - C  15            1.10    4.30    0.061
  26. BD (   1) C  14 - C  15        /372. BD*(   1) C  14 - H  18            1.98    6.31    0.100
  27. BD (   1) C  14 - H  18        /239. RY*(   1) C  13                    0.65    1.55    0.029
  27. BD (   1) C  14 - H  18        /272. RY*(   1) C  15                    0.69    1.51    0.029
  27. BD (   1) C  14 - H  18        /273. RY*(   2) C  15                    0.66    1.64    0.029
  27. BD (   1) C  14 - H  18        /362. BD*(   1) C  10 - C  13            3.65    1.15    0.058
  27. BD (   1) C  14 - H  18        /365. BD*(   1) C  12 - C  15            4.73    1.20    0.068
  27. BD (   1) C  14 - H  18        /368. BD*(   1) C  13 - C  14            1.03    1.18    0.031
  27. BD (   1) C  14 - H  18        /370. BD*(   1) C  13 - H  19            0.63    1.12    0.024
  28. BD (   1) C  15 -Cl  16        /222. RY*(   1) C  12                    0.74    1.81    0.033
  28. BD (   1) C  15 -Cl  16        /255. RY*(   1) C  14                    0.73    1.81    0.033
  28. BD (   1) C  15 -Cl  16        /363. BD*(   1) C  11 - C  12            2.46    1.42    0.053
  28. BD (   1) C  15 -Cl  16        /365. BD*(   1) C  12 - C  15            0.52    1.42    0.024
  28. BD (   1) C  15 -Cl  16        /368. BD*(   1) C  13 - C  14            2.53    1.41    0.053
  29. CR (   1) C   1                / 78. RY*(   1) C   2                    0.82   11.34    0.086
  29. CR (   1) C   1                / 79. RY*(   2) C   2                    0.69   11.35    0.079
  29. CR (   1) C   1                / 81. RY*(   4) C   2                    0.64   11.53    0.077
  29. CR (   1) C   1                /113. RY*(   2) C   4                    0.93   11.29    0.091
  29. CR (   1) C   1                /346. BD*(   1) C   1 - C   2            0.99   11.08    0.095
  29. CR (   1) C   1                /350. BD*(   1) C   2 - C   3            1.37   11.05    0.110
  29. CR (   1) C   1                /352. BD (   1) C   3 - C   4            1.50   10.33    0.123
  29. CR (   1) C   1                /355. BD*(   1) C   4 - C   5            0.96   11.04    0.092
  30. CR (   1) C   2                / 63. RY*(   3) C   1                    1.67   11.85    0.126
  30. CR (   1) C   2                / 64. RY*(   4) C   1                    0.51   12.48    0.072
  30. CR (   1) C   2                / 96. RY*(   2) C   3                    1.39   11.49    0.113
  30. CR (   1) C   2                /186. RY*(   2) H   9                    0.53   12.83    0.074
  30. CR (   1) C   2                /348. BD*(   1) C   1 - C   4            1.19   10.97    0.104
  30. CR (   1) C   2                /352. BD (   1) C   3 - C   4            0.87   10.27    0.093
  30. CR (   1) C   2                /353. BD*(   1) C   3 - C   6            0.92   10.97    0.090
  31. CR (   1) C   3                /  7. BD*(   1) C   3 - C   4            0.61   10.25    0.252
  31. CR (   1) C   3                / 78. RY*(   1) C   2                    1.50   11.30    0.116
  31. CR (   1) C   3                /146. RY*(   1) C   6                    1.73   11.48    0.126
  31. CR (   1) C   3                /346. BD*(   1) C   1 - C   2            0.53   11.04    0.070
  31. CR (   1) C   3                /351. BD*(   1) C   2 - H   9            0.64   10.91    0.075
  31. CR (   1) C   3                /352. BD (   1) C   3 - C   4            3.53   10.29    0.188
  31. CR (   1) C   3                /359. BD*(   1) C   6 - C  10            1.48   10.83    0.114
  32. CR (   1) C   4                / 63. RY*(   3) C   1                    1.13   11.88    0.104
  32. CR (   1) C   4                / 64. RY*(   4) C   1                    0.55   12.51    0.074
  32. CR (   1) C   4                / 67. RY*(   7) C   1                    0.56   11.51    0.071
  32. CR (   1) C   4                /129. RY*(   1) C   5                    1.18   11.24    0.103
  32. CR (   1) C   4                /349. BD*(   1) C   1 - O   8            1.30   11.06    0.108
  32. CR (   1) C   4                /352. BD (   1) C   3 - C   4            4.72   10.30    0.218
  32. CR (   1) C   4                /357. BD*(   1) C   5 - C   6            0.83   11.04    0.087
  33. CR (   1) C   5                /113. RY*(   2) C   4                    1.20   11.25    0.104
  33. CR (   1) C   5                /146. RY*(   1) C   6                    1.15   11.48    0.103
  33. CR (   1) C   5                /147. RY*(   2) C   6                    0.97   11.23    0.093
  33. CR (   1) C   5                /149. RY*(   4) C   6                    0.55   11.38    0.071
  33. CR (   1) C   5                /348. BD*(   1) C   1 - C   4            0.84   10.99    0.088
  33. CR (   1) C   5                /352. BD (   1) C   3 - C   4            0.67   10.29    0.082
  33. CR (   1) C   5                /353. BD*(   1) C   3 - C   6            0.97   10.99    0.093
  33. CR (   1) C   5                /359. BD*(   1) C   6 - C  10            1.01   10.83    0.094
  34. CR (   1) C   6                / 96. RY*(   2) C   3                    1.32   11.52    0.110
  34. CR (   1) C   6                /129. RY*(   1) C   5                    1.37   11.24    0.111
  34. CR (   1) C   6                /190. RY*(   1) C  10                    1.07   11.38    0.099
  34. CR (   1) C   6                /350. BD*(   1) C   2 - C   3            0.72   11.02    0.080
  34. CR (   1) C   6                /352. BD (   1) C   3 - C   4            0.72   10.30    0.085
  34. CR (   1) C   6                /355. BD*(   1) C   4 - C   5            0.90   11.01    0.089
  34. CR (   1) C   6                /357. BD*(   1) C   5 - C   6            0.59   11.04    0.073
  34. CR (   1) C   6                /358. BD*(   1) C   5 - H   7            0.57   10.90    0.070
  34. CR (   1) C   6                /362. BD*(   1) C  10 - C  13            0.64   10.94    0.075
  35. CR (   1) O   8                / 61. RY*(   1) C   1                    4.76   20.36    0.279
  35. CR (   1) O   8                /346. BD*(   1) C   1 - C   2            1.18   19.93    0.140
  35. CR (   1) O   8                /348. BD*(   1) C   1 - C   4            0.61   19.88    0.101
  36. CR (   1) C  10                /147. RY*(   2) C   6                    1.04   11.28    0.097
  36. CR (   1) C  10                /206. RY*(   1) C  11                    0.77   11.56    0.084
  36. CR (   1) C  10                /207. RY*(   2) C  11                    0.86   11.75    0.090
  36. CR (   1) C  10                /240. RY*(   2) C  13                    0.99   11.59    0.096
  36. CR (   1) C  10                /357. BD*(   1) C   5 - C   6            0.61   11.09    0.074
  36. CR (   1) C  10                /360. BD*(   1) C  10 - C  11            0.70   11.04    0.079
  36. CR (   1) C  10                /363. BD*(   1) C  11 - C  12            0.68   11.02    0.078
  36. CR (   1) C  10                /364. BD*(   1) C  11 - H  20            0.51   10.92    0.067
  36. CR (   1) C  10                /368. BD*(   1) C  13 - C  14            0.66   11.01    0.076
  37. CR (   1) C  11                /114. RY*(   3) C   4                    0.81   11.09    0.085
  37. CR (   1) C  11                /161. RY*(  16) C   6                    0.70   13.36    0.086
  37. CR (   1) C  11                /178. RY*(  11) O   8                    0.70   11.42    0.080
  37. CR (   1) C  11                /183. RY*(  16) O   8                    1.88   13.90    0.144
  37. CR (   1) C  11                /190. RY*(   1) C  10                    1.04   11.40    0.097
  37. CR (   1) C  11                /191. RY*(   2) C  10                    3.76   11.50    0.186
  37. CR (   1) C  11                /192. RY*(   3) C  10                    0.62   11.31    0.075
  37. CR (   1) C  11                /195. RY*(   6) C  10                    3.15   11.55    0.170
  37. CR (   1) C  11                /196. RY*(   7) C  10                    1.51   11.74    0.119
  37. CR (   1) C  11                /197. RY*(   8) C  10                    2.96   12.37    0.171
  37. CR (   1) C  11                /198. RY*(   9) C  10                    0.65   13.14    0.082
  37. CR (   1) C  11                /199. RY*(  10) C  10                   24.30   13.28    0.507
  37. CR (   1) C  11                /204. RY*(  15) C  10                   27.79   13.60    0.549
  37. CR (   1) C  11                /206. RY*(   1) C  11                    3.43   11.53    0.178
  37. CR (   1) C  11                /207. RY*(   2) C  11                   32.93   11.72    0.555
  37. CR (   1) C  11                /208. RY*(   3) C  11                   12.43   11.31    0.335
  37. CR (   1) C  11                /211. RY*(   6) C  11                   12.96   11.69    0.348
  37. CR (   1) C  11                /212. RY*(   7) C  11                    2.35   12.88    0.155
  37. CR (   1) C  11                /214. RY*(   9) C  11                   34.73   14.11    0.625
  37. CR (   1) C  11                /215. RY*(  10) C  11                    8.07   13.30    0.293
  37. CR (   1) C  11                /216. RY*(  11) C  11                    2.95   12.69    0.173
  37. CR (   1) C  11                /217. RY*(  12) C  11                   10.23   12.60    0.321
  37. CR (   1) C  11                /218. RY*(  13) C  11                   29.73   14.98    0.596
  37. CR (   1) C  11                /220. RY*(  15) C  11                    4.77   31.40    0.345
  37. CR (   1) C  11                /222. RY*(   1) C  12                    1.28   11.38    0.108
  37. CR (   1) C  11                /223. RY*(   2) C  12                    0.55   11.34    0.071
  37. CR (   1) C  11                /227. RY*(   6) C  12                    3.15   12.73    0.179
  37. CR (   1) C  11                /229. RY*(   8) C  12                    2.34   11.58    0.147
  37. CR (   1) C  11                /231. RY*(  10) C  12                    1.28   12.71    0.114
  37. CR (   1) C  11                /234. RY*(  13) C  12                    0.54   12.54    0.073
  37. CR (   1) C  11                /255. RY*(   1) C  14                    1.12   11.38    0.101
  37. CR (   1) C  11                /341. RY*(   1) H  20                   11.82   11.48    0.329
  37. CR (   1) C  11                /342. RY*(   2) H  20                   68.93   12.68    0.835
  37. CR (   1) C  11                /343. RY*(   3) H  20                   22.82   10.89    0.445
  37. CR (   1) C  11                /345. RY*(   5) H  20                  485.50   11.67    2.125
  37. CR (   1) C  11                /359. BD*(   1) C   6 - C  10            0.71   10.85    0.079
  37. CR (   1) C  11                /362. BD*(   1) C  10 - C  13            0.60   10.95    0.073
  37. CR (   1) C  11                /363. BD*(   1) C  11 - C  12            1.18   10.99    0.102
  37. CR (   1) C  11                /365. BD*(   1) C  12 - C  15            1.38   11.00    0.111
  37. CR (   1) C  11                /367. BD*(   1) C  12 -Cl  17            0.90   10.62    0.088
  37. CR (   1) C  11                /370. BD*(   1) C  13 - H  19            1.07   10.92    0.097
  37. CR (   1) C  11                /371. BD*(   1) C  14 - C  15           46.80   13.87    0.724
  37. CR (   1) C  11                /372. BD*(   1) C  14 - H  18          383.34   15.88    2.209
  38. CR (   1) C  12                /207. RY*(   2) C  11                    1.45   11.80    0.117
  38. CR (   1) C  12                /272. RY*(   1) C  15                    1.26   11.38    0.107
  38. CR (   1) C  12                /273. RY*(   2) C  15                    1.48   11.51    0.117
  38. CR (   1) C  12                /360. BD*(   1) C  10 - C  11            0.77   11.08    0.083
  38. CR (   1) C  12                /363. BD*(   1) C  11 - C  12            0.69   11.06    0.078
  38. CR (   1) C  12                /365. BD*(   1) C  12 - C  15            1.03   11.07    0.097
  38. CR (   1) C  12                /367. BD*(   1) C  12 -Cl  17            2.34   10.69    0.142
  38. CR (   1) C  12                /371. BD*(   1) C  14 - C  15            0.77   13.95    0.093
  38. CR (   1) C  12                /373. BD*(   1) C  15 -Cl  16            1.35   12.53    0.117
  39. CR (   1) C  13                /190. RY*(   1) C  10                    0.57   11.41    0.072
  39. CR (   1) C  13                /191. RY*(   2) C  10                    1.72   11.51    0.126
  39. CR (   1) C  13                /256. RY*(   2) C  14                    0.51   11.45    0.068
  39. CR (   1) C  13                /258. RY*(   4) C  14                    0.82   11.24    0.086
  39. CR (   1) C  13                /359. BD*(   1) C   6 - C  10            0.77   10.87    0.083
  39. CR (   1) C  13                /371. BD*(   1) C  14 - C  15            0.53   13.88    0.077
  40. CR (   1) C  14                /240. RY*(   2) C  13                    1.45   11.56    0.116
  40. CR (   1) C  14                /272. RY*(   1) C  15                    2.75   11.31    0.158
  40. CR (   1) C  14                /275. RY*(   4) C  15                    0.70   11.50    0.080
  40. CR (   1) C  14                /362. BD*(   1) C  10 - C  13            0.82   10.96    0.085
  40. CR (   1) C  14                /365. BD*(   1) C  12 - C  15            1.05   11.00    0.097
  40. CR (   1) C  14                /371. BD*(   1) C  14 - C  15            0.60   13.88    0.082
  40. CR (   1) C  14                /373. BD*(   1) C  15 -Cl  16            1.00   12.46    0.100
  41. CR (   1) C  15                /223. RY*(   2) C  12                    2.84   11.40    0.161
  41. CR (   1) C  15                /256. RY*(   2) C  14                    2.37   11.50    0.147
  41. CR (   1) C  15                /363. BD*(   1) C  11 - C  12            0.81   11.05    0.085
  41. CR (   1) C  15                /365. BD*(   1) C  12 - C  15            1.02   11.06    0.096
  41. CR (   1) C  15                /367. BD*(   1) C  12 -Cl  17            1.06   10.68    0.095
  41. CR (   1) C  15                /368. BD*(   1) C  13 - C  14            0.69   11.05    0.078
  41. CR (   1) C  15                /371. BD*(   1) C  14 - C  15            0.98   13.93    0.105
  41. CR (   1) C  15                /373. BD*(   1) C  15 -Cl  16            2.29   12.51    0.152
  43. CR (   2)Cl  16                /273. RY*(   2) C  15                    1.99   11.97    0.138
  43. CR (   2)Cl  16                /365. BD*(   1) C  12 - C  15            0.61   11.54    0.076
  43. CR (   2)Cl  16                /371. BD*(   1) C  14 - C  15            0.71   14.41    0.091
  48. CR (   2)Cl  17                /222. RY*(   1) C  12                    1.67   11.91    0.126
  48. CR (   2)Cl  17                /223. RY*(   2) C  12                    0.74   11.87    0.084
  48. CR (   2)Cl  17                /363. BD*(   1) C  11 - C  12            0.82   11.52    0.087
  52. LP (   1) O   8                / 61. RY*(   1) C   1                   13.53    1.80    0.140
  52. LP (   1) O   8                /207. RY*(   2) C  11                    1.13    2.03    0.043
  52. LP (   1) O   8                /214. RY*(   9) C  11                    1.04    4.42    0.061
  52. LP (   1) O   8                /218. RY*(  13) C  11                    0.80    5.29    0.058
  52. LP (   1) O   8                /342. RY*(   2) H  20                    0.53    2.99    0.036
  52. LP (   1) O   8                /345. RY*(   5) H  20                    1.53    1.98    0.049
  52. LP (   1) O   8                /346. BD*(   1) C   1 - C   2            2.04    1.37    0.048
  52. LP (   1) O   8                /348. BD*(   1) C   1 - C   4            3.79    1.32    0.064
  52. LP (   1) O   8                /352. BD (   1) C   3 - C   4            0.55    0.62    0.018
  52. LP (   1) O   8                /371. BD*(   1) C  14 - C  15            2.84    4.18    0.097
  52. LP (   1) O   8                /372. BD*(   1) C  14 - H  18            2.73    6.19    0.116
  53. LP (   2) O   8                / 63. RY*(   3) C   1                    2.10    1.74    0.057
  53. LP (   2) O   8                / 64. RY*(   4) C   1                    1.30    2.37    0.052
  53. LP (   2) O   8                /207. RY*(   2) C  11                    0.58    1.57    0.028
  53. LP (   2) O   8                /346. BD*(   1) C   1 - C   2           17.78    0.91    0.117
  53. LP (   2) O   8                /348. BD*(   1) C   1 - C   4           19.12    0.86    0.117
  53. LP (   2) O   8                /349. BD*(   1) C   1 - O   8            0.82    0.92    0.026
  53. LP (   2) O   8                /350. BD*(   1) C   2 - C   3            0.79    0.88    0.025
  53. LP (   2) O   8                /352. BD (   1) C   3 - C   4            2.12    0.16    0.017
  53. LP (   2) O   8                /371. BD*(   1) C  14 - C  15            2.02    3.72    0.081
  54. LP (   3) O   8                / 62. RY*(   2) C   1                    3.98    1.73    0.081
  54. LP (   3) O   8                / 69. RY*(   9) C   1                    1.96    1.07    0.045
  54. LP (   3) O   8                /168. RY*(   1) O   8                    0.97    0.84    0.028
  54. LP (   3) O   8                /181. RY*(  14) O   8                    0.50    3.44    0.041
  54. LP (   3) O   8                /347. BD*(   2) C   1 - C   2           98.77    0.32    0.165
  54. LP (   3) O   8                /356. BD*(   2) C   4 - C   5            1.09    0.32    0.017
  55. LP (   1)Cl  16                /272. RY*(   1) C  15                    0.54    1.93    0.029
  55. LP (   1)Cl  16                /273. RY*(   2) C  15                    3.13    2.06    0.072
  55. LP (   1)Cl  16                /365. BD*(   1) C  12 - C  15            1.36    1.62    0.042
  56. LP (   2)Cl  16                /272. RY*(   1) C  15                    1.27    1.30    0.036
  56. LP (   2)Cl  16                /365. BD*(   1) C  12 - C  15            6.10    0.99    0.070
  56. LP (   2)Cl  16                /368. BD*(   1) C  13 - C  14            0.68    0.98    0.023
  56. LP (   2)Cl  16                /371. BD*(   1) C  14 - C  15            5.21    3.87    0.127
  57. LP (   3)Cl  16                /274. RY*(   3) C  15                    0.94    1.45    0.033
  57. LP (   3)Cl  16                /279. RY*(   8) C  15                    0.54    1.50    0.026
  57. LP (   3)Cl  16                /366. BD*(   2) C  12 - C  15           15.75    0.41    0.081
  58. LP (   1)Cl  17                /222. RY*(   1) C  12                    2.59    2.00    0.064
  58. LP (   1)Cl  17                /223. RY*(   2) C  12                    1.18    1.95    0.043
  58. LP (   1)Cl  17                /225. RY*(   4) C  12                    0.50    1.83    0.027
  58. LP (   1)Cl  17                /363. BD*(   1) C  11 - C  12            1.87    1.61    0.049
  58. LP (   1)Cl  17                /365. BD*(   1) C  12 - C  15            1.21    1.62    0.040
  59. LP (   2)Cl  17                /223. RY*(   2) C  12                    1.10    1.33    0.034
  59. LP (   2)Cl  17                /343. RY*(   3) H  20                    0.57    0.88    0.020
  59. LP (   2)Cl  17                /360. BD*(   1) C  10 - C  11            0.54    1.00    0.021
  59. LP (   2)Cl  17                /363. BD*(   1) C  11 - C  12            4.85    0.98    0.062
  59. LP (   2)Cl  17                /365. BD*(   1) C  12 - C  15            5.36    0.99    0.065
  60. LP (   3)Cl  17                /224. RY*(   3) C  12                    0.89    1.46    0.033
  60. LP (   3)Cl  17                /366. BD*(   2) C  12 - C  15           16.57    0.40    0.082
 347. BD*(   2) C   1 - C   2        / 62. RY*(   2) C   1                    1.28    1.41    0.077
 347. BD*(   2) C   1 - C   2        / 69. RY*(   9) C   1                    0.63    0.75    0.040
 347. BD*(   2) C   1 - C   2        / 80. RY*(   3) C   2                    2.78    0.43    0.063
 347. BD*(   2) C   1 - C   2        / 82. RY*(   5) C   2                    0.64    1.46    0.056
 347. BD*(   2) C   1 - C   2        /168. RY*(   1) O   8                    2.53    0.52    0.066
 352. BD (   1) C   3 - C   4        /348. BD*(   1) C   1 - C   4            2.89    0.70    0.084
 352. BD (   1) C   3 - C   4        /349. BD*(   1) C   1 - O   8            1.27    0.76    0.063
 352. BD (   1) C   3 - C   4        /350. BD*(   1) C   2 - C   3            0.60    0.72    0.042
 352. BD (   1) C   3 - C   4        /351. BD*(   1) C   2 - H   9            1.30    0.62    0.058
 352. BD (   1) C   3 - C   4        /353. BD*(   1) C   3 - C   6            1.14    0.71    0.056
 352. BD (   1) C   3 - C   4        /355. BD*(   1) C   4 - C   5            0.55    0.72    0.040
 352. BD (   1) C   3 - C   4        /358. BD*(   1) C   5 - H   7            1.54    0.60    0.062
 352. BD (   1) C   3 - C   4        /359. BD*(   1) C   6 - C  10            0.95    0.54    0.045
 354. BD*(   2) C   3 - C   6        / 80. RY*(   3) C   2                    0.86    0.42    0.038
 354. BD*(   2) C   3 - C   6        / 97. RY*(   3) C   3                    2.24    1.02    0.095
 354. BD*(   2) C   3 - C   6        /104. RY*(  10) C   3                    0.51    0.47    0.031
 354. BD*(   2) C   3 - C   6        /131. RY*(   3) C   5                    0.64    1.00    0.050
 354. BD*(   2) C   3 - C   6        /148. RY*(   3) C   6                    1.02    0.56    0.048
 354. BD*(   2) C   3 - C   6        /150. RY*(   5) C   6                    0.70    1.51    0.065
 356. BD*(   2) C   4 - C   5        /114. RY*(   3) C   4                    2.47    0.59    0.085
 356. BD*(   2) C   4 - C   5        /133. RY*(   5) C   5                    1.61    0.91    0.085
 356. BD*(   2) C   4 - C   5        /138. RY*(  10) C   5                    0.99    0.51    0.050
 361. BD*(   2) C  10 - C  11        /195. RY*(   6) C  10                    1.32    1.08    0.081
 361. BD*(   2) C  10 - C  11        /209. RY*(   4) C  11                    2.04    0.59    0.074
 361. BD*(   2) C  10 - C  11        /210. RY*(   5) C  11                    0.76    1.42    0.070
 361. BD*(   2) C  10 - C  11        /241. RY*(   3) C  13                    0.53    0.48    0.034
 361. BD*(   2) C  10 - C  11        /354. BD*(   2) C   3 - C   6           47.60    0.04    0.067
 366. BD*(   2) C  12 - C  15        /209. RY*(   4) C  11                    0.88    0.65    0.043
 366. BD*(   2) C  12 - C  15        /224. RY*(   3) C  12                    2.35    1.06    0.089
 366. BD*(   2) C  12 - C  15        /257. RY*(   3) C  14                    1.01    1.04    0.058
 366. BD*(   2) C  12 - C  15        /274. RY*(   3) C  15                    2.31    1.05    0.088
 366. BD*(   2) C  12 - C  15        /289. RY*(   1)Cl  16                    1.42    0.67    0.055
 366. BD*(   2) C  12 - C  15        /310. RY*(   1)Cl  17                    1.46    0.68    0.056
 366. BD*(   2) C  12 - C  15        /344. RY*(   4) H  20                    5.18    0.03    0.024
 366. BD*(   2) C  12 - C  15        /361. BD*(   2) C  10 - C  11           88.31    0.06    0.096
 366. BD*(   2) C  12 - C  15        /369. BD*(   2) C  13 - C  14          151.06    0.04    0.100
 369. BD*(   2) C  13 - C  14        /241. RY*(   3) C  13                    2.83    0.50    0.081
 369. BD*(   2) C  13 - C  14        /259. RY*(   5) C  14                    1.69    1.17    0.096
 369. BD*(   2) C  13 - C  14        /361. BD*(   2) C  10 - C  11          166.18    0.02    0.089


 Natural Bond Orbitals (Summary):

                                                            Principal Delocalizations
           NBO                        Occupancy    Energy   (geminal,vicinal,remote)
 ====================================================================================
 Molecular unit  1  (C12H5OCl2)
     1. BD (   1) C   1 - C   2          1.86701    -0.64855  352(v),348(g),350(g),112(v)
                                                    96(v),349(g),95(v),351(g)
                                                    169(v),355(v)
     2. BD (   2) C   1 - C   2          1.60687    -0.15515  354(v),356(v),168(v),347(g)
                                                    99(v)
     3. BD (   1) C   1 - C   4          1.96508    -0.63532  349(g),351(v),352(g),129(v)
                                                    358(v),78(v),7(g),169(v)
                                                    130(v),132(v),346(g)
     4. BD (   1) C   1 - O   8          1.98773    -0.91712  346(g),350(v),61(g),348(g)
                                                    355(v)
     5. BD (   1) C   2 - C   3          1.98209    -0.62581  359(v),7(g),349(v),351(g)
                                                    346(g),64(v),147(v),146(v)
                                                    352(g),63(v),185(v)
     6. BD (   1) C   2 - H   9          1.94183    -0.44355  348(v),353(v),352(v),349(v)
                                                    61(v),95(v)
     7. BD*(   1) C   3 - C   4          1.84417    -0.04788  357(v),346(v),348(g),353(g)
                                                    350(g),359(v),351(v),349(v)
                                                    355(g),352(g),146(v),78(v)
                                                    358(v)
     8. BD (   1) C   3 - C   6          1.97350    -0.62820  358(v),359(g),362(v),357(g)
                                                    351(v),79(v),352(g),7(g)
                                                    191(v),78(v)
     9. BD (   2) C   3 - C   6          1.63825    -0.14220  356(v),361(v),347(v),131(v)
                                                    80(v),193(v),354(g)
    10. BD (   1) C   4 - C   5          1.98206    -0.63571  359(v),349(v),357(g),7(g)
                                                    352(g),358(g),63(v),146(v)
                                                    64(v)
    11. BD (   2) C   4 - C   5          1.77676    -0.16025  347(v),354(v),148(v),356(g)
    12. BD (   1) C   5 - C   6          1.91713    -0.65989  352(v),353(g),355(g),359(g)
                                                    358(g),113(v),360(v),7(v)
                                                    191(v),95(v),112(v)
    13. BD (   1) C   5 - H   7          1.94787    -0.47429  353(v),352(v),348(v),147(v)
                                                    112(v),357(g),7(v)
    14. BD (   1) C   6 - C  10          1.96871    -0.58604  355(v),357(g),360(g),363(v)
                                                    368(v),362(g),353(g),350(v)
                                                    130(v),95(v),239(v),343(r)
                                                    207(v)
    15. BD (   1) C  10 - C  11          1.96590    -0.68443  345(v),372(r),343(v),363(g)
                                                    342(v),370(v),367(v),214(g)
                                                    204(g),362(g),364(g),199(g)
                                                    207(g),359(g),357(v),218(g)
                                                    208(g),223(v),146(v),211(g)
                                                    227(v),215(g),217(g),191(g)
                                                    239(v),216(g),375(r)
    16. BD (   2) C  10 - C  11          1.60924    -0.19512  366(v),369(v),344(v),354(v)
                                                    373(r),241(v),148(v)
    17. BD (   1) C  10 - C  13          1.97268    -0.65646  364(v),368(g),360(g),353(v)
                                                    256(v),359(g),146(v),370(g)
                                                    207(v)
    18. BD (   1) C  11 - C  12          1.97141    -0.70565  345(v),372(r),371(v),207(g)
                                                    342(v),365(g),360(g),359(v)
                                                    214(g),218(g),199(v),373(v)
                                                    211(g),208(g),204(v),191(v)
                                                    272(v),364(g),341(v),190(v)
                                                    215(g),217(g),197(v),195(v)
                                                    196(v),311(v),343(v),227(g)
                                                    192(v)
    19. BD (   1) C  11 - H  20          1.97540    -0.47753  345(g),372(r),342(g),207(g)
                                                    343(g),371(r),214(g),218(g)
                                                    365(v),204(v),211(g),199(v)
                                                    208(g),362(v),215(g),217(g)
                                                    197(v),341(g),190(v),363(g)
                                                    360(g),206(g),195(v),216(g)
                                                    227(v),229(v),222(v),367(v)
                                                    212(g)
    20. BD (   1) C  12 - C  15          1.97795    -0.74511  363(g),371(g),206(v),255(v)
                                                    364(v),256(v),212(v),311(v)
                                                    345(r)
    21. BD (   2) C  12 - C  15          1.71143    -0.24952  369(v),361(v),289(v),310(v)
                                                    257(v),209(v),344(r)
    22. BD (   1) C  12 -Cl  17          1.98842    -0.74090  360(v),206(v),273(v)
    23. BD (   1) C  13 - C  14          1.96803    -0.67677  359(v),362(g),373(v),190(v)
                                                    371(g),273(v),191(v),370(g)
                                                    272(v),258(g)
    24. BD (   2) C  13 - C  14          1.69819    -0.21045  366(v),361(v),194(v),274(v)
    25. BD (   1) C  13 - H  19          1.98067    -0.50109  360(v),190(v),371(v),255(v)
                                                    362(g),368(g)
    26. BD (   1) C  14 - C  15          1.97339    -0.74172  365(g),367(v),368(g),372(g)
                                                    370(v),239(v),222(v),371(g)
                                                    240(v),345(r),290(v)
    27. BD (   1) C  14 - H  18          1.97816    -0.51356  365(v),362(v),368(g),272(v)
                                                    273(v),239(v),370(v)
    28. BD (   1) C  15 -Cl  16          1.98889    -0.74003  368(v),363(v),222(v),255(v)
                                                    365(g)
    29. CR (   1) C   1                  1.99879   -10.33184  352(v),350(v),346(g),7(v)
                                                    355(v),113(v),78(v),79(v)
                                                    81(v)
    30. CR (   1) C   2                  1.99910   -10.27243  63(v),96(v),348(v),352(v)
                                                    353(v),186(v),64(v)
    31. CR (   1) C   3                  1.99899   -10.29341  7(g),352(g),146(v),359(v)
                                                    78(v),351(v),346(v)
    32. CR (   1) C   4                  1.99896   -10.30159  352(g),7(g),349(v),129(v)
                                                    63(v),357(v),67(v),64(v)
    33. CR (   1) C   5                  1.99909   -10.28965  113(v),146(v),359(v),353(v)
                                                    147(v),348(v),352(v),149(v)
    34. CR (   1) C   6                  1.99894   -10.29800  129(v),96(v),7(v),190(v)
                                                    355(v),352(v),350(v),362(v)
                                                    357(g),358(v)
    35. CR (   1) O   8                  1.99981   -19.18309  61(v),346(v),348(v)
    36. CR (   1) C  10                  1.99887   -10.34343  147(v),240(v),207(v),206(v)
                                                    360(g),363(v),368(v),357(v)
                                                    364(v),353(v)
    37. CR (   1) C  11                  1.99885   -10.31296  345(v),372(r),342(v),371(r)
                                                    214(g),207(g),218(g),204(v)
                                                    199(v),343(v),211(g),208(g)
                                                    341(v),217(g),215(g),220(g)
                                                    191(v),206(g),195(v),227(v)
                                                    197(v),216(g),212(g),229(v)
                                                    183(r),196(v),365(v),222(v)
                                                    231(v),363(g),255(r),370(r)
                                                    190(v),367(v),114(r),359(v)
                                                    161(r),178(r),198(v),192(v)
                                                    362(v),223(v),234(v),375(r)
    38. CR (   1) C  12                  1.99853   -10.38875  367(g),273(v),207(v),373(v)
                                                    272(v),365(g),371(v),360(v)
                                                    363(g)
    39. CR (   1) C  13                  1.99906   -10.32691  191(v),258(v),359(v),190(v)
                                                    371(v),256(v)
    40. CR (   1) C  14                  1.99902   -10.31993  272(v),240(v),365(v),373(v)
                                                    362(v),275(v),371(g)
    41. CR (   1) C  15                  1.99832   -10.37673  223(v),256(v),373(g),367(v)
                                                    365(g),371(g),363(v),368(v)
    42. CR (   1)Cl  16                  2.00000  -101.16143   
    43. CR (   2)Cl  16                  1.99972   -10.85190  273(v),371(v),365(v)
    44. CR (   3)Cl  16                  1.99992    -7.46001   
    45. CR (   4)Cl  16                  1.99999    -7.45598   
    46. CR (   5)Cl  16                  1.99999    -7.45598   
    47. CR (   1)Cl  17                  2.00000  -101.15207   
    48. CR (   2)Cl  17                  1.99970   -10.84322  222(v),363(v),223(v),365(v)
    49. CR (   3)Cl  17                  1.99997    -7.45198   
    50. CR (   4)Cl  17                  1.99994    -7.45370   
    51. CR (   5)Cl  17                  1.99999    -7.45059   
    52. LP (   1) O   8                  1.97829    -0.62279  61(v),348(v),371(r),372(r)
                                                    346(v),345(r),207(r),214(r)
                                                    218(r),352(r),342(r)
    53. LP (   2) O   8                  1.80676    -0.15807  348(v),346(v),352(r),63(v)
                                                    371(r),64(v),349(g),350(r)
                                                    207(r)
    54. LP (   3) O   8                  1.65557    -0.13170  347(v),62(v),69(v),168(g)
                                                    356(r),181(g),374(r),375(r)
    55. LP (   1)Cl  16                  1.99292    -0.93397  273(v),365(v),375(r),272(v)
                                                    374(r)
    56. LP (   2)Cl  16                  1.97017    -0.30869  365(v),371(v),272(v),368(r)
    57. LP (   3)Cl  16                  1.93728    -0.30659  366(v),274(v),279(v)
    58. LP (   1)Cl  17                  1.99254    -0.93195  222(v),363(v),375(r),365(v)
                                                    223(v),225(v)
    59. LP (   2)Cl  17                  1.96965    -0.30437  375(r),365(v),363(v),223(v)
                                                    374(r),343(r),360(r)
    60. LP (   3)Cl  17                  1.93088    -0.30080  366(v),224(v)
    61. RY*(   1) C   1                  0.01305     1.17599   
    62. RY*(   2) C   1                  0.00687     1.60227   
    63. RY*(   3) C   1                  0.00641     1.58081   
    64. RY*(   4) C   1                  0.00292     2.21089   
    65. RY*(   5) C   1                  0.00152     1.61911   
    66. RY*(   6) C   1                  0.00077     1.74871   
    67. RY*(   7) C   1                  0.00046     1.21267   
    68. RY*(   8) C   1                  0.00011     2.80255   
    69. RY*(   9) C   1                  0.00012     0.94189   
    70. RY*(  10) C   1                  0.00006     4.76033   
    71. RY*(  11) C   1                  0.00005     2.08684   
    72. RY*(  12) C   1                  0.00001     2.00641   
    73. RY*(  13) C   1                  0.00000    16.69374   
    74. RY*(  14) C   1                  0.00001     2.70861   
    75. RY*(  15) C   1                  0.00001     2.94795   
    76. RY*(  16) C   1                  0.00000     2.86692   
    77. RY*(  17) C   1                  0.00000     0.50968   
    78. RY*(   1) C   2                  0.00721     1.00403   
    79. RY*(   2) C   2                  0.00330     1.01982   
    80. RY*(   3) C   2                  0.00120     0.62277   
    81. RY*(   4) C   2                  0.00076     1.20004   
    82. RY*(   5) C   2                  0.00051     1.65167   
    83. RY*(   6) C   2                  0.00050     1.63896   
    84. RY*(   7) C   2                  0.00041     2.11720   
    85. RY*(   8) C   2                  0.00024     1.11680   
    86. RY*(   9) C   2                  0.00018     1.75815   
    87. RY*(  10) C   2                  0.00005     1.98450   
    88. RY*(  11) C   2                  0.00002     3.86613   
    89. RY*(  12) C   2                  0.00002     5.03632   
    90. RY*(  13) C   2                  0.00001     2.37434   
    91. RY*(  14) C   2                  0.00000     1.27421   
    92. RY*(  15) C   2                  0.00000     2.96302   
    93. RY*(  16) C   2                  0.00001     2.29127   
    94. RY*(  17) C   2                  0.00000    18.18504   
    95. RY*(   1) C   3                  0.00601     0.72720   
    96. RY*(   2) C   3                  0.00219     1.22230   
    97. RY*(   3) C   3                  0.00151     1.22373   
    98. RY*(   4) C   3                  0.00056     0.86774   
    99. RY*(   5) C   3                  0.00035     1.25434   
   100. RY*(   6) C   3                  0.00025     1.09531   
   101. RY*(   7) C   3                  0.00014     2.42370   
   102. RY*(   8) C   3                  0.00010     1.15703   
   103. RY*(   9) C   3                  0.00007     3.19042   
   104. RY*(  10) C   3                  0.00007     0.67464   
   105. RY*(  11) C   3                  0.00005     2.20832   
   106. RY*(  12) C   3                  0.00003     2.33133   
   107. RY*(  13) C   3                  0.00002     1.53250   
   108. RY*(  14) C   3                  0.00001     2.65260   
   109. RY*(  15) C   3                  0.00000    22.30468   
   110. RY*(  16) C   3                  0.00000     2.91128   
   111. RY*(  17) C   3                  0.00001     1.88452   
   112. RY*(   1) C   4                  0.00701     0.70290   
   113. RY*(   2) C   4                  0.00287     0.96220   
   114. RY*(   3) C   4                  0.00139     0.78111   
   115. RY*(   4) C   4                  0.00099     1.51692   
   116. RY*(   5) C   4                  0.00040     1.43569   
   117. RY*(   6) C   4                  0.00034     1.64594   
   118. RY*(   7) C   4                  0.00025     1.26055   
   119. RY*(   8) C   4                  0.00015     1.61832   
   120. RY*(   9) C   4                  0.00010     2.35579   
   121. RY*(  10) C   4                  0.00006     1.10361   
   122. RY*(  11) C   4                  0.00002     3.36377   
   123. RY*(  12) C   4                  0.00001     2.74096   
   124. RY*(  13) C   4                  0.00000    21.61735   
   125. RY*(  14) C   4                  0.00001     2.02605   
   126. RY*(  15) C   4                  0.00000     1.17220   
   127. RY*(  16) C   4                  0.00000     2.92400   
   128. RY*(  17) C   4                  0.00001     2.05623   
   129. RY*(   1) C   5                  0.00776     0.94070   
   130. RY*(   2) C   5                  0.00383     1.03413   
   131. RY*(   3) C   5                  0.00210     1.19793   
   132. RY*(   4) C   5                  0.00130     0.89477   
   133. RY*(   5) C   5                  0.00064     1.09851   
   134. RY*(   6) C   5                  0.00039     1.18018   
   135. RY*(   7) C   5                  0.00017     1.01146   
   136. RY*(   8) C   5                  0.00014     1.07468   
   137. RY*(   9) C   5                  0.00010     3.91784   
   138. RY*(  10) C   5                  0.00007     0.70603   
   139. RY*(  11) C   5                  0.00007     2.17016   
   140. RY*(  12) C   5                  0.00004     3.22310   
   141. RY*(  13) C   5                  0.00001     3.45016   
   142. RY*(  14) C   5                  0.00000     2.93366   
   143. RY*(  15) C   5                  0.00001     1.63862   
   144. RY*(  16) C   5                  0.00000    21.29021   
   145. RY*(  17) C   5                  0.00001     2.24811   
   146. RY*(   1) C   6                  0.00815     1.19036   
   147. RY*(   2) C   6                  0.00624     0.94132   
   148. RY*(   3) C   6                  0.00207     0.76297   
   149. RY*(   4) C   6                  0.00172     1.09323   
   150. RY*(   5) C   6                  0.00065     1.70750   
   151. RY*(   6) C   6                  0.00046     1.66851   
   152. RY*(   7) C   6                  0.00041     1.71000   
   153. RY*(   8) C   6                  0.00023     1.39300   
   154. RY*(   9) C   6                  0.00014     1.76810   
   155. RY*(  10) C   6                  0.00008     3.95325   
   156. RY*(  11) C   6                  0.00005     1.77046   
   157. RY*(  12) C   6                  0.00005     1.88519   
   158. RY*(  13) C   6                  0.00002     0.64401   
   159. RY*(  14) C   6                  0.00003     6.37528   
   160. RY*(  15) C   6                  0.00000    18.28371   
   161. RY*(  16) C   6                  0.00001     3.04947   
   162. RY*(  17) C   6                  0.00000     2.89969   
   163. RY*(   1) H   7                  0.00163     1.04877   
   164. RY*(   2) H   7                  0.00016     2.18689   
   165. RY*(   3) H   7                  0.00016     1.74079   
   166. RY*(   4) H   7                  0.00008     2.32434   
   167. RY*(   5) H   7                  0.00004     2.32426   
   168. RY*(   1) O   8                  0.00373     0.70854   
   169. RY*(   2) O   8                  0.00306     0.83522   
   170. RY*(   3) O   8                  0.00062     0.99002   
   171. RY*(   4) O   8                  0.00021     1.87790   
   172. RY*(   5) O   8                  0.00005     1.67038   
   173. RY*(   6) O   8                  0.00004     3.23463   
   174. RY*(   7) O   8                  0.00001     2.46113   
   175. RY*(   8) O   8                  0.00001     1.46815   
   176. RY*(   9) O   8                  0.00000     5.35438   
   177. RY*(  10) O   8                  0.00000    49.80451   
   178. RY*(  11) O   8                  0.00001     1.11189   
   179. RY*(  12) O   8                  0.00000     5.30693   
   180. RY*(  13) O   8                  0.00000     3.76620   
   181. RY*(  14) O   8                  0.00000     3.30965   
   182. RY*(  15) O   8                  0.00001     3.11195   
   183. RY*(  16) O   8                  0.00000     3.58779   
   184. RY*(  17) O   8                  0.00000     3.19459   
   185. RY*(   1) H   9                  0.00364     0.51536   
   186. RY*(   2) H   9                  0.00033     2.55716   
   187. RY*(   3) H   9                  0.00012     1.76734   
   188. RY*(   4) H   9                  0.00005     2.54662   
   189. RY*(   5) H   9                  0.00003     2.31124   
   190. RY*(   1) C  10                  0.00687     1.08305   
   191. RY*(   2) C  10                  0.00515     1.18774   
   192. RY*(   3) C  10                  0.00171     0.99861   
   193. RY*(   4) C  10                  0.00107     1.61637   
   194. RY*(   5) C  10                  0.00056     1.12233   
   195. RY*(   6) C  10                  0.00047     1.23914   
   196. RY*(   7) C  10                  0.00032     1.42403   
   197. RY*(   8) C  10                  0.00018     2.05409   
   198. RY*(   9) C  10                  0.00015     2.82229   
   199. RY*(  10) C  10                  0.00011     2.96472   
   200. RY*(  11) C  10                  0.00010     0.69862   
   201. RY*(  12) C  10                  0.00004     3.15811   
   202. RY*(  13) C  10                  0.00004     2.43248   
   203. RY*(  14) C  10                  0.00003     2.74724   
   204. RY*(  15) C  10                  0.00000     3.29034   
   205. RY*(  16) C  10                  0.00000    21.95936   
   206. RY*(   1) C  11                  0.00627     1.21612   
   207. RY*(   2) C  11                  0.00288     1.40872   
   208. RY*(   3) C  11                  0.00144     0.99286   
   209. RY*(   4) C  11                  0.00091     0.74898   
   210. RY*(   5) C  11                  0.00065     1.57703   
   211. RY*(   6) C  11                  0.00037     1.38183   
   212. RY*(   7) C  11                  0.00024     2.56920   
   213. RY*(   8) C  11                  0.00015     1.14224   
   214. RY*(   9) C  11                  0.00012     3.79502   
   215. RY*(  10) C  11                  0.00009     2.99029   
   216. RY*(  11) C  11                  0.00008     2.38083   
   217. RY*(  12) C  11                  0.00004     2.28375   
   218. RY*(  13) C  11                  0.00002     4.66686   
   219. RY*(  14) C  11                  0.00001     1.16019   
   220. RY*(  15) C  11                  0.00000    21.08914   
   221. RY*(  16) C  11                  0.00000     2.93437   
   222. RY*(   1) C  12                  0.00784     1.07000   
   223. RY*(   2) C  12                  0.00633     1.02268   
   224. RY*(   3) C  12                  0.00278     1.16381   
   225. RY*(   4) C  12                  0.00114     0.89836   
   226. RY*(   5) C  12                  0.00111     1.61289   
   227. RY*(   6) C  12                  0.00055     2.41950   
   228. RY*(   7) C  12                  0.00039     1.95303   
   229. RY*(   8) C  12                  0.00022     1.26927   
   230. RY*(   9) C  12                  0.00016     2.74479   
   231. RY*(  10) C  12                  0.00014     2.39304   
   232. RY*(  11) C  12                  0.00007     1.34743   
   233. RY*(  12) C  12                  0.00006     0.41951   
   234. RY*(  13) C  12                  0.00004     2.22253   
   235. RY*(  14) C  12                  0.00003     2.10619   
   236. RY*(  15) C  12                  0.00001     5.18617   
   237. RY*(  16) C  12                  0.00000     2.86769   
   238. RY*(  17) C  12                  0.00000    18.48152   
   239. RY*(   1) C  13                  0.00496     1.03889   
   240. RY*(   2) C  13                  0.00163     1.24324   
   241. RY*(   3) C  13                  0.00081     0.63695   
   242. RY*(   4) C  13                  0.00064     1.64689   
   243. RY*(   5) C  13                  0.00043     1.13668   
   244. RY*(   6) C  13                  0.00030     1.18585   
   245. RY*(   7) C  13                  0.00023     1.57588   
   246. RY*(   8) C  13                  0.00017     0.62826   
   247. RY*(   9) C  13                  0.00015     2.58098   
   248. RY*(  10) C  13                  0.00008     2.64665   
   249. RY*(  11) C  13                  0.00003     1.60775   
   250. RY*(  12) C  13                  0.00003     2.25763   
   251. RY*(  13) C  13                  0.00001     3.02507   
   252. RY*(  14) C  13                  0.00001     1.97583   
   253. RY*(  15) C  13                  0.00000    22.87313   
   254. RY*(  16) C  13                  0.00000     2.88876   
   255. RY*(   1) C  14                  0.00569     1.07181   
   256. RY*(   2) C  14                  0.00266     1.11940   
   257. RY*(   3) C  14                  0.00120     1.14217   
   258. RY*(   4) C  14                  0.00115     0.91477   
   259. RY*(   5) C  14                  0.00041     1.30743   
   260. RY*(   6) C  14                  0.00027     1.10694   
   261. RY*(   7) C  14                  0.00023     0.66220   
   262. RY*(   8) C  14                  0.00016     2.52390   
   263. RY*(   9) C  14                  0.00011     3.59843   
   264. RY*(  10) C  14                  0.00008     2.06794   
   265. RY*(  11) C  14                  0.00003     1.15767   
   266. RY*(  12) C  14                  0.00003     2.61497   
   267. RY*(  13) C  14                  0.00004     2.15644   
   268. RY*(  14) C  14                  0.00002     1.46723   
   269. RY*(  15) C  14                  0.00000    20.88821   
   270. RY*(  16) C  14                  0.00000     2.77602   
   271. RY*(  17) C  14                  0.00001     2.84335   
   272. RY*(   1) C  15                  0.00757     0.99274   
   273. RY*(   2) C  15                  0.00620     1.12236   
   274. RY*(   3) C  15                  0.00279     1.14638   
   275. RY*(   4) C  15                  0.00089     1.18000   
   276. RY*(   5) C  15                  0.00080     1.70662   
   277. RY*(   6) C  15                  0.00069     1.96981   
   278. RY*(   7) C  15                  0.00048     2.24297   
   279. RY*(   8) C  15                  0.00039     1.19196   
   280. RY*(   9) C  15                  0.00018     1.67901   
   281. RY*(  10) C  15                  0.00013     2.05616   
   282. RY*(  11) C  15                  0.00010     3.45809   
   283. RY*(  12) C  15                  0.00005     0.37135   
   284. RY*(  13) C  15                  0.00004     1.47807   
   285. RY*(  14) C  15                  0.00004     2.42739   
   286. RY*(  15) C  15                  0.00002     2.32255   
   287. RY*(  16) C  15                  0.00000     2.87269   
   288. RY*(  17) C  15                  0.00000    20.83230   
   289. RY*(   1)Cl  16                  0.00412     0.77437   
   290. RY*(   2)Cl  16                  0.00239     0.75301   
   291. RY*(   3)Cl  16                  0.00093     0.73817   
   292. RY*(   4)Cl  16                  0.00034     0.58597   
   293. RY*(   5)Cl  16                  0.00015     0.34192   
   294. RY*(   6)Cl  16                  0.00014     0.91391   
   295. RY*(   7)Cl  16                  0.00008     1.39398   
   296. RY*(   8)Cl  16                  0.00006     1.33193   
   297. RY*(   9)Cl  16                  0.00005     0.99201   
   298. RY*(  10)Cl  16                  0.00002     1.54074   
   299. RY*(  11)Cl  16                  0.00000     2.91569   
   300. RY*(  12)Cl  16                  0.00000    24.83031   
   301. RY*(  13)Cl  16                  0.00000     0.89327   
   302. RY*(  14)Cl  16                  0.00001     3.32384   
   303. RY*(  15)Cl  16                  0.00000     3.23385   
   304. RY*(  16)Cl  16                  0.00000    24.99511   
   305. RY*(  17)Cl  16                  0.00000     1.07949   
   306. RY*(  18)Cl  16                  0.00000    24.83342   
   307. RY*(  19)Cl  16                  0.00000    18.24696   
   308. RY*(  20)Cl  16                  0.00000   207.61176   
   309. RY*(  21)Cl  16                  0.00000     0.93815   
   310. RY*(   1)Cl  17                  0.00404     0.78135   
   311. RY*(   2)Cl  17                  0.00251     0.74670   
   312. RY*(   3)Cl  17                  0.00073     0.72131   
   313. RY*(   4)Cl  17                  0.00029     0.66575   
   314. RY*(   5)Cl  17                  0.00019     0.73980   
   315. RY*(   6)Cl  17                  0.00012     0.33030   
   316. RY*(   7)Cl  17                  0.00007     0.73825   
   317. RY*(   8)Cl  17                  0.00007     0.91859   
   318. RY*(   9)Cl  17                  0.00006     2.08945   
   319. RY*(  10)Cl  17                  0.00004     1.19724   
   320. RY*(  11)Cl  17                  0.00001     4.13083   
   321. RY*(  12)Cl  17                  0.00002     0.96685   
   322. RY*(  13)Cl  17                  0.00000     3.94853   
   323. RY*(  14)Cl  17                  0.00000    24.14455   
   324. RY*(  15)Cl  17                  0.00000     3.88637   
   325. RY*(  16)Cl  17                  0.00000    24.41330   
   326. RY*(  17)Cl  17                  0.00000    18.14831   
   327. RY*(  18)Cl  17                  0.00001     0.93502   
   328. RY*(  19)Cl  17                  0.00000   207.67278   
   329. RY*(  20)Cl  17                  0.00000    24.34524   
   330. RY*(  21)Cl  17                  0.00000     0.87844   
   331. RY*(   1) H  18                  0.00085     0.88561   
   332. RY*(   2) H  18                  0.00022     2.19614   
   333. RY*(   3) H  18                  0.00013     1.70704   
   334. RY*(   4) H  18                  0.00010     2.07640   
   335. RY*(   5) H  18                  0.00002     2.59762   
   336. RY*(   1) H  19                  0.00090     1.06978   
   337. RY*(   2) H  19                  0.00019     2.27957   
   338. RY*(   3) H  19                  0.00014     1.72899   
   339. RY*(   4) H  19                  0.00007     2.15973   
   340. RY*(   5) H  19                  0.00004     2.52110   
   341. RY*(   1) H  20                  0.00163     1.16915   
   342. RY*(   2) H  20                  0.00024     2.36502   
   343. RY*(   3) H  20                  0.00011     0.57293   
   344. RY*(   4) H  20                  0.00009     0.13459   
   345. RY*(   5) H  20                  0.00004     1.35424   
   346. BD*(   1) C   1 - C   2          0.07747     0.74744   
   347. BD*(   2) C   1 - C   2          0.48003     0.19157  356(v),354(v),80(g),168(v)
                                                    62(g),82(g),69(g)
   348. BD*(   1) C   1 - C   4          0.08803     0.69927   
   349. BD*(   1) C   1 - O   8          0.01854     0.75859   
   350. BD*(   1) C   2 - C   3          0.01983     0.71920   
   351. BD*(   1) C   2 - H   9          0.01371     0.61749   
   352. BD (   1) C   3 - C   4          0.36994    -0.00281  348(g),358(v),351(v),349(v)
                                                    353(g),359(v),350(g),355(g)
                                                    375(r),374(r)
   353. BD*(   1) C   3 - C   6          0.03278     0.70222   
   354. BD*(   2) C   3 - C   6          0.39999     0.20065  347(v),356(v),361(v),97(g)
                                                    148(g),80(v),150(g),131(v)
                                                    104(g)
   355. BD*(   1) C   4 - C   5          0.01597     0.71220   
   356. BD*(   2) C   4 - C   5          0.31910     0.19241  347(v),354(v),114(g),133(g)
                                                    138(g)
   357. BD*(   1) C   5 - C   6          0.05778     0.74264   
   358. BD*(   1) C   5 - H   7          0.01218     0.60156   
   359. BD*(   1) C   6 - C  10          0.03765     0.54006   
   360. BD*(   1) C  10 - C  11          0.02000     0.69513   
   361. BD*(   2) C  10 - C  11          0.34588     0.15668  369(v),366(v),354(v),209(g)
                                                    195(g),210(g),241(v)
   362. BD*(   1) C  10 - C  13          0.02071     0.63709   
   363. BD*(   1) C  11 - C  12          0.02674     0.67506   
   364. BD*(   1) C  11 - H  20          0.01466     0.57846   
   365. BD*(   1) C  12 - C  15          0.04585     0.68352   
   366. BD*(   2) C  12 - C  15          0.49830     0.10117  369(v),361(v),344(r),224(g)
                                                    274(g),310(v),289(v),257(v)
                                                    209(v)
   367. BD*(   1) C  12 -Cl  17          0.02582     0.30370   
   368. BD*(   1) C  13 - C  14          0.01528     0.66901   
   369. BD*(   2) C  13 - C  14          0.34403     0.13619  361(v),366(v),344(r),241(g)
                                                    259(g)
   370. BD*(   1) C  13 - H  19          0.01180     0.61089   
   371. BD*(   1) C  14 - C  15          0.02750     3.55741   
   372. BD*(   1) C  14 - H  18          0.01358     5.57028   
   373. BD*(   1) C  15 -Cl  16          0.03161     2.13729   
       -------------------------------
              Total Lewis  114.90418  ( 95.7535%)
        Valence non-Lewis    4.85900  (  4.0492%)
        Rydberg non-Lewis    0.23681  (  0.1973%)
       -------------------------------
            Total unit  1  120.00000  (100.0000%)
           Charge unit  1   -1.00000
 Leave Link  607 at Wed Jul  6 03:07:12 2022, MaxMem=   671088640 cpu:              14.7 elap:               3.0
 (Enter /gpfs/software/gaussian16/sse4/tar/g16/l701.exe)
 ... and contract with generalized density number  0.
 Compute integral first derivatives.
 Leave Link  701 at Wed Jul  6 03:07:12 2022, MaxMem=   671088640 cpu:               1.0 elap:               0.2
 (Enter /gpfs/software/gaussian16/sse4/tar/g16/l702.exe)
 L702 exits ... SP integral derivatives will be done elsewhere.
 Leave Link  702 at Wed Jul  6 03:07:12 2022, MaxMem=   671088640 cpu:               0.1 elap:               0.0
 (Enter /gpfs/software/gaussian16/sse4/tar/g16/l703.exe)
 Integral derivatives from FoFJK, PRISM(SPDF).
 Compute integral first derivatives, UseDBF=F ICtDFT=           0.
 Calling FoFJK, ICntrl=      2127 FMM=F ISym2X=0 I1Cent= 0 IOpClX= 0 NMat=1 NMatS=1 NMatT=0.
 FoFJK:  IHMeth= 1 ICntrl=    2127 DoSepK=F KAlg= 0 I1Cent=           0 FoldK=F
 IRaf=         0 NMat=       1 IRICut=       1 DoRegI=T DoRafI=F ISym2E= 0 IDoP0=0 IntGTp=1.
 FoFCou: FMM=F IPFlag=           0 FMFlag=      100000 FMFlg1=         800
         NFxFlg=           0 DoJE=F BraDBF=F KetDBF=F FulRan=T
         wScrn=  0.000000 ICntrl=      2127 IOpCl=  0 I1Cent=           0 NGrid=           0
         NMat0=    1 NMatS0=      1 NMatT0=    0 NMatD0=    1 NMtDS0=    0 NMtDT0=    0
 Symmetry not used in FoFCou.
 Leave Link  703 at Wed Jul  6 03:07:51 2022, MaxMem=   671088640 cpu:             193.1 elap:              38.7
 (Enter /gpfs/software/gaussian16/sse4/tar/g16/l716.exe)
 Dipole        =-5.56923837D+00-7.41406421D-01 3.28436649D-07
 ***** Axes restored to original set *****
 -------------------------------------------------------------------
 Center     Atomic                   Forces (Hartrees/Bohr)
 Number     Number              X              Y              Z
 -------------------------------------------------------------------
      1        6          -0.101701027    0.085482419   -0.024541143
      2        6           0.133592258   -0.074842730   -0.006782050
      3        6          -0.035109015    0.016833803    0.004762851
      4        6           0.082643705   -0.014701357   -0.037120226
      5        6          -0.100282964    0.047182608    0.014445799
      6        6           0.032293948   -0.057585491    0.039531531
      7        1           0.006064220   -0.002425281   -0.001313003
      8        8           0.029367574   -0.017977262    0.000082914
      9        1           0.000960915    0.006213716   -0.007096856
     10        6          -0.009586250    0.018982217   -0.013690121
     11        6           0.013430964   -0.011252643    0.003203640
     12        6          -0.016480460    0.010525583   -0.000510851
     13        6           0.004999715   -0.005166199    0.002205796
     14        6          -0.031328923    0.016083448    0.003124031
     15        6           0.000058629   -0.013193984    0.013721925
     16       17           0.009631833   -0.002363901   -0.003650631
     17       17           0.004276232   -0.010160480    0.007879081
     18        1          -0.010317327   -0.000253057    0.006811954
     19        1          -0.006783418    0.001822911    0.002398130
     20        1          -0.005730611    0.006795681   -0.003462770
 -------------------------------------------------------------------
 Cartesian Forces:  Max     0.133592258 RMS     0.035366087
 Leave Link  716 at Wed Jul  6 03:08:06 2022, MaxMem=   671088640 cpu:               0.2 elap:               0.1
 (Enter /gpfs/software/gaussian16/sse4/tar/g16/l103.exe)

 GradGradGradGradGradGradGradGradGradGradGradGradGradGradGradGradGradGrad
 Berny optimization.
 FormGI is forming the generalized inverse of G from B-inverse, IUseBI=4.
 GSVD:  received Info=                   1 from GESDD.
 Internal  Forces:  Max     0.092505371 RMS     0.019903285
 Search for a local minimum.
 Step number   1 out of a maximum of  107
 All quantities printed in internal units (Hartrees-Bohrs-Radians)
 RMS Force = .19903D-01 SwitMx=.10000D-02 MixMth= 1
 Mixed Optimization -- RFO/linear search
 Second derivative matrix not updated -- first step.
 ITU=  0
     Eigenvalues ---    0.00230   0.01217   0.01250   0.01633   0.01713
     Eigenvalues ---    0.01729   0.01896   0.01974   0.02001   0.02002
     Eigenvalues ---    0.02008   0.02064   0.02070   0.02112   0.02141
     Eigenvalues ---    0.02257   0.02384   0.16000   0.16000   0.16000
     Eigenvalues ---    0.16000   0.16000   0.22372   0.22857   0.23458
     Eigenvalues ---    0.23813   0.24614   0.25000   0.25000   0.25000
     Eigenvalues ---    0.25000   0.25000   0.25000   0.27827   0.33142
     Eigenvalues ---    0.33692   0.34037   0.34090   0.34703   0.35128
     Eigenvalues ---    0.36050   0.37585   0.38301   0.40119   0.40189
     Eigenvalues ---    0.40788   0.42612   0.43220   0.43898   0.44554
     Eigenvalues ---    0.45734   0.46759   0.51102   0.76633
 RFO step:  Lambda=-8.22644459D-02 EMin= 2.30000000D-03
 Linear search not attempted -- first point.
 Maximum step size (   0.300) exceeded in Quadratic search.
    -- Step size scaled by   0.698
 Iteration  1 RMS(Cart)=  0.07716864 RMS(Int)=  0.00062597
 Iteration  2 RMS(Cart)=  0.00067120 RMS(Int)=  0.00010763
 Iteration  3 RMS(Cart)=  0.00000052 RMS(Int)=  0.00010762
 ITry= 1 IFail=0 DXMaxC= 2.45D-01 DCOld= 1.00D+10 DXMaxT= 3.00D-01 DXLimC= 3.00D+00 Rises=F
 Variable       Old X    -DE/DX   Delta X   Delta X   Delta X     New X
                                 (Linear)    (Quad)   (Total)
    R1        2.62847   0.09251   0.00000   0.11825   0.11809   2.74655
    R2        2.67357   0.00407   0.00000   0.00714   0.00722   2.68079
    R3        2.39784  -0.02999   0.00000  -0.02467  -0.02467   2.37316
    R4        2.71171  -0.08124   0.00000  -0.11680  -0.11701   2.59470
    R5        2.07179  -0.00898   0.00000  -0.01481  -0.01481   2.05697
    R6        2.70079  -0.04884   0.00000  -0.07082  -0.07089   2.62990
    R7        2.70048  -0.08128   0.00000  -0.11504  -0.11483   2.58565
    R8        2.63943   0.04497   0.00000   0.05602   0.05618   2.69561
    R9        2.05468   0.00117   0.00000   0.00189   0.00189   2.05657
   R10        2.92518  -0.05243   0.00000  -0.10152  -0.10152   2.82367
   R11        2.65026  -0.00415   0.00000  -0.00654  -0.00642   2.64384
   R12        2.72984  -0.03491   0.00000  -0.05308  -0.05304   2.67680
   R13        2.66460  -0.01984   0.00000  -0.02636  -0.02629   2.63832
   R14        2.06160  -0.00505   0.00000  -0.00821  -0.00821   2.05339
   R15        2.63583   0.00072   0.00000   0.00219   0.00214   2.63797
   R16        3.24853   0.01301   0.00000   0.02167   0.02167   3.27020
   R17        2.68622  -0.03048   0.00000  -0.04233  -0.04240   2.64382
   R18        2.04004   0.00345   0.00000   0.00544   0.00544   2.04548
   R19        2.57612   0.02773   0.00000   0.03301   0.03289   2.60901
   R20        2.07268  -0.00956   0.00000  -0.01579  -0.01579   2.05689
   R21        3.25802   0.01056   0.00000   0.01782   0.01782   3.27585
    A1        1.93806  -0.01317   0.00000  -0.02225  -0.02235   1.91570
    A2        2.13920  -0.01369   0.00000  -0.03146  -0.03141   2.10778
    A3        2.20593   0.02686   0.00000   0.05372   0.05377   2.25970
    A4        2.15633   0.01675   0.00000   0.04150   0.04115   2.19748
    A5        1.99305  -0.01153   0.00000  -0.02985  -0.02967   1.96338
    A6        2.13380  -0.00522   0.00000  -0.01165  -0.01147   2.12233
    A7        2.17994  -0.02085   0.00000  -0.04867  -0.04907   2.13087
    A8        2.20507  -0.01343   0.00000  -0.02543  -0.02503   2.18004
    A9        2.14085   0.00705   0.00000   0.01196   0.01232   2.15317
   A10        1.99871   0.00321   0.00000   0.01343   0.01325   2.01197
   A11        2.14362  -0.01026   0.00000  -0.02540  -0.02557   2.11805
   A12        1.94612   0.02365   0.00000   0.04289   0.04298   1.98910
   A13        2.18305  -0.00905   0.00000  -0.01561  -0.01566   2.16739
   A14        2.15401  -0.01460   0.00000  -0.02728  -0.02732   2.12669
   A15        2.14064  -0.01123   0.00000  -0.02163  -0.02172   2.11893
   A16        2.17180  -0.01137   0.00000  -0.02192  -0.02201   2.14979
   A17        1.97074   0.02259   0.00000   0.04355   0.04372   2.01446
   A18        2.13775  -0.00323   0.00000  -0.00893  -0.00874   2.12901
   A19        2.14604  -0.00673   0.00000  -0.01958  -0.01967   2.12637
   A20        1.99940   0.00996   0.00000   0.02851   0.02841   2.02781
   A21        2.13325  -0.01054   0.00000  -0.01940  -0.01938   2.11387
   A22        2.07551  -0.00089   0.00000  -0.00324  -0.00325   2.07226
   A23        2.07443   0.01143   0.00000   0.02264   0.02263   2.09705
   A24        2.17310  -0.01131   0.00000  -0.02825  -0.02827   2.14483
   A25        2.12148  -0.00105   0.00000  -0.00519  -0.00518   2.11631
   A26        1.98861   0.01236   0.00000   0.03343   0.03344   2.02205
   A27        2.08221   0.00433   0.00000   0.01239   0.01220   2.09441
   A28        2.15895  -0.01029   0.00000  -0.02962  -0.02952   2.12943
   A29        2.04203   0.00597   0.00000   0.01723   0.01732   2.05935
   A30        2.06933  -0.00184   0.00000   0.00064   0.00047   2.06980
   A31        2.13041   0.00035   0.00000  -0.00153  -0.00144   2.12897
   A32        2.08344   0.00150   0.00000   0.00089   0.00098   2.08441
    D1        0.00017  -0.00001   0.00000  -0.00003  -0.00003   0.00014
    D2       -3.14141   0.00000   0.00000   0.00001   0.00001  -3.14140
    D3       -3.14149  -0.00000   0.00000  -0.00003  -0.00003  -3.14152
    D4        0.00011   0.00000   0.00000   0.00002   0.00001   0.00013
    D5       -0.00017   0.00001   0.00000   0.00006   0.00006  -0.00011
    D6        3.14150   0.00001   0.00000   0.00006   0.00006   3.14156
    D7        0.00005   0.00000   0.00000  -0.00000  -0.00000   0.00005
    D8       -3.14156  -0.00001   0.00000  -0.00005  -0.00005   3.14158
    D9       -0.00028   0.00000   0.00000   0.00002   0.00002  -0.00025
   D10        3.14138   0.00000   0.00000  -0.00000  -0.00000   3.14137
   D11       -0.00007  -0.00000   0.00000  -0.00004  -0.00004  -0.00011
   D12        3.14149   0.00000   0.00000   0.00001   0.00001   3.14150
   D13        0.00028   0.00000   0.00000   0.00001   0.00001   0.00029
   D14       -3.14137   0.00001   0.00000   0.00004   0.00004  -3.14134
   D15       -3.14128  -0.00000   0.00000  -0.00004  -0.00004  -3.14132
   D16        0.00026  -0.00000   0.00000  -0.00001  -0.00001   0.00024
   D17       -0.00007   0.00000   0.00000   0.00004   0.00004  -0.00003
   D18        3.14159   0.00000   0.00000   0.00002   0.00002  -3.14157
   D19       -3.14159   0.00000   0.00000   0.00001   0.00001  -3.14158
   D20        0.00007  -0.00000   0.00000  -0.00001  -0.00001   0.00006
   D21        3.14138   0.00000   0.00000   0.00002   0.00002   3.14140
   D22       -0.00027   0.00000   0.00000   0.00003   0.00003  -0.00024
   D23       -0.00027   0.00000   0.00000   0.00003   0.00003  -0.00024
   D24        3.14126   0.00000   0.00000   0.00004   0.00004   3.14130
   D25       -3.14139  -0.00000   0.00000  -0.00002  -0.00002  -3.14141
   D26        0.00027  -0.00000   0.00000  -0.00002  -0.00002   0.00025
   D27        0.00027  -0.00000   0.00000  -0.00003  -0.00003   0.00023
   D28       -3.14126  -0.00000   0.00000  -0.00003  -0.00003  -3.14129
   D29        0.00008  -0.00000   0.00000  -0.00001  -0.00001   0.00006
   D30       -3.14155  -0.00000   0.00000  -0.00001  -0.00001  -3.14156
   D31       -3.14146  -0.00000   0.00000  -0.00002  -0.00002  -3.14148
   D32        0.00009  -0.00000   0.00000  -0.00002  -0.00002   0.00008
   D33        0.00016  -0.00000   0.00000  -0.00002  -0.00002   0.00014
   D34       -3.14150  -0.00000   0.00000  -0.00000  -0.00000  -3.14150
   D35       -3.14140  -0.00001   0.00000  -0.00003  -0.00003  -3.14142
   D36        0.00013  -0.00000   0.00000  -0.00001  -0.00001   0.00012
   D37       -0.00005   0.00000   0.00000   0.00001   0.00001  -0.00004
   D38        3.14156   0.00000   0.00000   0.00001   0.00001   3.14157
   D39        3.14148   0.00000   0.00000   0.00001   0.00001   3.14149
   D40       -0.00009   0.00000   0.00000   0.00001   0.00001  -0.00009
   D41       -0.00017   0.00000   0.00000   0.00002   0.00002  -0.00015
   D42        3.14149   0.00000   0.00000   0.00000   0.00000   3.14149
   D43        3.14141   0.00000   0.00000   0.00002   0.00002   3.14143
   D44       -0.00012   0.00000   0.00000   0.00001   0.00001  -0.00012
         Item               Value     Threshold  Converged?
 Maximum Force            0.092505     0.000450     NO 
 RMS     Force            0.019903     0.000300     NO 
 Maximum Displacement     0.244996     0.001800     NO 
 RMS     Displacement     0.077287     0.001200     NO 
 Predicted change in Energy=-4.108549D-02
 Lowest energy point so far.  Saving SCF results.
 GradGradGradGradGradGradGradGradGradGradGradGradGradGradGradGradGradGrad

 Leave Link  103 at Wed Jul  6 03:08:21 2022, MaxMem=   671088640 cpu:              60.5 elap:              15.1
 (Enter /gpfs/software/gaussian16/sse4/tar/g16/l202.exe)
                          Input orientation:                          
 ---------------------------------------------------------------------
 Center     Atomic      Atomic             Coordinates (Angstroms)
 Number     Number       Type             X           Y           Z
 ---------------------------------------------------------------------
      1          6           0       -8.041766   -1.582741    6.761606
      2          6           0       -7.156214   -2.614577    7.274950
      3          6           0       -5.905703   -2.914874    6.793987
      4          6           0       -7.421890   -0.916570    5.673290
      5          6           0       -6.177093   -1.205966    5.184532
      6          6           0       -5.341759   -2.229811    5.721868
      7          1           0       -5.854748   -0.595568    4.343176
      8          8           0       -9.170439   -1.389919    7.277367
      9          1           0       -7.589660   -3.155658    8.114113
     10          6           0       -3.986760   -2.517029    5.161357
     11          6           0       -3.175137   -3.523575    5.695685
     12          6           0       -1.907463   -3.802286    5.181366
     13          6           0       -3.433305   -1.805710    4.068568
     14          6           0       -2.163834   -2.079817    3.548324
     15          6           0       -1.392179   -3.081539    4.102616
     16         17           0        0.178523   -3.408705    3.446193
     17         17           0       -0.974700   -5.066316    5.907216
     18          1           0       -1.752486   -1.523961    2.707754
     19          1           0       -3.979928   -1.007267    3.583466
     20          1           0       -3.496461   -4.133341    6.535716
 ---------------------------------------------------------------------
                    Distance matrix (angstroms):
                    1          2          3          4          5
     1  C    0.000000
     2  C    1.453414   0.000000
     3  C    2.517617   1.373056   0.000000
     4  C    1.418612   2.349282   2.747363   0.000000
     5  C    2.471058   2.704202   2.363126   1.368267   0.000000
     6  C    2.964758   2.419164   1.391683   2.460469   1.426454
     7  H    3.406811   3.790186   3.374648   2.080428   1.088288
     8  O    1.255824   2.357307   3.635609   2.419617   3.657037
     9  H    2.123145   1.088503   2.153235   3.316516   3.791977
    10  C    4.458337   3.810805   2.550707   3.824090   2.552839
    11  C    5.346691   4.378279   3.005457   4.983161   3.826791
    12  C    6.712170   5.774351   4.401587   6.243257   4.997062
    13  C    5.342292   4.979478   3.843294   4.390275   3.022159
    14  C    6.717318   6.252805   5.023269   5.789282   4.421204
    15  C    7.316668   6.595896   5.257675   6.596326   5.252020
    16  Cl   9.049821   8.311942   6.961997   8.302829   6.947499
    17  Cl   7.925195   6.789170   5.452509   7.670813   6.518395
    18  H    7.482794   7.158840   5.990087   6.426933   5.080620
    19  H    5.189439   5.128284   4.201788   4.027741   2.725882
    20  H    5.216933   4.030744   2.712159   5.147852   4.192971
                    6          7          8          9         10
     6  C    0.000000
     7  H    2.198795   0.000000
     8  O    4.217083   4.498253   0.000000
     9  H    3.410731   4.876878   2.513333   0.000000
    10  C    1.494219   2.801930   5.711253   4.701862   0.000000
    11  C    2.523641   4.193187   6.557275   5.046996   1.399062
    12  C    3.815654   5.154285   7.934958   6.427013   2.444537
    13  C    2.560364   2.720889   6.586652   5.955173   1.416501
    14  C    3.853052   4.056801   7.967073   7.172410   2.473073
    15  C    4.352769   5.113945   8.569828   7.382843   2.858575
    16  Cl   6.086214   6.717043  10.303227   9.066321   4.591999
    17  Cl   5.210693   6.800638   9.086438   7.230401   4.015928
    18  H    4.739830   4.512767   8.713516   8.121807   3.463860
    19  H    2.814598   2.064366   6.382221   6.178391   2.183842
    20  H    2.773247   4.783783   6.345899   4.494605   2.177549
                   11         12         13         14         15
    11  C    0.000000
    12  C    1.396138   0.000000
    13  C    2.380173   2.748241   0.000000
    14  C    2.778189   2.387352   1.399052   0.000000
    15  C    2.431502   1.395956   2.407300   1.380629   0.000000
    16  Cl   4.039857   2.741727   4.000280   2.694997   1.733503
    17  Cl   2.695685   1.730514   4.478495   3.987178   2.714813
    18  H    3.866539   3.366532   2.180905   1.088458   2.121676
    19  H    3.382450   3.828906   1.082420   2.109454   3.356868
    20  H    1.086608   2.113949   3.392444   3.862301   3.384416
                   16         17         18         19         20
    16  Cl   0.000000
    17  Cl   3.183431   0.000000
    18  H    2.797561   4.836299   0.000000
    19  H    4.804005   5.559415   2.448538   0.000000
    20  H    4.855488   2.761293   4.950112   4.326877   0.000000
 Stoichiometry    C12H5Cl2O(1-)
 Framework group  C1[X(C12H5Cl2O)]
 Deg. of freedom    54
 Full point group                 C1      NOp   1
 RotChk:  IX=0 Diff= 1.08D-02
 Largest Abelian subgroup         C1      NOp   1
 Largest concise Abelian subgroup C1      NOp   1
                         Standard orientation:                         
 ---------------------------------------------------------------------
 Center     Atomic      Atomic             Coordinates (Angstroms)
 Number     Number       Type             X           Y           Z
 ---------------------------------------------------------------------
      1          6           0        4.691211    0.088265    0.000037
      2          6           0        3.745998    1.192342   -0.000170
      3          6           0        2.377483    1.080768   -0.000263
      4          6           0        3.988971   -1.144341   -0.000054
      5          6           0        2.626414   -1.269210   -0.000182
      6          6           0        1.736405   -0.154465   -0.000110
      7          1           0        2.253466   -2.291600   -0.000333
      8          8           0        5.928709    0.302021    0.000185
      9          1           0        4.239147    2.162725   -0.000307
     10          6           0        0.252554   -0.330182    0.000068
     11          6           0       -0.611853    0.769897    0.000126
     12          6           0       -1.999888    0.619695    0.000063
     13          6           0       -0.377727   -1.598732    0.000251
     14          6           0       -1.767871   -1.756356    0.000200
     15          6           0       -2.588511   -0.646092    0.000016
     16         17           0       -4.308940   -0.858597   -0.000198
     17         17           0       -2.990193    2.038840    0.000091
     18          1           0       -2.237122   -2.738468    0.000317
     19          1           0        0.201052   -2.513417    0.000500
     20          1           0       -0.240053    1.790917    0.000265
 ---------------------------------------------------------------------
 Rotational constants (GHZ):           1.4363916           0.1993515           0.1750561
 Leave Link  202 at Wed Jul  6 03:08:21 2022, MaxMem=   671088640 cpu:               0.1 elap:               0.0
 (Enter /gpfs/software/gaussian16/sse4/tar/g16/l301.exe)
 Standard basis: 6-311+G(d,p) (5D, 7F)
 Ernie: Thresh=  0.10000D-02 Tol=  0.10000D-05 Strict=F.
 There are   391 symmetry adapted cartesian basis functions of A   symmetry.
 There are   376 symmetry adapted basis functions of A   symmetry.
   376 basis functions,   614 primitive gaussians,   391 cartesian basis functions
    60 alpha electrons       60 beta electrons
       nuclear repulsion energy      1013.9099862080 Hartrees.
 IExCor= 4336 DFT=T Ex+Corr=M062X ExCW=0 ScaHFX=  0.540000
 ScaDFX=  1.000000  1.000000  1.000000  1.000000 ScalE2=  1.000000  1.000000
 IRadAn=      5 IRanWt=     -1 IRanGd=            0 ICorTp=0 IEmpDi=  4
 NAtoms=   20 NActive=   20 NUniq=   20 SFac= 1.00D+00 NAtFMM=   60 NAOKFM=F Big=F
 Integral buffers will be    131072 words long.
 Raffenetti 2 integral format.
 Two-electron integral symmetry is turned on.
 Leave Link  301 at Wed Jul  6 03:08:21 2022, MaxMem=   671088640 cpu:               0.3 elap:               0.1
 (Enter /gpfs/software/gaussian16/sse4/tar/g16/l302.exe)
 NPDir=0 NMtPBC=     1 NCelOv=     1 NCel=       1 NClECP=     1 NCelD=      1
         NCelK=      1 NCelE2=     1 NClLst=     1 CellRange=     0.0.
 One-electron integrals computed using PRISM.
 One-electron integral symmetry used in STVInt
 NBasis=   376 RedAO= T EigKep=  1.25D-06  NBF=   376
 NBsUse=   372 1.00D-06 EigRej=  6.70D-07 NBFU=   372
 Precomputing XC quadrature grid using
 IXCGrd= 4 IRadAn=           5 IRanWt=          -1 IRanGd=           0 AccXCQ= 0.00D+00.
 Generated NRdTot=       0 NPtTot=           0 NUsed=           0 NTot=          32
 NSgBfM=   385   385   385   385   385 MxSgAt=    20 MxSgA2=    20.
 Leave Link  302 at Wed Jul  6 03:08:21 2022, MaxMem=   671088640 cpu:               2.2 elap:               0.5
 (Enter /gpfs/software/gaussian16/sse4/tar/g16/l303.exe)
 DipDrv:  MaxL=1.
 Leave Link  303 at Wed Jul  6 03:08:22 2022, MaxMem=   671088640 cpu:               0.3 elap:               0.1
 (Enter /gpfs/software/gaussian16/sse4/tar/g16/l401.exe)
 Initial guess from the checkpoint file:  "checkpoint.chk"
 B after Tr=    -0.000000    0.000000    0.000000
         Rot=    0.999997    0.000001   -0.000000   -0.002615 Ang=   0.30 deg.
 Guess basis will be translated and rotated to current coordinates.
 JPrj=2 DoOrth=T DoCkMO=T.
 Generating alternative initial guess.
 ExpMin= 4.38D-02 ExpMax= 1.06D+05 ExpMxC= 3.62D+03 IAcc=2 IRadAn=         4 AccDes= 0.00D+00
 Harris functional with IExCor= 1009 and IRadAn=       4 diagonalized for initial guess.
 HarFok:  IExCor= 1009 AccDes= 0.00D+00 IRadAn=         4 IDoV= 1 UseB2=F ITyADJ=14
 ICtDFT=  3500011 ScaDFX=  1.000000  1.000000  1.000000  1.000000
 FoFCou: FMM=F IPFlag=           0 FMFlag=      100000 FMFlg1=           0
         NFxFlg=           0 DoJE=T BraDBF=F KetDBF=T FulRan=T
         wScrn=  0.000000 ICntrl=       500 IOpCl=  0 I1Cent=   200000004 NGrid=           0
         NMat0=    1 NMatS0=      1 NMatT0=    0 NMatD0=    1 NMtDS0=    0 NMtDT0=    0
 Petite list used in FoFCou.
 Harris En= -1455.10074220836    
 Leave Link  401 at Wed Jul  6 03:08:24 2022, MaxMem=   671088640 cpu:              10.3 elap:               2.1
 (Enter /gpfs/software/gaussian16/sse4/tar/g16/l502.exe)
 Integral symmetry usage will be decided dynamically.
 Closed shell SCF:
 Using DIIS extrapolation, IDIIS=  1040.
 NGot=   671088640 LenX=   670776934 LenY=   670623612
 Requested convergence on RMS density matrix=1.00D-08 within 128 cycles.
 Requested convergence on MAX density matrix=1.00D-06.
 Requested convergence on             energy=1.00D-06.
 No special actions if energy rises.
 Fock matrices will be formed incrementally for  20 cycles.

 Cycle   1  Pass 1  IDiag  1:
 FoFJK:  IHMeth= 1 ICntrl=       0 DoSepK=F KAlg= 0 I1Cent=           0 FoldK=F
 IRaf= 830000000 NMat=       1 IRICut=       1 DoRegI=T DoRafI=F ISym2E= 0 IDoP0=0 IntGTp=1.
 FoFCou: FMM=F IPFlag=           0 FMFlag=      100000 FMFlg1=           0
         NFxFlg=           0 DoJE=F BraDBF=F KetDBF=F FulRan=T
         wScrn=  0.000000 ICntrl=         0 IOpCl=  0 I1Cent=           0 NGrid=           0
         NMat0=    1 NMatS0=      1 NMatT0=    0 NMatD0=    1 NMtDS0=    0 NMtDT0=    0
 Symmetry not used in FoFCou.
 E= -1455.66752559410    
 DIIS: error= 3.63D-03 at cycle   1 NSaved=   1.
 NSaved= 1 IEnMin= 1 EnMin= -1455.66752559410     IErMin= 1 ErrMin= 3.63D-03
 ErrMax= 3.63D-03  0.00D+00 EMaxC= 1.00D-01 BMatC= 1.55D-02 BMatP= 1.55D-02
 IDIUse=3 WtCom= 9.64D-01 WtEn= 3.63D-02
 Coeff-Com:  0.100D+01
 Coeff-En:   0.100D+01
 Coeff:      0.100D+01
 Gap=     0.401 Goal=   None    Shift=    0.000
 GapD=    0.401 DampG=2.000 DampE=1.000 DampFc=2.0000 IDamp=-1.
 RMSDP=1.21D-02 MaxDP=1.35D+00              OVMax= 4.86D-02

 Cycle   2  Pass 1  IDiag  1:
 RMSU=  1.10D-02    CP:  1.05D+00
 E= -1455.68864019843     Delta-E=       -0.021114604331 Rises=F Damp=F
 DIIS: error= 2.15D-03 at cycle   2 NSaved=   2.
 NSaved= 2 IEnMin= 2 EnMin= -1455.68864019843     IErMin= 2 ErrMin= 2.15D-03
 ErrMax= 2.15D-03  0.00D+00 EMaxC= 1.00D-01 BMatC= 1.80D-03 BMatP= 1.55D-02
 IDIUse=3 WtCom= 9.78D-01 WtEn= 2.15D-02
 Coeff-Com:  0.102D+00 0.898D+00
 Coeff-En:   0.000D+00 0.100D+01
 Coeff:      0.100D+00 0.900D+00
 Gap=     0.133 Goal=   None    Shift=    0.000
 RMSDP=3.14D-03 MaxDP=3.25D-01 DE=-2.11D-02 OVMax= 2.64D-02

 Cycle   3  Pass 1  IDiag  1:
 RMSU=  1.78D-03    CP:  1.07D+00  1.18D+00
 E= -1455.68766390685     Delta-E=        0.000976291582 Rises=F Damp=F
 DIIS: error= 4.28D-03 at cycle   3 NSaved=   3.
 NSaved= 3 IEnMin= 2 EnMin= -1455.68864019843     IErMin= 2 ErrMin= 2.15D-03
 ErrMax= 4.28D-03  0.00D+00 EMaxC= 1.00D-01 BMatC= 2.79D-03 BMatP= 1.80D-03
 IDIUse=3 WtCom= 1.33D-01 WtEn= 8.67D-01
 Coeff-Com: -0.272D-01 0.571D+00 0.456D+00
 Coeff-En:   0.000D+00 0.594D+00 0.406D+00
 Coeff:     -0.360D-02 0.591D+00 0.413D+00
 Gap=     0.129 Goal=   None    Shift=    0.000
 RMSDP=1.08D-03 MaxDP=7.14D-02 DE= 9.76D-04 OVMax= 2.37D-02

 Cycle   4  Pass 1  IDiag  1:
 RMSU=  9.35D-04    CP:  1.06D+00  1.14D+00  8.09D-01
 E= -1455.69021856417     Delta-E=       -0.002554657323 Rises=F Damp=F
 DIIS: error= 2.06D-03 at cycle   4 NSaved=   4.
 NSaved= 4 IEnMin= 4 EnMin= -1455.69021856417     IErMin= 4 ErrMin= 2.06D-03
 ErrMax= 2.06D-03  0.00D+00 EMaxC= 1.00D-01 BMatC= 4.31D-04 BMatP= 1.80D-03
 IDIUse=3 WtCom= 9.79D-01 WtEn= 2.06D-02
 Coeff-Com: -0.276D-01 0.330D+00 0.310D+00 0.388D+00
 Coeff-En:   0.000D+00 0.000D+00 0.977D-01 0.902D+00
 Coeff:     -0.271D-01 0.323D+00 0.305D+00 0.399D+00
 Gap=     0.128 Goal=   None    Shift=    0.000
 RMSDP=5.62D-04 MaxDP=4.69D-02 DE=-2.55D-03 OVMax= 2.19D-02

 Cycle   5  Pass 1  IDiag  1:
 RMSU=  4.83D-04    CP:  1.07D+00  1.15D+00  8.52D-01  7.36D-01
 E= -1455.69055309726     Delta-E=       -0.000334533084 Rises=F Damp=F
 DIIS: error= 1.38D-03 at cycle   5 NSaved=   5.
 NSaved= 5 IEnMin= 5 EnMin= -1455.69055309726     IErMin= 5 ErrMin= 1.38D-03
 ErrMax= 1.38D-03  0.00D+00 EMaxC= 1.00D-01 BMatC= 1.46D-04 BMatP= 4.31D-04
 IDIUse=3 WtCom= 9.86D-01 WtEn= 1.38D-02
 Coeff-Com: -0.160D-01 0.121D+00 0.140D+00 0.339D+00 0.416D+00
 Coeff-En:   0.000D+00 0.000D+00 0.000D+00 0.298D+00 0.702D+00
 Coeff:     -0.158D-01 0.120D+00 0.138D+00 0.339D+00 0.420D+00
 Gap=     0.129 Goal=   None    Shift=    0.000
 RMSDP=2.34D-04 MaxDP=2.07D-02 DE=-3.35D-04 OVMax= 8.47D-03

 Cycle   6  Pass 1  IDiag  1:
 RMSU=  1.55D-04    CP:  1.06D+00  1.15D+00  8.72D-01  8.60D-01  8.23D-01
 E= -1455.69070824284     Delta-E=       -0.000155145578 Rises=F Damp=F
 DIIS: error= 2.61D-04 at cycle   6 NSaved=   6.
 NSaved= 6 IEnMin= 6 EnMin= -1455.69070824284     IErMin= 6 ErrMin= 2.61D-04
 ErrMax= 2.61D-04  0.00D+00 EMaxC= 1.00D-01 BMatC= 1.02D-05 BMatP= 1.46D-04
 IDIUse=3 WtCom= 9.97D-01 WtEn= 2.61D-03
 Coeff-Com: -0.212D-02-0.187D-01 0.549D-02 0.125D+00 0.249D+00 0.642D+00
 Coeff-En:   0.000D+00 0.000D+00 0.000D+00 0.000D+00 0.651D-02 0.993D+00
 Coeff:     -0.212D-02-0.187D-01 0.547D-02 0.124D+00 0.248D+00 0.643D+00
 Gap=     0.129 Goal=   None    Shift=    0.000
 RMSDP=1.24D-04 MaxDP=9.83D-03 DE=-1.55D-04 OVMax= 2.51D-03

 Cycle   7  Pass 1  IDiag  1:
 RMSU=  6.86D-05    CP:  1.06D+00  1.16D+00  9.09D-01  8.81D-01  9.37D-01
                    CP:  1.21D+00
 E= -1455.69071921759     Delta-E=       -0.000010974757 Rises=F Damp=F
 DIIS: error= 1.25D-04 at cycle   7 NSaved=   7.
 NSaved= 7 IEnMin= 7 EnMin= -1455.69071921759     IErMin= 7 ErrMin= 1.25D-04
 ErrMax= 1.25D-04  0.00D+00 EMaxC= 1.00D-01 BMatC= 2.21D-06 BMatP= 1.02D-05
 IDIUse=3 WtCom= 9.99D-01 WtEn= 1.25D-03
 Coeff-Com:  0.900D-03-0.246D-01-0.158D-01 0.274D-01 0.469D-01 0.358D+00
 Coeff-Com:  0.608D+00
 Coeff-En:   0.000D+00 0.000D+00 0.000D+00 0.000D+00 0.000D+00 0.000D+00
 Coeff-En:   0.100D+01
 Coeff:      0.899D-03-0.246D-01-0.158D-01 0.273D-01 0.468D-01 0.357D+00
 Coeff:      0.608D+00
 Gap=     0.129 Goal=   None    Shift=    0.000
 RMSDP=6.28D-05 MaxDP=4.41D-03 DE=-1.10D-05 OVMax= 6.35D-04

 Cycle   8  Pass 1  IDiag  1:
 RMSU=  2.30D-05    CP:  1.06D+00  1.16D+00  9.30D-01  8.98D-01  9.80D-01
                    CP:  1.29D+00  1.04D+00
 E= -1455.69072159618     Delta-E=       -0.000002378592 Rises=F Damp=F
 DIIS: error= 8.26D-05 at cycle   8 NSaved=   8.
 NSaved= 8 IEnMin= 8 EnMin= -1455.69072159618     IErMin= 8 ErrMin= 8.26D-05
 ErrMax= 8.26D-05  0.00D+00 EMaxC= 1.00D-01 BMatC= 4.66D-07 BMatP= 2.21D-06
 IDIUse=1 WtCom= 1.00D+00 WtEn= 0.00D+00
 Coeff-Com:  0.799D-03-0.766D-02-0.977D-02-0.254D-02-0.433D-01 0.525D-01
 Coeff-Com:  0.191D+00 0.819D+00
 Coeff:      0.799D-03-0.766D-02-0.977D-02-0.254D-02-0.433D-01 0.525D-01
 Coeff:      0.191D+00 0.819D+00
 Gap=     0.129 Goal=   None    Shift=    0.000
 RMSDP=2.96D-05 MaxDP=1.93D-03 DE=-2.38D-06 OVMax= 6.01D-04

 Cycle   9  Pass 1  IDiag  1:
 RMSU=  9.61D-06    CP:  1.06D+00  1.16D+00  9.37D-01  9.09D-01  9.97D-01
                    CP:  1.38D+00  1.14D+00  1.41D+00
 E= -1455.69072233425     Delta-E=       -0.000000738069 Rises=F Damp=F
 DIIS: error= 3.38D-05 at cycle   9 NSaved=   9.
 NSaved= 9 IEnMin= 9 EnMin= -1455.69072233425     IErMin= 9 ErrMin= 3.38D-05
 ErrMax= 3.38D-05  0.00D+00 EMaxC= 1.00D-01 BMatC= 1.46D-07 BMatP= 4.66D-07
 IDIUse=1 WtCom= 1.00D+00 WtEn= 0.00D+00
 Coeff-Com:  0.222D-03 0.145D-02-0.277D-02-0.331D-02-0.389D-01-0.420D-01
 Coeff-Com: -0.728D-01 0.398D+00 0.760D+00
 Coeff:      0.222D-03 0.145D-02-0.277D-02-0.331D-02-0.389D-01-0.420D-01
 Coeff:     -0.728D-01 0.398D+00 0.760D+00
 Gap=     0.129 Goal=   None    Shift=    0.000
 RMSDP=1.48D-05 MaxDP=9.81D-04 DE=-7.38D-07 OVMax= 3.34D-04

 Cycle  10  Pass 1  IDiag  1:
 RMSU=  5.55D-06    CP:  1.06D+00  1.16D+00  9.41D-01  9.13D-01  1.00D+00
                    CP:  1.42D+00  1.16D+00  1.63D+00  1.31D+00
 E= -1455.69072255720     Delta-E=       -0.000000222947 Rises=F Damp=F
 DIIS: error= 2.47D-05 at cycle  10 NSaved=  10.
 NSaved=10 IEnMin=10 EnMin= -1455.69072255720     IErMin=10 ErrMin= 2.47D-05
 ErrMax= 2.47D-05  0.00D+00 EMaxC= 1.00D-01 BMatC= 4.04D-08 BMatP= 1.46D-07
 IDIUse=1 WtCom= 1.00D+00 WtEn= 0.00D+00
 Coeff-Com: -0.117D-03 0.305D-02 0.898D-03 0.227D-02-0.101D-01-0.279D-01
 Coeff-Com: -0.106D+00-0.357D-01 0.397D+00 0.776D+00
 Coeff:     -0.117D-03 0.305D-02 0.898D-03 0.227D-02-0.101D-01-0.279D-01
 Coeff:     -0.106D+00-0.357D-01 0.397D+00 0.776D+00
 Gap=     0.129 Goal=   None    Shift=    0.000
 RMSDP=7.99D-06 MaxDP=6.69D-04 DE=-2.23D-07 OVMax= 1.81D-04

 Cycle  11  Pass 1  IDiag  1:
 RMSU=  2.74D-06    CP:  1.06D+00  1.16D+00  9.43D-01  9.15D-01  1.00D+00
                    CP:  1.43D+00  1.15D+00  1.78D+00  1.65D+00  1.40D+00
 E= -1455.69072262260     Delta-E=       -0.000000065402 Rises=F Damp=F
 DIIS: error= 8.70D-06 at cycle  11 NSaved=  11.
 NSaved=11 IEnMin=11 EnMin= -1455.69072262260     IErMin=11 ErrMin= 8.70D-06
 ErrMax= 8.70D-06  0.00D+00 EMaxC= 1.00D-01 BMatC= 5.85D-09 BMatP= 4.04D-08
 IDIUse=1 WtCom= 1.00D+00 WtEn= 0.00D+00
 Coeff-Com: -0.840D-04 0.776D-03 0.469D-03 0.270D-02 0.206D-02 0.782D-03
 Coeff-Com: -0.268D-01-0.859D-01 0.117D-01 0.240D+00 0.855D+00
 Coeff:     -0.840D-04 0.776D-03 0.469D-03 0.270D-02 0.206D-02 0.782D-03
 Coeff:     -0.268D-01-0.859D-01 0.117D-01 0.240D+00 0.855D+00
 Gap=     0.129 Goal=   None    Shift=    0.000
 RMSDP=3.81D-06 MaxDP=3.27D-04 DE=-6.54D-08 OVMax= 6.99D-05

 Cycle  12  Pass 1  IDiag  1:
 RMSU=  1.33D-06    CP:  1.06D+00  1.16D+00  9.44D-01  9.16D-01  1.00D+00
                    CP:  1.42D+00  1.12D+00  1.82D+00  1.75D+00  1.52D+00
                    CP:  1.32D+00
 E= -1455.69072263249     Delta-E=       -0.000000009889 Rises=F Damp=F
 DIIS: error= 3.77D-06 at cycle  12 NSaved=  12.
 NSaved=12 IEnMin=12 EnMin= -1455.69072263249     IErMin=12 ErrMin= 3.77D-06
 ErrMax= 3.77D-06  0.00D+00 EMaxC= 1.00D-01 BMatC= 1.02D-09 BMatP= 5.85D-09
 IDIUse=1 WtCom= 1.00D+00 WtEn= 0.00D+00
 Coeff-Com: -0.582D-05-0.323D-03-0.166D-03 0.108D-02 0.210D-02 0.608D-02
 Coeff-Com:  0.879D-02-0.272D-01-0.617D-01-0.667D-01 0.326D+00 0.812D+00
 Coeff:     -0.582D-05-0.323D-03-0.166D-03 0.108D-02 0.210D-02 0.608D-02
 Coeff:      0.879D-02-0.272D-01-0.617D-01-0.667D-01 0.326D+00 0.812D+00
 Gap=     0.129 Goal=   None    Shift=    0.000
 RMSDP=1.50D-06 MaxDP=1.08D-04 DE=-9.89D-09 OVMax= 2.68D-05

 Cycle  13  Pass 1  IDiag  1:
 RMSU=  6.46D-07    CP:  1.06D+00  1.16D+00  9.44D-01  9.16D-01  1.00D+00
                    CP:  1.42D+00  1.12D+00  1.83D+00  1.80D+00  1.64D+00
                    CP:  1.49D+00  9.31D-01
 E= -1455.69072263416     Delta-E=       -0.000000001673 Rises=F Damp=F
 DIIS: error= 1.18D-06 at cycle  13 NSaved=  13.
 NSaved=13 IEnMin=13 EnMin= -1455.69072263416     IErMin=13 ErrMin= 1.18D-06
 ErrMax= 1.18D-06  0.00D+00 EMaxC= 1.00D-01 BMatC= 1.48D-10 BMatP= 1.02D-09
 IDIUse=1 WtCom= 1.00D+00 WtEn= 0.00D+00
 Coeff-Com:  0.107D-04-0.298D-03-0.204D-03 0.223D-03 0.615D-03 0.293D-02
 Coeff-Com:  0.898D-02-0.130D-02-0.320D-01-0.770D-01 0.297D-01 0.412D+00
 Coeff-Com:  0.657D+00
 Coeff:      0.107D-04-0.298D-03-0.204D-03 0.223D-03 0.615D-03 0.293D-02
 Coeff:      0.898D-02-0.130D-02-0.320D-01-0.770D-01 0.297D-01 0.412D+00
 Coeff:      0.657D+00
 Gap=     0.129 Goal=   None    Shift=    0.000
 RMSDP=5.46D-07 MaxDP=3.52D-05 DE=-1.67D-09 OVMax= 9.91D-06

 Cycle  14  Pass 1  IDiag  1:
 RMSU=  2.08D-07    CP:  1.06D+00  1.16D+00  9.44D-01  9.16D-01  1.00D+00
                    CP:  1.42D+00  1.12D+00  1.83D+00  1.80D+00  1.64D+00
                    CP:  1.54D+00  1.08D+00  1.08D+00
 E= -1455.69072263433     Delta-E=       -0.000000000166 Rises=F Damp=F
 DIIS: error= 3.41D-07 at cycle  14 NSaved=  14.
 NSaved=14 IEnMin=14 EnMin= -1455.69072263433     IErMin=14 ErrMin= 3.41D-07
 ErrMax= 3.41D-07  0.00D+00 EMaxC= 1.00D-01 BMatC= 1.39D-11 BMatP= 1.48D-10
 IDIUse=1 WtCom= 1.00D+00 WtEn= 0.00D+00
 Coeff-Com:  0.545D-05-0.705D-04-0.672D-04-0.344D-04-0.982D-04 0.218D-03
 Coeff-Com:  0.253D-02 0.376D-02-0.784D-03-0.202D-01-0.479D-01 0.193D-01
 Coeff-Com:  0.251D+00 0.793D+00
 Coeff:      0.545D-05-0.705D-04-0.672D-04-0.344D-04-0.982D-04 0.218D-03
 Coeff:      0.253D-02 0.376D-02-0.784D-03-0.202D-01-0.479D-01 0.193D-01
 Coeff:      0.251D+00 0.793D+00
 Gap=     0.129 Goal=   None    Shift=    0.000
 RMSDP=1.70D-07 MaxDP=7.26D-06 DE=-1.66D-10 OVMax= 2.80D-06

 Cycle  15  Pass 1  IDiag  1:
 RMSU=  7.21D-08    CP:  1.06D+00  1.16D+00  9.44D-01  9.16D-01  1.00D+00
                    CP:  1.42D+00  1.12D+00  1.83D+00  1.80D+00  1.64D+00
                    CP:  1.56D+00  1.07D+00  1.23D+00  1.12D+00
 E= -1455.69072263435     Delta-E=       -0.000000000020 Rises=F Damp=F
 DIIS: error= 6.66D-08 at cycle  15 NSaved=  15.
 NSaved=15 IEnMin=15 EnMin= -1455.69072263435     IErMin=15 ErrMin= 6.66D-08
 ErrMax= 6.66D-08  0.00D+00 EMaxC= 1.00D-01 BMatC= 1.14D-12 BMatP= 1.39D-11
 IDIUse=1 WtCom= 1.00D+00 WtEn= 0.00D+00
 Coeff-Com: -0.132D-08 0.244D-04 0.828D-05-0.425D-04-0.142D-03-0.440D-03
 Coeff-Com: -0.493D-03 0.120D-02 0.476D-02 0.473D-02-0.199D-01-0.529D-01
 Coeff-Com: -0.152D-01 0.279D+00 0.799D+00
 Coeff:     -0.132D-08 0.244D-04 0.828D-05-0.425D-04-0.142D-03-0.440D-03
 Coeff:     -0.493D-03 0.120D-02 0.476D-02 0.473D-02-0.199D-01-0.529D-01
 Coeff:     -0.152D-01 0.279D+00 0.799D+00
 Gap=     0.129 Goal=   None    Shift=    0.000
 RMSDP=1.04D-07 MaxDP=5.47D-06 DE=-2.00D-11 OVMax= 1.26D-06

 Cycle  16  Pass 1  IDiag  1:
 RMSU=  2.85D-08    CP:  1.06D+00  1.16D+00  9.44D-01  9.16D-01  1.00D+00
                    CP:  1.42D+00  1.12D+00  1.84D+00  1.80D+00  1.64D+00
                    CP:  1.56D+00  1.09D+00  1.28D+00  1.19D+00  1.16D+00
 E= -1455.69072263431     Delta-E=        0.000000000039 Rises=F Damp=F
 DIIS: error= 2.49D-08 at cycle  16 NSaved=  16.
 NSaved=16 IEnMin=15 EnMin= -1455.69072263435     IErMin=16 ErrMin= 2.49D-08
 ErrMax= 2.49D-08  0.00D+00 EMaxC= 1.00D-01 BMatC= 1.80D-13 BMatP= 1.14D-12
 IDIUse=1 WtCom= 1.00D+00 WtEn= 0.00D+00
 Coeff-Com: -0.470D-06 0.143D-04 0.101D-04-0.114D-04-0.278D-04-0.161D-03
 Coeff-Com: -0.392D-03-0.755D-04 0.153D-02 0.381D-02-0.960D-03-0.196D-01
 Coeff-Com: -0.355D-01 0.286D-02 0.314D+00 0.735D+00
 Coeff:     -0.470D-06 0.143D-04 0.101D-04-0.114D-04-0.278D-04-0.161D-03
 Coeff:     -0.392D-03-0.755D-04 0.153D-02 0.381D-02-0.960D-03-0.196D-01
 Coeff:     -0.355D-01 0.286D-02 0.314D+00 0.735D+00
 Gap=     0.129 Goal=   None    Shift=    0.000
 RMSDP=2.75D-08 MaxDP=2.33D-06 DE= 3.87D-11 OVMax= 5.34D-07

 Cycle  17  Pass 1  IDiag  1:
 RMSU=  8.24D-09    CP:  1.06D+00  1.16D+00  9.44D-01  9.16D-01  1.00D+00
                    CP:  1.42D+00  1.12D+00  1.84D+00  1.80D+00  1.64D+00
                    CP:  1.56D+00  1.08D+00  1.28D+00  1.23D+00  1.28D+00
                    CP:  1.07D+00
 E= -1455.69072263434     Delta-E=       -0.000000000026 Rises=F Damp=F
 DIIS: error= 2.15D-08 at cycle  17 NSaved=  17.
 NSaved=17 IEnMin=15 EnMin= -1455.69072263435     IErMin=17 ErrMin= 2.15D-08
 ErrMax= 2.15D-08  0.00D+00 EMaxC= 1.00D-01 BMatC= 3.76D-14 BMatP= 1.80D-13
 IDIUse=1 WtCom= 1.00D+00 WtEn= 0.00D+00
 Coeff-Com: -0.193D-06 0.309D-05 0.308D-05-0.699D-06 0.679D-05-0.210D-04
 Coeff-Com: -0.930D-04-0.165D-03 0.922D-04 0.102D-02 0.198D-02-0.158D-02
 Coeff-Com: -0.133D-01-0.334D-01 0.397D-01 0.300D+00 0.706D+00
 Coeff:     -0.193D-06 0.309D-05 0.308D-05-0.699D-06 0.679D-05-0.210D-04
 Coeff:     -0.930D-04-0.165D-03 0.922D-04 0.102D-02 0.198D-02-0.158D-02
 Coeff:     -0.133D-01-0.334D-01 0.397D-01 0.300D+00 0.706D+00
 Gap=     0.129 Goal=   None    Shift=    0.000
 RMSDP=7.83D-09 MaxDP=5.89D-07 DE=-2.59D-11 OVMax= 4.29D-07

 SCF Done:  E(RM062X) =  -1455.69072263     A.U. after   17 cycles
            NFock= 17  Conv=0.78D-08     -V/T= 2.0029
 KE= 1.451550127590D+03 PE=-5.476277291248D+03 EE= 1.555126454817D+03
 Leave Link  502 at Wed Jul  6 03:16:54 2022, MaxMem=   671088640 cpu:            2319.6 elap:             509.9
 (Enter /gpfs/software/gaussian16/sse4/tar/g16/l701.exe)
 ... and contract with generalized density number  0.
 Compute integral first derivatives.
 Leave Link  701 at Wed Jul  6 03:16:54 2022, MaxMem=   671088640 cpu:               1.1 elap:               0.2
 (Enter /gpfs/software/gaussian16/sse4/tar/g16/l702.exe)
 L702 exits ... SP integral derivatives will be done elsewhere.
 Leave Link  702 at Wed Jul  6 03:16:54 2022, MaxMem=   671088640 cpu:               0.1 elap:               0.0
 (Enter /gpfs/software/gaussian16/sse4/tar/g16/l703.exe)
 Integral derivatives from FoFJK, PRISM(SPDF).
 Compute integral first derivatives, UseDBF=F ICtDFT=           0.
 Calling FoFJK, ICntrl=      2127 FMM=F ISym2X=0 I1Cent= 0 IOpClX= 0 NMat=1 NMatS=1 NMatT=0.
 FoFJK:  IHMeth= 1 ICntrl=    2127 DoSepK=F KAlg= 0 I1Cent=           0 FoldK=F
 IRaf=         0 NMat=       1 IRICut=       1 DoRegI=T DoRafI=F ISym2E= 0 IDoP0=0 IntGTp=1.
 FoFCou: FMM=F IPFlag=           0 FMFlag=      100000 FMFlg1=         800
         NFxFlg=           0 DoJE=F BraDBF=F KetDBF=F FulRan=T
         wScrn=  0.000000 ICntrl=      2127 IOpCl=  0 I1Cent=           0 NGrid=           0
         NMat0=    1 NMatS0=      1 NMatT0=    0 NMatD0=    1 NMtDS0=    0 NMtDT0=    0
 Symmetry not used in FoFCou.
 Leave Link  703 at Wed Jul  6 03:17:33 2022, MaxMem=   671088640 cpu:             196.3 elap:              39.3
 (Enter /gpfs/software/gaussian16/sse4/tar/g16/l716.exe)
 Dipole        =-5.03081471D+00-7.26307532D-01-1.51152768D-05
 ***** Axes restored to original set *****
 -------------------------------------------------------------------
 Center     Atomic                   Forces (Hartrees/Bohr)
 Number     Number              X              Y              Z
 -------------------------------------------------------------------
      1        6          -0.073473091    0.052510935   -0.008087601
      2        6           0.074469727   -0.049179556    0.004005241
      3        6          -0.030376327    0.020444516   -0.002007565
      4        6           0.044530333   -0.016701435   -0.010847705
      5        6          -0.054871497    0.029941166    0.003596650
      6        6           0.030496466   -0.034044278    0.016117978
      7        1           0.006207622   -0.004028093    0.000269320
      8        8           0.027747599   -0.012552400   -0.004543126
      9        1          -0.005130934    0.005813209   -0.002813932
     10        6          -0.011538103    0.013092861   -0.006312832
     11        6           0.011051727   -0.009964568    0.003372819
     12        6          -0.008553977    0.008033068   -0.002943926
     13        6           0.006222235   -0.000146943   -0.003797356
     14        6          -0.012016919    0.004372434    0.003070214
     15        6          -0.001472417   -0.005247153    0.006408968
     16       17           0.005329016   -0.001330775   -0.001994672
     17       17           0.002961885   -0.005063394    0.003398376
     18        1          -0.004302105   -0.000077482    0.002809934
     19        1          -0.002728339   -0.000342056    0.002082093
     20        1          -0.004552900    0.004469943   -0.001782878
 -------------------------------------------------------------------
 Cartesian Forces:  Max     0.074469727 RMS     0.021774870
 Leave Link  716 at Wed Jul  6 03:17:33 2022, MaxMem=   671088640 cpu:               0.1 elap:               0.0
 (Enter /gpfs/software/gaussian16/sse4/tar/g16/l103.exe)

 GradGradGradGradGradGradGradGradGradGradGradGradGradGradGradGradGradGrad
 Berny optimization.
 Using GEDIIS/GDIIS optimizer.
 FormGI is forming the generalized inverse of G from B-inverse, IUseBI=4.
 GSVD:  received Info=                   1 from GESDD.
 Internal  Forces:  Max     0.048589831 RMS     0.009607741
 Search for a local minimum.
 Step number   2 out of a maximum of  107
 All quantities printed in internal units (Hartrees-Bohrs-Radians)
 RMS Force = .96077D-02 SwitMx=.10000D-02 MixMth= 1
 Mixed Optimization -- RFO/linear search
 Update second derivatives using D2CorX and points    1    2
 DE= -4.17D-02 DEPred=-4.11D-02 R= 1.01D+00
 TightC=F SS=  1.41D+00  RLast= 3.00D-01 DXNew= 5.0454D-01 8.9998D-01
 Trust test= 1.01D+00 RLast= 3.00D-01 DXMaxT set to 5.05D-01
 ITU=  1  0
 Use linear search instead of GDIIS.
     Eigenvalues ---    0.00230   0.01239   0.01270   0.01636   0.01716
     Eigenvalues ---    0.01732   0.01903   0.01970   0.01998   0.02004
     Eigenvalues ---    0.02007   0.02066   0.02071   0.02107   0.02151
     Eigenvalues ---    0.02259   0.02386   0.15210   0.16000   0.16000
     Eigenvalues ---    0.16000   0.16106   0.22224   0.22905   0.23061
     Eigenvalues ---    0.23598   0.24084   0.24660   0.25000   0.25000
     Eigenvalues ---    0.25000   0.25000   0.25844   0.29468   0.33119
     Eigenvalues ---    0.33675   0.34049   0.34134   0.34700   0.35118
     Eigenvalues ---    0.36039   0.37457   0.38467   0.39518   0.40131
     Eigenvalues ---    0.41709   0.42727   0.43382   0.44301   0.44762
     Eigenvalues ---    0.45585   0.45750   0.51325   0.76546
 RFO step:  Lambda=-1.12419276D-02 EMin= 2.30000000D-03
 Quartic linear search produced a step of  0.68633.
 Iteration  1 RMS(Cart)=  0.04112273 RMS(Int)=  0.00089478
 Iteration  2 RMS(Cart)=  0.00110949 RMS(Int)=  0.00009969
 Iteration  3 RMS(Cart)=  0.00000123 RMS(Int)=  0.00009969
 Iteration  4 RMS(Cart)=  0.00000000 RMS(Int)=  0.00009969
 ITry= 1 IFail=0 DXMaxC= 1.61D-01 DCOld= 1.00D+10 DXMaxT= 5.05D-01 DXLimC= 3.00D+00 Rises=F
 Variable       Old X    -DE/DX   Delta X   Delta X   Delta X     New X
                                 (Linear)    (Quad)   (Total)
    R1        2.74655   0.04859   0.08105   0.05556   0.13654   2.88310
    R2        2.68079   0.00189   0.00495   0.00168   0.00679   2.68758
    R3        2.37316  -0.02873  -0.01693  -0.03986  -0.05679   2.31637
    R4        2.59470  -0.03850  -0.08030  -0.03615  -0.11664   2.47806
    R5        2.05697  -0.00302  -0.01017   0.00134  -0.00882   2.04815
    R6        2.62990  -0.01737  -0.04865   0.00085  -0.04795   2.58195
    R7        2.58565  -0.03573  -0.07881  -0.02657  -0.10519   2.48046
    R8        2.69561   0.02355   0.03856   0.02562   0.06423   2.75984
    R9        2.05657  -0.00063   0.00130  -0.00490  -0.00360   2.05296
   R10        2.82367  -0.02089  -0.06967  -0.00691  -0.07659   2.74708
   R11        2.64384   0.00222  -0.00440   0.01399   0.00968   2.65353
   R12        2.67680  -0.00987  -0.03640   0.01245  -0.02393   2.65286
   R13        2.63832  -0.00824  -0.01804  -0.00430  -0.02227   2.61605
   R14        2.05339  -0.00254  -0.00563  -0.00323  -0.00886   2.04453
   R15        2.63797  -0.00161   0.00147  -0.00722  -0.00577   2.63220
   R16        3.27020   0.00672   0.01487   0.00935   0.02422   3.29442
   R17        2.64382  -0.01229  -0.02910  -0.00504  -0.03421   2.60962
   R18        2.04548   0.00019   0.00373  -0.00484  -0.00110   2.04437
   R19        2.60901   0.00955   0.02258  -0.00125   0.02124   2.63025
   R20        2.05689  -0.00384  -0.01084  -0.00155  -0.01239   2.04450
   R21        3.27585   0.00583   0.01223   0.00953   0.02177   3.29761
    A1        1.91570  -0.01272  -0.01534  -0.04715  -0.06237   1.85334
    A2        2.10778  -0.00677  -0.02156  -0.01131  -0.03294   2.07485
    A3        2.25970   0.01950   0.03690   0.05846   0.09530   2.35500
    A4        2.19748   0.00256   0.02824  -0.02421   0.00380   2.20128
    A5        1.96338  -0.00918  -0.02037  -0.05294  -0.07319   1.89018
    A6        2.12233   0.00662  -0.00787   0.07715   0.06939   2.19172
    A7        2.13087   0.00324  -0.03368   0.07500   0.04083   2.17170
    A8        2.18004   0.00408  -0.01718   0.05775   0.04106   2.22110
    A9        2.15317   0.00274   0.00846  -0.00288   0.00580   2.15897
   A10        2.01197   0.00622   0.00910   0.04926   0.05824   2.07021
   A11        2.11805  -0.00896  -0.01755  -0.04638  -0.06405   2.05400
   A12        1.98910   0.00011   0.02950  -0.05850  -0.02912   1.95999
   A13        2.16739   0.00358  -0.01075   0.04584   0.03515   2.20255
   A14        2.12669  -0.00369  -0.01875   0.01266  -0.00604   2.12065
   A15        2.11893  -0.00706  -0.01490  -0.01912  -0.03409   2.08484
   A16        2.14979   0.00032  -0.01510   0.02874   0.01358   2.16337
   A17        2.01446   0.00674   0.03001  -0.00962   0.02051   2.03498
   A18        2.12901  -0.00124  -0.00600   0.00097  -0.00487   2.12414
   A19        2.12637  -0.00566  -0.01350  -0.02914  -0.04272   2.08365
   A20        2.02781   0.00690   0.01950   0.02817   0.04759   2.07540
   A21        2.11387  -0.00278  -0.01330   0.00620  -0.00706   2.10680
   A22        2.07226  -0.00007  -0.00223   0.00256   0.00031   2.07257
   A23        2.09705   0.00285   0.01553  -0.00875   0.00676   2.10381
   A24        2.14483  -0.00449  -0.01940   0.00062  -0.01882   2.12601
   A25        2.11631  -0.00127  -0.00355  -0.00834  -0.01188   2.10443
   A26        2.02205   0.00577   0.02295   0.00772   0.03070   2.05275
   A27        2.09441   0.00266   0.00837   0.00576   0.01398   2.10838
   A28        2.12943  -0.00484  -0.02026  -0.00521  -0.02539   2.10404
   A29        2.05935   0.00219   0.01189  -0.00056   0.01141   2.07076
   A30        2.06980  -0.00089   0.00032  -0.00393  -0.00374   2.06606
   A31        2.12897  -0.00008  -0.00099  -0.00001  -0.00094   2.12803
   A32        2.08441   0.00097   0.00067   0.00395   0.00468   2.08909
    D1        0.00014  -0.00000  -0.00002  -0.00006  -0.00009   0.00005
    D2       -3.14140   0.00000   0.00001   0.00014   0.00014  -3.14126
    D3       -3.14152  -0.00000  -0.00002  -0.00015  -0.00016   3.14150
    D4        0.00013   0.00000   0.00001   0.00006   0.00006   0.00019
    D5       -0.00011   0.00001   0.00004   0.00007   0.00011   0.00001
    D6        3.14156   0.00001   0.00004   0.00017   0.00021  -3.14141
    D7        0.00005  -0.00000  -0.00000  -0.00003  -0.00003   0.00001
    D8        3.14158  -0.00001  -0.00004  -0.00026  -0.00030   3.14127
    D9       -0.00025   0.00000   0.00002   0.00012   0.00014  -0.00012
   D10        3.14137  -0.00000  -0.00000  -0.00008  -0.00009   3.14129
   D11       -0.00011  -0.00000  -0.00003   0.00001  -0.00002  -0.00013
   D12        3.14150   0.00000   0.00001   0.00011   0.00012  -3.14157
   D13        0.00029  -0.00000   0.00001  -0.00012  -0.00011   0.00017
   D14       -3.14134   0.00000   0.00002   0.00008   0.00010  -3.14124
   D15       -3.14132  -0.00001  -0.00003  -0.00023  -0.00025  -3.14157
   D16        0.00024  -0.00000  -0.00001  -0.00003  -0.00004   0.00020
   D17       -0.00003   0.00001   0.00003   0.00027   0.00030   0.00027
   D18       -3.14157   0.00000   0.00002   0.00024   0.00025  -3.14131
   D19       -3.14158   0.00000   0.00000   0.00005   0.00006  -3.14153
   D20        0.00006  -0.00000  -0.00001   0.00002   0.00001   0.00008
   D21        3.14140   0.00000   0.00001   0.00005   0.00007   3.14147
   D22       -0.00024   0.00000   0.00002   0.00008   0.00010  -0.00014
   D23       -0.00024   0.00000   0.00002   0.00008   0.00011  -0.00014
   D24        3.14130   0.00000   0.00003   0.00011   0.00014   3.14145
   D25       -3.14141  -0.00000  -0.00001  -0.00004  -0.00005  -3.14146
   D26        0.00025  -0.00000  -0.00002  -0.00004  -0.00006   0.00019
   D27        0.00023  -0.00000  -0.00002  -0.00007  -0.00009   0.00014
   D28       -3.14129  -0.00000  -0.00002  -0.00007  -0.00010  -3.14139
   D29        0.00006  -0.00000  -0.00001  -0.00003  -0.00004   0.00003
   D30       -3.14156  -0.00000  -0.00001  -0.00001  -0.00002  -3.14158
   D31       -3.14148  -0.00000  -0.00001  -0.00006  -0.00007  -3.14156
   D32        0.00008  -0.00000  -0.00001  -0.00004  -0.00005   0.00003
   D33        0.00014  -0.00000  -0.00002  -0.00004  -0.00005   0.00008
   D34       -3.14150  -0.00000  -0.00000  -0.00002  -0.00002  -3.14152
   D35       -3.14142  -0.00000  -0.00002  -0.00006  -0.00007  -3.14150
   D36        0.00012  -0.00000  -0.00001  -0.00003  -0.00004   0.00008
   D37       -0.00004   0.00000   0.00000   0.00000   0.00001  -0.00004
   D38        3.14157   0.00000   0.00000   0.00001   0.00001   3.14158
   D39        3.14149   0.00000   0.00001   0.00001   0.00001   3.14150
   D40       -0.00009   0.00000   0.00000   0.00001   0.00002  -0.00007
   D41       -0.00015   0.00000   0.00002   0.00005   0.00007  -0.00008
   D42        3.14149   0.00000   0.00000   0.00003   0.00003   3.14152
   D43        3.14143   0.00000   0.00002   0.00005   0.00006   3.14149
   D44       -0.00012   0.00000   0.00000   0.00002   0.00003  -0.00009
         Item               Value     Threshold  Converged?
 Maximum Force            0.048590     0.000450     NO 
 RMS     Force            0.009608     0.000300     NO 
 Maximum Displacement     0.161464     0.001800     NO 
 RMS     Displacement     0.041313     0.001200     NO 
 Predicted change in Energy=-1.595040D-02
 Lowest energy point so far.  Saving SCF results.
 GradGradGradGradGradGradGradGradGradGradGradGradGradGradGradGradGradGrad

 Leave Link  103 at Wed Jul  6 03:17:33 2022, MaxMem=   671088640 cpu:               0.1 elap:               0.1
 (Enter /gpfs/software/gaussian16/sse4/tar/g16/l202.exe)
                          Input orientation:                          
 ---------------------------------------------------------------------
 Center     Atomic      Atomic             Coordinates (Angstroms)
 Number     Number       Type             X           Y           Z
 ---------------------------------------------------------------------
      1          6           0       -8.030824   -1.569643    6.741114
      2          6           0       -7.070771   -2.641197    7.248793
      3          6           0       -5.880032   -2.903668    6.766260
      4          6           0       -7.372236   -0.929516    5.655218
      5          6           0       -6.179261   -1.199374    5.178869
      6          6           0       -5.309648   -2.242994    5.715086
      7          1           0       -5.810845   -0.617847    4.338440
      8          8           0       -9.117050   -1.438134    7.293685
      9          1           0       -7.540935   -3.152903    8.080537
     10          6           0       -3.995338   -2.501151    5.150139
     11          6           0       -3.194759   -3.515528    5.699550
     12          6           0       -1.936322   -3.800946    5.198246
     13          6           0       -3.454412   -1.791079    4.066649
     14          6           0       -2.199365   -2.073871    3.564749
     15          6           0       -1.419718   -3.083262    4.122040
     16         17           0        0.162159   -3.416300    3.464887
     17         17           0       -1.008081   -5.076980    5.939397
     18          1           0       -1.802325   -1.513594    2.728709
     19          1           0       -4.015864   -0.996014    3.594408
     20          1           0       -3.567375   -4.091228    6.536373
 ---------------------------------------------------------------------
                    Distance matrix (angstroms):
                    1          2          3          4          5
     1  C    0.000000
     2  C    1.525669   0.000000
     3  C    2.531040   1.311331   0.000000
     4  C    1.422206   2.358010   2.712631   0.000000
     5  C    2.450714   2.675487   2.348184   1.312602   0.000000
     6  C    2.985119   2.369045   1.366307   2.446034   1.460445
     7  H    3.406914   3.761849   3.335277   2.066153   1.086381
     8  O    1.225772   2.374160   3.592249   2.446965   3.627680
     9  H    2.130905   1.083834   2.132613   3.294553   3.753680
    10  C    4.436671   3.725888   2.515141   3.758801   2.542630
    11  C    5.315905   4.264748   2.953461   4.913323   3.813519
    12  C    6.670989   5.649099   4.337812   6.164665   4.977055
    13  C    5.305218   4.891501   3.795969   4.314532   3.001990
    14  C    6.659539   6.133892   4.948288   5.695456   4.382887
    15  C    7.270304   6.473516   5.188310   6.513197   5.226774
    16  Cl   9.014920   8.199634   6.904341   8.230964   6.932972
    17  Cl   7.890696   6.663615   5.398416   7.601624   6.508098
    18  H    7.409233   7.032721   5.904390   6.318981   5.025891
    19  H    5.133294   5.039207   4.144263   3.939111   2.689267
    20  H    5.130563   3.857967   2.609890   5.024920   4.126450
                    6          7          8          9         10
     6  C    0.000000
     7  H    2.188025   0.000000
     8  O    4.199534   4.509694   0.000000
     9  H    3.376675   4.839732   2.458395   0.000000
    10  C    1.453691   2.738933   5.653028   4.645779   0.000000
    11  C    2.468266   4.134377   6.475366   4.968887   1.404186
    12  C    3.751488   5.087564   7.844526   6.335553   2.435431
    13  C    2.522592   2.646340   6.527158   5.887743   1.403835
    14  C    3.785025   3.970062   7.884383   7.077360   2.433424
    15  C    4.286654   5.040545   8.486148   7.289983   2.833666
    16  Cl   6.031642   6.653661  10.231156   8.983944   4.578467
    17  Cl   5.156091   6.746367   8.990588   7.138959   4.022627
    18  H    4.663881   4.411556   8.622639   8.016298   3.412902
    19  H    2.779588   1.979532   6.316820   6.099479   2.164754
    20  H    2.669456   4.682781   6.197686   4.365096   2.152474
                   11         12         13         14         15
    11  C    0.000000
    12  C    1.384352   0.000000
    13  C    2.389039   2.761281   0.000000
    14  C    2.761623   2.391714   1.380949   0.000000
    15  C    2.413745   1.392900   2.410972   1.391867   0.000000
    16  Cl   4.033914   2.748838   4.010368   2.718250   1.745021
    17  Cl   2.697633   1.743330   4.504317   4.009586   2.728946
    18  H    3.843502   3.368761   2.143939   1.081903   2.133452
    19  H    3.384345   3.842452   1.081836   2.112422   3.372681
    20  H    1.081919   2.129597   3.376831   3.843402   3.384884
                   16         17         18         19         20
    16  Cl   0.000000
    17  Cl   3.201643   0.000000
    18  H    2.832215   4.861796   0.000000
    19  H    4.830160   5.585698   2.432505   0.000000
    20  H    4.878420   2.806791   4.925232   4.293793   0.000000
 Stoichiometry    C12H5Cl2O(1-)
 Framework group  C1[X(C12H5Cl2O)]
 Deg. of freedom    54
 Full point group                 C1      NOp   1
 RotChk:  IX=0 Diff= 3.48D-03
 Largest Abelian subgroup         C1      NOp   1
 Largest concise Abelian subgroup C1      NOp   1
                         Standard orientation:                         
 ---------------------------------------------------------------------
 Center     Atomic      Atomic             Coordinates (Angstroms)
 Number     Number       Type             X           Y           Z
 ---------------------------------------------------------------------
      1          6           0        4.677403    0.069403    0.000125
      2          6           0        3.648591    1.195997    0.000072
      3          6           0        2.345126    1.052586   -0.000083
      4          6           0        3.936226   -1.144404   -0.000098
      5          6           0        2.630461   -1.278198   -0.000315
      6          6           0        1.700513   -0.152100   -0.000212
      7          1           0        2.210102   -2.279957   -0.000444
      8          8           0        5.869194    0.356022    0.000180
      9          1           0        4.178967    2.141194   -0.000105
     10          6           0        0.261131   -0.355570   -0.000029
     11          6           0       -0.593654    0.758469   -0.000015
     12          6           0       -1.970933    0.618707    0.000008
     13          6           0       -0.352197   -1.618337    0.000152
     14          6           0       -1.725818   -1.760413    0.000169
     15          6           0       -2.557761   -0.644544    0.000049
     16         17           0       -4.289736   -0.857526   -0.000029
     17         17           0       -2.959468    2.054674    0.000002
     18          1           0       -2.177008   -2.743745    0.000297
     19          1           0        0.245210   -2.520265    0.000339
     20          1           0       -0.168880    1.753514   -0.000012
 ---------------------------------------------------------------------
 Rotational constants (GHZ):           1.4240237           0.2032094           0.1778326
 Leave Link  202 at Wed Jul  6 03:17:33 2022, MaxMem=   671088640 cpu:               0.1 elap:               0.0
 (Enter /gpfs/software/gaussian16/sse4/tar/g16/l301.exe)
 Standard basis: 6-311+G(d,p) (5D, 7F)
 Ernie: Thresh=  0.10000D-02 Tol=  0.10000D-05 Strict=F.
 There are   391 symmetry adapted cartesian basis functions of A   symmetry.
 There are   376 symmetry adapted basis functions of A   symmetry.
   376 basis functions,   614 primitive gaussians,   391 cartesian basis functions
    60 alpha electrons       60 beta electrons
       nuclear repulsion energy      1018.8143545018 Hartrees.
 IExCor= 4336 DFT=T Ex+Corr=M062X ExCW=0 ScaHFX=  0.540000
 ScaDFX=  1.000000  1.000000  1.000000  1.000000 ScalE2=  1.000000  1.000000
 IRadAn=      5 IRanWt=     -1 IRanGd=            0 ICorTp=0 IEmpDi=  4
 NAtoms=   20 NActive=   20 NUniq=   20 SFac= 1.00D+00 NAtFMM=   60 NAOKFM=F Big=F
 Integral buffers will be    131072 words long.
 Raffenetti 2 integral format.
 Two-electron integral symmetry is turned on.
 Leave Link  301 at Wed Jul  6 03:17:33 2022, MaxMem=   671088640 cpu:               0.4 elap:               0.1
 (Enter /gpfs/software/gaussian16/sse4/tar/g16/l302.exe)
 NPDir=0 NMtPBC=     1 NCelOv=     1 NCel=       1 NClECP=     1 NCelD=      1
         NCelK=      1 NCelE2=     1 NClLst=     1 CellRange=     0.0.
 One-electron integrals computed using PRISM.
 One-electron integral symmetry used in STVInt
 NBasis=   376 RedAO= T EigKep=  1.03D-06  NBF=   376
 NBsUse=   372 1.00D-06 EigRej=  5.00D-07 NBFU=   372
 Precomputing XC quadrature grid using
 IXCGrd= 4 IRadAn=           5 IRanWt=          -1 IRanGd=           0 AccXCQ= 0.00D+00.
 Generated NRdTot=       0 NPtTot=           0 NUsed=           0 NTot=          32
 NSgBfM=   385   385   385   385   385 MxSgAt=    20 MxSgA2=    20.
 Leave Link  302 at Wed Jul  6 03:17:34 2022, MaxMem=   671088640 cpu:               2.2 elap:               0.5
[truncated: 1,292,431 more chars]
