# Supplementary material for: Gas Phase Reactivity of Isomeric Hydroxylated Polychlorinated Biphenyls
Source: J Am Soc Mass Spectrom. 2024 Apr 19;35(5):1021–9. doi: 10.1021/jasms.4c00035 (PMC11066962; doi:10.1021/jasms.4c00035)
Supplement: Supplementary file 3 — js4c00035_si_003.zip [file js4c00035_si_003.zip › Claculated geometries/4-OH-CB35__5_3_s.out]

 Entering Gaussian System, Link 0=/gpfs/software/gaussian16/sse4/tar/g16/g16
 Initial command:
 /gpfs/software/gaussian16/sse4/tar/g16/l1.exe "/tmp/Gau-255024.inp" -scrdir="/tmp/"
 Entering Link 1 = /gpfs/software/gaussian16/sse4/tar/g16/l1.exe PID=    255180.
  
 Copyright (c) 1988,1990,1992,1993,1995,1998,2003,2009,2016,
            Gaussian, Inc.  All Rights Reserved.
  
 This is part of the Gaussian(R) 16 program.  It is based on
 the Gaussian(R) 09 system (copyright 2009, Gaussian, Inc.),
 the Gaussian(R) 03 system (copyright 2003, Gaussian, Inc.),
 the Gaussian(R) 98 system (copyright 1998, Gaussian, Inc.),
 the Gaussian(R) 94 system (copyright 1995, Gaussian, Inc.),
 the Gaussian 92(TM) system (copyright 1992, Gaussian, Inc.),
 the Gaussian 90(TM) system (copyright 1990, Gaussian, Inc.),
 the Gaussian 88(TM) system (copyright 1988, Gaussian, Inc.),
 the Gaussian 86(TM) system (copyright 1986, Carnegie Mellon
 University), and the Gaussian 82(TM) system (copyright 1983,
 Carnegie Mellon University). Gaussian is a federally registered
 trademark of Gaussian, Inc.
  
 This software contains proprietary and confidential information,
 including trade secrets, belonging to Gaussian, Inc.
  
 This software is provided under written license and may be
 used, copied, transmitted, or stored only in accord with that
 written license.
  
 The following legend is applicable only to US Government
 contracts under FAR:
  
                    RESTRICTED RIGHTS LEGEND
  
 Use, reproduction and disclosure by the US Government is
 subject to restrictions as set forth in subparagraphs (a)
 and (c) of the Commercial Computer Software - Restricted
 Rights clause in FAR 52.227-19.
  
 Gaussian, Inc.
 340 Quinnipiac St., Bldg. 40, Wallingford CT 06492
  
  
 ---------------------------------------------------------------
 Warning -- This program may not be used in any manner that
 competes with the business of Gaussian, Inc. or will provide
 assistance to any competitor of Gaussian, Inc.  The licensee
 of this program is prohibited from giving any competitor of
 Gaussian, Inc. access to this program.  By using this program,
 the user acknowledges that Gaussian, Inc. is engaged in the
 business of creating and licensing software in the field of
 computational chemistry and represents and warrants to the
 licensee that it is not a competitor of Gaussian, Inc. and that
 it will not use this program in any manner prohibited above.
 ---------------------------------------------------------------
  

 Cite this work as:
 Gaussian 16, Revision A.03,
 M. J. Frisch, G. W. Trucks, H. B. Schlegel, G. E. Scuseria, 
 M. A. Robb, J. R. Cheeseman, G. Scalmani, V. Barone, 
 G. A. Petersson, H. Nakatsuji, X. Li, M. Caricato, A. V. Marenich, 
 J. Bloino, B. G. Janesko, R. Gomperts, B. Mennucci, H. P. Hratchian, 
 J. V. Ortiz, A. F. Izmaylov, J. L. Sonnenberg, D. Williams-Young, 
 F. Ding, F. Lipparini, F. Egidi, J. Goings, B. Peng, A. Petrone, 
 T. Henderson, D. Ranasinghe, V. G. Zakrzewski, J. Gao, N. Rega, 
 G. Zheng, W. Liang, M. Hada, M. Ehara, K. Toyota, R. Fukuda, 
 J. Hasegawa, M. Ishida, T. Nakajima, Y. Honda, O. Kitao, H. Nakai, 
 T. Vreven, K. Throssell, J. A. Montgomery, Jr., J. E. Peralta, 
 F. Ogliaro, M. J. Bearpark, J. J. Heyd, E. N. Brothers, K. N. Kudin, 
 V. N. Staroverov, T. A. Keith, R. Kobayashi, J. Normand, 
 K. Raghavachari, A. P. Rendell, J. C. Burant, S. S. Iyengar, 
 J. Tomasi, M. Cossi, J. M. Millam, M. Klene, C. Adamo, R. Cammi, 
 J. W. Ochterski, R. L. Martin, K. Morokuma, O. Farkas, 
 J. B. Foresman, and D. J. Fox, Gaussian, Inc., Wallingford CT, 2016.
 
 ******************************************
 Gaussian 16:  ES64L-G16RevA.03 25-Dec-2016
                 6-Jul-2022 
 ******************************************
 %Chk=checkpoint
 %Mem=5gb
 %NProc=5
 Will use up to    5 processors via shared memory.
 -------------------------------------------------
 #p M062X/6-311+G** opt int=ultrafine freq pop=nbo
 -------------------------------------------------
 1/18=20,19=15,26=4,38=1/1,3;
 2/9=110,12=2,17=6,18=5,40=1/2;
 3/5=4,6=6,7=111,11=2,25=1,30=1,71=1,74=-55,75=-5/1,2,3;
 4//1;
 5/5=2,38=5/2;
 6/7=2,8=2,9=2,10=2,28=1,40=1/1,7;
 7//1,2,3,16;
 1/18=20,19=15,26=4/3(2);
 2/9=110/2;
 99//99;
 2/9=110/2;
 3/5=4,6=6,7=111,11=2,25=1,30=1,71=1,74=-55,75=-5/1,2,3;
 4/5=5,16=3,69=1/1;
 5/5=2,38=5/2;
 7//1,2,3,16;
 1/18=20,19=15,26=4/3(-5);
 2/9=110/2;
 6/7=2,8=2,9=2,10=2,19=2,28=1,40=1/1,7;
 99/9=1/99;
 Leave Link    1 at Wed Jul  6 06:10:24 2022, MaxMem=   671088640 cpu:             359.4 elap:              90.0
 (Enter /gpfs/software/gaussian16/sse4/tar/g16/l101.exe)
 ---
 ...
 ---
 Symbolic Z-matrix:
 Charge = -1 Multiplicity = 1
 C                    -8.11599  -1.60301   6.82983 
 C                    -7.28586  -2.59648   7.33833 
 C                    -5.98237  -2.88648   6.81301 
 C                    -7.50263  -0.93512   5.74385 
 C                    -6.20736  -1.20708   5.20492 
 C                    -5.37288  -2.20424   5.71498 
 H                    -5.92566  -0.57475   4.36647 
 Cl                   -8.40198   0.34057   4.98458 
 O                    -9.26592  -1.36226   7.30916 
 H                    -7.71193  -3.14855   8.18429 
 C                    -3.96722  -2.51341   5.1452 
 C                    -3.1424   -3.51892   5.67009 
 C                    -1.86254  -3.79776   5.14813 
 C                    -3.36438  -1.81446   4.03397 
 C                    -2.07386  -2.0972    3.50933 
 C                    -1.32816  -3.09046   4.07124 
 Cl                    0.23725  -3.43503   3.43627 
 H                    -1.62884  -1.55768   2.66442 
 H                    -3.87821  -1.01302   3.52497 
 H                    -3.43552  -4.14767   6.51207 
 
 ITRead=  0  0  0  0  0  0  0  0  0  0  0  0  0  0  0  0  0  0  0  0
 MicOpt= -1 -1 -1 -1 -1 -1 -1 -1 -1 -1 -1 -1 -1 -1 -1 -1 -1 -1 -1 -1
 NAtoms=     20 NQM=       20 NQMF=       0 NMMI=      0 NMMIF=      0
                NMic=       0 NMicF=      0.
                    Isotopes and Nuclear Properties:
 (Nuclear quadrupole moments (NQMom) in fm**2, nuclear magnetic moments (NMagM)
  in nuclear magnetons)

  Atom         1           2           3           4           5           6           7           8           9          10
 IAtWgt=          12          12          12          12          12          12           1          35          16           1
 AtmWgt=  12.0000000  12.0000000  12.0000000  12.0000000  12.0000000  12.0000000   1.0078250  34.9688527  15.9949146   1.0078250
 NucSpn=           0           0           0           0           0           0           1           3           0           1
 AtZEff=  -0.0000000  -0.0000000  -0.0000000  -0.0000000  -0.0000000  -0.0000000  -0.0000000  -0.0000000  -0.0000000  -0.0000000
 NQMom=    0.0000000   0.0000000   0.0000000   0.0000000   0.0000000   0.0000000   0.0000000  -8.1650000   0.0000000   0.0000000
 NMagM=    0.0000000   0.0000000   0.0000000   0.0000000   0.0000000   0.0000000   2.7928460   0.8218740   0.0000000   2.7928460
 AtZNuc=   6.0000000   6.0000000   6.0000000   6.0000000   6.0000000   6.0000000   1.0000000  17.0000000   8.0000000   1.0000000

  Atom        11          12          13          14          15          16          17          18          19          20
 IAtWgt=          12          12          12          12          12          12          35           1           1           1
 AtmWgt=  12.0000000  12.0000000  12.0000000  12.0000000  12.0000000  12.0000000  34.9688527   1.0078250   1.0078250   1.0078250
 NucSpn=           0           0           0           0           0           0           3           1           1           1
 AtZEff=  -0.0000000  -0.0000000  -0.0000000  -0.0000000  -0.0000000  -0.0000000  -0.0000000  -0.0000000  -0.0000000  -0.0000000
 NQMom=    0.0000000   0.0000000   0.0000000   0.0000000   0.0000000   0.0000000  -8.1650000   0.0000000   0.0000000   0.0000000
 NMagM=    0.0000000   0.0000000   0.0000000   0.0000000   0.0000000   0.0000000   0.8218740   2.7928460   2.7928460   2.7928460
 AtZNuc=   6.0000000   6.0000000   6.0000000   6.0000000   6.0000000   6.0000000  17.0000000   1.0000000   1.0000000   1.0000000
 Leave Link  101 at Wed Jul  6 06:11:38 2022, MaxMem=   671088640 cpu:               0.8 elap:               0.2
 (Enter /gpfs/software/gaussian16/sse4/tar/g16/l103.exe)

 GradGradGradGradGradGradGradGradGradGradGradGradGradGradGradGradGradGrad
 Berny optimization.
 Initialization pass.
                           ----------------------------
                           !    Initial Parameters    !
                           ! (Angstroms and Degrees)  !
 --------------------------                            --------------------------
 ! Name  Definition              Value          Derivative Info.                !
 --------------------------------------------------------------------------------
 ! R1    R(1,2)                  1.3909         estimate D2E/DX2                !
 ! R2    R(1,4)                  1.4148         estimate D2E/DX2                !
 ! R3    R(1,9)                  1.2689         estimate D2E/DX2                !
 ! R4    R(2,3)                  1.435          estimate D2E/DX2                !
 ! R5    R(2,10)                 1.0963         estimate D2E/DX2                !
 ! R6    R(3,6)                  1.4292         estimate D2E/DX2                !
 ! R7    R(4,5)                  1.429          estimate D2E/DX2                !
 ! R8    R(4,8)                  1.7357         estimate D2E/DX2                !
 ! R9    R(5,6)                  1.3967         estimate D2E/DX2                !
 ! R10   R(5,7)                  1.0873         estimate D2E/DX2                !
 ! R11   R(6,11)                 1.5479         estimate D2E/DX2                !
 ! R12   R(11,12)                1.4025         estimate D2E/DX2                !
 ! R13   R(11,14)                1.4446         estimate D2E/DX2                !
 ! R14   R(12,13)                1.41           estimate D2E/DX2                !
 ! R15   R(12,20)                1.091          estimate D2E/DX2                !
 ! R16   R(13,16)                1.3948         estimate D2E/DX2                !
 ! R17   R(14,15)                1.4215         estimate D2E/DX2                !
 ! R18   R(14,19)                1.0795         estimate D2E/DX2                !
 ! R19   R(15,16)                1.3632         estimate D2E/DX2                !
 ! R20   R(15,18)                1.0968         estimate D2E/DX2                !
 ! R21   R(16,17)                1.7241         estimate D2E/DX2                !
 ! A1    A(2,1,4)              111.0424         estimate D2E/DX2                !
 ! A2    A(2,1,9)              122.567          estimate D2E/DX2                !
 ! A3    A(4,1,9)              126.3906         estimate D2E/DX2                !
 ! A4    A(1,2,3)              123.5487         estimate D2E/DX2                !
 ! A5    A(1,2,10)             114.1934         estimate D2E/DX2                !
 ! A6    A(3,2,10)             122.2579         estimate D2E/DX2                !
 ! A7    A(2,3,6)              124.9014         estimate D2E/DX2                !
 ! A8    A(1,4,5)              126.3412         estimate D2E/DX2                !
 ! A9    A(1,4,8)              117.2646         estimate D2E/DX2                !
 ! A10   A(5,4,8)              116.3942         estimate D2E/DX2                !
 ! A11   A(4,5,6)              122.6617         estimate D2E/DX2                !
 ! A12   A(4,5,7)              114.5177         estimate D2E/DX2                !
 ! A13   A(6,5,7)              122.8206         estimate D2E/DX2                !
 ! A14   A(3,6,5)              111.5046         estimate D2E/DX2                !
 ! A15   A(3,6,11)             125.0796         estimate D2E/DX2                !
 ! A16   A(5,6,11)             123.4158         estimate D2E/DX2                !
 ! A17   A(6,11,12)            122.6498         estimate D2E/DX2                !
 ! A18   A(6,11,14)            124.4349         estimate D2E/DX2                !
 ! A19   A(12,11,14)           112.9152         estimate D2E/DX2                !
 ! A20   A(11,12,13)           122.4839         estimate D2E/DX2                !
 ! A21   A(11,12,20)           122.9591         estimate D2E/DX2                !
 ! A22   A(13,12,20)           114.557          estimate D2E/DX2                !
 ! A23   A(12,13,16)           122.2261         estimate D2E/DX2                !
 ! A24   A(11,14,15)           124.5092         estimate D2E/DX2                !
 ! A25   A(11,14,19)           121.5519         estimate D2E/DX2                !
 ! A26   A(15,14,19)           113.9389         estimate D2E/DX2                !
 ! A27   A(14,15,16)           119.3016         estimate D2E/DX2                !
 ! A28   A(14,15,18)           123.6989         estimate D2E/DX2                !
 ! A29   A(16,15,18)           116.9995         estimate D2E/DX2                !
 ! A30   A(13,16,15)           118.564          estimate D2E/DX2                !
 ! A31   A(13,16,17)           122.0637         estimate D2E/DX2                !
 ! A32   A(15,16,17)           119.3723         estimate D2E/DX2                !
 ! D1    D(4,1,2,3)              0.0099         estimate D2E/DX2                !
 ! D2    D(4,1,2,10)          -179.9894         estimate D2E/DX2                !
 ! D3    D(9,1,2,3)           -179.9942         estimate D2E/DX2                !
 ! D4    D(9,1,2,10)             0.0065         estimate D2E/DX2                !
 ! D5    D(2,1,4,5)             -0.0096         estimate D2E/DX2                !
 ! D6    D(2,1,4,8)            179.9885         estimate D2E/DX2                !
 ! D7    D(9,1,4,5)            179.9947         estimate D2E/DX2                !
 ! D8    D(9,1,4,8)             -0.0073         estimate D2E/DX2                !
 ! D9    D(1,2,3,6)              0.0028         estimate D2E/DX2                !
 ! D10   D(10,2,3,6)          -179.9979         estimate D2E/DX2                !
 ! D11   D(2,3,6,5)             -0.0158         estimate D2E/DX2                !
 ! D12   D(2,3,6,11)           179.9878         estimate D2E/DX2                !
 ! D13   D(1,4,5,6)             -0.0041         estimate D2E/DX2                !
 ! D14   D(1,4,5,7)            179.9939         estimate D2E/DX2                !
 ! D15   D(8,4,5,6)            179.9979         estimate D2E/DX2                !
 ! D16   D(8,4,5,7)             -0.0041         estimate D2E/DX2                !
 ! D17   D(4,5,6,3)              0.016          estimate D2E/DX2                !
 ! D18   D(4,5,6,11)          -179.9875         estimate D2E/DX2                !
 ! D19   D(7,5,6,3)           -179.9818         estimate D2E/DX2                !
 ! D20   D(7,5,6,11)             0.0146         estimate D2E/DX2                !
 ! D21   D(3,6,11,12)           -0.0038         estimate D2E/DX2                !
 ! D22   D(3,6,11,14)          180.0            estimate D2E/DX2                !
 ! D23   D(5,6,11,12)         -179.9998         estimate D2E/DX2                !
 ! D24   D(5,6,11,14)            0.004          estimate D2E/DX2                !
 ! D25   D(6,11,12,13)         179.9878         estimate D2E/DX2                !
 ! D26   D(6,11,12,20)          -0.0154         estimate D2E/DX2                !
 ! D27   D(14,11,12,13)         -0.0155         estimate D2E/DX2                !
 ! D28   D(14,11,12,20)        179.9812         estimate D2E/DX2                !
 ! D29   D(6,11,14,15)        -179.9882         estimate D2E/DX2                !
 ! D30   D(6,11,14,19)           0.0155         estimate D2E/DX2                !
 ! D31   D(12,11,14,15)          0.0152         estimate D2E/DX2                !
 ! D32   D(12,11,14,19)       -179.981          estimate D2E/DX2                !
 ! D33   D(11,12,13,16)          0.0044         estimate D2E/DX2                !
 ! D34   D(20,12,13,16)       -179.9926         estimate D2E/DX2                !
 ! D35   D(12,13,16,15)          0.0092         estimate D2E/DX2                !
 ! D36   D(12,13,16,17)       -179.9944         estimate D2E/DX2                !
 ! D37   D(11,14,15,16)         -0.003          estimate D2E/DX2                !
 ! D38   D(11,14,15,18)        179.9981         estimate D2E/DX2                !
 ! D39   D(19,14,15,16)        179.9935         estimate D2E/DX2                !
 ! D40   D(19,14,15,18)         -0.0054         estimate D2E/DX2                !
 ! D41   D(14,15,16,13)         -0.0096         estimate D2E/DX2                !
 ! D42   D(14,15,16,17)        179.994          estimate D2E/DX2                !
 ! D43   D(18,15,16,13)        179.9893         estimate D2E/DX2                !
 ! D44   D(18,15,16,17)         -0.0071         estimate D2E/DX2                !
 --------------------------------------------------------------------------------
 Trust Radius=3.00D-01 FncErr=1.00D-07 GrdErr=1.00D-06 EigMax=2.50D+02 EigMin=1.00D-04
 Number of steps in this run=    107 maximum allowed number of steps=    120.
 GradGradGradGradGradGradGradGradGradGradGradGradGradGradGradGradGradGrad

 Leave Link  103 at Wed Jul  6 06:12:54 2022, MaxMem=   671088640 cpu:               0.1 elap:               0.0
 (Enter /gpfs/software/gaussian16/sse4/tar/g16/l202.exe)
                          Input orientation:                          
 ---------------------------------------------------------------------
 Center     Atomic      Atomic             Coordinates (Angstroms)
 Number     Number       Type             X           Y           Z
 ---------------------------------------------------------------------
      1          6           0       -8.115990   -1.603010    6.829830
      2          6           0       -7.285860   -2.596480    7.338330
      3          6           0       -5.982370   -2.886480    6.813010
      4          6           0       -7.502630   -0.935120    5.743850
      5          6           0       -6.207360   -1.207080    5.204920
      6          6           0       -5.372880   -2.204240    5.714980
      7          1           0       -5.925660   -0.574750    4.366470
      8         17           0       -8.401980    0.340570    4.984580
      9          8           0       -9.265920   -1.362260    7.309160
     10          1           0       -7.711930   -3.148550    8.184290
     11          6           0       -3.967220   -2.513410    5.145200
     12          6           0       -3.142400   -3.518920    5.670090
     13          6           0       -1.862540   -3.797760    5.148130
     14          6           0       -3.364380   -1.814460    4.033970
     15          6           0       -2.073860   -2.097200    3.509330
     16          6           0       -1.328160   -3.090460    4.071240
     17         17           0        0.237250   -3.435030    3.436270
     18          1           0       -1.628840   -1.557680    2.664420
     19          1           0       -3.878210   -1.013020    3.524970
     20          1           0       -3.435520   -4.147670    6.512070
 ---------------------------------------------------------------------
                    Distance matrix (angstroms):
                    1          2          3          4          5
     1  C    0.000000
     2  C    1.390924   0.000000
     3  C    2.489962   1.434973   0.000000
     4  C    1.414793   2.312893   2.694828   0.000000
     5  C    2.537708   2.764965   2.336013   1.429032   0.000000
     6  C    3.021427   2.539411   1.429195   2.479382   1.396727
     7  H    3.452971   3.843109   3.366433   2.124589   1.087288
     8  Cl   2.695226   3.925828   4.428490   1.735715   2.694462
     9  O    1.268880   2.333407   3.653917   2.396213   3.715736
    10  H    2.094402   1.096342   2.222716   3.301337   3.861306
    11  C    4.569365   3.978705   2.642272   3.917717   2.593895
    12  C    5.454567   4.560941   3.125968   5.068833   3.867165
    13  C    6.837447   5.970967   4.535996   6.352968   5.058884
    14  C    5.517186   5.187326   3.965623   4.563118   3.134098
    15  C    6.912111   6.486560   5.178196   5.984568   4.555564
    16  C    7.476427   6.812641   5.405606   6.750348   5.351537
    17  Cl   9.200498   8.516245   7.098377   8.454597   7.044493
    18  H    7.709462   7.411236   6.158712   6.661222   5.247848
    19  H    5.406382   5.353610   4.329959   4.250402   2.878338
    20  H    5.336953   4.232495   2.857903   5.239468   4.247212
                    6          7          8          9         10
     6  C    0.000000
     7  H    2.186157   0.000000
     8  Cl   4.023057   2.711463   0.000000
     9  O    4.290233   4.520723   3.008271   0.000000
    10  H    3.529925   4.938720   4.784169   2.524197   0.000000
    11  C    1.547939   2.863618   5.276182   5.838158   4.864393
    12  C    2.589486   4.256066   6.559632   6.695911   5.228669
    13  C    3.896551   5.244781   7.740594   8.087753   6.622319
    14  C    2.647979   2.864890   5.561046   6.764579   6.156797
    15  C    3.969872   4.229528   6.940042   8.167287   7.399218
    16  C    4.455000   5.249092   7.914865   8.745218   7.594279
    17  Cl   6.179071   6.857692   9.554513  10.469283   9.263651
    18  H    4.872555   4.725017   7.406883   8.940738   8.366828
    19  H    2.906749   2.256602   4.942384   6.593139   6.400559
    20  H    2.857558   4.854910   6.866094   6.510563   4.699175
                   11         12         13         14         15
    11  C    0.000000
    12  C    1.402458   0.000000
    13  C    2.465612   1.410048   0.000000
    14  C    1.444569   2.373046   2.725868   0.000000
    15  C    2.536555   2.798562   2.371123   1.421489   0.000000
    16  C    2.907063   2.455884   1.394822   2.403280   1.363223
    17  Cl   4.631133   4.052039   2.733342   3.994400   2.671396
    18  H    3.540580   3.895045   3.352818   2.225691   1.096812
    19  H    2.210031   3.379718   3.801625   1.079541   2.105082
    20  H    2.195870   1.090952   2.111169   3.404396   3.882653
                   16         17         18         19         20
    16  C    0.000000
    17  Cl   1.724072   0.000000
    18  H    2.102134   2.757261   0.000000
    19  H    3.334205   4.776087   2.469183   0.000000
    20  H    3.393569   4.843309   4.977605   4.352559   0.000000
 Stoichiometry    C12H5Cl2O(1-)
 Framework group  C1[X(C12H5Cl2O)]
 Deg. of freedom    54
 Full point group                 C1      NOp   1
 Largest Abelian subgroup         C1      NOp   1
 Largest concise Abelian subgroup C1      NOp   1
                         Standard orientation:                         
 ---------------------------------------------------------------------
 Center     Atomic      Atomic             Coordinates (Angstroms)
 Number     Number       Type             X           Y           Z
 ---------------------------------------------------------------------
      1          6           0        3.614519    0.845160    0.000058
      2          6           0        2.715787    1.906739   -0.000164
      3          6           0        1.290621    1.739258   -0.000247
      4          6           0        2.934964   -0.395745   -0.000040
      5          6           0        1.518601   -0.585604   -0.000135
      6          6           0        0.615277    0.479690   -0.000057
      7          1           0        1.202834   -1.626030   -0.000307
      8         17           0        3.906292   -1.834226   -0.000100
      9          8           0        4.872005    1.014825    0.000237
     10          1           0        3.188731    2.895824   -0.000285
     11          6           0       -0.921513    0.294245    0.000125
     12          6           0       -1.814162    1.375942    0.000197
     13          6           0       -3.213559    1.202962    0.000110
     14          6           0       -1.589755   -0.986470    0.000316
     15          6           0       -3.000785   -1.158595    0.000243
     16          6           0       -3.806995   -0.059322    0.000037
     17         17           0       -5.518637   -0.265973   -0.000211
     18          1           0       -3.494356   -2.138077    0.000361
     19          1           0       -1.035467   -1.912846    0.000593
     20          1           0       -1.485917    2.416342    0.000377
 ---------------------------------------------------------------------
 Rotational constants (GHZ):           1.5410249           0.1747226           0.1569298
 Leave Link  202 at Wed Jul  6 06:14:24 2022, MaxMem=   671088640 cpu:               0.0 elap:              44.5
 (Enter /gpfs/software/gaussian16/sse4/tar/g16/l301.exe)
 Standard basis: 6-311+G(d,p) (5D, 7F)
 Ernie: Thresh=  0.10000D-02 Tol=  0.10000D-05 Strict=F.
 There are   391 symmetry adapted cartesian basis functions of A   symmetry.
 There are   376 symmetry adapted basis functions of A   symmetry.
   376 basis functions,   614 primitive gaussians,   391 cartesian basis functions
    60 alpha electrons       60 beta electrons
       nuclear repulsion energy       988.8869652073 Hartrees.
 IExCor= 4336 DFT=T Ex+Corr=M062X ExCW=0 ScaHFX=  0.540000
 ScaDFX=  1.000000  1.000000  1.000000  1.000000 ScalE2=  1.000000  1.000000
 IRadAn=      5 IRanWt=     -1 IRanGd=            0 ICorTp=0 IEmpDi=  4
 NAtoms=   20 NActive=   20 NUniq=   20 SFac= 1.00D+00 NAtFMM=   60 NAOKFM=F Big=F
 Integral buffers will be    131072 words long.
 Raffenetti 2 integral format.
 Two-electron integral symmetry is turned on.
 Leave Link  301 at Wed Jul  6 06:15:54 2022, MaxMem=   671088640 cpu:               0.3 elap:              45.6
 (Enter /gpfs/software/gaussian16/sse4/tar/g16/l302.exe)
 NPDir=0 NMtPBC=     1 NCelOv=     1 NCel=       1 NClECP=     1 NCelD=      1
         NCelK=      1 NCelE2=     1 NClLst=     1 CellRange=     0.0.
 One-electron integrals computed using PRISM.
 One-electron integral symmetry used in STVInt
 NBasis=   376 RedAO= T EigKep=  1.41D-06  NBF=   376
 NBsUse=   372 1.00D-06 EigRej=  8.99D-07 NBFU=   372
 Precomputing XC quadrature grid using
 IXCGrd= 4 IRadAn=           5 IRanWt=          -1 IRanGd=           0 AccXCQ= 0.00D+00.
 Generated NRdTot=       0 NPtTot=           0 NUsed=           0 NTot=          32
 NSgBfM=   382   382   382   382   382 MxSgAt=    20 MxSgA2=    20.
 Leave Link  302 at Wed Jul  6 06:15:54 2022, MaxMem=   671088640 cpu:               1.7 elap:               0.4
 (Enter /gpfs/software/gaussian16/sse4/tar/g16/l303.exe)
 DipDrv:  MaxL=1.
 Leave Link  303 at Wed Jul  6 06:16:24 2022, MaxMem=   671088640 cpu:               0.2 elap:               0.1
 (Enter /gpfs/software/gaussian16/sse4/tar/g16/l401.exe)
 ExpMin= 4.38D-02 ExpMax= 1.06D+05 ExpMxC= 3.62D+03 IAcc=3 IRadAn=         5 AccDes= 0.00D+00
 Harris functional with IExCor= 1009 and IRadAn=       5 diagonalized for initial guess.
 HarFok:  IExCor= 1009 AccDes= 0.00D+00 IRadAn=         5 IDoV= 1 UseB2=F ITyADJ=14
 ICtDFT=  3500011 ScaDFX=  1.000000  1.000000  1.000000  1.000000
 FoFCou: FMM=F IPFlag=           0 FMFlag=      100000 FMFlg1=           0
         NFxFlg=           0 DoJE=T BraDBF=F KetDBF=T FulRan=T
         wScrn=  0.000000 ICntrl=       500 IOpCl=  0 I1Cent=   200000004 NGrid=           0
         NMat0=    1 NMatS0=      1 NMatT0=    0 NMatD0=    1 NMtDS0=    0 NMtDT0=    0
 Petite list used in FoFCou.
 Harris En= -1455.04947641276    
 JPrj=0 DoOrth=F DoCkMO=F.
 Leave Link  401 at Wed Jul  6 06:17:43 2022, MaxMem=   671088640 cpu:              17.1 elap:               3.4
 (Enter /gpfs/software/gaussian16/sse4/tar/g16/l502.exe)
 Integral symmetry usage will be decided dynamically.
 Closed shell SCF:
 Using DIIS extrapolation, IDIIS=  1040.
 NGot=   671088640 LenX=   670776934 LenY=   670623612
 Requested convergence on RMS density matrix=1.00D-08 within 128 cycles.
 Requested convergence on MAX density matrix=1.00D-06.
 Requested convergence on             energy=1.00D-06.
 No special actions if energy rises.
 Fock matrices will be formed incrementally for  20 cycles.

 Cycle   1  Pass 1  IDiag  1:
 FoFJK:  IHMeth= 1 ICntrl=       0 DoSepK=F KAlg= 0 I1Cent=           0 FoldK=F
 IRaf= 820000000 NMat=       1 IRICut=       1 DoRegI=T DoRafI=F ISym2E= 0 IDoP0=0 IntGTp=1.
 FoFCou: FMM=F IPFlag=           0 FMFlag=      100000 FMFlg1=           0
         NFxFlg=           0 DoJE=F BraDBF=F KetDBF=F FulRan=T
         wScrn=  0.000000 ICntrl=         0 IOpCl=  0 I1Cent=           0 NGrid=           0
         NMat0=    1 NMatS0=      1 NMatT0=    0 NMatD0=    1 NMtDS0=    0 NMtDT0=    0
 Symmetry not used in FoFCou.
 E= -1454.74564208621    
 DIIS: error= 5.19D-02 at cycle   1 NSaved=   1.
 NSaved= 1 IEnMin= 1 EnMin= -1454.74564208621     IErMin= 1 ErrMin= 5.19D-02
 ErrMax= 5.19D-02  0.00D+00 EMaxC= 1.00D-01 BMatC= 8.02D-01 BMatP= 8.02D-01
 IDIUse=3 WtCom= 4.81D-01 WtEn= 5.19D-01
 Coeff-Com:  0.100D+01
 Coeff-En:   0.100D+01
 Coeff:      0.100D+01
 Gap=    -0.293 Goal=   None    Shift=    0.000
 GapD=   -0.293 DampG=0.250 DampE=0.500 DampFc=0.2500 IDamp=-1.
 Damping current iteration by 2.50D-01
 RMSDP=1.62D+00 MaxDP=1.15D+02              OVMax= 9.64D-01

 Cycle   2  Pass 1  IDiag  1:
 RMSU=  3.53D-01    CP:  3.00D+00
 E= -1454.82710254885     Delta-E=       -0.081460462638 Rises=F Damp=T
 DIIS: error= 2.43D-02 at cycle   2 NSaved=   2.
 NSaved= 2 IEnMin= 2 EnMin= -1454.82710254885     IErMin= 2 ErrMin= 2.43D-02
 ErrMax= 2.43D-02  0.00D+00 EMaxC= 1.00D-01 BMatC= 1.92D-01 BMatP= 8.02D-01
 IDIUse=3 WtCom= 7.57D-01 WtEn= 2.43D-01
 Coeff-Com: -0.213D+00 0.121D+01
 Coeff-En:   0.427D+00 0.573D+00
 Coeff:     -0.582D-01 0.106D+01
 Gap=     0.019 Goal=   None    Shift=    0.000
 RMSDP=4.08D-01 MaxDP=2.72D+01 DE=-8.15D-02 OVMax= 9.32D-01

 Cycle   3  Pass 1  IDiag  1:
 RMSU=  2.48D-02    CP:  9.51D-01  2.30D-03
 E= -1454.97985853821     Delta-E=       -0.152755989369 Rises=F Damp=F
 DIIS: error= 5.41D-02 at cycle   3 NSaved=   3.
 NSaved= 3 IEnMin= 3 EnMin= -1454.97985853821     IErMin= 2 ErrMin= 2.43D-02
 ErrMax= 5.41D-02  0.00D+00 EMaxC= 1.00D-01 BMatC= 4.35D-01 BMatP= 1.92D-01
 IDIUse=2 WtCom= 0.00D+00 WtEn= 1.00D+00
 EnCoef did     2 forward-backward iterations
 Coeff-En:   0.545D-02 0.408D+00 0.586D+00
 Coeff:      0.545D-02 0.408D+00 0.586D+00
 Gap=     0.187 Goal=   None    Shift=    0.000
 RMSDP=3.33D-02 MaxDP=1.72D+00 DE=-1.53D-01 OVMax= 6.83D-01

 Cycle   4  Pass 1  IDiag  1:
 RMSU=  3.27D-02    CP:  1.00D+00  3.65D-03  8.18D-01
 E= -1454.49976405893     Delta-E=        0.480094479284 Rises=F Damp=F
 DIIS: error= 5.50D-02 at cycle   4 NSaved=   4.
 NSaved= 4 IEnMin= 3 EnMin= -1454.97985853821     IErMin= 2 ErrMin= 2.43D-02
 ErrMax= 5.50D-02  0.00D+00 EMaxC= 1.00D-01 BMatC= 7.23D-01 BMatP= 1.92D-01
 IDIUse=2 WtCom= 0.00D+00 WtEn= 1.00D+00
 Coeff-En:   0.000D+00 0.000D+00 0.594D+00 0.406D+00
 Coeff:      0.000D+00 0.000D+00 0.594D+00 0.406D+00
 Gap=     0.139 Goal=   None    Shift=    0.000
 RMSDP=3.16D-02 MaxDP=1.87D+00 DE= 4.80D-01 OVMax= 9.64D-01

 Cycle   5  Pass 1  IDiag  1:
 RMSU=  1.90D-02    CP:  9.51D-01  5.38D-04  7.06D-01  2.45D-01
 E= -1454.99151637763     Delta-E=       -0.491752318702 Rises=F Damp=F
 DIIS: error= 5.11D-02 at cycle   5 NSaved=   5.
 NSaved= 5 IEnMin= 5 EnMin= -1454.99151637763     IErMin= 2 ErrMin= 2.43D-02
 ErrMax= 5.11D-02  0.00D+00 EMaxC= 1.00D-01 BMatC= 4.50D-01 BMatP= 1.92D-01
 IDIUse=2 WtCom= 0.00D+00 WtEn= 1.00D+00
 EnCoef did     2 forward-backward iterations
 Coeff-En:   0.000D+00 0.000D+00 0.471D+00 0.296D+00 0.233D+00
 Coeff:      0.000D+00 0.000D+00 0.471D+00 0.296D+00 0.233D+00
 Gap=    -0.018 Goal=   None    Shift=    0.000
 RMSDP=1.11D-02 MaxDP=5.11D-01 DE=-4.92D-01 OVMax= 9.48D-01

 Cycle   6  Pass 1  IDiag  1:
 RMSU=  9.43D-03    CP:  9.82D-01  3.21D-03  7.94D-01  3.37D-01  8.09D-01
 E= -1455.18461350111     Delta-E=       -0.193097123479 Rises=F Damp=F
 DIIS: error= 4.30D-02 at cycle   6 NSaved=   6.
 NSaved= 6 IEnMin= 6 EnMin= -1455.18461350111     IErMin= 2 ErrMin= 2.43D-02
 ErrMax= 4.30D-02  0.00D+00 EMaxC= 1.00D-01 BMatC= 2.15D-01 BMatP= 1.92D-01
 IDIUse=2 WtCom= 0.00D+00 WtEn= 1.00D+00
 EnCoef did     2 forward-backward iterations
 Coeff-En:   0.000D+00 0.000D+00 0.250D+00 0.000D+00 0.308D+00 0.442D+00
 Coeff:      0.000D+00 0.000D+00 0.250D+00 0.000D+00 0.308D+00 0.442D+00
 Gap=    -0.022 Goal=   None    Shift=    0.000
 RMSDP=1.14D-02 MaxDP=7.67D-01 DE=-1.93D-01 OVMax= 8.75D-01

 Cycle   7  Pass 1  IDiag  1:
 RMSU=  8.23D-03    CP:  1.01D+00 -1.10D-03  8.28D-01  1.53D-01  9.39D-01
                    CP:  6.39D-01
 E= -1455.51216736797     Delta-E=       -0.327553866857 Rises=F Damp=F
 DIIS: error= 2.07D-02 at cycle   7 NSaved=   7.
 NSaved= 7 IEnMin= 7 EnMin= -1455.51216736797     IErMin= 7 ErrMin= 2.07D-02
 ErrMax= 2.07D-02  0.00D+00 EMaxC= 1.00D-01 BMatC= 8.47D-02 BMatP= 1.92D-01
 IDIUse=3 WtCom= 7.93D-01 WtEn= 2.07D-01
 Coeff-Com: -0.529D-03 0.630D-01 0.727D-01-0.578D-02-0.912D-01 0.319D+00
 Coeff-Com:  0.643D+00
 Coeff-En:   0.000D+00 0.000D+00 0.000D+00 0.000D+00 0.000D+00 0.302D+00
 Coeff-En:   0.698D+00
 Coeff:     -0.420D-03 0.500D-01 0.577D-01-0.459D-02-0.723D-01 0.315D+00
 Coeff:      0.654D+00
 Gap=     0.039 Goal=   None    Shift=    0.000
 RMSDP=4.49D-03 MaxDP=4.43D-01 DE=-3.28D-01 OVMax= 1.46D-01

 Cycle   8  Pass 1  IDiag  1:
 RMSU=  2.77D-03    CP:  1.02D+00 -3.83D-03  7.63D-01  1.79D-01  7.92D-01
                    CP:  6.95D-01  1.04D+00
 E= -1455.60839495574     Delta-E=       -0.096227587776 Rises=F Damp=F
 DIIS: error= 1.35D-02 at cycle   8 NSaved=   8.
 NSaved= 8 IEnMin= 8 EnMin= -1455.60839495574     IErMin= 8 ErrMin= 1.35D-02
 ErrMax= 1.35D-02  0.00D+00 EMaxC= 1.00D-01 BMatC= 2.28D-02 BMatP= 8.47D-02
 IDIUse=3 WtCom= 8.65D-01 WtEn= 1.35D-01
 Coeff-Com: -0.338D-01 0.800D-01 0.255D-01 0.766D-02-0.657D-01 0.186D+00
 Coeff-Com:  0.541D-01 0.746D+00
 Coeff-En:   0.000D+00 0.000D+00 0.000D+00 0.000D+00 0.000D+00 0.127D+00
 Coeff-En:   0.000D+00 0.873D+00
 Coeff:     -0.292D-01 0.693D-01 0.221D-01 0.663D-02-0.569D-01 0.178D+00
 Coeff:      0.469D-01 0.763D+00
 Gap=     0.066 Goal=   None    Shift=    0.000
 RMSDP=2.88D-03 MaxDP=1.76D-01 DE=-9.62D-02 OVMax= 2.57D-02

 Cycle   9  Pass 1  IDiag  1:
 RMSU=  2.28D-03    CP:  1.01D+00 -3.62D-03  8.04D-01  2.11D-01  7.71D-01
                    CP:  7.02D-01  1.13D+00  7.86D-01
 E= -1455.62127266047     Delta-E=       -0.012877704722 Rises=F Damp=F
 DIIS: error= 6.83D-03 at cycle   9 NSaved=   9.
 NSaved= 9 IEnMin= 9 EnMin= -1455.62127266047     IErMin= 9 ErrMin= 6.83D-03
 ErrMax= 6.83D-03  0.00D+00 EMaxC= 1.00D-01 BMatC= 1.25D-02 BMatP= 2.28D-02
 IDIUse=3 WtCom= 9.32D-01 WtEn= 6.83D-02
 Coeff-Com: -0.471D-01 0.635D-01 0.246D-01-0.593D-02 0.598D-01 0.944D-01
 Coeff-Com: -0.493D+00 0.388D+00 0.916D+00
 Coeff-En:   0.000D+00 0.000D+00 0.000D+00 0.000D+00 0.000D+00 0.688D-01
 Coeff-En:   0.000D+00 0.000D+00 0.931D+00
 Coeff:     -0.439D-01 0.592D-01 0.229D-01-0.553D-02 0.557D-01 0.927D-01
 Coeff:     -0.459D+00 0.362D+00 0.917D+00
 Gap=     0.076 Goal=   None    Shift=    0.000
 RMSDP=2.51D-03 MaxDP=1.38D-01 DE=-1.29D-02 OVMax= 6.41D-02

 Cycle  10  Pass 1  IDiag  1:
 RMSU=  1.51D-03    CP:  1.02D+00 -3.76D-03  7.68D-01  2.17D-01  7.17D-01
                    CP:  7.31D-01  1.08D+00  1.14D+00  6.00D-01
 E= -1455.63499940653     Delta-E=       -0.013726746066 Rises=F Damp=F
 DIIS: error= 4.10D-03 at cycle  10 NSaved=  10.
 NSaved=10 IEnMin=10 EnMin= -1455.63499940653     IErMin=10 ErrMin= 4.10D-03
 ErrMax= 4.10D-03  0.00D+00 EMaxC= 1.00D-01 BMatC= 2.82D-03 BMatP= 1.25D-02
 IDIUse=3 WtCom= 9.59D-01 WtEn= 4.10D-02
 Coeff-Com: -0.282D-01 0.373D-01 0.150D-01-0.218D-01 0.403D-01 0.563D-01
 Coeff-Com: -0.262D+00-0.109D+00 0.475D+00 0.797D+00
 Coeff-En:   0.000D+00 0.000D+00 0.000D+00 0.000D+00 0.000D+00 0.000D+00
 Coeff-En:   0.000D+00 0.000D+00 0.000D+00 0.100D+01
 Coeff:     -0.271D-01 0.358D-01 0.144D-01-0.209D-01 0.387D-01 0.540D-01
 Coeff:     -0.252D+00-0.104D+00 0.456D+00 0.805D+00
 Gap=     0.075 Goal=   None    Shift=    0.000
 RMSDP=1.21D-03 MaxDP=1.16D-01 DE=-1.37D-02 OVMax= 2.21D-02

 Cycle  11  Pass 1  IDiag  1:
 RMSU=  4.97D-04    CP:  1.03D+00 -2.86D-03  7.87D-01  2.22D-01  7.18D-01
                    CP:  7.79D-01  1.13D+00  1.12D+00  8.12D-01  9.92D-01
 E= -1455.63792757663     Delta-E=       -0.002928170099 Rises=F Damp=F
 DIIS: error= 1.53D-03 at cycle  11 NSaved=  11.
 NSaved=11 IEnMin=11 EnMin= -1455.63792757663     IErMin=11 ErrMin= 1.53D-03
 ErrMax= 1.53D-03  0.00D+00 EMaxC= 1.00D-01 BMatC= 4.74D-04 BMatP= 2.82D-03
 IDIUse=3 WtCom= 9.85D-01 WtEn= 1.53D-02
 Coeff-Com: -0.450D-02 0.767D-02 0.525D-02-0.720D-02 0.357D-02 0.146D-01
 Coeff-Com: -0.378D-01-0.138D+00-0.679D-03 0.358D+00 0.799D+00
 Coeff-En:   0.000D+00 0.000D+00 0.000D+00 0.000D+00 0.000D+00 0.000D+00
 Coeff-En:   0.000D+00 0.000D+00 0.000D+00 0.000D+00 0.100D+01
 Coeff:     -0.443D-02 0.755D-02 0.517D-02-0.709D-02 0.352D-02 0.144D-01
 Coeff:     -0.372D-01-0.136D+00-0.669D-03 0.352D+00 0.802D+00
 Gap=     0.077 Goal=   None    Shift=    0.000
 RMSDP=1.14D-03 MaxDP=1.30D-01 DE=-2.93D-03 OVMax= 9.85D-03

 Cycle  12  Pass 1  IDiag  1:
 RMSU=  4.97D-04    CP:  1.03D+00 -3.27D-03  7.89D-01  2.20D-01  7.27D-01
                    CP:  8.21D-01  1.20D+00  1.16D+00  6.40D-01  1.20D+00
                    CP:  9.52D-01
 E= -1455.63839953341     Delta-E=       -0.000471956777 Rises=F Damp=F
 DIIS: error= 7.24D-04 at cycle  12 NSaved=  12.
 NSaved=12 IEnMin=12 EnMin= -1455.63839953341     IErMin=12 ErrMin= 7.24D-04
 ErrMax= 7.24D-04  0.00D+00 EMaxC= 1.00D-01 BMatC= 1.16D-04 BMatP= 4.74D-04
 IDIUse=3 WtCom= 9.93D-01 WtEn= 7.24D-03
 Coeff-Com:  0.130D-02-0.138D-02 0.207D-02-0.136D-02-0.163D-02 0.275D-02
 Coeff-Com: -0.115D-01-0.222D-01-0.435D-01-0.221D-01 0.320D+00 0.778D+00
 Coeff-En:   0.000D+00 0.000D+00 0.000D+00 0.000D+00 0.000D+00 0.000D+00
 Coeff-En:   0.000D+00 0.000D+00 0.000D+00 0.000D+00 0.000D+00 0.100D+01
 Coeff:      0.130D-02-0.137D-02 0.205D-02-0.135D-02-0.161D-02 0.273D-02
 Coeff:     -0.114D-01-0.220D-01-0.432D-01-0.219D-01 0.317D+00 0.779D+00
 Gap=     0.077 Goal=   None    Shift=    0.000
 RMSDP=4.02D-04 MaxDP=4.08D-02 DE=-4.72D-04 OVMax= 2.94D-03

 Cycle  13  Pass 1  IDiag  1:
 RMSU=  1.60D-04    CP:  1.03D+00 -3.23D-03  7.92D-01  2.18D-01  7.33D-01
                    CP:  8.40D-01  1.22D+00  1.17D+00  6.21D-01  1.19D+00
                    CP:  1.11D+00  1.02D+00
 E= -1455.63850626188     Delta-E=       -0.000106728469 Rises=F Damp=F
 DIIS: error= 3.93D-04 at cycle  13 NSaved=  13.
 NSaved=13 IEnMin=13 EnMin= -1455.63850626188     IErMin=13 ErrMin= 3.93D-04
 ErrMax= 3.93D-04  0.00D+00 EMaxC= 1.00D-01 BMatC= 2.81D-05 BMatP= 1.16D-04
 IDIUse=3 WtCom= 9.96D-01 WtEn= 3.93D-03
 Coeff-Com:  0.735D-03-0.124D-02 0.962D-03-0.143D-02 0.733D-03 0.239D-02
 Coeff-Com: -0.170D-01 0.867D-02-0.193D-02-0.547D-01 0.227D-01 0.271D+00
 Coeff-Com:  0.769D+00
 Coeff-En:   0.000D+00 0.000D+00 0.000D+00 0.000D+00 0.000D+00 0.000D+00
 Coeff-En:   0.000D+00 0.000D+00 0.000D+00 0.000D+00 0.000D+00 0.000D+00
 Coeff-En:   0.100D+01
 Coeff:      0.732D-03-0.124D-02 0.958D-03-0.143D-02 0.730D-03 0.238D-02
 Coeff:     -0.169D-01 0.863D-02-0.192D-02-0.545D-01 0.226D-01 0.270D+00
 Coeff:      0.770D+00
 Gap=     0.077 Goal=   None    Shift=    0.000
 RMSDP=8.04D-05 MaxDP=6.72D-03 DE=-1.07D-04 OVMax= 2.48D-03

 Cycle  14  Pass 1  IDiag  1:
 RMSU=  3.94D-05    CP:  1.03D+00 -3.26D-03  7.92D-01  2.17D-01  7.34D-01
                    CP:  8.45D-01  1.22D+00  1.17D+00  6.28D-01  1.18D+00
                    CP:  1.10D+00  1.04D+00  1.08D+00
 E= -1455.63853384097     Delta-E=       -0.000027579090 Rises=F Damp=F
 DIIS: error= 1.91D-04 at cycle  14 NSaved=  14.
 NSaved=14 IEnMin=14 EnMin= -1455.63853384097     IErMin=14 ErrMin= 1.91D-04
 ErrMax= 1.91D-04  0.00D+00 EMaxC= 1.00D-01 BMatC= 7.21D-06 BMatP= 2.81D-05
 IDIUse=3 WtCom= 9.98D-01 WtEn= 1.91D-03
 Coeff-Com:  0.215D-03-0.424D-03 0.562D-03-0.694D-03 0.602D-03 0.136D-02
 Coeff-Com: -0.888D-02 0.603D-02 0.565D-02-0.228D-01-0.373D-01-0.365D-01
 Coeff-Com:  0.285D+00 0.807D+00
 Coeff-En:   0.000D+00 0.000D+00 0.000D+00 0.000D+00 0.000D+00 0.000D+00
 Coeff-En:   0.000D+00 0.000D+00 0.000D+00 0.000D+00 0.000D+00 0.000D+00
 Coeff-En:   0.000D+00 0.100D+01
 Coeff:      0.215D-03-0.423D-03 0.561D-03-0.693D-03 0.601D-03 0.136D-02
 Coeff:     -0.886D-02 0.602D-02 0.564D-02-0.227D-01-0.372D-01-0.365D-01
 Coeff:      0.284D+00 0.807D+00
 Gap=     0.077 Goal=   None    Shift=    0.000
 RMSDP=5.44D-05 MaxDP=4.76D-03 DE=-2.76D-05 OVMax= 2.64D-03

 Cycle  15  Pass 1  IDiag  1:
 RMSU=  2.34D-05    CP:  1.03D+00 -3.23D-03  7.92D-01  2.18D-01  7.34D-01
                    CP:  8.44D-01  1.22D+00  1.18D+00  6.39D-01  1.16D+00
                    CP:  1.11D+00  1.02D+00  1.07D+00  1.33D+00
 E= -1455.63854320533     Delta-E=       -0.000009364359 Rises=F Damp=F
 DIIS: error= 9.13D-05 at cycle  15 NSaved=  15.
 NSaved=15 IEnMin=15 EnMin= -1455.63854320533     IErMin=15 ErrMin= 9.13D-05
 ErrMax= 9.13D-05  0.00D+00 EMaxC= 1.00D-01 BMatC= 1.78D-06 BMatP= 7.21D-06
 IDIUse=1 WtCom= 1.00D+00 WtEn= 0.00D+00
 Coeff-Com:  0.156D-04-0.888D-04 0.380D-04-0.350D-04-0.164D-04 0.308D-03
 Coeff-Com: -0.406D-03 0.134D-03 0.521D-03 0.103D-02-0.207D-01-0.916D-01
 Coeff-Com: -0.111D+00 0.352D+00 0.870D+00
 Coeff:      0.156D-04-0.888D-04 0.380D-04-0.350D-04-0.164D-04 0.308D-03
 Coeff:     -0.406D-03 0.134D-03 0.521D-03 0.103D-02-0.207D-01-0.916D-01
 Coeff:     -0.111D+00 0.352D+00 0.870D+00
 Gap=     0.077 Goal=   None    Shift=    0.000
 RMSDP=3.41D-05 MaxDP=2.15D-03 DE=-9.36D-06 OVMax= 3.40D-03

 Cycle  16  Pass 1  IDiag  1:
 RMSU=  1.37D-05    CP:  1.03D+00 -3.22D-03  7.92D-01  2.18D-01  7.33D-01
                    CP:  8.45D-01  1.22D+00  1.18D+00  6.43D-01  1.16D+00
                    CP:  1.11D+00  1.02D+00  1.09D+00  1.65D+00  1.44D+00
 E= -1455.63854898677     Delta-E=       -0.000005781446 Rises=F Damp=F
 DIIS: error= 6.47D-05 at cycle  16 NSaved=  16.
 NSaved=16 IEnMin=16 EnMin= -1455.63854898677     IErMin=16 ErrMin= 6.47D-05
 ErrMax= 6.47D-05  0.00D+00 EMaxC= 1.00D-01 BMatC= 2.36D-07 BMatP= 1.78D-06
 IDIUse=1 WtCom= 1.00D+00 WtEn= 0.00D+00
 Coeff-Com:  0.286D-04-0.773D-04-0.569D-05 0.729D-05-0.399D-05 0.174D-03
 Coeff-Com:  0.218D-03-0.673D-03-0.123D-02 0.122D-02-0.713D-02-0.343D-01
 Coeff-Com: -0.647D-01 0.117D+00 0.389D+00 0.600D+00
 Coeff:      0.286D-04-0.773D-04-0.569D-05 0.729D-05-0.399D-05 0.174D-03
 Coeff:      0.218D-03-0.673D-03-0.123D-02 0.122D-02-0.713D-02-0.343D-01
 Coeff:     -0.647D-01 0.117D+00 0.389D+00 0.600D+00
 Gap=     0.077 Goal=   None    Shift=    0.000
 RMSDP=1.35D-05 MaxDP=9.54D-04 DE=-5.78D-06 OVMax= 2.14D-03

 Cycle  17  Pass 1  IDiag  1:
 RMSU=  5.65D-06    CP:  1.03D+00 -3.22D-03  7.92D-01  2.18D-01  7.33D-01
                    CP:  8.45D-01  1.22D+00  1.18D+00  6.42D-01  1.16D+00
                    CP:  1.11D+00  1.02D+00  1.07D+00  1.69D+00  1.63D+00
                    CP:  1.28D+00
 E= -1455.63855179784     Delta-E=       -0.000002811063 Rises=F Damp=F
 DIIS: error= 6.94D-05 at cycle  17 NSaved=  17.
 NSaved=17 IEnMin=17 EnMin= -1455.63855179784     IErMin=16 ErrMin= 6.47D-05
 ErrMax= 6.94D-05  0.00D+00 EMaxC= 1.00D-01 BMatC= 1.48D-07 BMatP= 2.36D-07
 IDIUse=1 WtCom= 1.00D+00 WtEn= 0.00D+00
 Coeff-Com:  0.297D-04-0.770D-04-0.680D-05 0.531D-05 0.770D-06 0.168D-03
 Coeff-Com:  0.195D-03-0.629D-03-0.119D-02 0.105D-02-0.638D-02-0.300D-01
 Coeff-Com: -0.576D-01 0.106D+00 0.345D+00 0.538D+00 0.105D+00
 Coeff:      0.297D-04-0.770D-04-0.680D-05 0.531D-05 0.770D-06 0.168D-03
 Coeff:      0.195D-03-0.629D-03-0.119D-02 0.105D-02-0.638D-02-0.300D-01
 Coeff:     -0.576D-01 0.106D+00 0.345D+00 0.538D+00 0.105D+00
 Gap=     0.077 Goal=   None    Shift=    0.000
 RMSDP=1.48D-06 MaxDP=8.54D-05 DE=-2.81D-06 OVMax= 3.71D-04

 Cycle  18  Pass 1  IDiag  1:
 RMSU=  4.30D-07    CP:  1.03D+00 -3.22D-03  7.92D-01  2.18D-01  7.33D-01
                    CP:  8.45D-01  1.22D+00  1.18D+00  6.42D-01  1.16D+00
                    CP:  1.11D+00  1.02D+00  1.07D+00  1.69D+00  1.65D+00
                    CP:  1.33D+00  1.15D+00
 E= -1455.63855228213     Delta-E=       -0.000000484299 Rises=F Damp=F
 DIIS: error= 7.02D-05 at cycle  18 NSaved=  18.
 NSaved=18 IEnMin=18 EnMin= -1455.63855228213     IErMin=16 ErrMin= 6.47D-05
 ErrMax= 7.02D-05  0.00D+00 EMaxC= 1.00D-01 BMatC= 1.48D-07 BMatP= 1.48D-07
 IDIUse=1 WtCom= 1.00D+00 WtEn= 0.00D+00
 Large coefficients: NSaved= 18 BigCof=   30.57 CofMax=   10.00 Det=-5.82D-11
 Inversion failed.  Reducing to 17 matrices.
 Large coefficients: NSaved= 17 BigCof=   30.39 CofMax=   10.00 Det=-5.85D-11
 Inversion failed.  Reducing to 16 matrices.
 Large coefficients: NSaved= 16 BigCof=   30.35 CofMax=   10.00 Det=-5.85D-11
 Inversion failed.  Reducing to 15 matrices.
 Large coefficients: NSaved= 15 BigCof=   30.37 CofMax=   10.00 Det=-5.85D-11
 Inversion failed.  Reducing to 14 matrices.
 Large coefficients: NSaved= 14 BigCof=   30.14 CofMax=   10.00 Det=-5.91D-11
 Inversion failed.  Reducing to 13 matrices.
 Large coefficients: NSaved= 13 BigCof=   29.10 CofMax=   10.00 Det=-6.13D-11
 Inversion failed.  Reducing to 12 matrices.
 Large coefficients: NSaved= 12 BigCof=   26.98 CofMax=   10.00 Det=-6.36D-11
 Inversion failed.  Reducing to 11 matrices.
 Large coefficients: NSaved= 11 BigCof=   24.95 CofMax=   10.00 Det=-6.78D-11
 Inversion failed.  Reducing to 10 matrices.
 Large coefficients: NSaved= 10 BigCof=   22.82 CofMax=   10.00 Det=-7.12D-11
 Inversion failed.  Reducing to  9 matrices.
 Large coefficients: NSaved=  9 BigCof=   12.85 CofMax=   10.00 Det=-1.00D-10
 Inversion failed.  Reducing to  8 matrices.
 Large coefficients: NSaved=  8 BigCof=   12.53 CofMax=   10.00 Det=-1.02D-10
 Inversion failed.  Reducing to  7 matrices.
 Coeff-Com:  0.585D-02-0.747D-02-0.426D-01-0.104D+00 0.467D+00 0.712D+01
 Coeff-Com: -0.644D+01
 Coeff:      0.585D-02-0.747D-02-0.426D-01-0.104D+00 0.467D+00 0.712D+01
 Coeff:     -0.644D+01
 Gap=     0.077 Goal=   None    Shift=    0.000
 RMSDP=2.04D-05 MaxDP=2.08D-03 DE=-4.84D-07 OVMax= 6.33D-04

 Cycle  19  Pass 1  IDiag  1:
 RMSU=  4.07D-06    CP:  1.03D+00 -3.22D-03  7.92D-01  2.18D-01  7.32D-01
                    CP:  8.45D-01  1.22D+00  1.19D+00  6.45D-01  1.16D+00
                    CP:  1.12D+00  1.02D+00  1.05D+00  1.72D+00  1.79D+00
                    CP:  1.48D+00  1.13D+00  1.20D+00
 E= -1455.63855243109     Delta-E=       -0.000000148958 Rises=F Damp=F
 DIIS: error= 7.09D-05 at cycle  19 NSaved=   8.
 NSaved= 8 IEnMin= 8 EnMin= -1455.63855243109     IErMin= 5 ErrMin= 6.47D-05
 ErrMax= 7.09D-05  0.00D+00 EMaxC= 1.00D-01 BMatC= 4.63D-07 BMatP= 1.48D-07
 IDIUse=1 WtCom= 1.00D+00 WtEn= 0.00D+00
 Large coefficients: NSaved=  8 BigCof=   37.99 CofMax=   10.00 Det=-4.57D-11
 Inversion failed.  Reducing to  7 matrices.
 Large coefficients: NSaved=  7 BigCof=   38.11 CofMax=   10.00 Det=-4.67D-11
 Inversion failed.  Reducing to  6 matrices.
 Large coefficients: NSaved=  6 BigCof=   34.07 CofMax=   10.00 Det=-4.99D-11
 Inversion failed.  Reducing to  5 matrices.
 Large coefficients: NSaved=  5 BigCof=   23.47 CofMax=   10.00 Det=-7.07D-11
 Inversion failed.  Reducing to  4 matrices.
 Large coefficients: NSaved=  4 BigCof=   16.65 CofMax=   10.00 Det=-1.00D-10
 Inversion failed.  Reducing to  3 matrices.
 Coeff-Com:  0.691D+01-0.617D+01 0.266D+00
 Coeff:      0.691D+01-0.617D+01 0.266D+00
 Gap=     0.077 Goal=   None    Shift=    0.000
 RMSDP=1.67D-05 MaxDP=1.29D-03 DE=-1.49D-07 OVMax= 6.49D-04

 Cycle  20  Pass 1  IDiag  1:
 RMSU=  1.54D-06    CP:  1.03D+00 -3.22D-03  7.92D-01  2.18D-01  7.33D-01
                    CP:  8.45D-01  1.22D+00  1.18D+00  6.44D-01  1.16D+00
                    CP:  1.11D+00  1.02D+00  1.06D+00  1.73D+00  1.72D+00
                    CP:  1.51D+00  1.33D+00  3.00D+00  8.34D-02
 E= -1455.63855338912     Delta-E=       -0.000000958024 Rises=F Damp=F
 DIIS: error= 7.20D-05 at cycle  20 NSaved=   4.
 NSaved= 4 IEnMin= 4 EnMin= -1455.63855338912     IErMin= 1 ErrMin= 6.94D-05
 ErrMax= 7.20D-05  0.00D+00 EMaxC= 1.00D-01 BMatC= 1.74D-07 BMatP= 1.48D-07
 IDIUse=1 WtCom= 1.00D+00 WtEn= 0.00D+00
 Large coefficients: NSaved=  4 BigCof=   69.71 CofMax=   10.00 Det=-1.77D-11
 Inversion failed.  Reducing to  3 matrices.
 Coeff-Com:  0.803D+00 0.173D+00 0.233D-01
 Coeff:      0.803D+00 0.173D+00 0.233D-01
 Gap=     0.077 Goal=   None    Shift=    0.000
 RMSDP=1.08D-05 MaxDP=2.58D-04 DE=-9.58D-07 OVMax= 2.83D-03

 Cycle  21  Pass 1  IDiag  1:
 Restarting incremental Fock formation.
 E= -1455.63855739212     Delta-E=       -0.000004003002 Rises=F Damp=F
 DIIS: error= 7.85D-05 at cycle  21 NSaved=   4.
 NSaved= 4 IEnMin= 4 EnMin= -1455.63855739212     IErMin= 1 ErrMin= 7.02D-05
 ErrMax= 7.85D-05  0.00D+00 EMaxC= 1.00D-01 BMatC= 1.65D-07 BMatP= 1.48D-07
 IDIUse=1 WtCom= 1.00D+00 WtEn= 0.00D+00
 Coeff-Com:  0.386D+01 0.856D+00 0.153D+01-0.525D+01
 Coeff:      0.386D+01 0.856D+00 0.153D+01-0.525D+01
 Gap=     0.077 Goal=   None    Shift=    0.000
 RMSDP=7.01D-05 MaxDP=1.37D-03 DE=-4.00D-06 OVMax= 1.98D-02

 Cycle  22  Pass 1  IDiag  1:
 RMSU=  6.97D-05    CP:  1.00D+00
 E= -1455.63853673052     Delta-E=        0.000020661603 Rises=F Damp=F
 DIIS: error= 3.29D-05 at cycle  22 NSaved=   5.
 NSaved= 5 IEnMin= 4 EnMin= -1455.63855739212     IErMin= 5 ErrMin= 3.29D-05
 ErrMax= 3.29D-05  0.00D+00 EMaxC= 1.00D-01 BMatC= 9.35D-08 BMatP= 1.48D-07
 IDIUse=1 WtCom= 1.00D+00 WtEn= 0.00D+00
 Coeff-Com:  0.318D+01 0.753D+00 0.131D+01-0.489D+01 0.647D+00
 Coeff:      0.318D+01 0.753D+00 0.131D+01-0.489D+01 0.647D+00
 Gap=     0.077 Goal=   None    Shift=    0.000
 RMSDP=3.66D-05 MaxDP=7.98D-04 DE= 2.07D-05 OVMax= 1.05D-02

 Cycle  23  Pass 1  IDiag  1:
 RMSU=  1.06D-05    CP:  1.00D+00  1.50D+00
 E= -1455.63853266571     Delta-E=        0.000004064805 Rises=F Damp=F
 DIIS: error= 1.13D-05 at cycle  23 NSaved=   6.
 NSaved= 6 IEnMin= 4 EnMin= -1455.63855739212     IErMin= 6 ErrMin= 1.13D-05
 ErrMax= 1.13D-05  0.00D+00 EMaxC= 1.00D-01 BMatC= 3.87D-08 BMatP= 9.35D-08
 IDIUse=1 WtCom= 1.00D+00 WtEn= 0.00D+00
 Coeff-Com:  0.422D-01 0.254D+00-0.228D+00-0.140D+00 0.590D-01 0.101D+01
 Coeff:      0.422D-01 0.254D+00-0.228D+00-0.140D+00 0.590D-01 0.101D+01
 Gap=     0.077 Goal=   None    Shift=    0.000
 RMSDP=1.12D-05 MaxDP=5.77D-04 DE= 4.06D-06 OVMax= 1.67D-03

 Cycle  24  Pass 1  IDiag  1:
 RMSU=  8.89D-06    CP:  1.00D+00  1.56D+00  1.16D+00
 E= -1455.63853253384     Delta-E=        0.000000131869 Rises=F Damp=F
 DIIS: error= 1.21D-05 at cycle  24 NSaved=   7.
 NSaved= 7 IEnMin= 4 EnMin= -1455.63855739212     IErMin= 6 ErrMin= 1.13D-05
 ErrMax= 1.21D-05  0.00D+00 EMaxC= 1.00D-01 BMatC= 1.81D-08 BMatP= 3.87D-08
 IDIUse=1 WtCom= 1.00D+00 WtEn= 0.00D+00
 Coeff-Com: -0.604D+00-0.104D-01-0.341D+00 0.799D+00-0.697D-01 0.714D+00
 Coeff-Com:  0.511D+00
 Coeff:     -0.604D+00-0.104D-01-0.341D+00 0.799D+00-0.697D-01 0.714D+00
 Coeff:      0.511D+00
 Gap=     0.077 Goal=   None    Shift=    0.000
 RMSDP=5.67D-06 MaxDP=1.78D-04 DE= 1.32D-07 OVMax= 1.34D-03

 Cycle  25  Pass 1  IDiag  1:
 RMSU=  3.17D-06    CP:  1.00D+00  1.63D+00  1.19D+00  9.65D-01
 E= -1455.63853244275     Delta-E=        0.000000091095 Rises=F Damp=F
 DIIS: error= 1.40D-05 at cycle  25 NSaved=   8.
 NSaved= 8 IEnMin= 4 EnMin= -1455.63855739212     IErMin= 6 ErrMin= 1.13D-05
 ErrMax= 1.40D-05  0.00D+00 EMaxC= 1.00D-01 BMatC= 2.86D-08 BMatP= 1.81D-08
 IDIUse=1 WtCom= 1.00D+00 WtEn= 0.00D+00
 Coeff-Com: -0.777D+00-0.265D+00-0.292D+00 0.119D+01-0.130D+00 0.332D+00
 Coeff-Com:  0.401D+00 0.543D+00
 Coeff:     -0.777D+00-0.265D+00-0.292D+00 0.119D+01-0.130D+00 0.332D+00
 Coeff:      0.401D+00 0.543D+00
 Gap=     0.077 Goal=   None    Shift=    0.000
 RMSDP=3.58D-06 MaxDP=2.07D-04 DE= 9.11D-08 OVMax= 4.90D-04

 Cycle  26  Pass 1  IDiag  1:
 RMSU=  2.57D-06    CP:  1.00D+00  1.65D+00  1.26D+00  1.07D+00  1.39D+00
 E= -1455.63853246196     Delta-E=       -0.000000019218 Rises=F Damp=F
 DIIS: error= 1.00D-05 at cycle  26 NSaved=   9.
 NSaved= 9 IEnMin= 4 EnMin= -1455.63855739212     IErMin= 9 ErrMin= 1.00D-05
 ErrMax= 1.00D-05  0.00D+00 EMaxC= 1.00D-01 BMatC= 8.71D-09 BMatP= 1.81D-08
 IDIUse=1 WtCom= 1.00D+00 WtEn= 0.00D+00
 Coeff-Com: -0.412D+00-0.225D+00-0.726D-01 0.639D+00-0.569D-01 0.125D+00
 Coeff-Com: -0.459D-01 0.292D+00 0.757D+00
 Coeff:     -0.412D+00-0.225D+00-0.726D-01 0.639D+00-0.569D-01 0.125D+00
 Coeff:     -0.459D-01 0.292D+00 0.757D+00
 Gap=     0.077 Goal=   None    Shift=    0.000
 RMSDP=2.77D-06 MaxDP=2.20D-04 DE=-1.92D-08 OVMax= 2.27D-04

 Cycle  27  Pass 1  IDiag  1:
 RMSU=  1.39D-06    CP:  1.00D+00  1.66D+00  1.20D+00  9.16D-01  1.78D+00
                    CP:  1.31D+00
 E= -1455.63853246927     Delta-E=       -0.000000007311 Rises=F Damp=F
 DIIS: error= 4.31D-06 at cycle  27 NSaved=  10.
 NSaved=10 IEnMin= 4 EnMin= -1455.63855739212     IErMin=10 ErrMin= 4.31D-06
 ErrMax= 4.31D-06  0.00D+00 EMaxC= 1.00D-01 BMatC= 2.78D-09 BMatP= 8.71D-09
 IDIUse=1 WtCom= 1.00D+00 WtEn= 0.00D+00
 Coeff-Com:  0.418D-01-0.291D-01 0.536D-01-0.659D-01 0.264D-01 0.745D-01
 Coeff-Com: -0.256D+00-0.113D+00 0.300D+00 0.968D+00
 Coeff:      0.418D-01-0.291D-01 0.536D-01-0.659D-01 0.264D-01 0.745D-01
 Coeff:     -0.256D+00-0.113D+00 0.300D+00 0.968D+00
 Gap=     0.077 Goal=   None    Shift=    0.000
 RMSDP=2.13D-06 MaxDP=1.67D-04 DE=-7.31D-09 OVMax= 8.95D-05

 Cycle  28  Pass 1  IDiag  1:
 RMSU=  6.79D-07    CP:  1.00D+00  1.67D+00  1.15D+00  7.94D-01  2.03D+00
                    CP:  1.65D+00  1.16D+00
 E= -1455.63853247295     Delta-E=       -0.000000003672 Rises=F Damp=F
 DIIS: error= 1.06D-06 at cycle  28 NSaved=  11.
 NSaved=11 IEnMin= 4 EnMin= -1455.63855739212     IErMin=11 ErrMin= 1.06D-06
 ErrMax= 1.06D-06  0.00D+00 EMaxC= 1.00D-01 BMatC= 1.35D-10 BMatP= 2.78D-09
 IDIUse=1 WtCom= 1.00D+00 WtEn= 0.00D+00
 Coeff-Com:  0.286D-01 0.428D-02 0.944D-02-0.366D-01 0.556D-02 0.428D-01
 Coeff-Com: -0.131D+00-0.112D+00 0.390D-01 0.542D+00 0.608D+00
 Coeff:      0.286D-01 0.428D-02 0.944D-02-0.366D-01 0.556D-02 0.428D-01
 Coeff:     -0.131D+00-0.112D+00 0.390D-01 0.542D+00 0.608D+00
 Gap=     0.077 Goal=   None    Shift=    0.000
 RMSDP=5.64D-07 MaxDP=3.62D-05 DE=-3.67D-09 OVMax= 2.40D-05

 Cycle  29  Pass 1  IDiag  1:
 RMSU=  3.19D-07    CP:  1.00D+00  1.67D+00  1.18D+00  7.71D-01  2.09D+00
                    CP:  1.71D+00  1.27D+00  9.98D-01
 E= -1455.63853247318     Delta-E=       -0.000000000232 Rises=F Damp=F
 DIIS: error= 5.94D-07 at cycle  29 NSaved=  12.
 NSaved=12 IEnMin= 4 EnMin= -1455.63855739212     IErMin=12 ErrMin= 5.94D-07
 ErrMax= 5.94D-07  0.00D+00 EMaxC= 1.00D-01 BMatC= 4.14D-11 BMatP= 1.35D-10
 IDIUse=1 WtCom= 1.00D+00 WtEn= 0.00D+00
 Coeff-Com:  0.321D-01 0.972D-02 0.530D-02-0.397D-01-0.277D-02-0.216D-02
 Coeff-Com: -0.290D-02-0.280D-01-0.572D-01 0.119D-02 0.160D+00 0.924D+00
 Coeff:      0.321D-01 0.972D-02 0.530D-02-0.397D-01-0.277D-02-0.216D-02
 Coeff:     -0.290D-02-0.280D-01-0.572D-01 0.119D-02 0.160D+00 0.924D+00
 Gap=     0.077 Goal=   None    Shift=    0.000
 RMSDP=3.06D-07 MaxDP=1.72D-05 DE=-2.32D-10 OVMax= 7.45D-06

 Cycle  30  Pass 1  IDiag  1:
 RMSU=  9.25D-08    CP:  1.00D+00  1.67D+00  1.18D+00  7.53D-01  2.12D+00
                    CP:  1.77D+00  1.32D+00  1.19D+00  1.17D+00
 E= -1455.63853247327     Delta-E=       -0.000000000093 Rises=F Damp=F
 DIIS: error= 9.29D-08 at cycle  30 NSaved=  13.
 NSaved=13 IEnMin= 4 EnMin= -1455.63855739212     IErMin=13 ErrMin= 9.29D-08
 ErrMax= 9.29D-08  0.00D+00 EMaxC= 1.00D-01 BMatC= 2.01D-12 BMatP= 4.14D-11
 IDIUse=1 WtCom= 1.00D+00 WtEn= 0.00D+00
 Coeff-Com:  0.174D-01 0.390D-02 0.501D-02-0.224D-01-0.146D-02-0.747D-02
 Coeff-Com:  0.104D-01-0.181D-02-0.240D-01-0.431D-01-0.308D-01 0.350D+00
 Coeff-Com:  0.744D+00
 Coeff:      0.174D-01 0.390D-02 0.501D-02-0.224D-01-0.146D-02-0.747D-02
 Coeff:      0.104D-01-0.181D-02-0.240D-01-0.431D-01-0.308D-01 0.350D+00
 Coeff:      0.744D+00
 Gap=     0.077 Goal=   None    Shift=    0.000
 RMSDP=7.79D-08 MaxDP=5.03D-06 DE=-9.28D-11 OVMax= 2.36D-06

 Cycle  31  Pass 1  IDiag  1:
 RMSU=  3.72D-08    CP:  1.00D+00  1.67D+00  1.18D+00  7.49D-01  2.13D+00
                    CP:  1.77D+00  1.34D+00  1.21D+00  1.20D+00  9.18D-01
 E= -1455.63853247328     Delta-E=       -0.000000000009 Rises=F Damp=F
 DIIS: error= 6.09D-08 at cycle  31 NSaved=  14.
 NSaved=14 IEnMin= 4 EnMin= -1455.63855739212     IErMin=14 ErrMin= 6.09D-08
 ErrMax= 6.09D-08  0.00D+00 EMaxC= 1.00D-01 BMatC= 9.41D-13 BMatP= 2.01D-12
 IDIUse=1 WtCom= 1.00D+00 WtEn= 0.00D+00
 Coeff-Com: -0.840D-04-0.212D-03 0.290D-03 0.439D-03-0.111D-02-0.298D-02
 Coeff-Com:  0.600D-02 0.507D-02 0.471D-03-0.151D-01-0.506D-01-0.132D-01
 Coeff-Com:  0.308D+00 0.763D+00
 Coeff:     -0.840D-04-0.212D-03 0.290D-03 0.439D-03-0.111D-02-0.298D-02
 Coeff:      0.600D-02 0.507D-02 0.471D-03-0.151D-01-0.506D-01-0.132D-01
 Coeff:      0.308D+00 0.763D+00
 Gap=     0.077 Goal=   None    Shift=    0.000
 RMSDP=3.42D-08 MaxDP=2.38D-06 DE=-9.09D-12 OVMax= 1.40D-06

 Cycle  32  Pass 1  IDiag  1:
 RMSU=  8.90D-09    CP:  1.00D+00  1.67D+00  1.18D+00  7.51D-01  2.13D+00
                    CP:  1.77D+00  1.34D+00  1.21D+00  1.21D+00  9.64D-01
                    CP:  1.18D+00
 E= -1455.63853247332     Delta-E=       -0.000000000037 Rises=F Damp=F
 DIIS: error= 1.52D-08 at cycle  32 NSaved=  15.
 NSaved=15 IEnMin= 4 EnMin= -1455.63855739212     IErMin=15 ErrMin= 1.52D-08
 ErrMax= 1.52D-08  0.00D+00 EMaxC= 1.00D-01 BMatC= 6.11D-14 BMatP= 9.41D-13
 IDIUse=1 WtCom= 1.00D+00 WtEn= 0.00D+00
 Coeff-Com: -0.415D-03 0.165D-03 0.181D-03-0.603D-04 0.215D-03 0.176D-03
 Coeff-Com: -0.668D-03 0.138D-02 0.219D-02 0.265D-02-0.624D-02-0.453D-01
 Coeff-Com: -0.330D-01 0.170D+00 0.909D+00
 Coeff:     -0.415D-03 0.165D-03 0.181D-03-0.603D-04 0.215D-03 0.176D-03
 Coeff:     -0.668D-03 0.138D-02 0.219D-02 0.265D-02-0.624D-02-0.453D-01
 Coeff:     -0.330D-01 0.170D+00 0.909D+00
 Gap=     0.077 Goal=   None    Shift=    0.000
 RMSDP=8.36D-09 MaxDP=4.43D-07 DE=-3.68D-11 OVMax= 4.06D-07

 SCF Done:  E(RM062X) =  -1455.63853247     A.U. after   32 cycles
            NFock= 32  Conv=0.84D-08     -V/T= 2.0032
 KE= 1.451059916851D+03 PE=-5.425872040397D+03 EE= 1.530286625865D+03
 Leave Link  502 at Wed Jul  6 06:28:42 2022, MaxMem=   671088640 cpu:            2823.8 elap:             600.3
 (Enter /gpfs/software/gaussian16/sse4/tar/g16/l601.exe)
 Copying SCF densities to generalized density rwf, IOpCl= 0 IROHF=0.

 **********************************************************************

            Population analysis using the SCF density.

 **********************************************************************

 Orbital symmetries:
       Occupied  (A) (A) (A) (A) (A) (A) (A) (A) (A) (A) (A) (A)
                 (A) (A) (A) (A) (A) (A) (A) (A) (A) (A) (A) (A)
                 (A) (A) (A) (A) (A) (A) (A) (A) (A) (A) (A) (A)
                 (A) (A) (A) (A) (A) (A) (A) (A) (A) (A) (A) (A)
                 (A) (A) (A) (A) (A) (A) (A) (A) (A) (A) (A) (A)
       Virtual   (A) (A) (A) (A) (A) (A) (A) (A) (A) (A) (A) (A)
                 (A) (A) (A) (A) (A) (A) (A) (A) (A) (A) (A) (A)
                 (A) (A) (A) (A) (A) (A) (A) (A) (A) (A) (A) (A)
                 (A) (A) (A) (A) (A) (A) (A) (A) (A) (A) (A) (A)
                 (A) (A) (A) (A) (A) (A) (A) (A) (A) (A) (A) (A)
                 (A) (A) (A) (A) (A) (A) (A) (A) (A) (A) (A) (A)
                 (A) (A) (A) (A) (A) (A) (A) (A) (A) (A) (A) (A)
                 (A) (A) (A) (A) (A) (A) (A) (A) (A) (A) (A) (A)
                 (A) (A) (A) (A) (A) (A) (A) (A) (A) (A) (A) (A)
                 (A) (A) (A) (A) (A) (A) (A) (A) (A) (A) (A) (A)
                 (A) (A) (A) (A) (A) (A) (A) (A) (A) (A) (A) (A)
                 (A) (A) (A) (A) (A) (A) (A) (A) (A) (A) (A) (A)
                 (A) (A) (A) (A) (A) (A) (A) (A) (A) (A) (A) (A)
                 (A) (A) (A) (A) (A) (A) (A) (A) (A) (A) (A) (A)
                 (A) (A) (A) (A) (A) (A) (A) (A) (A) (A) (A) (A)
                 (A) (A) (A) (A) (A) (A) (A) (A) (A) (A) (A) (A)
                 (A) (A) (A) (A) (A) (A) (A) (A) (A) (A) (A) (A)
                 (A) (A) (A) (A) (A) (A) (A) (A) (A) (A) (A) (A)
                 (A) (A) (A) (A) (A) (A) (A) (A) (A) (A) (A) (A)
                 (A) (A) (A) (A) (A) (A) (A) (A) (A) (A) (A) (A)
                 (A) (A) (A) (A) (A) (A) (A) (A) (A) (A) (A) (A)
                 (A) (A) (A) (A) (A) (A) (A) (A) (A) (A) (A) (A)
                 (A) (A) (A) (A) (A) (A) (A) (A) (A) (A) (A) (A)
                 (A) (A) (A) (A) (A) (A) (A) (A) (A) (A) (A) (A)
                 (A) (A) (A) (A) (A) (A) (A) (A) (A) (A) (A) (A)
                 (A) (A) (A) (A) (A) (A) (A) (A) (A) (A) (A) (A)
 The electronic state is 1-A.
 Alpha  occ. eigenvalues -- -102.57274-102.55844 -19.44998 -10.51200 -10.49547
 Alpha  occ. eigenvalues --  -10.49027 -10.48288 -10.47991 -10.47490 -10.46677
 Alpha  occ. eigenvalues --  -10.45773 -10.45603 -10.44965 -10.44794 -10.44168
 Alpha  occ. eigenvalues --   -9.71618  -9.70123  -7.44107  -7.43472  -7.43459
 Alpha  occ. eigenvalues --   -7.42624  -7.41983  -7.41963  -0.99087  -0.89243
 Alpha  occ. eigenvalues --   -0.87176  -0.83963  -0.81690  -0.75157  -0.73091
 Alpha  occ. eigenvalues --   -0.70595  -0.68489  -0.59642  -0.58279  -0.56952
 Alpha  occ. eigenvalues --   -0.52835  -0.47942  -0.45122  -0.44325  -0.41141
 Alpha  occ. eigenvalues --   -0.41055  -0.40260  -0.38439  -0.37622  -0.36255
 Alpha  occ. eigenvalues --   -0.34932  -0.34340  -0.33447  -0.31423  -0.31204
 Alpha  occ. eigenvalues --   -0.29232  -0.27573  -0.27567  -0.26035  -0.20815
 Alpha  occ. eigenvalues --   -0.19647  -0.19644  -0.18653  -0.12801  -0.12081
 Alpha virt. eigenvalues --   -0.04383   0.09599   0.09772   0.10494   0.10955
 Alpha virt. eigenvalues --    0.12066   0.12221   0.12687   0.13813   0.14172
 Alpha virt. eigenvalues --    0.15131   0.15487   0.15812   0.16294   0.16680
 Alpha virt. eigenvalues --    0.17488   0.17733   0.17838   0.18248   0.18627
 Alpha virt. eigenvalues --    0.19026   0.19944   0.20455   0.20923   0.21423
 Alpha virt. eigenvalues --    0.21634   0.22563   0.23089   0.23743   0.24124
 Alpha virt. eigenvalues --    0.24586   0.24748   0.25163   0.25478   0.25705
 Alpha virt. eigenvalues --    0.26369   0.27408   0.27972   0.28102   0.28664
 Alpha virt. eigenvalues --    0.28842   0.29005   0.29803   0.29897   0.30581
 Alpha virt. eigenvalues --    0.30736   0.31421   0.31766   0.32053   0.32329
 Alpha virt. eigenvalues --    0.32902   0.33169   0.33423   0.34170   0.34723
 Alpha virt. eigenvalues --    0.35286   0.35290   0.36077   0.36993   0.37311
 Alpha virt. eigenvalues --    0.38423   0.39477   0.40761   0.41372   0.42089
 Alpha virt. eigenvalues --    0.42770   0.44212   0.45129   0.45357   0.45380
 Alpha virt. eigenvalues --    0.45627   0.46352   0.47858   0.48929   0.49986
 Alpha virt. eigenvalues --    0.50939   0.51477   0.53334   0.53436   0.55918
 Alpha virt. eigenvalues --    0.57036   0.58081   0.59414   0.60232   0.60469
 Alpha virt. eigenvalues --    0.62829   0.63952   0.65081   0.65982   0.66405
 Alpha virt. eigenvalues --    0.67047   0.68679   0.68753   0.69330   0.69772
 Alpha virt. eigenvalues --    0.71480   0.71957   0.72749   0.73476   0.74318
 Alpha virt. eigenvalues --    0.74376   0.76347   0.76367   0.76895   0.77450
 Alpha virt. eigenvalues --    0.78668   0.79792   0.80176   0.81073   0.81619
 Alpha virt. eigenvalues --    0.82369   0.82784   0.83874   0.85766   0.86687
 Alpha virt. eigenvalues --    0.86693   0.87974   0.88413   0.89031   0.92344
 Alpha virt. eigenvalues --    0.94299   0.97739   0.99146   0.99748   1.00076
 Alpha virt. eigenvalues --    1.01147   1.01452   1.01953   1.02485   1.03086
 Alpha virt. eigenvalues --    1.03264   1.03582   1.04429   1.04910   1.05294
 Alpha virt. eigenvalues --    1.05516   1.07194   1.07648   1.09275   1.10675
 Alpha virt. eigenvalues --    1.12523   1.13039   1.13346   1.13911   1.15266
 Alpha virt. eigenvalues --    1.16877   1.17575   1.18234   1.20027   1.21872
 Alpha virt. eigenvalues --    1.23170   1.24056   1.24265   1.26937   1.29032
 Alpha virt. eigenvalues --    1.30577   1.32008   1.34734   1.36084   1.36331
 Alpha virt. eigenvalues --    1.37812   1.38894   1.40735   1.42270   1.42959
 Alpha virt. eigenvalues --    1.43099   1.46682   1.47441   1.50746   1.53076
 Alpha virt. eigenvalues --    1.57210   1.58238   1.61527   1.65195   1.67027
 Alpha virt. eigenvalues --    1.68511   1.69585   1.69696   1.71383   1.72290
 Alpha virt. eigenvalues --    1.74791   1.77150   1.79772   1.80660   1.81114
 Alpha virt. eigenvalues --    1.84241   1.85527   1.87363   1.87851   1.91078
 Alpha virt. eigenvalues --    1.93206   1.93427   1.94523   1.95810   1.98804
 Alpha virt. eigenvalues --    2.00083   2.02921   2.03677   2.05819   2.06144
 Alpha virt. eigenvalues --    2.06475   2.07579   2.10494   2.10940   2.12387
 Alpha virt. eigenvalues --    2.12452   2.14737   2.15636   2.16149   2.21373
 Alpha virt. eigenvalues --    2.21783   2.23474   2.30788   2.31538   2.38398
 Alpha virt. eigenvalues --    2.38919   2.39331   2.41037   2.42358   2.42532
 Alpha virt. eigenvalues --    2.43820   2.44326   2.48627   2.51009   2.54255
 Alpha virt. eigenvalues --    2.56752   2.57207   2.60919   2.64299   2.64578
 Alpha virt. eigenvalues --    2.67505   2.70122   2.72174   2.77251   2.78800
 Alpha virt. eigenvalues --    2.79479   2.82423   2.82437   2.82996   2.84878
 Alpha virt. eigenvalues --    2.86807   2.89604   2.90325   2.91594   2.92929
 Alpha virt. eigenvalues --    2.95003   2.96292   2.98677   3.00572   3.01273
 Alpha virt. eigenvalues --    3.03811   3.07221   3.08827   3.11376   3.15631
 Alpha virt. eigenvalues --    3.17980   3.19475   3.22025   3.23453   3.24114
 Alpha virt. eigenvalues --    3.30477   3.36136   3.36833   3.39293   3.39547
 Alpha virt. eigenvalues --    3.48693   3.52422   3.53209   3.54374   3.60013
 Alpha virt. eigenvalues --    3.61960   3.64840   3.71837   3.74154   3.81618
 Alpha virt. eigenvalues --    3.85474   3.94341   4.00280   4.02052   4.20794
 Alpha virt. eigenvalues --    4.26046   4.27752   4.35054   4.63534   4.86372
 Alpha virt. eigenvalues --    4.91973   5.34866   5.49304   5.97753  10.08087
 Alpha virt. eigenvalues --   10.09766  23.62532  23.73865  23.99553  24.01856
 Alpha virt. eigenvalues --   24.04629  24.10393  24.11327  24.16361  24.21791
 Alpha virt. eigenvalues --   24.23977  24.27605  24.31170  26.04218  26.06510
 Alpha virt. eigenvalues --   26.32241  26.40392  26.77974  26.79962  50.28672
 Alpha virt. eigenvalues --  216.18223 216.19958
          Condensed to atoms (all electrons):
               1          2          3          4          5          6
     1  C   18.119327  -0.424496   2.168559  -6.908546  -4.637049  -1.529965
     2  C   -0.424496  11.492334  -2.262871  -1.335283  -0.020438  -0.550389
     3  C    2.168559  -2.262871  13.489610  -1.552639  -2.567656  -2.274430
     4  C   -6.908546  -1.335283  -1.552639  18.121191   0.551936  -0.658700
     5  C   -4.637049  -0.020438  -2.567656   0.551936  15.194218   1.023171
     6  C   -1.529965  -0.550389  -2.274430  -0.658700   1.023171  10.957796
     7  H    0.081450  -0.026292   0.014516  -0.034321   0.107183   0.071335
     8  Cl  -0.303921   0.409087   0.003288  -1.057412   0.703835  -0.400944
     9  O    0.288058  -0.217242  -0.091470   0.020782   0.026161  -0.006852
    10  H    0.059762   0.317573   0.024414  -0.026026  -0.035391   0.004367
    11  C   -0.099289  -0.380022   0.092568  -0.627919  -2.438687   2.535020
    12  C    0.451050  -1.055808   2.558597  -0.913577  -3.052033  -0.688667
    13  C   -0.233225   0.318325  -0.425513  -0.258645  -0.722659  -1.124259
    14  C   -0.269499   0.045229  -3.178599  -0.706218   3.688470   0.345907
    15  C    0.101040   0.052601   0.107838   0.600140  -0.911800  -1.032697
    16  C    0.026702  -0.205537  -0.167014  -0.266926  -0.030124  -0.886405
    17  Cl   0.000086  -0.005553  -0.021029  -0.001713  -0.030987  -0.080310
    18  H   -0.000085   0.000223  -0.003925  -0.001322   0.010257  -0.004143
    19  H   -0.004639   0.005227   0.011493   0.009397   0.005052   0.053778
    20  H   -0.008491   0.032195  -0.035433   0.001353   0.009593   0.020220
               7          8          9         10         11         12
     1  C    0.081450  -0.303921   0.288058   0.059762  -0.099289   0.451050
     2  C   -0.026292   0.409087  -0.217242   0.317573  -0.380022  -1.055808
     3  C    0.014516   0.003288  -0.091470   0.024414   0.092568   2.558597
     4  C   -0.034321  -1.057412   0.020782  -0.026026  -0.627919  -0.913577
     5  C    0.107183   0.703835   0.026161  -0.035391  -2.438687  -3.052033
     6  C    0.071335  -0.400944  -0.006852   0.004367   2.535020  -0.688667
     7  H    0.514697  -0.034122  -0.000650   0.000062   0.132207   0.034420
     8  Cl  -0.034122  17.600872   0.062981   0.001154  -0.167842  -0.082194
     9  O   -0.000650   0.062981   8.337319  -0.009447   0.000969   0.000321
    10  H    0.000062   0.001154  -0.009447   0.490044  -0.005131   0.008064
    11  C    0.132207  -0.167842   0.000969  -0.005131  11.349441   0.175273
    12  C    0.034420  -0.082194   0.000321   0.008064   0.175273  15.068194
    13  C   -0.005287   0.003723   0.001050  -0.000782  -0.471814  -0.838755
    14  C   -0.053834  -0.001288  -0.001032  -0.003695  -2.846152  -2.494588
    15  C    0.027784  -0.006588   0.000084   0.000040   2.157156  -1.953570
    16  C   -0.006022  -0.004087  -0.000093   0.000119  -3.652106  -0.343595
    17  Cl   0.000026  -0.000043   0.000000  -0.000001  -0.348716  -0.100252
    18  H   -0.000055   0.000034  -0.000000  -0.000000  -0.036285  -0.015590
    19  H    0.000796  -0.000058   0.000003   0.000000   0.097348  -0.044840
    20  H   -0.000134   0.000091  -0.000001  -0.000165   0.001581   0.234071
              13         14         15         16         17         18
     1  C   -0.233225  -0.269499   0.101040   0.026702   0.000086  -0.000085
     2  C    0.318325   0.045229   0.052601  -0.205537  -0.005553   0.000223
     3  C   -0.425513  -3.178599   0.107838  -0.167014  -0.021029  -0.003925
     4  C   -0.258645  -0.706218   0.600140  -0.266926  -0.001713  -0.001322
     5  C   -0.722659   3.688470  -0.911800  -0.030124  -0.030987   0.010257
     6  C   -1.124259   0.345907  -1.032697  -0.886405  -0.080310  -0.004143
     7  H   -0.005287  -0.053834   0.027784  -0.006022   0.000026  -0.000055
     8  Cl   0.003723  -0.001288  -0.006588  -0.004087  -0.000043   0.000034
     9  O    0.001050  -0.001032   0.000084  -0.000093   0.000000  -0.000000
    10  H   -0.000782  -0.003695   0.000040   0.000119  -0.000001  -0.000000
    11  C   -0.471814  -2.846152   2.157156  -3.652106  -0.348716  -0.036285
    12  C   -0.838755  -2.494588  -1.953570  -0.343595  -0.100252  -0.015590
    13  C   16.321303  -0.545092  -7.401328   1.700280  -0.420475   0.107667
    14  C   -0.545092  16.160656  -3.808971  -0.182794   0.229593  -0.044829
    15  C   -7.401328  -3.808971  22.829181  -4.996388   1.063034   0.071936
    16  C    1.700280  -0.182794  -4.996388  15.807681  -1.461333   0.261201
    17  Cl  -0.420475   0.229593   1.063034  -1.461333  17.851076  -0.019703
    18  H    0.107667  -0.044829   0.071936   0.261201  -0.019703   0.524020
    19  H    0.001833   0.274939  -0.028480  -0.055570  -0.000179  -0.006862
    20  H    0.051488   0.024569  -0.017993  -0.019204   0.002673   0.000137
              19         20
     1  C   -0.004639  -0.008491
     2  C    0.005227   0.032195
     3  C    0.011493  -0.035433
     4  C    0.009397   0.001353
     5  C    0.005052   0.009593
     6  C    0.053778   0.020220
     7  H    0.000796  -0.000134
     8  Cl  -0.000058   0.000091
     9  O    0.000003  -0.000001
    10  H    0.000000  -0.000165
    11  C    0.097348   0.001581
    12  C   -0.044840   0.234071
    13  C    0.001833   0.051488
    14  C    0.274939   0.024569
    15  C   -0.028480  -0.017993
    16  C   -0.055570  -0.019204
    17  Cl  -0.000179   0.002673
    18  H   -0.006862   0.000137
    19  H    0.529070  -0.000121
    20  H   -0.000121   0.535335
 Mulliken charges:
               1
     1  C   -0.876828
     2  C   -0.188864
     3  C    0.109698
     4  C    1.044450
     5  C   -0.873051
     6  C    0.226170
     7  H    0.176241
     8  Cl   0.273435
     9  O   -0.410943
    10  H    0.175040
    11  C    0.532401
    12  C   -0.946519
    13  C   -0.057833
    14  C   -0.632773
    15  C   -0.853019
    16  C    0.481216
    17  Cl   0.343806
    18  H    0.157325
    19  H    0.151815
    20  H    0.168233
 Sum of Mulliken charges =  -1.00000
 Mulliken charges with hydrogens summed into heavy atoms:
               1
     1  C   -0.876828
     2  C   -0.013824
     3  C    0.109698
     4  C    1.044450
     5  C   -0.696810
     6  C    0.226170
     8  Cl   0.273435
     9  O   -0.410943
    11  C    0.532401
    12  C   -0.778286
    13  C   -0.057833
    14  C   -0.480958
    15  C   -0.695694
    16  C    0.481216
    17  Cl   0.343806
 Electronic spatial extent (au):  <R**2>=           6069.6965
 Charge=             -1.0000 electrons
 Dipole moment (field-independent basis, Debye):
    X=             -4.4293    Y=             -3.0435    Z=             -0.0002  Tot=              5.3742
 Quadrupole moment (field-independent basis, Debye-Ang):
   XX=           -203.2752   YY=           -107.4363   ZZ=           -108.7211
   XY=              2.8365   XZ=             -0.0038   YZ=             -0.0012
 Traceless Quadrupole moment (field-independent basis, Debye-Ang):
   XX=            -63.4643   YY=             32.3746   ZZ=             31.0898
   XY=              2.8365   XZ=             -0.0038   YZ=             -0.0012
 Octapole moment (field-independent basis, Debye-Ang**2):
  XXX=           -124.1843  YYY=            -23.1038  ZZZ=             -0.0010  XYY=              0.8032
  XXY=            -61.9232  XXZ=             -0.0121  XZZ=              6.4393  YZZ=             -7.6040
  YYZ=              0.0009  XYZ=             -0.0029
 Hexadecapole moment (field-independent basis, Debye-Ang**3):
 XXXX=          -9604.6662 YYYY=           -998.3797 ZZZZ=           -132.0971 XXXY=           -114.2451
 XXXZ=             -0.0812 YYYX=             48.8164 YYYZ=             -0.0039 ZZZX=              0.0144
 ZZZY=              0.0045 XXYY=          -1478.6652 XXZZ=          -1260.5825 YYZZ=           -206.5214
 XXYZ=             -0.0258 YYXZ=             -0.0117 ZZXY=             -4.2625
 N-N= 9.888869652073D+02 E-N=-5.425872039822D+03  KE= 1.451059916851D+03
 No NMR shielding tensors so no spin-rotation constants.
 Leave Link  601 at Wed Jul  6 06:28:43 2022, MaxMem=   671088640 cpu:               0.8 elap:               0.2
 (Enter /gpfs/software/gaussian16/sse4/tar/g16/l607.exe)
 ******************************Gaussian NBO Version 3.1******************************
             N A T U R A L   A T O M I C   O R B I T A L   A N D
          N A T U R A L   B O N D   O R B I T A L   A N A L Y S I S
 ******************************Gaussian NBO Version 3.1******************************
       /RESON  / : Allow strongly delocalized NBO set

 Analyzing the SCF density

 Job title: ...                                                             

 Storage needed:    425842 in NPA,    567062 in NBO ( 671086480 available)
 GSVD:  LWork=       41032 too small for GESVD, short by      157658 words or      157658 for optimal perf.
 Remove ICRem=  113 ICRemI=  114 L=0 PNAO number  113 atom    6 type  51 NPNAO=  376
   due to symmetric orthogonalization 2, value= 0.00D+00.
 GSVD:  LWork=       41926 too small for GESVD, short by      154985 words or      154985 for optimal perf.
 Remove ICRem=   91 ICRemI=   92 L=0 PNAO number   91 atom    5 type  51 NPNAO=  375
   due to symmetric orthogonalization 2, value= 0.00D+00.
 GSVD:  LWork=       42816 too small for GESVD, short by      152324 words or      152324 for optimal perf.


 NATURAL POPULATIONS:  Natural atomic orbital occupancies 
                                                          
   NAO  Atom  No  lang   Type(AO)    Occupancy      Energy
 ----------------------------------------------------------
     1    C    1  S      Cor( 1S)     1.99868     -10.34321
     2    C    1  S      Val( 2S)     0.79435       0.02631
     3    C    1  S      Ryd( 4S)     0.00253       1.31284
     4    C    1  S      Ryd( 3S)     0.00049       1.15516
     5    C    1  S      Ryd( 5S)     0.00004      22.33473
     6    C    1  px     Val( 2p)     0.87957       0.08405
     7    C    1  px     Ryd( 4p)     0.01581       1.24647
     8    C    1  px     Ryd( 3p)     0.00067       0.53966
     9    C    1  px     Ryd( 5p)     0.00008       2.99740
    10    C    1  py     Val( 2p)     1.05516       0.03937
    11    C    1  py     Ryd( 4p)     0.00651       1.41924
    12    C    1  py     Ryd( 3p)     0.00079       0.51661
    13    C    1  py     Ryd( 5p)     0.00019       2.76695
    14    C    1  pz     Val( 2p)     0.89401       0.01782
    15    C    1  pz     Ryd( 4p)     0.00141       0.82420
    16    C    1  pz     Ryd( 3p)     0.00066       0.40257
    17    C    1  pz     Ryd( 5p)     0.00009       2.79099
    18    C    1  dxy    Ryd( 3d)     0.00321       2.85465
    19    C    1  dxz    Ryd( 3d)     0.00479       1.83004
    20    C    1  dyz    Ryd( 3d)     0.00042       1.77322
    21    C    1  dx2y2  Ryd( 3d)     0.00128       2.69113
    22    C    1  dz2    Ryd( 3d)     0.00047       2.21332

    23    C    2  S      Cor( 1S)     1.99901     -10.30574
    24    C    2  S      Val( 2S)     0.99878      -0.10772
    25    C    2  S      Ryd( 3S)     0.00351       0.85358
    26    C    2  S      Ryd( 4S)     0.00039       1.06967
    27    C    2  S      Ryd( 5S)     0.00001      23.16704
    28    C    2  px     Val( 2p)     1.08003       0.02059
    29    C    2  px     Ryd( 4p)     0.00613       0.97728
    30    C    2  px     Ryd( 3p)     0.00055       0.57898
    31    C    2  px     Ryd( 5p)     0.00017       3.41776
    32    C    2  py     Val( 2p)     1.17035       0.01162
    33    C    2  py     Ryd( 4p)     0.00543       0.96945
    34    C    2  py     Ryd( 3p)     0.00037       0.43270
    35    C    2  py     Ryd( 5p)     0.00016       3.39932
    36    C    2  pz     Val( 2p)     1.12977      -0.02713
    37    C    2  pz     Ryd( 4p)     0.00234       0.60991
    38    C    2  pz     Ryd( 3p)     0.00018       0.43445
    39    C    2  pz     Ryd( 5p)     0.00002       2.89004
    40    C    2  dxy    Ryd( 3d)     0.00065       2.67077
    41    C    2  dxz    Ryd( 3d)     0.00062       1.80107
    42    C    2  dyz    Ryd( 3d)     0.00061       1.74670
    43    C    2  dx2y2  Ryd( 3d)     0.00060       2.56510
    44    C    2  dz2    Ryd( 3d)     0.00052       2.14744

    45    C    3  S      Cor( 1S)     1.99885     -10.38404
    46    C    3  S      Val( 2S)     1.05056      -0.16187
    47    C    3  S      Ryd( 3S)     0.00244       1.00083
    48    C    3  S      Ryd( 4S)     0.00027       1.36755
    49    C    3  S      Ryd( 5S)     0.00001      22.89353
    50    C    3  px     Val( 2p)     0.90467       0.06554
    51    C    3  px     Ryd( 3p)     0.00703       0.83332
    52    C    3  px     Ryd( 4p)     0.00050       0.87950
    53    C    3  px     Ryd( 5p)     0.00010       3.30120
    54    C    3  py     Val( 2p)     0.78189       0.03971
    55    C    3  py     Ryd( 3p)     0.00750       0.58859
    56    C    3  py     Ryd( 4p)     0.00043       0.64342
    57    C    3  py     Ryd( 5p)     0.00007       3.15582
    58    C    3  pz     Val( 2p)     0.99220      -0.01689
    59    C    3  pz     Ryd( 4p)     0.00057       0.61412
    60    C    3  pz     Ryd( 3p)     0.00026       0.54271
    61    C    3  pz     Ryd( 5p)     0.00002       2.76394
    62    C    3  dxy    Ryd( 3d)     0.00059       2.23552
    63    C    3  dxz    Ryd( 3d)     0.00093       1.72898
    64    C    3  dyz    Ryd( 3d)     0.00082       1.67341
    65    C    3  dx2y2  Ryd( 3d)     0.00067       2.45124
    66    C    3  dz2    Ryd( 3d)     0.00051       2.02994

    67    C    4  S      Cor( 1S)     1.99873     -10.35585
    68    C    4  S      Val( 2S)     0.95512      -0.12898
    69    C    4  S      Ryd( 3S)     0.00208       0.88072
    70    C    4  S      Ryd( 4S)     0.00024       1.04895
    71    C    4  S      Ryd( 5S)     0.00001      23.27321
    72    C    4  px     Val( 2p)     1.03196       0.00098
    73    C    4  px     Ryd( 4p)     0.00580       1.04669
    74    C    4  px     Ryd( 3p)     0.00042       0.71981
    75    C    4  px     Ryd( 5p)     0.00025       3.28866
    76    C    4  py     Val( 2p)     0.95958      -0.02037
    77    C    4  py     Ryd( 4p)     0.00649       1.09080
    78    C    4  py     Ryd( 3p)     0.00031       0.68839
    79    C    4  py     Ryd( 5p)     0.00032       3.18487
    80    C    4  pz     Val( 2p)     1.15944      -0.04468
    81    C    4  pz     Ryd( 4p)     0.00155       0.72263
    82    C    4  pz     Ryd( 3p)     0.00062       0.46809
    83    C    4  pz     Ryd( 5p)     0.00003       2.84696
    84    C    4  dxy    Ryd( 3d)     0.00159       2.40227
    85    C    4  dxz    Ryd( 3d)     0.00080       1.73480
    86    C    4  dyz    Ryd( 3d)     0.00109       1.68486
    87    C    4  dx2y2  Ryd( 3d)     0.00109       2.48825
    88    C    4  dz2    Ryd( 3d)     0.00097       2.11161

    89    C    5  S      Cor( 1S)     1.99883     -10.31533
    90    C    5  S      Val( 2S)     0.93026      -0.08587
    91    C    5  S      Ryd( 3S)     0.00098       0.99600
    92    C    5  S      Ryd( 4S)     0.00002      23.50026
    93    C    5  px     Val( 2p)     1.07583       0.01778
    94    C    5  px     Ryd( 4p)     0.00369       0.95896
    95    C    5  px     Ryd( 3p)     0.00048       0.71173
    96    C    5  px     Ryd( 5p)     0.00014       3.45572
    97    C    5  py     Val( 2p)     1.14506       0.01664
    98    C    5  py     Ryd( 4p)     0.00655       1.05067
    99    C    5  py     Ryd( 3p)     0.00077       0.56277
   100    C    5  py     Ryd( 5p)     0.00009       3.42936
   101    C    5  pz     Val( 2p)     1.02316      -0.02386
   102    C    5  pz     Ryd( 4p)     0.00093       0.64069
   103    C    5  pz     Ryd( 3p)     0.00099       0.40391
   104    C    5  pz     Ryd( 5p)     0.00001       2.90203
   105    C    5  dxy    Ryd( 3d)     0.00048       2.61306
   106    C    5  dxz    Ryd( 3d)     0.00075       1.78143
   107    C    5  dyz    Ryd( 3d)     0.00049       1.75486
   108    C    5  dx2y2  Ryd( 3d)     0.00072       2.62897
   109    C    5  dz2    Ryd( 3d)     0.00059       2.13560

   110    C    6  S      Cor( 1S)     1.99861     -10.33270
   111    C    6  S      Val( 2S)     0.87850      -0.07690
   112    C    6  S      Ryd( 3S)     0.00083       0.96195
   113    C    6  S      Ryd( 4S)     0.00001      23.42396
   114    C    6  px     Val( 2p)     1.09250       0.00388
   115    C    6  px     Ryd( 4p)     0.00576       1.09919
   116    C    6  px     Ryd( 3p)     0.00032       0.73575
   117    C    6  px     Ryd( 5p)     0.00011       3.57734
   118    C    6  py     Val( 2p)     1.09731      -0.01613
   119    C    6  py     Ryd( 4p)     0.00741       1.11575
   120    C    6  py     Ryd( 3p)     0.00045       0.72172
   121    C    6  py     Ryd( 5p)     0.00012       3.52620
   122    C    6  pz     Val( 2p)     1.14678      -0.02906
   123    C    6  pz     Ryd( 4p)     0.00157       0.68907
   124    C    6  pz     Ryd( 3p)     0.00053       0.47571
   125    C    6  pz     Ryd( 5p)     0.00001       2.92287
   126    C    6  dxy    Ryd( 3d)     0.00054       2.69021
   127    C    6  dxz    Ryd( 3d)     0.00082       1.76552
   128    C    6  dyz    Ryd( 3d)     0.00067       1.75871
   129    C    6  dx2y2  Ryd( 3d)     0.00086       2.45721
   130    C    6  dz2    Ryd( 3d)     0.00075       2.14334

   131    H    7  S      Val( 1S)     0.76768       0.15558
   132    H    7  S      Ryd( 2S)     0.00155       1.16431
   133    H    7  S      Ryd( 3S)     0.00025       1.86912
   134    H    7  px     Ryd( 2p)     0.00013       2.18131
   135    H    7  py     Ryd( 2p)     0.00043       2.75614
   136    H    7  pz     Ryd( 2p)     0.00013       1.73566

   137   Cl    8  S      Cor( 1S)     2.00000    -101.11167
   138   Cl    8  S      Cor( 2S)     1.99971     -10.81687
   139   Cl    8  S      Val( 3S)     1.82036      -0.96314
   140   Cl    8  S      Ryd( 4S)     0.00355       0.79736
   141   Cl    8  S      Ryd( 5S)     0.00015       1.20229
   142   Cl    8  S      Ryd( 6S)     0.00000      18.14584
   143   Cl    8  S      Ryd( 7S)     0.00000     207.69627
   144   Cl    8  px     Cor( 2p)     1.99997      -7.41544
   145   Cl    8  px     Val( 3p)     1.75391      -0.23907
   146   Cl    8  px     Ryd( 5p)     0.00295       0.55579
   147   Cl    8  px     Ryd( 4p)     0.00021       0.50933
   148   Cl    8  px     Ryd( 6p)     0.00002       3.65699
   149   Cl    8  px     Ryd( 7p)     0.00000      25.04029
   150   Cl    8  py     Cor( 2p)     1.99994      -7.41723
   151   Cl    8  py     Val( 3p)     1.48212      -0.20472
   152   Cl    8  py     Ryd( 5p)     0.00344       0.52879
   153   Cl    8  py     Ryd( 4p)     0.00018       0.48418
   154   Cl    8  py     Ryd( 6p)     0.00003       3.82139
   155   Cl    8  py     Ryd( 7p)     0.00000      25.05493
   156   Cl    8  pz     Cor( 2p)     1.99999      -7.41434
   157   Cl    8  pz     Val( 3p)     1.93948      -0.26623
   158   Cl    8  pz     Ryd( 5p)     0.00391       0.53550
   159   Cl    8  pz     Ryd( 4p)     0.00021       0.47659
   160   Cl    8  pz     Ryd( 6p)     0.00001       3.26292
   161   Cl    8  pz     Ryd( 7p)     0.00000      24.98256
   162   Cl    8  dxy    Ryd( 3d)     0.00396       1.40049
   163   Cl    8  dxz    Ryd( 3d)     0.00109       1.08025
   164   Cl    8  dyz    Ryd( 3d)     0.00171       1.10639
   165   Cl    8  dx2y2  Ryd( 3d)     0.00151       1.35292
   166   Cl    8  dz2    Ryd( 3d)     0.00142       1.18473

   167    O    9  S      Cor( 1S)     1.99981     -19.20280
   168    O    9  S      Val( 2S)     1.71012      -0.81233
   169    O    9  S      Ryd( 3S)     0.00185       1.43602
   170    O    9  S      Ryd( 4S)     0.00007       1.55443
   171    O    9  S      Ryd( 5S)     0.00000      49.94199
   172    O    9  px     Val( 2p)     1.51417      -0.16799
   173    O    9  px     Ryd( 3p)     0.00114       0.81851
   174    O    9  px     Ryd( 4p)     0.00014       1.32394
   175    O    9  px     Ryd( 5p)     0.00010       5.26990
   176    O    9  py     Val( 2p)     1.81293      -0.17280
   177    O    9  py     Ryd( 3p)     0.00302       0.82136
   178    O    9  py     Ryd( 4p)     0.00003       1.64408
   179    O    9  py     Ryd( 5p)     0.00002       4.89088
   180    O    9  pz     Val( 2p)     1.64485      -0.15055
   181    O    9  pz     Ryd( 3p)     0.00263       0.72578
   182    O    9  pz     Ryd( 4p)     0.00005       1.43167
   183    O    9  pz     Ryd( 5p)     0.00001       4.90456
   184    O    9  dxy    Ryd( 3d)     0.00132       3.45183
   185    O    9  dxz    Ryd( 3d)     0.00145       3.29742
   186    O    9  dyz    Ryd( 3d)     0.00003       3.09071
   187    O    9  dx2y2  Ryd( 3d)     0.00127       3.72315
   188    O    9  dz2    Ryd( 3d)     0.00038       3.30418

   189    H   10  S      Val( 1S)     0.75356       0.16537
   190    H   10  S      Ryd( 2S)     0.00155       0.99719
   191    H   10  S      Ryd( 3S)     0.00020       1.98513
   192    H   10  px     Ryd( 2p)     0.00017       2.22347
   193    H   10  py     Ryd( 2p)     0.00030       2.66663
   194    H   10  pz     Ryd( 2p)     0.00009       1.74052

   195    C   11  S      Cor( 1S)     1.99904     -10.33372
   196    C   11  S      Val( 2S)     0.90771      -0.06903
   197    C   11  S      Ryd( 4S)     0.00119       1.03022
   198    C   11  S      Ryd( 3S)     0.00040       0.73171
   199    C   11  S      Ryd( 5S)     0.00001      23.51725
   200    C   11  px     Val( 2p)     1.02768       0.02285
   201    C   11  px     Ryd( 4p)     0.00637       1.03561
   202    C   11  px     Ryd( 3p)     0.00036       0.78160
   203    C   11  px     Ryd( 5p)     0.00016       3.58778
   204    C   11  py     Val( 2p)     1.07929       0.02094
   205    C   11  py     Ryd( 4p)     0.00590       1.17761
   206    C   11  py     Ryd( 3p)     0.00052       0.68803
   207    C   11  py     Ryd( 5p)     0.00016       3.56581
   208    C   11  pz     Val( 2p)     1.00373      -0.01285
   209    C   11  pz     Ryd( 4p)     0.00070       0.68699
   210    C   11  pz     Ryd( 3p)     0.00050       0.45791
   211    C   11  pz     Ryd( 5p)     0.00002       2.92995
   212    C   11  dxy    Ryd( 3d)     0.00060       2.68167
   213    C   11  dxz    Ryd( 3d)     0.00083       1.76137
   214    C   11  dyz    Ryd( 3d)     0.00052       1.76222
   215    C   11  dx2y2  Ryd( 3d)     0.00053       2.47738
   216    C   11  dz2    Ryd( 3d)     0.00037       2.17124

   217    C   12  S      Cor( 1S)     1.99906     -10.30048
   218    C   12  S      Val( 2S)     0.95868      -0.08303
   219    C   12  S      Ryd( 3S)     0.00167       0.92642
   220    C   12  S      Ryd( 4S)     0.00028       1.18512
   221    C   12  S      Ryd( 5S)     0.00001      22.84604
   222    C   12  px     Val( 2p)     1.10565       0.02295
   223    C   12  px     Ryd( 4p)     0.00864       0.96121
   224    C   12  px     Ryd( 3p)     0.00055       0.77207
   225    C   12  px     Ryd( 5p)     0.00010       3.39354
   226    C   12  py     Val( 2p)     1.16656       0.02548
   227    C   12  py     Ryd( 4p)     0.00642       0.98516
   228    C   12  py     Ryd( 3p)     0.00050       0.41668
   229    C   12  py     Ryd( 5p)     0.00012       3.44379
   230    C   12  pz     Val( 2p)     1.03263      -0.01394
   231    C   12  pz     Ryd( 4p)     0.00078       0.64262
   232    C   12  pz     Ryd( 3p)     0.00025       0.43804
   233    C   12  pz     Ryd( 5p)     0.00001       2.87437
   234    C   12  dxy    Ryd( 3d)     0.00098       2.61057
   235    C   12  dxz    Ryd( 3d)     0.00059       1.79533
   236    C   12  dyz    Ryd( 3d)     0.00045       1.76662
   237    C   12  dx2y2  Ryd( 3d)     0.00081       2.64087
   238    C   12  dz2    Ryd( 3d)     0.00039       2.13161

   239    C   13  S      Cor( 1S)     1.99869     -10.30295
   240    C   13  S      Val( 2S)     1.05942      -0.10340
   241    C   13  S      Ryd( 3S)     0.01181       0.56310
   242    C   13  S      Ryd( 4S)     0.00079       1.02240
   243    C   13  S      Ryd( 5S)     0.00001      23.39418
   244    C   13  px     Val( 2p)     1.02647       0.08533
   245    C   13  px     Ryd( 4p)     0.00939       0.86886
   246    C   13  px     Ryd( 3p)     0.00038       0.57691
   247    C   13  px     Ryd( 5p)     0.00007       3.21939
   248    C   13  py     Val( 2p)     1.08253       0.04804
   249    C   13  py     Ryd( 4p)     0.00794       0.78985
   250    C   13  py     Ryd( 3p)     0.00021       0.49251
   251    C   13  py     Ryd( 5p)     0.00008       3.16344
   252    C   13  pz     Val( 2p)     0.86103       0.03188
   253    C   13  pz     Ryd( 4p)     0.00080       0.71139
   254    C   13  pz     Ryd( 3p)     0.00028       0.51078
   255    C   13  pz     Ryd( 5p)     0.00002       2.74764
   256    C   13  dxy    Ryd( 3d)     0.00082       2.27674
   257    C   13  dxz    Ryd( 3d)     0.00066       1.77779
   258    C   13  dyz    Ryd( 3d)     0.00092       1.73159
   259    C   13  dx2y2  Ryd( 3d)     0.00077       2.58772
   260    C   13  dz2    Ryd( 3d)     0.00048       2.08687

   261    C   14  S      Cor( 1S)     1.99918     -10.31193
   262    C   14  S      Val( 2S)     0.94433      -0.08933
   263    C   14  S      Ryd( 4S)     0.00135       0.90836
   264    C   14  S      Ryd( 3S)     0.00019       0.61900
   265    C   14  S      Ryd( 5S)     0.00002      23.47018
   266    C   14  px     Val( 2p)     1.07852       0.03474
   267    C   14  px     Ryd( 4p)     0.00368       1.00850
   268    C   14  px     Ryd( 3p)     0.00054       0.72485
   269    C   14  px     Ryd( 5p)     0.00014       3.37099
   270    C   14  py     Val( 2p)     1.13001       0.03452
   271    C   14  py     Ryd( 4p)     0.00497       1.04594
   272    C   14  py     Ryd( 3p)     0.00051       0.40484
   273    C   14  py     Ryd( 5p)     0.00008       3.42502
   274    C   14  pz     Val( 2p)     1.04560      -0.02374
   275    C   14  pz     Ryd( 4p)     0.00128       0.63821
   276    C   14  pz     Ryd( 3p)     0.00067       0.42879
   277    C   14  pz     Ryd( 5p)     0.00001       2.86356
   278    C   14  dxy    Ryd( 3d)     0.00067       2.57474
   279    C   14  dxz    Ryd( 3d)     0.00046       1.76400
   280    C   14  dyz    Ryd( 3d)     0.00037       1.75939
   281    C   14  dx2y2  Ryd( 3d)     0.00052       2.62751
   282    C   14  dz2    Ryd( 3d)     0.00041       2.12131

   283    C   15  S      Cor( 1S)     1.99896     -10.30199
   284    C   15  S      Val( 2S)     0.95029      -0.07794
   285    C   15  S      Ryd( 3S)     0.00204       0.96061
   286    C   15  S      Ryd( 4S)     0.00035       1.55372
   287    C   15  S      Ryd( 5S)     0.00001      22.51013
   288    C   15  px     Val( 2p)     1.09178       0.02497
   289    C   15  px     Ryd( 4p)     0.00570       0.96595
   290    C   15  px     Ryd( 3p)     0.00042       0.49475
   291    C   15  px     Ryd( 5p)     0.00011       3.27648
   292    C   15  py     Val( 2p)     1.15718       0.00591
   293    C   15  py     Ryd( 4p)     0.00583       1.02562
   294    C   15  py     Ryd( 3p)     0.00041       0.39691
   295    C   15  py     Ryd( 5p)     0.00012       3.33314
   296    C   15  pz     Val( 2p)     1.01784      -0.02297
   297    C   15  pz     Ryd( 4p)     0.00144       0.63525
   298    C   15  pz     Ryd( 3p)     0.00057       0.38352
   299    C   15  pz     Ryd( 5p)     0.00001       2.85936
   300    C   15  dxy    Ryd( 3d)     0.00074       2.68617
   301    C   15  dxz    Ryd( 3d)     0.00052       1.79144
   302    C   15  dyz    Ryd( 3d)     0.00047       1.75649
   303    C   15  dx2y2  Ryd( 3d)     0.00053       2.60576
   304    C   15  dz2    Ryd( 3d)     0.00038       2.15533

   305    C   16  S      Cor( 1S)     1.99841     -10.35753
   306    C   16  S      Val( 2S)     0.93717      -0.11910
   307    C   16  S      Ryd( 4S)     0.00134       0.97368
   308    C   16  S      Ryd( 3S)     0.00010       0.73031
   309    C   16  S      Ryd( 5S)     0.00001      23.31309
   310    C   16  px     Val( 2p)     0.95110      -0.06515
   311    C   16  px     Ryd( 4p)     0.00719       1.04602
   312    C   16  px     Ryd( 3p)     0.00032       0.88374
   313    C   16  px     Ryd( 5p)     0.00040       2.85277
   314    C   16  py     Val( 2p)     1.14335      -0.01668
   315    C   16  py     Ryd( 3p)     0.00857       0.91068
   316    C   16  py     Ryd( 4p)     0.00036       1.05471
   317    C   16  py     Ryd( 5p)     0.00011       2.89009
   318    C   16  pz     Val( 2p)     1.11310      -0.05093
   319    C   16  pz     Ryd( 3p)     0.00127       0.73545
   320    C   16  pz     Ryd( 4p)     0.00017       0.95317
   321    C   16  pz     Ryd( 5p)     0.00010       2.26538
   322    C   16  dxy    Ryd( 3d)     0.00118       2.60540
   323    C   16  dxz    Ryd( 3d)     0.00146       1.64589
   324    C   16  dyz    Ryd( 3d)     0.00069       1.78587
   325    C   16  dx2y2  Ryd( 3d)     0.00222       2.32924
   326    C   16  dz2    Ryd( 3d)     0.00081       2.09550

   327   Cl   17  S      Cor( 1S)     2.00000    -101.13656
   328   Cl   17  S      Cor( 2S)     1.99970     -10.82097
   329   Cl   17  S      Val( 3S)     1.81701      -0.97449
   330   Cl   17  S      Ryd( 4S)     0.00230       0.77466
   331   Cl   17  S      Ryd( 5S)     0.00002       1.29127
   332   Cl   17  S      Ryd( 6S)     0.00000      18.17501
   333   Cl   17  S      Ryd( 7S)     0.00000     207.55521
   334   Cl   17  px     Cor( 2p)     1.99991      -7.43320
   335   Cl   17  px     Val( 3p)     1.29155      -0.19607
   336   Cl   17  px     Ryd( 4p)     0.00440       0.48101
   337   Cl   17  px     Ryd( 5p)     0.00019       0.53021
   338   Cl   17  px     Ryd( 6p)     0.00002       5.91957
   339   Cl   17  px     Ryd( 7p)     0.00000      23.01656
   340   Cl   17  py     Cor( 2p)     1.99999      -7.42907
   341   Cl   17  py     Val( 3p)     1.96017      -0.28267
   342   Cl   17  py     Ryd( 4p)     0.00241       0.51464
   343   Cl   17  py     Ryd( 5p)     0.00016       0.59291
   344   Cl   17  py     Ryd( 6p)     0.00001       5.17053
   345   Cl   17  py     Ryd( 7p)     0.00000      23.19925
   346   Cl   17  pz     Cor( 2p)     1.99999      -7.42914
   347   Cl   17  pz     Val( 3p)     1.93785      -0.28221
   348   Cl   17  pz     Ryd( 4p)     0.00273       0.51058
   349   Cl   17  pz     Ryd( 5p)     0.00012       0.56655
   350   Cl   17  pz     Ryd( 6p)     0.00000       4.86561
   351   Cl   17  pz     Ryd( 7p)     0.00000      23.24968
   352   Cl   17  dxy    Ryd( 3d)     0.00132       1.30409
   353   Cl   17  dxz    Ryd( 3d)     0.00253       1.11243
   354   Cl   17  dyz    Ryd( 3d)     0.00006       1.04215
   355   Cl   17  dx2y2  Ryd( 3d)     0.00423       1.38922
   356   Cl   17  dz2    Ryd( 3d)     0.00138       1.15954

   357    H   18  S      Val( 1S)     0.78281       0.13959
   358    H   18  S      Ryd( 2S)     0.00120       0.88975
   359    H   18  S      Ryd( 3S)     0.00021       2.05977
   360    H   18  px     Ryd( 2p)     0.00019       2.23438
   361    H   18  py     Ryd( 2p)     0.00033       2.63505
   362    H   18  pz     Ryd( 2p)     0.00013       1.72173

   363    H   19  S      Val( 1S)     0.79441       0.15728
   364    H   19  S      Ryd( 2S)     0.00071       1.07491
   365    H   19  S      Ryd( 3S)     0.00016       1.94683
   366    H   19  px     Ryd( 2p)     0.00015       2.32579
   367    H   19  py     Ryd( 2p)     0.00034       2.63936
   368    H   19  pz     Ryd( 2p)     0.00017       1.73547

   369    H   20  S      Val( 1S)     0.77654       0.16703
   370    H   20  S      Ryd( 2S)     0.00251       0.73508
   371    H   20  S      Ryd( 3S)     0.00023       2.22152
   372    H   20  px     Ryd( 2p)     0.00008       2.18604
   373    H   20  py     Ryd( 2p)     0.00048       2.74337
   374    H   20  pz     Ryd( 2p)     0.00010       1.74246

 WARNING:  1 low occupancy (<1.9990e) core orbital  found on  C    1
           1 low occupancy (<1.9990e) core orbital  found on  C    3
           1 low occupancy (<1.9990e) core orbital  found on  C    4
           1 low occupancy (<1.9990e) core orbital  found on  C    5
           1 low occupancy (<1.9990e) core orbital  found on  C    6
           1 low occupancy (<1.9990e) core orbital  found on  C   13
           1 low occupancy (<1.9990e) core orbital  found on  C   15
           1 low occupancy (<1.9990e) core orbital  found on  C   16

 WARNING:  Population inversion found on atom  C    1
           Population inversion found on atom  C    2
           Population inversion found on atom  C    3
           Population inversion found on atom  C    4
           Population inversion found on atom  C    5
           Population inversion found on atom  C    6
           Population inversion found on atom Cl    8
           Population inversion found on atom  C   11
           Population inversion found on atom  C   12
           Population inversion found on atom  C   13
           Population inversion found on atom  C   14
           Population inversion found on atom  C   15
           Population inversion found on atom  C   16


 Summary of Natural Population Analysis:                  
                                                          
                                       Natural Population 
                Natural  -----------------------------------------------
    Atom  No    Charge         Core      Valence    Rydberg      Total
 -----------------------------------------------------------------------
      C    1    0.33879      1.99868     3.62308    0.03944     5.66121
      C    2   -0.40017      1.99901     4.37892    0.02223     6.40017
      C    3    0.24912      1.99885     3.72932    0.02271     5.75088
      C    4   -0.12847      1.99873     4.10610    0.02365     6.12847
      C    5   -0.19082      1.99883     4.17431    0.01768     6.19082
      C    6   -0.23444      1.99861     4.21508    0.02075     6.23444
      H    7    0.22983      0.00000     0.76768    0.00249     0.77017
     Cl    8   -0.01985      9.99961     6.99588    0.02437    17.01985
      O    9   -0.69540      1.99981     6.68207    0.01352     8.69540
      H   10    0.24413      0.00000     0.75356    0.00231     0.75587
      C   11   -0.03661      1.99904     4.01841    0.01916     6.03661
      C   12   -0.28513      1.99906     4.26352    0.02255     6.28513
      C   13   -0.06355      1.99869     4.02945    0.03541     6.06355
      C   14   -0.21350      1.99918     4.19846    0.01585     6.21350
      C   15   -0.23569      1.99896     4.21709    0.01964     6.23569
      C   16   -0.16945      1.99841     4.14472    0.02632     6.16945
     Cl   17   -0.02804      9.99960     7.00657    0.02187    17.02804
      H   18    0.21514      0.00000     0.78281    0.00204     0.78486
      H   19    0.20406      0.00000     0.79441    0.00153     0.79594
      H   20    0.22004      0.00000     0.77654    0.00341     0.77996
 =======================================================================
   * Total *   -0.99999     45.98507    73.65798    0.35694   119.99999

                                 Natural Population      
 --------------------------------------------------------
   Core                      45.98507 ( 99.9675% of  46)
   Valence                   73.65798 ( 99.5378% of  74)
   Natural Minimal Basis    119.64306 ( 99.7025% of 120)
   Natural Rydberg Basis      0.35694 (  0.2974% of 120)
 --------------------------------------------------------

    Atom  No          Natural Electron Configuration
 ----------------------------------------------------------------------------
      C    1      [core]2S( 0.79)2p( 2.83)3d( 0.01)4p( 0.02)
      C    2      [core]2S( 1.00)2p( 3.38)4p( 0.01)
      C    3      [core]2S( 1.05)2p( 2.68)3p( 0.01)
      C    4      [core]2S( 0.96)2p( 3.15)3d( 0.01)4p( 0.01)
      C    5      [core]2S( 0.93)2p( 3.24)4p( 0.01)
      C    6      [core]2S( 0.88)2p( 3.34)4p( 0.01)
      H    7            1S( 0.77)
     Cl    8      [core]3S( 1.82)3p( 5.18)3d( 0.01)5p( 0.01)
      O    9      [core]2S( 1.71)2p( 4.97)3p( 0.01)
      H   10            1S( 0.75)
      C   11      [core]2S( 0.91)2p( 3.11)4p( 0.01)
      C   12      [core]2S( 0.96)2p( 3.30)4p( 0.02)
      C   13      [core]2S( 1.06)2p( 2.97)3S( 0.01)4p( 0.02)
      C   14      [core]2S( 0.94)2p( 3.25)4p( 0.01)
      C   15      [core]2S( 0.95)2p( 3.27)4p( 0.01)
      C   16      [core]2S( 0.94)2p( 3.21)3p( 0.01)3d( 0.01)4p( 0.01)
     Cl   17      [core]3S( 1.82)3p( 5.19)3d( 0.01)4p( 0.01)
      H   18            1S( 0.78)
      H   19            1S( 0.79)
      H   20            1S( 0.78)


 NATURAL BOND ORBITAL ANALYSIS:

                       Occupancies       Lewis Structure    Low   High
           Occ.    -------------------  -----------------   occ   occ
  Cycle   Thresh.   Lewis   Non-Lewis     CR  BD  3C  LP    (L)   (NL)   Dev
 =============================================================================
   1(1)    1.90   112.76654   7.23346     23  22   0  15     8      7    0.56
   2(2)    1.90   112.76654   7.23346     23  22   0  15     8      7    0.56
   3(1)    1.80   113.35349   6.64651     23  23   0  14     6      7    0.56
   4(2)    1.80   113.35349   6.64651     23  23   0  14     6      7    0.56
   5(1)    1.70   115.21450   4.78550     23  26   0  11     3      7    0.50
   6(2)    1.70   115.27125   4.72875     23  26   0  11     3      7    0.50
   7(3)    1.70   115.27125   4.72875     23  26   0  11     3      7    0.50
   8(1)    1.60   116.07147   3.92853     23  27   0  10     1      7    0.44
   9(2)    1.60   115.51890   4.48110     23  26   0  11     2      7    0.43
  10(3)    1.60   115.51890   4.48110     23  26   0  11     2      7    0.43
  11(4)    1.60   116.07265   3.92735     23  27   0  10     1      7    0.50
  12(5)    1.60   115.51890   4.48110     23  26   0  11     2      7    0.43
  13(6)    1.60   115.51890   4.48110     23  26   0  11     2      7    0.43
  14(7)    1.60   116.07265   3.92735     23  27   0  10     1      7    0.50
  15(8)    1.60   115.51890   4.48110     23  26   0  11     2      7    0.43
  16(9)    1.60   115.51890   4.48110     23  26   0  11     2      7    0.43
  17(1)    1.50   115.46274   4.53726     23  28   0   9     1      8    0.51
  18(2)    1.50   115.73786   4.26214     23  27   0  10     1      7    0.56
  19(3)    1.50   116.40604   3.59396     23  28   0   9     0      7    0.50
  20(4)    1.50   114.90898   5.09102     23  27   0  10     2      8    0.51
  21(5)    1.50   116.39395   3.60605     23  28   0   9     0      7    0.56
  22(6)    1.50   116.40604   3.59396     23  28   0   9     0      7    0.50
 -----------------------------------------------------------------------------

 Structure accepted: RESONANCE keyword permits strongly delocalized structure

 WARNING:  1 low occupancy (<1.9990e) core orbital  found on  C    1
           1 low occupancy (<1.9990e) core orbital  found on  C    3
           1 low occupancy (<1.9990e) core orbital  found on  C    4
           1 low occupancy (<1.9990e) core orbital  found on  C    5
           1 low occupancy (<1.9990e) core orbital  found on  C    6
           1 low occupancy (<1.9990e) core orbital  found on  C   13
           1 low occupancy (<1.9990e) core orbital  found on  C   15
           1 low occupancy (<1.9990e) core orbital  found on  C   16

           --- Apparent excited state configuration ---
 The following "inverted" NBO labels reflect the actual hybrid overlap:

                 NBO   9 has been relabelled BD*

                 NBO 355 has been relabelled BD 

 --------------------------------------------------------
   Core                     45.98506 ( 99.968% of  46)
   Valence Lewis            68.92338 ( 93.140% of  74)
  ==================       ============================
   Total Lewis             114.90844 ( 95.757% of 120)
  -----------------------------------------------------
   Valence non-Lewis         4.85048 (  4.042% of 120)
   Rydberg non-Lewis         0.24108 (  0.201% of 120)
  ==================       ============================
   Total non-Lewis           5.09156 (  4.243% of 120)
 --------------------------------------------------------


       (Occupancy)   Bond orbital/ Coefficients/ Hybrids
 ---------------------------------------------------------------------------------
     1. (1.92182) BD ( 1) C   1 - C   2  
                ( 49.41%)   0.7029* C   1 s( 33.15%)p 2.02( 66.82%)d 0.00(  0.03%)
                                            0.0002  0.5756  0.0121 -0.0051  0.0002
                                           -0.4871 -0.0283  0.0149 -0.0017  0.6554
                                           -0.0191 -0.0006 -0.0005 -0.0001 -0.0000
                                            0.0000 -0.0000 -0.0147  0.0000 -0.0000
                                            0.0005 -0.0101
                ( 50.59%)   0.7113* C   2 s( 38.80%)p 1.58( 61.16%)d 0.00(  0.04%)
                                           -0.0006  0.6229  0.0004 -0.0042  0.0010
                                            0.4739 -0.0322 -0.0017  0.0029 -0.6211
                                           -0.0067  0.0116 -0.0035  0.0000 -0.0000
                                           -0.0000  0.0000 -0.0127  0.0000 -0.0000
                                           -0.0061 -0.0155
     2. (1.97024) BD ( 1) C   1 - C   4  
                ( 49.03%)   0.7002* C   1 s( 34.91%)p 1.86( 65.06%)d 0.00(  0.03%)
                                           -0.0002  0.5908  0.0043  0.0085 -0.0003
                                           -0.3047 -0.0262  0.0113 -0.0002 -0.7462
                                            0.0062  0.0084  0.0018  0.0000 -0.0000
                                            0.0000 -0.0000  0.0139 -0.0000  0.0000
                                           -0.0073 -0.0059
                ( 50.97%)   0.7139* C   4 s( 38.68%)p 1.58( 61.28%)d 0.00(  0.04%)
                                            0.0001  0.6218  0.0111  0.0056  0.0003
                                            0.4066 -0.0172  0.0028  0.0017  0.6686
                                            0.0083 -0.0058  0.0099  0.0001 -0.0000
                                            0.0000  0.0000  0.0125  0.0000  0.0000
                                           -0.0065 -0.0132
     3. (1.55043) BD ( 2) C   1 - C   4  
                ( 37.28%)   0.6106* C   1 s(  0.00%)p 1.00( 99.93%)d 0.00(  0.07%)
                                            0.0000 -0.0000  0.0000 -0.0000  0.0000
                                           -0.0001 -0.0000 -0.0000 -0.0000  0.0001
                                            0.0000  0.0000  0.0000  0.9993  0.0074
                                            0.0250  0.0029 -0.0000 -0.0248 -0.0104
                                           -0.0000 -0.0000
                ( 62.72%)   0.7920* C   4 s(  0.00%)p 1.00(100.00%)d 0.00(  0.00%)
                                           -0.0000 -0.0000 -0.0000 -0.0000  0.0000
                                           -0.0001 -0.0000 -0.0000  0.0000 -0.0001
                                           -0.0000 -0.0000  0.0000  0.9997  0.0121
                                            0.0207 -0.0021 -0.0000 -0.0006  0.0059
                                           -0.0000 -0.0000
     4. (1.98900) BD ( 1) C   1 - O   9  
                ( 37.52%)   0.6125* C   1 s( 31.55%)p 2.17( 68.33%)d 0.00(  0.12%)
                                           -0.0002  0.5611 -0.0247 -0.0044 -0.0009
                                            0.8169 -0.0556 -0.0120 -0.0045  0.1122
                                           -0.0070 -0.0034 -0.0011  0.0001 -0.0000
                                           -0.0000 -0.0000  0.0083  0.0000  0.0000
                                            0.0277 -0.0195
                ( 62.48%)   0.7905* O   9 s( 36.96%)p 1.70( 62.93%)d 0.00(  0.11%)
                                            0.0000  0.6074  0.0262 -0.0027  0.0000
                                           -0.7882  0.0229 -0.0006 -0.0018 -0.0863
                                            0.0013 -0.0007 -0.0005 -0.0001  0.0000
                                            0.0000 -0.0000  0.0073  0.0000  0.0000
                                            0.0288 -0.0159
     5. (1.97607) BD ( 1) C   2 - C   3  
                ( 51.47%)   0.7174* C   2 s( 33.96%)p 1.94( 66.00%)d 0.00(  0.04%)
                                           -0.0002  0.5821 -0.0268  0.0046 -0.0001
                                           -0.8102  0.0214  0.0085  0.0029 -0.0349
                                           -0.0412  0.0094 -0.0003 -0.0001  0.0000
                                           -0.0000  0.0000  0.0043  0.0000 -0.0000
                                            0.0154 -0.0128
                ( 48.53%)   0.6967* C   3 s( 44.65%)p 1.24( 55.30%)d 0.00(  0.05%)
                                           -0.0001  0.6680 -0.0159 -0.0027 -0.0001
                                            0.7145 -0.0179 -0.0085  0.0044  0.2015
                                           -0.0376  0.0027  0.0010 -0.0000  0.0000
                                           -0.0000  0.0000 -0.0037  0.0000 -0.0000
                                            0.0156 -0.0142
     6. (1.77245) BD ( 2) C   2 - C   3  
                ( 54.86%)   0.7407* C   2 s(  0.00%)p 1.00( 99.93%)d 0.00(  0.07%)
                                            0.0000  0.0001 -0.0000 -0.0000  0.0000
                                           -0.0001  0.0000  0.0000 -0.0000  0.0001
                                           -0.0000  0.0000  0.0000  0.9996  0.0127
                                            0.0087 -0.0002  0.0000 -0.0195 -0.0166
                                            0.0000 -0.0000
                ( 45.14%)   0.6719* C   3 s(  0.00%)p 1.00( 99.90%)d 0.00(  0.10%)
                                            0.0000 -0.0001 -0.0000  0.0000 -0.0000
                                            0.0001 -0.0000 -0.0000 -0.0000  0.0000
                                           -0.0000  0.0000 -0.0000  0.9994  0.0013
                                            0.0132 -0.0022  0.0000  0.0286 -0.0135
                                            0.0000  0.0000
     7. (1.96478) BD ( 1) C   2 - H  10  
                ( 62.15%)   0.7884* C   2 s( 27.23%)p 2.67( 72.74%)d 0.00(  0.03%)
                                           -0.0001  0.5212  0.0252  0.0027 -0.0009
                                            0.3399  0.0029  0.0010 -0.0017  0.7822
                                            0.0051  0.0051 -0.0002 -0.0001  0.0000
                                           -0.0000 -0.0000  0.0103 -0.0000 -0.0000
                                           -0.0083 -0.0097
                ( 37.85%)   0.6152* H  10 s( 99.96%)p 0.00(  0.04%)
                                            0.9998  0.0019  0.0011 -0.0114 -0.0168
                                            0.0000
     8. (1.96380) BD ( 1) C   3 - C   6  
                ( 47.05%)   0.6859* C   3 s( 44.20%)p 1.26( 55.75%)d 0.00(  0.04%)
                                            0.0000  0.6647 -0.0162 -0.0002  0.0008
                                           -0.4531  0.0351  0.0060 -0.0020 -0.5921
                                            0.0138  0.0115 -0.0022  0.0001 -0.0000
                                           -0.0000  0.0000  0.0085 -0.0000 -0.0000
                                           -0.0123 -0.0147
                ( 52.95%)   0.7277* C   6 s( 31.92%)p 2.13( 68.03%)d 0.00(  0.06%)
                                            0.0000  0.5649  0.0014 -0.0007  0.2889
                                            0.0140 -0.0014 -0.0012  0.7723 -0.0088
                                           -0.0004  0.0010 -0.0000  0.0000  0.0000
                                           -0.0000  0.0140 -0.0000 -0.0000 -0.0097
                                           -0.0169
     9. (1.82495) BD*( 1) C   3 - C  13  
                ( 34.08%)   0.5838* C   3 s( 11.35%)p 7.81( 88.62%)d 0.00(  0.03%)
                                            0.0001  0.3336  0.0467  0.0064 -0.0008
                                           -0.5266 -0.0716  0.0029 -0.0007  0.7735
                                            0.0739  0.0076  0.0010  0.0000 -0.0000
                                            0.0000 -0.0000  0.0100 -0.0000  0.0000
                                            0.0039  0.0142
                ( 65.92%)  -0.8119* C  13 s( 12.49%)p 7.00( 87.45%)d 0.00(  0.06%)
                                            0.0001  0.3430  0.0850  0.0024 -0.0001
                                           -0.5414 -0.0493 -0.0054 -0.0015  0.7592
                                            0.0513 -0.0035  0.0013 -0.0004  0.0000
                                           -0.0000  0.0000  0.0179 -0.0000  0.0000
                                            0.0060  0.0153
    10. (1.97907) BD ( 1) C   4 - C   5  
                ( 50.32%)   0.7093* C   4 s( 39.15%)p 1.55( 60.82%)d 0.00(  0.03%)
                                           -0.0001  0.6255 -0.0157  0.0012  0.0002
                                           -0.7712  0.0104  0.0112 -0.0102 -0.1127
                                            0.0224 -0.0022  0.0011 -0.0001  0.0000
                                           -0.0000 -0.0000  0.0016  0.0000  0.0000
                                            0.0110 -0.0134
                ( 49.68%)   0.7049* C   5 s( 34.86%)p 1.87( 65.10%)d 0.00(  0.04%)
                                            0.0001  0.5903  0.0120  0.0005  0.7976
                                           -0.0193 -0.0110  0.0011  0.1144  0.0360
                                           -0.0057  0.0006  0.0000 -0.0000 -0.0000
                                            0.0000  0.0067  0.0000  0.0000  0.0114
                                           -0.0142
    11. (1.98454) BD ( 1) C   4 -Cl   8  
                ( 44.93%)   0.6703* C   4 s( 22.06%)p 3.52( 77.75%)d 0.01(  0.19%)
                                            0.0002 -0.4696  0.0025  0.0086  0.0007
                                           -0.4884  0.0077  0.0061  0.0084  0.7339
                                           -0.0055 -0.0123 -0.0103  0.0000 -0.0000
                                           -0.0000 -0.0000  0.0339  0.0000 -0.0000
                                            0.0140  0.0239
                ( 55.07%)   0.7421*Cl   8 s( 19.64%)p 4.07( 79.88%)d 0.02(  0.48%)
                                           -0.0000 -0.0002 -0.4408 -0.0456 -0.0015
                                           -0.0003  0.0000  0.0001  0.4956 -0.0304
                                            0.0050  0.0001 -0.0001 -0.0001 -0.7420
                                            0.0415 -0.0064 -0.0008  0.0001  0.0000
                                           -0.0000  0.0000 -0.0000 -0.0000  0.0000
                                            0.0565  0.0000 -0.0000  0.0210  0.0344
    12. (1.92177) BD ( 1) C   5 - C   6  
                ( 48.64%)   0.6974* C   5 s( 36.55%)p 1.73( 63.41%)d 0.00(  0.05%)
                                            0.0007  0.6045  0.0002  0.0020 -0.5324
                                            0.0263  0.0069 -0.0017  0.5911  0.0145
                                           -0.0151  0.0030  0.0003  0.0000  0.0000
                                            0.0000 -0.0123 -0.0000  0.0000 -0.0054
                                           -0.0169
                ( 51.36%)   0.7166* C   6 s( 36.15%)p 1.76( 63.80%)d 0.00(  0.05%)
                                           -0.0005  0.6013 -0.0012  0.0007  0.4964
                                           -0.0084 -0.0073  0.0001 -0.6252  0.0245
                                            0.0041 -0.0021  0.0002  0.0000  0.0000
                                           -0.0000 -0.0114  0.0000 -0.0000  0.0039
                                           -0.0177
    13. (1.70908) BD ( 2) C   5 - C   6  
                ( 45.05%)   0.6712* C   5 s(  0.00%)p 1.00( 99.94%)d 0.00(  0.06%)
                                           -0.0000 -0.0001  0.0000 -0.0000  0.0001
                                           -0.0000  0.0000  0.0000 -0.0002 -0.0000
                                            0.0000 -0.0000  0.9995  0.0055  0.0204
                                           -0.0021  0.0000 -0.0074  0.0235  0.0000
                                            0.0000
                ( 54.95%)   0.7413* C   6 s(  0.00%)p 1.00( 99.96%)d 0.00(  0.04%)
                                            0.0000 -0.0001  0.0000  0.0000 -0.0000
                                            0.0000  0.0000  0.0000  0.0002 -0.0000
                                            0.0000  0.0000  0.9995  0.0117  0.0183
                                            0.0003 -0.0000  0.0201 -0.0067 -0.0000
                                           -0.0000
    14. (1.96426) BD ( 1) C   5 - H   7  
                ( 61.44%)   0.7838* C   5 s( 28.47%)p 2.51( 71.50%)d 0.00(  0.03%)
                                            0.0007 -0.5335  0.0077  0.0022  0.2800
                                            0.0016 -0.0026 -0.0007  0.7978  0.0079
                                           -0.0011  0.0000  0.0001 -0.0000  0.0000
                                            0.0000 -0.0093 -0.0000 -0.0000  0.0128
                                            0.0089
                ( 38.56%)   0.6210* H   7 s( 99.96%)p 0.00(  0.04%)
                                           -0.9998 -0.0021 -0.0013 -0.0034 -0.0206
                                           -0.0000
    15. (1.96193) BD ( 1) C   6 - C  11  
                ( 50.76%)   0.7125* C   6 s( 31.84%)p 2.14( 68.14%)d 0.00(  0.02%)
                                            0.0003  0.5643  0.0017 -0.0004 -0.8182
                                           -0.0243  0.0074  0.0004 -0.1063  0.0001
                                            0.0004  0.0006  0.0001 -0.0000  0.0000
                                           -0.0000  0.0017 -0.0000 -0.0000  0.0089
                                           -0.0100
                ( 49.24%)   0.7017* C  11 s( 31.80%)p 2.14( 68.18%)d 0.00(  0.02%)
                                           -0.0001  0.5639 -0.0031  0.0010  0.0002
                                            0.8216  0.0136 -0.0100 -0.0010  0.0809
                                            0.0041 -0.0014 -0.0004 -0.0001  0.0000
                                           -0.0000 -0.0000  0.0026 -0.0000 -0.0000
                                            0.0107 -0.0081
    16. (1.95069) BD ( 1) C  11 - C  12  
                ( 51.03%)   0.7144* C  11 s( 34.69%)p 1.88( 65.28%)d 0.00(  0.03%)
                                           -0.0000  0.5889  0.0049  0.0006 -0.0001
                                           -0.4688 -0.0098  0.0035 -0.0029  0.6577
                                           -0.0156 -0.0043  0.0052 -0.0001  0.0000
                                           -0.0000  0.0000 -0.0143  0.0000 -0.0000
                                           -0.0012 -0.0116
                ( 48.97%)   0.6998* C  12 s( 39.12%)p 1.56( 60.84%)d 0.00(  0.03%)
                                           -0.0004  0.6254 -0.0074 -0.0013  0.0011
                                            0.5098 -0.0266 -0.0050  0.0006 -0.5895
                                           -0.0106  0.0103 -0.0034 -0.0002 -0.0000
                                            0.0000 -0.0000 -0.0137 -0.0000  0.0000
                                           -0.0035 -0.0121
    17. (1.66134) BD ( 2) C  11 - C  12  
                ( 48.87%)   0.6991* C  11 s(  0.00%)p 1.00( 99.95%)d 0.00(  0.05%)
                                           -0.0000  0.0001  0.0000 -0.0000 -0.0000
                                            0.0001 -0.0000  0.0000  0.0000  0.0001
                                           -0.0000  0.0000  0.0000  0.9996  0.0041
                                            0.0166 -0.0037 -0.0000 -0.0197  0.0091
                                            0.0000  0.0000
                ( 51.13%)   0.7151* C  12 s(  0.00%)p 1.00( 99.95%)d 0.00(  0.05%)
                                           -0.0000  0.0001 -0.0000  0.0000 -0.0000
                                            0.0000 -0.0000 -0.0000 -0.0000 -0.0001
                                           -0.0000 -0.0000 -0.0000  0.9996  0.0084
                                            0.0139 -0.0005  0.0000  0.0008 -0.0218
                                           -0.0000 -0.0000
    18. (1.97437) BD ( 1) C  11 - C  14  
                ( 50.84%)   0.7131* C  11 s( 33.48%)p 1.99( 66.49%)d 0.00(  0.03%)
                                           -0.0001  0.5786  0.0034  0.0015 -0.0001
                                           -0.3233 -0.0126  0.0017 -0.0003 -0.7484
                                            0.0088  0.0030 -0.0035  0.0001 -0.0000
                                           -0.0000  0.0000  0.0130 -0.0000 -0.0000
                                           -0.0067 -0.0115
                ( 49.16%)   0.7011* C  14 s( 36.59%)p 1.73( 63.38%)d 0.00(  0.03%)
                                           -0.0000  0.6048  0.0051  0.0025  0.0012
                                            0.3828 -0.0251 -0.0053 -0.0010  0.6974
                                            0.0061 -0.0163  0.0005 -0.0001 -0.0000
                                            0.0000 -0.0000  0.0105 -0.0000 -0.0000
                                           -0.0079 -0.0117
    19. (1.97383) BD ( 1) C  12 - C  13  
                ( 52.59%)   0.7252* C  12 s( 34.96%)p 1.86( 65.00%)d 0.00(  0.04%)
                                           -0.0001  0.5911 -0.0166 -0.0042 -0.0004
                                           -0.8022  0.0152  0.0070  0.0015 -0.0662
                                           -0.0423  0.0081 -0.0028 -0.0000 -0.0000
                                            0.0000 -0.0000  0.0021  0.0000  0.0000
                                            0.0154 -0.0123
                ( 47.41%)   0.6885* C  13 s( 45.15%)p 1.21( 54.80%)d 0.00(  0.05%)
                                           -0.0003  0.6700 -0.0506  0.0081 -0.0002
                                            0.7085 -0.0324 -0.0115  0.0006  0.2086
                                           -0.0361  0.0047  0.0029  0.0000 -0.0000
                                           -0.0000  0.0000 -0.0026  0.0000  0.0000
                                            0.0189 -0.0101
    20. (1.96204) BD ( 1) C  12 - H  20  
                ( 61.38%)   0.7835* C  12 s( 25.87%)p 2.86( 74.09%)d 0.00(  0.04%)
                                           -0.0002  0.5081  0.0242  0.0028 -0.0008
                                            0.3073  0.0116  0.0009 -0.0002  0.8039
                                            0.0077  0.0055  0.0003  0.0001 -0.0000
                                            0.0000  0.0000  0.0100  0.0000  0.0000
                                           -0.0145 -0.0086
                ( 38.62%)   0.6214* H  20 s( 99.96%)p 0.00(  0.04%)
                                            0.9998  0.0066  0.0004 -0.0040 -0.0205
                                           -0.0000
    21. (1.97911) BD ( 1) C  13 - C  16  
                ( 45.89%)   0.6774* C  13 s( 43.34%)p 1.31( 56.61%)d 0.00(  0.05%)
                                           -0.0001  0.6575 -0.0321 -0.0123  0.0005
                                           -0.4417  0.0429  0.0024 -0.0017 -0.6071
                                            0.0231  0.0097 -0.0012 -0.0000  0.0000
                                            0.0000 -0.0000  0.0118  0.0000  0.0000
                                           -0.0157 -0.0099
                ( 54.11%)   0.7356* C  16 s( 37.49%)p 1.67( 62.48%)d 0.00(  0.03%)
                                           -0.0000  0.6123 -0.0009  0.0004 -0.0001
                                            0.2408  0.0279 -0.0100  0.0025  0.7521
                                           -0.0134 -0.0068  0.0008  0.0001  0.0000
                                           -0.0000  0.0000  0.0088  0.0000  0.0000
                                           -0.0112 -0.0116
    22. (1.62799) BD ( 2) C  13 - C  16  
                ( 40.19%)   0.6339* C  13 s(  0.00%)p 1.00( 99.86%)d 0.00(  0.14%)
                                            0.0000  0.0001  0.0000  0.0000  0.0000
                                           -0.0003 -0.0000 -0.0000  0.0000  0.0003
                                            0.0000 -0.0000 -0.0000  0.9988 -0.0254
                                            0.0145 -0.0040  0.0000  0.0124 -0.0358
                                            0.0000  0.0000
                ( 59.81%)   0.7734* C  16 s(  0.00%)p 1.00( 99.99%)d 0.00(  0.01%)
                                           -0.0000 -0.0001  0.0000 -0.0000 -0.0000
                                           -0.0003 -0.0000 -0.0000 -0.0000  0.0001
                                            0.0000  0.0000 -0.0000  0.9998  0.0138
                                            0.0113  0.0076 -0.0000  0.0078  0.0074
                                           -0.0000  0.0000
    23. (1.97200) BD ( 1) C  14 - C  15  
                ( 49.44%)   0.7031* C  14 s( 35.84%)p 1.79( 64.12%)d 0.00(  0.03%)
                                            0.0000  0.5984  0.0162 -0.0040  0.0002
                                           -0.7953  0.0148  0.0154 -0.0010 -0.0824
                                            0.0377 -0.0041 -0.0000 -0.0000 -0.0000
                                            0.0000 -0.0000  0.0023  0.0000 -0.0000
                                            0.0135 -0.0123
                ( 50.56%)   0.7110* C  15 s( 35.97%)p 1.78( 64.00%)d 0.00(  0.03%)
                                           -0.0003  0.5996 -0.0139 -0.0053  0.0000
                                            0.7958 -0.0183 -0.0123  0.0003  0.0674
                                            0.0400 -0.0078 -0.0001  0.0001 -0.0000
                                            0.0000 -0.0000  0.0076  0.0000 -0.0000
                                            0.0119 -0.0116
    24. (1.70472) BD ( 2) C  14 - C  15  
                ( 51.03%)   0.7144* C  14 s(  0.00%)p 1.00( 99.97%)d 0.00(  0.03%)
                                           -0.0000 -0.0000  0.0000 -0.0000  0.0000
                                           -0.0000 -0.0000  0.0000 -0.0000  0.0002
                                            0.0000  0.0000  0.0000  0.9995  0.0158
                                            0.0224 -0.0008 -0.0000 -0.0172  0.0051
                                            0.0000 -0.0000
                ( 48.97%)   0.6998* C  15 s(  0.00%)p 1.00( 99.96%)d 0.00(  0.04%)
                                           -0.0000 -0.0000 -0.0000 -0.0000 -0.0000
                                           -0.0001 -0.0000 -0.0000 -0.0000  0.0002
                                            0.0000  0.0000 -0.0000  0.9994  0.0229
                                            0.0184 -0.0007  0.0000  0.0147  0.0130
                                           -0.0000 -0.0000
    25. (1.97808) BD ( 1) C  14 - H  19  
                ( 60.16%)   0.7756* C  14 s( 27.51%)p 2.63( 72.45%)d 0.00(  0.04%)
                                            0.0003 -0.5242  0.0177 -0.0016  0.0012
                                           -0.4676 -0.0037  0.0017  0.0006  0.7112
                                            0.0026  0.0053  0.0016 -0.0002  0.0000
                                           -0.0000 -0.0000  0.0159 -0.0000  0.0000
                                            0.0087  0.0097
                ( 39.84%)   0.6312* H  19 s( 99.96%)p 0.00(  0.04%)
                                           -0.9998 -0.0011 -0.0006  0.0089 -0.0181
                                            0.0000
    26. (1.96993) BD ( 1) C  15 - C  16  
                ( 49.36%)   0.7026* C  15 s( 35.73%)p 1.80( 64.24%)d 0.00(  0.04%)
                                            0.0001  0.5975 -0.0156 -0.0011  0.0001
                                           -0.5024  0.0401  0.0026 -0.0007  0.6231
                                            0.0008 -0.0122  0.0037 -0.0001  0.0000
                                            0.0000 -0.0000 -0.0142  0.0000 -0.0000
                                           -0.0052 -0.0121
                ( 50.64%)   0.7116* C  16 s( 40.37%)p 1.48( 59.60%)d 0.00(  0.03%)
                                           -0.0003  0.6353 -0.0041  0.0014 -0.0000
                                            0.4148  0.0123 -0.0124  0.0042 -0.6504
                                            0.0232  0.0039 -0.0061  0.0002  0.0000
                                           -0.0000  0.0000 -0.0124  0.0000 -0.0000
                                           -0.0046 -0.0132
    27. (1.97510) BD ( 1) C  15 - H  18  
                ( 60.90%)   0.7804* C  15 s( 28.30%)p 2.53( 71.67%)d 0.00(  0.03%)
                                            0.0004 -0.5315 -0.0209 -0.0073 -0.0000
                                            0.3341  0.0143 -0.0017 -0.0016  0.7776
                                            0.0098  0.0037 -0.0005 -0.0001 -0.0000
                                           -0.0000 -0.0000 -0.0141  0.0000  0.0000
                                            0.0086  0.0087
                ( 39.10%)   0.6253* H  18 s( 99.96%)p 0.00(  0.04%)
                                           -0.9998 -0.0025 -0.0010 -0.0114 -0.0175
                                            0.0000
    28. (1.98877) BD ( 1) C  16 -Cl  17  
                ( 45.24%)   0.6726* C  16 s( 21.98%)p 3.54( 77.84%)d 0.01(  0.18%)
                                           -0.0001  0.4687  0.0108 -0.0029 -0.0003
                                           -0.8762  0.0012 -0.0011  0.0174 -0.1012
                                           -0.0068  0.0001  0.0020 -0.0002  0.0000
                                           -0.0000  0.0000  0.0094  0.0000  0.0000
                                            0.0352 -0.0214
                ( 54.76%)   0.7400*Cl  17 s( 20.09%)p 3.95( 79.42%)d 0.02(  0.48%)
                                            0.0000  0.0001  0.4464  0.0409  0.0004
                                           -0.0001 -0.0000  0.0001  0.8823 -0.0519
                                           -0.0074 -0.0005 -0.0005  0.0000  0.1138
                                           -0.0049 -0.0001  0.0003 -0.0000  0.0000
                                            0.0001 -0.0000 -0.0000 -0.0000 -0.0000
                                            0.0137  0.0000  0.0000  0.0591 -0.0338
    29. (1.99869) CR ( 1) C   1           s(100.00%)p 0.00(  0.00%)
                                            1.0000  0.0002 -0.0000  0.0000 -0.0000
                                            0.0002 -0.0000 -0.0000 -0.0000 -0.0003
                                            0.0000  0.0000  0.0000 -0.0000 -0.0000
                                           -0.0000 -0.0000  0.0000  0.0000  0.0000
                                            0.0000 -0.0000
    30. (1.99901) CR ( 1) C   2           s(100.00%)p 0.00(  0.00%)
                                            1.0000  0.0005 -0.0000 -0.0000  0.0000
                                            0.0002 -0.0000  0.0000  0.0000 -0.0002
                                           -0.0000  0.0000 -0.0000 -0.0000 -0.0000
                                           -0.0000  0.0000 -0.0000  0.0000  0.0000
                                           -0.0000 -0.0000
    31. (1.99885) CR ( 1) C   3           s(100.00%)p 0.00(  0.00%)
                                            1.0000  0.0000 -0.0000 -0.0000  0.0000
                                            0.0001  0.0000 -0.0000  0.0000 -0.0000
                                           -0.0000 -0.0000  0.0000 -0.0000  0.0000
                                           -0.0000  0.0000 -0.0000 -0.0000  0.0000
                                            0.0000 -0.0000
    32. (1.99874) CR ( 1) C   4           s(100.00%)p 0.00(  0.00%)
                                            1.0000  0.0001 -0.0000 -0.0000 -0.0000
                                           -0.0000  0.0000 -0.0000 -0.0000 -0.0003
                                            0.0000  0.0000  0.0000  0.0000  0.0000
                                            0.0000 -0.0000 -0.0000 -0.0000  0.0000
                                           -0.0000 -0.0000
    33. (1.99883) CR ( 1) C   5           s(100.00%)p 0.00(  0.00%)
                                            1.0000 -0.0001 -0.0000 -0.0000  0.0001
                                           -0.0000 -0.0000  0.0000 -0.0010 -0.0000
                                            0.0000 -0.0000  0.0000  0.0000  0.0000
                                           -0.0000  0.0000 -0.0000  0.0000 -0.0000
                                            0.0000
    34. (1.99859) CR ( 1) C   6           s(100.00%)p 0.00(  0.00%)
                                            1.0000  0.0002 -0.0000  0.0000  0.0005
                                            0.0000 -0.0000 -0.0000 -0.0003  0.0000
                                            0.0000 -0.0000 -0.0000 -0.0000 -0.0000
                                           -0.0000 -0.0000 -0.0000  0.0000 -0.0000
                                           -0.0000
    35. (2.00000) CR ( 1)Cl   8           s(100.00%)
                                            1.0000 -0.0000  0.0000 -0.0000 -0.0000
                                           -0.0000  0.0000  0.0000  0.0000 -0.0000
                                            0.0000  0.0000  0.0000 -0.0000 -0.0000
                                            0.0000 -0.0000 -0.0000 -0.0000 -0.0000
                                            0.0000  0.0000  0.0000 -0.0000 -0.0000
                                            0.0000  0.0000 -0.0000  0.0000  0.0000
    36. (1.99971) CR ( 2)Cl   8           s(100.00%)p 0.00(  0.00%)
                                           -0.0000  1.0000  0.0002 -0.0000 -0.0000
                                           -0.0000  0.0000  0.0000  0.0001 -0.0000
                                            0.0000  0.0000  0.0000 -0.0000 -0.0002
                                            0.0000 -0.0000 -0.0000 -0.0000 -0.0000
                                           -0.0000  0.0000  0.0000 -0.0000 -0.0000
                                            0.0000  0.0000 -0.0000  0.0000  0.0000
    37. (1.99997) CR ( 3)Cl   8           s(  0.00%)p 1.00(100.00%)
                                            0.0000  0.0000 -0.0000  0.0000  0.0000
                                            0.0000 -0.0000  1.0000 -0.0000  0.0000
                                           -0.0000 -0.0000 -0.0000  0.0000  0.0001
                                           -0.0000  0.0000  0.0000  0.0000  0.0000
                                           -0.0000 -0.0000 -0.0000  0.0000  0.0000
                                           -0.0000 -0.0000  0.0000 -0.0000 -0.0000
    38. (1.99994) CR ( 4)Cl   8           s(  0.00%)p 1.00(100.00%)
                                           -0.0000 -0.0000  0.0001 -0.0000 -0.0000
                                           -0.0000  0.0000  0.0000  0.0001 -0.0000
                                            0.0000  0.0000  0.0000  1.0000 -0.0001
                                            0.0000 -0.0000 -0.0000 -0.0000 -0.0000
                                            0.0000  0.0000  0.0000 -0.0000  0.0000
                                            0.0000  0.0000 -0.0000  0.0000  0.0000
    39. (1.99999) CR ( 5)Cl   8           s(  0.00%)p 1.00(100.00%)
                                           -0.0000 -0.0000  0.0000 -0.0000  0.0000
                                            0.0000 -0.0000  0.0000  0.0000  0.0000
                                           -0.0000  0.0000  0.0000 -0.0000  0.0000
                                            0.0000  0.0000 -0.0000 -0.0000  1.0000
                                           -0.0000 -0.0000  0.0000 -0.0000  0.0000
                                           -0.0000  0.0000 -0.0000 -0.0000 -0.0000
    40. (1.99981) CR ( 1) O   9           s(100.00%)p 0.00(  0.00%)
                                            1.0000  0.0003 -0.0000  0.0000  0.0000
                                            0.0002 -0.0000 -0.0000  0.0000  0.0001
                                            0.0000 -0.0000  0.0000  0.0000 -0.0000
                                           -0.0000  0.0000 -0.0000 -0.0000 -0.0000
                                           -0.0000  0.0000
    41. (1.99904) CR ( 1) C  11           s(100.00%)
                                            1.0000  0.0001  0.0000  0.0000 -0.0000
                                            0.0000 -0.0000 -0.0000 -0.0000 -0.0000
                                            0.0000  0.0000 -0.0000  0.0000  0.0000
                                            0.0000 -0.0000  0.0000 -0.0000  0.0000
                                            0.0000 -0.0000
    42. (1.99905) CR ( 1) C  12           s(100.00%)p 0.00(  0.00%)
                                            1.0000  0.0004  0.0000 -0.0000  0.0000
                                            0.0002 -0.0000 -0.0000  0.0000 -0.0001
                                           -0.0000  0.0000 -0.0000  0.0000 -0.0000
                                            0.0000  0.0000 -0.0000  0.0000  0.0000
                                           -0.0000 -0.0000
    43. (1.99869) CR ( 1) C  13           s(100.00%)p 0.00(  0.00%)
                                            1.0000  0.0002 -0.0000  0.0000 -0.0000
                                            0.0002  0.0000 -0.0000  0.0000 -0.0001
                                           -0.0000  0.0000  0.0000 -0.0000  0.0000
                                           -0.0000  0.0000 -0.0000 -0.0000  0.0000
                                            0.0000 -0.0000
    44. (1.99918) CR ( 1) C  14           s(100.00%)p 0.00(  0.00%)
                                            1.0000  0.0001 -0.0000  0.0000 -0.0000
                                            0.0002  0.0000 -0.0000 -0.0000 -0.0002
                                           -0.0000 -0.0000 -0.0000  0.0000  0.0000
                                            0.0000  0.0000 -0.0000 -0.0000 -0.0000
                                           -0.0000 -0.0000
    45. (1.99897) CR ( 1) C  15           s(100.00%)p 0.00(  0.00%)
                                            1.0000  0.0003  0.0000  0.0000  0.0000
                                            0.0001 -0.0000 -0.0000  0.0000 -0.0004
                                            0.0000 -0.0000 -0.0000  0.0000  0.0000
                                            0.0000 -0.0000  0.0000  0.0000  0.0000
                                            0.0000 -0.0000
    46. (1.99841) CR ( 1) C  16           s(100.00%)p 0.00(  0.00%)
                                            1.0000  0.0002 -0.0000  0.0000 -0.0000
                                            0.0001  0.0000 -0.0000  0.0000 -0.0001
                                            0.0000  0.0000 -0.0000  0.0000  0.0000
                                            0.0000  0.0000 -0.0000  0.0000  0.0000
                                            0.0000 -0.0000
    47. (2.00000) CR ( 1)Cl  17           s(100.00%)
                                            1.0000 -0.0000  0.0000 -0.0000 -0.0000
                                            0.0000  0.0000 -0.0000 -0.0000  0.0000
                                            0.0000  0.0000 -0.0000 -0.0000 -0.0000
                                            0.0000 -0.0000 -0.0000 -0.0000 -0.0000
                                           -0.0000  0.0000  0.0000  0.0000 -0.0000
                                           -0.0000 -0.0000 -0.0000 -0.0000  0.0000
    48. (1.99970) CR ( 2)Cl  17           s(100.00%)p 0.00(  0.00%)
                                           -0.0000  1.0000  0.0002 -0.0000 -0.0000
                                            0.0000  0.0000 -0.0000 -0.0002  0.0000
                                            0.0000 -0.0000 -0.0000 -0.0000 -0.0001
                                            0.0000 -0.0000 -0.0000 -0.0000 -0.0000
                                           -0.0000  0.0000  0.0000 -0.0000 -0.0000
                                           -0.0000 -0.0000 -0.0000 -0.0000  0.0000
    49. (1.99991) CR ( 3)Cl  17           s(  0.00%)p 1.00(100.00%)
                                           -0.0000 -0.0000  0.0001 -0.0000 -0.0000
                                            0.0000  0.0000  1.0000 -0.0002  0.0000
                                            0.0000 -0.0000 -0.0000 -0.0000 -0.0000
                                            0.0000 -0.0000 -0.0000 -0.0000 -0.0000
                                           -0.0000  0.0000  0.0000 -0.0000 -0.0000
                                           -0.0000 -0.0000 -0.0000 -0.0000  0.0000
    50. (1.99999) CR ( 4)Cl  17           s(  0.00%)p 1.00(100.00%)
                                           -0.0000 -0.0000  0.0000 -0.0000 -0.0000
                                           -0.0000  0.0000 -0.0000 -0.0000  0.0000
                                            0.0000  0.0000 -0.0000  1.0000  0.0000
                                            0.0000  0.0000  0.0000  0.0000 -0.0000
                                            0.0000  0.0000 -0.0000  0.0000 -0.0000
                                            0.0000 -0.0000  0.0000 -0.0000  0.0000
    51. (1.99999) CR ( 5)Cl  17           s(  0.00%)p 1.00(100.00%)
                                           -0.0000 -0.0000  0.0000 -0.0000 -0.0000
                                            0.0000  0.0000 -0.0000 -0.0000  0.0000
                                           -0.0000 -0.0000 -0.0000 -0.0000 -0.0000
                                           -0.0000 -0.0000 -0.0000 -0.0000  1.0000
                                           -0.0000 -0.0000  0.0000  0.0000  0.0000
                                           -0.0000 -0.0000 -0.0000 -0.0000  0.0000
    52. (1.99314) LP ( 1)Cl   8           s( 80.53%)p 0.24( 19.46%)d 0.00(  0.01%)
                                           -0.0000 -0.0003  0.8973 -0.0124 -0.0002
                                           -0.0001  0.0000  0.0001  0.2435 -0.0110
                                           -0.0011  0.0002  0.0003 -0.0001 -0.3676
                                            0.0109  0.0017 -0.0001 -0.0004 -0.0000
                                           -0.0000 -0.0000  0.0000  0.0000 -0.0000
                                            0.0092  0.0000 -0.0000  0.0029  0.0055
    53. (1.97103) LP ( 2)Cl   8           s(  0.01%)p99.99( 99.97%)d 1.43(  0.02%)
                                            0.0000  0.0000  0.0014  0.0107 -0.0012
                                           -0.0003  0.0000 -0.0001  0.8322  0.0100
                                           -0.0018 -0.0011  0.0002 -0.0000  0.5541
                                            0.0060 -0.0021  0.0011  0.0003 -0.0000
                                            0.0000 -0.0000 -0.0000 -0.0000  0.0000
                                            0.0016 -0.0000  0.0000 -0.0127  0.0022
    54. (1.94074) LP ( 3)Cl   8           s(  0.00%)p 1.00( 99.98%)d 0.00(  0.02%)
                                           -0.0000 -0.0000  0.0000  0.0000 -0.0000
                                           -0.0000  0.0000  0.0000  0.0000 -0.0000
                                           -0.0000 -0.0000  0.0000 -0.0000 -0.0000
                                           -0.0000 -0.0000  0.0000  0.0000  0.0000
                                            0.9997  0.0202 -0.0007  0.0000 -0.0004
                                            0.0000 -0.0102  0.0117  0.0000  0.0000
    55. (1.98060) LP ( 1) O   9           s( 62.39%)p 0.60( 37.60%)d 0.00(  0.01%)
                                           -0.0004  0.7898 -0.0128  0.0013  0.0000
                                            0.5886 -0.0091 -0.0028  0.0055  0.1714
                                            0.0019 -0.0004  0.0006  0.0001 -0.0000
                                           -0.0000  0.0000 -0.0046 -0.0000 -0.0000
                                           -0.0078  0.0052
    56. (1.81338) LP ( 2) O   9           s(  0.71%)p99.99( 99.22%)d 0.09(  0.07%)
                                            0.0000  0.0844  0.0032  0.0008  0.0000
                                            0.1725  0.0016 -0.0012 -0.0003 -0.9810
                                           -0.0109  0.0018  0.0026  0.0005  0.0000
                                            0.0000 -0.0000  0.0249 -0.0000  0.0000
                                           -0.0071  0.0004
    57. (1.64644) LP ( 3) O   9           s(  0.00%)p 1.00( 99.91%)d 0.00(  0.09%)
                                           -0.0000 -0.0001 -0.0000 -0.0000  0.0000
                                           -0.0002 -0.0000  0.0000  0.0000  0.0004
                                            0.0000 -0.0000 -0.0000  0.9995  0.0080
                                            0.0039 -0.0020 -0.0000 -0.0294 -0.0039
                                            0.0000 -0.0000
    58. (1.99200) LP ( 1)Cl  17           s( 79.66%)p 0.26( 20.33%)d 0.00(  0.01%)
                                           -0.0000 -0.0003  0.8924 -0.0110 -0.0002
                                           -0.0000  0.0000 -0.0002 -0.4505  0.0152
                                           -0.0025 -0.0005 -0.0006 -0.0000  0.0102
                                            0.0015 -0.0003 -0.0001 -0.0000 -0.0000
                                           -0.0001  0.0000 -0.0000 -0.0000 -0.0000
                                           -0.0013 -0.0000 -0.0000 -0.0103  0.0055
    59. (1.97253) LP ( 2)Cl  17           s(  0.37%)p99.99( 99.61%)d 0.05(  0.02%)
                                           -0.0000 -0.0000  0.0606 -0.0067  0.0016
                                            0.0002 -0.0000 -0.0000  0.0979  0.0032
                                            0.0006 -0.0005 -0.0001  0.0001 -0.9931
                                           -0.0133 -0.0025 -0.0004 -0.0004 -0.0000
                                            0.0000  0.0000  0.0000 -0.0000  0.0000
                                           -0.0130  0.0000 -0.0000  0.0003 -0.0009
    60. (1.93898) LP ( 3)Cl  17           s(  0.00%)p 1.00( 99.97%)d 0.00(  0.03%)
                                           -0.0000 -0.0000  0.0000 -0.0000  0.0000
                                            0.0000 -0.0000 -0.0000 -0.0001 -0.0000
                                            0.0000  0.0000  0.0000 -0.0000  0.0000
                                           -0.0000 -0.0000  0.0000 -0.0000  0.0000
                                            0.9997  0.0178 -0.0005 -0.0002 -0.0003
                                            0.0000  0.0163  0.0004 -0.0000  0.0000
    61. (0.01301) RY*( 1) C   1           s(  7.89%)p11.61( 91.63%)d 0.06(  0.48%)
                                            0.0000  0.0616  0.2731 -0.0037 -0.0226
                                            0.0274  0.9539 -0.0353 -0.0268  0.0050
                                            0.0587 -0.0137 -0.0083  0.0000  0.0001
                                           -0.0000 -0.0000  0.0145 -0.0000 -0.0000
                                            0.0675 -0.0006
    62. (0.00788) RY*( 2) C   1           s(  1.29%)p57.25( 73.79%)d19.33( 24.92%)
                                            0.0000 -0.0078  0.0913 -0.0646  0.0176
                                            0.0045  0.0219  0.0086 -0.0129 -0.0272
                                           -0.8512 -0.0993  0.0446  0.0000  0.0001
                                            0.0000  0.0000 -0.4734  0.0002 -0.0001
                                            0.1576 -0.0170
    63. (0.00665) RY*( 3) C   1           s(  0.00%)p 1.00( 14.96%)d 5.69( 85.04%)
                                           -0.0000  0.0000 -0.0000 -0.0000 -0.0000
                                           -0.0000 -0.0000 -0.0000  0.0000  0.0000
                                            0.0002  0.0000 -0.0000  0.0196  0.3715
                                            0.0662  0.0824  0.0001  0.9088  0.1567
                                           -0.0001  0.0003
    64. (0.00281) RY*( 4) C   1           s(  1.85%)p24.39( 45.19%)d28.58( 52.96%)
                                            0.0000 -0.0024  0.0353  0.1297  0.0217
                                            0.0053  0.0346 -0.0459 -0.0097  0.0113
                                           -0.4863  0.4577 -0.0488  0.0000  0.0001
                                           -0.0001  0.0000  0.6691 -0.0001  0.0001
                                           -0.2787  0.0643
    65. (0.00108) RY*( 5) C   1           s( 67.81%)p 0.20( 13.44%)d 0.28( 18.75%)
                                            0.0000 -0.0027  0.8102  0.1446  0.0262
                                            0.0336 -0.2042  0.1741 -0.0373  0.0006
                                            0.1120  0.1438 -0.1634 -0.0000  0.0002
                                           -0.0000  0.0000 -0.2341 -0.0001 -0.0001
                                           -0.3479  0.1079
    66. (0.00066) RY*( 6) C   1           s( 53.30%)p 0.32( 17.03%)d 0.56( 29.67%)
                                            0.0000  0.0142 -0.4159  0.5948 -0.0781
                                            0.0161  0.1632  0.3295 -0.1626  0.0067
                                           -0.0056  0.0143  0.0901 -0.0000  0.0003
                                           -0.0001  0.0000 -0.2848 -0.0002 -0.0000
                                           -0.4481  0.1217
    67. (0.00056) RY*( 7) C   1           s(  0.00%)p 1.00( 30.64%)d 2.26( 69.36%)
                                            0.0000  0.0000 -0.0000  0.0003  0.0000
                                            0.0000  0.0001 -0.0001  0.0000  0.0000
                                           -0.0000 -0.0001  0.0001 -0.0057 -0.4342
                                            0.3335 -0.0816  0.0002  0.2950 -0.7788
                                           -0.0002  0.0002
    68. (0.00032) RY*( 8) C   1           s( 30.58%)p 2.22( 68.00%)d 0.05(  1.42%)
                                           -0.0000  0.0077  0.0379  0.5230  0.1756
                                           -0.0117 -0.0292 -0.6492  0.2107  0.0027
                                           -0.0345 -0.3349 -0.3161  0.0000 -0.0005
                                            0.0001 -0.0001  0.0236  0.0001  0.0007
                                            0.0067  0.1164
    69. (0.00026) RY*( 9) C   1           s(  0.00%)p 1.00( 61.04%)d 0.64( 38.96%)
                                            0.0000  0.0000 -0.0000  0.0003  0.0002
                                           -0.0000 -0.0001 -0.0006  0.0002  0.0000
                                           -0.0000 -0.0004 -0.0001 -0.0058  0.6506
                                           -0.3876  0.1919  0.0002 -0.1506 -0.6058
                                            0.0003  0.0001
    70. (0.00013) RY*(10) C   1           s( 12.88%)p 6.17( 79.45%)d 0.60(  7.67%)
                                            0.0000 -0.0066  0.2644  0.2410  0.0277
                                            0.0021 -0.0749  0.0343 -0.0064  0.0038
                                           -0.0423 -0.3971  0.7926 -0.0000 -0.0000
                                            0.0000 -0.0001  0.2627  0.0000  0.0003
                                            0.0276 -0.0833
    71. (0.00009) RY*(11) C   1           s(  6.22%)p 3.16( 19.64%)d11.92( 74.14%)
    72. (0.00005) RY*(12) C   1           s( 17.13%)p 2.59( 44.37%)d 2.25( 38.51%)
    73. (0.00001) RY*(13) C   1           s( 88.88%)p 0.05(  4.64%)d 0.07(  6.48%)
    74. (0.00001) RY*(14) C   1           s(  0.65%)p99.99( 81.46%)d27.32( 17.89%)
    75. (0.00001) RY*(15) C   1           s( 11.90%)p 5.14( 61.15%)d 2.26( 26.95%)
    76. (0.00000) RY*(16) C   1           s(  0.00%)p 1.00( 93.65%)d 0.07(  6.35%)
    77. (0.00000) RY*(17) C   1           s(  0.00%)p 1.00( 99.78%)d 0.00(  0.22%)
    78. (0.00578) RY*( 1) C   2           s(  3.75%)p24.34( 91.38%)d 1.30(  4.87%)
                                            0.0000 -0.0175  0.1897 -0.0345  0.0078
                                           -0.0127 -0.7720 -0.1381  0.0486  0.0218
                                           -0.5412  0.0189 -0.0494  0.0000 -0.0002
                                            0.0000  0.0000 -0.1730 -0.0000  0.0000
                                            0.1348  0.0235
    79. (0.00325) RY*( 2) C   2           s(  6.20%)p15.07( 93.50%)d 0.05(  0.30%)
                                            0.0000  0.0184  0.2470 -0.0161 -0.0209
                                           -0.0492 -0.5166  0.0590  0.0702 -0.0021
                                            0.7995 -0.1314  0.0297  0.0000 -0.0005
                                            0.0001 -0.0000  0.0141 -0.0001  0.0000
                                           -0.0096 -0.0517
    80. (0.00203) RY*( 3) C   2           s(  0.00%)p 1.00( 88.90%)d 0.12( 11.10%)
                                           -0.0000 -0.0000  0.0004  0.0001  0.0000
                                            0.0000  0.0006 -0.0002 -0.0001 -0.0000
                                           -0.0003  0.0001 -0.0000  0.0076 -0.9373
                                            0.0608 -0.0823 -0.0002 -0.3054  0.1334
                                           -0.0001 -0.0000
    81. (0.00184) RY*( 4) C   2           s( 74.96%)p 0.27( 20.53%)d 0.06(  4.51%)
                                            0.0000  0.0044  0.8637  0.0568  0.0218
                                           -0.0209  0.3075 -0.3200 -0.0775 -0.0214
                                           -0.0365 -0.0040 -0.0071  0.0000  0.0006
                                           -0.0000  0.0000 -0.1783  0.0002 -0.0001
                                           -0.1152 -0.0075
    82. (0.00057) RY*( 5) C   2           s( 32.02%)p 1.25( 40.02%)d 0.87( 27.97%)
                                           -0.0000 -0.0062  0.0364  0.5646 -0.0053
                                            0.0091  0.0880  0.2421  0.3512  0.0033
                                            0.0725  0.2487 -0.3785  0.0000 -0.0000
                                            0.0002  0.0001 -0.3441  0.0002  0.0001
                                            0.4002 -0.0324
    83. (0.00047) RY*( 6) C   2           s(  0.00%)p 1.00( 19.44%)d 4.14( 80.56%)
                                            0.0000  0.0000 -0.0001  0.0002  0.0000
                                           -0.0000 -0.0001 -0.0001 -0.0000  0.0000
                                            0.0001  0.0000 -0.0000 -0.0111  0.3002
                                           -0.3220 -0.0233 -0.0003 -0.8215  0.3615
                                            0.0000 -0.0002
    84. (0.00034) RY*( 7) C   2           s( 48.28%)p 0.89( 43.05%)d 0.18(  8.67%)
                                            0.0000  0.0052 -0.2391  0.6510  0.0420
                                            0.0009 -0.0677 -0.3250 -0.3552  0.0045
                                            0.0303 -0.3385  0.2803  0.0000 -0.0001
                                            0.0001 -0.0001 -0.2501  0.0003 -0.0000
                                           -0.1254 -0.0918
    85. (0.00013) RY*( 8) C   2           s( 11.36%)p 7.29( 82.77%)d 0.52(  5.87%)
                                           -0.0000  0.0016  0.2802  0.1843 -0.0338
                                            0.0052 -0.0082  0.7436 -0.2032 -0.0101
                                           -0.1587 -0.1784  0.4199  0.0000  0.0000
                                           -0.0001 -0.0001  0.1060 -0.0001  0.0001
                                            0.0883  0.1990
    86. (0.00012) RY*( 9) C   2           s(  0.00%)p 1.00( 20.16%)d 3.96( 79.84%)
                                           -0.0000 -0.0000 -0.0000 -0.0000 -0.0000
                                           -0.0000 -0.0001  0.0000  0.0001  0.0000
                                           -0.0000  0.0003  0.0002  0.0141  0.0726
                                            0.4413  0.0381  0.0001  0.2319  0.8629
                                           -0.0004 -0.0000
    87. (0.00005) RY*(10) C   2           s(  1.84%)p51.12( 94.28%)d 2.10(  3.88%)
    88. (0.00005) RY*(11) C   2           s(  4.31%)p 3.15( 13.61%)d19.03( 82.08%)
    89. (0.00003) RY*(12) C   2           s( 15.70%)p 1.44( 22.66%)d 3.93( 61.65%)
    90. (0.00000) RY*(13) C   2           s( 96.02%)p 0.04(  3.63%)d 0.00(  0.36%)
    91. (0.00001) RY*(14) C   2           s(  4.32%)p20.01( 86.44%)d 2.14(  9.24%)
    92. (0.00000) RY*(15) C   2           s(  0.00%)p 1.00( 71.83%)d 0.39( 28.17%)
    93. (0.00000) RY*(16) C   2           s(  0.00%)p 1.00( 99.73%)d 0.00(  0.27%)
    94. (0.00001) RY*(17) C   2           s(  1.24%)p 6.62(  8.25%)d72.70( 90.51%)
    95. (0.00774) RY*( 1) C   3           s(  0.34%)p99.99( 95.71%)d11.48(  3.94%)
                                            0.0000 -0.0121 -0.0001  0.0568 -0.0075
                                            0.0618 -0.5541 -0.0129 -0.0249 -0.0771
                                            0.7965 -0.0498  0.0510 -0.0000  0.0000
                                           -0.0000  0.0000 -0.1819  0.0001  0.0000
                                           -0.0776 -0.0180
    96. (0.00203) RY*( 2) C   3           s(  1.83%)p52.91( 96.63%)d 0.85(  1.55%)
                                            0.0000  0.0046  0.0164  0.1330 -0.0168
                                            0.0290  0.7758 -0.2336 -0.1039  0.0370
                                            0.5400 -0.0701 -0.0173  0.0000 -0.0003
                                           -0.0000 -0.0000  0.0390 -0.0004 -0.0002
                                            0.1113 -0.0392
    97. (0.00148) RY*( 3) C   3           s(  0.00%)p 1.00( 26.73%)d 2.74( 73.27%)
                                           -0.0000  0.0000 -0.0001  0.0002 -0.0000
                                           -0.0000  0.0004 -0.0005 -0.0002  0.0000
                                            0.0002  0.0001  0.0000 -0.0144  0.4960
                                            0.1318  0.0606  0.0002  0.6730  0.5289
                                           -0.0000 -0.0001
    98. (0.00071) RY*( 4) C   3           s( 70.87%)p 0.23( 16.12%)d 0.18( 13.01%)
                                            0.0000  0.0086  0.7622 -0.3568  0.0194
                                            0.0113 -0.0642 -0.1937  0.0227 -0.0427
                                           -0.0171 -0.3134 -0.1362 -0.0000 -0.0002
                                            0.0002  0.0000 -0.0652  0.0003  0.0001
                                            0.3262  0.1394
    99. (0.00035) RY*( 5) C   3           s(  0.00%)p 1.00( 64.43%)d 0.55( 35.57%)
                                            0.0000  0.0000  0.0024  0.0012  0.0003
                                            0.0002  0.0006  0.0043 -0.0005 -0.0001
                                            0.0006 -0.0001 -0.0010  0.0199  0.7721
                                           -0.2152  0.0384  0.0009 -0.5913  0.0781
                                           -0.0009  0.0003
   100. (0.00034) RY*( 6) C   3           s( 20.40%)p 3.54( 72.27%)d 0.36(  7.34%)
                                            0.0000  0.0034  0.3585  0.2706  0.0470
                                            0.0326  0.1056  0.8029 -0.0839 -0.0089
                                            0.1081 -0.0508 -0.2106 -0.0001 -0.0040
                                            0.0013 -0.0002  0.2184  0.0034 -0.0002
                                           -0.1523  0.0494
   101. (0.00017) RY*( 7) C   3           s( 31.86%)p 2.07( 65.97%)d 0.07(  2.17%)
                                            0.0000 -0.0043  0.3758  0.4205  0.0232
                                            0.0144 -0.0911 -0.3195 -0.2842 -0.0241
                                           -0.0676  0.6745 -0.0909 -0.0000 -0.0001
                                            0.0008  0.0002 -0.0078 -0.0003 -0.0002
                                           -0.0629  0.1330
   102. (0.00014) RY*( 8) C   3           s(  0.00%)p 1.00( 94.76%)d 0.06(  5.24%)
                                            0.0000 -0.0000  0.0004  0.0002  0.0000
                                            0.0000 -0.0001 -0.0002 -0.0005 -0.0000
                                           -0.0000  0.0005 -0.0003  0.0070 -0.0947
                                           -0.9461 -0.2084  0.0001  0.2170  0.0727
                                            0.0001  0.0002
   103. (0.00013) RY*( 9) C   3           s( 29.14%)p 0.51( 14.87%)d 1.92( 56.00%)
                                           -0.0000 -0.0049 -0.1174  0.5268 -0.0080
                                           -0.0098 -0.1484 -0.0033  0.3431 -0.0204
                                           -0.0164 -0.0884 -0.0172  0.0000  0.0002
                                           -0.0001  0.0000  0.2122 -0.0003  0.0002
                                            0.7144  0.0674
   104. (0.00009) RY*(10) C   3           s( 27.72%)p 1.53( 42.41%)d 1.08( 29.87%)
   105. (0.00004) RY*(11) C   3           s(  2.51%)p27.35( 68.60%)d11.52( 28.90%)
   106. (0.00003) RY*(12) C   3           s(  0.00%)p 1.00( 15.90%)d 5.29( 84.10%)
   107. (0.00003) RY*(13) C   3           s(  5.97%)p 5.67( 33.85%)d10.08( 60.18%)
   108. (0.00001) RY*(14) C   3           s(  4.15%)p18.36( 76.28%)d 4.71( 19.57%)
   109. (0.00000) RY*(15) C   3           s(  0.00%)p 1.00( 98.28%)d 0.02(  1.72%)
   110. (0.00000) RY*(16) C   3           s( 97.38%)p 0.02(  1.47%)d 0.01(  1.15%)
   111. (0.00001) RY*(17) C   3           s(  7.62%)p 2.12( 16.16%)d10.00( 76.22%)
   112. (0.00699) RY*( 1) C   4           s(  2.70%)p34.22( 92.55%)d 1.75(  4.74%)
                                            0.0000 -0.0164  0.1626  0.0131  0.0129
                                           -0.0013 -0.5878 -0.0581 -0.0032 -0.0125
                                            0.7590 -0.0169  0.0063 -0.0000 -0.0000
                                           -0.0000  0.0000  0.1875  0.0000  0.0000
                                            0.0770  0.0796
   113. (0.00527) RY*( 2) C   4           s(  1.03%)p89.40( 92.46%)d 6.29(  6.50%)
                                            0.0000  0.0082  0.1009 -0.0082 -0.0061
                                           -0.0244 -0.7405  0.0716  0.0746 -0.0105
                                           -0.6001  0.0680  0.0139 -0.0000 -0.0002
                                           -0.0000  0.0000  0.1341 -0.0000  0.0001
                                           -0.2166  0.0116
   114. (0.00195) RY*( 3) C   4           s(  0.00%)p 1.00( 41.39%)d 1.42( 58.61%)
                                            0.0000  0.0000  0.0007 -0.0001 -0.0000
                                           -0.0000  0.0002 -0.0002 -0.0001 -0.0000
                                           -0.0000  0.0001 -0.0001 -0.0016 -0.5955
                                            0.2412  0.0319  0.0000 -0.4888  0.5892
                                            0.0003  0.0001
   115. (0.00167) RY*( 4) C   4           s( 83.54%)p 0.16( 13.44%)d 0.04(  3.02%)
                                            0.0000  0.0130  0.9123 -0.0531 -0.0093
                                           -0.0100  0.1771 -0.2284 -0.0470 -0.0094
                                           -0.1125  0.1382 -0.1294  0.0000  0.0002
                                           -0.0003 -0.0001  0.0837  0.0005 -0.0007
                                            0.1343  0.0717
   116. (0.00090) RY*( 5) C   4           s(  0.00%)p 1.00( 58.17%)d 0.72( 41.83%)
                                            0.0000  0.0000  0.0003 -0.0001  0.0000
                                           -0.0000  0.0000 -0.0002  0.0000 -0.0000
                                           -0.0001  0.0000 -0.0000 -0.0144  0.7422
                                            0.0910  0.1496  0.0001 -0.0752  0.6424
                                           -0.0000  0.0001
   117. (0.00058) RY*( 6) C   4           s(  8.01%)p 0.89(  7.12%)d10.59( 84.86%)
                                            0.0000 -0.0032  0.1096  0.2607 -0.0125
                                           -0.0096  0.1928  0.0155  0.0374 -0.0045
                                            0.1627  0.0692  0.0324 -0.0000  0.0001
                                            0.0001 -0.0000  0.2047 -0.0005 -0.0002
                                           -0.8980  0.0173
   118. (0.00046) RY*( 7) C   4           s(  0.00%)p 1.00( 10.20%)d 8.80( 89.80%)
                                            0.0000 -0.0000  0.0000  0.0001  0.0000
                                           -0.0000  0.0001  0.0000 -0.0000  0.0000
                                            0.0001  0.0001 -0.0000  0.0041 -0.2899
                                           -0.1338 -0.0057 -0.0001  0.8325  0.4528
                                           -0.0005  0.0000
   119. (0.00036) RY*( 8) C   4           s(  0.60%)p70.76( 42.52%)d94.63( 56.87%)
                                           -0.0000 -0.0109 -0.0282  0.0686  0.0198
                                           -0.0161 -0.1773 -0.3769 -0.2116  0.0295
                                            0.0594  0.1319 -0.4301 -0.0000  0.0001
                                            0.0000 -0.0000 -0.6749 -0.0002 -0.0001
                                           -0.1909 -0.2773
   120. (0.00018) RY*( 9) C   4           s( 49.88%)p 0.54( 27.06%)d 0.46( 23.06%)
                                            0.0000  0.0138 -0.2227  0.6664 -0.0704
                                            0.0129  0.0136 -0.3524 -0.1822 -0.0145
                                           -0.1100  0.1643 -0.2713  0.0000 -0.0000
                                           -0.0001 -0.0000  0.3750  0.0000  0.0000
                                            0.2286  0.1941
   121. (0.00011) RY*(10) C   4           s(  0.09%)p99.99( 99.12%)d 8.95(  0.79%)
                                           -0.0000 -0.0048 -0.0144  0.0149  0.0208
                                            0.0050  0.0210  0.5310 -0.0466  0.0092
                                            0.0818  0.8234 -0.1478  0.0000  0.0001
                                           -0.0000  0.0000 -0.0344 -0.0001  0.0000
                                            0.0785 -0.0238
   122. (0.00008) RY*(11) C   4           s( 10.77%)p 3.40( 36.63%)d 4.88( 52.60%)
   123. (0.00004) RY*(12) C   4           s(  1.08%)p90.80( 98.40%)d 0.48(  0.51%)
   124. (0.00004) RY*(13) C   4           s( 21.14%)p 1.16( 24.60%)d 2.57( 54.26%)
   125. (0.00002) RY*(14) C   4           s(  0.00%)p 1.00( 91.63%)d 0.09(  8.37%)
   126. (0.00000) RY*(15) C   4           s(  0.00%)p 1.00( 98.62%)d 0.01(  1.38%)
   127. (0.00001) RY*(16) C   4           s( 95.55%)p 0.01(  1.04%)d 0.04(  3.41%)
   128. (0.00001) RY*(17) C   4           s( 25.72%)p 2.53( 65.18%)d 0.35(  9.10%)
   129. (0.00589) RY*( 1) C   5           s(  1.66%)p57.94( 96.01%)d 1.41(  2.33%)
                                           -0.0000  0.0225  0.1256 -0.0172  0.0295
                                            0.2706  0.0347 -0.0223  0.0154 -0.9401
                                            0.0135 -0.0131 -0.0000  0.0000  0.0000
                                           -0.0000  0.1016  0.0000 -0.0000 -0.1139
                                           -0.0063
   130. (0.00263) RY*( 2) C   5           s(  3.81%)p24.47( 93.16%)d 0.80(  3.03%)
                                            0.0000 -0.0110  0.1944 -0.0129  0.0138
                                            0.9005 -0.2072 -0.0262 -0.0227  0.2495
                                           -0.1113  0.0427  0.0000 -0.0002  0.0001
                                            0.0000 -0.0611  0.0001 -0.0000  0.1626
                                            0.0123
   131. (0.00148) RY*( 3) C   5           s(  0.00%)p 1.00( 36.12%)d 1.77( 63.88%)
                                            0.0000 -0.0000 -0.0000 -0.0000 -0.0000
                                           -0.0001 -0.0003  0.0000 -0.0000  0.0000
                                           -0.0003 -0.0000  0.0063  0.5384  0.2663
                                            0.0184 -0.0001  0.6869 -0.4086 -0.0002
                                           -0.0001
   132. (0.00089) RY*( 4) C   5           s( 28.70%)p 1.96( 56.36%)d 0.52( 14.94%)
                                            0.0000 -0.0128  0.5350 -0.0252 -0.0075
                                           -0.2122 -0.2705  0.0911 -0.0078  0.0107
                                           -0.6598  0.0384  0.0000 -0.0001 -0.0003
                                            0.0000 -0.1675 -0.0003  0.0002 -0.3305
                                           -0.1101
   133. (0.00066) RY*( 5) C   5           s( 53.14%)p 0.56( 29.53%)d 0.33( 17.33%)
                                           -0.0000  0.0093  0.7287  0.0158 -0.0157
                                           -0.1492  0.1454  0.0669 -0.0033  0.0022
                                            0.4489  0.2138  0.0000 -0.0002 -0.0000
                                           -0.0000 -0.1707  0.0005 -0.0001  0.3221
                                            0.2009
   134. (0.00056) RY*( 6) C   5           s(  0.00%)p 1.00( 77.68%)d 0.29( 22.32%)
                                            0.0000 -0.0000  0.0002  0.0000  0.0000
                                            0.0002  0.0004  0.0000 -0.0000  0.0001
                                            0.0002  0.0001 -0.0022  0.8100 -0.3416
                                            0.0631 -0.0001 -0.4686  0.0595  0.0002
                                            0.0001
   135. (0.00035) RY*( 7) C   5           s(  0.00%)p 1.00( 73.21%)d 0.37( 26.79%)
                                            0.0000 -0.0000  0.0003  0.0000  0.0000
                                            0.0001  0.0006  0.0004 -0.0000  0.0001
                                           -0.0001 -0.0001 -0.0177  0.0852  0.8511
                                            0.0099 -0.0002 -0.4922 -0.1602 -0.0002
                                            0.0000
   136. (0.00021) RY*( 8) C   5           s(  0.31%)p99.99( 92.34%)d23.42(  7.34%)
                                            0.0000 -0.0044  0.0548 -0.0106  0.0126
                                            0.1573  0.5574  0.6643 -0.0040  0.0694
                                           -0.0101 -0.3764  0.0000 -0.0002 -0.0005
                                           -0.0001 -0.1579  0.0005  0.0001 -0.1874
                                           -0.1157
   137. (0.00012) RY*( 9) C   5           s(  4.35%)p 4.53( 19.73%)d17.45( 75.92%)
                                           -0.0000  0.0026  0.0774  0.1937  0.0042
                                            0.1034 -0.0215  0.1144  0.0095  0.1583
                                            0.2431  0.2980  0.0000  0.0000 -0.0001
                                            0.0001  0.4202  0.0000  0.0001 -0.6807
                                            0.3453
   138. (0.00005) RY*(10) C   5           s(  0.79%)p99.99( 84.34%)d18.76( 14.87%)
   139. (0.00005) RY*(11) C   5           s(  0.86%)p23.67( 20.45%)d91.11( 78.69%)
   140. (0.00004) RY*(12) C   5           s( 11.97%)p 2.66( 31.83%)d 4.70( 56.20%)
   141. (0.00002) RY*(13) C   5           s(  0.00%)p 1.00( 13.17%)d 6.59( 86.83%)
   142. (0.00001) RY*(14) C   5           s(  0.53%)p99.99( 74.16%)d47.38( 25.31%)
   143. (0.00001) RY*(15) C   5           s( 93.99%)p 0.02(  2.09%)d 0.04(  3.92%)
   144. (0.00000) RY*(16) C   5           s(  0.00%)p 1.00( 99.88%)d 0.00(  0.12%)
   145. (0.00731) RY*( 1) C   6           s(  0.07%)p99.99( 93.80%)d85.17(  6.13%)
                                            0.0000  0.0029  0.0254  0.0083  0.0173
                                           -0.3910 -0.0477 -0.0451 -0.0090 -0.8819
                                           -0.0174  0.0486  0.0000 -0.0001  0.0001
                                           -0.0000 -0.0427 -0.0001  0.0000  0.2397
                                           -0.0451
   146. (0.00527) RY*( 2) C   6           s(  0.37%)p99.99( 96.14%)d 9.31(  3.49%)
                                            0.0000  0.0150  0.0588  0.0077 -0.0144
                                            0.8761  0.0246  0.0465 -0.0258 -0.4308
                                            0.0664  0.0174 -0.0000  0.0002 -0.0000
                                           -0.0000 -0.0939  0.0000 -0.0000 -0.1578
                                            0.0334
   147. (0.00154) RY*( 3) C   6           s(  0.00%)p 1.00( 97.53%)d 0.03(  2.47%)
                                            0.0000 -0.0000  0.0002 -0.0000  0.0000
                                           -0.0003  0.0001 -0.0000  0.0000  0.0000
                                           -0.0000 -0.0000 -0.0087  0.9376 -0.3017
                                            0.0709 -0.0001  0.1382 -0.0751  0.0000
                                           -0.0000
   148. (0.00093) RY*( 4) C   6           s(  0.00%)p 1.00( 18.80%)d 4.32( 81.20%)
                                            0.0000  0.0000  0.0004 -0.0000  0.0000
                                           -0.0000  0.0002  0.0000 -0.0000  0.0000
                                           -0.0002 -0.0000 -0.0140  0.0679  0.4270
                                            0.0282 -0.0000 -0.0336 -0.9005  0.0000
                                            0.0001
   149. (0.00087) RY*( 5) C   6           s( 87.86%)p 0.09(  8.12%)d 0.05(  4.02%)
                                            0.0000  0.0006  0.9373  0.0060  0.0035
                                            0.0134  0.0525  0.0582 -0.0006  0.0500
                                           -0.2241 -0.1488  0.0000 -0.0002 -0.0001
                                           -0.0000  0.0809 -0.0004  0.0004  0.1692
                                            0.0711
   150. (0.00055) RY*( 6) C   6           s(  0.00%)p 1.00(  3.42%)d28.21( 96.58%)
                                            0.0000 -0.0000  0.0004  0.0000 -0.0000
                                            0.0000 -0.0001  0.0001 -0.0000 -0.0000
                                            0.0000 -0.0000 -0.0171 -0.1723 -0.0622
                                            0.0195  0.0001  0.9796 -0.0781  0.0001
                                           -0.0002
   151. (0.00055) RY*( 7) C   6           s(  5.45%)p11.98( 65.26%)d 5.38( 29.30%)
                                           -0.0000  0.0026  0.2306 -0.0358  0.0009
                                           -0.1962  0.0614  0.0607  0.0079 -0.0258
                                            0.7590 -0.1726 -0.0000 -0.0001 -0.0001
                                           -0.0000 -0.3608 -0.0000 -0.0000 -0.3510
                                            0.1990
   152. (0.00024) RY*( 8) C   6           s(  0.20%)p99.99( 70.49%)d99.99( 29.31%)
                                           -0.0000 -0.0056  0.0422 -0.0116 -0.0073
                                            0.1371 -0.6908  0.1623  0.0072  0.1122
                                            0.3986  0.1050  0.0000  0.0001  0.0000
                                           -0.0000  0.0661 -0.0002 -0.0002  0.5224
                                           -0.1256
   153. (0.00014) RY*( 9) C   6           s(  3.64%)p19.65( 71.53%)d 6.82( 24.83%)
                                           -0.0000 -0.0016  0.1890  0.0258 -0.0070
                                           -0.0599 -0.4882 -0.5805 -0.0066 -0.0241
                                           -0.0832  0.3589  0.0000  0.0000  0.0001
                                            0.0000  0.0711 -0.0000 -0.0000 -0.4900
                                           -0.0555
   154. (0.00008) RY*(10) C   6           s(  2.86%)p24.73( 70.66%)d 9.27( 26.48%)
   155. (0.00004) RY*(11) C   6           s(  0.42%)p30.92( 13.06%)d99.99( 86.52%)
   156. (0.00003) RY*(12) C   6           s(  0.55%)p99.99( 78.90%)d37.42( 20.55%)
   157. (0.00003) RY*(13) C   6           s(  5.21%)p 5.98( 31.14%)d12.23( 63.66%)
   158. (0.00000) RY*(14) C   6           s(  0.00%)p 1.00( 99.82%)d 0.00(  0.18%)
   159. (0.00001) RY*(15) C   6           s( 93.47%)p 0.01(  0.93%)d 0.06(  5.60%)
   160. (0.00001) RY*(16) C   6           s(  0.00%)p 1.00( 80.48%)d 0.24( 19.52%)
   161. (0.00159) RY*( 1) H   7           s( 97.73%)p 0.02(  2.27%)
                                           -0.0034  0.9886 -0.0028  0.1458  0.0380
                                           -0.0000
   162. (0.00027) RY*( 2) H   7           s( 89.90%)p 0.11( 10.10%)
                                            0.0053  0.0278  0.9477 -0.0910 -0.3046
                                           -0.0002
   163. (0.00013) RY*( 3) H   7           s(  0.00%)p 1.00(100.00%)
                                            0.0000  0.0001  0.0001 -0.0001 -0.0002
                                            1.0000
   164. (0.00010) RY*( 4) H   7           s(  1.69%)p58.10( 98.31%)
                                           -0.0075  0.1086  0.0712 -0.8625  0.4890
                                            0.0000
   165. (0.00005) RY*( 5) H   7           s( 10.73%)p 8.32( 89.27%)
   166. (0.00537) RY*( 1)Cl   8           s(  0.00%)p 1.00( 58.32%)d 0.71( 41.68%)
                                           -0.0000  0.0000 -0.0000  0.0000 -0.0000
                                            0.0000  0.0000  0.0000  0.0000 -0.0001
                                           -0.0000 -0.0000  0.0000 -0.0000 -0.0000
                                           -0.0001 -0.0000  0.0000 -0.0000  0.0000
                                           -0.0052  0.7541  0.1099  0.0489  0.0049
                                            0.0000  0.3973 -0.5089 -0.0001 -0.0000
   167. (0.00297) RY*( 2)Cl   8           s(  0.55%)p99.99( 75.99%)d42.64( 23.46%)
                                           -0.0000 -0.0000 -0.0045 -0.0056  0.0738
                                            0.0032 -0.0002 -0.0000  0.0086 -0.6328
                                            0.0212  0.0240 -0.0067  0.0000 -0.0063
                                           -0.5922 -0.0759  0.0414 -0.0018 -0.0000
                                           -0.0000 -0.0002 -0.0000  0.0000 -0.0000
                                            0.0707 -0.0001  0.0001 -0.4791 -0.0077
   168. (0.00135) RY*( 3)Cl   8           s( 41.72%)p 0.95( 39.74%)d 0.44( 18.54%)
                                           -0.0000 -0.0000 -0.0177  0.6401  0.0838
                                           -0.0103  0.0018 -0.0000  0.0414  0.3286
                                            0.2394 -0.0672 -0.0022  0.0000 -0.0715
                                           -0.4546  0.0882  0.0781  0.0164 -0.0000
                                           -0.0000 -0.0001  0.0001  0.0000  0.0000
                                           -0.4221 -0.0000 -0.0000  0.0734 -0.0429
   169. (0.00059) RY*( 4)Cl   8           s( 39.10%)p 1.25( 49.01%)d 0.30( 11.89%)
                                            0.0000  0.0000  0.0052  0.5591 -0.2794
                                           -0.0176  0.0007  0.0000 -0.0156 -0.5139
                                            0.1366 -0.0348  0.0178 -0.0000  0.0187
                                            0.4127  0.1719  0.0694 -0.0224  0.0000
                                           -0.0000  0.0000 -0.0001  0.0000 -0.0000
                                            0.0594 -0.0001  0.0000  0.1048  0.3231
   170. (0.00023) RY*( 5)Cl   8           s(  0.00%)p 1.00( 79.84%)d 0.25( 20.16%)
                                           -0.0000  0.0000  0.0000 -0.0000  0.0002
                                            0.0000  0.0000  0.0000  0.0000  0.0000
                                            0.0002 -0.0001  0.0000 -0.0000  0.0000
                                           -0.0001 -0.0003  0.0001 -0.0000  0.0000
                                           -0.0167  0.4779 -0.7548  0.0035  0.0013
                                           -0.0001 -0.1635  0.4182  0.0001  0.0001
   171. (0.00016) RY*( 6)Cl   8           s( 37.90%)p 1.28( 48.50%)d 0.36( 13.60%)
                                            0.0000  0.0000  0.0074  0.2062  0.5799
                                           -0.0102  0.0007  0.0000 -0.0152  0.0831
                                            0.0371 -0.2274  0.0195 -0.0000  0.0092
                                            0.1805 -0.5946  0.1947 -0.0161  0.0000
                                            0.0000 -0.0001  0.0003  0.0000  0.0000
                                            0.2148 -0.0000 -0.0002 -0.1183  0.2754
   172. (0.00013) RY*( 7)Cl   8           s( 13.48%)p 4.32( 58.22%)d 2.10( 28.30%)
                                            0.0000  0.0000  0.0087 -0.1531  0.3305
                                           -0.0454 -0.0002  0.0000 -0.0093 -0.0923
                                            0.6656 -0.0491 -0.0170 -0.0000  0.0301
                                           -0.0868  0.3311  0.0957  0.0239  0.0000
                                            0.0000 -0.0001  0.0001  0.0000 -0.0000
                                            0.3945  0.0001 -0.0001  0.3244 -0.1488
   173. (0.00006) RY*( 8)Cl   8           s( 14.51%)p 2.78( 40.30%)d 3.11( 45.18%)
   174. (0.00004) RY*( 9)Cl   8           s(  0.00%)p 1.00( 26.81%)d 2.73( 73.19%)
   175. (0.00002) RY*(10)Cl   8           s( 26.99%)p 1.53( 41.40%)d 1.17( 31.61%)
   176. (0.00002) RY*(11)Cl   8           s(  0.00%)p 1.00( 35.34%)d 1.83( 64.66%)
   177. (0.00001) RY*(12)Cl   8           s(  4.69%)p 9.07( 42.54%)d11.25( 52.77%)
   178. (0.00000) RY*(13)Cl   8           s(  9.75%)p 9.22( 89.84%)d 0.04(  0.41%)
   179. (0.00000) RY*(14)Cl   8           s(  0.13%)p99.99( 99.70%)d 1.40(  0.18%)
   180. (0.00000) RY*(15)Cl   8           s(  0.00%)p 1.00( 99.78%)d 0.00(  0.22%)
   181. (0.00000) RY*(16)Cl   8           s(  0.00%)p 1.00( 99.93%)d 0.00(  0.07%)
   182. (0.00000) RY*(17)Cl   8           s( 99.29%)p 0.00(  0.42%)d 0.00(  0.29%)
   183. (0.00000) RY*(18)Cl   8           s(100.00%)p 0.00(  0.00%)d 0.00(  0.00%)
   184. (0.00000) RY*(19)Cl   8           s(  9.18%)p 9.84( 90.28%)d 0.06(  0.54%)
   185. (0.00000) RY*(20)Cl   8           s(  0.02%)p99.99( 99.70%)d15.50(  0.29%)
   186. (0.00000) RY*(21)Cl   8           s(  2.52%)p 9.92( 25.04%)d28.71( 72.44%)
   187. (0.00306) RY*( 1) O   9           s(  5.53%)p16.67( 92.21%)d 0.41(  2.26%)
                                            0.0000 -0.0009  0.2283  0.0566 -0.0013
                                            0.0079  0.1248  0.0068  0.0021  0.0088
                                           -0.9515 -0.0075 -0.0302 -0.0000  0.0006
                                           -0.0000  0.0000 -0.1450  0.0001 -0.0000
                                            0.0392 -0.0009
   188. (0.00256) RY*( 2) O   9           s(  0.00%)p 1.00( 98.95%)d 0.01(  1.05%)
                                            0.0000  0.0000 -0.0001 -0.0000  0.0000
                                           -0.0000 -0.0002  0.0000 -0.0000 -0.0000
                                            0.0005 -0.0000  0.0000 -0.0046  0.9917
                                           -0.0704  0.0321  0.0001  0.1023 -0.0006
                                           -0.0000  0.0000
   189. (0.00061) RY*( 3) O   9           s( 83.64%)p 0.18( 15.06%)d 0.02(  1.30%)
                                            0.0000 -0.0042  0.9038  0.1396  0.0040
                                            0.0189 -0.2519 -0.2061 -0.1027  0.0065
                                            0.1750 -0.0540  0.0132  0.0000 -0.0001
                                           -0.0000 -0.0000  0.1020 -0.0000  0.0000
                                           -0.0014  0.0509
   190. (0.00029) RY*( 4) O   9           s(  9.41%)p 9.59( 90.19%)d 0.04(  0.40%)
                                            0.0000 -0.0064  0.2908  0.0971 -0.0066
                                            0.0257  0.8194  0.4156  0.1222  0.0045
                                            0.1816  0.0653  0.0701  0.0000  0.0001
                                            0.0000  0.0000 -0.0008 -0.0000  0.0000
                                           -0.0572 -0.0272
   191. (0.00008) RY*( 5) O   9           s(  7.43%)p 9.64( 71.58%)d 2.82( 20.99%)
   192. (0.00005) RY*( 6) O   9           s( 63.44%)p 0.51( 32.44%)d 0.06(  4.12%)
   193. (0.00003) RY*( 7) O   9           s(  1.54%)p50.62( 77.75%)d13.48( 20.71%)
   194. (0.00001) RY*( 8) O   9           s( 23.75%)p 3.15( 74.77%)d 0.06(  1.48%)
   195. (0.00001) RY*( 9) O   9           s(  0.00%)p 1.00( 93.36%)d 0.07(  6.64%)
   196. (0.00000) RY*(10) O   9           s( 99.65%)p 0.00(  0.25%)d 0.00(  0.10%)
   197. (0.00000) RY*(11) O   9           s(  2.43%)p40.05( 97.23%)d 0.14(  0.34%)
   198. (0.00000) RY*(12) O   9           s(  0.00%)p 1.00(100.00%)
   199. (0.00001) RY*(13) O   9           s(  2.38%)p10.48( 24.99%)d30.46( 72.62%)
   200. (0.00000) RY*(14) O   9           s(  0.00%)p 1.00(  7.78%)d11.86( 92.22%)
   201. (0.00000) RY*(15) O   9           s(  0.00%)p 0.00(  0.00%)d 1.00(100.00%)
   202. (0.00000) RY*(16) O   9           s(  0.09%)p99.99( 22.02%)d99.99( 77.89%)
   203. (0.00000) RY*(17) O   9           s(  0.66%)p 2.63(  1.74%)d99.99( 97.60%)
   204. (0.00156) RY*( 1) H  10           s( 99.52%)p 0.00(  0.48%)
                                           -0.0033  0.9976 -0.0021 -0.0195 -0.0668
                                           -0.0000
   205. (0.00023) RY*( 2) H  10           s( 85.75%)p 0.17( 14.25%)
                                            0.0066  0.0275  0.9256  0.1936  0.3241
                                           -0.0001
   206. (0.00009) RY*( 3) H  10           s(  0.00%)p 1.00(100.00%)
   207. (0.00005) RY*( 4) H  10           s(  1.23%)p80.60( 98.77%)
   208. (0.00004) RY*( 5) H  10           s( 13.55%)p 6.38( 86.45%)
   209. (0.00675) RY*( 1) C  11           s(  3.29%)p28.56( 94.11%)d 0.79(  2.60%)
                                            0.0000  0.0050  0.1678  0.0686  0.0084
                                           -0.0185  0.9562  0.0852  0.0623 -0.0045
                                           -0.0797  0.0918  0.0201  0.0000  0.0001
                                           -0.0000 -0.0000  0.0564 -0.0000 -0.0000
                                            0.1495  0.0206
   210. (0.00579) RY*( 2) C  11           s(  0.45%)p99.99( 97.04%)d 5.59(  2.51%)
                                           -0.0000  0.0019  0.0657  0.0129  0.0002
                                           -0.0087  0.0677  0.0361  0.0223  0.0129
                                            0.9771 -0.0801 -0.0519  0.0000 -0.0000
                                            0.0000 -0.0000 -0.1340  0.0000  0.0000
                                            0.0844 -0.0009
   211. (0.00126) RY*( 3) C  11           s( 73.46%)p 0.24( 17.29%)d 0.13(  9.25%)
                                           -0.0000 -0.0053  0.8448 -0.1441 -0.0126
                                            0.0058 -0.1995 -0.0323 -0.1907 -0.0001
                                           -0.0357  0.3062 -0.0248 -0.0000 -0.0000
                                           -0.0001  0.0000  0.0110 -0.0002  0.0001
                                            0.2953 -0.0719
   212. (0.00093) RY*( 4) C  11           s(  0.00%)p 1.00( 48.55%)d 1.06( 51.45%)
                                            0.0000  0.0000  0.0003  0.0006  0.0000
                                            0.0000 -0.0000  0.0004  0.0002  0.0000
                                           -0.0000  0.0004  0.0000  0.0107 -0.5924
                                            0.3667 -0.0055 -0.0000  0.7167 -0.0280
                                           -0.0003 -0.0001
   213. (0.00068) RY*( 5) C  11           s(  0.00%)p 1.00( 21.66%)d 3.62( 78.34%)
                                           -0.0000  0.0000  0.0002  0.0020 -0.0000
                                            0.0000 -0.0002  0.0009  0.0008  0.0000
                                            0.0001  0.0012  0.0001 -0.0105 -0.4586
                                           -0.0668  0.0407 -0.0002 -0.3121  0.8283
                                           -0.0009  0.0002
   214. (0.00066) RY*( 6) C  11           s( 50.60%)p 0.82( 41.31%)d 0.16(  8.09%)
                                            0.0000  0.0017  0.1160  0.7017 -0.0133
                                            0.0100 -0.1171  0.3879  0.2639  0.0037
                                            0.0216  0.4213  0.0352  0.0000  0.0012
                                           -0.0003 -0.0001 -0.0642 -0.0001 -0.0027
                                           -0.2689  0.0668
   215. (0.00046) RY*( 7) C  11           s(  0.00%)p 1.00( 44.81%)d 1.23( 55.19%)
                                            0.0000  0.0000  0.0001  0.0005 -0.0000
                                            0.0000 -0.0002  0.0005  0.0002  0.0000
                                            0.0000  0.0003  0.0001 -0.0001  0.6536
                                            0.1363  0.0480 -0.0000  0.4926  0.5562
                                           -0.0002 -0.0002
   216. (0.00028) RY*( 8) C  11           s( 13.46%)p 5.73( 77.07%)d 0.70(  9.46%)
                                            0.0000 -0.0009  0.3219  0.1699  0.0459
                                            0.0077 -0.0203  0.2323  0.0105 -0.0135
                                           -0.1027 -0.7058  0.4554 -0.0000 -0.0001
                                            0.0000 -0.0000 -0.2962 -0.0001  0.0000
                                           -0.0300  0.0777
   217. (0.00009) RY*( 9) C  11           s( 11.56%)p 5.30( 61.29%)d 2.35( 27.15%)
   218. (0.00007) RY*(10) C  11           s(  3.86%)p 8.72( 33.67%)d16.18( 62.47%)
   219. (0.00006) RY*(11) C  11           s(  1.29%)p35.35( 45.71%)d40.98( 52.99%)
   220. (0.00007) RY*(12) C  11           s( 12.50%)p 1.09( 13.58%)d 5.91( 73.91%)
   221. (0.00004) RY*(13) C  11           s(  0.00%)p 1.00( 85.44%)d 0.17( 14.56%)
   222. (0.00003) RY*(14) C  11           s( 22.28%)p 2.55( 56.89%)d 0.94( 20.83%)
   223. (0.00000) RY*(15) C  11           s(  0.00%)p 1.00( 99.59%)d 0.00(  0.41%)
   224. (0.00001) RY*(16) C  11           s( 30.55%)p 1.91( 58.40%)d 0.36( 11.05%)
   225. (0.00000) RY*(17) C  11           s( 76.73%)p 0.05(  3.68%)d 0.26( 19.59%)
   226. (0.00904) RY*( 1) C  12           s(  2.03%)p44.04( 89.24%)d 4.31(  8.73%)
                                            0.0000  0.0055 -0.0487  0.1335  0.0069
                                            0.0138  0.9167  0.0436 -0.0471 -0.0296
                                            0.1717  0.1124  0.0701  0.0000 -0.0000
                                           -0.0000  0.0000  0.2426 -0.0000  0.0000
                                           -0.1685 -0.0075
   227. (0.00468) RY*( 2) C  12           s(  0.16%)p99.99( 98.86%)d 5.96(  0.97%)
                                            0.0000  0.0271  0.0044 -0.0129 -0.0267
                                           -0.0354 -0.1848 -0.0377  0.1036 -0.0118
                                            0.9640 -0.1012  0.0373  0.0000 -0.0001
                                            0.0000  0.0000  0.0287  0.0000 -0.0000
                                           -0.0830 -0.0448
   228. (0.00093) RY*( 3) C  12           s(  0.00%)p 1.00( 42.27%)d 1.37( 57.73%)
                                            0.0000  0.0000 -0.0001  0.0001 -0.0000
                                           -0.0000 -0.0001  0.0001 -0.0000 -0.0000
                                            0.0001  0.0001  0.0000  0.0048  0.6424
                                           -0.0860  0.0512  0.0003 -0.6530  0.3884
                                            0.0001 -0.0000
   229. (0.00080) RY*( 4) C  12           s( 21.08%)p 2.69( 56.73%)d 1.05( 22.20%)
                                           -0.0000 -0.0051 -0.2787  0.3630 -0.0361
                                            0.0055 -0.2595  0.6477 -0.0003  0.0030
                                           -0.0067  0.2818  0.0301 -0.0000  0.0000
                                            0.0000 -0.0000  0.4695  0.0005 -0.0002
                                           -0.0062 -0.0384
   230. (0.00054) RY*( 5) C  12           s( 82.70%)p 0.20( 16.41%)d 0.01(  0.89%)
                                            0.0000  0.0038  0.9026  0.1034  0.0403
                                           -0.0103  0.0388  0.3814  0.0334 -0.0248
                                            0.0125 -0.1179 -0.0345  0.0000 -0.0003
                                           -0.0001 -0.0000  0.0296 -0.0003 -0.0000
                                            0.0889  0.0096
   231. (0.00042) RY*( 6) C  12           s(  0.00%)p 1.00( 50.32%)d 0.99( 49.68%)
                                            0.0000  0.0000  0.0004 -0.0000  0.0000
                                           -0.0000  0.0002  0.0000  0.0001 -0.0000
                                            0.0000 -0.0004 -0.0000 -0.0070  0.6816
                                            0.1648  0.1065 -0.0001  0.7010  0.0737
                                            0.0001  0.0001
   232. (0.00012) RY*( 7) C  12           s(  2.54%)p20.36( 51.71%)d18.01( 45.75%)
                                            0.0000  0.0064 -0.0042 -0.0065  0.1591
                                            0.0083  0.0329 -0.2295  0.3734 -0.0014
                                            0.0201 -0.0087 -0.5686  0.0000 -0.0001
                                           -0.0001 -0.0001  0.4255  0.0001 -0.0000
                                            0.3945  0.3477
   233. (0.00009) RY*( 8) C  12           s(  0.00%)p 1.00( 85.44%)d 0.17( 14.56%)
   234. (0.00010) RY*( 9) C  12           s(  5.41%)p 2.96( 16.02%)d14.52( 78.57%)
   235. (0.00006) RY*(10) C  12           s(  8.29%)p 8.63( 71.58%)d 2.43( 20.12%)
   236. (0.00003) RY*(11) C  12           s(  1.66%)p42.12( 69.96%)d17.09( 28.38%)
   237. (0.00001) RY*(12) C  12           s( 80.66%)p 0.19( 14.95%)d 0.05(  4.39%)
   238. (0.00001) RY*(13) C  12           s(  0.49%)p99.99( 99.09%)d 0.86(  0.42%)
   239. (0.00000) RY*(14) C  12           s(  0.00%)p 1.00( 99.77%)d 0.00(  0.23%)
   240. (0.00000) RY*(15) C  12           s(  0.00%)p 1.00( 22.25%)d 3.49( 77.75%)
   241. (0.00000) RY*(16) C  12           s( 93.94%)p 0.05(  5.03%)d 0.01(  1.03%)
   242. (0.00001) RY*(17) C  12           s(  1.08%)p 9.69( 10.47%)d81.84( 88.45%)
   243. (0.00695) RY*( 1) C  13           s( 10.05%)p 8.80( 88.44%)d 0.15(  1.50%)
                                            0.0000 -0.0022  0.3170  0.0043 -0.0058
                                            0.0464 -0.7317 -0.0021 -0.0163 -0.0850
                                            0.5763 -0.0826  0.0190  0.0000 -0.0000
                                           -0.0000  0.0000 -0.1158  0.0000  0.0000
                                           -0.0373 -0.0157
   244. (0.00277) RY*( 2) C  13           s(  0.98%)p99.99( 97.99%)d 1.06(  1.04%)
                                            0.0000  0.0031  0.0907  0.0320  0.0224
                                           -0.0498 -0.5871  0.1151  0.1024 -0.0327
                                           -0.7760  0.0716  0.0255 -0.0000 -0.0002
                                            0.0000  0.0000  0.0599 -0.0000 -0.0000
                                           -0.0797  0.0207
   245. (0.00112) RY*( 3) C  13           s( 77.37%)p 0.24( 18.38%)d 0.05(  4.26%)
                                            0.0000  0.0274  0.8739  0.0957 -0.0007
                                            0.0643  0.3013  0.2383 -0.0798 -0.0415
                                           -0.0884 -0.0892 -0.0903  0.0000  0.0001
                                           -0.0000 -0.0000  0.1907 -0.0000  0.0000
                                           -0.0769 -0.0168
   246. (0.00093) RY*( 4) C  13           s(  0.00%)p 1.00( 69.41%)d 0.44( 30.59%)
                                           -0.0000 -0.0000 -0.0001  0.0006  0.0000
                                           -0.0000 -0.0002 -0.0001  0.0000 -0.0000
                                           -0.0001 -0.0001  0.0001  0.0317  0.8225
                                           -0.1201  0.0471 -0.0001  0.3974  0.3846
                                            0.0000  0.0001
   247. (0.00064) RY*( 5) C  13           s( 95.61%)p 0.03(  2.57%)d 0.02(  1.82%)
                                            0.0000  0.0016 -0.0714  0.9752  0.0065
                                           -0.0130  0.0075 -0.0829  0.0366 -0.0079
                                            0.0167 -0.0958  0.0878 -0.0000 -0.0006
                                            0.0001 -0.0000 -0.0503 -0.0003 -0.0002
                                           -0.0318  0.1211
   248. (0.00032) RY*( 6) C  13           s(  0.00%)p 1.00( 29.20%)d 2.42( 70.80%)
                                            0.0000 -0.0000 -0.0000 -0.0000 -0.0000
                                            0.0000  0.0001  0.0002 -0.0001  0.0000
                                            0.0001  0.0002  0.0001 -0.0115 -0.5139
                                            0.1659 -0.0154  0.0000  0.7530  0.3754
                                           -0.0003 -0.0000
   249. (0.00019) RY*( 7) C  13           s(  0.00%)p 1.00( 73.86%)d 0.35( 26.14%)
                                            0.0000 -0.0000  0.0001 -0.0001  0.0000
                                           -0.0000 -0.0000 -0.0005 -0.0001 -0.0000
                                           -0.0001 -0.0001 -0.0001  0.0089  0.0825
                                            0.8381  0.1713  0.0000 -0.3225  0.3968
                                            0.0004 -0.0000
   250. (0.00016) RY*( 8) C  13           s(  5.30%)p 9.94( 52.66%)d 7.93( 42.04%)
                                            0.0000  0.0033  0.2251 -0.0402  0.0267
                                           -0.0071 -0.0200 -0.6670 -0.0492 -0.0343
                                           -0.1439 -0.0933 -0.2196 -0.0000 -0.0003
                                           -0.0004 -0.0001 -0.1263  0.0005 -0.0001
                                            0.5965  0.2207
   251. (0.00010) RY*( 9) C  13           s(  4.37%)p15.08( 65.85%)d 6.82( 29.78%)
                                           -0.0000  0.0076 -0.0834  0.0429  0.1866
                                           -0.0033 -0.0129  0.3985 -0.2034  0.0063
                                            0.0165  0.1941 -0.6482  0.0000  0.0000
                                            0.0001 -0.0000 -0.3636 -0.0001  0.0000
                                            0.0231  0.4063
   252. (0.00007) RY*(10) C  13           s(  1.63%)p56.25( 91.45%)d 4.26(  6.92%)
   253. (0.00004) RY*(11) C  13           s(  4.14%)p 7.16( 29.67%)d15.98( 66.19%)
   254. (0.00002) RY*(12) C  13           s(  7.85%)p 3.16( 24.79%)d 8.59( 67.37%)
   255. (0.00001) RY*(13) C  13           s(  2.55%)p35.75( 91.33%)d 2.39(  6.12%)
   256. (0.00000) RY*(14) C  13           s( 85.88%)p 0.14( 11.91%)d 0.03(  2.21%)
   257. (0.00000) RY*(15) C  13           s(  0.00%)p 1.00( 28.78%)d 2.47( 71.22%)
   258. (0.00000) RY*(16) C  13           s(  0.00%)p 1.00( 98.89%)d 0.01(  1.11%)
   259. (0.00000) RY*(17) C  13           s(  3.29%)p 7.94( 26.11%)d21.46( 70.60%)
   260. (0.00535) RY*( 1) C  14           s(  0.60%)p99.99( 95.69%)d 6.18(  3.71%)
                                           -0.0000  0.0226  0.0687 -0.0263 -0.0092
                                           -0.0120  0.5884 -0.0656  0.0319  0.0176
                                           -0.7709  0.1000 -0.0239  0.0000 -0.0000
                                           -0.0000  0.0000 -0.1752  0.0000 -0.0000
                                           -0.0743 -0.0301
   261. (0.00184) RY*( 2) C  14           s(  2.27%)p42.21( 95.77%)d 0.87(  1.96%)
                                           -0.0000  0.0114  0.0232  0.1470 -0.0202
                                           -0.0281 -0.7609  0.0855  0.1596 -0.0131
                                           -0.5737  0.0920  0.0854 -0.0000  0.0002
                                           -0.0001 -0.0000 -0.0476  0.0000 -0.0000
                                            0.1234 -0.0462
   262. (0.00104) RY*( 3) C  14           s(  0.00%)p 1.00( 90.95%)d 0.10(  9.05%)
                                            0.0000  0.0000  0.0002 -0.0001 -0.0000
                                            0.0000  0.0002  0.0000 -0.0000 -0.0000
                                            0.0002  0.0002  0.0000 -0.0168  0.9192
                                            0.2430  0.0716 -0.0000  0.0965 -0.2850
                                            0.0001  0.0001
   263. (0.00077) RY*( 4) C  14           s( 89.40%)p 0.05(  4.91%)d 0.06(  5.70%)
                                            0.0000 -0.0062  0.9325  0.1514 -0.0379
                                            0.0126 -0.0694 -0.1400 -0.1026 -0.0131
                                            0.0911  0.0100 -0.0734  0.0000 -0.0002
                                           -0.0000 -0.0000 -0.1652  0.0003  0.0003
                                           -0.1685 -0.0356
   264. (0.00066) RY*( 5) C  14           s(  0.00%)p 1.00(  5.44%)d17.39( 94.56%)
                                            0.0000 -0.0000  0.0003 -0.0001 -0.0000
                                           -0.0000 -0.0001 -0.0003 -0.0000 -0.0000
                                           -0.0000 -0.0001 -0.0001 -0.0131 -0.1341
                                            0.1878 -0.0310 -0.0002 -0.8014 -0.5508
                                            0.0001  0.0000
   265. (0.00029) RY*( 6) C  14           s(  4.73%)p17.71( 83.71%)d 2.45( 11.57%)
                                            0.0000  0.0003 -0.0288  0.1894  0.1029
                                            0.0134  0.0441  0.7185 -0.3747  0.0128
                                            0.0763  0.4101 -0.0643 -0.0000 -0.0002
                                            0.0001 -0.0001 -0.3391 -0.0001 -0.0001
                                            0.0250  0.0072
   266. (0.00021) RY*( 7) C  14           s(  9.74%)p 7.52( 73.24%)d 1.75( 17.02%)
                                            0.0000 -0.0154 -0.0217  0.3106 -0.0165
                                           -0.0051  0.0594  0.4418  0.2679 -0.0014
                                           -0.0308 -0.6781 -0.0330 -0.0000 -0.0002
                                            0.0012 -0.0000 -0.0335  0.0002 -0.0001
                                           -0.3585 -0.2014
   267. (0.00016) RY*( 8) C  14           s(  0.00%)p 1.00( 94.09%)d 0.06(  5.91%)
                                           -0.0000 -0.0000 -0.0003  0.0011  0.0001
                                           -0.0000  0.0001 -0.0001 -0.0002  0.0000
                                            0.0001 -0.0007 -0.0002  0.0128  0.2630
                                           -0.9335 -0.0057 -0.0003 -0.2411 -0.0314
                                           -0.0009 -0.0005
   268. (0.00013) RY*( 9) C  14           s( 52.33%)p 0.55( 28.59%)d 0.36( 19.08%)
                                           -0.0000 -0.0018 -0.2921  0.6614  0.0249
                                           -0.0193 -0.0225 -0.4473 -0.2140  0.0043
                                            0.0520  0.1879 -0.0329 -0.0000 -0.0002
                                            0.0012  0.0001 -0.0970  0.0002  0.0000
                                           -0.3074 -0.2948
   269. (0.00009) RY*(10) C  14           s(  4.66%)p10.78( 50.22%)d 9.68( 45.12%)
   270. (0.00008) RY*(11) C  14           s( 17.22%)p 0.65( 11.21%)d 4.16( 71.57%)
   271. (0.00003) RY*(12) C  14           s( 10.15%)p 3.76( 38.14%)d 5.09( 51.71%)
   272. (0.00002) RY*(13) C  14           s(  0.00%)p 1.00( 10.18%)d 8.83( 89.82%)
   273. (0.00002) RY*(14) C  14           s(  3.31%)p28.04( 92.80%)d 1.17(  3.89%)
   274. (0.00000) RY*(15) C  14           s( 86.75%)p 0.14( 12.56%)d 0.01(  0.69%)
   275. (0.00000) RY*(16) C  14           s(  0.00%)p 1.00( 99.38%)d 0.01(  0.62%)
   276. (0.00001) RY*(17) C  14           s( 18.90%)p 0.70( 13.22%)d 3.59( 67.88%)
   277. (0.00522) RY*( 1) C  15           s(  0.83%)p99.99( 94.76%)d 5.31(  4.41%)
                                            0.0000  0.0184  0.0315  0.0834  0.0032
                                            0.0144 -0.5132 -0.0162 -0.0073  0.0323
                                           -0.8230  0.0530 -0.0505 -0.0000  0.0001
                                            0.0000  0.0000  0.1607 -0.0000 -0.0000
                                           -0.1310 -0.0330
   278. (0.00350) RY*( 2) C  15           s(  2.66%)p36.37( 96.72%)d 0.23(  0.62%)
                                           -0.0000 -0.0037  0.1430 -0.0779  0.0072
                                           -0.0396 -0.8356  0.1012  0.0949  0.0256
                                            0.4926 -0.0666  0.0216 -0.0000 -0.0004
                                           -0.0000 -0.0000 -0.0691 -0.0000  0.0000
                                            0.0194  0.0324
   279. (0.00137) RY*( 3) C  15           s( 87.42%)p 0.13( 11.55%)d 0.01(  1.04%)
                                            0.0000  0.0120  0.9020 -0.2458 -0.0028
                                            0.0139  0.1218  0.1067 -0.1033  0.0196
                                           -0.0726  0.2662  0.0435  0.0000 -0.0000
                                           -0.0001 -0.0000 -0.0286 -0.0000  0.0000
                                            0.0831  0.0513
   280. (0.00133) RY*( 4) C  15           s(  0.00%)p 1.00( 69.57%)d 0.44( 30.43%)
                                            0.0000 -0.0000  0.0001 -0.0000  0.0000
                                           -0.0000 -0.0002 -0.0001  0.0000  0.0000
                                            0.0003  0.0000 -0.0000 -0.0234  0.8153
                                            0.1681  0.0466  0.0001  0.4267 -0.3496
                                            0.0000  0.0001
   281. (0.00049) RY*( 5) C  15           s(  0.00%)p 1.00( 29.12%)d 2.43( 70.88%)
                                            0.0000 -0.0000  0.0000  0.0000 -0.0000
                                            0.0000  0.0001  0.0002  0.0000 -0.0000
                                           -0.0001 -0.0000 -0.0001 -0.0003 -0.5193
                                            0.1132 -0.0930  0.0001  0.8266 -0.1601
                                           -0.0002  0.0001
   282. (0.00036) RY*( 6) C  15           s( 12.91%)p 4.09( 52.87%)d 2.65( 34.22%)
                                           -0.0000 -0.0057  0.1729  0.3136  0.0298
                                           -0.0141 -0.0644 -0.6136 -0.1732  0.0065
                                           -0.0060 -0.2878  0.1870  0.0000 -0.0001
                                           -0.0002 -0.0001  0.1201  0.0002  0.0001
                                            0.5724  0.0130
   283. (0.00030) RY*( 7) C  15           s(  0.00%)p 1.00( 86.64%)d 0.15( 13.36%)
                                            0.0000  0.0000 -0.0000  0.0001 -0.0000
                                            0.0000 -0.0000  0.0004  0.0000 -0.0000
                                            0.0000 -0.0002 -0.0001  0.0062  0.1540
                                           -0.9179 -0.0024 -0.0001  0.2699  0.2465
                                           -0.0001 -0.0000
   284. (0.00026) RY*( 8) C  15           s( 30.97%)p 1.64( 50.75%)d 0.59( 18.28%)
                                            0.0000 -0.0047  0.2262  0.5068 -0.0402
                                            0.0182  0.0446  0.3922 -0.2306 -0.0012
                                           -0.0451 -0.5248 -0.1441  0.0000  0.0001
                                            0.0003  0.0000 -0.3735 -0.0001 -0.0001
                                           -0.1229 -0.1681
   285. (0.00013) RY*( 9) C  15           s(  5.95%)p13.54( 80.57%)d 2.27( 13.48%)
                                           -0.0000 -0.0066  0.2292  0.0554 -0.0621
                                           -0.0023  0.0646 -0.3573  0.4215  0.0095
                                            0.0984 -0.1852 -0.6724 -0.0000 -0.0000
                                           -0.0000  0.0001  0.2337 -0.0001  0.0001
                                           -0.2639 -0.1030
   286. (0.00011) RY*(10) C  15           s(  6.12%)p 4.00( 24.47%)d11.35( 69.41%)
                                            0.0000 -0.0012  0.1140  0.1959  0.0990
                                            0.0027  0.0287 -0.1090 -0.2821  0.0118
                                            0.1586 -0.1159  0.3372 -0.0000 -0.0000
                                           -0.0000 -0.0000  0.4593 -0.0002  0.0001
                                           -0.6163  0.3214
   287. (0.00004) RY*(11) C  15           s( 11.51%)p 2.92( 33.67%)d 4.76( 54.82%)
   288. (0.00000) RY*(12) C  15           s(  0.00%)p 1.00( 99.62%)d 0.00(  0.38%)
   289. (0.00001) RY*(13) C  15           s( 14.81%)p 5.74( 85.05%)d 0.01(  0.14%)
   290. (0.00000) RY*(14) C  15           s( 97.83%)p 0.02(  1.71%)d 0.00(  0.46%)
   291. (0.00001) RY*(15) C  15           s( 28.74%)p 2.08( 59.71%)d 0.40( 11.55%)
   292. (0.00001) RY*(16) C  15           s(  0.27%)p31.18(  8.27%)d99.99( 91.47%)
   293. (0.00000) RY*(17) C  15           s(  0.00%)p 1.00( 15.10%)d 5.62( 84.90%)
   294. (0.00915) RY*( 1) C  16           s(  2.38%)p37.46( 88.99%)d 3.63(  8.63%)
                                           -0.0000 -0.0050  0.1540 -0.0050  0.0014
                                           -0.0214  0.1279 -0.0685  0.0133  0.0227
                                            0.9285  0.0156 -0.0738 -0.0000 -0.0000
                                           -0.0000  0.0000 -0.2192 -0.0000  0.0000
                                           -0.1894  0.0490
   295. (0.00674) RY*( 2) C  16           s(  0.57%)p99.99( 94.15%)d 9.35(  5.28%)
                                           -0.0000 -0.0215  0.0681  0.0012  0.0234
                                           -0.0148  0.9476 -0.0198  0.0549 -0.0195
                                           -0.1867 -0.0663  0.0165 -0.0000  0.0001
                                            0.0000  0.0000  0.0137 -0.0000  0.0000
                                           -0.2192  0.0677
   296. (0.00228) RY*( 3) C  16           s(  0.00%)p 1.00( 36.64%)d 1.73( 63.36%)
                                            0.0000 -0.0000 -0.0001 -0.0000 -0.0000
                                           -0.0000  0.0000 -0.0000 -0.0000  0.0000
                                           -0.0000 -0.0000 -0.0000  0.0005 -0.6004
                                            0.0230  0.0739  0.0000  0.7872  0.1180
                                           -0.0001  0.0002
   297. (0.00172) RY*( 4) C  16           s( 40.82%)p 0.35( 14.11%)d 1.10( 45.07%)
                                            0.0000  0.0132  0.6381  0.0217 -0.0209
                                           -0.0136 -0.2446 -0.1170 -0.0425 -0.0082
                                           -0.2250  0.1106  0.0513 -0.0000 -0.0000
                                           -0.0001 -0.0000 -0.0249 -0.0001  0.0002
                                           -0.6535  0.1518
   298. (0.00079) RY*( 5) C  16           s(  0.00%)p 1.00(  5.75%)d16.39( 94.25%)
                                            0.0000  0.0000  0.0002  0.0001  0.0000
                                           -0.0000 -0.0000  0.0000  0.0000  0.0000
                                           -0.0000 -0.0000 -0.0000  0.0092 -0.2156
                                            0.1045 -0.0048  0.0002 -0.0216 -0.9706
                                           -0.0001  0.0001
   299. (0.00057) RY*( 6) C  16           s(  6.75%)p 0.82(  5.55%)d12.99( 87.70%)
                                            0.0000 -0.0023  0.2565 -0.0218  0.0347
                                            0.0075  0.0319  0.0476  0.0700  0.0104
                                           -0.1944  0.0372 -0.0896  0.0000  0.0000
                                           -0.0000  0.0000 -0.8811  0.0001 -0.0001
                                            0.3159 -0.0308
   300. (0.00034) RY*( 7) C  16           s( 33.10%)p 1.89( 62.47%)d 0.13(  4.44%)
                                            0.0000 -0.0019  0.3368  0.4661  0.0163
                                            0.0104 -0.0267  0.2068 -0.0072 -0.0047
                                            0.0325 -0.7517 -0.1221  0.0000 -0.0001
                                            0.0000 -0.0001  0.1249 -0.0000  0.0002
                                            0.1433 -0.0906
   301. (0.00022) RY*( 8) C  16           s( 35.28%)p 0.68( 23.92%)d 1.16( 40.79%)
                                            0.0000 -0.0060  0.5815 -0.1027  0.0645
                                            0.0305  0.1050  0.1763  0.1766  0.0027
                                            0.0904  0.3882  0.0783 -0.0000  0.0007
                                           -0.0000  0.0003  0.3739  0.0006 -0.0001
                                            0.5159  0.0443
   302. (0.00020) RY*( 9) C  16           s(  0.00%)p 1.00( 66.41%)d 0.51( 33.59%)
                                            0.0000 -0.0000  0.0005 -0.0004  0.0001
                                            0.0000  0.0001  0.0001  0.0003  0.0000
                                            0.0001  0.0004  0.0000  0.0161 -0.7346
                                           -0.0256 -0.3516  0.0003 -0.5527  0.1746
                                            0.0006 -0.0000
   303. (0.00008) RY*(10) C  16           s(  7.31%)p 9.46( 69.22%)d 3.21( 23.46%)
   304. (0.00004) RY*(11) C  16           s(  5.96%)p14.39( 85.82%)d 1.38(  8.21%)
   305. (0.00002) RY*(12) C  16           s(  0.28%)p99.99( 30.13%)d99.99( 69.59%)
   306. (0.00001) RY*(13) C  16           s( 74.38%)p 0.34( 25.08%)d 0.01(  0.53%)
   307. (0.00001) RY*(14) C  16           s(  2.02%)p46.67( 94.08%)d 1.94(  3.90%)
   308. (0.00000) RY*(15) C  16           s( 91.30%)p 0.07(  6.56%)d 0.02(  2.14%)
   309. (0.00000) RY*(16) C  16           s(  0.00%)p 1.00( 98.81%)d 0.01(  1.19%)
   310. (0.00000) RY*(17) C  16           s(  0.00%)p 1.00( 92.40%)d 0.08(  7.60%)
   311. (0.00423) RY*( 1)Cl  17           s(  0.00%)p 1.00( 52.19%)d 0.92( 47.81%)
                                           -0.0000 -0.0000  0.0000 -0.0000  0.0000
                                            0.0000 -0.0000 -0.0000  0.0000 -0.0000
                                            0.0000 -0.0000 -0.0000  0.0000  0.0000
                                           -0.0001 -0.0000  0.0000 -0.0000 -0.0000
                                           -0.0014  0.7043 -0.1584  0.0255  0.0081
                                            0.0000 -0.6867 -0.0808  0.0001 -0.0002
   312. (0.00290) RY*( 2)Cl  17           s(  0.08%)p99.99( 72.63%)d99.99( 27.29%)
                                            0.0000  0.0000 -0.0019  0.0025  0.0285
                                           -0.0021  0.0002 -0.0000 -0.0112 -0.2242
                                           -0.0303  0.0189  0.0046 -0.0000 -0.0062
                                            0.8184 -0.0570 -0.0400  0.0047 -0.0000
                                           -0.0000  0.0000 -0.0000  0.0000  0.0000
                                           -0.4965 -0.0001 -0.0001  0.1605 -0.0250
   313. (0.00157) RY*( 3)Cl  17           s(  0.68%)p99.99( 87.28%)d17.60( 12.04%)
                                            0.0000  0.0000 -0.0166  0.0789  0.0120
                                           -0.0136  0.0011 -0.0000 -0.0722 -0.8855
                                           -0.1850  0.0057  0.0335 -0.0000 -0.0105
                                           -0.2067  0.0709 -0.0132  0.0103 -0.0000
                                           -0.0000 -0.0001 -0.0001  0.0000  0.0000
                                            0.1334  0.0001  0.0000  0.1623 -0.2761
   314. (0.00023) RY*( 4)Cl  17           s(  7.00%)p11.62( 81.41%)d 1.65( 11.58%)
                                           -0.0000 -0.0000  0.0004  0.2166 -0.1518
                                           -0.0101  0.0006 -0.0000  0.0049  0.0685
                                           -0.4449  0.0641 -0.0128 -0.0000 -0.0100
                                            0.2468  0.7357  0.0629  0.0299 -0.0000
                                            0.0000 -0.0000 -0.0002  0.0000 -0.0000
                                            0.2556 -0.0001  0.0001 -0.1358  0.1790
   315. (0.00014) RY*( 5)Cl  17           s( 52.04%)p 0.27( 13.84%)d 0.66( 34.12%)
                                            0.0000  0.0000 -0.0117  0.7154  0.0858
                                            0.0334  0.0020 -0.0000 -0.0516  0.0710
                                            0.3510  0.0402 -0.0431 -0.0000 -0.0109
                                           -0.0266  0.0560  0.0013 -0.0038 -0.0000
                                           -0.0000  0.0000  0.0001  0.0000 -0.0000
                                            0.0795  0.0001 -0.0000  0.5578  0.1542
   316. (0.00007) RY*( 6)Cl  17           s(  0.00%)p 1.00( 39.51%)d 1.53( 60.49%)
   317. (0.00004) RY*( 7)Cl  17           s( 16.54%)p 2.84( 47.02%)d 2.20( 36.43%)
   318. (0.00002) RY*( 8)Cl  17           s(  5.62%)p12.72( 71.46%)d 4.08( 22.93%)
   319. (0.00000) RY*( 9)Cl  17           s(100.00%)p 0.00(  0.00%)d 0.00(  0.00%)
   320. (0.00000) RY*(10)Cl  17           s( 23.01%)p 2.33( 53.58%)d 1.02( 23.41%)
   321. (0.00000) RY*(11)Cl  17           s(  0.04%)p99.99( 99.18%)d18.50(  0.78%)
   322. (0.00000) RY*(12)Cl  17           s(  0.03%)p99.99( 99.94%)d 0.60(  0.02%)
   323. (0.00000) RY*(13)Cl  17           s( 91.79%)p 0.08(  7.11%)d 0.01(  1.10%)
   324. (0.00001) RY*(14)Cl  17           s(  0.00%)p 1.00( 77.49%)d 0.29( 22.51%)
   325. (0.00000) RY*(15)Cl  17           s(  0.00%)p 1.00( 99.81%)d 0.00(  0.19%)
   326. (0.00000) RY*(16)Cl  17           s(  0.00%)p 1.00( 99.98%)d 0.00(  0.02%)
   327. (0.00001) RY*(17)Cl  17           s(  1.18%)p43.62( 51.58%)d39.95( 47.24%)
   328. (0.00000) RY*(18)Cl  17           s( 98.36%)p 0.01(  1.00%)d 0.01(  0.64%)
   329. (0.00000) RY*(19)Cl  17           s(  0.00%)p 1.00( 31.05%)d 2.22( 68.95%)
   330. (0.00000) RY*(20)Cl  17           s(  0.05%)p99.99( 99.15%)d15.84(  0.80%)
   331. (0.00000) RY*(21)Cl  17           s(  3.44%)p 4.49( 15.45%)d23.59( 81.12%)
   332. (0.00121) RY*( 1) H  18           s( 99.38%)p 0.01(  0.62%)
                                           -0.0034  0.9969  0.0001 -0.0337  0.0710
                                           -0.0000
   333. (0.00021) RY*( 2) H  18           s( 95.21%)p 0.05(  4.79%)
                                            0.0033  0.0132  0.9757 -0.0537 -0.2121
                                            0.0001
   334. (0.00013) RY*( 3) H  18           s(  0.00%)p 1.00(100.00%)
                                           -0.0000 -0.0000 -0.0001 -0.0002  0.0003
                                            1.0000
   335. (0.00010) RY*( 4) H  18           s(  1.08%)p91.75( 98.92%)
                                           -0.0005 -0.0679  0.0786 -0.8188  0.5647
                                           -0.0003
   336. (0.00004) RY*( 5) H  18           s(  4.37%)p21.88( 95.63%)
   337. (0.00073) RY*( 1) H  19           s( 96.78%)p 0.03(  3.22%)
                                           -0.0019  0.9838 -0.0011 -0.1746 -0.0410
                                            0.0001
   338. (0.00017) RY*( 2) H  19           s( 92.42%)p 0.08(  7.58%)
                                            0.0050  0.0082  0.9613  0.1008 -0.2561
                                           -0.0000
   339. (0.00017) RY*( 3) H  19           s(  0.00%)p 1.00(100.00%)
                                           -0.0000  0.0001 -0.0001 -0.0000 -0.0003
                                           -1.0000
   340. (0.00006) RY*( 4) H  19           s(  6.83%)p13.65( 93.17%)
   341. (0.00006) RY*( 5) H  19           s(  4.01%)p23.95( 95.99%)
   342. (0.00257) RY*( 1) H  20           s( 98.85%)p 0.01(  1.15%)
                                           -0.0046  0.9942  0.0009 -0.0369  0.1007
                                            0.0001
   343. (0.00024) RY*( 2) H  20           s( 98.22%)p 0.02(  1.78%)
                                           -0.0018 -0.0010  0.9911 -0.1257 -0.0446
                                            0.0003
   344. (0.00009) RY*( 3) H  20           s(  1.37%)p72.08( 98.63%)
   345. (0.00010) RY*( 4) H  20           s(  0.00%)p 1.00(100.00%)
   346. (0.00006) RY*( 5) H  20           s(  1.61%)p61.29( 98.39%)
   347. (0.05883) BD*( 1) C   1 - C   2  
                ( 50.59%)   0.7113* C   1 s( 33.15%)p 2.02( 66.82%)d 0.00(  0.03%)
                                            0.0002  0.5756  0.0121 -0.0051  0.0002
                                           -0.4871 -0.0283  0.0149 -0.0017  0.6554
                                           -0.0191 -0.0006 -0.0005 -0.0001 -0.0000
                                            0.0000 -0.0000 -0.0147  0.0000 -0.0000
                                            0.0005 -0.0101
                ( 49.41%)  -0.7029* C   2 s( 38.80%)p 1.58( 61.16%)d 0.00(  0.04%)
                                           -0.0006  0.6229  0.0004 -0.0042  0.0010
                                            0.4739 -0.0322 -0.0017  0.0029 -0.6211
                                           -0.0067  0.0116 -0.0035  0.0000 -0.0000
                                           -0.0000  0.0000 -0.0127  0.0000 -0.0000
                                           -0.0061 -0.0155
   348. (0.06684) BD*( 1) C   1 - C   4  
                ( 50.97%)   0.7139* C   1 s( 34.91%)p 1.86( 65.06%)d 0.00(  0.03%)
                                           -0.0002  0.5908  0.0043  0.0085 -0.0003
                                           -0.3047 -0.0262  0.0113 -0.0002 -0.7462
                                            0.0062  0.0084  0.0018  0.0000 -0.0000
                                            0.0000 -0.0000  0.0139 -0.0000  0.0000
                                           -0.0073 -0.0059
                ( 49.03%)  -0.7002* C   4 s( 38.68%)p 1.58( 61.28%)d 0.00(  0.04%)
                                            0.0001  0.6218  0.0111  0.0056  0.0003
                                            0.4066 -0.0172  0.0028  0.0017  0.6686
                                            0.0083 -0.0058  0.0099  0.0001 -0.0000
                                            0.0000  0.0000  0.0125  0.0000  0.0000
                                           -0.0065 -0.0132
   349. (0.50367) BD*( 2) C   1 - C   4  
                ( 62.72%)   0.7920* C   1 s(  0.00%)p 1.00( 99.93%)d 0.00(  0.07%)
                                            0.0000 -0.0000  0.0000 -0.0000  0.0000
                                           -0.0001 -0.0000 -0.0000 -0.0000  0.0001
                                            0.0000  0.0000  0.0000  0.9993  0.0074
                                            0.0250  0.0029 -0.0000 -0.0248 -0.0104
                                           -0.0000 -0.0000
                ( 37.28%)  -0.6106* C   4 s(  0.00%)p 1.00(100.00%)d 0.00(  0.00%)
                                           -0.0000 -0.0000 -0.0000 -0.0000  0.0000
                                           -0.0001 -0.0000 -0.0000  0.0000 -0.0001
                                           -0.0000 -0.0000  0.0000  0.9997  0.0121
                                            0.0207 -0.0021 -0.0000 -0.0006  0.0059
                                           -0.0000 -0.0000
   350. (0.01516) BD*( 1) C   1 - O   9  
                ( 62.48%)   0.7905* C   1 s( 31.55%)p 2.17( 68.33%)d 0.00(  0.12%)
                                           -0.0002  0.5611 -0.0247 -0.0044 -0.0009
                                            0.8169 -0.0556 -0.0120 -0.0045  0.1122
                                           -0.0070 -0.0034 -0.0011  0.0001 -0.0000
                                           -0.0000 -0.0000  0.0083  0.0000  0.0000
                                            0.0277 -0.0195
                ( 37.52%)  -0.6125* O   9 s( 36.96%)p 1.70( 62.93%)d 0.00(  0.11%)
                                            0.0000  0.6074  0.0262 -0.0027  0.0000
                                           -0.7882  0.0229 -0.0006 -0.0018 -0.0863
                                            0.0013 -0.0007 -0.0005 -0.0001  0.0000
                                            0.0000 -0.0000  0.0073  0.0000  0.0000
                                            0.0288 -0.0159
   351. (0.02009) BD*( 1) C   2 - C   3  
                ( 48.53%)   0.6967* C   2 s( 33.96%)p 1.94( 66.00%)d 0.00(  0.04%)
                                            0.0002 -0.5821  0.0268 -0.0046  0.0001
                                            0.8102 -0.0214 -0.0085 -0.0029  0.0349
                                            0.0412 -0.0094  0.0003  0.0001 -0.0000
                                            0.0000 -0.0000 -0.0043 -0.0000  0.0000
                                           -0.0154  0.0128
                ( 51.47%)  -0.7174* C   3 s( 44.65%)p 1.24( 55.30%)d 0.00(  0.05%)
                                            0.0001 -0.6680  0.0159  0.0027  0.0001
                                           -0.7145  0.0179  0.0085 -0.0044 -0.2015
                                            0.0376 -0.0027 -0.0010  0.0000 -0.0000
                                            0.0000 -0.0000  0.0037 -0.0000  0.0000
                                           -0.0156  0.0142
   352. (0.35125) BD*( 2) C   2 - C   3  
                ( 45.14%)   0.6719* C   2 s(  0.00%)p 1.00( 99.93%)d 0.00(  0.07%)
                                           -0.0000 -0.0001  0.0000  0.0000 -0.0000
                                            0.0001 -0.0000 -0.0000  0.0000 -0.0001
                                            0.0000 -0.0000 -0.0000 -0.9996 -0.0127
                                           -0.0087  0.0002 -0.0000  0.0195  0.0166
                                           -0.0000  0.0000
                ( 54.86%)  -0.7407* C   3 s(  0.00%)p 1.00( 99.90%)d 0.00(  0.10%)
                                           -0.0000  0.0001  0.0000 -0.0000  0.0000
                                           -0.0001  0.0000  0.0000  0.0000 -0.0000
                                            0.0000 -0.0000  0.0000 -0.9994 -0.0013
                                           -0.0132  0.0022 -0.0000 -0.0286  0.0135
                                           -0.0000 -0.0000
   353. (0.01652) BD*( 1) C   2 - H  10  
                ( 37.85%)   0.6152* C   2 s( 27.23%)p 2.67( 72.74%)d 0.00(  0.03%)
                                            0.0001 -0.5212 -0.0252 -0.0027  0.0009
                                           -0.3399 -0.0029 -0.0010  0.0017 -0.7822
                                           -0.0051 -0.0051  0.0002  0.0001 -0.0000
                                            0.0000  0.0000 -0.0103  0.0000  0.0000
                                            0.0083  0.0097
                ( 62.15%)  -0.7884* H  10 s( 99.96%)p 0.00(  0.04%)
                                           -0.9998 -0.0019 -0.0011  0.0114  0.0168
                                           -0.0000
   354. (0.02791) BD*( 1) C   3 - C   6  
                ( 52.95%)   0.7277* C   3 s( 44.20%)p 1.26( 55.75%)d 0.00(  0.04%)
                                            0.0000  0.6647 -0.0162 -0.0002  0.0008
                                           -0.4531  0.0351  0.0060 -0.0020 -0.5921
                                            0.0138  0.0115 -0.0022  0.0001 -0.0000
                                           -0.0000  0.0000  0.0085 -0.0000 -0.0000
                                           -0.0123 -0.0147
                ( 47.05%)  -0.6859* C   6 s( 31.92%)p 2.13( 68.03%)d 0.00(  0.06%)
                                            0.0000  0.5649  0.0014 -0.0007  0.2889
                                            0.0140 -0.0014 -0.0012  0.7723 -0.0088
                                           -0.0004  0.0010 -0.0000  0.0000  0.0000
                                           -0.0000  0.0140 -0.0000 -0.0000 -0.0097
                                           -0.0169
   355. (0.32735) BD ( 1) C   3 - C  13  
                ( 65.92%)   0.8119* C   3 s( 11.35%)p 7.81( 88.62%)d 0.00(  0.03%)
                                            0.0001  0.3336  0.0467  0.0064 -0.0008
                                           -0.5266 -0.0716  0.0029 -0.0007  0.7735
                                            0.0739  0.0076  0.0010  0.0000 -0.0000
                                            0.0000 -0.0000  0.0100 -0.0000  0.0000
                                            0.0039  0.0142
                ( 34.08%)   0.5838* C  13 s( 12.49%)p 7.00( 87.45%)d 0.00(  0.06%)
                                            0.0001  0.3430  0.0850  0.0024 -0.0001
                                           -0.5414 -0.0493 -0.0054 -0.0015  0.7592
                                            0.0513 -0.0035  0.0013 -0.0004  0.0000
                                           -0.0000  0.0000  0.0179 -0.0000  0.0000
                                            0.0060  0.0153
   356. (0.02445) BD*( 1) C   4 - C   5  
                ( 49.68%)   0.7049* C   4 s( 39.15%)p 1.55( 60.82%)d 0.00(  0.03%)
                                            0.0001 -0.6255  0.0157 -0.0012 -0.0002
                                            0.7712 -0.0104 -0.0112  0.0102  0.1127
                                           -0.0224  0.0022 -0.0011  0.0001 -0.0000
                                            0.0000  0.0000 -0.0016 -0.0000 -0.0000
                                           -0.0110  0.0134
                ( 50.32%)  -0.7093* C   5 s( 34.86%)p 1.87( 65.10%)d 0.00(  0.04%)
                                           -0.0001 -0.5903 -0.0120 -0.0005 -0.7976
                                            0.0193  0.0110 -0.0011 -0.1144 -0.0360
                                            0.0057 -0.0006 -0.0000  0.0000  0.0000
                                           -0.0000 -0.0067 -0.0000 -0.0000 -0.0114
                                            0.0142
   357. (0.02580) BD*( 1) C   4 -Cl   8  
                ( 55.07%)   0.7421* C   4 s( 22.06%)p 3.52( 77.75%)d 0.01(  0.19%)
                                            0.0002 -0.4696  0.0025  0.0086  0.0007
                                           -0.4884  0.0077  0.0061  0.0084  0.7339
                                           -0.0055 -0.0123 -0.0103  0.0000 -0.0000
                                           -0.0000 -0.0000  0.0339  0.0000 -0.0000
                                            0.0140  0.0239
                ( 44.93%)  -0.6703*Cl   8 s( 19.64%)p 4.07( 79.88%)d 0.02(  0.48%)
                                           -0.0000 -0.0002 -0.4408 -0.0456 -0.0015
                                           -0.0003  0.0000  0.0001  0.4956 -0.0304
                                            0.0050  0.0001 -0.0001 -0.0001 -0.7420
                                            0.0415 -0.0064 -0.0008  0.0001  0.0000
                                           -0.0000  0.0000 -0.0000 -0.0000  0.0000
                                            0.0565  0.0000 -0.0000  0.0210  0.0344
   358. (0.02213) BD*( 1) C   5 - C   6  
                ( 51.36%)   0.7166* C   5 s( 36.55%)p 1.73( 63.41%)d 0.00(  0.05%)
                                            0.0007  0.6045  0.0002  0.0020 -0.5324
                                            0.0263  0.0069 -0.0017  0.5911  0.0145
                                           -0.0151  0.0030  0.0003  0.0000  0.0000
                                            0.0000 -0.0123 -0.0000  0.0000 -0.0054
                                           -0.0169
                ( 48.64%)  -0.6974* C   6 s( 36.15%)p 1.76( 63.80%)d 0.00(  0.05%)
                                           -0.0005  0.6013 -0.0012  0.0007  0.4964
                                           -0.0084 -0.0073  0.0001 -0.6252  0.0245
                                            0.0041 -0.0021  0.0002  0.0000  0.0000
                                           -0.0000 -0.0114  0.0000 -0.0000  0.0039
                                           -0.0177
   359. (0.46217) BD*( 2) C   5 - C   6  
                ( 54.95%)   0.7413* C   5 s(  0.00%)p 1.00( 99.94%)d 0.00(  0.06%)
                                           -0.0000 -0.0001  0.0000 -0.0000  0.0001
                                           -0.0000  0.0000  0.0000 -0.0002 -0.0000
                                            0.0000 -0.0000  0.9995  0.0055  0.0204
                                           -0.0021  0.0000 -0.0074  0.0235  0.0000
                                            0.0000
                ( 45.05%)  -0.6712* C   6 s(  0.00%)p 1.00( 99.96%)d 0.00(  0.04%)
                                            0.0000 -0.0001  0.0000  0.0000 -0.0000
                                            0.0000  0.0000  0.0000  0.0002 -0.0000
                                            0.0000  0.0000  0.9995  0.0117  0.0183
                                            0.0003 -0.0000  0.0201 -0.0067 -0.0000
                                           -0.0000
   360. (0.01713) BD*( 1) C   5 - H   7  
                ( 38.56%)   0.6210* C   5 s( 28.47%)p 2.51( 71.50%)d 0.00(  0.03%)
                                           -0.0007  0.5335 -0.0077 -0.0022 -0.2800
                                           -0.0016  0.0026  0.0007 -0.7978 -0.0079
                                            0.0011 -0.0000 -0.0001  0.0000 -0.0000
                                           -0.0000  0.0093  0.0000  0.0000 -0.0128
                                           -0.0089
                ( 61.44%)  -0.7838* H   7 s( 99.96%)p 0.00(  0.04%)
                                            0.9998  0.0021  0.0013  0.0034  0.0206
                                            0.0000
   361. (0.04950) BD*( 1) C   6 - C  11  
                ( 49.24%)   0.7017* C   6 s( 31.84%)p 2.14( 68.14%)d 0.00(  0.02%)
                                           -0.0003 -0.5643 -0.0017  0.0004  0.8182
                                            0.0243 -0.0074 -0.0004  0.1063 -0.0001
                                           -0.0004 -0.0006 -0.0001  0.0000 -0.0000
                                            0.0000 -0.0017  0.0000  0.0000 -0.0089
                                            0.0100
                ( 50.76%)  -0.7125* C  11 s( 31.80%)p 2.14( 68.18%)d 0.00(  0.02%)
                                            0.0001 -0.5639  0.0031 -0.0010 -0.0002
                                           -0.8216 -0.0136  0.0100  0.0010 -0.0809
                                           -0.0041  0.0014  0.0004  0.0001 -0.0000
                                            0.0000  0.0000 -0.0026  0.0000  0.0000
                                           -0.0107  0.0081
   362. (0.03310) BD*( 1) C  11 - C  12  
                ( 48.97%)   0.6998* C  11 s( 34.69%)p 1.88( 65.28%)d 0.00(  0.03%)
                                            0.0000 -0.5889 -0.0049 -0.0006  0.0001
                                            0.4688  0.0098 -0.0035  0.0029 -0.6577
                                            0.0156  0.0043 -0.0052  0.0001 -0.0000
                                            0.0000 -0.0000  0.0143 -0.0000  0.0000
                                            0.0012  0.0116
                ( 51.03%)  -0.7144* C  12 s( 39.12%)p 1.56( 60.84%)d 0.00(  0.03%)
                                            0.0004 -0.6254  0.0074  0.0013 -0.0011
                                           -0.5098  0.0266  0.0050 -0.0006  0.5895
                                            0.0106 -0.0103  0.0034  0.0002  0.0000
                                           -0.0000  0.0000  0.0137  0.0000 -0.0000
                                            0.0035  0.0121
   363. (0.37608) BD*( 2) C  11 - C  12  
                ( 51.13%)   0.7151* C  11 s(  0.00%)p 1.00( 99.95%)d 0.00(  0.05%)
                                           -0.0000  0.0001  0.0000 -0.0000 -0.0000
                                            0.0001 -0.0000  0.0000  0.0000  0.0001
                                           -0.0000  0.0000  0.0000  0.9996  0.0041
                                            0.0166 -0.0037 -0.0000 -0.0197  0.0091
                                            0.0000  0.0000
                ( 48.87%)  -0.6991* C  12 s(  0.00%)p 1.00( 99.95%)d 0.00(  0.05%)
                                           -0.0000  0.0001 -0.0000  0.0000 -0.0000
                                            0.0000 -0.0000 -0.0000 -0.0000 -0.0001
                                           -0.0000 -0.0000 -0.0000  0.9996  0.0084
                                            0.0139 -0.0005  0.0000  0.0008 -0.0218
                                           -0.0000 -0.0000
   364. (0.01923) BD*( 1) C  11 - C  14  
                ( 49.16%)   0.7011* C  11 s( 33.48%)p 1.99( 66.49%)d 0.00(  0.03%)
                                            0.0001 -0.5786 -0.0034 -0.0015  0.0001
                                            0.3233  0.0126 -0.0017  0.0003  0.7484
                                           -0.0088 -0.0030  0.0035 -0.0001  0.0000
                                            0.0000 -0.0000 -0.0130  0.0000  0.0000
                                            0.0067  0.0115
                ( 50.84%)  -0.7131* C  14 s( 36.59%)p 1.73( 63.38%)d 0.00(  0.03%)
                                            0.0000 -0.6048 -0.0051 -0.0025 -0.0012
                                           -0.3828  0.0251  0.0053  0.0010 -0.6974
                                           -0.0061  0.0163 -0.0005  0.0001  0.0000
                                           -0.0000  0.0000 -0.0105  0.0000  0.0000
                                            0.0079  0.0117
   365. (0.02003) BD*( 1) C  12 - C  13  
                ( 47.41%)   0.6885* C  12 s( 34.96%)p 1.86( 65.00%)d 0.00(  0.04%)
                                            0.0001 -0.5911  0.0166  0.0042  0.0004
                                            0.8022 -0.0152 -0.0070 -0.0015  0.0662
                                            0.0423 -0.0081  0.0028  0.0000  0.0000
                                           -0.0000  0.0000 -0.0021 -0.0000 -0.0000
                                           -0.0154  0.0123
                ( 52.59%)  -0.7252* C  13 s( 45.15%)p 1.21( 54.80%)d 0.00(  0.05%)
                                            0.0003 -0.6700  0.0506 -0.0081  0.0002
                                           -0.7085  0.0324  0.0115 -0.0006 -0.2086
                                            0.0361 -0.0047 -0.0029 -0.0000  0.0000
                                            0.0000 -0.0000  0.0026 -0.0000 -0.0000
                                           -0.0189  0.0101
   366. (0.03125) BD*( 1) C  12 - H  20  
                ( 38.62%)   0.6214* C  12 s( 25.87%)p 2.86( 74.09%)d 0.00(  0.04%)
                                            0.0002 -0.5081 -0.0242 -0.0028  0.0008
                                           -0.3073 -0.0116 -0.0009  0.0002 -0.8039
                                           -0.0077 -0.0055 -0.0003 -0.0001  0.0000
                                           -0.0000 -0.0000 -0.0100 -0.0000 -0.0000
                                            0.0145  0.0086
                ( 61.38%)  -0.7835* H  20 s( 99.96%)p 0.00(  0.04%)
                                           -0.9998 -0.0066 -0.0004  0.0040  0.0205
                                            0.0000
   367. (0.03737) BD*( 1) C  13 - C  16  
                ( 54.11%)   0.7356* C  13 s( 43.34%)p 1.31( 56.61%)d 0.00(  0.05%)
                                           -0.0001  0.6575 -0.0321 -0.0123  0.0005
                                           -0.4417  0.0429  0.0024 -0.0017 -0.6071
                                            0.0231  0.0097 -0.0012 -0.0000  0.0000
                                            0.0000 -0.0000  0.0118  0.0000  0.0000
                                           -0.0157 -0.0099
                ( 45.89%)  -0.6774* C  16 s( 37.49%)p 1.67( 62.48%)d 0.00(  0.03%)
                                           -0.0000  0.6123 -0.0009  0.0004 -0.0001
                                            0.2408  0.0279 -0.0100  0.0025  0.7521
                                           -0.0134 -0.0068  0.0008  0.0001  0.0000
                                           -0.0000  0.0000  0.0088  0.0000  0.0000
                                           -0.0112 -0.0116
   368. (0.34781) BD*( 2) C  13 - C  16  
                ( 59.81%)   0.7734* C  13 s(  0.00%)p 1.00( 99.86%)d 0.00(  0.14%)
                                            0.0000  0.0001  0.0000  0.0000  0.0000
                                           -0.0003 -0.0000 -0.0000  0.0000  0.0003
                                            0.0000 -0.0000 -0.0000  0.9988 -0.0254
                                            0.0145 -0.0040  0.0000  0.0124 -0.0358
                                            0.0000  0.0000
                ( 40.19%)  -0.6339* C  16 s(  0.00%)p 1.00( 99.99%)d 0.00(  0.01%)
                                           -0.0000 -0.0001  0.0000 -0.0000 -0.0000
                                           -0.0003 -0.0000 -0.0000 -0.0000  0.0001
                                            0.0000  0.0000 -0.0000  0.9998  0.0138
                                            0.0113  0.0076 -0.0000  0.0078  0.0074
                                           -0.0000  0.0000
   369. (0.01478) BD*( 1) C  14 - C  15  
                ( 50.56%)   0.7110* C  14 s( 35.84%)p 1.79( 64.12%)d 0.00(  0.03%)
                                            0.0000  0.5984  0.0162 -0.0040  0.0002
                                           -0.7953  0.0148  0.0154 -0.0010 -0.0824
                                            0.0377 -0.0041 -0.0000 -0.0000 -0.0000
                                            0.0000 -0.0000  0.0023  0.0000 -0.0000
                                            0.0135 -0.0123
                ( 49.44%)  -0.7031* C  15 s( 35.97%)p 1.78( 64.00%)d 0.00(  0.03%)
                                           -0.0003  0.5996 -0.0139 -0.0053  0.0000
                                            0.7958 -0.0183 -0.0123  0.0003  0.0674
                                            0.0400 -0.0078 -0.0001  0.0001 -0.0000
                                            0.0000 -0.0000  0.0076  0.0000 -0.0000
                                            0.0119 -0.0116
   370. (0.36053) BD*( 2) C  14 - C  15  
                ( 48.97%)   0.6998* C  14 s(  0.00%)p 1.00( 99.97%)d 0.00(  0.03%)
                                            0.0000  0.0000 -0.0000  0.0000 -0.0000
                                            0.0000  0.0000 -0.0000  0.0000 -0.0002
                                           -0.0000 -0.0000 -0.0000 -0.9995 -0.0158
                                           -0.0224  0.0008  0.0000  0.0172 -0.0051
                                           -0.0000  0.0000
                ( 51.03%)  -0.7144* C  15 s(  0.00%)p 1.00( 99.96%)d 0.00(  0.04%)
                                            0.0000  0.0000  0.0000  0.0000  0.0000
                                            0.0001  0.0000  0.0000  0.0000 -0.0002
                                           -0.0000 -0.0000  0.0000 -0.9994 -0.0229
                                           -0.0184  0.0007 -0.0000 -0.0147 -0.0130
                                            0.0000  0.0000
   371. (0.01105) BD*( 1) C  14 - H  19  
                ( 39.84%)   0.6312* C  14 s( 27.51%)p 2.63( 72.45%)d 0.00(  0.04%)
                                           -0.0003  0.5242 -0.0177  0.0016 -0.0012
                                            0.4676  0.0037 -0.0017 -0.0006 -0.7112
                                           -0.0026 -0.0053 -0.0016  0.0002 -0.0000
                                            0.0000  0.0000 -0.0159  0.0000 -0.0000
                                           -0.0087 -0.0097
                ( 60.16%)  -0.7756* H  19 s( 99.96%)p 0.00(  0.04%)
                                            0.9998  0.0011  0.0006 -0.0089  0.0181
                                           -0.0000
   372. (0.03614) BD*( 1) C  15 - C  16  
                ( 50.64%)   0.7116* C  15 s( 35.73%)p 1.80( 64.24%)d 0.00(  0.04%)
                                            0.0001  0.5975 -0.0156 -0.0011  0.0001
                                           -0.5024  0.0401  0.0026 -0.0007  0.6231
                                            0.0008 -0.0122  0.0037 -0.0001  0.0000
                                            0.0000 -0.0000 -0.0142  0.0000 -0.0000
                                           -0.0052 -0.0121
                ( 49.36%)  -0.7026* C  16 s( 40.37%)p 1.48( 59.60%)d 0.00(  0.03%)
                                           -0.0003  0.6353 -0.0041  0.0014 -0.0000
                                            0.4148  0.0123 -0.0124  0.0042 -0.6504
                                            0.0232  0.0039 -0.0061  0.0002  0.0000
                                           -0.0000  0.0000 -0.0124  0.0000 -0.0000
                                           -0.0046 -0.0132
   373. (0.01785) BD*( 1) C  15 - H  18  
                ( 39.10%)   0.6253* C  15 s( 28.30%)p 2.53( 71.67%)d 0.00(  0.03%)
                                           -0.0004  0.5315  0.0209  0.0073  0.0000
                                           -0.3341 -0.0143  0.0017  0.0016 -0.7776
                                           -0.0098 -0.0037  0.0005  0.0001  0.0000
                                            0.0000  0.0000  0.0141 -0.0000 -0.0000
                                           -0.0086 -0.0087
                ( 60.90%)  -0.7804* H  18 s( 99.96%)p 0.00(  0.04%)
                                            0.9998  0.0025  0.0010  0.0114  0.0175
                                           -0.0000
   374. (0.05887) BD*( 1) C  16 -Cl  17  
                ( 54.76%)   0.7400* C  16 s( 21.98%)p 3.54( 77.84%)d 0.01(  0.18%)
                                           -0.0001  0.4687  0.0108 -0.0029 -0.0003
                                           -0.8762  0.0012 -0.0011  0.0174 -0.1012
                                           -0.0068  0.0001  0.0020 -0.0002  0.0000
                                           -0.0000  0.0000  0.0094  0.0000  0.0000
                                            0.0352 -0.0214
                ( 45.24%)  -0.6726*Cl  17 s( 20.09%)p 3.95( 79.42%)d 0.02(  0.48%)
                                            0.0000  0.0001  0.4464  0.0409  0.0004
                                           -0.0001 -0.0000  0.0001  0.8823 -0.0519
                                           -0.0074 -0.0005 -0.0005  0.0000  0.1138
                                           -0.0049 -0.0001  0.0003 -0.0000  0.0000
                                            0.0001 -0.0000 -0.0000 -0.0000 -0.0000
                                            0.0137  0.0000  0.0000  0.0591 -0.0338


 NHO Directionality and "Bond Bending" (deviations from line of nuclear centers)

         [Thresholds for printing:  angular deviation  >  1.0 degree]
                                    hybrid p-character > 25.0%
                                    orbital occupancy  >  0.10e

                                Line of Centers        Hybrid 1              Hybrid 2
                                ---------------  -------------------   ------------------
                NBO               Theta   Phi    Theta   Phi    Dev    Theta   Phi    Dev
 ========================================================================================
     1. BD (   1) C   1 - C   2    90.0  130.3    90.0  128.3   1.9     90.0  305.6   4.7
     2. BD (   1) C   1 - C   4    90.0  241.3    90.0  246.3   5.1     90.0   59.9   1.3
     3. BD (   2) C   1 - C   4    90.0  241.3     0.0    0.0  90.0      0.0    0.0  90.0
     4. BD (   1) C   1 - O   9    90.0    7.7     --     --    --      90.0  186.4   1.3
     5. BD (   1) C   2 - C   3    90.0  186.7    90.0  184.9   1.8     90.0   13.6   6.9
     6. BD (   2) C   2 - C   3    90.0  186.7     0.0    0.0  90.0      0.0    0.0  90.0
     7. BD (   1) C   2 - H  10    90.0   64.4    90.0   66.6   2.2      --     --    --
     8. BD (   1) C   3 - C   6    90.0  241.8    90.0  234.0   7.8     90.0   68.5   6.7
     9. BD*(   1) C   3 - C  13    90.0  186.8    90.0  124.8  61.9     90.0  126.5 119.7
    10. BD (   1) C   4 - C   5    90.0  187.6     --     --    --      90.0   10.7   3.1
    12. BD (   1) C   5 - C   6    90.0  130.3     --     --    --      90.0  308.8   1.5
    13. BD (   2) C   5 - C   6    90.0  130.3   180.0    0.0  90.0    180.0    0.0  90.0
    14. BD (   1) C   5 - H   7    90.0  253.1    90.0  250.9   2.2      --     --    --
    15. BD (   1) C   6 - C  11    90.0  186.9     --     --    --      90.0    5.8   1.1
    16. BD (   1) C  11 - C  12    90.0  129.5    90.0  126.6   2.9      --     --    --
    17. BD (   2) C  11 - C  12    90.0  129.5     0.0    0.0  90.0      0.0    0.0  90.0
    18. BD (   1) C  11 - C  14    90.0  242.4    90.0  245.7   3.2      --     --    --
    19. BD (   1) C  12 - C  13    90.0  187.0     --     --    --      90.0   15.2   8.1
    20. BD (   1) C  12 - H  20    90.0   72.5    90.0   68.6   3.8      --     --    --
    21. BD (   1) C  13 - C  16    90.0  244.8    90.0  235.3   9.5     90.0   70.4   5.6
    22. BD (   2) C  13 - C  16    90.0  244.8     0.0    0.0  90.0      0.0    0.0  90.0
    23. BD (   1) C  14 - C  15    90.0  187.0    90.0  183.6   3.3      --     --    --
    24. BD (   2) C  14 - C  15    90.0  187.0     0.0    0.0  90.0      0.0    0.0  90.0
    25. BD (   1) C  14 - H  19    90.0  300.9    90.0  303.1   2.2      --     --    --
    26. BD (   1) C  15 - C  16    90.0  126.3     --     --    --      90.0  303.6   2.6
    27. BD (   1) C  15 - H  18    90.0  243.3    90.0  246.4   3.2      --     --    --
    53. LP (   2)Cl   8             --     --     90.0   33.7   --       --     --    --
    54. LP (   3)Cl   8             --     --      0.0    0.0   --       --     --    --
    55. LP (   1) O   9             --     --     90.0   16.6   --       --     --    --
    56. LP (   2) O   9             --     --     90.0  279.9   --       --     --    --
    57. LP (   3) O   9             --     --      0.0    0.0   --       --     --    --
    59. LP (   2)Cl  17             --     --     90.0  275.7   --       --     --    --
    60. LP (   3)Cl  17             --     --      0.0    0.0   --       --     --    --
   349. BD*(   2) C   1 - C   4    90.0  241.3     0.0    0.0  90.0      0.0    0.0  90.0
   352. BD*(   2) C   2 - C   3    90.0  186.7     0.0    0.0  90.0      0.0    0.0  90.0
   355. BD (   1) C   3 - C  13    90.0  186.8    90.0  124.8  61.9     90.0  126.5 119.7
   359. BD*(   2) C   5 - C   6    90.0  130.3   180.0    0.0  90.0    180.0    0.0  90.0
   363. BD*(   2) C  11 - C  12    90.0  129.5     0.0    0.0  90.0      0.0    0.0  90.0
   368. BD*(   2) C  13 - C  16    90.0  244.8     0.0    0.0  90.0      0.0    0.0  90.0
   370. BD*(   2) C  14 - C  15    90.0  187.0     0.0    0.0  90.0      0.0    0.0  90.0


 Second Order Perturbation Theory Analysis of Fock Matrix in NBO Basis

     Threshold for printing:   0.50 kcal/mol
                                                                              E(2)  E(j)-E(i) F(i,j)
         Donor NBO (i)                     Acceptor NBO (j)                 kcal/mol   a.u.    a.u. 
 ===================================================================================================

 within unit  1
   1. BD (   1) C   1 - C   2        / 95. RY*(   1) C   3                    0.80    1.33    0.030
   1. BD (   1) C   1 - C   2        / 96. RY*(   2) C   3                    1.25    1.61    0.041
   1. BD (   1) C   1 - C   2        /112. RY*(   1) C   4                    0.90    1.83    0.037
   1. BD (   1) C   1 - C   2        /113. RY*(   2) C   4                    0.58    1.78    0.029
   1. BD (   1) C   1 - C   2        /187. RY*(   1) O   9                    0.76    1.53    0.031
   1. BD (   1) C   1 - C   2        /348. BD*(   1) C   1 - C   4            3.01    1.37    0.057
   1. BD (   1) C   1 - C   2        /350. BD*(   1) C   1 - O   9            1.60    1.41    0.043
   1. BD (   1) C   1 - C   2        /351. BD*(   1) C   2 - C   3            4.30    1.33    0.069
   1. BD (   1) C   1 - C   2        /353. BD*(   1) C   2 - H  10            1.07    1.25    0.033
   1. BD (   1) C   1 - C   2        /355. BD (   1) C   3 - C  13            6.83    0.61    0.062
   1. BD (   1) C   1 - C   2        /357. BD*(   1) C   4 -Cl   8            6.37    1.00    0.072
   2. BD (   1) C   1 - C   4        / 78. RY*(   1) C   2                    1.67    1.86    0.050
   2. BD (   1) C   1 - C   4        /129. RY*(   1) C   5                    1.88    1.74    0.051
   2. BD (   1) C   1 - C   4        /167. RY*(   2)Cl   8                    0.60    1.39    0.026
   2. BD (   1) C   1 - C   4        /187. RY*(   1) O   9                    0.80    1.53    0.032
   2. BD (   1) C   1 - C   4        /347. BD*(   1) C   1 - C   2            3.52    1.40    0.063
   2. BD (   1) C   1 - C   4        /350. BD*(   1) C   1 - O   9            3.02    1.41    0.058
   2. BD (   1) C   1 - C   4        /353. BD*(   1) C   2 - H  10            2.70    1.26    0.052
   2. BD (   1) C   1 - C   4        /356. BD*(   1) C   4 - C   5            3.22    1.35    0.059
   2. BD (   1) C   1 - C   4        /360. BD*(   1) C   5 - H   7            1.53    1.26    0.039
   3. BD (   2) C   1 - C   4        / 83. RY*(   6) C   2                    0.58    1.78    0.033
   3. BD (   2) C   1 - C   4        /134. RY*(   6) C   5                    2.15    1.14    0.050
   3. BD (   2) C   1 - C   4        /166. RY*(   1)Cl   8                    2.94    0.93    0.053
   3. BD (   2) C   1 - C   4        /188. RY*(   2) O   9                    1.64    0.95    0.040
   3. BD (   2) C   1 - C   4        /352. BD*(   2) C   2 - C   3           22.43    0.33    0.079
   3. BD (   2) C   1 - C   4        /359. BD*(   2) C   5 - C   6           41.60    0.33    0.105
   4. BD (   1) C   1 - O   9        / 61. RY*(   1) C   1                    1.20    2.14    0.045
   4. BD (   1) C   1 - O   9        /112. RY*(   1) C   4                    0.59    2.10    0.032
   4. BD (   1) C   1 - O   9        /347. BD*(   1) C   1 - C   2            3.34    1.66    0.067
   4. BD (   1) C   1 - O   9        /348. BD*(   1) C   1 - C   4            2.94    1.64    0.063
   4. BD (   1) C   1 - O   9        /351. BD*(   1) C   2 - C   3            2.09    1.61    0.052
   4. BD (   1) C   1 - O   9        /356. BD*(   1) C   4 - C   5            1.44    1.62    0.043
   4. BD (   1) C   1 - O   9        /373. BD*(   1) C  15 - H  18            0.61    6.56    0.056
   5. BD (   1) C   2 - C   3        / 62. RY*(   2) C   1                    1.21    2.24    0.047
   5. BD (   1) C   2 - C   3        / 64. RY*(   4) C   1                    1.20    2.77    0.052
   5. BD (   1) C   2 - C   3        /146. RY*(   2) C   6                    1.95    1.79    0.053
   5. BD (   1) C   2 - C   3        /347. BD*(   1) C   1 - C   2            0.83    1.40    0.031
   5. BD (   1) C   2 - C   3        /350. BD*(   1) C   1 - O   9            2.61    1.42    0.054
   5. BD (   1) C   2 - C   3        /353. BD*(   1) C   2 - H  10            1.79    1.26    0.042
   5. BD (   1) C   2 - C   3        /355. BD (   1) C   3 - C  13            4.13    0.62    0.049
   5. BD (   1) C   2 - C   3        /361. BD*(   1) C   6 - C  11            3.65    1.21    0.060
   6. BD (   2) C   2 - C   3        / 69. RY*(   9) C   1                    0.69    1.33    0.029
   6. BD (   2) C   2 - C   3        /147. RY*(   3) C   6                    1.10    0.99    0.031
   6. BD (   2) C   2 - C   3        /349. BD*(   2) C   1 - C   4           25.96    0.35    0.092
   6. BD (   2) C   2 - C   3        /359. BD*(   2) C   5 - C   6           18.86    0.35    0.077
   7. BD (   1) C   2 - H  10        / 61. RY*(   1) C   1                    0.98    1.67    0.036
   7. BD (   1) C   2 - H  10        / 65. RY*(   5) C   1                    0.62    2.17    0.033
   7. BD (   1) C   2 - H  10        / 95. RY*(   1) C   3                    0.95    1.13    0.030
   7. BD (   1) C   2 - H  10        /347. BD*(   1) C   1 - C   2            0.75    1.20    0.027
   7. BD (   1) C   2 - H  10        /348. BD*(   1) C   1 - C   4            4.07    1.17    0.062
   7. BD (   1) C   2 - H  10        /350. BD*(   1) C   1 - O   9            0.99    1.21    0.031
   7. BD (   1) C   2 - H  10        /354. BD*(   1) C   3 - C   6            3.46    1.12    0.056
   7. BD (   1) C   2 - H  10        /355. BD (   1) C   3 - C  13            1.16    0.42    0.021
   8. BD (   1) C   3 - C   6        / 79. RY*(   2) C   2                    2.85    1.56    0.060
   8. BD (   1) C   3 - C   6        /130. RY*(   2) C   5                    0.65    1.70    0.030
   8. BD (   1) C   3 - C   6        /210. RY*(   2) C  11                    1.55    1.98    0.050
   8. BD (   1) C   3 - C   6        /353. BD*(   1) C   2 - H  10            1.92    1.26    0.044
   8. BD (   1) C   3 - C   6        /355. BD (   1) C   3 - C  13            5.17    0.62    0.055
   8. BD (   1) C   3 - C   6        /358. BD*(   1) C   5 - C   6            2.37    1.38    0.051
   8. BD (   1) C   3 - C   6        /360. BD*(   1) C   5 - H   7            3.82    1.26    0.062
   8. BD (   1) C   3 - C   6        /361. BD*(   1) C   6 - C  11            4.33    1.20    0.065
   8. BD (   1) C   3 - C   6        /364. BD*(   1) C  11 - C  14            2.30    1.34    0.050
   9. BD*(   1) C   3 - C  13        / 78. RY*(   1) C   2                    1.14    1.28    0.036
   9. BD*(   1) C   3 - C  13        /145. RY*(   1) C   6                    1.59    1.39    0.044
   9. BD*(   1) C   3 - C  13        /226. RY*(   1) C  12                    3.98    1.39    0.069
   9. BD*(   1) C   3 - C  13        /245. RY*(   3) C  13                    1.06    0.86    0.028
   9. BD*(   1) C   3 - C  13        /294. RY*(   1) C  16                    3.15    1.17    0.056
   9. BD*(   1) C   3 - C  13        /343. RY*(   2) H  20                    0.60    2.30    0.035
   9. BD*(   1) C   3 - C  13        /347. BD*(   1) C   1 - C   2            4.03    0.82    0.053
   9. BD*(   1) C   3 - C  13        /351. BD*(   1) C   2 - C   3            3.01    0.76    0.045
   9. BD*(   1) C   3 - C  13        /353. BD*(   1) C   2 - H  10            2.43    0.68    0.038
   9. BD*(   1) C   3 - C  13        /354. BD*(   1) C   3 - C   6            3.39    0.75    0.047
   9. BD*(   1) C   3 - C  13        /355. BD (   1) C   3 - C  13            2.05    0.04    0.009
   9. BD*(   1) C   3 - C  13        /358. BD*(   1) C   5 - C   6            3.56    0.81    0.050
   9. BD*(   1) C   3 - C  13        /361. BD*(   1) C   6 - C  11            5.48    0.63    0.054
   9. BD*(   1) C   3 - C  13        /362. BD*(   1) C  11 - C  12            9.29    0.82    0.081
   9. BD*(   1) C   3 - C  13        /365. BD*(   1) C  12 - C  13            4.94    0.82    0.059
   9. BD*(   1) C   3 - C  13        /366. BD*(   1) C  12 - H  20            6.65    0.72    0.064
   9. BD*(   1) C   3 - C  13        /367. BD*(   1) C  13 - C  16            6.27    0.83    0.067
   9. BD*(   1) C   3 - C  13        /372. BD*(   1) C  15 - C  16            7.74    0.93    0.079
   9. BD*(   1) C   3 - C  13        /374. BD*(   1) C  16 -Cl  17            1.47    2.26    0.053
  10. BD (   1) C   4 - C   5        / 62. RY*(   2) C   1                    0.83    2.24    0.038
  10. BD (   1) C   4 - C   5        / 64. RY*(   4) C   1                    1.05    2.77    0.048
  10. BD (   1) C   4 - C   5        /145. RY*(   1) C   6                    1.85    1.97    0.054
  10. BD (   1) C   4 - C   5        /348. BD*(   1) C   1 - C   4            2.71    1.37    0.055
  10. BD (   1) C   4 - C   5        /350. BD*(   1) C   1 - O   9            3.04    1.41    0.059
  10. BD (   1) C   4 - C   5        /358. BD*(   1) C   5 - C   6            4.40    1.38    0.070
  10. BD (   1) C   4 - C   5        /360. BD*(   1) C   5 - H   7            1.15    1.26    0.034
  10. BD (   1) C   4 - C   5        /361. BD*(   1) C   6 - C  11            3.96    1.20    0.062
  11. BD (   1) C   4 -Cl   8        / 61. RY*(   1) C   1                    1.00    1.89    0.039
  11. BD (   1) C   4 -Cl   8        /129. RY*(   1) C   5                    1.05    1.76    0.038
  11. BD (   1) C   4 -Cl   8        /347. BD*(   1) C   1 - C   2            2.43    1.41    0.053
  11. BD (   1) C   4 -Cl   8        /358. BD*(   1) C   5 - C   6            3.14    1.40    0.059
  12. BD (   1) C   5 - C   6        / 95. RY*(   1) C   3                    0.85    1.34    0.031
  12. BD (   1) C   5 - C   6        /112. RY*(   1) C   4                    0.90    1.84    0.037
  12. BD (   1) C   5 - C   6        /113. RY*(   2) C   4                    1.11    1.79    0.041
  12. BD (   1) C   5 - C   6        /146. RY*(   2) C   6                    0.54    1.79    0.028
  12. BD (   1) C   5 - C   6        /210. RY*(   2) C  11                    1.63    1.99    0.052
  12. BD (   1) C   5 - C   6        /354. BD*(   1) C   3 - C   6            5.31    1.33    0.076
  12. BD (   1) C   5 - C   6        /355. BD (   1) C   3 - C  13            8.28    0.62    0.069
  12. BD (   1) C   5 - C   6        /356. BD*(   1) C   4 - C   5            3.35    1.35    0.061
  12. BD (   1) C   5 - C   6        /357. BD*(   1) C   4 -Cl   8            3.31    1.01    0.052
  12. BD (   1) C   5 - C   6        /360. BD*(   1) C   5 - H   7            1.62    1.27    0.041
  12. BD (   1) C   5 - C   6        /361. BD*(   1) C   6 - C  11            3.37    1.21    0.057
  12. BD (   1) C   5 - C   6        /362. BD*(   1) C  11 - C  12            1.82    1.40    0.046
  13. BD (   2) C   5 - C   6        / 97. RY*(   3) C   3                    1.14    1.63    0.042
  13. BD (   2) C   5 - C   6        /114. RY*(   3) C   4                    0.71    1.50    0.032
  13. BD (   2) C   5 - C   6        /212. RY*(   4) C  11                    0.95    1.52    0.037
  13. BD (   2) C   5 - C   6        /349. BD*(   2) C   1 - C   4           15.72    0.36    0.071
  13. BD (   2) C   5 - C   6        /352. BD*(   2) C   2 - C   3           30.30    0.35    0.094
  13. BD (   2) C   5 - C   6        /359. BD*(   2) C   5 - C   6            0.67    0.35    0.014
  13. BD (   2) C   5 - C   6        /363. BD*(   2) C  11 - C  12           14.86    0.37    0.067
  14. BD (   1) C   5 - H   7        /112. RY*(   1) C   4                    1.18    1.65    0.040
  14. BD (   1) C   5 - H   7        /146. RY*(   2) C   6                    1.14    1.60    0.038
  14. BD (   1) C   5 - H   7        /348. BD*(   1) C   1 - C   4            4.94    1.19    0.069
  14. BD (   1) C   5 - H   7        /354. BD*(   1) C   3 - C   6            4.49    1.14    0.064
  14. BD (   1) C   5 - H   7        /355. BD (   1) C   3 - C  13            0.57    0.44    0.015
  14. BD (   1) C   5 - H   7        /356. BD*(   1) C   4 - C   5            0.84    1.17    0.028
  14. BD (   1) C   5 - H   7        /357. BD*(   1) C   4 -Cl   8            0.54    0.83    0.019
  14. BD (   1) C   5 - H   7        /358. BD*(   1) C   5 - C   6            1.23    1.20    0.034
  15. BD (   1) C   6 - C  11        / 95. RY*(   1) C   3                    0.86    1.25    0.030
  15. BD (   1) C   6 - C  11        /130. RY*(   2) C   5                    0.63    1.62    0.029
  15. BD (   1) C   6 - C  11        /260. RY*(   1) C  14                    0.75    1.70    0.032
  15. BD (   1) C   6 - C  11        /351. BD*(   1) C   2 - C   3            1.78    1.26    0.042
  15. BD (   1) C   6 - C  11        /354. BD*(   1) C   3 - C   6            1.60    1.24    0.040
  15. BD (   1) C   6 - C  11        /355. BD (   1) C   3 - C  13            0.50    0.54    0.016
  15. BD (   1) C   6 - C  11        /356. BD*(   1) C   4 - C   5            2.35    1.27    0.049
  15. BD (   1) C   6 - C  11        /358. BD*(   1) C   5 - C   6            3.15    1.30    0.057
  15. BD (   1) C   6 - C  11        /362. BD*(   1) C  11 - C  12            1.69    1.32    0.042
  15. BD (   1) C   6 - C  11        /364. BD*(   1) C  11 - C  14            1.53    1.26    0.039
  15. BD (   1) C   6 - C  11        /365. BD*(   1) C  12 - C  13            2.56    1.32    0.052
  15. BD (   1) C   6 - C  11        /369. BD*(   1) C  14 - C  15            1.84    1.29    0.044
  16. BD (   1) C  11 - C  12        /145. RY*(   1) C   6                    1.45    1.97    0.048
  16. BD (   1) C  11 - C  12        /211. RY*(   3) C  11                    0.57    1.82    0.029
  16. BD (   1) C  11 - C  12        /226. RY*(   1) C  12                    1.47    1.96    0.049
  16. BD (   1) C  11 - C  12        /229. RY*(   4) C  12                    6.14    2.42    0.110
  16. BD (   1) C  11 - C  12        /235. RY*(  10) C  12                    0.88    3.17    0.048
  16. BD (   1) C  11 - C  12        /237. RY*(  12) C  12                    5.28    2.18    0.097
  16. BD (   1) C  11 - C  12        /238. RY*(  13) C  12                    3.68    4.71    0.119
  16. BD (   1) C  11 - C  12        /242. RY*(  17) C  12                    2.33    3.60    0.083
  16. BD (   1) C  11 - C  12        /244. RY*(   2) C  13                    2.15    1.76    0.056
  16. BD (   1) C  11 - C  12        /250. RY*(   8) C  13                    0.61    2.28    0.034
  16. BD (   1) C  11 - C  12        /253. RY*(  11) C  13                    0.52    3.45    0.038
  16. BD (   1) C  11 - C  12        /260. RY*(   1) C  14                    1.30    1.78    0.043
  16. BD (   1) C  11 - C  12        /344. RY*(   3) H  20                   53.79    2.76    0.348
  16. BD (   1) C  11 - C  12        /346. RY*(   5) H  20                    0.76    2.68    0.041
  16. BD (   1) C  11 - C  12        /355. BD (   1) C   3 - C  13            4.92    0.62    0.053
  16. BD (   1) C  11 - C  12        /358. BD*(   1) C   5 - C   6            1.83    1.38    0.045
  16. BD (   1) C  11 - C  12        /361. BD*(   1) C   6 - C  11            2.45    1.20    0.049
  16. BD (   1) C  11 - C  12        /364. BD*(   1) C  11 - C  14            2.21    1.35    0.049
  16. BD (   1) C  11 - C  12        /365. BD*(   1) C  12 - C  13            5.70    1.40    0.080
  16. BD (   1) C  11 - C  12        /366. BD*(   1) C  12 - H  20            1.40    1.29    0.038
  16. BD (   1) C  11 - C  12        /371. BD*(   1) C  14 - H  19            5.46    1.30    0.076
  16. BD (   1) C  11 - C  12        /372. BD*(   1) C  15 - C  16            1.37    1.51    0.041
  16. BD (   1) C  11 - C  12        /373. BD*(   1) C  15 - H  18           25.43    6.30    0.360
  17. BD (   2) C  11 - C  12        /147. RY*(   3) C   6                    0.92    0.98    0.029
  17. BD (   2) C  11 - C  12        /231. RY*(   6) C  12                    0.62    1.31    0.028
  17. BD (   2) C  11 - C  12        /248. RY*(   6) C  13                    0.94    1.70    0.039
  17. BD (   2) C  11 - C  12        /262. RY*(   3) C  14                    1.81    0.77    0.037
  17. BD (   2) C  11 - C  12        /345. RY*(   4) H  20                    5.86    0.32    0.043
  17. BD (   2) C  11 - C  12        /359. BD*(   2) C   5 - C   6           12.05    0.34    0.059
  17. BD (   2) C  11 - C  12        /368. BD*(   2) C  13 - C  16           31.87    0.36    0.096
  17. BD (   2) C  11 - C  12        /370. BD*(   2) C  14 - C  15           25.32    0.35    0.084
  17. BD (   2) C  11 - C  12        /374. BD*(   1) C  16 -Cl  17            1.83    2.35    0.063
  18. BD (   1) C  11 - C  14        /145. RY*(   1) C   6                    0.95    1.94    0.039
  18. BD (   1) C  11 - C  14        /146. RY*(   2) C   6                    0.54    1.76    0.028
  18. BD (   1) C  11 - C  14        /226. RY*(   1) C  12                    0.67    1.94    0.032
  18. BD (   1) C  11 - C  14        /277. RY*(   1) C  15                    0.65    1.76    0.030
  18. BD (   1) C  11 - C  14        /278. RY*(   2) C  15                    1.62    1.68    0.047
  18. BD (   1) C  11 - C  14        /354. BD*(   1) C   3 - C   6            1.95    1.30    0.045
  18. BD (   1) C  11 - C  14        /361. BD*(   1) C   6 - C  11            1.81    1.18    0.041
  18. BD (   1) C  11 - C  14        /362. BD*(   1) C  11 - C  12            3.41    1.37    0.061
  18. BD (   1) C  11 - C  14        /366. BD*(   1) C  12 - H  20            3.99    1.27    0.064
  18. BD (   1) C  11 - C  14        /369. BD*(   1) C  14 - C  15            2.79    1.35    0.055
  18. BD (   1) C  11 - C  14        /371. BD*(   1) C  14 - H  19            0.90    1.27    0.030
  19. BD (   1) C  12 - C  13        /210. RY*(   2) C  11                    1.75    1.97    0.053
  19. BD (   1) C  12 - C  13        /226. RY*(   1) C  12                    0.55    1.95    0.029
  19. BD (   1) C  12 - C  13        /229. RY*(   4) C  12                    4.75    2.41    0.096
  19. BD (   1) C  12 - C  13        /237. RY*(  12) C  12                    2.58    2.17    0.067
  19. BD (   1) C  12 - C  13        /238. RY*(  13) C  12                    2.09    4.70    0.089
  19. BD (   1) C  12 - C  13        /242. RY*(  17) C  12                    1.57    3.59    0.068
  19. BD (   1) C  12 - C  13        /294. RY*(   1) C  16                    0.65    1.73    0.030
  19. BD (   1) C  12 - C  13        /295. RY*(   2) C  16                    1.30    1.73    0.043
  19. BD (   1) C  12 - C  13        /342. RY*(   1) H  20                    0.74    1.39    0.029
  19. BD (   1) C  12 - C  13        /344. RY*(   3) H  20                   32.34    2.74    0.268
  19. BD (   1) C  12 - C  13        /346. RY*(   5) H  20                    0.88    2.67    0.044
  19. BD (   1) C  12 - C  13        /355. BD (   1) C   3 - C  13            1.02    0.61    0.024
  19. BD (   1) C  12 - C  13        /361. BD*(   1) C   6 - C  11            3.95    1.19    0.062
  19. BD (   1) C  12 - C  13        /362. BD*(   1) C  11 - C  12            2.56    1.39    0.053
  19. BD (   1) C  12 - C  13        /366. BD*(   1) C  12 - H  20            1.42    1.28    0.038
  19. BD (   1) C  12 - C  13        /367. BD*(   1) C  13 - C  16            1.23    1.39    0.037
  19. BD (   1) C  12 - C  13        /371. BD*(   1) C  14 - H  19            0.54    1.29    0.024
  19. BD (   1) C  12 - C  13        /373. BD*(   1) C  15 - H  18           15.78    6.28    0.282
  19. BD (   1) C  12 - C  13        /374. BD*(   1) C  16 -Cl  17            1.97    2.83    0.067
  20. BD (   1) C  12 - H  20        /206. RY*(   3) H  10                    0.77    2.23    0.037
  20. BD (   1) C  12 - H  20        /209. RY*(   1) C  11                    1.53    1.50    0.043
  20. BD (   1) C  12 - H  20        /211. RY*(   3) C  11                    0.64    1.61    0.029
  20. BD (   1) C  12 - H  20        /212. RY*(   4) C  11                    0.57    1.78    0.029
  20. BD (   1) C  12 - H  20        /214. RY*(   6) C  11                    0.63    1.67    0.029
  20. BD (   1) C  12 - H  20        /226. RY*(   1) C  12                    2.46    1.75    0.059
  20. BD (   1) C  12 - H  20        /229. RY*(   4) C  12                   14.59    2.21    0.162
  20. BD (   1) C  12 - H  20        /235. RY*(  10) C  12                    1.30    2.96    0.056
  20. BD (   1) C  12 - H  20        /237. RY*(  12) C  12                    7.39    1.97    0.109
  20. BD (   1) C  12 - H  20        /238. RY*(  13) C  12                    7.05    4.50    0.160
  20. BD (   1) C  12 - H  20        /242. RY*(  17) C  12                    6.35    3.39    0.132
  20. BD (   1) C  12 - H  20        /243. RY*(   1) C  13                    0.85    1.12    0.028
  20. BD (   1) C  12 - H  20        /245. RY*(   3) C  13                    0.60    1.23    0.024
  20. BD (   1) C  12 - H  20        /250. RY*(   8) C  13                    0.52    2.07    0.030
  20. BD (   1) C  12 - H  20        /342. RY*(   1) H  20                    0.77    1.19    0.027
  20. BD (   1) C  12 - H  20        /344. RY*(   3) H  20                   96.99    2.54    0.447
  20. BD (   1) C  12 - H  20        /346. RY*(   5) H  20                    1.03    2.47    0.046
  20. BD (   1) C  12 - H  20        /355. BD (   1) C   3 - C  13            3.03    0.41    0.034
  20. BD (   1) C  12 - H  20        /362. BD*(   1) C  11 - C  12            0.53    1.19    0.022
  20. BD (   1) C  12 - H  20        /364. BD*(   1) C  11 - C  14            3.37    1.13    0.055
  20. BD (   1) C  12 - H  20        /365. BD*(   1) C  12 - C  13            0.63    1.19    0.025
  20. BD (   1) C  12 - H  20        /367. BD*(   1) C  13 - C  16            3.82    1.19    0.060
  20. BD (   1) C  12 - H  20        /370. BD*(   2) C  14 - C  15            0.96    0.62    0.024
  20. BD (   1) C  12 - H  20        /372. BD*(   1) C  15 - C  16            2.35    1.30    0.049
  20. BD (   1) C  12 - H  20        /373. BD*(   1) C  15 - H  18           47.05    6.08    0.480
  21. BD (   1) C  13 - C  16        /227. RY*(   2) C  12                    2.78    1.71    0.062
  21. BD (   1) C  13 - C  16        /277. RY*(   1) C  15                    0.84    1.80    0.035
  21. BD (   1) C  13 - C  16        /278. RY*(   2) C  15                    0.82    1.73    0.034
  21. BD (   1) C  13 - C  16        /312. RY*(   2)Cl  17                    0.53    1.40    0.024
  21. BD (   1) C  13 - C  16        /355. BD (   1) C   3 - C  13            1.18    0.64    0.027
  21. BD (   1) C  13 - C  16        /365. BD*(   1) C  12 - C  13            0.68    1.42    0.028
  21. BD (   1) C  13 - C  16        /366. BD*(   1) C  12 - H  20            1.86    1.31    0.044
  21. BD (   1) C  13 - C  16        /372. BD*(   1) C  15 - C  16            4.62    1.53    0.075
  22. BD (   2) C  13 - C  16        /231. RY*(   6) C  12                    1.27    1.31    0.040
  22. BD (   2) C  13 - C  16        /280. RY*(   4) C  15                    2.64    1.09    0.053
  22. BD (   2) C  13 - C  16        /311. RY*(   1)Cl  17                    2.87    0.96    0.052
  22. BD (   2) C  13 - C  16        /345. RY*(   4) H  20                    1.83    0.32    0.024
  22. BD (   2) C  13 - C  16        /363. BD*(   2) C  11 - C  12           24.56    0.35    0.083
  22. BD (   2) C  13 - C  16        /370. BD*(   2) C  14 - C  15           38.27    0.35    0.103
  23. BD (   1) C  14 - C  15        /209. RY*(   1) C  11                    1.08    1.70    0.039
  23. BD (   1) C  14 - C  15        /210. RY*(   2) C  11                    1.07    1.97    0.041
  23. BD (   1) C  14 - C  15        /294. RY*(   1) C  16                    1.73    1.73    0.049
  23. BD (   1) C  14 - C  15        /361. BD*(   1) C   6 - C  11            3.34    1.19    0.057
  23. BD (   1) C  14 - C  15        /364. BD*(   1) C  11 - C  14            2.82    1.33    0.055
  23. BD (   1) C  14 - C  15        /371. BD*(   1) C  14 - H  19            0.87    1.28    0.030
  23. BD (   1) C  14 - C  15        /372. BD*(   1) C  15 - C  16            4.37    1.50    0.072
  23. BD (   1) C  14 - C  15        /374. BD*(   1) C  16 -Cl  17            2.21    2.82    0.071
  24. BD (   2) C  14 - C  15        /215. RY*(   7) C  11                    1.03    1.43    0.037
  24. BD (   2) C  14 - C  15        /280. RY*(   4) C  15                    0.52    1.09    0.023
  24. BD (   2) C  14 - C  15        /296. RY*(   3) C  16                    0.72    1.53    0.032
  24. BD (   2) C  14 - C  15        /298. RY*(   5) C  16                    0.51    1.92    0.030
  24. BD (   2) C  14 - C  15        /363. BD*(   2) C  11 - C  12           23.75    0.36    0.084
  24. BD (   2) C  14 - C  15        /368. BD*(   2) C  13 - C  16           23.42    0.37    0.084
  25. BD (   1) C  14 - H  19        /209. RY*(   1) C  11                    1.12    1.53    0.037
  25. BD (   1) C  14 - H  19        /277. RY*(   1) C  15                    0.91    1.60    0.034
  25. BD (   1) C  14 - H  19        /362. BD*(   1) C  11 - C  12            3.66    1.21    0.060
  25. BD (   1) C  14 - H  19        /364. BD*(   1) C  11 - C  14            0.54    1.16    0.022
  25. BD (   1) C  14 - H  19        /372. BD*(   1) C  15 - C  16            3.31    1.32    0.059
  26. BD (   1) C  15 - C  16        /  9. BD*(   1) C   3 - C  13            0.63    0.62    0.055
  26. BD (   1) C  15 - C  16        /229. RY*(   4) C  12                    0.59    2.46    0.034
  26. BD (   1) C  15 - C  16        /238. RY*(  13) C  12                    0.67    4.76    0.051
  26. BD (   1) C  15 - C  16        /243. RY*(   1) C  13                    1.51    1.37    0.041
  26. BD (   1) C  15 - C  16        /244. RY*(   2) C  13                    0.71    1.80    0.032
  26. BD (   1) C  15 - C  16        /260. RY*(   1) C  14                    1.15    1.83    0.041
  26. BD (   1) C  15 - C  16        /261. RY*(   2) C  14                    1.57    2.06    0.051
  26. BD (   1) C  15 - C  16        /344. RY*(   3) H  20                    1.17    2.80    0.052
  26. BD (   1) C  15 - C  16        /355. BD (   1) C   3 - C  13            2.87    0.67    0.042
  26. BD (   1) C  15 - C  16        /367. BD*(   1) C  13 - C  16            6.54    1.45    0.087
  26. BD (   1) C  15 - C  16        /369. BD*(   1) C  14 - C  15            3.02    1.42    0.059
  26. BD (   1) C  15 - C  16        /371. BD*(   1) C  14 - H  19            2.17    1.34    0.048
  26. BD (   1) C  15 - C  16        /373. BD*(   1) C  15 - H  18            4.41    6.34    0.150
  27. BD (   1) C  15 - H  18        /260. RY*(   1) C  14                    1.04    1.60    0.037
  27. BD (   1) C  15 - H  18        /295. RY*(   2) C  16                    1.61    1.56    0.045
  27. BD (   1) C  15 - H  18        /364. BD*(   1) C  11 - C  14            3.84    1.16    0.060
  27. BD (   1) C  15 - H  18        /367. BD*(   1) C  13 - C  16            5.32    1.22    0.072
  27. BD (   1) C  15 - H  18        /369. BD*(   1) C  14 - C  15            0.83    1.19    0.028
  27. BD (   1) C  15 - H  18        /371. BD*(   1) C  14 - H  19            0.68    1.12    0.025
  27. BD (   1) C  15 - H  18        /372. BD*(   1) C  15 - C  16            0.82    1.33    0.030
  28. BD (   1) C  16 -Cl  17        /243. RY*(   1) C  13                    0.87    1.37    0.031
  28. BD (   1) C  16 -Cl  17        /277. RY*(   1) C  15                    0.80    1.82    0.034
  28. BD (   1) C  16 -Cl  17        /365. BD*(   1) C  12 - C  13            1.73    1.44    0.045
  28. BD (   1) C  16 -Cl  17        /369. BD*(   1) C  14 - C  15            2.79    1.41    0.056
  29. CR (   1) C   1                / 79. RY*(   2) C   2                    1.17   11.23    0.102
  29. CR (   1) C   1                / 81. RY*(   4) C   2                    0.57   11.28    0.071
  29. CR (   1) C   1                /113. RY*(   2) C   4                    1.86   11.45    0.131
  29. CR (   1) C   1                /347. BD*(   1) C   1 - C   2            0.93   11.07    0.092
  29. CR (   1) C   1                /348. BD*(   1) C   1 - C   4            0.81   11.04    0.086
  29. CR (   1) C   1                /351. BD*(   1) C   2 - C   3            1.31   11.01    0.108
  29. CR (   1) C   1                /356. BD*(   1) C   4 - C   5            1.02   11.02    0.095
  29. CR (   1) C   1                /357. BD*(   1) C   4 -Cl   8            0.83   10.68    0.085
  30. CR (   1) C   2                / 62. RY*(   2) C   1                    1.42   11.87    0.116
  30. CR (   1) C   2                / 65. RY*(   5) C   1                    0.54   12.00    0.072
  30. CR (   1) C   2                / 96. RY*(   2) C   3                    1.50   11.24    0.116
  30. CR (   1) C   2                /348. BD*(   1) C   1 - C   4            0.66   11.00    0.077
  30. CR (   1) C   2                /350. BD*(   1) C   1 - O   9            0.63   11.04    0.075
  30. CR (   1) C   2                /354. BD*(   1) C   3 - C   6            1.02   10.95    0.095
  30. CR (   1) C   2                /355. BD (   1) C   3 - C  13            0.93   10.25    0.095
  31. CR (   1) C   3                / 78. RY*(   1) C   2                    0.87   11.57    0.090
  31. CR (   1) C   3                / 79. RY*(   2) C   2                    0.78   11.27    0.084
  31. CR (   1) C   3                /145. RY*(   1) C   6                    1.83   11.68    0.131
  31. CR (   1) C   3                /353. BD*(   1) C   2 - H  10            0.53   10.97    0.068
  31. CR (   1) C   3                /355. BD (   1) C   3 - C  13            7.50   10.33    0.272
  31. CR (   1) C   3                /361. BD*(   1) C   6 - C  11            1.16   10.91    0.102
  32. CR (   1) C   4                / 62. RY*(   2) C   1                    1.81   11.92    0.131
  32. CR (   1) C   4                /130. RY*(   2) C   5                    1.16   11.38    0.103
  32. CR (   1) C   4                /347. BD*(   1) C   1 - C   2            0.52   11.08    0.068
  32. CR (   1) C   4                /350. BD*(   1) C   1 - O   9            1.05   11.10    0.097
  32. CR (   1) C   4                /356. BD*(   1) C   4 - C   5            0.60   11.03    0.073
  32. CR (   1) C   4                /357. BD*(   1) C   4 -Cl   8            1.98   10.69    0.131
  32. CR (   1) C   4                /358. BD*(   1) C   5 - C   6            0.82   11.06    0.086
  33. CR (   1) C   5                /112. RY*(   1) C   4                    0.53   11.47    0.069
  33. CR (   1) C   5                /113. RY*(   2) C   4                    1.98   11.42    0.134
  33. CR (   1) C   5                /145. RY*(   1) C   6                    0.52   11.61    0.069
  33. CR (   1) C   5                /146. RY*(   2) C   6                    1.88   11.42    0.131
  33. CR (   1) C   5                /348. BD*(   1) C   1 - C   4            1.05   11.01    0.097
  33. CR (   1) C   5                /354. BD*(   1) C   3 - C   6            0.82   10.96    0.085
  33. CR (   1) C   5                /357. BD*(   1) C   4 -Cl   8            0.67   10.65    0.076
  33. CR (   1) C   5                /361. BD*(   1) C   6 - C  11            0.89   10.84    0.089
  34. CR (   1) C   6                / 96. RY*(   2) C   3                    1.66   11.27    0.122
  34. CR (   1) C   6                /129. RY*(   1) C   5                    1.19   11.40    0.104
  34. CR (   1) C   6                /130. RY*(   2) C   5                    0.59   11.36    0.073
  34. CR (   1) C   6                /209. RY*(   1) C  11                    0.99   11.37    0.095
  34. CR (   1) C   6                /351. BD*(   1) C   2 - C   3            0.90   11.00    0.089
  34. CR (   1) C   6                /355. BD (   1) C   3 - C  13            0.91   10.28    0.095
  34. CR (   1) C   6                /356. BD*(   1) C   4 - C   5            0.65   11.01    0.076
  34. CR (   1) C   6                /358. BD*(   1) C   5 - C   6            1.15   11.04    0.101
  34. CR (   1) C   6                /360. BD*(   1) C   5 - H   7            0.52   10.92    0.067
  34. CR (   1) C   6                /362. BD*(   1) C  11 - C  12            0.51   11.05    0.067
  34. CR (   1) C   6                /364. BD*(   1) C  11 - C  14            0.61   11.00    0.073
  36. CR (   2)Cl   8                /112. RY*(   1) C   4                    1.91   11.97    0.135
  36. CR (   2)Cl   8                /115. RY*(   4) C   4                    0.60   11.68    0.075
  36. CR (   2)Cl   8                /356. BD*(   1) C   4 - C   5            0.66   11.49    0.078
  40. CR (   1) O   9                / 61. RY*(   1) C   1                    4.91   20.40    0.283
  40. CR (   1) O   9                /347. BD*(   1) C   1 - C   2            0.98   19.93    0.127
  40. CR (   1) O   9                /348. BD*(   1) C   1 - C   4            0.85   19.90    0.118
  41. CR (   1) C  11                /146. RY*(   2) C   6                    0.71   11.44    0.081
  41. CR (   1) C  11                /227. RY*(   2) C  12                    1.11   11.35    0.100
  41. CR (   1) C  11                /261. RY*(   2) C  14                    1.15   11.67    0.103
  41. CR (   1) C  11                /362. BD*(   1) C  11 - C  12            0.61   11.06    0.074
  41. CR (   1) C  11                /365. BD*(   1) C  12 - C  13            0.94   11.06    0.092
  41. CR (   1) C  11                /366. BD*(   1) C  12 - H  20            0.55   10.95    0.070
  41. CR (   1) C  11                /369. BD*(   1) C  14 - C  15            0.67   11.03    0.077
  42. CR (   1) C  12                /198. RY*(  12) O   9                    0.88   15.60    0.105
  42. CR (   1) C  12                /206. RY*(   3) H  10                    2.85   12.07    0.166
  42. CR (   1) C  12                /207. RY*(   4) H  10                    0.64   12.42    0.080
  42. CR (   1) C  12                /209. RY*(   1) C  11                    1.36   11.34    0.111
  42. CR (   1) C  12                /210. RY*(   2) C  11                    1.80   11.61    0.129
  42. CR (   1) C  12                /211. RY*(   3) C  11                    1.75   11.45    0.126
  42. CR (   1) C  12                /212. RY*(   4) C  11                    1.75   11.62    0.127
  42. CR (   1) C  12                /216. RY*(   8) C  11                    1.46   11.89    0.118
  42. CR (   1) C  12                /217. RY*(   9) C  11                    0.68   12.94    0.084
  42. CR (   1) C  12                /218. RY*(  10) C  11                    0.52   12.56    0.072
  42. CR (   1) C  12                /219. RY*(  11) C  11                    0.97   12.90    0.100
  42. CR (   1) C  12                /224. RY*(  16) C  11                    1.23   15.02    0.121
  42. CR (   1) C  12                /225. RY*(  17) C  11                    0.73   28.20    0.128
  42. CR (   1) C  12                /226. RY*(   1) C  12                    5.44   11.59    0.225
  42. CR (   1) C  12                /227. RY*(   2) C  12                    0.56   11.32    0.071
  42. CR (   1) C  12                /228. RY*(   3) C  12                    1.27   11.64    0.109
  42. CR (   1) C  12                /229. RY*(   4) C  12                   48.87   12.04    0.685
  42. CR (   1) C  12                /230. RY*(   5) C  12                    0.65   11.10    0.076
  42. CR (   1) C  12                /232. RY*(   7) C  12                    0.99   14.23    0.106
  42. CR (   1) C  12                /235. RY*(  10) C  12                    4.47   12.79    0.214
  42. CR (   1) C  12                /236. RY*(  11) C  12                    0.51   11.74    0.069
  42. CR (   1) C  12                /237. RY*(  12) C  12                   23.69   11.81    0.472
  42. CR (   1) C  12                /238. RY*(  13) C  12                   41.20   14.34    0.686
  42. CR (   1) C  12                /242. RY*(  17) C  12                   29.71   13.23    0.560
  42. CR (   1) C  12                /244. RY*(   2) C  13                    1.46   11.38    0.115
  42. CR (   1) C  12                /247. RY*(   5) C  13                    1.61   11.34    0.120
  42. CR (   1) C  12                /250. RY*(   8) C  13                    2.13   11.91    0.142
  42. CR (   1) C  12                /255. RY*(  13) C  13                    0.52   12.28    0.072
  42. CR (   1) C  12                /259. RY*(  17) C  13                    1.16   12.86    0.109
  42. CR (   1) C  12                /343. RY*(   2) H  20                    0.50   12.50    0.071
  42. CR (   1) C  12                /344. RY*(   3) H  20                  469.63   12.38    2.153
  42. CR (   1) C  12                /346. RY*(   5) H  20                    6.45   12.30    0.252
  42. CR (   1) C  12                /355. BD (   1) C   3 - C  13            0.62   10.25    0.078
  42. CR (   1) C  12                /361. BD*(   1) C   6 - C  11            1.18   10.83    0.102
  42. CR (   1) C  12                /365. BD*(   1) C  12 - C  13            0.68   11.02    0.077
  42. CR (   1) C  12                /367. BD*(   1) C  13 - C  16            1.26   11.03    0.106
  42. CR (   1) C  12                /370. BD*(   2) C  14 - C  15            1.09   10.46    0.105
  42. CR (   1) C  12                /371. BD*(   1) C  14 - H  19            2.03   10.92    0.133
  42. CR (   1) C  12                /372. BD*(   1) C  15 - C  16            6.07   11.13    0.234
  42. CR (   1) C  12                /373. BD*(   1) C  15 - H  18          355.12   15.92    2.131
  43. CR (   1) C  13                /  9. BD*(   1) C   3 - C  13            0.86   10.20    0.282
  43. CR (   1) C  13                /226. RY*(   1) C  12                    1.36   11.59    0.112
  43. CR (   1) C  13                /294. RY*(   1) C  16                    2.62   11.37    0.154
  43. CR (   1) C  13                /355. BD (   1) C   3 - C  13            4.60   10.25    0.212
  43. CR (   1) C  13                /362. BD*(   1) C  11 - C  12            0.76   11.02    0.082
  43. CR (   1) C  13                /372. BD*(   1) C  15 - C  16            0.82   11.14    0.086
  43. CR (   1) C  13                /374. BD*(   1) C  16 -Cl  17            1.25   12.46    0.113
  44. CR (   1) C  14                /210. RY*(   2) C  11                    1.85   11.62    0.131
  44. CR (   1) C  14                /278. RY*(   2) C  15                    1.06   11.34    0.098
  44. CR (   1) C  14                /361. BD*(   1) C   6 - C  11            0.93   10.84    0.091
  44. CR (   1) C  14                /362. BD*(   1) C  11 - C  12            0.58   11.03    0.072
  44. CR (   1) C  14                /372. BD*(   1) C  15 - C  16            0.69   11.14    0.079
  45. CR (   1) C  15                /261. RY*(   2) C  14                    1.18   11.64    0.104
  45. CR (   1) C  15                /294. RY*(   1) C  16                    1.52   11.37    0.118
  45. CR (   1) C  15                /295. RY*(   2) C  16                    1.44   11.36    0.114
  45. CR (   1) C  15                /364. BD*(   1) C  11 - C  14            0.88   10.97    0.088
  45. CR (   1) C  15                /367. BD*(   1) C  13 - C  16            1.21   11.03    0.104
  45. CR (   1) C  15                /372. BD*(   1) C  15 - C  16            0.80   11.14    0.085
  45. CR (   1) C  15                /374. BD*(   1) C  16 -Cl  17            0.95   12.46    0.098
  46. CR (   1) C  16                /244. RY*(   2) C  13                    1.94   11.44    0.133
  46. CR (   1) C  16                /278. RY*(   2) C  15                    2.21   11.39    0.142
  46. CR (   1) C  16                /355. BD (   1) C   3 - C  13            0.56   10.30    0.074
  46. CR (   1) C  16                /365. BD*(   1) C  12 - C  13            0.81   11.08    0.085
  46. CR (   1) C  16                /367. BD*(   1) C  13 - C  16            0.61   11.08    0.074
  46. CR (   1) C  16                /369. BD*(   1) C  14 - C  15            0.70   11.05    0.079
  46. CR (   1) C  16                /372. BD*(   1) C  15 - C  16            1.22   11.19    0.105
  46. CR (   1) C  16                /374. BD*(   1) C  16 -Cl  17            2.12   12.52    0.147
  48. CR (   2)Cl  17                /295. RY*(   2) C  16                    2.06   11.88    0.140
  48. CR (   2)Cl  17                /297. RY*(   4) C  16                    0.86   12.36    0.092
  48. CR (   2)Cl  17                /367. BD*(   1) C  13 - C  16            0.75   11.55    0.084
  48. CR (   2)Cl  17                /372. BD*(   1) C  15 - C  16            0.57   11.65    0.074
  52. LP (   1)Cl   8                /112. RY*(   1) C   4                    3.03    2.05    0.070
  52. LP (   1)Cl   8                /115. RY*(   4) C   4                    0.79    1.76    0.033
  52. LP (   1)Cl   8                /229. RY*(   4) C  12                    0.96    2.63    0.045
  52. LP (   1)Cl   8                /238. RY*(  13) C  12                    0.86    4.92    0.058
  52. LP (   1)Cl   8                /242. RY*(  17) C  12                    0.75    3.82    0.048
  52. LP (   1)Cl   8                /344. RY*(   3) H  20                    1.34    2.97    0.056
  52. LP (   1)Cl   8                /348. BD*(   1) C   1 - C   4            0.90    1.59    0.034
  52. LP (   1)Cl   8                /356. BD*(   1) C   4 - C   5            1.53    1.56    0.044
  52. LP (   1)Cl   8                /373. BD*(   1) C  15 - H  18            3.30    6.51    0.131
  53. LP (   2)Cl   8                /113. RY*(   2) C   4                    1.13    1.37    0.035
  53. LP (   2)Cl   8                /347. BD*(   1) C   1 - C   2            0.55    0.99    0.021
  53. LP (   2)Cl   8                /348. BD*(   1) C   1 - C   4            5.37    0.96    0.065
  53. LP (   2)Cl   8                /356. BD*(   1) C   4 - C   5            4.54    0.94    0.058
  53. LP (   2)Cl   8                /358. BD*(   1) C   5 - C   6            0.62    0.97    0.022
  53. LP (   2)Cl   8                /373. BD*(   1) C  15 - H  18            0.76    5.88    0.060
  54. LP (   3)Cl   8                /114. RY*(   3) C   4                    0.89    1.57    0.034
  54. LP (   3)Cl   8                /116. RY*(   5) C   4                    0.52    1.34    0.024
  54. LP (   3)Cl   8                /349. BD*(   2) C   1 - C   4           11.00    0.42    0.069
  55. LP (   1) O   9                / 61. RY*(   1) C   1                   13.55    1.85    0.142
  55. LP (   1) O   9                / 74. RY*(  14) C   1                    0.92    3.35    0.050
  55. LP (   1) O   9                /347. BD*(   1) C   1 - C   2            1.79    1.38    0.045
  55. LP (   1) O   9                /348. BD*(   1) C   1 - C   4            3.44    1.35    0.062
  56. LP (   2) O   9                / 62. RY*(   2) C   1                    1.90    1.74    0.054
  56. LP (   2) O   9                / 64. RY*(   4) C   1                    1.55    2.27    0.056
  56. LP (   2) O   9                / 75. RY*(  15) C   1                    0.56    1.39    0.026
  56. LP (   2) O   9                /347. BD*(   1) C   1 - C   2           19.66    0.90    0.123
  56. LP (   2) O   9                /348. BD*(   1) C   1 - C   4           16.21    0.88    0.110
  56. LP (   2) O   9                /351. BD*(   1) C   2 - C   3            0.79    0.84    0.024
  56. LP (   2) O   9                /355. BD (   1) C   3 - C  13            1.21    0.12    0.011
  57. LP (   3) O   9                / 63. RY*(   3) C   1                    4.00    1.79    0.083
  57. LP (   3) O   9                / 69. RY*(   9) C   1                    1.00    1.29    0.035
  57. LP (   3) O   9                / 76. RY*(  16) C   1                    1.11    0.65    0.026
  57. LP (   3) O   9                /188. RY*(   2) O   9                    1.17    0.92    0.032
  57. LP (   3) O   9                /349. BD*(   2) C   1 - C   4          109.58    0.31    0.170
  57. LP (   3) O   9                /352. BD*(   2) C   2 - C   3            0.79    0.30    0.014
  58. LP (   1)Cl  17                /295. RY*(   2) C  16                    3.25    1.96    0.071
  58. LP (   1)Cl  17                /297. RY*(   4) C  16                    0.56    2.44    0.033
  58. LP (   1)Cl  17                /367. BD*(   1) C  13 - C  16            1.67    1.63    0.047
  58. LP (   1)Cl  17                /372. BD*(   1) C  15 - C  16            1.89    1.73    0.051
  59. LP (   2)Cl  17                /294. RY*(   1) C  16                    1.17    1.36    0.036
  59. LP (   2)Cl  17                /367. BD*(   1) C  13 - C  16            5.68    1.01    0.068
  59. LP (   2)Cl  17                /369. BD*(   1) C  14 - C  15            0.65    0.98    0.023
  59. LP (   2)Cl  17                /372. BD*(   1) C  15 - C  16            3.87    1.12    0.059
  60. LP (   3)Cl  17                /296. RY*(   3) C  16                    1.03    1.62    0.037
  60. LP (   3)Cl  17                /368. BD*(   2) C  13 - C  16           13.31    0.46    0.075
 349. BD*(   2) C   1 - C   4        / 63. RY*(   3) C   1                    1.31    1.49    0.078
 349. BD*(   2) C   1 - C   4        / 67. RY*(   7) C   1                    0.81    1.29    0.057
 349. BD*(   2) C   1 - C   4        / 83. RY*(   6) C   2                    0.62    1.45    0.053
 349. BD*(   2) C   1 - C   4        /114. RY*(   3) C   4                    0.97    1.15    0.059
 349. BD*(   2) C   1 - C   4        /118. RY*(   7) C   4                    0.54    1.51    0.051
 349. BD*(   2) C   1 - C   4        /134. RY*(   6) C   5                    0.66    0.80    0.041
 349. BD*(   2) C   1 - C   4        /166. RY*(   1)Cl   8                    1.09    0.59    0.045
 349. BD*(   2) C   1 - C   4        /188. RY*(   2) O   9                    2.41    0.62    0.068
 352. BD*(   2) C   2 - C   3        / 80. RY*(   3) C   2                    2.95    0.58    0.088
 352. BD*(   2) C   2 - C   3        / 92. RY*(  15) C   2                    0.68    0.59    0.043
 352. BD*(   2) C   2 - C   3        / 99. RY*(   5) C   3                    2.24    0.86    0.094
 352. BD*(   2) C   2 - C   3        /363. BD*(   2) C  11 - C  12            2.80    0.01    0.008
 355. BD (   1) C   3 - C  13        /347. BD*(   1) C   1 - C   2            1.64    0.78    0.073
 355. BD (   1) C   3 - C  13        /351. BD*(   1) C   2 - C   3            1.22    0.72    0.064
 355. BD (   1) C   3 - C  13        /353. BD*(   1) C   2 - H  10            0.86    0.64    0.050
 355. BD (   1) C   3 - C  13        /354. BD*(   1) C   3 - C   6            1.10    0.70    0.059
 355. BD (   1) C   3 - C  13        /358. BD*(   1) C   5 - C   6            1.17    0.76    0.064
 355. BD (   1) C   3 - C  13        /361. BD*(   1) C   6 - C  11            0.71    0.58    0.042
 355. BD (   1) C   3 - C  13        /362. BD*(   1) C  11 - C  12            0.69    0.78    0.049
 355. BD (   1) C   3 - C  13        /365. BD*(   1) C  12 - C  13            0.95    0.78    0.058
 355. BD (   1) C   3 - C  13        /367. BD*(   1) C  13 - C  16            0.72    0.78    0.049
 355. BD (   1) C   3 - C  13        /372. BD*(   1) C  15 - C  16            0.75    0.89    0.054
 359. BD*(   2) C   5 - C   6        / 97. RY*(   3) C   3                    0.51    1.28    0.048
 359. BD*(   2) C   5 - C   6        /131. RY*(   3) C   5                    2.05    1.15    0.090
 359. BD*(   2) C   5 - C   6        /134. RY*(   6) C   5                    1.00    0.81    0.053
 359. BD*(   2) C   5 - C   6        /147. RY*(   3) C   6                    1.43    0.64    0.056
 359. BD*(   2) C   5 - C   6        /150. RY*(   6) C   6                    0.69    1.58    0.061
 359. BD*(   2) C   5 - C   6        /363. BD*(   2) C  11 - C  12          161.80    0.01    0.066
 363. BD*(   2) C  11 - C  12        /213. RY*(   5) C  11                    1.11    1.37    0.080
 363. BD*(   2) C  11 - C  12        /228. RY*(   3) C  12                    1.79    1.18    0.094
 363. BD*(   2) C  11 - C  12        /262. RY*(   3) C  14                    0.73    0.42    0.036
 363. BD*(   2) C  11 - C  12        /368. BD*(   2) C  13 - C  16          437.42    0.01    0.101
 368. BD*(   2) C  13 - C  16        /231. RY*(   6) C  12                    0.63    0.95    0.052
 368. BD*(   2) C  13 - C  16        /246. RY*(   4) C  13                    2.78    0.87    0.105
 368. BD*(   2) C  13 - C  16        /280. RY*(   4) C  15                    0.81    0.72    0.052
 368. BD*(   2) C  13 - C  16        /296. RY*(   3) C  16                    1.12    1.16    0.077
 368. BD*(   2) C  13 - C  16        /311. RY*(   1)Cl  17                    0.92    0.60    0.050
 370. BD*(   2) C  14 - C  15        /229. RY*(   4) C  12                    1.04    1.58    0.085
 370. BD*(   2) C  14 - C  15        /238. RY*(  13) C  12                    0.71    3.88    0.111
 370. BD*(   2) C  14 - C  15        /242. RY*(  17) C  12                    0.68    2.77    0.091
 370. BD*(   2) C  14 - C  15        /262. RY*(   3) C  14                    2.67    0.43    0.071
 370. BD*(   2) C  14 - C  15        /281. RY*(   5) C  15                    1.40    1.30    0.090
 370. BD*(   2) C  14 - C  15        /344. RY*(   3) H  20                    1.34    1.92    0.107
 370. BD*(   2) C  14 - C  15        /368. BD*(   2) C  13 - C  16          251.60    0.02    0.094
 370. BD*(   2) C  14 - C  15        /373. BD*(   1) C  15 - H  18            2.70    5.46    0.249


 Natural Bond Orbitals (Summary):

                                                            Principal Delocalizations
           NBO                        Occupancy    Energy   (geminal,vicinal,remote)
 ====================================================================================
 Molecular unit  1  (C12H5OCl2)
     1. BD (   1) C   1 - C   2          1.92182    -0.66949  355(v),357(v),351(g),9(v)
                                                    348(g),350(g),96(v),353(g)
                                                    112(v),95(v),187(v),113(v)
     2. BD (   1) C   1 - C   4          1.97024    -0.67406  347(g),356(g),350(g),353(v)
                                                    129(v),78(v),360(v),187(v)
                                                    167(v)
     3. BD (   2) C   1 - C   4          1.55043    -0.18125  359(v),352(v),166(v),134(v)
                                                    188(v),83(v)
     4. BD (   1) C   1 - O   9          1.98900    -0.94096  347(g),348(g),351(v),356(v)
                                                    61(g),373(r),112(v)
     5. BD (   1) C   2 - C   3          1.97607    -0.67812  355(g),361(v),350(v),9(g)
                                                    146(v),353(g),62(v),64(v)
                                                    347(g)
     6. BD (   2) C   2 - C   3          1.77245    -0.19566  349(v),359(v),147(v),69(v)
     7. BD (   1) C   2 - H  10          1.96478    -0.47391  348(v),354(v),355(v),350(v)
                                                    61(v),95(v),347(g),65(v)
                                                    9(v)
     8. BD (   1) C   3 - C   6          1.96380    -0.67442  355(g),361(g),360(v),9(g)
                                                    79(v),358(g),364(v),353(v)
                                                    210(v),130(v)
     9. BD*(   1) C   3 - C  13          1.82495    -0.09859  362(v),372(v),366(v),367(g)
                                                    361(v),365(g),226(v),347(v)
                                                    358(v),354(g),294(v),351(g)
                                                    353(v),355(g),145(v),374(v)
                                                    78(v),245(g),343(r)
    10. BD (   1) C   4 - C   5          1.97907    -0.67445  358(g),361(v),350(v),348(g)
                                                    145(v),360(g),64(v),62(v)
    11. BD (   1) C   4 -Cl   8          1.98454    -0.68897  358(v),347(v),129(v),61(v)
    12. BD (   1) C   5 - C   6          1.92177    -0.67976  355(v),354(g),9(v),356(g)
                                                    361(g),357(v),362(v),210(v)
                                                    360(g),113(v),112(v),95(v)
                                                    146(g)
    13. BD (   2) C   5 - C   6          1.70908    -0.20178  352(v),349(v),363(v),97(v)
                                                    212(v),114(v),359(g)
    14. BD (   1) C   5 - H   7          1.96426    -0.49366  348(v),354(v),358(g),112(v)
                                                    146(v),356(g),355(r),357(v)
    15. BD (   1) C   6 - C  11          1.96193    -0.59470  358(g),365(v),356(v),369(v)
                                                    351(v),362(g),354(g),364(g)
                                                    95(v),260(v),130(v),355(v)
                                                    375(r)
    16. BD (   1) C  11 - C  12          1.95069    -0.67698  344(v),373(r),229(g),365(g)
                                                    355(v),371(v),237(g),9(v)
                                                    238(g),361(g),242(g),364(g)
                                                    244(v),358(v),226(g),145(v)
                                                    366(g),372(r),260(v),235(g)
                                                    346(v),250(v),211(g),253(v)
    17. BD (   2) C  11 - C  12          1.66134    -0.18893  368(v),370(v),359(v),345(v)
                                                    262(v),374(r),248(v),147(v)
                                                    231(g)
    18. BD (   1) C  11 - C  14          1.97437    -0.65036  366(v),362(g),369(g),354(v)
                                                    361(g),278(v),145(v),371(g)
                                                    226(v),277(v),146(v)
    19. BD (   1) C  12 - C  13          1.97383    -0.66504  344(v),373(r),229(g),361(v)
                                                    9(g),237(g),362(g),238(g)
                                                    374(v),210(v),242(g),366(g)
                                                    295(v),367(g),355(g),346(v)
                                                    342(v),294(v),226(g),371(r)
    20. BD (   1) C  12 - H  20          1.96204    -0.46353  344(g),373(r),229(g),237(g)
                                                    238(g),242(g),367(v),355(v)
                                                    364(v),226(g),372(r),209(v)
                                                    235(g),370(r),346(g),243(v)
                                                    206(r),342(g),211(v),214(v)
                                                    365(g),245(v),212(v),250(v)
                                                    362(g),9(v)
    21. BD (   1) C  13 - C  16          1.97911    -0.69671  372(g),227(v),366(v),9(g)
                                                    355(g),277(v),278(v),365(g)
                                                    312(v)
    22. BD (   2) C  13 - C  16          1.62799    -0.18957  370(v),363(v),311(v),280(v)
                                                    345(r),231(v)
    23. BD (   1) C  14 - C  15          1.97200    -0.66336  372(g),361(v),364(g),374(v)
                                                    294(v),209(v),210(v),371(g)
    24. BD (   2) C  14 - C  15          1.70472    -0.19573  363(v),368(v),215(v),296(v)
                                                    280(g),298(v)
    25. BD (   1) C  14 - H  19          1.97808    -0.49100  362(v),372(v),209(v),277(v)
                                                    364(g)
    26. BD (   1) C  15 - C  16          1.96993    -0.72239  367(g),9(v),373(g),355(v)
                                                    369(g),371(v),261(v),243(v)
                                                    344(r),260(v),244(v),238(r)
                                                    229(r)
    27. BD (   1) C  15 - H  18          1.97510    -0.49454  367(v),364(v),295(v),260(v)
                                                    369(g),372(g),371(v)
    28. BD (   1) C  16 -Cl  17          1.98877    -0.71718  369(v),365(v),243(v),277(v)
    29. CR (   1) C   1                  1.99869   -10.34339  113(v),351(v),79(v),356(v)
                                                    347(g),357(v),348(g),81(v)
    30. CR (   1) C   2                  1.99901   -10.30529  96(v),62(v),355(v),354(v)
                                                    348(v),350(v),9(v),65(v)
    31. CR (   1) C   3                  1.99885   -10.38393  355(g),9(g),145(v),361(v)
                                                    78(v),79(v),353(v)
    32. CR (   1) C   4                  1.99874   -10.35598  357(g),62(v),130(v),350(v)
                                                    358(v),356(g),347(v)
    33. CR (   1) C   5                  1.99883   -10.31513  113(v),146(v),348(v),361(v)
                                                    354(v),357(v),112(v),145(v)
    34. CR (   1) C   6                  1.99859   -10.33273  96(v),129(v),358(g),355(v)
                                                    209(v),351(v),356(v),364(v)
                                                    130(v),360(v),362(v)
    35. CR (   1)Cl   8                  2.00000  -101.11166   
    36. CR (   2)Cl   8                  1.99971   -10.81752  112(v),356(v),115(v)
    37. CR (   3)Cl   8                  1.99997    -7.41543  375(r)
    38. CR (   4)Cl   8                  1.99994    -7.41705   
    39. CR (   5)Cl   8                  1.99999    -7.41433   
    40. CR (   1) O   9                  1.99981   -19.20394  61(v),347(v),348(v)
    41. CR (   1) C  11                  1.99904   -10.33386  261(v),227(v),365(v),146(v)
                                                    369(v),362(g),366(v)
    42. CR (   1) C  12                  1.99905   -10.30112  344(v),373(r),229(g),238(g)
                                                    242(g),237(g),346(v),372(r)
                                                    226(g),235(g),206(r),250(v)
                                                    371(r),210(v),212(v),211(v)
                                                    247(v),216(v),244(v),209(v)
                                                    370(r),367(v),228(g),224(v)
                                                    361(v),259(v),232(g),219(v)
                                                    198(r),9(v),355(v),225(v)
                                                    365(g),217(v),230(g),207(r)
                                                    227(g),255(v),218(v),236(g)
                                                    343(v)
    43. CR (   1) C  13                  1.99869   -10.30320  9(g),355(g),294(v),226(v)
                                                    374(v),372(v),362(v)
    44. CR (   1) C  14                  1.99918   -10.31214  210(v),278(v),361(v),372(v)
                                                    362(v)
    45. CR (   1) C  15                  1.99897   -10.30255  294(v),295(v),367(v),261(v)
                                                    374(v),364(v),372(g)
    46. CR (   1) C  16                  1.99841   -10.35785  278(v),374(g),244(v),9(v)
                                                    372(g),365(v),369(v),355(v)
                                                    367(g)
    47. CR (   1)Cl  17                  2.00000  -101.13626   
    48. CR (   2)Cl  17                  1.99970   -10.82109  295(v),297(v),367(v),372(v)
    49. CR (   3)Cl  17                  1.99991    -7.43313   
    50. CR (   4)Cl  17                  1.99999    -7.42909   
    51. CR (   5)Cl  17                  1.99999    -7.42887   
    52. LP (   1)Cl   8                  1.99314    -0.89040  373(r),112(v),356(v),344(r)
                                                    229(r),348(v),238(r),115(v)
                                                    242(r)
    53. LP (   2)Cl   8                  1.97103    -0.26609  348(v),356(v),113(v),373(r)
                                                    358(r),347(r)
    54. LP (   3)Cl   8                  1.94074    -0.26663  349(v),114(v),116(v),375(r)
    55. LP (   1) O   9                  1.98060    -0.65430  61(v),348(v),347(v),74(v)
                                                    375(r)
    56. LP (   2) O   9                  1.81338    -0.17725  347(v),348(v),62(v),64(v)
                                                    355(r),351(r),75(v)
    57. LP (   3) O   9                  1.64644    -0.15139  349(v),63(v),188(g),76(v)
                                                    69(v),352(r)
    58. LP (   1)Cl  17                  1.99200    -0.90229  295(v),375(r),372(v),367(v)
                                                    297(v)
    59. LP (   2)Cl  17                  1.97253    -0.28728  375(r),367(v),372(v),294(v)
                                                    369(r)
    60. LP (   3)Cl  17                  1.93898    -0.28222  368(v),296(v)
    61. RY*(   1) C   1                  0.01301     1.19908   
    62. RY*(   2) C   1                  0.00788     1.56292   
    63. RY*(   3) C   1                  0.00665     1.64060   
    64. RY*(   4) C   1                  0.00281     2.09091   
    65. RY*(   5) C   1                  0.00108     1.69846   
    66. RY*(   6) C   1                  0.00066     1.50763   
    67. RY*(   7) C   1                  0.00056     1.44361   
    68. RY*(   8) C   1                  0.00032     1.16366   
    69. RY*(   9) C   1                  0.00026     1.13370   
    70. RY*(  10) C   1                  0.00013     2.43414   
    71. RY*(  11) C   1                  0.00009     4.06274   
    72. RY*(  12) C   1                  0.00005     2.83421   
    73. RY*(  13) C   1                  0.00001    19.56926   
    74. RY*(  14) C   1                  0.00001     2.69524   
    75. RY*(  15) C   1                  0.00001     1.21411   
    76. RY*(  16) C   1                  0.00000     0.50040   
    77. RY*(  17) C   1                  0.00000     2.90299   
    78. RY*(   1) C   2                  0.00578     1.18617   
    79. RY*(   2) C   2                  0.00325     0.88577   
    80. RY*(   3) C   2                  0.00203     0.73502   
    81. RY*(   4) C   2                  0.00184     0.93753   
    82. RY*(   5) C   2                  0.00057     1.83675   
    83. RY*(   6) C   2                  0.00047     1.60177   
    84. RY*(   7) C   2                  0.00034     1.70949   
    85. RY*(   8) C   2                  0.00013     1.52275   
    86. RY*(   9) C   2                  0.00012     1.47630   
    87. RY*(  10) C   2                  0.00005     1.83472   
    88. RY*(  11) C   2                  0.00005     2.33705   
    89. RY*(  12) C   2                  0.00003     2.23818   
    90. RY*(  13) C   2                  0.00000    22.51572   
    91. RY*(  14) C   2                  0.00001     3.26002   
    92. RY*(  15) C   2                  0.00000     0.74089   
    93. RY*(  16) C   2                  0.00000     2.92837   
    94. RY*(  17) C   2                  0.00001     1.97848   
    95. RY*(   1) C   3                  0.00774     0.65580   
    96. RY*(   2) C   3                  0.00203     0.93904   
    97. RY*(   3) C   3                  0.00148     1.43302   
    98. RY*(   4) C   3                  0.00071     1.22824   
    99. RY*(   5) C   3                  0.00035     1.01427   
   100. RY*(   6) C   3                  0.00034     1.15149   
   101. RY*(   7) C   3                  0.00017     1.08842   
   102. RY*(   8) C   3                  0.00014     0.48647   
   103. RY*(   9) C   3                  0.00013     1.97794   
   104. RY*(  10) C   3                  0.00009     1.68881   
   105. RY*(  11) C   3                  0.00004     3.07750   
   106. RY*(  12) C   3                  0.00003     1.49680   
   107. RY*(  13) C   3                  0.00003     2.31422   
   108. RY*(  14) C   3                  0.00001     2.61631   
   109. RY*(  15) C   3                  0.00000     2.89246   
   110. RY*(  16) C   3                  0.00000    22.66822   
   111. RY*(  17) C   3                  0.00001     1.97096   
   112. RY*(   1) C   4                  0.00699     1.15651   
   113. RY*(   2) C   4                  0.00527     1.10803   
   114. RY*(   3) C   4                  0.00195     1.29994   
   115. RY*(   4) C   4                  0.00167     0.86572   
   116. RY*(   5) C   4                  0.00090     1.07336   
   117. RY*(   6) C   4                  0.00058     2.22556   
   118. RY*(   7) C   4                  0.00046     1.66454   
   119. RY*(   8) C   4                  0.00036     2.14955   
   120. RY*(   9) C   4                  0.00018     1.65390   
   121. RY*(  10) C   4                  0.00011     0.57657   
   122. RY*(  11) C   4                  0.00008     4.08171   
   123. RY*(  12) C   4                  0.00004     2.52361   
   124. RY*(  13) C   4                  0.00004     2.10483   
   125. RY*(  14) C   4                  0.00002     0.56053   
   126. RY*(  15) C   4                  0.00000     2.86001   
   127. RY*(  16) C   4                  0.00001    22.19210   
   128. RY*(  17) C   4                  0.00001     1.57774   
   129. RY*(   1) C   5                  0.00589     1.06641   
   130. RY*(   2) C   5                  0.00263     1.02254   
   131. RY*(   3) C   5                  0.00148     1.29640   
   132. RY*(   4) C   5                  0.00089     1.01382   
   133. RY*(   5) C   5                  0.00066     1.37190   
   134. RY*(   6) C   5                  0.00056     0.95797   
   135. RY*(   7) C   5                  0.00035     0.74860   
   136. RY*(   8) C   5                  0.00021     2.56294   
   137. RY*(   9) C   5                  0.00012     3.61184   
   138. RY*(  10) C   5                  0.00005     1.85905   
   139. RY*(  11) C   5                  0.00005     2.15092   
   140. RY*(  12) C   5                  0.00004     2.76349   
   141. RY*(  13) C   5                  0.00002     1.55382   
   142. RY*(  14) C   5                  0.00001     2.64912   
   143. RY*(  15) C   5                  0.00001    21.96861   
   144. RY*(  16) C   5                  0.00000     2.92596   
   145. RY*(   1) C   6                  0.00731     1.29346   
   146. RY*(   2) C   6                  0.00527     1.10922   
   147. RY*(   3) C   6                  0.00154     0.79192   
   148. RY*(   4) C   6                  0.00093     1.50055   
   149. RY*(   5) C   6                  0.00087     1.12752   
   150. RY*(   6) C   6                  0.00055     1.72646   
   151. RY*(   7) C   6                  0.00055     1.40133   
   152. RY*(   8) C   6                  0.00024     1.39582   
   153. RY*(   9) C   6                  0.00014     2.54789   
   154. RY*(  10) C   6                  0.00008     2.16920   
   155. RY*(  11) C   6                  0.00004     2.82681   
   156. RY*(  12) C   6                  0.00003     2.82943   
   157. RY*(  13) C   6                  0.00003     3.88298   
   158. RY*(  14) C   6                  0.00000     2.94544   
   159. RY*(  15) C   6                  0.00001    21.87092   
   160. RY*(  16) C   6                  0.00001     0.64778   
   161. RY*(   1) H   7                  0.00159     1.16711   
   162. RY*(   2) H   7                  0.00027     2.07218   
   163. RY*(   3) H   7                  0.00013     1.73567   
   164. RY*(   4) H   7                  0.00010     2.15738   
   165. RY*(   5) H   7                  0.00005     2.57210   
   166. RY*(   1)Cl   8                  0.00537     0.74633   
   167. RY*(   2)Cl   8                  0.00297     0.71446   
   168. RY*(   3)Cl   8                  0.00135     0.81444   
   169. RY*(   4)Cl   8                  0.00059     0.60830   
   170. RY*(   5)Cl   8                  0.00023     0.51598   
   171. RY*(   6)Cl   8                  0.00016     1.52146   
   172. RY*(   7)Cl   8                  0.00013     0.83724   
   173. RY*(   8)Cl   8                  0.00006     0.96146   
   174. RY*(   9)Cl   8                  0.00004     0.96601   
   175. RY*(  10)Cl   8                  0.00002     1.68213   
   176. RY*(  11)Cl   8                  0.00002     0.90915   
   177. RY*(  12)Cl   8                  0.00001     1.25424   
   178. RY*(  13)Cl   8                  0.00000     3.30480   
   179. RY*(  14)Cl   8                  0.00000    24.66365   
   180. RY*(  15)Cl   8                  0.00000     3.24143   
   181. RY*(  16)Cl   8                  0.00000    25.06578   
   182. RY*(  17)Cl   8                  0.00000    18.12386   
   183. RY*(  18)Cl   8                  0.00000   207.69356   
   184. RY*(  19)Cl   8                  0.00000     3.35372   
   185. RY*(  20)Cl   8                  0.00000    24.89257   
   186. RY*(  21)Cl   8                  0.00000     0.98724   
   187. RY*(   1) O   9                  0.00306     0.85754   
   188. RY*(   2) O   9                  0.00256     0.76937   
   189. RY*(   3) O   9                  0.00061     1.27898   
   190. RY*(   4) O   9                  0.00029     0.87530   
   191. RY*(   5) O   9                  0.00008     1.76570   
   192. RY*(   6) O   9                  0.00005     1.59518   
   193. RY*(   7) O   9                  0.00003     4.55787   
   194. RY*(   8) O   9                  0.00001     1.74198   
   195. RY*(   9) O   9                  0.00001     1.10805   
   196. RY*(  10) O   9                  0.00000    49.80025   
   197. RY*(  11) O   9                  0.00000     4.93175   
   198. RY*(  12) O   9                  0.00000     5.30060   
   199. RY*(  13) O   9                  0.00001     3.79674   
   200. RY*(  14) O   9                  0.00000     3.19441   
   201. RY*(  15) O   9                  0.00000     3.09073   
   202. RY*(  16) O   9                  0.00000     3.70418   
   203. RY*(  17) O   9                  0.00000     3.27195   
   204. RY*(   1) H  10                  0.00156     1.00263   
   205. RY*(   2) H  10                  0.00023     2.25792   
   206. RY*(   3) H  10                  0.00009     1.77099   
   207. RY*(   4) H  10                  0.00005     2.12304   
   208. RY*(   5) H  10                  0.00004     2.49410   
   209. RY*(   1) C  11                  0.00675     1.03915   
   210. RY*(   2) C  11                  0.00579     1.30949   
   211. RY*(   3) C  11                  0.00126     1.14651   
   212. RY*(   4) C  11                  0.00093     1.31467   
   213. RY*(   5) C  11                  0.00068     1.53101   
   214. RY*(   6) C  11                  0.00066     1.21066   
   215. RY*(   7) C  11                  0.00046     1.23028   
   216. RY*(   8) C  11                  0.00028     1.58858   
   217. RY*(   9) C  11                  0.00009     2.64118   
   218. RY*(  10) C  11                  0.00007     2.25572   
   219. RY*(  11) C  11                  0.00006     2.60235   
   220. RY*(  12) C  11                  0.00007     5.32921   
   221. RY*(  13) C  11                  0.00004     0.58495   
   222. RY*(  14) C  11                  0.00003     1.79237   
   223. RY*(  15) C  11                  0.00000     2.95649   
   224. RY*(  16) C  11                  0.00001     4.72003   
   225. RY*(  17) C  11                  0.00000    17.90104   
   226. RY*(   1) C  12                  0.00904     1.28724   
   227. RY*(   2) C  12                  0.00468     1.01447   
   228. RY*(   3) C  12                  0.00093     1.34114   
   229. RY*(   4) C  12                  0.00080     1.74151   
   230. RY*(   5) C  12                  0.00054     0.80180   
   231. RY*(   6) C  12                  0.00042     1.12070   
   232. RY*(   7) C  12                  0.00012     3.92812   
   233. RY*(   8) C  12                  0.00009     0.72628   
   234. RY*(   9) C  12                  0.00010     2.41223   
   235. RY*(  10) C  12                  0.00006     2.49159   
   236. RY*(  11) C  12                  0.00003     1.44215   
   237. RY*(  12) C  12                  0.00001     1.50643   
   238. RY*(  13) C  12                  0.00001     4.03439   
   239. RY*(  14) C  12                  0.00000     2.94824   
   240. RY*(  15) C  12                  0.00000     1.49156   
   241. RY*(  16) C  12                  0.00000    21.53845   
   242. RY*(  17) C  12                  0.00001     2.92661   
   243. RY*(   1) C  13                  0.00695     0.65152   
   244. RY*(   2) C  13                  0.00277     1.08239   
   245. RY*(   3) C  13                  0.00112     0.76605   
   246. RY*(   4) C  13                  0.00093     1.04632   
   247. RY*(   5) C  13                  0.00064     1.03861   
   248. RY*(   6) C  13                  0.00032     1.51357   
   249. RY*(   7) C  13                  0.00019     0.71006   
   250. RY*(   8) C  13                  0.00016     1.60786   
   251. RY*(   9) C  13                  0.00010     3.86997   
   252. RY*(  10) C  13                  0.00007     1.08976   
   253. RY*(  11) C  13                  0.00004     2.77659   
   254. RY*(  12) C  13                  0.00002     3.64017   
   255. RY*(  13) C  13                  0.00001     1.97786   
   256. RY*(  14) C  13                  0.00000    20.03600   
   257. RY*(  15) C  13                  0.00000     1.33176   
   258. RY*(  16) C  13                  0.00000     2.87696   
   259. RY*(  17) C  13                  0.00000     2.55439   
   260. RY*(   1) C  14                  0.00535     1.10467   
   261. RY*(   2) C  14                  0.00184     1.33388   
   262. RY*(   3) C  14                  0.00104     0.58383   
   263. RY*(   4) C  14                  0.00077     1.10444   
   264. RY*(   5) C  14                  0.00066     1.74244   
   265. RY*(   6) C  14                  0.00029     1.64842   
   266. RY*(   7) C  14                  0.00021     0.88899   
   267. RY*(   8) C  14                  0.00016     0.61823   
   268. RY*(   9) C  14                  0.00013     1.03850   
   269. RY*(  10) C  14                  0.00009     4.06856   
   270. RY*(  11) C  14                  0.00008     2.24364   
   271. RY*(  12) C  14                  0.00003     3.74136   
   272. RY*(  13) C  14                  0.00002     1.59307   
   273. RY*(  14) C  14                  0.00002     2.39329   
   274. RY*(  15) C  14                  0.00000    20.62877   
   275. RY*(  16) C  14                  0.00000     2.91893   
   276. RY*(  17) C  14                  0.00001     2.09325   
   277. RY*(   1) C  15                  0.00522     1.10631   
   278. RY*(   2) C  15                  0.00350     1.03014   
   279. RY*(   3) C  15                  0.00137     1.00391   
   280. RY*(   4) C  15                  0.00133     0.89685   
   281. RY*(   5) C  15                  0.00049     1.45613   
   282. RY*(   6) C  15                  0.00036     1.56156   
   283. RY*(   7) C  15                  0.00030     0.64702   
   284. RY*(   8) C  15                  0.00026     1.76551   
   285. RY*(   9) C  15                  0.00013     2.80839   
   286. RY*(  10) C  15                  0.00011     2.55730   
   287. RY*(  11) C  15                  0.00004     2.18282   
   288. RY*(  12) C  15                  0.00000     2.90711   
   289. RY*(  13) C  15                  0.00001     2.92583   
   290. RY*(  14) C  15                  0.00000    21.75670   
   291. RY*(  15) C  15                  0.00001     1.05953   
   292. RY*(  16) C  15                  0.00001     2.19213   
   293. RY*(  17) C  15                  0.00000     1.52123   
   294. RY*(   1) C  16                  0.00915     1.06817   
   295. RY*(   2) C  16                  0.00674     1.06197   
   296. RY*(   3) C  16                  0.00228     1.33344   
   297. RY*(   4) C  16                  0.00172     1.53690   
   298. RY*(   5) C  16                  0.00079     1.72561   
   299. RY*(   6) C  16                  0.00057     2.33097   
   300. RY*(   7) C  16                  0.00034     0.74855   
   301. RY*(   8) C  16                  0.00022     1.59222   
   302. RY*(   9) C  16                  0.00020     0.95662   
   303. RY*(  10) C  16                  0.00008     4.27664   
   304. RY*(  11) C  16                  0.00004     1.49416   
   305. RY*(  12) C  16                  0.00002     1.99988   
   306. RY*(  13) C  16                  0.00001     0.88162   
   307. RY*(  14) C  16                  0.00001     3.47259   
   308. RY*(  15) C  16                  0.00000    21.21406   
   309. RY*(  16) C  16                  0.00000     0.97133   
   310. RY*(  17) C  16                  0.00000     2.39948   
   311. RY*(   1)Cl  17                  0.00423     0.76976   
   312. RY*(   2)Cl  17                  0.00290     0.70055   
   313. RY*(   3)Cl  17                  0.00157     0.53261   
   314. RY*(   4)Cl  17                  0.00023     0.71775   
   315. RY*(   5)Cl  17                  0.00014     0.98126   
   316. RY*(   6)Cl  17                  0.00007     0.77534   
   317. RY*(   7)Cl  17                  0.00004     2.72443   
   318. RY*(   8)Cl  17                  0.00002     0.97752   
   319. RY*(   9)Cl  17                  0.00000   207.53309   
   320. RY*(  10)Cl  17                  0.00000     3.05477   
   321. RY*(  11)Cl  17                  0.00000     5.26382   
   322. RY*(  12)Cl  17                  0.00000    23.13695   
   323. RY*(  13)Cl  17                  0.00000     1.05129   
   324. RY*(  14)Cl  17                  0.00001     0.77230   
   325. RY*(  15)Cl  17                  0.00000     4.92022   
   326. RY*(  16)Cl  17                  0.00000    23.23735   
   327. RY*(  17)Cl  17                  0.00001     1.64509   
   328. RY*(  18)Cl  17                  0.00000    18.02781   
   329. RY*(  19)Cl  17                  0.00000     0.87263   
   330. RY*(  20)Cl  17                  0.00000    23.68878   
   331. RY*(  21)Cl  17                  0.00000     1.02214   
   332. RY*(   1) H  18                  0.00121     0.89701   
   333. RY*(   2) H  18                  0.00021     2.17892   
   334. RY*(   3) H  18                  0.00013     1.72176   
   335. RY*(   4) H  18                  0.00010     2.07970   
   336. RY*(   5) H  18                  0.00004     2.66064   
   337. RY*(   1) H  19                  0.00073     1.09377   
   338. RY*(   2) H  19                  0.00017     2.09497   
   339. RY*(   3) H  19                  0.00017     1.73555   
   340. RY*(   4) H  19                  0.00006     2.54579   
   341. RY*(   5) H  19                  0.00006     2.25496   
   342. RY*(   1) H  20                  0.00257     0.72566   
   343. RY*(   2) H  20                  0.00024     2.19803   
   344. RY*(   3) H  20                  0.00009     2.07840   
   345. RY*(   4) H  20                  0.00010     0.13343   
   346. RY*(   5) H  20                  0.00006     2.00222   
   347. BD*(   1) C   1 - C   2          0.05883     0.72239   
   348. BD*(   1) C   1 - C   4          0.06684     0.69838   
   349. BD*(   2) C   1 - C   4          0.50367     0.15392  352(v),359(v),188(v),63(g)
                                                    166(v),114(g),67(g),134(v)
                                                    83(v),118(g)
   350. BD*(   1) C   1 - O   9          0.01516     0.73924   
   351. BD*(   1) C   2 - C   3          0.02009     0.66519   
   352. BD*(   2) C   2 - C   3          0.35125     0.15265  349(v),359(v),80(g),99(g)
                                                    363(r),92(g)
   353. BD*(   1) C   2 - H  10          0.01652     0.58146   
   354. BD*(   1) C   3 - C   6          0.02791     0.64851   
   355. BD (   1) C   3 - C  13          0.32735    -0.05529  347(v),351(g),358(v),354(g)
                                                    365(g),353(v),372(v),367(g)
                                                    362(v),361(v)
   356. BD*(   1) C   4 - C   5          0.02445     0.67455   
   357. BD*(   1) C   4 -Cl   8          0.02580     0.33253   
   358. BD*(   1) C   5 - C   6          0.02213     0.70675   
   359. BD*(   2) C   5 - C   6          0.46217     0.14942  352(v),349(v),363(v),131(g)
                                                    370(r),147(g),134(g),150(g)
                                                    97(v)
   360. BD*(   1) C   5 - H   7          0.01713     0.58699   
   361. BD*(   1) C   6 - C  11          0.04950     0.52749   
   362. BD*(   1) C  11 - C  12          0.03310     0.72166   
   363. BD*(   2) C  11 - C  12          0.37608     0.16338  370(v),368(v),359(v),228(g)
                                                    352(r),213(g),262(v)
   364. BD*(   1) C  11 - C  14          0.01923     0.66887   
   365. BD*(   1) C  12 - C  13          0.02003     0.72370   
   366. BD*(   1) C  12 - H  20          0.03125     0.61786   
   367. BD*(   1) C  13 - C  16          0.03737     0.72698   
   368. BD*(   2) C  13 - C  16          0.34781     0.17401  363(v),370(v),345(r),246(g)
                                                    296(g),311(v),280(v),231(v)
   369. BD*(   1) C  14 - C  15          0.01478     0.69562   
   370. BD*(   2) C  14 - C  15          0.36053     0.15852  363(v),368(v),262(g),373(g)
                                                    281(g),344(r),359(r),229(r)
                                                    238(r),242(r)
   371. BD*(   1) C  14 - H  19          0.01105     0.62157   
   372. BD*(   1) C  15 - C  16          0.03614     0.83250   
   373. BD*(   1) C  15 - H  18          0.01785     5.61825   
   374. BD*(   1) C  16 -Cl  17          0.05887     2.16008   
       -------------------------------
              Total Lewis  114.90844  ( 95.7570%)
        Valence non-Lewis    4.85048  (  4.0421%)
        Rydberg non-Lewis    0.24108  (  0.2009%)
       -------------------------------
            Total unit  1  120.00000  (100.0000%)
           Charge unit  1   -1.00000
 Leave Link  607 at Wed Jul  6 06:30:01 2022, MaxMem=   671088640 cpu:              10.4 elap:               2.1
 (Enter /gpfs/software/gaussian16/sse4/tar/g16/l701.exe)
 ... and contract with generalized density number  0.
 Compute integral first derivatives.
 Leave Link  701 at Wed Jul  6 06:31:59 2022, MaxMem=   671088640 cpu:               0.7 elap:              44.6
 (Enter /gpfs/software/gaussian16/sse4/tar/g16/l702.exe)
 L702 exits ... SP integral derivatives will be done elsewhere.
 Leave Link  702 at Wed Jul  6 06:32:14 2022, MaxMem=   671088640 cpu:               0.1 elap:               0.0
 (Enter /gpfs/software/gaussian16/sse4/tar/g16/l703.exe)
 Integral derivatives from FoFJK, PRISM(SPDF).
 Compute integral first derivatives, UseDBF=F ICtDFT=           0.
 Calling FoFJK, ICntrl=      2127 FMM=F ISym2X=0 I1Cent= 0 IOpClX= 0 NMat=1 NMatS=1 NMatT=0.
 FoFJK:  IHMeth= 1 ICntrl=    2127 DoSepK=F KAlg= 0 I1Cent=           0 FoldK=F
 IRaf=         0 NMat=       1 IRICut=       1 DoRegI=T DoRafI=F ISym2E= 0 IDoP0=0 IntGTp=1.
 FoFCou: FMM=F IPFlag=           0 FMFlag=      100000 FMFlg1=         800
         NFxFlg=           0 DoJE=F BraDBF=F KetDBF=F FulRan=T
         wScrn=  0.000000 ICntrl=      2127 IOpCl=  0 I1Cent=           0 NGrid=           0
         NMat0=    1 NMatS0=      1 NMatT0=    0 NMatD0=    1 NMtDS0=    0 NMtDT0=    0
 Symmetry not used in FoFCou.
 Leave Link  703 at Wed Jul  6 06:33:58 2022, MaxMem=   671088640 cpu:             148.5 elap:              60.1
 (Enter /gpfs/software/gaussian16/sse4/tar/g16/l716.exe)
 Dipole        =-1.74262422D+00-1.19740961D+00-8.92326291D-05
 ***** Axes restored to original set *****
 -------------------------------------------------------------------
 Center     Atomic                   Forces (Hartrees/Bohr)
 Number     Number              X              Y              Z
 -------------------------------------------------------------------
      1        6          -0.048837270    0.034699091   -0.005189313
      2        6           0.083634728   -0.074016287    0.024039738
      3        6          -0.052683701    0.058309319   -0.027304681
      4        6           0.039647403    0.004582464   -0.029952659
      5        6          -0.046835756    0.011133815    0.018154213
      6        6           0.035500769   -0.043631486    0.022953131
      7        1           0.005659407   -0.004310050    0.000905418
      8       17          -0.004811269    0.005321144   -0.002494387
      9        8           0.027481676   -0.005703698   -0.011499076
     10        1           0.006319642    0.001750862   -0.005823719
     11        6          -0.000377653    0.021810283   -0.022510939
     12        6           0.042369432   -0.016635117   -0.009566602
     13        6          -0.028845283    0.016222152    0.001393178
     14        6           0.000743063   -0.004967406    0.004696504
     15        6          -0.030619936    0.019188812   -0.000551350
     16        6          -0.014270620   -0.026916617    0.037137614
     17       17           0.017833850   -0.004523980   -0.006613261
     18        1          -0.010317701    0.001753685    0.004720747
     19        1          -0.007104099    0.002385590    0.002011560
     20        1          -0.014486683    0.003547424    0.005493883
 -------------------------------------------------------------------
 Cartesian Forces:  Max     0.083634728 RMS     0.026537108
 Leave Link  716 at Wed Jul  6 06:35:14 2022, MaxMem=   671088640 cpu:               0.1 elap:              15.5
 (Enter /gpfs/software/gaussian16/sse4/tar/g16/l103.exe)

 GradGradGradGradGradGradGradGradGradGradGradGradGradGradGradGradGradGrad
 Berny optimization.
 FormGI is forming the generalized inverse of G from B-inverse, IUseBI=4.
 Internal  Forces:  Max     0.073027249 RMS     0.016822729
 Search for a local minimum.
 Step number   1 out of a maximum of  107
 All quantities printed in internal units (Hartrees-Bohrs-Radians)
 RMS Force = .16823D-01 SwitMx=.10000D-02 MixMth= 1
 Mixed Optimization -- RFO/linear search
 Second derivative matrix not updated -- first step.
 ITU=  0
     Eigenvalues ---    0.00230   0.01228   0.01239   0.01632   0.01713
     Eigenvalues ---    0.01726   0.01793   0.01888   0.01940   0.01975
     Eigenvalues ---    0.02006   0.02029   0.02043   0.02076   0.02141
     Eigenvalues ---    0.02270   0.02442   0.16000   0.16000   0.16000
     Eigenvalues ---    0.16000   0.16000   0.22318   0.22928   0.23393
     Eigenvalues ---    0.23879   0.24566   0.25000   0.25000   0.25000
     Eigenvalues ---    0.25000   0.25000   0.25000   0.27827   0.31913
     Eigenvalues ---    0.33142   0.34037   0.34090   0.34703   0.35128
     Eigenvalues ---    0.36050   0.37793   0.38022   0.40082   0.40315
     Eigenvalues ---    0.40786   0.42593   0.43226   0.43936   0.44551
     Eigenvalues ---    0.45768   0.46759   0.51102   0.76633
 RFO step:  Lambda=-6.44574542D-02 EMin= 2.30000000D-03
 Linear search not attempted -- first point.
 Maximum step size (   0.300) exceeded in Quadratic search.
    -- Step size scaled by   0.745
 Iteration  1 RMS(Cart)=  0.09501468 RMS(Int)=  0.00181783
 Iteration  2 RMS(Cart)=  0.00255005 RMS(Int)=  0.00020342
 Iteration  3 RMS(Cart)=  0.00000280 RMS(Int)=  0.00020341
 Iteration  4 RMS(Cart)=  0.00000000 RMS(Int)=  0.00020341
 ITry= 1 IFail=0 DXMaxC= 4.00D-01 DCOld= 1.00D+10 DXMaxT= 3.00D-01 DXLimC= 3.00D+00 Rises=F
 Variable       Old X    -DE/DX   Delta X   Delta X   Delta X     New X
                                 (Linear)    (Quad)   (Total)
    R1        2.62847   0.05346   0.00000   0.07640   0.07621   2.70468
    R2        2.67357   0.01642   0.00000   0.02759   0.02719   2.70077
    R3        2.39784  -0.03033   0.00000  -0.02721  -0.02721   2.37063
    R4        2.71171  -0.07303   0.00000  -0.11720  -0.11699   2.59472
    R5        2.07179  -0.00783   0.00000  -0.01440  -0.01440   2.05738
    R6        2.70079  -0.05028   0.00000  -0.08191  -0.08151   2.61927
    R7        2.70048  -0.03910   0.00000  -0.06048  -0.06067   2.63981
    R8        3.28003   0.00750   0.00000   0.01457   0.01457   3.29459
    R9        2.63943   0.00674   0.00000   0.00742   0.00762   2.64705
   R10        2.05468  -0.00174   0.00000  -0.00311  -0.00311   2.05156
   R11        2.92518  -0.04927   0.00000  -0.10714  -0.10714   2.81805
   R12        2.65026  -0.00249   0.00000  -0.00543  -0.00520   2.64507
   R13        2.72984  -0.03990   0.00000  -0.06599  -0.06583   2.66401
   R14        2.66460  -0.04387   0.00000  -0.06608  -0.06601   2.59859
   R15        2.06160   0.00609   0.00000   0.01103   0.01103   2.07263
   R16        2.63583  -0.01630   0.00000  -0.02244  -0.02260   2.61324
   R17        2.68622  -0.03070   0.00000  -0.04568  -0.04575   2.64047
   R18        2.04004   0.00420   0.00000   0.00737   0.00737   2.04741
   R19        2.57612   0.03513   0.00000   0.04616   0.04593   2.62205
   R20        2.07268  -0.00696   0.00000  -0.01282  -0.01282   2.05986
   R21        3.25802   0.01953   0.00000   0.03677   0.03677   3.29479
    A1        1.93806   0.00235   0.00000   0.01629   0.01558   1.95364
    A2        2.13920  -0.00109   0.00000  -0.00795  -0.00759   2.13161
    A3        2.20593  -0.00126   0.00000  -0.00834  -0.00799   2.19794
    A4        2.15633  -0.02216   0.00000  -0.05329  -0.05336   2.10298
    A5        1.99305   0.01516   0.00000   0.04021   0.04025   2.03330
    A6        2.13380   0.00699   0.00000   0.01308   0.01311   2.14691
    A7        2.17994   0.02987   0.00000   0.06374   0.06454   2.24448
    A8        2.20507  -0.01420   0.00000  -0.02651  -0.02714   2.17793
    A9        2.04665   0.00509   0.00000   0.00849   0.00881   2.05546
   A10        2.03146   0.00911   0.00000   0.01802   0.01833   2.04980
   A11        2.14085   0.00061   0.00000  -0.00036  -0.00037   2.14048
   A12        1.99871   0.00684   0.00000   0.02392   0.02392   2.02263
   A13        2.14362  -0.00745   0.00000  -0.02355  -0.02355   2.12007
   A14        1.94612   0.00352   0.00000   0.00013   0.00075   1.94687
   A15        2.18305  -0.00861   0.00000  -0.01629  -0.01660   2.16645
   A16        2.15401   0.00508   0.00000   0.01616   0.01585   2.16986
   A17        2.14064  -0.02473   0.00000  -0.05690  -0.05711   2.08353
   A18        2.17180  -0.00288   0.00000  -0.00512  -0.00533   2.16647
   A19        1.97074   0.02760   0.00000   0.06203   0.06245   2.03319
   A20        2.13775  -0.00272   0.00000  -0.01180  -0.01149   2.12626
   A21        2.14604  -0.01378   0.00000  -0.04436  -0.04451   2.10153
   A22        1.99940   0.01649   0.00000   0.05615   0.05600   2.05539
   A23        2.13325  -0.00915   0.00000  -0.02194  -0.02207   2.11118
   A24        2.17310  -0.01907   0.00000  -0.04774  -0.04765   2.12545
   A25        2.12148   0.00288   0.00000   0.00179   0.00174   2.12322
   A26        1.98861   0.01619   0.00000   0.04596   0.04591   2.03452
   A27        2.08221  -0.00059   0.00000   0.00518   0.00487   2.08708
   A28        2.15895  -0.00916   0.00000  -0.03400  -0.03384   2.12511
   A29        2.04203   0.00976   0.00000   0.02882   0.02897   2.07100
   A30        2.06933   0.00393   0.00000   0.01428   0.01388   2.08321
   A31        2.13041  -0.00336   0.00000  -0.01046  -0.01026   2.12015
   A32        2.08344  -0.00056   0.00000  -0.00382  -0.00362   2.07982
    D1        0.00017  -0.00001   0.00000  -0.00006  -0.00006   0.00011
    D2       -3.14141  -0.00001   0.00000  -0.00009  -0.00009  -3.14150
    D3       -3.14149   0.00000   0.00000   0.00002   0.00002  -3.14147
    D4        0.00011  -0.00000   0.00000  -0.00001  -0.00001   0.00010
    D5       -0.00017   0.00001   0.00000   0.00005   0.00005  -0.00011
    D6        3.14139   0.00001   0.00000   0.00005   0.00005   3.14144
    D7        3.14150  -0.00000   0.00000  -0.00004  -0.00004   3.14146
    D8       -0.00013  -0.00000   0.00000  -0.00004  -0.00004  -0.00017
    D9        0.00005   0.00000   0.00000   0.00000   0.00000   0.00005
   D10       -3.14156   0.00000   0.00000   0.00004   0.00004  -3.14152
   D11       -0.00028   0.00001   0.00000   0.00007   0.00007  -0.00020
   D12        3.14138   0.00001   0.00000   0.00007   0.00007   3.14145
   D13       -0.00007   0.00000   0.00000   0.00003   0.00003  -0.00004
   D14        3.14149  -0.00000   0.00000  -0.00002  -0.00002   3.14146
   D15        3.14156   0.00000   0.00000   0.00003   0.00003   3.14159
   D16       -0.00007  -0.00000   0.00000  -0.00002  -0.00002  -0.00009
   D17        0.00028  -0.00001   0.00000  -0.00009  -0.00009   0.00019
   D18       -3.14137  -0.00001   0.00000  -0.00009  -0.00009  -3.14146
   D19       -3.14128  -0.00000   0.00000  -0.00004  -0.00004  -3.14131
   D20        0.00026  -0.00000   0.00000  -0.00004  -0.00004   0.00022
   D21       -0.00007   0.00000   0.00000   0.00000   0.00000  -0.00006
   D22        3.14159   0.00000   0.00000   0.00000   0.00000  -3.14159
   D23       -3.14159   0.00000   0.00000   0.00000   0.00000  -3.14159
   D24        0.00007  -0.00000   0.00000  -0.00000  -0.00000   0.00007
   D25        3.14138   0.00000   0.00000   0.00003   0.00003   3.14141
   D26       -0.00027   0.00000   0.00000   0.00003   0.00003  -0.00024
   D27       -0.00027   0.00000   0.00000   0.00003   0.00003  -0.00024
   D28        3.14126   0.00000   0.00000   0.00003   0.00003   3.14130
   D29       -3.14139  -0.00001   0.00000  -0.00005  -0.00005  -3.14144
   D30        0.00027  -0.00001   0.00000  -0.00005  -0.00005   0.00022
   D31        0.00027  -0.00001   0.00000  -0.00005  -0.00005   0.00021
   D32       -3.14126  -0.00001   0.00000  -0.00005  -0.00005  -3.14131
   D33        0.00008  -0.00000   0.00000   0.00000   0.00000   0.00008
   D34       -3.14146  -0.00000   0.00000   0.00000   0.00000  -3.14146
   D35        0.00016  -0.00001   0.00000  -0.00004  -0.00004   0.00012
   D36       -3.14150   0.00000   0.00000   0.00001   0.00001  -3.14148
   D37       -0.00005   0.00000   0.00000   0.00003   0.00003  -0.00002
   D38        3.14156   0.00000   0.00000   0.00001   0.00001   3.14157
   D39        3.14148   0.00000   0.00000   0.00003   0.00003   3.14151
   D40       -0.00009  -0.00000   0.00000   0.00000   0.00000  -0.00009
   D41       -0.00017   0.00000   0.00000   0.00002   0.00002  -0.00015
   D42        3.14149  -0.00000   0.00000  -0.00003  -0.00003   3.14146
   D43        3.14141   0.00000   0.00000   0.00004   0.00004   3.14145
   D44       -0.00012  -0.00000   0.00000  -0.00001  -0.00001  -0.00013
         Item               Value     Threshold  Converged?
 Maximum Force            0.073027     0.000450     NO 
 RMS     Force            0.016823     0.000300     NO 
 Maximum Displacement     0.400029     0.001800     NO 
 RMS     Displacement     0.096214     0.001200     NO 
 Predicted change in Energy=-3.305097D-02
 Lowest energy point so far.  Saving SCF results.
 GradGradGradGradGradGradGradGradGradGradGradGradGradGradGradGradGradGrad

 Leave Link  103 at Wed Jul  6 06:35:14 2022, MaxMem=   671088640 cpu:               0.1 elap:               0.0
 (Enter /gpfs/software/gaussian16/sse4/tar/g16/l202.exe)
                          Input orientation:                          
 ---------------------------------------------------------------------
 Center     Atomic      Atomic             Coordinates (Angstroms)
 Number     Number       Type             X           Y           Z
 ---------------------------------------------------------------------
      1          6           0       -8.024902   -1.641768    6.812309
      2          6           0       -7.141399   -2.653663    7.306256
      3          6           0       -5.911423   -2.847658    6.727609
      4          6           0       -7.458251   -0.929863    5.710192
      5          6           0       -6.195551   -1.177074    5.166247
      6          6           0       -5.341396   -2.171151    5.660570
      7          1           0       -5.908903   -0.548600    4.328711
      8         17           0       -8.409174    0.340900    4.988784
      9          8           0       -9.154922   -1.438034    7.317555
     10          1           0       -7.500244   -3.242967    8.148434
     11          6           0       -3.987597   -2.466792    5.109538
     12          6           0       -3.219685   -3.485936    5.684725
     13          6           0       -1.965575   -3.800974    5.216853
     14          6           0       -3.407818   -1.778741    4.024277
     15          6           0       -2.133675   -2.097122    3.547224
     16          6           0       -1.411174   -3.116324    4.150922
     17         17           0        0.177555   -3.504677    3.546755
     18          1           0       -1.685692   -1.564914    2.708039
     19          1           0       -3.928304   -0.975127    3.517185
     20          1           0       -3.608329   -4.062526    6.532926
 ---------------------------------------------------------------------
                    Distance matrix (angstroms):
                    1          2          3          4          5
     1  C    0.000000
     2  C    1.431255   0.000000
     3  C    2.434777   1.373065   0.000000
     4  C    1.429183   2.370506   2.665661   0.000000
     5  C    2.504394   2.766691   2.304220   1.396926   0.000000
     6  C    2.967820   2.486184   1.386061   2.454452   1.400758
     7  H    3.441037   3.849170   3.322708   2.110529   1.085640
     8  Cl   2.721007   3.993161   4.407853   1.743422   2.689957
     9  O    1.254482   2.352054   3.585438   2.391766   3.667984
    10  H    2.150427   1.088721   2.167802   3.361137   3.855331
    11  C    4.458692   3.847981   2.542503   3.842965   2.557664
    12  C    5.269015   4.324567   2.956427   4.949707   3.802031
    13  C    6.627450   5.698340   4.331387   6.217407   4.977962
    14  C    5.395309   5.047426   3.836486   4.468659   3.072060
    15  C    6.750902   6.286283   4.994950   5.864472   4.468395
    16  C    7.280021   6.557871   5.192662   6.616576   5.261353
    17  Cl   9.023003   8.271951   6.901099   8.343600   6.975454
    18  H    7.552253   7.217597   5.971530   6.537480   5.150925
    19  H    5.299469   5.243903   4.212595   4.155942   2.810800
    20  H    5.044228   3.881432   2.611139   5.031139   4.109423
                    6          7          8          9         10
     6  C    0.000000
     7  H    2.174531   0.000000
     8  Cl   4.021562   2.734641   0.000000
     9  O    4.222090   4.501213   3.023891   0.000000
    10  H    3.463940   4.937841   4.863501   2.585751   0.000000
    11  C    1.491245   2.824990   5.239090   5.712699   4.709143
    12  C    2.496177   4.206972   6.485353   6.487455   4.944904
    13  C    3.774834   5.188118   7.663361   7.853862   6.287933
    14  C    2.563233   2.803811   5.516948   6.632569   5.991709
    15  C    3.842028   4.154634   6.885051   7.996730   7.161295
    16  C    4.314978   5.182122   7.850249   8.532869   7.285116
    17  Cl   6.058492   6.811374   9.518394  10.275460   8.955029
    18  H    4.738052   4.636268   7.351132   8.777991   8.137738
    19  H    2.832208   2.182492   4.896502   6.478783   6.272984
    20  H    2.709580   4.743298   6.694971   6.186137   4.292847
                   11         12         13         14         15
    11  C    0.000000
    12  C    1.399708   0.000000
    13  C    2.424898   1.375116   0.000000
    14  C    1.409734   2.388932   2.755309   0.000000
    15  C    2.452449   2.770764   2.391449   1.397278   0.000000
    16  C    2.824675   2.399975   1.382865   2.406606   1.387527
    17  Cl   4.568149   4.014039   2.733135   4.007715   2.706104
    18  H    3.446643   3.860585   3.372305   2.178054   1.090030
    19  H    2.182697   3.391833   3.837523   1.083441   2.116711
    20  H    2.171692   1.096789   2.121108   3.398411   3.866760
                   16         17         18         19         20
    16  C    0.000000
    17  Cl   1.743530   0.000000
    18  H    2.136385   2.817412   0.000000
    19  H    3.364861   4.822611   2.455988   0.000000
    20  H    3.375905   4.854002   4.956244   4.327714   0.000000
 Stoichiometry    C12H5Cl2O(1-)
 Framework group  C1[X(C12H5Cl2O)]
 Deg. of freedom    54
 Full point group                 C1      NOp   1
 RotChk:  IX=0 Diff= 1.99D-02
 Largest Abelian subgroup         C1      NOp   1
 Largest concise Abelian subgroup C1      NOp   1
                         Standard orientation:                         
 ---------------------------------------------------------------------
 Center     Atomic      Atomic             Coordinates (Angstroms)
 Number     Number       Type             X           Y           Z
 ---------------------------------------------------------------------
      1          6           0        3.500391    0.894515    0.000003
      2          6           0        2.528527    1.945215   -0.000141
      3          6           0        1.186858    1.653268   -0.000159
      4          6           0        2.889686   -0.397617   -0.000034
      5          6           0        1.511874   -0.627915   -0.000059
      6          6           0        0.572234    0.410931    0.000002
      7          1           0        1.205367   -1.669388   -0.000211
      8         17           0        3.937294   -1.791187   -0.000110
      9          8           0        4.733321    1.126047    0.000157
     10          1           0        2.913947    2.963432   -0.000212
     11          6           0       -0.905195    0.208403    0.000138
     12          6           0       -1.751126    1.323563    0.000180
     13          6           0       -3.120236    1.195176    0.000090
     14          6           0       -1.530334   -1.055144    0.000303
     15          6           0       -2.921282   -1.187983    0.000245
     16          6           0       -3.717852   -0.051889    0.000047
     17         17           0       -5.452235   -0.230239   -0.000229
     18          1           0       -3.404320   -2.165143    0.000350
     19          1           0       -0.955804   -1.973707    0.000544
     20          1           0       -1.333027    2.337535    0.000338
 ---------------------------------------------------------------------
 Rotational constants (GHZ):           1.5527466           0.1807136           0.1618741
 Leave Link  202 at Wed Jul  6 06:35:14 2022, MaxMem=   671088640 cpu:               0.1 elap:               0.0
 (Enter /gpfs/software/gaussian16/sse4/tar/g16/l301.exe)
 Standard basis: 6-311+G(d,p) (5D, 7F)
 Ernie: Thresh=  0.10000D-02 Tol=  0.10000D-05 Strict=F.
 There are   391 symmetry adapted cartesian basis functions of A   symmetry.
 There are   376 symmetry adapted basis functions of A   symmetry.
   376 basis functions,   614 primitive gaussians,   391 cartesian basis functions
    60 alpha electrons       60 beta electrons
       nuclear repulsion energy       999.0704919437 Hartrees.
 IExCor= 4336 DFT=T Ex+Corr=M062X ExCW=0 ScaHFX=  0.540000
 ScaDFX=  1.000000  1.000000  1.000000  1.000000 ScalE2=  1.000000  1.000000
 IRadAn=      5 IRanWt=     -1 IRanGd=            0 ICorTp=0 IEmpDi=  4
 NAtoms=   20 NActive=   20 NUniq=   20 SFac= 1.00D+00 NAtFMM=   60 NAOKFM=F Big=F
 Integral buffers will be    131072 words long.
 Raffenetti 2 integral format.
 Two-electron integral symmetry is turned on.
 Leave Link  301 at Wed Jul  6 06:35:14 2022, MaxMem=   671088640 cpu:               0.3 elap:               0.1
 (Enter /gpfs/software/gaussian16/sse4/tar/g16/l302.exe)
 NPDir=0 NMtPBC=     1 NCelOv=     1 NCel=       1 NClECP=     1 NCelD=      1
         NCelK=      1 NCelE2=     1 NClLst=     1 CellRange=     0.0.
 One-electron integrals computed using PRISM.
 One-electron integral symmetry used in STVInt
 NBasis=   376 RedAO= T EigKep=  1.19D-06  NBF=   376
 NBsUse=   372 1.00D-06 EigRej=  7.57D-07 NBFU=   372
 Precomputing XC quadrature grid using
 IXCGrd= 4 IRadAn=           5 IRanWt=          -1 IRanGd=           0 AccXCQ= 0.00D+00.
 Generated NRdTot=       0 NPtTot=           0 NUsed=           0 NTot=          32
 NSgBfM=   383   383   383   383   383 MxSgAt=    20 MxSgA2=    20.
 Leave Link  302 at Wed Jul  6 06:35:14 2022, MaxMem=   671088640 cpu:               1.7 elap:               0.4
 (Enter /gpfs/software/gaussian16/sse4/tar/g16/l303.exe)
 DipDrv:  MaxL=1.
 Leave Link  303 at Wed Jul  6 06:35:14 2022, MaxMem=   671088640 cpu:               0.2 elap:               0.1
 (Enter /gpfs/software/gaussian16/sse4/tar/g16/l401.exe)
 Initial guess from the checkpoint file:  "checkpoint.chk"
 B after Tr=     0.000000    0.000000   -0.000000
         Rot=    0.999991   -0.000002   -0.000000   -0.004262 Ang=  -0.49 deg.
 Guess basis will be translated and rotated to current coordinates.
 JPrj=2 DoOrth=T DoCkMO=T.
 Generating alternative initial guess.
 ExpMin= 4.38D-02 ExpMax= 1.06D+05 ExpMxC= 3.62D+03 IAcc=2 IRadAn=         4 AccDes= 0.00D+00
 Harris functional with IExCor= 1009 and IRadAn=       4 diagonalized for initial guess.
 HarFok:  IExCor= 1009 AccDes= 0.00D+00 IRadAn=         4 IDoV= 1 UseB2=F ITyADJ=14
 ICtDFT=  3500011 ScaDFX=  1.000000  1.000000  1.000000  1.000000
 FoFCou: FMM=F IPFlag=           0 FMFlag=      100000 FMFlg1=           0
         NFxFlg=           0 DoJE=T BraDBF=F KetDBF=T FulRan=T
         wScrn=  0.000000 ICntrl=       500 IOpCl=  0 I1Cent=   200000004 NGrid=           0
         NMat0=    1 NMatS0=      1 NMatT0=    0 NMatD0=    1 NMtDS0=    0 NMtDT0=    0
 Petite list used in FoFCou.
 Harris En= -1455.09443881083    
 Leave Link  401 at Wed Jul  6 06:35:16 2022, MaxMem=   671088640 cpu:               8.6 elap:               1.7
 (Enter /gpfs/software/gaussian16/sse4/tar/g16/l502.exe)
 Integral symmetry usage will be decided dynamically.
 Closed shell SCF:
 Using DIIS extrapolation, IDIIS=  1040.
 NGot=   671088640 LenX=   670776934 LenY=   670623612
 Requested convergence on RMS density matrix=1.00D-08 within 128 cycles.
 Requested convergence on MAX density matrix=1.00D-06.
 Requested convergence on             energy=1.00D-06.
 No special actions if energy rises.
 Fock matrices will be formed incrementally for  20 cycles.

 Cycle   1  Pass 1  IDiag  1:
 FoFJK:  IHMeth= 1 ICntrl=       0 DoSepK=F KAlg= 0 I1Cent=           0 FoldK=F
 IRaf= 820000000 NMat=       1 IRICut=       1 DoRegI=T DoRafI=F ISym2E= 0 IDoP0=0 IntGTp=1.
 FoFCou: FMM=F IPFlag=           0 FMFlag=      100000 FMFlg1=           0
         NFxFlg=           0 DoJE=F BraDBF=F KetDBF=F FulRan=T
         wScrn=  0.000000 ICntrl=         0 IOpCl=  0 I1Cent=           0 NGrid=           0
         NMat0=    1 NMatS0=      1 NMatT0=    0 NMatD0=    1 NMtDS0=    0 NMtDT0=    0
 Symmetry not used in FoFCou.
 E= -1455.63304741020    
 DIIS: error= 5.99D-03 at cycle   1 NSaved=   1.
 NSaved= 1 IEnMin= 1 EnMin= -1455.63304741020     IErMin= 1 ErrMin= 5.99D-03
 ErrMax= 5.99D-03  0.00D+00 EMaxC= 1.00D-01 BMatC= 2.44D-02 BMatP= 2.44D-02
 IDIUse=3 WtCom= 9.40D-01 WtEn= 5.99D-02
 Coeff-Com:  0.100D+01
 Coeff-En:   0.100D+01
 Coeff:      0.100D+01
 Gap=     0.403 Goal=   None    Shift=    0.000
 GapD=    0.403 DampG=2.000 DampE=1.000 DampFc=2.0000 IDamp=-1.
 RMSDP=1.81D-02 MaxDP=1.49D+00              OVMax= 6.15D-02

 Cycle   2  Pass 1  IDiag  1:
 RMSU=  1.56D-02    CP:  1.10D+00
 E= -1455.67106749198     Delta-E=       -0.038020081782 Rises=F Damp=F
 DIIS: error= 2.44D-03 at cycle   2 NSaved=   2.
 NSaved= 2 IEnMin= 2 EnMin= -1455.67106749198     IErMin= 2 ErrMin= 2.44D-03
 ErrMax= 2.44D-03  0.00D+00 EMaxC= 1.00D-01 BMatC= 2.12D-03 BMatP= 2.44D-02
 IDIUse=3 WtCom= 9.76D-01 WtEn= 2.44D-02
 Coeff-Com:  0.506D-01 0.949D+00
 Coeff-En:   0.000D+00 0.100D+01
 Coeff:      0.494D-01 0.951D+00
 Gap=     0.080 Goal=   None    Shift=    0.000
 RMSDP=6.28D-03 MaxDP=6.36D-01 DE=-3.80D-02 OVMax= 8.87D-02

 Cycle   3  Pass 1  IDiag  1:
 RMSU=  4.74D-03    CP:  1.15D+00  1.12D+00
 E= -1455.66365220845     Delta-E=        0.007415283529 Rises=F Damp=F
 DIIS: error= 5.99D-03 at cycle   3 NSaved=   3.
 NSaved= 3 IEnMin= 2 EnMin= -1455.67106749198     IErMin= 2 ErrMin= 2.44D-03
 ErrMax= 5.99D-03  0.00D+00 EMaxC= 1.00D-01 BMatC= 7.93D-03 BMatP= 2.12D-03
 IDIUse=3 WtCom= 1.14D-01 WtEn= 8.86D-01
 Coeff-Com: -0.211D-01 0.694D+00 0.327D+00
 Coeff-En:   0.000D+00 0.761D+00 0.239D+00
 Coeff:     -0.241D-02 0.753D+00 0.249D+00
 Gap=     0.087 Goal=   None    Shift=    0.000
 RMSDP=2.67D-03 MaxDP=1.96D-01 DE= 7.42D-03 OVMax= 1.02D-01

 Cycle   4  Pass 1  IDiag  1:
 RMSU=  1.72D-03    CP:  1.14D+00  1.11D+00  5.79D-01
 E= -1455.67198377872     Delta-E=       -0.008331570265 Rises=F Damp=F
 DIIS: error= 2.99D-03 at cycle   4 NSaved=   4.
 NSaved= 4 IEnMin= 4 EnMin= -1455.67198377872     IErMin= 2 ErrMin= 2.44D-03
 ErrMax= 2.99D-03  0.00D+00 EMaxC= 1.00D-01 BMatC= 1.75D-03 BMatP= 2.12D-03
 IDIUse=3 WtCom= 9.70D-01 WtEn= 2.99D-02
 EnCoef did     4 forward-backward iterations
 Coeff-Com: -0.364D-01 0.477D+00 0.239D+00 0.321D+00
 Coeff-En:   0.000D+00 0.316D+00 0.148D+00 0.536D+00
 Coeff:     -0.353D-01 0.472D+00 0.236D+00 0.327D+00
 Gap=     0.085 Goal=   None    Shift=    0.000
 RMSDP=1.12D-03 MaxDP=6.23D-02 DE=-8.33D-03 OVMax= 3.04D-02

 Cycle   5  Pass 1  IDiag  1:
 RMSU=  9.97D-04    CP:  1.14D+00  1.10D+00  5.60D-01  1.28D+00
 E= -1455.67379901952     Delta-E=       -0.001815240804 Rises=F Damp=F
 DIIS: error= 1.08D-03 at cycle   5 NSaved=   5.
 NSaved= 5 IEnMin= 5 EnMin= -1455.67379901952     IErMin= 5 ErrMin= 1.08D-03
 ErrMax= 1.08D-03  0.00D+00 EMaxC= 1.00D-01 BMatC= 2.03D-04 BMatP= 1.75D-03
 IDIUse=3 WtCom= 9.89D-01 WtEn= 1.08D-02
 Coeff-Com: -0.191D-01 0.160D+00 0.104D+00 0.238D+00 0.516D+00
 Coeff-En:   0.000D+00 0.000D+00 0.000D+00 0.138D+00 0.862D+00
 Coeff:     -0.189D-01 0.159D+00 0.103D+00 0.237D+00 0.520D+00
 Gap=     0.086 Goal=   None    Shift=    0.000
 RMSDP=5.29D-04 MaxDP=3.14D-02 DE=-1.82D-03 OVMax= 8.41D-03

 Cycle   6  Pass 1  IDiag  1:
 RMSU=  3.39D-04    CP:  1.14D+00  1.11D+00  5.73D-01  1.27D+00  7.94D-01
 E= -1455.67400368655     Delta-E=       -0.000204667036 Rises=F Damp=F
 DIIS: error= 2.60D-04 at cycle   6 NSaved=   6.
 NSaved= 6 IEnMin= 6 EnMin= -1455.67400368655     IErMin= 6 ErrMin= 2.60D-04
 ErrMax= 2.60D-04  0.00D+00 EMaxC= 1.00D-01 BMatC= 2.01D-05 BMatP= 2.03D-04
 IDIUse=3 WtCom= 9.97D-01 WtEn= 2.60D-03
 Coeff-Com: -0.196D-02-0.152D-01 0.213D-01 0.204D-01 0.233D+00 0.743D+00
 Coeff-En:   0.000D+00 0.000D+00 0.000D+00 0.000D+00 0.381D-01 0.962D+00
 Coeff:     -0.195D-02-0.152D-01 0.212D-01 0.204D-01 0.232D+00 0.743D+00
 Gap=     0.086 Goal=   None    Shift=    0.000
 RMSDP=1.82D-04 MaxDP=1.55D-02 DE=-2.05D-04 OVMax= 9.88D-04

 Cycle   7  Pass 1  IDiag  1:
 RMSU=  1.03D-04    CP:  1.14D+00  1.10D+00  5.84D-01  1.31D+00  8.35D-01
                    CP:  1.10D+00
 E= -1455.67401904158     Delta-E=       -0.000015355025 Rises=F Damp=F
 DIIS: error= 1.72D-04 at cycle   7 NSaved=   7.
 NSaved= 7 IEnMin= 7 EnMin= -1455.67401904158     IErMin= 7 ErrMin= 1.72D-04
 ErrMax= 1.72D-04  0.00D+00 EMaxC= 1.00D-01 BMatC= 6.45D-06 BMatP= 2.01D-05
 IDIUse=3 WtCom= 9.98D-01 WtEn= 1.72D-03
 Coeff-Com:  0.106D-02-0.265D-01 0.706D-02-0.337D-01 0.793D-01 0.393D+00
 Coeff-Com:  0.580D+00
 Coeff-En:   0.000D+00 0.000D+00 0.000D+00 0.000D+00 0.000D+00 0.000D+00
 Coeff-En:   0.100D+01
 Coeff:      0.106D-02-0.265D-01 0.705D-02-0.336D-01 0.792D-01 0.392D+00
 Coeff:      0.580D+00
 Gap=     0.086 Goal=   None    Shift=    0.000
 RMSDP=9.32D-05 MaxDP=7.35D-03 DE=-1.54D-05 OVMax= 5.52D-04

 Cycle   8  Pass 1  IDiag  1:
 RMSU=  4.36D-05    CP:  1.14D+00  1.10D+00  5.90D-01  1.33D+00  8.47D-01
                    CP:  1.16D+00  1.19D+00
 E= -1455.67402474033     Delta-E=       -0.000005698752 Rises=F Damp=F
 DIIS: error= 8.12D-05 at cycle   8 NSaved=   8.
 NSaved= 8 IEnMin= 8 EnMin= -1455.67402474033     IErMin= 8 ErrMin= 8.12D-05
 ErrMax= 8.12D-05  0.00D+00 EMaxC= 1.00D-01 BMatC= 1.50D-06 BMatP= 6.45D-06
 IDIUse=1 WtCom= 1.00D+00 WtEn= 0.00D+00
 Coeff-Com:  0.728D-03-0.909D-02 0.473D-02-0.272D-01 0.140D-01 0.476D-01
 Coeff-Com:  0.202D+00 0.767D+00
 Coeff:      0.728D-03-0.909D-02 0.473D-02-0.272D-01 0.140D-01 0.476D-01
 Coeff:      0.202D+00 0.767D+00
 Gap=     0.086 Goal=   None    Shift=    0.000
 RMSDP=3.20D-05 MaxDP=2.27D-03 DE=-5.70D-06 OVMax= 3.73D-04

 Cycle   9  Pass 1  IDiag  1:
 RMSU=  1.45D-05    CP:  1.14D+00  1.10D+00  5.93D-01  1.34D+00  8.63D-01
                    CP:  1.18D+00  1.25D+00  9.73D-01
 E= -1455.67402630225     Delta-E=       -0.000001561913 Rises=F Damp=F
 DIIS: error= 4.41D-05 at cycle   9 NSaved=   9.
 NSaved= 9 IEnMin= 9 EnMin= -1455.67402630225     IErMin= 9 ErrMin= 4.41D-05
 ErrMax= 4.41D-05  0.00D+00 EMaxC= 1.00D-01 BMatC= 2.90D-07 BMatP= 1.50D-06
 IDIUse=1 WtCom= 1.00D+00 WtEn= 0.00D+00
 Coeff-Com:  0.199D-03 0.416D-03 0.255D-02-0.117D-01-0.461D-02-0.574D-01
 Coeff-Com: -0.318D-01 0.380D+00 0.722D+00
 Coeff:      0.199D-03 0.416D-03 0.255D-02-0.117D-01-0.461D-02-0.574D-01
 Coeff:     -0.318D-01 0.380D+00 0.722D+00
 Gap=     0.086 Goal=   None    Shift=    0.000
 RMSDP=1.48D-05 MaxDP=1.06D-03 DE=-1.56D-06 OVMax= 1.45D-04

 Cycle  10  Pass 1  IDiag  1:
 RMSU=  8.98D-06    CP:  1.14D+00  1.10D+00  5.93D-01  1.33D+00  8.63D-01
                    CP:  1.18D+00  1.34D+00  1.07D+00  1.27D+00
 E= -1455.67402660627     Delta-E=       -0.000000304020 Rises=F Damp=F
 DIIS: error= 1.25D-05 at cycle  10 NSaved=  10.
 NSaved=10 IEnMin=10 EnMin= -1455.67402660627     IErMin=10 ErrMin= 1.25D-05
 ErrMax= 1.25D-05  0.00D+00 EMaxC= 1.00D-01 BMatC= 3.94D-08 BMatP= 2.90D-07
 IDIUse=1 WtCom= 1.00D+00 WtEn= 0.00D+00
 Coeff-Com: -0.419D-04 0.167D-02 0.869D-03-0.147D-02-0.223D-02-0.273D-01
 Coeff-Com: -0.491D-01-0.768D-02 0.244D+00 0.841D+00
 Coeff:     -0.419D-04 0.167D-02 0.869D-03-0.147D-02-0.223D-02-0.273D-01
 Coeff:     -0.491D-01-0.768D-02 0.244D+00 0.841D+00
 Gap=     0.086 Goal=   None    Shift=    0.000
 RMSDP=6.19D-06 MaxDP=4.88D-04 DE=-3.04D-07 OVMax= 6.47D-05

 Cycle  11  Pass 1  IDiag  1:
 RMSU=  2.11D-06    CP:  1.14D+00  1.10D+00  5.94D-01  1.33D+00  8.62D-01
                    CP:  1.18D+00  1.35D+00  1.08D+00  1.47D+00  1.15D+00
 E= -1455.67402665358     Delta-E=       -0.000000047318 Rises=F Damp=F
 DIIS: error= 5.39D-06 at cycle  11 NSaved=  11.
 NSaved=11 IEnMin=11 EnMin= -1455.67402665358     IErMin=11 ErrMin= 5.39D-06
 ErrMax= 5.39D-06  0.00D+00 EMaxC= 1.00D-01 BMatC= 3.77D-09 BMatP= 3.94D-08
 IDIUse=1 WtCom= 1.00D+00 WtEn= 0.00D+00
 Coeff-Com: -0.484D-04 0.720D-03 0.289D-03 0.302D-03 0.469D-03-0.408D-02
 Coeff-Com: -0.176D-01-0.534D-01 0.228D-01 0.383D+00 0.668D+00
 Coeff:     -0.484D-04 0.720D-03 0.289D-03 0.302D-03 0.469D-03-0.408D-02
 Coeff:     -0.176D-01-0.534D-01 0.228D-01 0.383D+00 0.668D+00
 Gap=     0.086 Goal=   None    Shift=    0.000
 RMSDP=2.23D-06 MaxDP=1.58D-04 DE=-4.73D-08 OVMax= 3.46D-05

 Cycle  12  Pass 1  IDiag  1:
 RMSU=  9.21D-07    CP:  1.14D+00  1.10D+00  5.94D-01  1.33D+00  8.63D-01
                    CP:  1.18D+00  1.35D+00  1.07D+00  1.55D+00  1.21D+00
                    CP:  1.20D+00
 E= -1455.67402665834     Delta-E=       -0.000000004754 Rises=F Damp=F
 DIIS: error= 1.74D-06 at cycle  12 NSaved=  12.
 NSaved=12 IEnMin=12 EnMin= -1455.67402665834     IErMin=12 ErrMin= 1.74D-06
 ErrMax= 1.74D-06  0.00D+00 EMaxC= 1.00D-01 BMatC= 6.50D-10 BMatP= 3.77D-09
 IDIUse=1 WtCom= 1.00D+00 WtEn= 0.00D+00
 Coeff-Com: -0.962D-05-0.494D-04-0.348D-04 0.237D-03 0.895D-03 0.354D-02
 Coeff-Com:  0.216D-02-0.231D-01-0.360D-01-0.260D-01 0.270D+00 0.808D+00
 Coeff:     -0.962D-05-0.494D-04-0.348D-04 0.237D-03 0.895D-03 0.354D-02
 Coeff:      0.216D-02-0.231D-01-0.360D-01-0.260D-01 0.270D+00 0.808D+00
 Gap=     0.086 Goal=   None    Shift=    0.000
 RMSDP=1.31D-06 MaxDP=1.06D-04 DE=-4.75D-09 OVMax= 3.46D-05

 Cycle  13  Pass 1  IDiag  1:
 RMSU=  3.93D-07    CP:  1.14D+00  1.10D+00  5.94D-01  1.33D+00  8.62D-01
                    CP:  1.18D+00  1.35D+00  1.07D+00  1.58D+00  1.27D+00
                    CP:  1.36D+00  1.02D+00
 E= -1455.67402665959     Delta-E=       -0.000000001253 Rises=F Damp=F
 DIIS: error= 7.55D-07 at cycle  13 NSaved=  13.
 NSaved=13 IEnMin=13 EnMin= -1455.67402665959     IErMin=13 ErrMin= 7.55D-07
 ErrMax= 7.55D-07  0.00D+00 EMaxC= 1.00D-01 BMatC= 1.05D-10 BMatP= 6.50D-10
 IDIUse=1 WtCom= 1.00D+00 WtEn= 0.00D+00
 Coeff-Com:  0.419D-05-0.167D-03-0.641D-04 0.156D-04 0.547D-03 0.278D-02
 Coeff-Com:  0.445D-02-0.426D-02-0.222D-01-0.830D-01 0.357D-01 0.453D+00
 Coeff-Com:  0.614D+00
 Coeff:      0.419D-05-0.167D-03-0.641D-04 0.156D-04 0.547D-03 0.278D-02
 Coeff:      0.445D-02-0.426D-02-0.222D-01-0.830D-01 0.357D-01 0.453D+00
 Coeff:      0.614D+00
 Gap=     0.086 Goal=   None    Shift=    0.000
 RMSDP=5.18D-07 MaxDP=4.83D-05 DE=-1.25D-09 OVMax= 2.70D-05

 Cycle  14  Pass 1  IDiag  1:
 RMSU=  2.53D-07    CP:  1.14D+00  1.10D+00  5.94D-01  1.33D+00  8.62D-01
                    CP:  1.18D+00  1.35D+00  1.06D+00  1.58D+00  1.26D+00
                    CP:  1.44D+00  1.16D+00  1.01D+00
 E= -1455.67402666011     Delta-E=       -0.000000000517 Rises=F Damp=F
 DIIS: error= 7.37D-07 at cycle  14 NSaved=  14.
 NSaved=14 IEnMin=14 EnMin= -1455.67402666011     IErMin=14 ErrMin= 7.37D-07
 ErrMax= 7.37D-07  0.00D+00 EMaxC= 1.00D-01 BMatC= 2.32D-11 BMatP= 1.05D-10
 IDIUse=1 WtCom= 1.00D+00 WtEn= 0.00D+00
 Coeff-Com:  0.254D-05-0.596D-04-0.214D-04-0.369D-04 0.168D-03 0.653D-03
 Coeff-Com:  0.152D-02 0.451D-03-0.360D-02-0.296D-01-0.159D-01 0.902D-01
 Coeff-Com:  0.254D+00 0.703D+00
 Coeff:      0.254D-05-0.596D-04-0.214D-04-0.369D-04 0.168D-03 0.653D-03
 Coeff:      0.152D-02 0.451D-03-0.360D-02-0.296D-01-0.159D-01 0.902D-01
 Coeff:      0.254D+00 0.703D+00
 Gap=     0.086 Goal=   None    Shift=    0.000
 RMSDP=1.74D-07 MaxDP=7.68D-06 DE=-5.17D-10 OVMax= 2.87D-05

 Cycle  15  Pass 1  IDiag  1:
 RMSU=  9.16D-08    CP:  1.14D+00  1.10D+00  5.94D-01  1.33D+00  8.62D-01
                    CP:  1.18D+00  1.35D+00  1.06D+00  1.58D+00  1.26D+00
                    CP:  1.45D+00  1.16D+00  1.13D+00  1.27D+00
 E= -1455.67402666057     Delta-E=       -0.000000000466 Rises=F Damp=F
 DIIS: error= 7.77D-07 at cycle  15 NSaved=  15.
 NSaved=15 IEnMin=15 EnMin= -1455.67402666057     IErMin=14 ErrMin= 7.37D-07
 ErrMax= 7.77D-07  0.00D+00 EMaxC= 1.00D-01 BMatC= 1.86D-11 BMatP= 2.32D-11
 IDIUse=1 WtCom= 1.00D+00 WtEn= 0.00D+00
 Coeff-Com:  0.233D-05-0.543D-04-0.196D-04-0.344D-04 0.153D-03 0.591D-03
 Coeff-Com:  0.139D-02 0.412D-03-0.321D-02-0.270D-01-0.148D-01 0.812D-01
 Coeff-Com:  0.231D+00 0.643D+00 0.870D-01
 Coeff:      0.233D-05-0.543D-04-0.196D-04-0.344D-04 0.153D-03 0.591D-03
 Coeff:      0.139D-02 0.412D-03-0.321D-02-0.270D-01-0.148D-01 0.812D-01
 Coeff:      0.231D+00 0.643D+00 0.870D-01
 Gap=     0.086 Goal=   None    Shift=    0.000
 RMSDP=1.49D-08 MaxDP=8.77D-07 DE=-4.66D-10 OVMax= 3.45D-06

 Cycle  16  Pass 1  IDiag  1:
 RMSU=  5.53D-09    CP:  1.14D+00  1.10D+00  5.94D-01  1.33D+00  8.62D-01
                    CP:  1.18D+00  1.35D+00  1.06D+00  1.58D+00  1.26D+00
                    CP:  1.46D+00  1.17D+00  1.14D+00  1.30D+00  1.10D+00
 E= -1455.67402666063     Delta-E=       -0.000000000058 Rises=F Damp=F
 DIIS: error= 7.81D-07 at cycle  16 NSaved=  16.
 NSaved=16 IEnMin=16 EnMin= -1455.67402666063     IErMin=14 ErrMin= 7.37D-07
 ErrMax= 7.81D-07  0.00D+00 EMaxC= 1.00D-01 BMatC= 1.86D-11 BMatP= 1.86D-11
 IDIUse=1 WtCom= 1.00D+00 WtEn= 0.00D+00
 Large coefficients: NSaved= 16 BigCof=    0.00 CofMax=   10.00 Det=-4.32D-15
 Inversion failed.  Reducing to 15 matrices.
 Large coefficients: NSaved= 15 BigCof=   27.96 CofMax=   10.00 Det=-4.39D-15
 Inversion failed.  Reducing to 14 matrices.
 Large coefficients: NSaved= 14 BigCof=   28.10 CofMax=   10.00 Det=-4.39D-15
 Inversion failed.  Reducing to 13 matrices.
 Large coefficients: NSaved= 13 BigCof=   28.26 CofMax=   10.00 Det=-4.42D-15
 Inversion failed.  Reducing to 12 matrices.
 Large coefficients: NSaved= 12 BigCof=   23.85 CofMax=   10.00 Det=-4.98D-15
 Inversion failed.  Reducing to 11 matrices.
 Large coefficients: NSaved= 11 BigCof=   18.65 CofMax=   10.00 Det=-5.37D-15
 Inversion failed.  Reducing to 10 matrices.
 Large coefficients: NSaved= 10 BigCof=   16.23 CofMax=   10.00 Det=-5.86D-15
 Inversion failed.  Reducing to  9 matrices.
 Large coefficients: NSaved=  9 BigCof=   15.38 CofMax=   10.00 Det=-5.99D-15
 Inversion failed.  Reducing to  8 matrices.
 Large coefficients: NSaved=  8 BigCof=   15.33 CofMax=   10.00 Det=-6.04D-15
 Inversion failed.  Reducing to  7 matrices.
 Large coefficients: NSaved=  7 BigCof=   11.14 CofMax=   10.00 Det=-7.31D-15
 Inversion failed.  Reducing to  6 matrices.
 Large coefficients: NSaved=  6 BigCof=   10.13 CofMax=   10.00 Det=-8.12D-15
 Inversion failed.  Reducing to  5 matrices.
 Coeff-Com: -0.468D-01 0.333D-03 0.471D+00 0.893D+01-0.835D+01
 Coeff:     -0.468D-01 0.333D-03 0.471D+00 0.893D+01-0.835D+01
 Gap=     0.086 Goal=   None    Shift=    0.000
 RMSDP=1.10D-07 MaxDP=8.52D-06 DE=-5.82D-11 OVMax= 5.80D-06

 Cycle  17  Pass 1  IDiag  1:
 RMSU=  1.88D-08    CP:  1.14D+00  1.10D+00  5.94D-01  1.33D+00  8.62D-01
                    CP:  1.18D+00  1.35D+00  1.06D+00  1.58D+00  1.26D+00
                    CP:  1.46D+00  1.18D+00  1.13D+00  1.31D+00  9.22D-01
                    CP: -1.59D+00
 E= -1455.67402666052     Delta-E=        0.000000000114 Rises=F Damp=F
 DIIS: error= 7.74D-07 at cycle  17 NSaved=   6.
 NSaved= 6 IEnMin= 5 EnMin= -1455.67402666063     IErMin= 3 ErrMin= 7.37D-07
 ErrMax= 7.74D-07  0.00D+00 EMaxC= 1.00D-01 BMatC= 2.14D-11 BMatP= 1.86D-11
 IDIUse=1 WtCom= 1.00D+00 WtEn= 0.00D+00
 Large coefficients: NSaved=  6 BigCof=   47.12 CofMax=   10.00 Det=-2.59D-15
 Inversion failed.  Reducing to  5 matrices.
 Large coefficients: NSaved=  5 BigCof=   27.48 CofMax=   10.00 Det=-3.82D-15
 Inversion failed.  Reducing to  4 matrices.
 Large coefficients: NSaved=  4 BigCof=   27.25 CofMax=   10.00 Det=-3.84D-15
 Inversion failed.  Reducing to  3 matrices.
 Large coefficients: NSaved=  3 BigCof=   13.65 CofMax=   10.00 Det=-6.25D-15
 Inversion failed.  Reducing to  2 matrices.
 Coeff-Com:  0.722D+00 0.278D+00
 Coeff:      0.722D+00 0.278D+00
 Gap=     0.086 Goal=   None    Shift=    0.000
 RMSDP=1.82D-07 MaxDP=5.73D-06 DE= 1.14D-10 OVMax= 4.29D-05

 Cycle  18  Pass 1  IDiag  1:
 RMSU=  4.75D-08    CP:  1.14D+00  1.10D+00  5.94D-01  1.33D+00  8.62D-01
                    CP:  1.18D+00  1.35D+00  1.06D+00  1.58D+00  1.26D+00
                    CP:  1.46D+00  1.17D+00  1.23D+00  1.54D+00  2.22D+00
                    CP:  3.00D+00 -1.42D-01
 E= -1455.67402666114     Delta-E=       -0.000000000618 Rises=F Damp=F
 DIIS: error= 8.33D-07 at cycle  18 NSaved=   3.
 NSaved= 3 IEnMin= 3 EnMin= -1455.67402666114     IErMin= 2 ErrMin= 7.74D-07
 ErrMax= 8.33D-07  0.00D+00 EMaxC= 1.00D-01 BMatC= 2.17D-11 BMatP= 1.86D-11
 IDIUse=1 WtCom= 1.00D+00 WtEn= 0.00D+00
 Coeff-Com:  0.101D+01 0.324D+00-0.336D+00
 Coeff:      0.101D+01 0.324D+00-0.336D+00
 Gap=     0.086 Goal=   None    Shift=    0.000
 RMSDP=6.29D-08 MaxDP=2.65D-06 DE=-6.18D-10 OVMax= 1.36D-05

 Cycle  19  Pass 1  IDiag  1:
 RMSU=  5.28D-09    CP:  1.14D+00  1.10D+00  5.94D-01  1.33D+00  8.62D-01
                    CP:  1.18D+00  1.35D+00  1.06D+00  1.58D+00  1.26D+00
                    CP:  1.46D+00  1.17D+00  1.20D+00  1.47D+00  1.80D+00
                    CP:  3.00D+00  2.38D-01  5.64D-01
 E= -1455.67402666092     Delta-E=        0.000000000210 Rises=F Damp=F
 DIIS: error= 8.14D-07 at cycle  19 NSaved=   4.
 NSaved= 4 IEnMin= 3 EnMin= -1455.67402666114     IErMin= 2 ErrMin= 7.74D-07
 ErrMax= 8.14D-07  0.00D+00 EMaxC= 1.00D-01 BMatC= 2.88D-11 BMatP= 1.86D-11
 IDIUse=1 WtCom= 1.00D+00 WtEn= 0.00D+00
 Coeff-Com:  0.370D+01 0.605D+00-0.565D+01 0.235D+01
 Coeff:      0.370D+01 0.605D+00-0.565D+01 0.235D+01
 Gap=     0.086 Goal=   None    Shift=    0.000
 RMSDP=5.70D-07 MaxDP=1.06D-05 DE= 2.10D-10 OVMax= 1.54D-04

 Cycle  20  Pass 1  IDiag  1:
 RMSU=  6.67D-08    CP:  1.14D+00  1.10D+00  5.94D-01  1.33D+00  8.62D-01
                    CP:  1.18D+00  1.35D+00  1.06D+00  1.58D+00  1.26D+00
                    CP:  1.45D+00  1.13D+00  8.58D-01  6.86D-01 -2.89D+00
                    CP: -3.00D+00  3.00D+00 -3.00D+00  3.00D+00
 E= -1455.67402665879     Delta-E=        0.000000002136 Rises=F Damp=F
 DIIS: error= 6.02D-07 at cycle  20 NSaved=   5.
 NSaved= 5 IEnMin= 3 EnMin= -1455.67402666114     IErMin= 5 ErrMin= 6.02D-07
 ErrMax= 6.02D-07  0.00D+00 EMaxC= 1.00D-01 BMatC= 2.41D-11 BMatP= 1.86D-11
 IDIUse=1 WtCom= 1.00D+00 WtEn= 0.00D+00
 Large coefficients: NSaved=  5 BigCof=   11.16 CofMax=   10.00 Det=-9.65D-14
 Inversion failed.  Reducing to  4 matrices.
 Coeff-Com:  0.396D+01-0.713D+01 0.339D+01 0.777D+00
 Coeff:      0.396D+01-0.713D+01 0.339D+01 0.777D+00
 Gap=     0.086 Goal=   None    Shift=    0.000
 RMSDP=5.25D-07 MaxDP=9.89D-06 DE= 2.14D-09 OVMax= 1.37D-04

 Cycle  21  Pass 1  IDiag  1:
 Restarting incremental Fock formation.
 E= -1455.67402665744     Delta-E=        0.000000001347 Rises=F Damp=F
 DIIS: error= 4.13D-07 at cycle  21 NSaved=   5.
 NSaved= 5 IEnMin= 2 EnMin= -1455.67402666114     IErMin= 5 ErrMin= 4.13D-07
 ErrMax= 4.13D-07  0.00D+00 EMaxC= 1.00D-01 BMatC= 1.84D-11 BMatP= 1.86D-11
 IDIUse=1 WtCom= 1.00D+00 WtEn= 0.00D+00
 Coeff-Com:  0.338D+01-0.770D+01 0.375D+01 0.951D+00 0.615D+00
 Coeff:      0.338D+01-0.770D+01 0.375D+01 0.951D+00 0.615D+00
 Gap=     0.086 Goal=   None    Shift=    0.000
 RMSDP=7.94D-07 MaxDP=1.47D-05 DE= 1.35D-09 OVMax= 2.13D-04

 Cycle  22  Pass 1  IDiag  1:
 RMSU=  7.93D-07    CP:  1.00D+00
 E= -1455.67402665630     Delta-E=        0.000000001146 Rises=F Damp=F
 DIIS: error= 1.28D-07 at cycle  22 NSaved=   6.
 NSaved= 6 IEnMin= 2 EnMin= -1455.67402666114     IErMin= 6 ErrMin= 1.28D-07
 ErrMax= 1.28D-07  0.00D+00 EMaxC= 1.00D-01 BMatC= 3.38D-12 BMatP= 1.84D-11
 IDIUse=1 WtCom= 1.00D+00 WtEn= 0.00D+00
 Coeff-Com: -0.118D+01 0.960D+00-0.130D+00 0.204D-01 0.296D+00 0.104D+01
 Coeff:     -0.118D+01 0.960D+00-0.130D+00 0.204D-01 0.296D+00 0.104D+01
 Gap=     0.086 Goal=   None    Shift=    0.000
 RMSDP=2.54D-07 MaxDP=9.13D-06 DE= 1.15D-09 OVMax= 6.50D-05

 Cycle  23  Pass 1  IDiag  1:
 RMSU=  1.11D-07    CP:  1.00D+00  1.28D+00
 E= -1455.67402665618     Delta-E=        0.000000000121 Rises=F Damp=F
 DIIS: error= 4.79D-08 at cycle  23 NSaved=   7.
 NSaved= 7 IEnMin= 2 EnMin= -1455.67402666114     IErMin= 7 ErrMin= 4.79D-08
 ErrMax= 4.79D-08  0.00D+00 EMaxC= 1.00D-01 BMatC= 6.73D-13 BMatP= 3.38D-12
 IDIUse=1 WtCom= 1.00D+00 WtEn= 0.00D+00
 Coeff-Com: -0.168D+01 0.263D+01-0.102D+01-0.252D+00 0.502D-01 0.565D+00
 Coeff-Com:  0.710D+00
 Coeff:     -0.168D+01 0.263D+01-0.102D+01-0.252D+00 0.502D-01 0.565D+00
 Coeff:      0.710D+00
 Gap=     0.086 Goal=   None    Shift=    0.000
 RMSDP=9.47D-08 MaxDP=5.19D-06 DE= 1.21D-10 OVMax= 2.04D-05

 Cycle  24  Pass 1  IDiag  1:
 RMSU=  3.55D-08    CP:  1.00D+00  1.36D+00  1.44D+00
 E= -1455.67402665623     Delta-E=       -0.000000000059 Rises=F Damp=F
 DIIS: error= 2.38D-08 at cycle  24 NSaved=   8.
 NSaved= 8 IEnMin= 2 EnMin= -1455.67402666114     IErMin= 8 ErrMin= 2.38D-08
 ErrMax= 2.38D-08  0.00D+00 EMaxC= 1.00D-01 BMatC= 8.69D-14 BMatP= 6.73D-13
 IDIUse=1 WtCom= 1.00D+00 WtEn= 0.00D+00
 Coeff-Com: -0.706D+00 0.113D+01-0.435D+00-0.123D+00 0.101D-01 0.178D+00
 Coeff-Com:  0.370D+00 0.574D+00
 Coeff:     -0.706D+00 0.113D+01-0.435D+00-0.123D+00 0.101D-01 0.178D+00
 Coeff:      0.370D+00 0.574D+00
 Gap=     0.086 Goal=   None    Shift=    0.000
 RMSDP=1.41D-08 MaxDP=1.04D-06 DE=-5.87D-11 OVMax= 1.12D-06

 Cycle  25  Pass 1  IDiag  1:
 RMSU=  1.09D-08    CP:  1.00D+00  1.37D+00  1.43D+00  1.18D+00
 E= -1455.67402665622     Delta-E=        0.000000000011 Rises=F Damp=F
 DIIS: error= 9.57D-09 at cycle  25 NSaved=   9.
 NSaved= 9 IEnMin= 2 EnMin= -1455.67402666114     IErMin= 9 ErrMin= 9.57D-09
 ErrMax= 9.57D-09  0.00D+00 EMaxC= 1.00D-01 BMatC= 1.59D-14 BMatP= 8.69D-14
 IDIUse=1 WtCom= 1.00D+00 WtEn= 0.00D+00
 Coeff-Com:  0.337D+00-0.558D+00 0.243D+00 0.423D-01-0.805D-02-0.147D+00
 Coeff-Com: -0.767D-01 0.206D+00 0.961D+00
 Coeff:      0.337D+00-0.558D+00 0.243D+00 0.423D-01-0.805D-02-0.147D+00
 Coeff:     -0.767D-01 0.206D+00 0.961D+00
 Gap=     0.086 Goal=   None    Shift=    0.000
 RMSDP=1.04D-08 MaxDP=6.30D-07 DE= 1.14D-11 OVMax= 3.94D-07

 Cycle  26  Pass 1  IDiag  1:
 RMSU=  8.39D-09    CP:  1.00D+00  1.37D+00  1.39D+00  1.28D+00  1.22D+00
 E= -1455.67402665618     Delta-E=        0.000000000039 Rises=F Damp=F
 DIIS: error= 3.13D-09 at cycle  26 NSaved=  10.
 NSaved=10 IEnMin= 2 EnMin= -1455.67402666114     IErMin=10 ErrMin= 3.13D-09
 ErrMax= 3.13D-09  0.00D+00 EMaxC= 1.00D-01 BMatC= 1.98D-15 BMatP= 1.59D-14
 IDIUse=1 WtCom= 1.00D+00 WtEn= 0.00D+00
 Coeff-Com:  0.266D+00-0.437D+00 0.183D+00 0.388D-01-0.541D-02-0.998D-01
 Coeff-Com: -0.868D-01 0.494D-02 0.439D+00 0.697D+00
 Coeff:      0.266D+00-0.437D+00 0.183D+00 0.388D-01-0.541D-02-0.998D-01
 Coeff:     -0.868D-01 0.494D-02 0.439D+00 0.697D+00
 Gap=     0.086 Goal=   None    Shift=    0.000
 RMSDP=4.01D-09 MaxDP=4.13D-07 DE= 3.87D-11 OVMax= 1.14D-07

 SCF Done:  E(RM062X) =  -1455.67402666     A.U. after   26 cycles
            NFock= 26  Conv=0.40D-08     -V/T= 2.0029
 KE= 1.451522461065D+03 PE=-5.446825924260D+03 EE= 1.540558944595D+03
 Leave Link  502 at Wed Jul  6 06:42:58 2022, MaxMem=   671088640 cpu:            2191.7 elap:             461.8
 (Enter /gpfs/software/gaussian16/sse4/tar/g16/l701.exe)
 ... and contract with generalized density number  0.
 Compute integral first derivatives.
 Leave Link  701 at Wed Jul  6 06:42:58 2022, MaxMem=   671088640 cpu:               0.8 elap:               0.2
 (Enter /gpfs/software/gaussian16/sse4/tar/g16/l702.exe)
 L702 exits ... SP integral derivatives will be done elsewhere.
 Leave Link  702 at Wed Jul  6 06:42:58 2022, MaxMem=   671088640 cpu:               0.1 elap:               0.0
 (Enter /gpfs/software/gaussian16/sse4/tar/g16/l703.exe)
 Integral derivatives from FoFJK, PRISM(SPDF).
 Compute integral first derivatives, UseDBF=F ICtDFT=           0.
 Calling FoFJK, ICntrl=      2127 FMM=F ISym2X=0 I1Cent= 0 IOpClX= 0 NMat=1 NMatS=1 NMatT=0.
 FoFJK:  IHMeth= 1 ICntrl=    2127 DoSepK=F KAlg= 0 I1Cent=           0 FoldK=F
 IRaf=         0 NMat=       1 IRICut=       1 DoRegI=T DoRafI=F ISym2E= 0 IDoP0=0 IntGTp=1.
 FoFCou: FMM=F IPFlag=           0 FMFlag=      100000 FMFlg1=         800
         NFxFlg=           0 DoJE=F BraDBF=F KetDBF=F FulRan=T
         wScrn=  0.000000 ICntrl=      2127 IOpCl=  0 I1Cent=           0 NGrid=           0
         NMat0=    1 NMatS0=      1 NMatT0=    0 NMatD0=    1 NMtDS0=    0 NMtDT0=    0
 Symmetry not used in FoFCou.
 Leave Link  703 at Wed Jul  6 06:43:28 2022, MaxMem=   671088640 cpu:             151.1 elap:              30.3
 (Enter /gpfs/software/gaussian16/sse4/tar/g16/l716.exe)
 Dipole        =-1.15546281D+00-1.21339350D+00-1.84788269D-06
 ***** Axes restored to original set *****
 -------------------------------------------------------------------
 Center     Atomic                   Forces (Hartrees/Bohr)
 Number     Number              X              Y              Z
 -------------------------------------------------------------------
      1        6          -0.034141656    0.020091386    0.000739357
      2        6           0.044340850   -0.041969416    0.015599701
      3        6          -0.034961031    0.034812000   -0.014080730
      4        6           0.020025821    0.001825847   -0.014625261
      5        6          -0.028372016    0.007395213    0.010299199
      6        6           0.027971768   -0.026416310    0.009783858
      7        1           0.004820695   -0.002969507    0.000043391
      8       17          -0.002903553    0.001339573    0.000448937
      9        8           0.019179560   -0.003848538   -0.008173558
     10        1           0.000124677    0.002599910   -0.002787602
     11        6          -0.003997147    0.012153771   -0.010128290
     12        6           0.027544774   -0.011270301   -0.005741651
     13        6          -0.012323323    0.007802741   -0.000314944
     14        6           0.000722261   -0.000854111    0.000429037
     15        6          -0.003520441    0.004238727   -0.002181919
     16        6          -0.015244015   -0.007421820    0.017424309
     17       17           0.011321692   -0.001967217   -0.005138200
     18        1          -0.004116175    0.000829308    0.001747725
     19        1          -0.003249278    0.000103104    0.001946480
     20        1          -0.013223462    0.003525641    0.004710161
 -------------------------------------------------------------------
 Cartesian Forces:  Max     0.044340850 RMS     0.015420797
 Leave Link  716 at Wed Jul  6 06:43:28 2022, MaxMem=   671088640 cpu:               0.1 elap:               0.0
 (Enter /gpfs/software/gaussian16/sse4/tar/g16/l103.exe)

 GradGradGradGradGradGradGradGradGradGradGradGradGradGradGradGradGradGrad
 Berny optimization.
 Using GEDIIS/GDIIS optimizer.
 FormGI is forming the generalized inverse of G from B-inverse, IUseBI=4.
 GSVD:  received Info=                   1 from GESDD.
 Internal  Forces:  Max     0.033144635 RMS     0.008138454
 Search for a local minimum.
 Step number   2 out of a maximum of  107
 All quantities printed in internal units (Hartrees-Bohrs-Radians)
 RMS Force = .81385D-02 SwitMx=.10000D-02 MixMth= 1
 Mixed Optimization -- RFO/linear search
 Update second derivatives using D2CorX and points    1    2
 DE= -3.55D-02 DEPred=-3.31D-02 R= 1.07D+00
 TightC=F SS=  1.41D+00  RLast= 3.00D-01 DXNew= 5.0454D-01 8.9994D-01
 Trust test= 1.07D+00 RLast= 3.00D-01 DXMaxT set to 5.05D-01
 ITU=  1  0
 Use linear search instead of GDIIS.
     Eigenvalues ---    0.00230   0.01235   0.01263   0.01635   0.01709
     Eigenvalues ---    0.01731   0.01793   0.01889   0.01935   0.01976
     Eigenvalues ---    0.02009   0.02026   0.02044   0.02077   0.02155
     Eigenvalues ---    0.02276   0.02444   0.14334   0.16000   0.16000
     Eigenvalues ---    0.16000   0.16181   0.20471   0.22396   0.23152
     Eigenvalues ---    0.23673   0.24342   0.24855   0.25000   0.25000
     Eigenvalues ---    0.25000   0.25000   0.25289   0.29174   0.31948
     Eigenvalues ---    0.32789   0.34048   0.34088   0.34553   0.35129
     Eigenvalues ---    0.36053   0.37327   0.38541   0.40050   0.40220
     Eigenvalues ---    0.41378   0.42557   0.43737   0.44202   0.44894
     Eigenvalues ---    0.45845   0.46462   0.52318   0.75896
 RFO step:  Lambda=-8.84481125D-03 EMin= 2.30000000D-03
 Quartic linear search produced a step of  0.74045.
 Iteration  1 RMS(Cart)=  0.11931818 RMS(Int)=  0.00512765
 Iteration  2 RMS(Cart)=  0.00756022 RMS(Int)=  0.00053146
 Iteration  3 RMS(Cart)=  0.00002338 RMS(Int)=  0.00053119
 Iteration  4 RMS(Cart)=  0.00000001 RMS(Int)=  0.00053119
 ITry= 1 IFail=0 DXMaxC= 4.96D-01 DCOld= 1.00D+10 DXMaxT= 5.05D-01 DXLimC= 3.00D+00 Rises=F
 Variable       Old X    -DE/DX   Delta X   Delta X   Delta X     New X
                                 (Linear)    (Quad)   (Total)
    R1        2.70468   0.02659   0.05643   0.02313   0.07932   2.78400
    R2        2.70077   0.00919   0.02014   0.01225   0.03121   2.73197
    R3        2.37063  -0.02119  -0.02015  -0.02244  -0.04259   2.32804
    R4        2.59472  -0.03314  -0.08662  -0.02103  -0.10670   2.48802
    R5        2.05738  -0.00361  -0.01066  -0.00262  -0.01328   2.04410
    R6        2.61927  -0.01936  -0.06036  -0.00081  -0.05997   2.55930
    R7        2.63981  -0.01508  -0.04492   0.00019  -0.04557   2.59423
    R8        3.29459   0.00237   0.01078  -0.00312   0.00767   3.30226
    R9        2.64705   0.00726   0.00564   0.01661   0.02250   2.66955
   R10        2.05156  -0.00048  -0.00231   0.00097  -0.00134   2.05022
   R11        2.81805  -0.01704  -0.07933   0.01661  -0.06272   2.75533
   R12        2.64507   0.00042  -0.00385   0.00512   0.00155   2.64661
   R13        2.66401  -0.01296  -0.04874   0.01152  -0.03701   2.62700
   R14        2.59859  -0.01894  -0.04888  -0.00880  -0.05761   2.54099
   R15        2.07263   0.00648   0.00817   0.01991   0.02808   2.10071
   R16        2.61324  -0.00623  -0.01673  -0.00056  -0.01750   2.59573
   R17        2.64047  -0.00757  -0.03388   0.01761  -0.01634   2.62413
   R18        2.04741   0.00073   0.00546  -0.00429   0.00116   2.04857
   R19        2.62205   0.01001   0.03401  -0.01056   0.02317   2.64521
   R20        2.05986  -0.00263  -0.00949   0.00051  -0.00898   2.05087
   R21        3.29479   0.01254   0.02723   0.02466   0.05189   3.34668
    A1        1.95364  -0.00083   0.01154  -0.00883   0.00100   1.95463
    A2        2.13161  -0.00024  -0.00562  -0.00019  -0.00495   2.12666
    A3        2.19794   0.00107  -0.00592   0.00901   0.00395   2.20189
    A4        2.10298  -0.01516  -0.03951  -0.04395  -0.08300   2.01998
    A5        2.03330   0.00630   0.02980  -0.00930   0.02027   2.05356
    A6        2.14691   0.00886   0.00971   0.05325   0.06273   2.20964
    A7        2.24448   0.02503   0.04779   0.08486   0.13516   2.37964
    A8        2.17793  -0.00342  -0.02010   0.01797  -0.00423   2.17370
    A9        2.05546  -0.00189   0.00652  -0.02764  -0.02007   2.03539
   A10        2.04980   0.00532   0.01358   0.00967   0.02429   2.07409
   A11        2.14048   0.00125  -0.00028   0.00739   0.00649   2.14697
   A12        2.02263   0.00516   0.01771   0.02402   0.04204   2.06468
   A13        2.12007  -0.00641  -0.01744  -0.03141  -0.04854   2.07154
   A14        1.94687  -0.00686   0.00055  -0.05743  -0.05542   1.89145
   A15        2.16645  -0.00095  -0.01229   0.01804   0.00503   2.17148
   A16        2.16986   0.00781   0.01174   0.03939   0.05040   2.22026
   A17        2.08353  -0.01663  -0.04229  -0.04454  -0.08709   1.99644
   A18        2.16647   0.00678  -0.00395   0.05269   0.04848   2.21495
   A19        2.03319   0.00985   0.04624  -0.00815   0.03860   2.07179
   A20        2.12626   0.00045  -0.00851   0.01108   0.00293   2.12920
   A21        2.10153  -0.01364  -0.03296  -0.07614  -0.10928   1.99225
   A22        2.05539   0.01319   0.04146   0.06506   0.10634   2.16174
   A23        2.11118  -0.00461  -0.01634  -0.00876  -0.02529   2.08589
   A24        2.12545  -0.00820  -0.03528  -0.00043  -0.03556   2.08989
   A25        2.12322   0.00029   0.00129  -0.00937  -0.00816   2.11506
   A26        2.03452   0.00791   0.03399   0.00980   0.04372   2.07823
   A27        2.08708  -0.00141   0.00361  -0.00816  -0.00489   2.08218
   A28        2.12511  -0.00311  -0.02506   0.00681  -0.01808   2.10703
   A29        2.07100   0.00453   0.02145   0.00135   0.02297   2.09397
   A30        2.08321   0.00392   0.01028   0.01440   0.02420   2.10741
   A31        2.12015  -0.00007  -0.00760   0.00928   0.00193   2.12208
   A32        2.07982  -0.00385  -0.00268  -0.02369  -0.02613   2.05369
    D1        0.00011  -0.00000  -0.00004   0.00012   0.00007   0.00019
    D2       -3.14150  -0.00000  -0.00007   0.00027   0.00020  -3.14130
    D3       -3.14147  -0.00000   0.00002  -0.00019  -0.00018   3.14154
    D4        0.00010  -0.00000  -0.00001  -0.00004  -0.00005   0.00006
    D5       -0.00011   0.00000   0.00004  -0.00011  -0.00007  -0.00018
    D6        3.14144   0.00000   0.00004  -0.00002   0.00002   3.14145
    D7        3.14146   0.00000  -0.00003   0.00022   0.00019  -3.14153
    D8       -0.00017   0.00000  -0.00003   0.00031   0.00028   0.00011
    D9        0.00005   0.00000   0.00000  -0.00002  -0.00001   0.00004
   D10       -3.14152  -0.00000   0.00003  -0.00018  -0.00015   3.14151
   D11       -0.00020   0.00000   0.00006  -0.00010  -0.00005  -0.00025
   D12        3.14145   0.00000   0.00005  -0.00018  -0.00013   3.14132
   D13       -0.00004   0.00000   0.00002  -0.00002   0.00000  -0.00004
   D14        3.14146   0.00000  -0.00002   0.00018   0.00016  -3.14156
   D15        3.14159   0.00000   0.00002  -0.00010  -0.00008   3.14151
   D16       -0.00009   0.00000  -0.00001   0.00009   0.00008  -0.00001
   D17        0.00019  -0.00000  -0.00007   0.00011   0.00004   0.00023
   D18       -3.14146  -0.00000  -0.00007   0.00019   0.00012  -3.14134
   D19       -3.14131  -0.00000  -0.00003  -0.00010  -0.00012  -3.14144
   D20        0.00022  -0.00000  -0.00003  -0.00002  -0.00004   0.00018
   D21       -0.00006   0.00000   0.00000   0.00030   0.00030   0.00024
   D22       -3.14159   0.00000   0.00000   0.00020   0.00020  -3.14139
   D23       -3.14159   0.00000   0.00000   0.00021   0.00021  -3.14138
   D24        0.00007  -0.00000  -0.00000   0.00011   0.00011   0.00018
   D25        3.14141   0.00000   0.00002   0.00004   0.00006   3.14147
   D26       -0.00024   0.00000   0.00002   0.00013   0.00015  -0.00008
   D27       -0.00024   0.00000   0.00002   0.00013   0.00016  -0.00008
   D28        3.14130   0.00001   0.00002   0.00023   0.00025   3.14155
   D29       -3.14144  -0.00000  -0.00004  -0.00001  -0.00004  -3.14148
   D30        0.00022  -0.00000  -0.00004   0.00000  -0.00003   0.00019
   D31        0.00021  -0.00000  -0.00004  -0.00010  -0.00014   0.00007
   D32       -3.14131  -0.00000  -0.00004  -0.00009  -0.00013  -3.14144
   D33        0.00008  -0.00000   0.00000  -0.00005  -0.00005   0.00003
   D34       -3.14146  -0.00000   0.00000  -0.00014  -0.00014   3.14158
   D35        0.00012  -0.00000  -0.00003  -0.00006  -0.00009   0.00003
   D36       -3.14148  -0.00000   0.00001  -0.00012  -0.00011  -3.14159
   D37       -0.00002   0.00000   0.00002  -0.00001   0.00001  -0.00001
   D38        3.14157   0.00000   0.00001   0.00006   0.00007  -3.14155
   D39        3.14151   0.00000   0.00002  -0.00002  -0.00000   3.14150
   D40       -0.00009   0.00000   0.00000   0.00005   0.00006  -0.00003
   D41       -0.00015   0.00000   0.00001   0.00009   0.00011  -0.00004
   D42        3.14146   0.00000  -0.00002   0.00014   0.00012   3.14158
   D43        3.14145   0.00000   0.00003   0.00002   0.00005   3.14150
   D44       -0.00013   0.00000  -0.00001   0.00007   0.00007  -0.00007
         Item               Value     Threshold  Converged?
 Maximum Force            0.033145     0.000450     NO 
 RMS     Force            0.008138     0.000300     NO 
 Maximum Displacement     0.495600     0.001800     NO 
 RMS     Displacement     0.122451     0.001200     NO 
 Predicted change in Energy=-1.467643D-02
 Lowest energy point so far.  Saving SCF results.
 GradGradGradGradGradGradGradGradGradGradGradGradGradGradGradGradGradGrad

 Leave Link  103 at Wed Jul  6 06:43:28 2022, MaxMem=   671088640 cpu:               0.1 elap:               0.0
 (Enter /gpfs/software/gaussian16/sse4/tar/g16/l202.exe)
                          Input orientation:                          
 ---------------------------------------------------------------------
 Center     Atomic      Atomic             Coordinates (Angstroms)
 Number     Number       Type             X           Y           Z
 ---------------------------------------------------------------------
[truncated: 1,375,445 more chars]
