# Supplementary material for: Gas Phase Reactivity of Isomeric Hydroxylated Polychlorinated Biphenyls
Source: J Am Soc Mass Spectrom. 2024 Apr 19;35(5):1021–9. doi: 10.1021/jasms.4c00035 (PMC11066962; doi:10.1021/jasms.4c00035)
Supplement: Supplementary file 3 — js4c00035_si_003.zip [file js4c00035_si_003.zip › Claculated geometries/4-OH-CB35_a1.out]

 Entering Gaussian System, Link 0=/gpfs/software/gaussian16/sse4/tar/g16/g16
 Initial command:
 /gpfs/software/gaussian16/sse4/tar/g16/l1.exe "/tmp/Gau-56276.inp" -scrdir="/tmp/"
 Entering Link 1 = /gpfs/software/gaussian16/sse4/tar/g16/l1.exe PID=     56277.
  
 Copyright (c) 1988,1990,1992,1993,1995,1998,2003,2009,2016,
            Gaussian, Inc.  All Rights Reserved.
  
 This is part of the Gaussian(R) 16 program.  It is based on
 the Gaussian(R) 09 system (copyright 2009, Gaussian, Inc.),
 the Gaussian(R) 03 system (copyright 2003, Gaussian, Inc.),
 the Gaussian(R) 98 system (copyright 1998, Gaussian, Inc.),
 the Gaussian(R) 94 system (copyright 1995, Gaussian, Inc.),
 the Gaussian 92(TM) system (copyright 1992, Gaussian, Inc.),
 the Gaussian 90(TM) system (copyright 1990, Gaussian, Inc.),
 the Gaussian 88(TM) system (copyright 1988, Gaussian, Inc.),
 the Gaussian 86(TM) system (copyright 1986, Carnegie Mellon
 University), and the Gaussian 82(TM) system (copyright 1983,
 Carnegie Mellon University). Gaussian is a federally registered
 trademark of Gaussian, Inc.
  
 This software contains proprietary and confidential information,
 including trade secrets, belonging to Gaussian, Inc.
  
 This software is provided under written license and may be
 used, copied, transmitted, or stored only in accord with that
 written license.
  
 The following legend is applicable only to US Government
 contracts under FAR:
  
                    RESTRICTED RIGHTS LEGEND
  
 Use, reproduction and disclosure by the US Government is
 subject to restrictions as set forth in subparagraphs (a)
 and (c) of the Commercial Computer Software - Restricted
 Rights clause in FAR 52.227-19.
  
 Gaussian, Inc.
 340 Quinnipiac St., Bldg. 40, Wallingford CT 06492
  
  
 ---------------------------------------------------------------
 Warning -- This program may not be used in any manner that
 competes with the business of Gaussian, Inc. or will provide
 assistance to any competitor of Gaussian, Inc.  The licensee
 of this program is prohibited from giving any competitor of
 Gaussian, Inc. access to this program.  By using this program,
 the user acknowledges that Gaussian, Inc. is engaged in the
 business of creating and licensing software in the field of
 computational chemistry and represents and warrants to the
 licensee that it is not a competitor of Gaussian, Inc. and that
 it will not use this program in any manner prohibited above.
 ---------------------------------------------------------------
  

 Cite this work as:
 Gaussian 16, Revision A.03,
 M. J. Frisch, G. W. Trucks, H. B. Schlegel, G. E. Scuseria, 
 M. A. Robb, J. R. Cheeseman, G. Scalmani, V. Barone, 
 G. A. Petersson, H. Nakatsuji, X. Li, M. Caricato, A. V. Marenich, 
 J. Bloino, B. G. Janesko, R. Gomperts, B. Mennucci, H. P. Hratchian, 
 J. V. Ortiz, A. F. Izmaylov, J. L. Sonnenberg, D. Williams-Young, 
 F. Ding, F. Lipparini, F. Egidi, J. Goings, B. Peng, A. Petrone, 
 T. Henderson, D. Ranasinghe, V. G. Zakrzewski, J. Gao, N. Rega, 
 G. Zheng, W. Liang, M. Hada, M. Ehara, K. Toyota, R. Fukuda, 
 J. Hasegawa, M. Ishida, T. Nakajima, Y. Honda, O. Kitao, H. Nakai, 
 T. Vreven, K. Throssell, J. A. Montgomery, Jr., J. E. Peralta, 
 F. Ogliaro, M. J. Bearpark, J. J. Heyd, E. N. Brothers, K. N. Kudin, 
 V. N. Staroverov, T. A. Keith, R. Kobayashi, J. Normand, 
 K. Raghavachari, A. P. Rendell, J. C. Burant, S. S. Iyengar, 
 J. Tomasi, M. Cossi, J. M. Millam, M. Klene, C. Adamo, R. Cammi, 
 J. W. Ochterski, R. L. Martin, K. Morokuma, O. Farkas, 
 J. B. Foresman, and D. J. Fox, Gaussian, Inc., Wallingford CT, 2016.
 
 ******************************************
 Gaussian 16:  ES64L-G16RevA.03 25-Dec-2016
                 4-Apr-2022 
 ******************************************
 %Chk=checkpoint
 %Mem=14gb
 %NProc=7
 Will use up to    7 processors via shared memory.
 -----------------------------------------
 #p M062X/6-311+G** opt int=ultrafine freq
 -----------------------------------------
 1/18=20,19=15,26=4,38=1/1,3;
 2/9=110,12=2,17=6,18=5,40=1/2;
 3/5=4,6=6,7=111,11=2,25=1,30=1,71=1,74=-55,75=-5/1,2,3;
 4//1;
 5/5=2,38=5/2;
 6/7=2,8=2,9=2,10=2,28=1/1;
 7//1,2,3,16;
 1/18=20,19=15,26=4/3(2);
 2/9=110/2;
 99//99;
 2/9=110/2;
 3/5=4,6=6,7=111,11=2,25=1,30=1,71=1,74=-55,75=-5/1,2,3;
 4/5=5,16=3,69=1/1;
 5/5=2,38=5/2;
 7//1,2,3,16;
 1/18=20,19=15,26=4/3(-5);
 2/9=110/2;
 6/7=2,8=2,9=2,10=2,19=2,28=1/1;
 99/9=1/99;
 Leave Link    1 at Mon Apr  4 13:26:15 2022, MaxMem=  1879048192 cpu:               1.1 elap:               0.3
 (Enter /gpfs/software/gaussian16/sse4/tar/g16/l101.exe)
 ---
 ...
 ---
 Symbolic Z-matrix:
 Charge = -1 Multiplicity = 1
 C                    -6.01819   2.42376  -0.00189 
 C                    -6.11067   1.02344  -0.00413 
 C                    -4.7059    2.90761  -0.00103 
 C                    -3.58332   2.07338  -0.00229 
 C                    -3.68468   0.67856  -0.00452 
 C                    -4.98881   0.1704   -0.00542 
 H                    -5.19388  -0.89344  -0.00712 
 O                    -7.03761   3.18663  -0.00073 
 H                    -7.10508   0.57657  -0.00491 
 C                    -2.45841  -0.16408  -0.00577 
 C                    -2.50154  -1.57194  -0.00811 
 C                    -1.17581   0.42332  -0.00465 
 C                    -0.00502  -0.34489  -0.00577 
 C                    -0.08166  -1.73461  -0.00807 
 C                    -1.33357  -2.35043  -0.00925 
 Cl                   -1.51329  -4.07165  -0.01211 
 Cl                    1.39797  -2.62663  -0.00936 
 H                     0.95887   0.15737  -0.00482 
 H                    -1.06798   1.50777  -0.00284 
 H                    -3.45525  -2.09198  -0.00909 
 
 ITRead=  0  0  0  0  0  0  0  0  0  0  0  0  0  0  0  0  0  0  0  0
 MicOpt= -1 -1 -1 -1 -1 -1 -1 -1 -1 -1 -1 -1 -1 -1 -1 -1 -1 -1 -1 -1
 NAtoms=     20 NQM=       20 NQMF=       0 NMMI=      0 NMMIF=      0
                NMic=       0 NMicF=      0.
                    Isotopes and Nuclear Properties:
 (Nuclear quadrupole moments (NQMom) in fm**2, nuclear magnetic moments (NMagM)
  in nuclear magnetons)

  Atom         1           2           3           4           5           6           7           8           9          10
 IAtWgt=          12          12          12          12          12          12           1          16           1          12
 AtmWgt=  12.0000000  12.0000000  12.0000000  12.0000000  12.0000000  12.0000000   1.0078250  15.9949146   1.0078250  12.0000000
 NucSpn=           0           0           0           0           0           0           1           0           1           0
 AtZEff=  -0.0000000  -0.0000000  -0.0000000  -0.0000000  -0.0000000  -0.0000000  -0.0000000  -0.0000000  -0.0000000  -0.0000000
 NQMom=    0.0000000   0.0000000   0.0000000   0.0000000   0.0000000   0.0000000   0.0000000   0.0000000   0.0000000   0.0000000
 NMagM=    0.0000000   0.0000000   0.0000000   0.0000000   0.0000000   0.0000000   2.7928460   0.0000000   2.7928460   0.0000000
 AtZNuc=   6.0000000   6.0000000   6.0000000   6.0000000   6.0000000   6.0000000   1.0000000   8.0000000   1.0000000   6.0000000

  Atom        11          12          13          14          15          16          17          18          19          20
 IAtWgt=          12          12          12          12          12          35          35           1           1           1
 AtmWgt=  12.0000000  12.0000000  12.0000000  12.0000000  12.0000000  34.9688527  34.9688527   1.0078250   1.0078250   1.0078250
 NucSpn=           0           0           0           0           0           3           3           1           1           1
 AtZEff=  -0.0000000  -0.0000000  -0.0000000  -0.0000000  -0.0000000  -0.0000000  -0.0000000  -0.0000000  -0.0000000  -0.0000000
 NQMom=    0.0000000   0.0000000   0.0000000   0.0000000   0.0000000  -8.1650000  -8.1650000   0.0000000   0.0000000   0.0000000
 NMagM=    0.0000000   0.0000000   0.0000000   0.0000000   0.0000000   0.8218740   0.8218740   2.7928460   2.7928460   2.7928460
 AtZNuc=   6.0000000   6.0000000   6.0000000   6.0000000   6.0000000  17.0000000  17.0000000   1.0000000   1.0000000   1.0000000
 Leave Link  101 at Mon Apr  4 13:26:16 2022, MaxMem=  1879048192 cpu:               7.7 elap:               1.7
 (Enter /gpfs/software/gaussian16/sse4/tar/g16/l103.exe)

 GradGradGradGradGradGradGradGradGradGradGradGradGradGradGradGradGradGrad
 Berny optimization.
 Initialization pass.
                           ----------------------------
                           !    Initial Parameters    !
                           ! (Angstroms and Degrees)  !
 --------------------------                            --------------------------
 ! Name  Definition              Value          Derivative Info.                !
 --------------------------------------------------------------------------------
 ! R1    R(1,2)                  1.4034         estimate D2E/DX2                !
 ! R2    R(1,3)                  1.3986         estimate D2E/DX2                !
 ! R3    R(1,8)                  1.2733         estimate D2E/DX2                !
 ! R4    R(2,6)                  1.4093         estimate D2E/DX2                !
 ! R5    R(2,9)                  1.0902         estimate D2E/DX2                !
 ! R6    R(3,4)                  1.3986         estimate D2E/DX2                !
 ! R7    R(4,5)                  1.3985         estimate D2E/DX2                !
 ! R8    R(5,6)                  1.3996         estimate D2E/DX2                !
 ! R9    R(5,10)                 1.4879         estimate D2E/DX2                !
 ! R10   R(6,7)                  1.0834         estimate D2E/DX2                !
 ! R11   R(10,11)                1.4085         estimate D2E/DX2                !
 ! R12   R(10,12)                1.4107         estimate D2E/DX2                !
 ! R13   R(11,15)                1.4036         estimate D2E/DX2                !
 ! R14   R(11,20)                1.0863         estimate D2E/DX2                !
 ! R15   R(12,13)                1.4003         estimate D2E/DX2                !
 ! R16   R(12,19)                1.0898         estimate D2E/DX2                !
 ! R17   R(13,14)                1.3918         estimate D2E/DX2                !
 ! R18   R(13,18)                1.0869         estimate D2E/DX2                !
 ! R19   R(14,15)                1.3952         estimate D2E/DX2                !
 ! R20   R(14,17)                1.7277         estimate D2E/DX2                !
 ! R21   R(15,16)                1.7306         estimate D2E/DX2                !
 ! A1    A(2,1,3)              114.0177         estimate D2E/DX2                !
 ! A2    A(2,1,8)              123.0305         estimate D2E/DX2                !
 ! A3    A(3,1,8)              122.9518         estimate D2E/DX2                !
 ! A4    A(1,2,6)              123.4702         estimate D2E/DX2                !
 ! A5    A(1,2,9)              117.9768         estimate D2E/DX2                !
 ! A6    A(6,2,9)              118.553          estimate D2E/DX2                !
 ! A7    A(1,3,4)              123.1433         estimate D2E/DX2                !
 ! A8    A(3,4,5)              122.4611         estimate D2E/DX2                !
 ! A9    A(4,5,6)              115.4449         estimate D2E/DX2                !
 ! A10   A(4,5,10)             120.3389         estimate D2E/DX2                !
 ! A11   A(6,5,10)             124.2162         estimate D2E/DX2                !
 ! A12   A(2,6,5)              121.4627         estimate D2E/DX2                !
 ! A13   A(2,6,7)              116.3379         estimate D2E/DX2                !
 ! A14   A(5,6,7)              122.1993         estimate D2E/DX2                !
 ! A15   A(5,10,11)            122.7405         estimate D2E/DX2                !
 ! A16   A(5,10,12)            120.8981         estimate D2E/DX2                !
 ! A17   A(11,10,12)           116.3614         estimate D2E/DX2                !
 ! A18   A(10,11,15)           121.9301         estimate D2E/DX2                !
 ! A19   A(10,11,20)           120.3576         estimate D2E/DX2                !
 ! A20   A(15,11,20)           117.7124         estimate D2E/DX2                !
 ! A21   A(10,12,13)           122.1225         estimate D2E/DX2                !
 ! A22   A(10,12,19)           120.2851         estimate D2E/DX2                !
 ! A23   A(13,12,19)           117.5924         estimate D2E/DX2                !
 ! A24   A(12,13,14)           120.1142         estimate D2E/DX2                !
 ! A25   A(12,13,18)           119.2062         estimate D2E/DX2                !
 ! A26   A(14,13,18)           120.6795         estimate D2E/DX2                !
 ! A27   A(13,14,15)           119.3493         estimate D2E/DX2                !
 ! A28   A(13,14,17)           117.9279         estimate D2E/DX2                !
 ! A29   A(15,14,17)           122.7228         estimate D2E/DX2                !
 ! A30   A(11,15,14)           120.1224         estimate D2E/DX2                !
 ! A31   A(11,15,16)           117.7239         estimate D2E/DX2                !
 ! A32   A(14,15,16)           122.1537         estimate D2E/DX2                !
 ! D1    D(3,1,2,6)             -0.0002         estimate D2E/DX2                !
 ! D2    D(3,1,2,9)           -180.0            estimate D2E/DX2                !
 ! D3    D(8,1,2,6)           -179.9996         estimate D2E/DX2                !
 ! D4    D(8,1,2,9)              0.0006         estimate D2E/DX2                !
 ! D5    D(2,1,3,4)              0.0002         estimate D2E/DX2                !
 ! D6    D(8,1,3,4)            179.9996         estimate D2E/DX2                !
 ! D7    D(1,2,6,5)              0.0003         estimate D2E/DX2                !
 ! D8    D(1,2,6,7)            179.9994         estimate D2E/DX2                !
 ! D9    D(9,2,6,5)           -179.9999         estimate D2E/DX2                !
 ! D10   D(9,2,6,7)             -0.0009         estimate D2E/DX2                !
 ! D11   D(1,3,4,5)             -0.0003         estimate D2E/DX2                !
 ! D12   D(3,4,5,6)              0.0004         estimate D2E/DX2                !
 ! D13   D(3,4,5,10)          -179.9992         estimate D2E/DX2                !
 ! D14   D(4,5,6,2)             -0.0004         estimate D2E/DX2                !
 ! D15   D(4,5,6,7)           -179.9994         estimate D2E/DX2                !
 ! D16   D(10,5,6,2)           179.9992         estimate D2E/DX2                !
 ! D17   D(10,5,6,7)             0.0002         estimate D2E/DX2                !
 ! D18   D(4,5,10,11)         -179.9955         estimate D2E/DX2                !
 ! D19   D(4,5,10,12)            0.0041         estimate D2E/DX2                !
 ! D20   D(6,5,10,11)            0.0049         estimate D2E/DX2                !
 ! D21   D(6,5,10,12)         -179.9955         estimate D2E/DX2                !
 ! D22   D(5,10,11,15)        -179.9995         estimate D2E/DX2                !
 ! D23   D(5,10,11,20)           0.0002         estimate D2E/DX2                !
 ! D24   D(12,10,11,15)          0.0009         estimate D2E/DX2                !
 ! D25   D(12,10,11,20)       -179.9994         estimate D2E/DX2                !
 ! D26   D(5,10,12,13)         179.9994         estimate D2E/DX2                !
 ! D27   D(5,10,12,19)           0.0003         estimate D2E/DX2                !
 ! D28   D(11,10,12,13)         -0.001          estimate D2E/DX2                !
 ! D29   D(11,10,12,19)        179.9999         estimate D2E/DX2                !
 ! D30   D(10,11,15,14)         -0.0001         estimate D2E/DX2                !
 ! D31   D(10,11,15,16)        179.9994         estimate D2E/DX2                !
 ! D32   D(20,11,15,14)       -179.9998         estimate D2E/DX2                !
 ! D33   D(20,11,15,16)         -0.0003         estimate D2E/DX2                !
 ! D34   D(10,12,13,14)          0.0004         estimate D2E/DX2                !
 ! D35   D(10,12,13,18)       -179.9995         estimate D2E/DX2                !
 ! D36   D(19,12,13,14)        179.9995         estimate D2E/DX2                !
 ! D37   D(19,12,13,18)         -0.0004         estimate D2E/DX2                !
 ! D38   D(12,13,14,15)          0.0004         estimate D2E/DX2                !
 ! D39   D(12,13,14,17)        179.9998         estimate D2E/DX2                !
 ! D40   D(18,13,14,15)       -179.9997         estimate D2E/DX2                !
 ! D41   D(18,13,14,17)         -0.0003         estimate D2E/DX2                !
 ! D42   D(13,14,15,11)         -0.0005         estimate D2E/DX2                !
 ! D43   D(13,14,15,16)        180.0            estimate D2E/DX2                !
 ! D44   D(17,14,15,11)       -179.9999         estimate D2E/DX2                !
 ! D45   D(17,14,15,16)          0.0006         estimate D2E/DX2                !
 --------------------------------------------------------------------------------
 Trust Radius=3.00D-01 FncErr=1.00D-07 GrdErr=1.00D-06 EigMax=2.50D+02 EigMin=1.00D-04
 Number of steps in this run=    108 maximum allowed number of steps=    120.
 GradGradGradGradGradGradGradGradGradGradGradGradGradGradGradGradGradGrad

 Leave Link  103 at Mon Apr  4 13:26:17 2022, MaxMem=  1879048192 cpu:               0.2 elap:               0.0
 (Enter /gpfs/software/gaussian16/sse4/tar/g16/l202.exe)
                          Input orientation:                          
 ---------------------------------------------------------------------
 Center     Atomic      Atomic             Coordinates (Angstroms)
 Number     Number       Type             X           Y           Z
 ---------------------------------------------------------------------
      1          6           0       -6.018190    2.423760   -0.001890
      2          6           0       -6.110670    1.023440   -0.004130
      3          6           0       -4.705900    2.907610   -0.001030
      4          6           0       -3.583320    2.073380   -0.002290
      5          6           0       -3.684680    0.678560   -0.004520
      6          6           0       -4.988810    0.170400   -0.005420
      7          1           0       -5.193880   -0.893440   -0.007120
      8          8           0       -7.037610    3.186630   -0.000730
      9          1           0       -7.105080    0.576570   -0.004910
     10          6           0       -2.458410   -0.164080   -0.005770
     11          6           0       -2.501540   -1.571940   -0.008110
     12          6           0       -1.175810    0.423320   -0.004650
     13          6           0       -0.005020   -0.344890   -0.005770
     14          6           0       -0.081660   -1.734610   -0.008070
     15          6           0       -1.333570   -2.350430   -0.009250
     16         17           0       -1.513290   -4.071650   -0.012110
     17         17           0        1.397970   -2.626630   -0.009360
     18          1           0        0.958870    0.157370   -0.004820
     19          1           0       -1.067980    1.507770   -0.002840
     20          1           0       -3.455250   -2.091980   -0.009090
 ---------------------------------------------------------------------
                    Distance matrix (angstroms):
                    1          2          3          4          5
     1  C    0.000000
     2  C    1.403372   0.000000
     3  C    1.398648   2.350210   0.000000
     4  C    2.459951   2.736764   1.398616   0.000000
     5  C    2.913932   2.450382   2.451850   1.398500   0.000000
     6  C    2.477351   1.409343   2.751795   2.365744   1.399637
     7  H    3.418089   2.124839   3.832250   3.375788   2.179191
     8  O    1.273259   2.353427   2.348345   3.629249   4.187191
     9  H    2.143234   1.090204   3.345120   3.826649   3.421920
    10  C    4.401019   3.840470   3.806115   2.504329   1.487878
    11  C    5.322827   4.445428   4.992557   3.802452   2.542555
    12  C    5.239314   4.971216   4.316624   2.918700   2.521820
    13  C    6.619943   6.257099   5.716384   4.318828   3.819339
    14  C    7.248066   6.629918   6.552393   5.173243   4.336491
    15  C    6.688693   5.848394   6.246572   4.963015   3.834387
    16  Cl   7.904719   6.862646   7.674826   6.484328   5.222977
    17  Cl   8.972509   8.348815   8.239242   6.848605   6.062808
    18  H    7.335932   7.122392   6.297099   4.929766   4.672708
    19  H    5.034244   5.065896   3.897950   2.578149   2.744943
    20  H    5.192362   4.093546   5.153648   4.167334   2.780027
                    6          7          8          9         10
     6  C    0.000000
     7  H    1.083426   0.000000
     8  O    3.646265   4.477315   0.000000
     9  H    2.154895   2.411145   2.610935   0.000000
    10  C    2.552411   2.831036   5.674183   4.705327   0.000000
    11  C    3.036819   2.776519   6.574190   5.080225   1.408522
    12  C    3.821379   4.228327   6.480478   5.931250   1.410710
    13  C    5.010358   5.217775   7.869497   7.159605   2.460044
    14  C    5.263952   5.180961   8.520792   7.393916   2.848773
    15  C    4.440200   4.126114   7.949540   6.471296   2.458740
    16  Cl   5.484001   4.862899   9.121451   7.271459   4.020248
    17  Cl   6.972399   6.815896  10.244661   9.086384   4.575569
    18  H    5.947694   6.241838   8.551031   8.074839   3.432366
    19  H    4.142641   4.773770   6.201214   6.108495   2.174485
    20  H    2.733164   2.111714   6.379428   4.521331   2.170368
                   11         12         13         14         15
    11  C    0.000000
    12  C    2.395545   0.000000
    13  C    2.781774   1.400320   0.000000
    14  C    2.425341   2.419471   1.391834   0.000000
    15  C    1.403639   2.778237   2.405670   1.395175   0.000000
    16  Cl   2.687974   4.507627   4.020405   2.740682   1.730580
    17  Cl   4.039623   3.990810   2.678569   1.727717   2.745468
    18  H    3.868457   2.151183   1.086899   2.159236   3.397699
    19  H    3.397019   1.089799   2.135940   3.389083   3.867336
    20  H    1.086281   3.394496   3.867353   3.392466   2.137363
                   16         17         18         19         20
    16  Cl   0.000000
    17  Cl   3.250158   0.000000
    18  H    4.898596   2.818419   0.000000
    19  H    5.597170   4.813960   2.435509   0.000000
    20  H    2.773141   4.882581   4.954195   4.319409   0.000000
 Stoichiometry    C12H5Cl2O(1-)
 Framework group  C1[X(C12H5Cl2O)]
 Deg. of freedom    54
 Full point group                 C1      NOp   1
 Largest Abelian subgroup         C1      NOp   1
 Largest concise Abelian subgroup C1      NOp   1
                         Standard orientation:                         
 ---------------------------------------------------------------------
 Center     Atomic      Atomic             Coordinates (Angstroms)
 Number     Number       Type             X           Y           Z
 ---------------------------------------------------------------------
      1          6           0        4.642338    0.020949   -0.000000
      2          6           0        3.804670    1.146900    0.000069
      3          6           0        3.957133   -1.198359   -0.000075
      4          6           0        2.561606   -1.291269   -0.000085
      5          6           0        1.734265   -0.163746   -0.000013
      6          6           0        2.397493    1.068776    0.000060
      7          1           0        1.863731    2.011596    0.000129
      8          8           0        5.913060    0.101285    0.000016
      9          1           0        4.271872    2.131921    0.000129
     10          6           0        0.254352   -0.317495   -0.000010
     11          6           0       -0.625773    0.782194   -0.000034
     12          6           0       -0.341102   -1.596376    0.000008
     13          6           0       -1.730516   -1.770806    0.000025
     14          6           0       -2.573368   -0.663196    0.000015
     15          6           0       -2.019707    0.617419   -0.000020
     16         17           0       -2.999059    2.044225   -0.000034
     17         17           0       -4.278171   -0.943650    0.000032
     18          1           0       -2.138566   -2.778201    0.000047
     19          1           0        0.280048   -2.491828    0.000026
     20          1           0       -0.237002    1.796523   -0.000058
 ---------------------------------------------------------------------
 Rotational constants (GHZ):           1.4161136           0.2009177           0.1759535
 Leave Link  202 at Mon Apr  4 13:26:17 2022, MaxMem=  1879048192 cpu:               0.1 elap:               0.0
 (Enter /gpfs/software/gaussian16/sse4/tar/g16/l301.exe)
 Standard basis: 6-311+G(d,p) (5D, 7F)
 Ernie: Thresh=  0.10000D-02 Tol=  0.10000D-05 Strict=F.
 There are   391 symmetry adapted cartesian basis functions of A   symmetry.
 There are   376 symmetry adapted basis functions of A   symmetry.
   376 basis functions,   614 primitive gaussians,   391 cartesian basis functions
    60 alpha electrons       60 beta electrons
       nuclear repulsion energy      1014.4104058180 Hartrees.
 IExCor= 4336 DFT=T Ex+Corr=M062X ExCW=0 ScaHFX=  0.540000
 ScaDFX=  1.000000  1.000000  1.000000  1.000000 ScalE2=  1.000000  1.000000
 IRadAn=      5 IRanWt=     -1 IRanGd=            0 ICorTp=0 IEmpDi=  4
 NAtoms=   20 NActive=   20 NUniq=   20 SFac= 1.00D+00 NAtFMM=   60 NAOKFM=F Big=F
 Integral buffers will be    131072 words long.
 Raffenetti 2 integral format.
 Two-electron integral symmetry is turned on.
 Leave Link  301 at Mon Apr  4 13:26:17 2022, MaxMem=  1879048192 cpu:               0.7 elap:               0.2
 (Enter /gpfs/software/gaussian16/sse4/tar/g16/l302.exe)
 NPDir=0 NMtPBC=     1 NCelOv=     1 NCel=       1 NClECP=     1 NCelD=      1
         NCelK=      1 NCelE2=     1 NClLst=     1 CellRange=     0.0.
 One-electron integrals computed using PRISM.
 One-electron integral symmetry used in STVInt
 NBasis=   376 RedAO= T EigKep=  1.31D-06  NBF=   376
 NBsUse=   372 1.00D-06 EigRej=  6.95D-07 NBFU=   372
 Precomputing XC quadrature grid using
 IXCGrd= 4 IRadAn=           5 IRanWt=          -1 IRanGd=           0 AccXCQ= 0.00D+00.
 Generated NRdTot=       0 NPtTot=           0 NUsed=           0 NTot=          32
 NSgBfM=   385   385   385   385   385 MxSgAt=    20 MxSgA2=    20.
 Leave Link  302 at Mon Apr  4 13:26:18 2022, MaxMem=  1879048192 cpu:               6.7 elap:               1.2
 (Enter /gpfs/software/gaussian16/sse4/tar/g16/l303.exe)
 DipDrv:  MaxL=1.
 Leave Link  303 at Mon Apr  4 13:26:19 2022, MaxMem=  1879048192 cpu:               2.4 elap:               0.6
 (Enter /gpfs/software/gaussian16/sse4/tar/g16/l401.exe)
 ExpMin= 4.38D-02 ExpMax= 1.06D+05 ExpMxC= 3.62D+03 IAcc=3 IRadAn=         5 AccDes= 0.00D+00
 Harris functional with IExCor= 1009 and IRadAn=       5 diagonalized for initial guess.
 HarFok:  IExCor= 1009 AccDes= 0.00D+00 IRadAn=         5 IDoV= 1 UseB2=F ITyADJ=14
 ICtDFT=  3500011 ScaDFX=  1.000000  1.000000  1.000000  1.000000
 FoFCou: FMM=F IPFlag=           0 FMFlag=      100000 FMFlg1=           0
         NFxFlg=           0 DoJE=T BraDBF=F KetDBF=T FulRan=T
         wScrn=  0.000000 ICntrl=       500 IOpCl=  0 I1Cent=   200000004 NGrid=           0
         NMat0=    1 NMatS0=      1 NMatT0=    0 NMatD0=    1 NMtDS0=    0 NMtDT0=    0
 Petite list used in FoFCou.
 Harris En= -1455.13983248075    
 JPrj=0 DoOrth=F DoCkMO=F.
 Leave Link  401 at Mon Apr  4 13:26:22 2022, MaxMem=  1879048192 cpu:              24.6 elap:               3.6
 (Enter /gpfs/software/gaussian16/sse4/tar/g16/l502.exe)
 Integral symmetry usage will be decided dynamically.
 Closed shell SCF:
 Using DIIS extrapolation, IDIIS=  1040.
 NGot=  1879048192 LenX=  1878736095 LenY=  1878582773
 Requested convergence on RMS density matrix=1.00D-08 within 128 cycles.
 Requested convergence on MAX density matrix=1.00D-06.
 Requested convergence on             energy=1.00D-06.
 No special actions if energy rises.
 Fock matrices will be formed incrementally for  20 cycles.

 Cycle   1  Pass 1  IDiag  1:
 FoFJK:  IHMeth= 1 ICntrl=       0 DoSepK=F KAlg= 0 I1Cent=           0 FoldK=F
 IRaf= 830000000 NMat=       1 IRICut=       1 DoRegI=T DoRafI=F ISym2E= 0 IDoP0=0 IntGTp=1.
 FoFCou: FMM=F IPFlag=           0 FMFlag=      100000 FMFlg1=           0
         NFxFlg=           0 DoJE=F BraDBF=F KetDBF=F FulRan=T
         wScrn=  0.000000 ICntrl=         0 IOpCl=  0 I1Cent=           0 NGrid=           0
         NMat0=    1 NMatS0=      1 NMatT0=    0 NMatD0=    1 NMtDS0=    0 NMtDT0=    0
 Symmetry not used in FoFCou.
 E= -1455.25163097428    
 DIIS: error= 3.16D-02 at cycle   1 NSaved=   1.
 NSaved= 1 IEnMin= 1 EnMin= -1455.25163097428     IErMin= 1 ErrMin= 3.16D-02
 ErrMax= 3.16D-02  0.00D+00 EMaxC= 1.00D-01 BMatC= 5.90D-01 BMatP= 5.90D-01
 IDIUse=3 WtCom= 6.84D-01 WtEn= 3.16D-01
 Coeff-Com:  0.100D+01
 Coeff-En:   0.100D+01
 Coeff:      0.100D+01
 Gap=     0.367 Goal=   None    Shift=    0.000
 GapD=    0.367 DampG=1.000 DampE=0.500 DampFc=0.5000 IDamp=-1.
 Damping current iteration by 5.00D-01
 RMSDP=6.38D+00 MaxDP=4.27D+02              OVMax= 9.99D-01

 Cycle   2  Pass 1  IDiag  1:
 RMSU=  3.07D+00    CP:  3.00D+00
 E= -1454.33833787003     Delta-E=        0.913293104251 Rises=F Damp=T
 DIIS: error= 3.78D-02 at cycle   2 NSaved=   2.
 NSaved= 2 IEnMin= 1 EnMin= -1455.25163097428     IErMin= 1 ErrMin= 3.16D-02
 ErrMax= 3.78D-02  0.00D+00 EMaxC= 1.00D-01 BMatC= 2.88D-01 BMatP= 5.90D-01
 IDIUse=3 WtCom= 6.22D-01 WtEn= 3.78D-01
 Coeff-Com:  0.356D+00 0.644D+00
 Coeff-En:   0.811D+00 0.189D+00
 Coeff:      0.528D+00 0.472D+00
 Gap=     0.021 Goal=   None    Shift=    0.000
 RMSDP=3.20D+00 MaxDP=2.13D+02 DE= 9.13D-01 OVMax= 6.32D-01

 Cycle   3  Pass 1  IDiag  1:
 RMSU=  1.54D-02    CP:  9.09D-01 -3.73D-04
 E= -1455.43164161013     Delta-E=       -1.093303740101 Rises=F Damp=F
 DIIS: error= 4.16D-02 at cycle   3 NSaved=   3.
 NSaved= 3 IEnMin= 3 EnMin= -1455.43164161013     IErMin= 1 ErrMin= 3.16D-02
 ErrMax= 4.16D-02  0.00D+00 EMaxC= 1.00D-01 BMatC= 2.68D-01 BMatP= 2.88D-01
 IDIUse=3 WtCom= 5.84D-01 WtEn= 4.16D-01
 EnCoef did     2 forward-backward iterations
 Coeff-Com:  0.120D+00 0.444D+00 0.435D+00
 Coeff-En:   0.189D+00 0.105D+00 0.706D+00
 Coeff:      0.149D+00 0.303D+00 0.548D+00
 Gap=     0.197 Goal=   None    Shift=    0.000
 RMSDP=1.38D-02 MaxDP=1.21D+00 DE=-1.09D+00 OVMax= 2.75D-01

 Cycle   4  Pass 1  IDiag  1:
 RMSU=  1.12D-02    CP:  8.46D-01  4.03D-04  7.07D-01
 E= -1455.66271441196     Delta-E=       -0.231072801834 Rises=F Damp=F
 DIIS: error= 2.62D-02 at cycle   4 NSaved=   4.
 NSaved= 4 IEnMin= 4 EnMin= -1455.66271441196     IErMin= 4 ErrMin= 2.62D-02
 ErrMax= 2.62D-02  0.00D+00 EMaxC= 1.00D-01 BMatC= 6.31D-02 BMatP= 2.68D-01
 IDIUse=3 WtCom= 7.38D-01 WtEn= 2.62D-01
 Coeff-Com: -0.180D-02 0.197D+00 0.309D+00 0.495D+00
 Coeff-En:   0.000D+00 0.000D+00 0.151D+00 0.849D+00
 Coeff:     -0.133D-02 0.146D+00 0.268D+00 0.588D+00
 Gap=     0.153 Goal=   None    Shift=    0.000
 RMSDP=1.81D-02 MaxDP=1.49D+00 DE=-2.31D-01 OVMax= 1.80D-01

 Cycle   5  Pass 1  IDiag  1:
 RMSU=  1.18D-02    CP:  9.70D-01  2.48D-03  6.73D-01  8.00D-01
 E= -1455.67943025250     Delta-E=       -0.016715840541 Rises=F Damp=F
 DIIS: error= 2.82D-02 at cycle   5 NSaved=   5.
 NSaved= 5 IEnMin= 5 EnMin= -1455.67943025250     IErMin= 4 ErrMin= 2.62D-02
 ErrMax= 2.82D-02  0.00D+00 EMaxC= 1.00D-01 BMatC= 4.94D-02 BMatP= 6.31D-02
 IDIUse=3 WtCom= 7.18D-01 WtEn= 2.82D-01
 Coeff-Com: -0.386D-01 0.918D-01 0.954D-01 0.439D+00 0.413D+00
 Coeff-En:   0.000D+00 0.000D+00 0.000D+00 0.444D+00 0.556D+00
 Coeff:     -0.277D-01 0.659D-01 0.685D-01 0.440D+00 0.453D+00
 Gap=     0.147 Goal=   None    Shift=    0.000
 RMSDP=7.73D-03 MaxDP=6.16D-01 DE=-1.67D-02 OVMax= 1.22D-01

 Cycle   6  Pass 1  IDiag  1:
 RMSU=  3.45D-03    CP:  1.01D+00  3.56D-03  6.22D-01  1.08D+00  1.27D+00
 E= -1455.73359283779     Delta-E=       -0.054162585283 Rises=F Damp=F
 DIIS: error= 3.62D-03 at cycle   6 NSaved=   6.
 NSaved= 6 IEnMin= 6 EnMin= -1455.73359283779     IErMin= 6 ErrMin= 3.62D-03
 ErrMax= 3.62D-03  0.00D+00 EMaxC= 1.00D-01 BMatC= 2.51D-03 BMatP= 4.94D-02
 IDIUse=3 WtCom= 9.64D-01 WtEn= 3.62D-02
 Coeff-Com: -0.822D-02 0.971D-02-0.663D-01 0.293D-01 0.215D+00 0.820D+00
 Coeff-En:   0.000D+00 0.000D+00 0.000D+00 0.000D+00 0.000D+00 0.100D+01
 Coeff:     -0.793D-02 0.936D-02-0.639D-01 0.283D-01 0.208D+00 0.827D+00
 Gap=     0.154 Goal=   None    Shift=    0.000
 RMSDP=3.20D-03 MaxDP=2.64D-01 DE=-5.42D-02 OVMax= 2.91D-02

 Cycle   7  Pass 1  IDiag  1:
 RMSU=  8.33D-04    CP:  1.04D+00  3.88D-03  6.26D-01  1.13D+00  1.40D+00
                    CP:  9.76D-01
 E= -1455.73634347177     Delta-E=       -0.002750633986 Rises=F Damp=F
 DIIS: error= 7.19D-04 at cycle   7 NSaved=   7.
 NSaved= 7 IEnMin= 7 EnMin= -1455.73634347177     IErMin= 7 ErrMin= 7.19D-04
 ErrMax= 7.19D-04  0.00D+00 EMaxC= 1.00D-01 BMatC= 1.95D-04 BMatP= 2.51D-03
 IDIUse=3 WtCom= 9.93D-01 WtEn= 7.19D-03
 Coeff-Com: -0.155D-03 0.347D-04-0.283D-01-0.204D-01 0.503D-01 0.357D+00
 Coeff-Com:  0.641D+00
 Coeff-En:   0.000D+00 0.000D+00 0.000D+00 0.000D+00 0.000D+00 0.000D+00
 Coeff-En:   0.100D+01
 Coeff:     -0.154D-03 0.344D-04-0.280D-01-0.203D-01 0.499D-01 0.355D+00
 Coeff:      0.644D+00
 Gap=     0.153 Goal=   None    Shift=    0.000
 RMSDP=9.11D-04 MaxDP=9.56D-02 DE=-2.75D-03 OVMax= 8.60D-03

 Cycle   8  Pass 1  IDiag  1:
 RMSU=  2.96D-04    CP:  1.04D+00  3.98D-03  6.24D-01  1.13D+00  1.44D+00
                    CP:  1.02D+00  8.83D-01
 E= -1455.73655697142     Delta-E=       -0.000213499651 Rises=F Damp=F
 DIIS: error= 3.93D-04 at cycle   8 NSaved=   8.
 NSaved= 8 IEnMin= 8 EnMin= -1455.73655697142     IErMin= 8 ErrMin= 3.93D-04
 ErrMax= 3.93D-04  0.00D+00 EMaxC= 1.00D-01 BMatC= 4.59D-05 BMatP= 1.95D-04
 IDIUse=3 WtCom= 9.96D-01 WtEn= 3.93D-03
 Coeff-Com:  0.161D-02-0.206D-02 0.368D-02-0.119D-01-0.155D-01 0.944D-02
 Coeff-Com:  0.305D+00 0.710D+00
 Coeff-En:   0.000D+00 0.000D+00 0.000D+00 0.000D+00 0.000D+00 0.000D+00
 Coeff-En:   0.000D+00 0.100D+01
 Coeff:      0.161D-02-0.205D-02 0.367D-02-0.119D-01-0.154D-01 0.941D-02
 Coeff:      0.303D+00 0.711D+00
 Gap=     0.153 Goal=   None    Shift=    0.000
 RMSDP=5.33D-04 MaxDP=3.38D-02 DE=-2.13D-04 OVMax= 4.03D-03

 Cycle   9  Pass 1  IDiag  1:
 RMSU=  1.84D-04    CP:  1.05D+00  4.03D-03  6.23D-01  1.13D+00  1.46D+00
                    CP:  1.05D+00  9.34D-01  9.08D-01
 E= -1455.73661429231     Delta-E=       -0.000057320884 Rises=F Damp=F
 DIIS: error= 2.61D-04 at cycle   9 NSaved=   9.
 NSaved= 9 IEnMin= 9 EnMin= -1455.73661429231     IErMin= 9 ErrMin= 2.61D-04
 ErrMax= 2.61D-04  0.00D+00 EMaxC= 1.00D-01 BMatC= 9.97D-06 BMatP= 4.59D-05
 IDIUse=3 WtCom= 9.97D-01 WtEn= 2.61D-03
 Coeff-Com:  0.113D-02-0.141D-02 0.626D-02-0.104D-02-0.800D-02-0.273D-01
 Coeff-Com:  0.245D-01 0.248D+00 0.757D+00
 Coeff-En:   0.000D+00 0.000D+00 0.000D+00 0.000D+00 0.000D+00 0.000D+00
 Coeff-En:   0.000D+00 0.000D+00 0.100D+01
 Coeff:      0.112D-02-0.141D-02 0.624D-02-0.104D-02-0.798D-02-0.272D-01
 Coeff:      0.244D-01 0.248D+00 0.758D+00
 Gap=     0.153 Goal=   None    Shift=    0.000
 RMSDP=2.91D-04 MaxDP=2.16D-02 DE=-5.73D-05 OVMax= 1.49D-03

 Cycle  10  Pass 1  IDiag  1:
 RMSU=  8.31D-05    CP:  1.04D+00  4.00D-03  6.25D-01  1.13D+00  1.45D+00
                    CP:  1.03D+00  9.03D-01  1.06D+00  1.17D+00
 E= -1455.73662508268     Delta-E=       -0.000010790375 Rises=F Damp=F
 DIIS: error= 1.47D-04 at cycle  10 NSaved=  10.
 NSaved=10 IEnMin=10 EnMin= -1455.73662508268     IErMin=10 ErrMin= 1.47D-04
 ErrMax= 1.47D-04  0.00D+00 EMaxC= 1.00D-01 BMatC= 3.26D-06 BMatP= 9.97D-06
 IDIUse=3 WtCom= 9.99D-01 WtEn= 1.47D-03
 Coeff-Com:  0.554D-03-0.983D-03 0.232D-02 0.169D-02 0.149D-02-0.629D-02
 Coeff-Com: -0.633D-01-0.690D-01 0.309D+00 0.825D+00
 Coeff-En:   0.000D+00 0.000D+00 0.000D+00 0.000D+00 0.000D+00 0.000D+00
 Coeff-En:   0.000D+00 0.000D+00 0.000D+00 0.100D+01
 Coeff:      0.553D-03-0.982D-03 0.232D-02 0.169D-02 0.149D-02-0.628D-02
 Coeff:     -0.632D-01-0.689D-01 0.308D+00 0.825D+00
 Gap=     0.153 Goal=   None    Shift=    0.000
 RMSDP=1.12D-04 MaxDP=1.10D-02 DE=-1.08D-05 OVMax= 9.86D-04

 Cycle  11  Pass 1  IDiag  1:
 RMSU=  3.85D-05    CP:  1.04D+00  3.98D-03  6.27D-01  1.12D+00  1.45D+00
                    CP:  1.03D+00  9.06D-01  1.02D+00  1.37D+00  1.29D+00
 E= -1455.73662870913     Delta-E=       -0.000003626447 Rises=F Damp=F
 DIIS: error= 7.16D-05 at cycle  11 NSaved=  11.
 NSaved=11 IEnMin=11 EnMin= -1455.73662870913     IErMin=11 ErrMin= 7.16D-05
 ErrMax= 7.16D-05  0.00D+00 EMaxC= 1.00D-01 BMatC= 9.40D-07 BMatP= 3.26D-06
 IDIUse=1 WtCom= 1.00D+00 WtEn= 0.00D+00
 Coeff-Com:  0.225D-03-0.403D-03 0.944D-04 0.102D-02 0.322D-02 0.770D-02
 Coeff-Com: -0.279D-01-0.773D-01-0.697D-01 0.332D+00 0.831D+00
 Coeff:      0.225D-03-0.403D-03 0.944D-04 0.102D-02 0.322D-02 0.770D-02
 Coeff:     -0.279D-01-0.773D-01-0.697D-01 0.332D+00 0.831D+00
 Gap=     0.153 Goal=   None    Shift=    0.000
 RMSDP=6.87D-05 MaxDP=5.01D-03 DE=-3.63D-06 OVMax= 5.78D-04

 Cycle  12  Pass 1  IDiag  1:
 RMSU=  1.07D-05    CP:  1.04D+00  3.98D-03  6.27D-01  1.12D+00  1.45D+00
                    CP:  1.02D+00  8.86D-01  1.05D+00  1.47D+00  1.44D+00
                    CP:  8.48D-01
 E= -1455.73662977856     Delta-E=       -0.000001069433 Rises=F Damp=F
 DIIS: error= 2.69D-05 at cycle  12 NSaved=  12.
 NSaved=12 IEnMin=12 EnMin= -1455.73662977856     IErMin=12 ErrMin= 2.69D-05
 ErrMax= 2.69D-05  0.00D+00 EMaxC= 1.00D-01 BMatC= 1.06D-07 BMatP= 9.40D-07
 IDIUse=1 WtCom= 1.00D+00 WtEn= 0.00D+00
 Coeff-Com:  0.832D-04-0.117D-03-0.250D-03-0.304D-04 0.128D-02 0.581D-02
 Coeff-Com: -0.560D-05-0.167D-01-0.754D-01 0.183D-02 0.286D+00 0.797D+00
 Coeff:      0.832D-04-0.117D-03-0.250D-03-0.304D-04 0.128D-02 0.581D-02
 Coeff:     -0.560D-05-0.167D-01-0.754D-01 0.183D-02 0.286D+00 0.797D+00
 Gap=     0.153 Goal=   None    Shift=    0.000
 RMSDP=2.07D-05 MaxDP=1.74D-03 DE=-1.07D-06 OVMax= 2.01D-04

 Cycle  13  Pass 1  IDiag  1:
 RMSU=  4.40D-06    CP:  1.04D+00  3.98D-03  6.27D-01  1.12D+00  1.45D+00
                    CP:  1.02D+00  8.83D-01  1.05D+00  1.48D+00  1.53D+00
                    CP:  9.55D-01  1.12D+00
 E= -1455.73662993717     Delta-E=       -0.000000158609 Rises=F Damp=F
 DIIS: error= 9.58D-06 at cycle  13 NSaved=  13.
 NSaved=13 IEnMin=13 EnMin= -1455.73662993717     IErMin=13 ErrMin= 9.58D-06
 ErrMax= 9.58D-06  0.00D+00 EMaxC= 1.00D-01 BMatC= 1.45D-08 BMatP= 1.06D-07
 IDIUse=1 WtCom= 1.00D+00 WtEn= 0.00D+00
 Coeff-Com:  0.664D-05 0.118D-04-0.120D-03-0.170D-03 0.154D-03 0.179D-02
 Coeff-Com:  0.574D-02 0.738D-02-0.278D-01-0.651D-01-0.121D-01 0.419D+00
 Coeff-Com:  0.671D+00
 Coeff:      0.664D-05 0.118D-04-0.120D-03-0.170D-03 0.154D-03 0.179D-02
 Coeff:      0.574D-02 0.738D-02-0.278D-01-0.651D-01-0.121D-01 0.419D+00
 Coeff:      0.671D+00
 Gap=     0.153 Goal=   None    Shift=    0.000
 RMSDP=1.29D-05 MaxDP=1.33D-03 DE=-1.59D-07 OVMax= 1.29D-04

 Cycle  14  Pass 1  IDiag  1:
 RMSU=  2.54D-06    CP:  1.04D+00  3.98D-03  6.27D-01  1.12D+00  1.45D+00
                    CP:  1.02D+00  8.83D-01  1.05D+00  1.49D+00  1.54D+00
                    CP:  1.00D+00  1.27D+00  1.05D+00
 E= -1455.73662996056     Delta-E=       -0.000000023389 Rises=F Damp=F
 DIIS: error= 3.68D-06 at cycle  14 NSaved=  14.
 NSaved=14 IEnMin=14 EnMin= -1455.73662996056     IErMin=14 ErrMin= 3.68D-06
 ErrMax= 3.68D-06  0.00D+00 EMaxC= 1.00D-01 BMatC= 2.80D-09 BMatP= 1.45D-08
 IDIUse=1 WtCom= 1.00D+00 WtEn= 0.00D+00
 Coeff-Com: -0.226D-04 0.317D-04-0.107D-04-0.156D-04-0.794D-04-0.447D-03
 Coeff-Com:  0.140D-02 0.435D-02 0.370D-02-0.131D-01-0.320D-01-0.149D-03
 Coeff-Com:  0.222D+00 0.815D+00
 Coeff:     -0.226D-04 0.317D-04-0.107D-04-0.156D-04-0.794D-04-0.447D-03
 Coeff:      0.140D-02 0.435D-02 0.370D-02-0.131D-01-0.320D-01-0.149D-03
 Coeff:      0.222D+00 0.815D+00
 Gap=     0.153 Goal=   None    Shift=    0.000
 RMSDP=2.28D-06 MaxDP=1.33D-04 DE=-2.34D-08 OVMax= 3.78D-05

 Cycle  15  Pass 1  IDiag  1:
 RMSU=  1.03D-06    CP:  1.04D+00  3.98D-03  6.27D-01  1.12D+00  1.45D+00
                    CP:  1.02D+00  8.82D-01  1.05D+00  1.48D+00  1.54D+00
                    CP:  9.93D-01  1.30D+00  1.16D+00  9.67D-01
 E= -1455.73662996350     Delta-E=       -0.000000002939 Rises=F Damp=F
 DIIS: error= 2.62D-06 at cycle  15 NSaved=  15.
 NSaved=15 IEnMin=15 EnMin= -1455.73662996350     IErMin=15 ErrMin= 2.62D-06
 ErrMax= 2.62D-06  0.00D+00 EMaxC= 1.00D-01 BMatC= 1.26D-09 BMatP= 2.80D-09
 IDIUse=1 WtCom= 1.00D+00 WtEn= 0.00D+00
 Coeff-Com: -0.147D-04 0.192D-04-0.798D-05 0.470D-05-0.458D-04-0.441D-03
 Coeff-Com: -0.948D-04 0.598D-03 0.340D-02 0.291D-02-0.326D-03-0.411D-01
 Coeff-Com:  0.978D-02 0.201D+00 0.824D+00
 Coeff:     -0.147D-04 0.192D-04-0.798D-05 0.470D-05-0.458D-04-0.441D-03
 Coeff:     -0.948D-04 0.598D-03 0.340D-02 0.291D-02-0.326D-03-0.411D-01
 Coeff:      0.978D-02 0.201D+00 0.824D+00
 Gap=     0.153 Goal=   None    Shift=    0.000
 RMSDP=1.52D-06 MaxDP=1.23D-04 DE=-2.94D-09 OVMax= 1.72D-05

 Cycle  16  Pass 1  IDiag  1:
 RMSU=  2.93D-07    CP:  1.04D+00  3.98D-03  6.27D-01  1.12D+00  1.45D+00
                    CP:  1.02D+00  8.83D-01  1.05D+00  1.48D+00  1.54D+00
                    CP:  9.93D-01  1.32D+00  1.17D+00  1.03D+00  1.26D+00
 E= -1455.73662996478     Delta-E=       -0.000000001286 Rises=F Damp=F
 DIIS: error= 1.41D-06 at cycle  16 NSaved=  16.
 NSaved=16 IEnMin=16 EnMin= -1455.73662996478     IErMin=16 ErrMin= 1.41D-06
 ErrMax= 1.41D-06  0.00D+00 EMaxC= 1.00D-01 BMatC= 3.24D-10 BMatP= 1.26D-09
 IDIUse=1 WtCom= 1.00D+00 WtEn= 0.00D+00
 Coeff-Com: -0.322D-05 0.475D-05-0.103D-04-0.438D-05-0.526D-05-0.915D-04
 Coeff-Com: -0.234D-03-0.708D-03-0.873D-03 0.204D-02 0.118D-01-0.216D-03
 Coeff-Com: -0.359D-01-0.207D+00 0.351D+00 0.880D+00
 Coeff:     -0.322D-05 0.475D-05-0.103D-04-0.438D-05-0.526D-05-0.915D-04
 Coeff:     -0.234D-03-0.708D-03-0.873D-03 0.204D-02 0.118D-01-0.216D-03
 Coeff:     -0.359D-01-0.207D+00 0.351D+00 0.880D+00
 Gap=     0.153 Goal=   None    Shift=    0.000
 RMSDP=1.49D-06 MaxDP=1.47D-04 DE=-1.29D-09 OVMax= 1.34D-05

 Cycle  17  Pass 1  IDiag  1:
 RMSU=  2.28D-07    CP:  1.04D+00  3.98D-03  6.27D-01  1.12D+00  1.45D+00
                    CP:  1.02D+00  8.83D-01  1.05D+00  1.48D+00  1.54D+00
                    CP:  9.93D-01  1.32D+00  1.21D+00  1.03D+00  1.45D+00
                    CP:  8.98D-01
 E= -1455.73662996527     Delta-E=       -0.000000000487 Rises=F Damp=F
 DIIS: error= 3.74D-07 at cycle  17 NSaved=  17.
 NSaved=17 IEnMin=17 EnMin= -1455.73662996527     IErMin=17 ErrMin= 3.74D-07
 ErrMax= 3.74D-07  0.00D+00 EMaxC= 1.00D-01 BMatC= 2.06D-11 BMatP= 3.24D-10
 IDIUse=1 WtCom= 1.00D+00 WtEn= 0.00D+00
 Coeff-Com:  0.297D-06 0.550D-06 0.685D-06-0.159D-05-0.117D-05 0.116D-04
 Coeff-Com:  0.244D-04-0.496D-04-0.788D-03-0.124D-02 0.182D-02 0.923D-02
 Coeff-Com: -0.489D-02-0.986D-01-0.844D-01 0.222D+00 0.957D+00
 Coeff:      0.297D-06 0.550D-06 0.685D-06-0.159D-05-0.117D-05 0.116D-04
 Coeff:      0.244D-04-0.496D-04-0.788D-03-0.124D-02 0.182D-02 0.923D-02
 Coeff:     -0.489D-02-0.986D-01-0.844D-01 0.222D+00 0.957D+00
 Gap=     0.153 Goal=   None    Shift=    0.000
 RMSDP=2.53D-07 MaxDP=1.68D-05 DE=-4.87D-10 OVMax= 7.16D-06

 Cycle  18  Pass 1  IDiag  1:
 RMSU=  4.84D-08    CP:  1.04D+00  3.98D-03  6.27D-01  1.12D+00  1.45D+00
                    CP:  1.02D+00  8.83D-01  1.05D+00  1.48D+00  1.53D+00
                    CP:  9.94D-01  1.33D+00  1.22D+00  1.04D+00  1.55D+00
                    CP:  1.11D+00  1.10D+00
 E= -1455.73662996531     Delta-E=       -0.000000000045 Rises=F Damp=F
 DIIS: error= 1.02D-07 at cycle  18 NSaved=  18.
 NSaved=18 IEnMin=18 EnMin= -1455.73662996531     IErMin=18 ErrMin= 1.02D-07
 ErrMax= 1.02D-07  0.00D+00 EMaxC= 1.00D-01 BMatC= 2.65D-12 BMatP= 2.06D-11
 IDIUse=1 WtCom= 1.00D+00 WtEn= 0.00D+00
 Coeff-Com:  0.272D-06 0.361D-07 0.130D-05-0.773D-06-0.807D-06 0.113D-04
 Coeff-Com:  0.587D-04 0.107D-03-0.329D-03-0.119D-02-0.103D-02 0.487D-02
 Coeff-Com:  0.447D-02-0.130D-01-0.781D-01-0.217D-01 0.431D+00 0.675D+00
 Coeff:      0.272D-06 0.361D-07 0.130D-05-0.773D-06-0.807D-06 0.113D-04
 Coeff:      0.587D-04 0.107D-03-0.329D-03-0.119D-02-0.103D-02 0.487D-02
 Coeff:      0.447D-02-0.130D-01-0.781D-01-0.217D-01 0.431D+00 0.675D+00
 Gap=     0.153 Goal=   None    Shift=    0.000
 RMSDP=1.37D-07 MaxDP=1.07D-05 DE=-4.46D-11 OVMax= 1.97D-06

 Cycle  19  Pass 1  IDiag  1:
 RMSU=  1.88D-08    CP:  1.04D+00  3.98D-03  6.27D-01  1.12D+00  1.45D+00
                    CP:  1.02D+00  8.83D-01  1.05D+00  1.48D+00  1.53D+00
                    CP:  9.94D-01  1.33D+00  1.22D+00  1.04D+00  1.55D+00
                    CP:  1.09D+00  1.17D+00  9.40D-01
 E= -1455.73662996533     Delta-E=       -0.000000000012 Rises=F Damp=F
 DIIS: error= 2.47D-08 at cycle  19 NSaved=  19.
 NSaved=19 IEnMin=19 EnMin= -1455.73662996533     IErMin=19 ErrMin= 2.47D-08
 ErrMax= 2.47D-08  0.00D+00 EMaxC= 1.00D-01 BMatC= 2.06D-13 BMatP= 2.65D-12
 IDIUse=1 WtCom= 1.00D+00 WtEn= 0.00D+00
 Coeff-Com:  0.323D-07 0.656D-08 0.570D-06 0.265D-06 0.147D-06 0.145D-05
 Coeff-Com:  0.185D-04 0.432D-04-0.342D-04-0.260D-03-0.509D-03 0.527D-03
 Coeff-Com:  0.160D-02 0.590D-02-0.158D-01-0.309D-01 0.394D-01 0.226D+00
 Coeff-Com:  0.774D+00
 Coeff:      0.323D-07 0.656D-08 0.570D-06 0.265D-06 0.147D-06 0.145D-05
 Coeff:      0.185D-04 0.432D-04-0.342D-04-0.260D-03-0.509D-03 0.527D-03
 Coeff:      0.160D-02 0.590D-02-0.158D-01-0.309D-01 0.394D-01 0.226D+00
 Coeff:      0.774D+00
 Gap=     0.153 Goal=   None    Shift=    0.000
 RMSDP=7.01D-08 MaxDP=5.49D-06 DE=-1.18D-11 OVMax= 4.00D-07

 Cycle  20  Pass 1  IDiag  1:
 RMSU=  8.18D-09    CP:  1.04D+00  3.98D-03  6.27D-01  1.12D+00  1.45D+00
                    CP:  1.02D+00  8.83D-01  1.05D+00  1.48D+00  1.53D+00
                    CP:  9.94D-01  1.33D+00  1.22D+00  1.04D+00  1.55D+00
                    CP:  1.09D+00  1.19D+00  9.58D-01  1.22D+00
 E= -1455.73662996532     Delta-E=        0.000000000003 Rises=F Damp=F
 DIIS: error= 1.15D-08 at cycle  20 NSaved=  20.
 NSaved=20 IEnMin=19 EnMin= -1455.73662996533     IErMin=20 ErrMin= 1.15D-08
 ErrMax= 1.15D-08  0.00D+00 EMaxC= 1.00D-01 BMatC= 3.12D-14 BMatP= 2.06D-13
 IDIUse=1 WtCom= 1.00D+00 WtEn= 0.00D+00
 Coeff-Com: -0.207D-07-0.105D-07 0.594D-07 0.284D-06 0.383D-06-0.729D-06
 Coeff-Com: -0.259D-05-0.267D-05 0.181D-04 0.792D-04 0.219D-05-0.387D-03
 Coeff-Com: -0.134D-03 0.377D-02 0.499D-02-0.793D-02-0.439D-01 0.373D-03
 Coeff-Com:  0.310D+00 0.733D+00
 Coeff:     -0.207D-07-0.105D-07 0.594D-07 0.284D-06 0.383D-06-0.729D-06
 Coeff:     -0.259D-05-0.267D-05 0.181D-04 0.792D-04 0.219D-05-0.387D-03
 Coeff:     -0.134D-03 0.377D-02 0.499D-02-0.793D-02-0.439D-01 0.373D-03
 Coeff:      0.310D+00 0.733D+00
 Gap=     0.153 Goal=   None    Shift=    0.000
 RMSDP=1.13D-08 MaxDP=8.10D-07 DE= 2.73D-12 OVMax= 1.11D-07

 Cycle  21  Pass 1  IDiag  1:
 Restarting incremental Fock formation.
 E= -1455.73662996533     Delta-E=       -0.000000000009 Rises=F Damp=F
 DIIS: error= 8.40D-09 at cycle  21 NSaved=  20.
 NSaved=20 IEnMin=20 EnMin= -1455.73662996533     IErMin=20 ErrMin= 8.40D-09
 ErrMax= 8.40D-09  0.00D+00 EMaxC= 1.00D-01 BMatC= 5.36D-15 BMatP= 3.12D-14
 IDIUse=1 WtCom= 1.00D+00 WtEn= 0.00D+00
 Coeff-Com: -0.142D-07-0.289D-07 0.138D-06 0.135D-06-0.469D-06-0.426D-05
 Coeff-Com: -0.723D-05 0.111D-04 0.710D-04 0.735D-04-0.224D-03-0.362D-03
 Coeff-Com:  0.515D-03 0.410D-02 0.150D-02-0.225D-01-0.296D-01 0.175D-01
 Coeff-Com:  0.311D+00 0.718D+00
 Coeff:     -0.142D-07-0.289D-07 0.138D-06 0.135D-06-0.469D-06-0.426D-05
 Coeff:     -0.723D-05 0.111D-04 0.710D-04 0.735D-04-0.224D-03-0.362D-03
 Coeff:      0.515D-03 0.410D-02 0.150D-02-0.225D-01-0.296D-01 0.175D-01
 Coeff:      0.311D+00 0.718D+00
 Gap=     0.153 Goal=   None    Shift=    0.000
 RMSDP=5.55D-09 MaxDP=3.85D-07 DE=-8.64D-12 OVMax= 4.97D-08

 SCF Done:  E(RM062X) =  -1455.73662997     A.U. after   21 cycles
            NFock= 21  Conv=0.55D-08     -V/T= 2.0030
 KE= 1.451348152345D+03 PE=-5.477199270901D+03 EE= 1.555704082773D+03
 Leave Link  502 at Mon Apr  4 13:30:50 2022, MaxMem=  1879048192 cpu:            1868.1 elap:             267.7
 (Enter /gpfs/software/gaussian16/sse4/tar/g16/l601.exe)
 Copying SCF densities to generalized density rwf, IOpCl= 0 IROHF=0.

 **********************************************************************

            Population analysis using the SCF density.

 **********************************************************************

 Orbital symmetries:
       Occupied  (A) (A) (A) (A) (A) (A) (A) (A) (A) (A) (A) (A)
                 (A) (A) (A) (A) (A) (A) (A) (A) (A) (A) (A) (A)
                 (A) (A) (A) (A) (A) (A) (A) (A) (A) (A) (A) (A)
                 (A) (A) (A) (A) (A) (A) (A) (A) (A) (A) (A) (A)
                 (A) (A) (A) (A) (A) (A) (A) (A) (A) (A) (A) (A)
       Virtual   (A) (A) (A) (A) (A) (A) (A) (A) (A) (A) (A) (A)
                 (A) (A) (A) (A) (A) (A) (A) (A) (A) (A) (A) (A)
                 (A) (A) (A) (A) (A) (A) (A) (A) (A) (A) (A) (A)
                 (A) (A) (A) (A) (A) (A) (A) (A) (A) (A) (A) (A)
                 (A) (A) (A) (A) (A) (A) (A) (A) (A) (A) (A) (A)
                 (A) (A) (A) (A) (A) (A) (A) (A) (A) (A) (A) (A)
                 (A) (A) (A) (A) (A) (A) (A) (A) (A) (A) (A) (A)
                 (A) (A) (A) (A) (A) (A) (A) (A) (A) (A) (A) (A)
                 (A) (A) (A) (A) (A) (A) (A) (A) (A) (A) (A) (A)
                 (A) (A) (A) (A) (A) (A) (A) (A) (A) (A) (A) (A)
                 (A) (A) (A) (A) (A) (A) (A) (A) (A) (A) (A) (A)
                 (A) (A) (A) (A) (A) (A) (A) (A) (A) (A) (A) (A)
                 (A) (A) (A) (A) (A) (A) (A) (A) (A) (A) (A) (A)
                 (A) (A) (A) (A) (A) (A) (A) (A) (A) (A) (A) (A)
                 (A) (A) (A) (A) (A) (A) (A) (A) (A) (A) (A) (A)
                 (A) (A) (A) (A) (A) (A) (A) (A) (A) (A) (A) (A)
                 (A) (A) (A) (A) (A) (A) (A) (A) (A) (A) (A) (A)
                 (A) (A) (A) (A) (A) (A) (A) (A) (A) (A) (A) (A)
                 (A) (A) (A) (A) (A) (A) (A) (A) (A) (A) (A) (A)
                 (A) (A) (A) (A) (A) (A) (A) (A) (A) (A) (A) (A)
                 (A) (A) (A) (A) (A) (A) (A) (A) (A) (A) (A) (A)
                 (A) (A) (A) (A) (A) (A) (A) (A) (A) (A) (A) (A)
                 (A) (A) (A) (A) (A) (A) (A) (A) (A) (A) (A) (A)
                 (A) (A) (A) (A) (A) (A) (A) (A) (A) (A) (A) (A)
                 (A) (A) (A) (A) (A) (A) (A) (A) (A) (A) (A) (A)
                 (A) (A) (A) (A) (A) (A) (A) (A) (A) (A) (A) (A)
 The electronic state is 1-A.
 Alpha  occ. eigenvalues -- -102.59662-102.59574 -19.40487 -10.52659 -10.51889
 Alpha  occ. eigenvalues --  -10.46918 -10.46794 -10.46702 -10.46161 -10.45405
 Alpha  occ. eigenvalues --  -10.43717 -10.43534 -10.42717 -10.42689 -10.40410
 Alpha  occ. eigenvalues --   -9.73956  -9.73873  -7.46466  -7.46381  -7.45802
 Alpha  occ. eigenvalues --   -7.45786  -7.45718  -7.45711  -0.94908  -0.93166
 Alpha  occ. eigenvalues --   -0.87607  -0.85249  -0.81237  -0.75231  -0.73729
 Alpha  occ. eigenvalues --   -0.68692  -0.67702  -0.61428  -0.58569  -0.53904
 Alpha  occ. eigenvalues --   -0.51643  -0.48718  -0.46150  -0.44612  -0.42482
 Alpha  occ. eigenvalues --   -0.40947  -0.40098  -0.38834  -0.37006  -0.35148
 Alpha  occ. eigenvalues --   -0.33695  -0.33585  -0.33133  -0.31839  -0.30964
 Alpha  occ. eigenvalues --   -0.30525  -0.29984  -0.28685  -0.25859  -0.21535
 Alpha  occ. eigenvalues --   -0.19843  -0.17189  -0.17070  -0.15337  -0.09693
 Alpha virt. eigenvalues --    0.05619   0.08933   0.09177   0.09809   0.09969
 Alpha virt. eigenvalues --    0.10624   0.12349   0.13627   0.14354   0.14361
 Alpha virt. eigenvalues --    0.15059   0.15143   0.15969   0.16080   0.16972
 Alpha virt. eigenvalues --    0.17145   0.17667   0.18129   0.18412   0.18593
 Alpha virt. eigenvalues --    0.19168   0.20186   0.20465   0.21010   0.21501
 Alpha virt. eigenvalues --    0.21799   0.22028   0.22368   0.23224   0.24249
 Alpha virt. eigenvalues --    0.24681   0.24687   0.25494   0.26275   0.26926
 Alpha virt. eigenvalues --    0.27430   0.27812   0.28023   0.28319   0.28808
 Alpha virt. eigenvalues --    0.29257   0.29358   0.29471   0.30282   0.30548
 Alpha virt. eigenvalues --    0.30754   0.31032   0.31648   0.32782   0.33186
 Alpha virt. eigenvalues --    0.33332   0.33673   0.34439   0.35141   0.35416
 Alpha virt. eigenvalues --    0.36804   0.37345   0.37828   0.38435   0.38662
 Alpha virt. eigenvalues --    0.39400   0.40221   0.41294   0.41631   0.42938
 Alpha virt. eigenvalues --    0.43806   0.43816   0.44319   0.45579   0.46531
 Alpha virt. eigenvalues --    0.46791   0.47302   0.48699   0.50216   0.51076
 Alpha virt. eigenvalues --    0.51581   0.53518   0.54926   0.55118   0.55572
 Alpha virt. eigenvalues --    0.56271   0.57134   0.58602   0.58637   0.60786
 Alpha virt. eigenvalues --    0.61696   0.62987   0.64567   0.65549   0.68103
 Alpha virt. eigenvalues --    0.69174   0.69435   0.69815   0.69868   0.70596
 Alpha virt. eigenvalues --    0.71899   0.73113   0.73565   0.74678   0.75152
 Alpha virt. eigenvalues --    0.76076   0.76797   0.77586   0.78882   0.79471
 Alpha virt. eigenvalues --    0.80316   0.81426   0.81475   0.82343   0.82969
 Alpha virt. eigenvalues --    0.83816   0.84472   0.84988   0.85198   0.87918
 Alpha virt. eigenvalues --    0.88789   0.89940   0.91239   0.92827   0.93279
 Alpha virt. eigenvalues --    0.94248   0.96754   0.97569   0.98266   0.99545
 Alpha virt. eigenvalues --    0.99845   1.01233   1.01376   1.01571   1.02552
 Alpha virt. eigenvalues --    1.03493   1.04898   1.05618   1.06150   1.06155
 Alpha virt. eigenvalues --    1.07130   1.07516   1.08101   1.10020   1.10160
 Alpha virt. eigenvalues --    1.11488   1.11716   1.13601   1.14258   1.15794
 Alpha virt. eigenvalues --    1.15897   1.18977   1.19157   1.21644   1.21766
 Alpha virt. eigenvalues --    1.22820   1.26044   1.26314   1.27026   1.29457
 Alpha virt. eigenvalues --    1.31523   1.33916   1.36059   1.38648   1.39262
 Alpha virt. eigenvalues --    1.39394   1.39827   1.42227   1.42338   1.44382
 Alpha virt. eigenvalues --    1.45397   1.46520   1.46924   1.51668   1.52588
 Alpha virt. eigenvalues --    1.61568   1.61794   1.62692   1.65395   1.68970
 Alpha virt. eigenvalues --    1.69820   1.70869   1.72067   1.72657   1.73961
 Alpha virt. eigenvalues --    1.75417   1.78898   1.80370   1.82985   1.83005
 Alpha virt. eigenvalues --    1.85049   1.88029   1.89448   1.89951   1.92094
 Alpha virt. eigenvalues --    1.93845   1.97136   1.98052   1.98503   1.98936
 Alpha virt. eigenvalues --    2.02353   2.03939   2.04623   2.06471   2.07672
 Alpha virt. eigenvalues --    2.09038   2.09693   2.10187   2.11291   2.11557
 Alpha virt. eigenvalues --    2.15294   2.15680   2.17266   2.19072   2.22365
 Alpha virt. eigenvalues --    2.26825   2.28785   2.32080   2.34761   2.36785
 Alpha virt. eigenvalues --    2.40076   2.40404   2.40497   2.40903   2.44209
 Alpha virt. eigenvalues --    2.46045   2.46432   2.52086   2.52260   2.54549
 Alpha virt. eigenvalues --    2.56615   2.57809   2.60096   2.64813   2.69016
 Alpha virt. eigenvalues --    2.72011   2.72587   2.76688   2.79295   2.79479
 Alpha virt. eigenvalues --    2.82197   2.83044   2.83788   2.85008   2.86004
 Alpha virt. eigenvalues --    2.87379   2.89325   2.91946   2.92452   2.94819
 Alpha virt. eigenvalues --    2.96143   2.96873   2.99476   3.02318   3.04233
 Alpha virt. eigenvalues --    3.10116   3.11517   3.14379   3.17502   3.19810
 Alpha virt. eigenvalues --    3.20050   3.23246   3.26708   3.27897   3.30336
 Alpha virt. eigenvalues --    3.33069   3.35454   3.39085   3.40687   3.43396
 Alpha virt. eigenvalues --    3.50584   3.56021   3.56065   3.57622   3.62901
 Alpha virt. eigenvalues --    3.65353   3.71023   3.75998   3.79678   3.83418
 Alpha virt. eigenvalues --    3.88191   3.97545   4.01954   4.15353   4.22945
 Alpha virt. eigenvalues --    4.24260   4.29406   4.38716   4.68564   4.91723
 Alpha virt. eigenvalues --    4.97548   5.37883   5.52275   6.00764  10.04839
 Alpha virt. eigenvalues --   10.08515  23.61606  23.77809  24.06277  24.07896
 Alpha virt. eigenvalues --   24.10827  24.12181  24.17109  24.21612  24.24682
 Alpha virt. eigenvalues --   24.24928  24.29539  24.33058  25.97959  26.06945
 Alpha virt. eigenvalues --   26.27611  26.43057  26.70427  26.98505  50.30612
 Alpha virt. eigenvalues --  216.14835 216.19088
          Condensed to atoms (all electrons):
               1          2          3          4          5          6
     1  C    8.341357  -2.034527  -1.455436   1.181043  -1.222138   2.049347
     2  C   -2.034527  16.509167   0.652532  -2.084052   1.605870  -6.868397
     3  C   -1.455436   0.652532  11.800935  -3.151071   1.080162  -1.404363
     4  C    1.181043  -2.084052  -3.151071  14.868630  -1.476977  -1.371011
     5  C   -1.222138   1.605870   1.080162  -1.476977   9.255319  -2.275487
     6  C    2.049347  -6.868397  -1.404363  -1.371011  -2.275487  16.966687
     7  H   -0.061034   0.033256   0.020183  -0.061111   0.092430   0.184791
     8  O    0.468783  -0.108146  -0.113582  -0.100424   0.013773  -0.124972
     9  H    0.093314   0.264756  -0.052338   0.019332  -0.009652   0.033256
    10  C   -0.274155  -1.070186  -0.586444  -0.000731   2.374569  -0.654718
    11  C   -0.061853  -0.813598  -0.192444  -3.202557  -0.980497   2.882970
    12  C   -0.015582  -0.666825  -0.964409   2.649460  -0.826416  -2.464560
    13  C   -0.040157  -0.031625   0.155076   0.179999  -0.722294  -0.446273
    14  C    0.038468  -0.143736  -0.183157   0.248544  -0.604330   0.147059
    15  C   -0.122634   0.610378  -0.085323  -1.018811  -1.170812  -0.097790
    16  Cl  -0.004520   0.024948  -0.005273  -0.089662  -0.160143  -0.011994
    17  Cl   0.000491  -0.012913  -0.005940  -0.005143  -0.052279  -0.042688
    18  H    0.000227   0.000058  -0.000552   0.013000  -0.001575  -0.000946
    19  H   -0.003927   0.008779   0.004910  -0.029375   0.092730   0.029345
    20  H   -0.002499   0.049592   0.005871   0.024244   0.110355   0.002219
               7          8          9         10         11         12
     1  C   -0.061034   0.468783   0.093314  -0.274155  -0.061853  -0.015582
     2  C    0.033256  -0.108146   0.264756  -1.070186  -0.813598  -0.666825
     3  C    0.020183  -0.113582  -0.052338  -0.586444  -0.192444  -0.964409
     4  C   -0.061111  -0.100424   0.019332  -0.000731  -3.202557   2.649460
     5  C    0.092430   0.013773  -0.009652   2.374569  -0.980497  -0.826416
     6  C    0.184791  -0.124972   0.033256  -0.654718   2.882970  -2.464560
     7  H    0.547202   0.000186  -0.005139   0.086321   0.000021   0.024271
     8  O    0.000186   8.436544  -0.008862  -0.005240  -0.003226   0.001315
     9  H   -0.005139  -0.008862   0.519331  -0.000503   0.009835  -0.001013
    10  C    0.086321  -0.005240  -0.000503  12.140535   1.203023  -0.491322
    11  C    0.000021  -0.003226   0.009835   1.203023  13.083629  -1.908473
    12  C    0.024271   0.001315  -0.001013  -0.491322  -1.908473  14.215277
    13  C    0.008757   0.000798  -0.000342  -1.692391  -2.529460   2.968447
    14  C   -0.008557  -0.000072   0.000036  -3.619558  -6.479820  -1.770702
    15  C   -0.001959  -0.000108   0.000002  -1.158715   5.061571  -4.711561
    16  Cl  -0.000207  -0.000001   0.000012  -0.506799   0.310701   0.306172
    17  Cl   0.000119   0.000001  -0.000000  -0.150747   0.198891  -0.026732
    18  H    0.000000  -0.000000   0.000000   0.046164  -0.021910  -0.109585
    19  H   -0.000035   0.000004   0.000002   0.081278   0.015291   0.346426
    20  H    0.000830  -0.000003   0.000005   0.036653   0.233218  -0.026233
              13         14         15         16         17         18
     1  C   -0.040157   0.038468  -0.122634  -0.004520   0.000491   0.000227
     2  C   -0.031625  -0.143736   0.610378   0.024948  -0.012913   0.000058
     3  C    0.155076  -0.183157  -0.085323  -0.005273  -0.005940  -0.000552
     4  C    0.179999   0.248544  -1.018811  -0.089662  -0.005143   0.013000
     5  C   -0.722294  -0.604330  -1.170812  -0.160143  -0.052279  -0.001575
     6  C   -0.446273   0.147059  -0.097790  -0.011994  -0.042688  -0.000946
     7  H    0.008757  -0.008557  -0.001959  -0.000207   0.000119   0.000000
     8  O    0.000798  -0.000072  -0.000108  -0.000001   0.000001  -0.000000
     9  H   -0.000342   0.000036   0.000002   0.000012  -0.000000   0.000000
    10  C   -1.692391  -3.619558  -1.158715  -0.506799  -0.150747   0.046164
    11  C   -2.529460  -6.479820   5.061571   0.310701   0.198891  -0.021910
    12  C    2.968447  -1.770702  -4.711561   0.306172  -0.026732  -0.109585
    13  C   14.167143   3.027564  -8.748080   0.522007  -0.191403   0.320351
    14  C    3.027564  28.926173 -12.204791   0.140624  -1.704991   0.073676
    15  C   -8.748080 -12.204791  29.973115  -1.413275   1.047336   0.032744
    16  Cl   0.522007   0.140624  -1.413275  17.685319  -0.196238  -0.000876
    17  Cl  -0.191403  -1.704991   1.047336  -0.196238  17.759669  -0.012843
    18  H    0.320351   0.073676   0.032744  -0.000876  -0.012843   0.505413
    19  H   -0.156217  -0.032605  -0.029102   0.000773  -0.001342  -0.007198
    20  H   -0.006090   0.039276  -0.127109  -0.021043  -0.002360   0.000072
              19         20
     1  C   -0.003927  -0.002499
     2  C    0.008779   0.049592
     3  C    0.004910   0.005871
     4  C   -0.029375   0.024244
     5  C    0.092730   0.110355
     6  C    0.029345   0.002219
     7  H   -0.000035   0.000830
     8  O    0.000004  -0.000003
     9  H    0.000002   0.000005
    10  C    0.081278   0.036653
    11  C    0.015291   0.233218
    12  C    0.346426  -0.026233
    13  C   -0.156217  -0.006090
    14  C   -0.032605   0.039276
    15  C   -0.029102  -0.127109
    16  Cl   0.000773  -0.021043
    17  Cl  -0.001342  -0.002360
    18  H   -0.007198   0.000072
    19  H    0.489854  -0.000122
    20  H   -0.000122   0.508965
 Mulliken charges:
               1
     1  C   -0.874568
     2  C    0.074668
     3  C    0.480662
     4  C   -0.593328
     5  C    0.877391
     6  C   -0.532475
     7  H    0.139677
     8  O   -0.456766
     9  H    0.137970
    10  C    0.242966
    11  C   -0.805312
    12  C   -0.527956
    13  C   -0.785806
    14  C    0.110898
    15  C    0.164925
    16  Cl   0.419474
    17  Cl   0.399112
    18  H    0.163778
    19  H    0.190534
    20  H    0.174158
 Sum of Mulliken charges =  -1.00000
 Mulliken charges with hydrogens summed into heavy atoms:
               1
     1  C   -0.874568
     2  C    0.212638
     3  C    0.480662
     4  C   -0.593328
     5  C    0.877391
     6  C   -0.392799
     8  O   -0.456766
    10  C    0.242966
    11  C   -0.631154
    12  C   -0.337422
    13  C   -0.622028
    14  C    0.110898
    15  C    0.164925
    16  Cl   0.419474
    17  Cl   0.399112
 Electronic spatial extent (au):  <R**2>=           5486.7370
 Charge=             -1.0000 electrons
 Dipole moment (field-independent basis, Debye):
    X=            -13.9335    Y=              0.9640    Z=              0.0001  Tot=             13.9668
 Quadrupole moment (field-independent basis, Debye-Ang):
   XX=           -219.4798   YY=           -103.4179   ZZ=           -108.2921
   XY=              6.2075   XZ=              0.0001   YZ=             -0.0001
 Traceless Quadrupole moment (field-independent basis, Debye-Ang):
   XX=            -75.7498   YY=             40.3120   ZZ=             35.4378
   XY=              6.2075   XZ=              0.0001   YZ=             -0.0001
 Octapole moment (field-independent basis, Debye-Ang**2):
  XXX=           -578.4790  YYY=             14.9639  ZZZ=              0.0004  XYY=            -20.7309
  XXY=             12.6175  XXZ=             -0.0003  XZZ=            -19.9122  YZZ=              5.5249
  YYZ=              0.0013  XYZ=             -0.0001
 Hexadecapole moment (field-independent basis, Debye-Ang**3):
 XXXX=         -10159.8769 YYYY=          -1025.8631 ZZZZ=           -131.2437 XXXY=              3.4248
 XXXZ=             -0.0044 YYYX=             59.3702 YYYZ=             -0.0018 ZZZX=              0.0013
 ZZZY=             -0.0020 XXYY=          -1284.3662 XXZZ=          -1132.8067 YYZZ=           -213.3271
 XXYZ=             -0.0004 YYXZ=              0.0030 ZZXY=             -0.4142
 N-N= 1.014410405818D+03 E-N=-5.477199271410D+03  KE= 1.451348152345D+03
 No NMR shielding tensors so no spin-rotation constants.
 Leave Link  601 at Mon Apr  4 13:30:52 2022, MaxMem=  1879048192 cpu:              10.0 elap:               2.4
 (Enter /gpfs/software/gaussian16/sse4/tar/g16/l701.exe)
 ... and contract with generalized density number  0.
 Compute integral first derivatives.
 Leave Link  701 at Mon Apr  4 13:30:53 2022, MaxMem=  1879048192 cpu:               5.0 elap:               0.9
 (Enter /gpfs/software/gaussian16/sse4/tar/g16/l702.exe)
 L702 exits ... SP integral derivatives will be done elsewhere.
 Leave Link  702 at Mon Apr  4 13:30:53 2022, MaxMem=  1879048192 cpu:               0.5 elap:               0.1
 (Enter /gpfs/software/gaussian16/sse4/tar/g16/l703.exe)
 Integral derivatives from FoFJK, PRISM(SPDF).
 Compute integral first derivatives, UseDBF=F ICtDFT=           0.
 Calling FoFJK, ICntrl=      2127 FMM=F ISym2X=0 I1Cent= 0 IOpClX= 0 NMat=1 NMatS=1 NMatT=0.
 FoFJK:  IHMeth= 1 ICntrl=    2127 DoSepK=F KAlg= 0 I1Cent=           0 FoldK=F
 IRaf=         0 NMat=       1 IRICut=       1 DoRegI=T DoRafI=F ISym2E= 0 IDoP0=0 IntGTp=1.
 FoFCou: FMM=F IPFlag=           0 FMFlag=      100000 FMFlg1=         800
         NFxFlg=           0 DoJE=F BraDBF=F KetDBF=F FulRan=T
         wScrn=  0.000000 ICntrl=      2127 IOpCl=  0 I1Cent=           0 NGrid=           0
         NMat0=    1 NMatS0=      1 NMatT0=    0 NMatD0=    1 NMtDS0=    0 NMtDT0=    0
 Symmetry not used in FoFCou.
 Leave Link  703 at Mon Apr  4 13:31:29 2022, MaxMem=  1879048192 cpu:             230.7 elap:              35.3
 (Enter /gpfs/software/gaussian16/sse4/tar/g16/l716.exe)
 Dipole        =-5.48185397D+00 3.79249650D-01 4.38592709D-05
 ***** Axes restored to original set *****
 -------------------------------------------------------------------
 Center     Atomic                   Forces (Hartrees/Bohr)
 Number     Number              X              Y              Z
 -------------------------------------------------------------------
      1        6          -0.077210436    0.084190781    0.000130579
      2        6           0.029873411   -0.057792447   -0.000091180
      3        6           0.175641333   -0.120357976   -0.000181359
      4        6          -0.145396345    0.099709284    0.000150349
      5        6           0.047442255   -0.012201554   -0.000016217
      6        6          -0.035279789    0.023638289    0.000036062
      7        1           0.003872395   -0.001740998   -0.000002625
      8        8           0.011512404   -0.024845507   -0.000039597
      9        1           0.002536279    0.006262506    0.000010345
     10        6          -0.005963598   -0.000061540   -0.000001881
     11        6           0.007117168   -0.002319685   -0.000002088
     12        6           0.011420020   -0.004299025   -0.000004512
     13        6          -0.017969176    0.009779858    0.000013740
     14        6          -0.003689960    0.003153375    0.000003729
     15        6          -0.009841788    0.017439724    0.000028481
     16       17           0.002737763   -0.006053623   -0.000009922
     17       17           0.006025375   -0.008059402   -0.000012359
     18        1          -0.001454778   -0.003956933   -0.000006731
     19        1          -0.004414267   -0.003512717   -0.000006643
     20        1           0.003041733    0.001027589    0.000001829
 -------------------------------------------------------------------
 Cartesian Forces:  Max     0.175641333 RMS     0.040825946
 Leave Link  716 at Mon Apr  4 13:31:29 2022, MaxMem=  1879048192 cpu:               0.6 elap:               0.2
 (Enter /gpfs/software/gaussian16/sse4/tar/g16/l103.exe)

 GradGradGradGradGradGradGradGradGradGradGradGradGradGradGradGradGradGrad
 Berny optimization.
 FormGI is forming the generalized inverse of G from B-inverse, IUseBI=4.
 Internal  Forces:  Max     0.156961789 RMS     0.018847724
 Search for a local minimum.
 Step number   1 out of a maximum of  108
 All quantities printed in internal units (Hartrees-Bohrs-Radians)
 RMS Force = .18848D-01 SwitMx=.10000D-02 MixMth= 1
 Mixed Optimization -- RFO/linear search
 Second derivative matrix not updated -- first step.
 ITU=  0
     Eigenvalues ---    0.00926   0.01625   0.01631   0.01977   0.01999
     Eigenvalues ---    0.02007   0.02017   0.02017   0.02037   0.02061
     Eigenvalues ---    0.02064   0.02087   0.02098   0.02106   0.02137
     Eigenvalues ---    0.02150   0.02175   0.16000   0.16000   0.16000
     Eigenvalues ---    0.16000   0.16000   0.22369   0.22436   0.23474
     Eigenvalues ---    0.24465   0.24608   0.25000   0.25000   0.25000
     Eigenvalues ---    0.25000   0.25000   0.25000   0.32448   0.32751
     Eigenvalues ---    0.33683   0.34789   0.34836   0.35173   0.35246
     Eigenvalues ---    0.35584   0.41068   0.41458   0.41464   0.42428
     Eigenvalues ---    0.44354   0.44729   0.45317   0.45439   0.45685
     Eigenvalues ---    0.45753   0.45855   0.46582   0.75202
 RFO step:  Lambda=-7.16768775D-02 EMin= 9.26294336D-03
 Linear search not attempted -- first point.
 Maximum step size (   0.300) exceeded in Quadratic search.
    -- Step size scaled by   0.765
 Iteration  1 RMS(Cart)=  0.02026329 RMS(Int)=  0.00310446
 Iteration  2 RMS(Cart)=  0.00448913 RMS(Int)=  0.00015325
 Iteration  3 RMS(Cart)=  0.00001048 RMS(Int)=  0.00015306
 Iteration  4 RMS(Cart)=  0.00000000 RMS(Int)=  0.00015306
 ITry= 1 IFail=0 DXMaxC= 1.34D-01 DCOld= 1.00D+10 DXMaxT= 3.00D-01 DXLimC= 3.00D+00 Rises=F
 Variable       Old X    -DE/DX   Delta X   Delta X   Delta X     New X
                                 (Linear)    (Quad)   (Total)
    R1        2.65199   0.03417   0.00000   0.05370   0.05391   2.70590
    R2        2.64306   0.04002   0.00000   0.05690   0.05724   2.70030
    R3        2.40611  -0.02410   0.00000  -0.02239  -0.02239   2.38373
    R4        2.66327  -0.02445   0.00000  -0.03224  -0.03235   2.63092
    R5        2.06019  -0.00488   0.00000  -0.00890  -0.00890   2.05129
    R6        2.64300  -0.15696   0.00000  -0.23056  -0.23044   2.41256
    R7        2.64278   0.00197   0.00000  -0.00075  -0.00095   2.64183
    R8        2.64493   0.01022   0.00000   0.01556   0.01521   2.66014
    R9        2.81168  -0.01248   0.00000  -0.02338  -0.02338   2.78830
   R10        2.04738   0.00098   0.00000   0.00175   0.00175   2.04912
   R11        2.66172  -0.00522   0.00000  -0.00785  -0.00785   2.65387
   R12        2.66586  -0.00637   0.00000  -0.00962  -0.00962   2.65623
   R13        2.65249  -0.01289   0.00000  -0.01890  -0.01890   2.63360
   R14        2.05277  -0.00316   0.00000  -0.00570  -0.00570   2.04707
   R15        2.64622  -0.01408   0.00000  -0.02042  -0.02043   2.62580
   R16        2.05942  -0.00393   0.00000  -0.00716  -0.00716   2.05226
   R17        2.63018  -0.00028   0.00000  -0.00032  -0.00032   2.62987
   R18        2.05394  -0.00312   0.00000  -0.00564  -0.00564   2.04831
   R19        2.63650  -0.00575   0.00000  -0.00813  -0.00812   2.62838
   R20        3.26491   0.00932   0.00000   0.01786   0.01786   3.28278
   R21        3.27032   0.00574   0.00000   0.01108   0.01108   3.28140
    A1        1.98998  -0.03873   0.00000  -0.08595  -0.08535   1.90464
    A2        2.14729   0.00373   0.00000   0.00580   0.00550   2.15279
    A3        2.14591   0.03499   0.00000   0.08015   0.07985   2.22576
    A4        2.15496  -0.00249   0.00000   0.00839   0.00848   2.16344
    A5        2.05908  -0.00357   0.00000  -0.02009  -0.02014   2.03894
    A6        2.06914   0.00606   0.00000   0.01170   0.01166   2.08080
    A7        2.14926   0.03337   0.00000   0.06975   0.07036   2.21962
    A8        2.13735   0.02494   0.00000   0.04246   0.04227   2.17962
    A9        2.01489  -0.01769   0.00000  -0.04590  -0.04653   1.96836
   A10        2.10031   0.01423   0.00000   0.03575   0.03606   2.13637
   A11        2.16798   0.00346   0.00000   0.01015   0.01047   2.17845
   A12        2.11992   0.00059   0.00000   0.01125   0.01076   2.13068
   A13        2.03048   0.00393   0.00000   0.00834   0.00859   2.03907
   A14        2.13278  -0.00453   0.00000  -0.01959  -0.01934   2.11344
   A15        2.14223   0.00052   0.00000   0.00137   0.00137   2.14360
   A16        2.11007  -0.00216   0.00000  -0.00501  -0.00501   2.10506
   A17        2.03089   0.00164   0.00000   0.00364   0.00363   2.03452
   A18        2.12808  -0.00089   0.00000  -0.00247  -0.00247   2.12561
   A19        2.10064   0.00101   0.00000   0.00311   0.00311   2.10375
   A20        2.05447  -0.00012   0.00000  -0.00064  -0.00064   2.05383
   A21        2.13144  -0.00140   0.00000  -0.00379  -0.00379   2.12765
   A22        2.09937  -0.00347   0.00000  -0.01186  -0.01185   2.08752
   A23        2.05237   0.00486   0.00000   0.01565   0.01565   2.06802
   A24        2.09639   0.00193   0.00000   0.00524   0.00524   2.10163
   A25        2.08054   0.00195   0.00000   0.00701   0.00701   2.08755
   A26        2.10625  -0.00388   0.00000  -0.01224  -0.01224   2.09401
   A27        2.08304  -0.00313   0.00000  -0.00717  -0.00717   2.07587
   A28        2.05823   0.00776   0.00000   0.01831   0.01831   2.07654
   A29        2.14192  -0.00463   0.00000  -0.01114  -0.01114   2.13077
   A30        2.09653   0.00185   0.00000   0.00456   0.00456   2.10109
   A31        2.05467   0.00455   0.00000   0.01075   0.01075   2.06542
   A32        2.13198  -0.00640   0.00000  -0.01530  -0.01531   2.11668
    D1       -0.00000   0.00000   0.00000   0.00000   0.00000  -0.00000
    D2       -3.14159   0.00000   0.00000   0.00000   0.00000  -3.14159
    D3       -3.14159  -0.00000   0.00000  -0.00000  -0.00000  -3.14159
    D4        0.00001  -0.00000   0.00000  -0.00000  -0.00000   0.00001
    D5        0.00000  -0.00000   0.00000  -0.00000  -0.00000   0.00000
    D6        3.14159   0.00000   0.00000   0.00000   0.00000   3.14159
    D7        0.00001  -0.00000   0.00000  -0.00000  -0.00000   0.00000
    D8        3.14158   0.00000   0.00000   0.00000   0.00000   3.14158
    D9       -3.14159  -0.00000   0.00000  -0.00000  -0.00000  -3.14159
   D10       -0.00001   0.00000   0.00000   0.00000   0.00000  -0.00001
   D11       -0.00001   0.00000   0.00000   0.00000   0.00000  -0.00000
   D12        0.00001  -0.00000   0.00000  -0.00000  -0.00000   0.00001
   D13       -3.14158  -0.00000   0.00000  -0.00000  -0.00000  -3.14158
   D14       -0.00001   0.00000   0.00000   0.00000   0.00000  -0.00000
   D15       -3.14158  -0.00000   0.00000  -0.00000  -0.00000  -3.14158
   D16        3.14158   0.00000   0.00000   0.00000   0.00000   3.14158
   D17        0.00000   0.00000   0.00000   0.00000   0.00000   0.00000
   D18       -3.14151  -0.00000   0.00000  -0.00000  -0.00000  -3.14152
   D19        0.00007  -0.00000   0.00000  -0.00000  -0.00000   0.00007
   D20        0.00009  -0.00000   0.00000  -0.00000  -0.00000   0.00008
   D21       -3.14151  -0.00000   0.00000  -0.00000  -0.00000  -3.14151
   D22       -3.14158  -0.00000   0.00000  -0.00000  -0.00000  -3.14158
   D23        0.00000   0.00000   0.00000   0.00000   0.00000   0.00000
   D24        0.00002  -0.00000   0.00000  -0.00000  -0.00000   0.00001
   D25       -3.14158   0.00000   0.00000   0.00000   0.00000  -3.14158
   D26        3.14158   0.00000   0.00000   0.00000   0.00000   3.14158
   D27        0.00001  -0.00000   0.00000  -0.00000  -0.00000   0.00000
   D28       -0.00002   0.00000   0.00000   0.00000   0.00000  -0.00001
   D29        3.14159  -0.00000   0.00000  -0.00000  -0.00000   3.14159
   D30       -0.00000  -0.00000   0.00000  -0.00000  -0.00000  -0.00000
   D31        3.14158   0.00000   0.00000   0.00000   0.00000   3.14158
   D32       -3.14159  -0.00000   0.00000  -0.00000  -0.00000  -3.14159
   D33       -0.00001   0.00000   0.00000   0.00000   0.00000  -0.00001
   D34        0.00001  -0.00000   0.00000  -0.00000  -0.00000   0.00001
   D35       -3.14158  -0.00000   0.00000  -0.00000  -0.00000  -3.14159
   D36        3.14158   0.00000   0.00000   0.00000   0.00000   3.14158
   D37       -0.00001   0.00000   0.00000   0.00000   0.00000  -0.00001
   D38        0.00001  -0.00000   0.00000  -0.00000  -0.00000   0.00001
   D39        3.14159   0.00000   0.00000   0.00000   0.00000   3.14159
   D40       -3.14159  -0.00000   0.00000  -0.00000  -0.00000  -3.14159
   D41       -0.00000   0.00000   0.00000   0.00000   0.00000  -0.00000
   D42       -0.00001   0.00000   0.00000   0.00000   0.00000  -0.00001
   D43        3.14159  -0.00000   0.00000  -0.00000  -0.00000   3.14159
   D44       -3.14159  -0.00000   0.00000   0.00000   0.00000  -3.14159
   D45        0.00001  -0.00000   0.00000  -0.00000  -0.00000   0.00001
         Item               Value     Threshold  Converged?
 Maximum Force            0.156962     0.000450     NO 
 RMS     Force            0.018848     0.000300     NO 
 Maximum Displacement     0.134192     0.001800     NO 
 RMS     Displacement     0.022882     0.001200     NO 
 Predicted change in Energy=-3.708306D-02
 Lowest energy point so far.  Saving SCF results.
 GradGradGradGradGradGradGradGradGradGradGradGradGradGradGradGradGradGrad

 Leave Link  103 at Mon Apr  4 13:31:29 2022, MaxMem=  1879048192 cpu:               1.3 elap:               0.3
 (Enter /gpfs/software/gaussian16/sse4/tar/g16/l202.exe)
                          Input orientation:                          
 ---------------------------------------------------------------------
 Center     Atomic      Atomic             Coordinates (Angstroms)
 Number     Number       Type             X           Y           Z
 ---------------------------------------------------------------------
      1          6           0       -6.018084    2.446565   -0.001854
      2          6           0       -6.100200    1.017021   -0.004140
      3          6           0       -4.643406    2.836599   -0.001138
      4          6           0       -3.623611    2.068547   -0.002297
      5          6           0       -3.674884    0.671494   -0.004528
      6          6           0       -4.991895    0.174438   -0.005412
      7          1           0       -5.187899   -0.892049   -0.007117
      8          8           0       -7.030333    3.199236   -0.000714
      9          1           0       -7.095396    0.583568   -0.004900
     10          6           0       -2.458981   -0.164390   -0.005769
     11          6           0       -2.500343   -1.568146   -0.008101
     12          6           0       -1.183835    0.427017   -0.004643
     13          6           0       -0.021316   -0.334094   -0.005755
     14          6           0       -0.089271   -1.724098   -0.008056
     15          6           0       -1.337890   -2.336868   -0.009227
     16         17           0       -1.493359   -4.066334   -0.012101
     17         17           0        1.387524   -2.638885   -0.009386
     18          1           0        0.942918    0.161010   -0.004818
     19          1           0       -1.094392    1.509335   -0.002839
     20          1           0       -3.449175   -2.090806   -0.009085
 ---------------------------------------------------------------------
                    Distance matrix (angstroms):
                    1          2          3          4          5
     1  C    0.000000
     2  C    1.431902   0.000000
     3  C    1.428939   2.330906   0.000000
     4  C    2.424129   2.690577   1.276670   0.000000
     5  C    2.939638   2.449806   2.371862   1.397996   0.000000
     6  C    2.493117   1.392223   2.684876   2.336634   1.407687
     7  H    3.440287   2.115856   3.768198   3.348455   2.175750
     8  O    1.261413   2.372177   2.414316   3.589459   4.201016
     9  H    2.152061   1.085494   3.329928   3.776038   3.421642
    10  C    4.414104   3.828082   3.711828   2.518409   1.475507
    11  C    5.337832   4.431938   4.898423   3.806219   2.528942
    12  C    5.239136   4.951641   4.216009   2.940601   2.503016
    13  C    6.610092   6.227226   5.605090   4.330038   3.789428
    14  C    7.248813   6.606437   6.445165   5.184182   4.312249
    15  C    6.692197   5.824791   6.139321   4.963089   3.809436
    16  Cl   7.930391   6.860287   7.587714   6.494216   5.215949
    17  Cl   8.983590   8.332567   8.145742   6.875423   6.048686
    18  H    7.326617   7.094946   6.194013   4.948928   4.645932
    19  H    5.012100   5.029959   3.789081   2.590302   2.713101
    20  H    5.214123   4.084916   5.070066   4.163015   2.771510
                    6          7          8          9         10
     6  C    0.000000
     7  H    1.084350   0.000000
     8  O    3.647554   4.487005   0.000000
     9  H    2.142919   2.411637   2.616481   0.000000
    10  C    2.555476   2.824267   5.675497   4.696359   0.000000
    11  C    3.040468   2.771294   6.576382   5.073894   1.404368
    12  C    3.816427   4.215740   6.470452   5.913633   1.405617
    13  C    4.996525   5.196623   7.849253   7.133352   2.443565
    14  C    5.257392   5.166073   8.509854   7.376389   2.836938
    15  C    4.433783   4.112186   7.940556   6.455838   2.444692
    16  Cl   5.497632   4.870908   9.134918   7.280416   4.019656
    17  Cl   6.972215   6.803501  10.244220   9.074368   4.573701
    18  H    5.934828   6.220599   8.532500   8.049413   3.417426
    19  H    4.119767   4.745888   6.171804   6.071993   2.159506
    20  H    2.740681   2.111915   6.388216   4.521860   2.166005
                   11         12         13         14         15
    11  C    0.000000
    12  C    2.390372   0.000000
    13  C    2.769199   1.389512   0.000000
    14  C    2.416110   2.413582   1.391665   0.000000
    15  C    1.393639   2.768179   2.396765   1.390877   0.000000
    16  Cl   2.693506   4.504006   4.012053   2.730852   1.736442
    17  Cl   4.032615   4.001458   2.701278   1.737170   2.742097
    18  H    3.853055   2.143324   1.083917   2.149199   3.382528
    19  H    3.383432   1.086009   2.133010   3.386057   3.853908
    20  H    1.083263   3.386919   3.851788   3.379857   2.125576
                   16         17         18         19         20
    16  Cl   0.000000
    17  Cl   3.215137   0.000000
    18  H    4.879133   2.834979   0.000000
    19  H    5.589932   4.834012   2.443075   0.000000
    20  H    2.779917   4.867653   4.935704   4.301867   0.000000
 Stoichiometry    C12H5Cl2O(1-)
 Framework group  C1[X(C12H5Cl2O)]
 Deg. of freedom    54
 Full point group                 C1      NOp   1
 RotChk:  IX=0 Diff= 1.44D-03
 Largest Abelian subgroup         C1      NOp   1
 Largest concise Abelian subgroup C1      NOp   1
                         Standard orientation:                         
 ---------------------------------------------------------------------
 Center     Atomic      Atomic             Coordinates (Angstroms)
 Number     Number       Type             X           Y           Z
 ---------------------------------------------------------------------
      1          6           0        4.659140    0.008673   -0.000002
      2          6           0        3.793470    1.149269    0.000068
      3          6           0        3.866816   -1.180482   -0.000073
      4          6           0        2.592527   -1.258414   -0.000080
      5          6           0        1.724493   -0.162554   -0.000011
      6          6           0        2.403473    1.070559    0.000062
      7          1           0        1.860138    2.008963    0.000130
      8          8           0        5.917704    0.093403    0.000009
      9          1           0        4.268978    2.125071    0.000126
     10          6           0        0.257009   -0.316217   -0.000008
     11          6           0       -0.622916    0.778307   -0.000030
     12          6           0       -0.328872   -1.593911    0.000011
     13          6           0       -1.707209   -1.769785    0.000025
     14          6           0       -2.557978   -0.668456    0.000014
     15          6           0       -2.006142    0.608265   -0.000018
     16         17           0       -3.010745    2.024600   -0.000034
     17         17           0       -4.275119   -0.931489    0.000029
     18          1           0       -2.119140   -2.772376    0.000046
     19          1           0        0.305790   -2.475171    0.000027
     20          1           0       -0.240588    1.791857   -0.000055
 ---------------------------------------------------------------------
 Rotational constants (GHZ):           1.4381510           0.2014104           0.1766683
 Leave Link  202 at Mon Apr  4 13:31:29 2022, MaxMem=  1879048192 cpu:               0.1 elap:               0.0
 (Enter /gpfs/software/gaussian16/sse4/tar/g16/l301.exe)
 Standard basis: 6-311+G(d,p) (5D, 7F)
 Ernie: Thresh=  0.10000D-02 Tol=  0.10000D-05 Strict=F.
 There are   391 symmetry adapted cartesian basis functions of A   symmetry.
 There are   376 symmetry adapted basis functions of A   symmetry.
   376 basis functions,   614 primitive gaussians,   391 cartesian basis functions
    60 alpha electrons       60 beta electrons
       nuclear repulsion energy      1017.6639851473 Hartrees.
 IExCor= 4336 DFT=T Ex+Corr=M062X ExCW=0 ScaHFX=  0.540000
 ScaDFX=  1.000000  1.000000  1.000000  1.000000 ScalE2=  1.000000  1.000000
 IRadAn=      5 IRanWt=     -1 IRanGd=            0 ICorTp=0 IEmpDi=  4
 NAtoms=   20 NActive=   20 NUniq=   20 SFac= 1.00D+00 NAtFMM=   60 NAOKFM=F Big=F
 Integral buffers will be    131072 words long.
 Raffenetti 2 integral format.
 Two-electron integral symmetry is turned on.
 Leave Link  301 at Mon Apr  4 13:31:30 2022, MaxMem=  1879048192 cpu:               0.5 elap:               0.1
 (Enter /gpfs/software/gaussian16/sse4/tar/g16/l302.exe)
 NPDir=0 NMtPBC=     1 NCelOv=     1 NCel=       1 NClECP=     1 NCelD=      1
         NCelK=      1 NCelE2=     1 NClLst=     1 CellRange=     0.0.
 One-electron integrals computed using PRISM.
 One-electron integral symmetry used in STVInt
 NBasis=   376 RedAO= T EigKep=  1.15D-06  NBF=   376
 NBsUse=   372 1.00D-06 EigRej=  4.77D-07 NBFU=   372
 Precomputing XC quadrature grid using
 IXCGrd= 4 IRadAn=           5 IRanWt=          -1 IRanGd=           0 AccXCQ= 0.00D+00.
 Generated NRdTot=       0 NPtTot=           0 NUsed=           0 NTot=          32
 NSgBfM=   385   385   385   385   385 MxSgAt=    20 MxSgA2=    20.
 Leave Link  302 at Mon Apr  4 13:31:30 2022, MaxMem=  1879048192 cpu:               4.8 elap:               0.7
 (Enter /gpfs/software/gaussian16/sse4/tar/g16/l303.exe)
 DipDrv:  MaxL=1.
 Leave Link  303 at Mon Apr  4 13:31:31 2022, MaxMem=  1879048192 cpu:               2.5 elap:               0.8
 (Enter /gpfs/software/gaussian16/sse4/tar/g16/l401.exe)
 Initial guess from the checkpoint file:  "checkpoint.chk"
 B after Tr=    -0.000000    0.000000   -0.000000
         Rot=    1.000000   -0.000000   -0.000000   -0.000398 Ang=  -0.05 deg.
 Guess basis will be translated and rotated to current coordinates.
 JPrj=2 DoOrth=T DoCkMO=T.
 Generating alternative initial guess.
 ExpMin= 4.38D-02 ExpMax= 1.06D+05 ExpMxC= 3.62D+03 IAcc=2 IRadAn=         4 AccDes= 0.00D+00
 Harris functional with IExCor= 1009 and IRadAn=       4 diagonalized for initial guess.
 HarFok:  IExCor= 1009 AccDes= 0.00D+00 IRadAn=         4 IDoV= 1 UseB2=F ITyADJ=14
 ICtDFT=  3500011 ScaDFX=  1.000000  1.000000  1.000000  1.000000
 FoFCou: FMM=F IPFlag=           0 FMFlag=      100000 FMFlg1=           0
         NFxFlg=           0 DoJE=T BraDBF=F KetDBF=T FulRan=T
         wScrn=  0.000000 ICntrl=       500 IOpCl=  0 I1Cent=   200000004 NGrid=           0
         NMat0=    1 NMatS0=      1 NMatT0=    0 NMatD0=    1 NMtDS0=    0 NMtDT0=    0
 Petite list used in FoFCou.
 Harris En= -1455.19232497260    
 Leave Link  401 at Mon Apr  4 13:31:35 2022, MaxMem=  1879048192 cpu:              23.2 elap:               4.3
 (Enter /gpfs/software/gaussian16/sse4/tar/g16/l502.exe)
 Integral symmetry usage will be decided dynamically.
 Closed shell SCF:
 Using DIIS extrapolation, IDIIS=  1040.
 NGot=  1879048192 LenX=  1878736095 LenY=  1878582773
 Requested convergence on RMS density matrix=1.00D-08 within 128 cycles.
 Requested convergence on MAX density matrix=1.00D-06.
 Requested convergence on             energy=1.00D-06.
 No special actions if energy rises.
 Fock matrices will be formed incrementally for  20 cycles.

 Cycle   1  Pass 1  IDiag  1:
 FoFJK:  IHMeth= 1 ICntrl=       0 DoSepK=F KAlg= 0 I1Cent=           0 FoldK=F
 IRaf= 830000000 NMat=       1 IRICut=       1 DoRegI=T DoRafI=F ISym2E= 0 IDoP0=0 IntGTp=1.
 FoFCou: FMM=F IPFlag=           0 FMFlag=      100000 FMFlg1=           0
         NFxFlg=           0 DoJE=F BraDBF=F KetDBF=F FulRan=T
         wScrn=  0.000000 ICntrl=         0 IOpCl=  0 I1Cent=           0 NGrid=           0
         NMat0=    1 NMatS0=      1 NMatT0=    0 NMatD0=    1 NMtDS0=    0 NMtDT0=    0
 Symmetry not used in FoFCou.
 E= -1455.76175137554    
 DIIS: error= 4.41D-03 at cycle   1 NSaved=   1.
 NSaved= 1 IEnMin= 1 EnMin= -1455.76175137554     IErMin= 1 ErrMin= 4.41D-03
 ErrMax= 4.41D-03  0.00D+00 EMaxC= 1.00D-01 BMatC= 1.14D-02 BMatP= 1.14D-02
 IDIUse=3 WtCom= 9.56D-01 WtEn= 4.41D-02
 Coeff-Com:  0.100D+01
 Coeff-En:   0.100D+01
 Coeff:      0.100D+01
 Gap=     0.381 Goal=   None    Shift=    0.000
 GapD=    0.381 DampG=1.000 DampE=1.000 DampFc=1.0000 IDamp=-1.
 RMSDP=1.26D-02 MaxDP=1.07D+00              OVMax= 3.81D-02

 Cycle   2  Pass 1  IDiag  1:
 RMSU=  1.16D-02    CP:  1.05D+00
 E= -1455.77480908062     Delta-E=       -0.013057705081 Rises=F Damp=F
 DIIS: error= 3.02D-03 at cycle   2 NSaved=   2.
 NSaved= 2 IEnMin= 2 EnMin= -1455.77480908062     IErMin= 2 ErrMin= 3.02D-03
 ErrMax= 3.02D-03  0.00D+00 EMaxC= 1.00D-01 BMatC= 1.76D-03 BMatP= 1.14D-02
 IDIUse=3 WtCom= 9.70D-01 WtEn= 3.02D-02
 Coeff-Com:  0.177D+00 0.823D+00
 Coeff-En:   0.000D+00 0.100D+01
 Coeff:      0.172D+00 0.828D+00
 Gap=     0.187 Goal=   None    Shift=    0.000
 RMSDP=1.45D-03 MaxDP=8.37D-02 DE=-1.31D-02 OVMax= 2.24D-02

 Cycle   3  Pass 1  IDiag  1:
 RMSU=  1.04D-03    CP:  1.05D+00  1.08D+00
 E= -1455.77560942810     Delta-E=       -0.000800347476 Rises=F Damp=F
 DIIS: error= 3.21D-03 at cycle   3 NSaved=   3.
 NSaved= 3 IEnMin= 3 EnMin= -1455.77560942810     IErMin= 2 ErrMin= 3.02D-03
 ErrMax= 3.21D-03  0.00D+00 EMaxC= 1.00D-01 BMatC= 9.63D-04 BMatP= 1.76D-03
 IDIUse=3 WtCom= 9.68D-01 WtEn= 3.21D-02
 Coeff-Com: -0.217D-01 0.419D+00 0.602D+00
 Coeff-En:   0.000D+00 0.339D+00 0.661D+00
 Coeff:     -0.210D-01 0.417D+00 0.604D+00
 Gap=     0.185 Goal=   None    Shift=    0.000
 RMSDP=7.42D-04 MaxDP=8.22D-02 DE=-8.00D-04 OVMax= 1.14D-02

 Cycle   4  Pass 1  IDiag  1:
 RMSU=  6.92D-04    CP:  1.05D+00  1.10D+00  1.07D+00
 E= -1455.77654855687     Delta-E=       -0.000939128766 Rises=F Damp=F
 DIIS: error= 6.29D-04 at cycle   4 NSaved=   4.
 NSaved= 4 IEnMin= 4 EnMin= -1455.77654855687     IErMin= 4 ErrMin= 6.29D-04
 ErrMax= 6.29D-04  0.00D+00 EMaxC= 1.00D-01 BMatC= 7.14D-05 BMatP= 9.63D-04
 IDIUse=3 WtCom= 9.94D-01 WtEn= 6.29D-03
 Coeff-Com: -0.182D-01 0.138D+00 0.291D+00 0.589D+00
 Coeff-En:   0.000D+00 0.000D+00 0.000D+00 0.100D+01
 Coeff:     -0.181D-01 0.137D+00 0.290D+00 0.591D+00
 Gap=     0.181 Goal=   None    Shift=    0.000
 RMSDP=2.24D-04 MaxDP=1.35D-02 DE=-9.39D-04 OVMax= 4.41D-03

 Cycle   5  Pass 1  IDiag  1:
 RMSU=  2.03D-04    CP:  1.05D+00  1.10D+00  1.15D+00  9.82D-01
 E= -1455.77661142905     Delta-E=       -0.000062872188 Rises=F Damp=F
 DIIS: error= 4.66D-04 at cycle   5 NSaved=   5.
 NSaved= 5 IEnMin= 5 EnMin= -1455.77661142905     IErMin= 5 ErrMin= 4.66D-04
 ErrMax= 4.66D-04  0.00D+00 EMaxC= 1.00D-01 BMatC= 1.94D-05 BMatP= 7.14D-05
 IDIUse=3 WtCom= 9.95D-01 WtEn= 4.66D-03
 Coeff-Com: -0.627D-02 0.142D-01 0.800D-01 0.373D+00 0.539D+00
 Coeff-En:   0.000D+00 0.000D+00 0.000D+00 0.154D+00 0.846D+00
 Coeff:     -0.624D-02 0.141D-01 0.796D-01 0.372D+00 0.541D+00
 Gap=     0.181 Goal=   None    Shift=    0.000
 RMSDP=8.90D-05 MaxDP=6.32D-03 DE=-6.29D-05 OVMax= 2.34D-03

 Cycle   6  Pass 1  IDiag  1:
 RMSU=  6.86D-05    CP:  1.05D+00  1.10D+00  1.18D+00  9.73D-01  9.46D-01
 E= -1455.77663066247     Delta-E=       -0.000019233417 Rises=F Damp=F
 DIIS: error= 1.81D-04 at cycle   6 NSaved=   6.
 NSaved= 6 IEnMin= 6 EnMin= -1455.77663066247     IErMin= 6 ErrMin= 1.81D-04
 ErrMax= 1.81D-04  0.00D+00 EMaxC= 1.00D-01 BMatC= 3.38D-06 BMatP= 1.94D-05
 IDIUse=3 WtCom= 9.98D-01 WtEn= 1.81D-03
 Coeff-Com: -0.508D-03-0.195D-01-0.952D-02 0.124D+00 0.342D+00 0.563D+00
 Coeff-En:   0.000D+00 0.000D+00 0.000D+00 0.000D+00 0.595D-01 0.940D+00
 Coeff:     -0.508D-03-0.194D-01-0.951D-02 0.124D+00 0.342D+00 0.563D+00
 Gap=     0.181 Goal=   None    Shift=    0.000
 RMSDP=5.92D-05 MaxDP=4.10D-03 DE=-1.92D-05 OVMax= 8.81D-04

 Cycle   7  Pass 1  IDiag  1:
 RMSU=  3.59D-05    CP:  1.05D+00  1.10D+00  1.20D+00  1.02D+00  1.01D+00
                    CP:  9.55D-01
 E= -1455.77663494259     Delta-E=       -0.000004280115 Rises=F Damp=F
 DIIS: error= 4.51D-05 at cycle   7 NSaved=   7.
 NSaved= 7 IEnMin= 7 EnMin= -1455.77663494259     IErMin= 7 ErrMin= 4.51D-05
 ErrMax= 4.51D-05  0.00D+00 EMaxC= 1.00D-01 BMatC= 2.66D-07 BMatP= 3.38D-06
 IDIUse=1 WtCom= 1.00D+00 WtEn= 0.00D+00
 Coeff-Com:  0.107D-02-0.132D-01-0.229D-01-0.750D-02 0.569D-01 0.228D+00
 Coeff-Com:  0.757D+00
 Coeff:      0.107D-02-0.132D-01-0.229D-01-0.750D-02 0.569D-01 0.228D+00
 Coeff:      0.757D+00
 Gap=     0.181 Goal=   None    Shift=    0.000
 RMSDP=2.33D-05 MaxDP=1.40D-03 DE=-4.28D-06 OVMax= 6.22D-04

 Cycle   8  Pass 1  IDiag  1:
 RMSU=  1.29D-05    CP:  1.05D+00  1.10D+00  1.21D+00  1.04D+00  1.03D+00
                    CP:  1.08D+00  9.62D-01
 E= -1455.77663550861     Delta-E=       -0.000000566027 Rises=F Damp=F
 DIIS: error= 1.85D-05 at cycle   8 NSaved=   8.
 NSaved= 8 IEnMin= 8 EnMin= -1455.77663550861     IErMin= 8 ErrMin= 1.85D-05
 ErrMax= 1.85D-05  0.00D+00 EMaxC= 1.00D-01 BMatC= 8.08D-08 BMatP= 2.66D-07
 IDIUse=1 WtCom= 1.00D+00 WtEn= 0.00D+00
 Coeff-Com:  0.723D-03-0.371D-02-0.123D-01-0.267D-01-0.334D-01 0.118D-01
 Coeff-Com:  0.384D+00 0.680D+00
 Coeff:      0.723D-03-0.371D-02-0.123D-01-0.267D-01-0.334D-01 0.118D-01
 Coeff:      0.384D+00 0.680D+00
 Gap=     0.181 Goal=   None    Shift=    0.000
 RMSDP=1.39D-05 MaxDP=1.66D-03 DE=-5.66D-07 OVMax= 2.14D-04

 Cycle   9  Pass 1  IDiag  1:
 RMSU=  6.36D-06    CP:  1.05D+00  1.10D+00  1.22D+00  1.05D+00  1.05D+00
                    CP:  1.17D+00  1.12D+00  1.00D+00
 E= -1455.77663563236     Delta-E=       -0.000000123749 Rises=F Damp=F
 DIIS: error= 9.35D-06 at cycle   9 NSaved=   9.
 NSaved= 9 IEnMin= 9 EnMin= -1455.77663563236     IErMin= 9 ErrMin= 9.35D-06
 ErrMax= 9.35D-06  0.00D+00 EMaxC= 1.00D-01 BMatC= 1.23D-08 BMatP= 8.08D-08
 IDIUse=1 WtCom= 1.00D+00 WtEn= 0.00D+00
 Coeff-Com:  0.308D-04 0.188D-02 0.414D-03-0.707D-02-0.286D-01-0.529D-01
 Coeff-Com: -0.246D-01 0.315D+00 0.796D+00
 Coeff:      0.308D-04 0.188D-02 0.414D-03-0.707D-02-0.286D-01-0.529D-01
 Coeff:     -0.246D-01 0.315D+00 0.796D+00
 Gap=     0.181 Goal=   None    Shift=    0.000
 RMSDP=3.26D-06 MaxDP=2.19D-04 DE=-1.24D-07 OVMax= 1.40D-04

 Cycle  10  Pass 1  IDiag  1:
 RMSU=  1.75D-06    CP:  1.05D+00  1.10D+00  1.22D+00  1.05D+00  1.05D+00
                    CP:  1.19D+00  1.16D+00  1.10D+00  1.03D+00
 E= -1455.77663565449     Delta-E=       -0.000000022124 Rises=F Damp=F
 DIIS: error= 1.82D-06 at cycle  10 NSaved=  10.
 NSaved=10 IEnMin=10 EnMin= -1455.77663565449     IErMin=10 ErrMin= 1.82D-06
 ErrMax= 1.82D-06  0.00D+00 EMaxC= 1.00D-01 BMatC= 1.74D-09 BMatP= 1.23D-08
 IDIUse=1 WtCom= 1.00D+00 WtEn= 0.00D+00
 Coeff-Com: -0.388D-04 0.126D-02 0.121D-02-0.950D-03-0.115D-01-0.252D-01
 Coeff-Com: -0.452D-01 0.864D-01 0.392D+00 0.602D+00
 Coeff:     -0.388D-04 0.126D-02 0.121D-02-0.950D-03-0.115D-01-0.252D-01
 Coeff:     -0.452D-01 0.864D-01 0.392D+00 0.602D+00
 Gap=     0.181 Goal=   None    Shift=    0.000
 RMSDP=2.00D-06 MaxDP=1.11D-04 DE=-2.21D-08 OVMax= 2.12D-05

 Cycle  11  Pass 1  IDiag  1:
 RMSU=  1.06D-06    CP:  1.05D+00  1.10D+00  1.22D+00  1.05D+00  1.05D+00
                    CP:  1.20D+00  1.16D+00  1.15D+00  1.07D+00  1.04D+00
 E= -1455.77663565648     Delta-E=       -0.000000001990 Rises=F Damp=F
 DIIS: error= 8.96D-07 at cycle  11 NSaved=  11.
 NSaved=11 IEnMin=11 EnMin= -1455.77663565648     IErMin=11 ErrMin= 8.96D-07
 ErrMax= 8.96D-07  0.00D+00 EMaxC= 1.00D-01 BMatC= 1.46D-10 BMatP= 1.74D-09
 IDIUse=1 WtCom= 1.00D+00 WtEn= 0.00D+00
 Coeff-Com: -0.203D-04 0.191D-03 0.403D-03 0.949D-03-0.268D-03-0.438D-03
 Coeff-Com: -0.130D-01-0.168D-01 0.308D-01 0.210D+00 0.788D+00
 Coeff:     -0.203D-04 0.191D-03 0.403D-03 0.949D-03-0.268D-03-0.438D-03
 Coeff:     -0.130D-01-0.168D-01 0.308D-01 0.210D+00 0.788D+00
 Gap=     0.181 Goal=   None    Shift=    0.000
 RMSDP=7.28D-07 MaxDP=4.58D-05 DE=-1.99D-09 OVMax= 8.49D-06

 Cycle  12  Pass 1  IDiag  1:
 RMSU=  3.89D-07    CP:  1.05D+00  1.10D+00  1.22D+00  1.05D+00  1.05D+00
                    CP:  1.20D+00  1.16D+00  1.13D+00  1.13D+00  1.02D+00
                    CP:  1.03D+00
 E= -1455.77663565679     Delta-E=       -0.000000000317 Rises=F Damp=F
 DIIS: error= 4.17D-07 at cycle  12 NSaved=  12.
 NSaved=12 IEnMin=12 EnMin= -1455.77663565679     IErMin=12 ErrMin= 4.17D-07
 ErrMax= 4.17D-07  0.00D+00 EMaxC= 1.00D-01 BMatC= 2.72D-11 BMatP= 1.46D-10
 IDIUse=1 WtCom= 1.00D+00 WtEn= 0.00D+00
 Coeff-Com: -0.277D-05-0.796D-04-0.690D-05 0.475D-03 0.107D-02 0.302D-02
 Coeff-Com: -0.202D-03-0.174D-01-0.343D-01 0.312D-03 0.319D+00 0.728D+00
 Coeff:     -0.277D-05-0.796D-04-0.690D-05 0.475D-03 0.107D-02 0.302D-02
 Coeff:     -0.202D-03-0.174D-01-0.343D-01 0.312D-03 0.319D+00 0.728D+00
 Gap=     0.181 Goal=   None    Shift=    0.000
 RMSDP=2.81D-07 MaxDP=2.07D-05 DE=-3.17D-10 OVMax= 4.19D-06

 Cycle  13  Pass 1  IDiag  1:
 RMSU=  1.42D-07    CP:  1.05D+00  1.10D+00  1.22D+00  1.05D+00  1.05D+00
                    CP:  1.20D+00  1.16D+00  1.13D+00  1.13D+00  1.10D+00
                    CP:  1.04D+00  8.22D-01
 E= -1455.77663565681     Delta-E=       -0.000000000020 Rises=F Damp=F
 DIIS: error= 1.13D-07 at cycle  13 NSaved=  13.
 NSaved=13 IEnMin=13 EnMin= -1455.77663565681     IErMin=13 ErrMin= 1.13D-07
 ErrMax= 1.13D-07  0.00D+00 EMaxC= 1.00D-01 BMatC= 4.94D-12 BMatP= 2.72D-11
 IDIUse=1 WtCom= 1.00D+00 WtEn= 0.00D+00
 Coeff-Com:  0.258D-05-0.775D-04-0.854D-04 0.691D-04 0.571D-03 0.171D-02
 Coeff-Com:  0.227D-02-0.500D-02-0.219D-01-0.430D-01 0.587D-02 0.328D+00
 Coeff-Com:  0.731D+00
 Coeff:      0.258D-05-0.775D-04-0.854D-04 0.691D-04 0.571D-03 0.171D-02
 Coeff:      0.227D-02-0.500D-02-0.219D-01-0.430D-01 0.587D-02 0.328D+00
 Coeff:      0.731D+00
 Gap=     0.181 Goal=   None    Shift=    0.000
 RMSDP=9.19D-08 MaxDP=5.80D-06 DE=-1.96D-11 OVMax= 1.72D-06

 Cycle  14  Pass 1  IDiag  1:
 RMSU=  5.15D-08    CP:  1.05D+00  1.10D+00  1.22D+00  1.05D+00  1.05D+00
                    CP:  1.20D+00  1.16D+00  1.13D+00  1.14D+00  1.10D+00
                    CP:  1.07D+00  8.92D-01  1.12D+00
 E= -1455.77663565681     Delta-E=        0.000000000001 Rises=F Damp=F
 DIIS: error= 4.92D-08 at cycle  14 NSaved=  14.
 NSaved=14 IEnMin=13 EnMin= -1455.77663565681     IErMin=14 ErrMin= 4.92D-08
 ErrMax= 4.92D-08  0.00D+00 EMaxC= 1.00D-01 BMatC= 5.01D-13 BMatP= 4.94D-12
 IDIUse=1 WtCom= 1.00D+00 WtEn= 0.00D+00
 Coeff-Com:  0.133D-05-0.150D-04-0.301D-04-0.488D-04 0.232D-04 0.167D-03
 Coeff-Com:  0.730D-03 0.123D-02-0.206D-02-0.176D-01-0.489D-01 0.874D-02
 Coeff-Com:  0.247D+00 0.811D+00
 Coeff:      0.133D-05-0.150D-04-0.301D-04-0.488D-04 0.232D-04 0.167D-03
 Coeff:      0.730D-03 0.123D-02-0.206D-02-0.176D-01-0.489D-01 0.874D-02
 Coeff:      0.247D+00 0.811D+00
 Gap=     0.181 Goal=   None    Shift=    0.000
 RMSDP=3.26D-08 MaxDP=1.92D-06 DE= 1.36D-12 OVMax= 7.09D-07

 Cycle  15  Pass 1  IDiag  1:
 RMSU=  2.00D-08    CP:  1.05D+00  1.10D+00  1.22D+00  1.05D+00  1.05D+00
                    CP:  1.20D+00  1.16D+00  1.13D+00  1.14D+00  1.10D+00
                    CP:  1.06D+00  9.02D-01  1.23D+00  1.03D+00
 E= -1455.77663565682     Delta-E=       -0.000000000011 Rises=F Damp=F
 DIIS: error= 1.76D-08 at cycle  15 NSaved=  15.
 NSaved=15 IEnMin=15 EnMin= -1455.77663565682     IErMin=15 ErrMin= 1.76D-08
 ErrMax= 1.76D-08  0.00D+00 EMaxC= 1.00D-01 BMatC= 8.17D-14 BMatP= 5.01D-13
 IDIUse=1 WtCom= 1.00D+00 WtEn= 0.00D+00
 Coeff-Com:  0.848D-07 0.544D-05 0.151D-05-0.299D-04-0.790D-04-0.169D-03
 Coeff-Com: -0.787D-04 0.107D-02 0.222D-02-0.131D-02-0.168D-01-0.371D-01
 Coeff-Com: -0.165D-01 0.308D+00 0.761D+00
 Coeff:      0.848D-07 0.544D-05 0.151D-05-0.299D-04-0.790D-04-0.169D-03
 Coeff:     -0.787D-04 0.107D-02 0.222D-02-0.131D-02-0.168D-01-0.371D-01
 Coeff:     -0.165D-01 0.308D+00 0.761D+00
 Gap=     0.181 Goal=   None    Shift=    0.000
 RMSDP=1.63D-08 MaxDP=1.16D-06 DE=-1.14D-11 OVMax= 2.37D-07

 Cycle  16  Pass 1  IDiag  1:
 RMSU=  7.45D-09    CP:  1.05D+00  1.10D+00  1.22D+00  1.05D+00  1.05D+00
                    CP:  1.20D+00  1.16D+00  1.13D+00  1.14D+00  1.10D+00
                    CP:  1.06D+00  9.05D-01  1.24D+00  1.08D+00  1.14D+00
 E= -1455.77663565683     Delta-E=       -0.000000000005 Rises=F Damp=F
 DIIS: error= 7.06D-09 at cycle  16 NSaved=  16.
 NSaved=16 IEnMin=16 EnMin= -1455.77663565683     IErMin=16 ErrMin= 7.06D-09
 ErrMax= 7.06D-09  0.00D+00 EMaxC= 1.00D-01 BMatC= 1.04D-14 BMatP= 8.17D-14
 IDIUse=1 WtCom= 1.00D+00 WtEn= 0.00D+00
 Coeff-Com: -0.115D-06 0.360D-05 0.444D-05-0.390D-05-0.280D-04-0.686D-04
 Coeff-Com: -0.110D-03 0.202D-03 0.107D-02 0.149D-02 0.724D-03-0.141D-01
 Coeff-Com: -0.411D-01 0.194D-01 0.307D+00 0.726D+00
 Coeff:     -0.115D-06 0.360D-05 0.444D-05-0.390D-05-0.280D-04-0.686D-04
 Coeff:     -0.110D-03 0.202D-03 0.107D-02 0.149D-02 0.724D-03-0.141D-01
 Coeff:     -0.411D-01 0.194D-01 0.307D+00 0.726D+00
 Gap=     0.181 Goal=   None    Shift=    0.000
 RMSDP=6.90D-09 MaxDP=4.68D-07 DE=-4.55D-12 OVMax= 8.35D-08

 SCF Done:  E(RM062X) =  -1455.77663566     A.U. after   16 cycles
            NFock= 16  Conv=0.69D-08     -V/T= 2.0028
 KE= 1.451704557815D+03 PE=-5.484238636566D+03 EE= 1.559093457947D+03
 Leave Link  502 at Mon Apr  4 13:34:54 2022, MaxMem=  1879048192 cpu:            1355.9 elap:             198.5
 (Enter /gpfs/software/gaussian16/sse4/tar/g16/l701.exe)
 ... and contract with generalized density number  0.
 Compute integral first derivatives.
 Leave Link  701 at Mon Apr  4 13:34:54 2022, MaxMem=  1879048192 cpu:               2.1 elap:               0.4
 (Enter /gpfs/software/gaussian16/sse4/tar/g16/l702.exe)
 L702 exits ... SP integral derivatives will be done elsewhere.
 Leave Link  702 at Mon Apr  4 13:34:55 2022, MaxMem=  1879048192 cpu:               0.5 elap:               0.2
 (Enter /gpfs/software/gaussian16/sse4/tar/g16/l703.exe)
 Integral derivatives from FoFJK, PRISM(SPDF).
 Compute integral first derivatives, UseDBF=F ICtDFT=           0.
 Calling FoFJK, ICntrl=      2127 FMM=F ISym2X=0 I1Cent= 0 IOpClX= 0 NMat=1 NMatS=1 NMatT=0.
 FoFJK:  IHMeth= 1 ICntrl=    2127 DoSepK=F KAlg= 0 I1Cent=           0 FoldK=F
 IRaf=         0 NMat=       1 IRICut=       1 DoRegI=T DoRafI=F ISym2E= 0 IDoP0=0 IntGTp=1.
 FoFCou: FMM=F IPFlag=           0 FMFlag=      100000 FMFlg1=         800
         NFxFlg=           0 DoJE=F BraDBF=F KetDBF=F FulRan=T
         wScrn=  0.000000 ICntrl=      2127 IOpCl=  0 I1Cent=           0 NGrid=           0
         NMat0=    1 NMatS0=      1 NMatT0=    0 NMatD0=    1 NMtDS0=    0 NMtDT0=    0
 Symmetry not used in FoFCou.
 Leave Link  703 at Mon Apr  4 13:35:29 2022, MaxMem=  1879048192 cpu:             233.4 elap:              34.9
 (Enter /gpfs/software/gaussian16/sse4/tar/g16/l716.exe)
 Dipole        =-5.12627883D+00 3.12666327D-01 4.31913434D-05
 ***** Axes restored to original set *****
 -------------------------------------------------------------------
 Center     Atomic                   Forces (Hartrees/Bohr)
 Number     Number              X              Y              Z
 -------------------------------------------------------------------
      1        6          -0.049358098    0.051508528    0.000079769
      2        6           0.015638160   -0.026371091   -0.000041765
      3        6           0.060151112   -0.046857478   -0.000071384
      4        6          -0.056445179    0.039573808    0.000060225
      5        6           0.034638021   -0.018801610   -0.000027803
      6        6          -0.015297479    0.013276211    0.000020689
      7        1           0.002564158   -0.001215251   -0.000001851
      8        8           0.018584460   -0.017911323   -0.000027807
      9        1          -0.000201921    0.003500491    0.000005760
     10        6          -0.010609737    0.003306981    0.000003327
     11        6           0.002720740   -0.004005130   -0.000005586
     12        6           0.008210474   -0.000962926    0.000000285
     13        6          -0.008121049    0.004799318    0.000006708
     14        6           0.000533000    0.001387216    0.000001637
     15        6          -0.005806117    0.009048193    0.000014957
     16       17           0.000827261   -0.004081293   -0.000006855
     17       17           0.003226779   -0.003342838   -0.000004977
     18        1           0.000298290   -0.002108180   -0.000003458
     19        1          -0.002533745   -0.001144685   -0.000002437
     20        1           0.000980873    0.000401062    0.000000564
 -------------------------------------------------------------------
 Cartesian Forces:  Max     0.060151112 RMS     0.018129056
 Leave Link  716 at Mon Apr  4 13:35:30 2022, MaxMem=  1879048192 cpu:               0.6 elap:               0.2
 (Enter /gpfs/software/gaussian16/sse4/tar/g16/l103.exe)

 GradGradGradGradGradGradGradGradGradGradGradGradGradGradGradGradGradGrad
 Berny optimization.
 Using GEDIIS/GDIIS optimizer.
 FormGI is forming the generalized inverse of G from B-inverse, IUseBI=4.
 Internal  Forces:  Max     0.052511682 RMS     0.007768580
 Search for a local minimum.
 Step number   2 out of a maximum of  108
 All quantities printed in internal units (Hartrees-Bohrs-Radians)
 RMS Force = .77686D-02 SwitMx=.10000D-02 MixMth= 1
 Mixed Optimization -- RFO/linear search
 Update second derivatives using D2CorX and points    1    2
 DE= -4.00D-02 DEPred=-3.71D-02 R= 1.08D+00
 TightC=F SS=  1.41D+00  RLast= 3.00D-01 DXNew= 5.0454D-01 8.9996D-01
 Trust test= 1.08D+00 RLast= 3.00D-01 DXMaxT set to 5.05D-01
 ITU=  1  0
 Use linear search instead of GDIIS.
     Eigenvalues ---    0.00926   0.01605   0.01632   0.01976   0.01999
     Eigenvalues ---    0.02007   0.02016   0.02019   0.02037   0.02062
     Eigenvalues ---    0.02066   0.02088   0.02097   0.02106   0.02137
     Eigenvalues ---    0.02149   0.02175   0.15881   0.16000   0.16000
     Eigenvalues ---    0.16000   0.16001   0.21566   0.22371   0.22443
     Eigenvalues ---    0.23476   0.24608   0.24992   0.25000   0.25000
     Eigenvalues ---    0.25000   0.25000   0.25371   0.32391   0.32718
     Eigenvalues ---    0.33388   0.34796   0.34839   0.35177   0.35248
     Eigenvalues ---    0.35582   0.40702   0.41054   0.41496   0.42490
     Eigenvalues ---    0.43946   0.44357   0.45063   0.45353   0.45661
     Eigenvalues ---    0.45755   0.46578   0.50205   0.75720
 RFO step:  Lambda=-3.41579126D-03 EMin= 9.26294336D-03
 Quartic linear search produced a step of  0.43989.
 Iteration  1 RMS(Cart)=  0.01728262 RMS(Int)=  0.00045489
 Iteration  2 RMS(Cart)=  0.00051421 RMS(Int)=  0.00011438
 Iteration  3 RMS(Cart)=  0.00000033 RMS(Int)=  0.00011438
 ITry= 1 IFail=0 DXMaxC= 7.77D-02 DCOld= 1.00D+10 DXMaxT= 5.05D-01 DXLimC= 3.00D+00 Rises=F
 Variable       Old X    -DE/DX   Delta X   Delta X   Delta X     New X
                                 (Linear)    (Quad)   (Total)
    R1        2.70590   0.01836   0.02372   0.01856   0.04234   2.74825
    R2        2.70030   0.01409   0.02518  -0.00029   0.02516   2.72546
    R3        2.38373  -0.02560  -0.00985  -0.03394  -0.04379   2.33994
    R4        2.63092  -0.00503  -0.01423   0.01093  -0.00347   2.62745
    R5        2.05129  -0.00121  -0.00392   0.00254  -0.00137   2.04991
    R6        2.41256  -0.05251  -0.10137   0.00998  -0.09122   2.32134
    R7        2.64183   0.00668  -0.00042   0.01984   0.01936   2.66119
    R8        2.66014   0.00579   0.00669   0.00703   0.01346   2.67361
    R9        2.78830  -0.01033  -0.01028  -0.02372  -0.03401   2.75430
   R10        2.04912   0.00073   0.00077   0.00147   0.00224   2.05136
   R11        2.65387   0.00016  -0.00345   0.00669   0.00324   2.65711
   R12        2.65623   0.00067  -0.00423   0.00968   0.00544   2.66167
   R13        2.63360  -0.00528  -0.00831  -0.00217  -0.01048   2.62311
   R14        2.04707  -0.00105  -0.00251   0.00053  -0.00198   2.04509
   R15        2.62580  -0.00542  -0.00898  -0.00144  -0.01042   2.61537
   R16        2.05226  -0.00135  -0.00315   0.00052  -0.00263   2.04963
   R17        2.62987   0.00031  -0.00014   0.00106   0.00092   2.63079
   R18        2.04831  -0.00070  -0.00248   0.00191  -0.00057   2.04773
   R19        2.62838   0.00018  -0.00357   0.00666   0.00309   2.63147
   R20        3.28278   0.00450   0.00786   0.00414   0.01200   3.29477
   R21        3.28140   0.00399   0.00487   0.00790   0.01277   3.29417
    A1        1.90464  -0.02109  -0.03754  -0.03467  -0.07185   1.83279
    A2        2.15279   0.00663   0.00242   0.03134   0.03358   2.18637
    A3        2.22576   0.01446   0.03512   0.00333   0.03827   2.26403
    A4        2.16344   0.00286   0.00373   0.01727   0.02090   2.18434
    A5        2.03894  -0.00481  -0.00886  -0.01873  -0.02754   2.01140
    A6        2.08080   0.00194   0.00513   0.00146   0.00664   2.08744
    A7        2.21962   0.01600   0.03095   0.01508   0.04657   2.26619
    A8        2.17962   0.01375   0.01860   0.02668   0.04534   2.22496
    A9        1.96836  -0.01567  -0.02047  -0.04550  -0.06638   1.90199
   A10        2.13637   0.01104   0.01586   0.02850   0.04457   2.18094
   A11        2.17845   0.00462   0.00460   0.01700   0.02180   2.20025
   A12        2.13068   0.00414   0.00473   0.02114   0.02542   2.15610
   A13        2.03907   0.00074   0.00378  -0.00307   0.00094   2.04000
   A14        2.11344  -0.00488  -0.00851  -0.01807  -0.02635   2.08708
   A15        2.14360   0.00097   0.00060   0.00397   0.00457   2.14817
   A16        2.10506  -0.00126  -0.00220  -0.00250  -0.00470   2.10037
   A17        2.03452   0.00030   0.00160  -0.00147   0.00012   2.03464
   A18        2.12561  -0.00095  -0.00109  -0.00314  -0.00423   2.12138
   A19        2.10375   0.00060   0.00137   0.00036   0.00172   2.10547
   A20        2.05383   0.00035  -0.00028   0.00279   0.00251   2.05633
   A21        2.12765  -0.00034  -0.00167   0.00179   0.00011   2.12776
   A22        2.08752  -0.00232  -0.00521  -0.00589  -0.01110   2.07641
   A23        2.06802   0.00266   0.00688   0.00410   0.01099   2.07901
   A24        2.10163   0.00088   0.00230  -0.00010   0.00220   2.10383
   A25        2.08755   0.00162   0.00308   0.00632   0.00940   2.09695
   A26        2.09401  -0.00250  -0.00539  -0.00622  -0.01160   2.08241
   A27        2.07587  -0.00147  -0.00315  -0.00166  -0.00480   2.07107
   A28        2.07654   0.00261   0.00805  -0.00287   0.00518   2.08172
   A29        2.13077  -0.00114  -0.00490   0.00453  -0.00037   2.13040
   A30        2.10109   0.00158   0.00201   0.00458   0.00660   2.10769
   A31        2.06542   0.00116   0.00473  -0.00391   0.00081   2.06623
   A32        2.11668  -0.00274  -0.00673  -0.00067  -0.00741   2.10927
    D1       -0.00000   0.00000   0.00000  -0.00000  -0.00000  -0.00000
    D2       -3.14159   0.00000   0.00000  -0.00000  -0.00000   3.14159
    D3       -3.14159  -0.00000  -0.00000   0.00000  -0.00000  -3.14159
    D4        0.00001  -0.00000  -0.00000  -0.00000  -0.00000   0.00001
    D5        0.00000  -0.00000  -0.00000  -0.00000  -0.00000   0.00000
    D6        3.14159   0.00000   0.00000  -0.00000  -0.00000   3.14159
    D7        0.00000  -0.00000  -0.00000   0.00000  -0.00000   0.00000
    D8        3.14158   0.00000   0.00000   0.00000   0.00000   3.14158
    D9       -3.14159  -0.00000  -0.00000   0.00000   0.00000  -3.14159
   D10       -0.00001   0.00000   0.00000   0.00000   0.00000  -0.00001
   D11       -0.00000   0.00000   0.00000   0.00001   0.00001   0.00000
   D12        0.00001  -0.00000  -0.00000  -0.00001  -0.00001  -0.00000
   D13       -3.14158  -0.00000  -0.00000  -0.00000  -0.00000  -3.14159
   D14       -0.00000   0.00000   0.00000   0.00000   0.00000   0.00000
   D15       -3.14158  -0.00000  -0.00000   0.00000   0.00000  -3.14158
   D16        3.14158   0.00000   0.00000  -0.00000   0.00000   3.14158
   D17        0.00000   0.00000   0.00000  -0.00000  -0.00000   0.00000
   D18       -3.14152  -0.00000  -0.00000  -0.00001  -0.00001  -3.14153
   D19        0.00007  -0.00000  -0.00000  -0.00001  -0.00001   0.00006
   D20        0.00008  -0.00000  -0.00000  -0.00001  -0.00001   0.00008
   D21       -3.14151  -0.00000  -0.00000  -0.00001  -0.00001  -3.14152
   D22       -3.14158  -0.00000  -0.00000   0.00000   0.00000  -3.14158
   D23        0.00000   0.00000   0.00000   0.00000   0.00000   0.00001
   D24        0.00001  -0.00000  -0.00000   0.00000  -0.00000   0.00001
   D25       -3.14158   0.00000   0.00000   0.00000   0.00000  -3.14158
   D26        3.14158   0.00000   0.00000   0.00000   0.00000   3.14158
   D27        0.00000  -0.00000  -0.00000  -0.00000  -0.00000   0.00000
   D28       -0.00001   0.00000   0.00000   0.00000   0.00000  -0.00001
   D29        3.14159  -0.00000  -0.00000  -0.00000  -0.00000   3.14159
   D30       -0.00000  -0.00000  -0.00000  -0.00000  -0.00000  -0.00000
   D31        3.14158   0.00000   0.00000  -0.00000   0.00000   3.14158
   D32       -3.14159  -0.00000  -0.00000  -0.00000  -0.00000   3.14159
   D33       -0.00001   0.00000   0.00000  -0.00000  -0.00000  -0.00001
   D34        0.00001  -0.00000  -0.00000  -0.00000  -0.00000   0.00000
   D35       -3.14159  -0.00000  -0.00000  -0.00000  -0.00000  -3.14159
   D36        3.14158   0.00000   0.00000  -0.00000   0.00000   3.14158
   D37       -0.00001   0.00000   0.00000   0.00000   0.00000  -0.00000
   D38        0.00001  -0.00000  -0.00000   0.00000   0.00000   0.00001
   D39        3.14159   0.00000   0.00000   0.00000   0.00000   3.14159
   D40       -3.14159  -0.00000  -0.00000   0.00000  -0.00000  -3.14159
   D41       -0.00000   0.00000   0.00000  -0.00000  -0.00000  -0.00000
   D42       -0.00001   0.00000   0.00000   0.00000   0.00000  -0.00001
   D43        3.14159  -0.00000  -0.00000  -0.00000  -0.00000   3.14159
   D44       -3.14159   0.00000   0.00000   0.00000   0.00000  -3.14159
   D45        0.00001  -0.00000  -0.00000  -0.00000  -0.00000   0.00001
         Item               Value     Threshold  Converged?
 Maximum Force            0.052512     0.000450     NO 
 RMS     Force            0.007769     0.000300     NO 
 Maximum Displacement     0.077654     0.001800     NO 
 RMS     Displacement     0.017478     0.001200     NO 
 Predicted change in Energy=-8.877332D-03
 Lowest energy point so far.  Saving SCF results.
 GradGradGradGradGradGradGradGradGradGradGradGradGradGradGradGradGradGrad

 Leave Link  103 at Mon Apr  4 13:35:34 2022, MaxMem=  1879048192 cpu:              19.8 elap:               4.0
 (Enter /gpfs/software/gaussian16/sse4/tar/g16/l202.exe)
                          Input orientation:                          
 ---------------------------------------------------------------------
 Center     Atomic      Atomic             Coordinates (Angstroms)
 Number     Number       Type             X           Y           Z
 ---------------------------------------------------------------------
      1          6           0       -6.049099    2.479812   -0.001802
      2          6           0       -6.099811    1.026388   -0.004129
      3          6           0       -4.643885    2.804557   -0.001181
      4          6           0       -3.664704    2.062825   -0.002298
      5          6           0       -3.656423    0.654609   -0.004552
      6          6           0       -4.991620    0.186694   -0.005395
      7          1           0       -5.185122   -0.881453   -0.007108
      8          8           0       -7.034506    3.229620   -0.000666
      9          1           0       -7.096511    0.598242   -0.004884
     10          6           0       -2.457009   -0.173488   -0.005782
     11          6           0       -2.494811   -1.579058   -0.008115
     12          6           0       -1.180851    0.422567   -0.004651
     13          6           0       -0.020825   -0.332274   -0.005755
     14          6           0       -0.081843   -1.723086   -0.008054
     15          6           0       -1.331807   -2.336830   -0.009223
     16         17           0       -1.474661   -4.074166   -0.012106
     17         17           0        1.400190   -2.641471   -0.009391
     18          1           0        0.946383    0.156322   -0.004832
     19          1           0       -1.106441    1.504626   -0.002852
     20          1           0       -3.440476   -2.105277   -0.009103
 ---------------------------------------------------------------------
                    Distance matrix (angstroms):
                    1          2          3          4          5
     1  C    0.000000
     2  C    1.454310   0.000000
     3  C    1.442251   2.298176   0.000000
     4  C    2.420583   2.646498   1.228398   0.000000
     5  C    3.009364   2.471511   2.365876   1.408242   0.000000
     6  C    2.525206   1.390387   2.640860   2.297952   1.414812
     7  H    3.470531   2.115780   3.725539   3.313679   2.167121
     8  O    1.238240   2.393302   2.428116   3.566087   4.247604
     9  H    2.153459   1.084767   3.298971   3.731261   3.440549
    10  C    4.465773   3.835325   3.694753   2.541581   1.457512
    11  C    5.395130   4.447965   4.882074   3.825179   2.517663
    12  C    5.285083   4.955882   4.203152   2.976571   2.486423
    13  C    6.651911   6.228967   5.586806   4.360546   3.767162
    14  C    7.298803   6.616310   6.427427   5.212489   4.293142
    15  C    6.741879   5.834820   6.115863   4.979902   3.788478
    16  Cl   7.992510   6.885327   7.573700   6.516060   5.207826
    17  Cl   9.039885   8.348847   8.135732   6.912569   6.036017
    18  H    7.371254   7.099709   6.185811   4.989677   4.629699
    19  H    5.037942   5.016220   3.768731   2.618453   2.687925
    20  H    5.275226   4.108457   5.055168   4.174135   2.768326
                    6          7          8          9         10
     6  C    0.000000
     7  H    1.085535   0.000000
     8  O    3.665079   4.507902   0.000000
     9  H    2.144747   2.417211   2.632111   0.000000
    10  C    2.560075   2.818478   5.703915   4.703249   0.000000
    11  C    3.058095   2.779286   6.613038   5.090804   1.406081
    12  C    3.818062   4.211254   6.491905   5.918268   1.408496
    13  C    4.997812   5.193415   7.866309   7.136609   2.441352
    14  C    5.268128   5.172214   8.536326   7.388784   2.835960
    15  C    4.445494   4.119000   7.969078   6.468885   2.438471
    16  Cl   5.524851   4.894993   9.179177   7.310037   4.022479
    17  Cl   6.989547   6.816451  10.276862   9.093387   4.579185
    18  H    5.938080   6.218709   8.552179   8.055025   3.419335
    19  H    4.102629   4.725361   6.173942   6.058257   2.154091
    20  H    2.767525   2.131089   6.432593   4.547046   2.167725
                   11         12         13         14         15
    11  C    0.000000
    12  C    2.394370   0.000000
    13  C    2.770393   1.383996   0.000000
    14  C    2.417262   2.410738   1.392152   0.000000
    15  C    1.388091   2.763527   2.395189   1.392513   0.000000
    16  Cl   2.695605   4.506328   4.014403   2.732679   1.743201
    17  Cl   4.037296   4.006261   2.711400   1.743519   2.748930
    18  H    3.854007   2.143831   1.083614   2.142297   3.377274
    19  H    3.381820   1.084616   2.133722   3.386437   3.848067
    20  H    1.082216   3.390564   3.851956   3.380308   2.121344
                   16         17         18         19         20
    16  Cl   0.000000
    17  Cl   3.212070   0.000000
    18  H    4.874273   2.834362   0.000000
    19  H    5.590939   4.844932   2.456016   0.000000
    20  H    2.782258   4.870273   4.935523   4.298740   0.000000
 Stoichiometry    C12H5Cl2O(1-)
 Framework group  C1[X(C12H5Cl2O)]
 Deg. of freedom    54
 Full point group                 C1      NOp   1
 RotChk:  IX=0 Diff= 1.17D-04
 Largest Abelian subgroup         C1      NOp   1
 Largest concise Abelian subgroup C1      NOp   1
                         Standard orientation:                         
 ---------------------------------------------------------------------
 Center     Atomic      Atomic             Coordinates (Angstroms)
 Number     Number       Type             X           Y           Z
 ---------------------------------------------------------------------
      1          6           0        4.706742    0.004534   -0.000003
      2          6           0        3.801777    1.142978    0.000063
      3          6           0        3.848709   -1.154719   -0.000065
      4          6           0        2.622392   -1.226200   -0.000068
      5          6           0        1.701903   -0.160438   -0.000010
      6          6           0        2.413735    1.062259    0.000057
      7          1           0        1.867496    2.000347    0.000120
      8          8           0        5.943037    0.073913    0.000006
      9          1           0        4.281954    2.115680    0.000117
     10          6           0        0.252003   -0.309199   -0.000008
     11          6           0       -0.631716    0.784466   -0.000028
     12          6           0       -0.331735   -1.591038    0.000009
     13          6           0       -1.704119   -1.769948    0.000021
     14          6           0       -2.560599   -0.672437    0.000013
     15          6           0       -2.008268    0.605852   -0.000015
     16         17           0       -3.027457    2.020066   -0.000030
     17         17           0       -4.284082   -0.935993    0.000026
     18          1           0       -2.122621   -2.769485    0.000039
     19          1           0        0.314120   -2.462394    0.000023
     20          1           0       -0.254025    1.798636   -0.000052
 ---------------------------------------------------------------------
 Rotational constants (GHZ):           1.4489319           0.2000231           0.1757597
 Leave Link  202 at Mon Apr  4 13:35:34 2022, MaxMem=  1879048192 cpu:               0.6 elap:               0.1
 (Enter /gpfs/software/gaussian16/sse4/tar/g16/l301.exe)
 Standard basis: 6-311+G(d,p) (5D, 7F)
 Ernie: Thresh=  0.10000D-02 Tol=  0.10000D-05 Strict=F.
 There are   391 symmetry adapted cartesian basis functions of A   symmetry.
 There are   376 symmetry adapted basis functions of A   symmetry.
   376 basis functions,   614 primitive gaussians,   391 cartesian basis functions
    60 alpha electrons       60 beta electrons
       nuclear repulsion energy      1017.3082260976 Hartrees.
 IExCor= 4336 DFT=T Ex+Corr=M062X ExCW=0 ScaHFX=  0.540000
 ScaDFX=  1.000000  1.000000  1.000000  1.000000 ScalE2=  1.000000  1.000000
 IRadAn=      5 IRanWt=     -1 IRanGd=            0 ICorTp=0 IEmpDi=  4
 NAtoms=   20 NActive=   20 NUniq=   20 SFac= 1.00D+00 NAtFMM=   60 NAOKFM=F Big=F
 Integral buffers will be    131072 words long.
 Raffenetti 2 integral format.
 Two-electron integral symmetry is turned on.
 Leave Link  301 at Mon Apr  4 13:35:34 2022, MaxMem=  1879048192 cpu:               0.8 elap:               0.2
 (Enter /gpfs/software/gaussian16/sse4/tar/g16/l302.exe)
 NPDir=0 NMtPBC=     1 NCelOv=     1 NCel=       1 NClECP=     1 NCelD=      1
         NCelK=      1 NCelE2=     1 NClLst=     1 CellRange=     0.0.
 One-electron integrals computed using PRISM.
 One-electron integral symmetry used in STVInt
 NBasis=   376 RedAO= T EigKep=  1.15D-06  NBF=   376
 NBsUse=   372 1.00D-06 EigRej=  3.91D-07 NBFU=   372
 Precomputing XC quadrature grid using
 IXCGrd= 4 IRadAn=           5 IRanWt=          -1 IRanGd=           0 AccXCQ= 0.00D+00.
 Generated NRdTot=       0 NPtTot=           0 NUsed=           0 NTot=          32
 NSgBfM=   385   385   385   385   385 MxSgAt=    20 MxSgA2=    20.
 Leave Link  302 at Mon Apr  4 13:35:38 2022, MaxMem=  1879048192 cpu:              20.6 elap:               4.2
 (Enter /gpfs/software/gaussian16/sse4/tar/g16/l303.exe)
 DipDrv:  MaxL=1.
 Leave Link  303 at Mon Apr  4 13:35:39 2022, MaxMem=  1879048192 cpu:               2.1 elap:               0.6
 (Enter /gpfs/software/gaussian16/sse4/tar/g16/l401.exe)
 Initial guess from the checkpoint file:  "checkpoint.chk"
 B after Tr=     0.000000    0.000000    0.000000
         Rot=    1.000000   -0.000000   -0.000000   -0.000271 Ang=  -0.03 deg.
 Guess basis will be translated and rotated to current coordinates.
 JPrj=2 DoOrth=T DoCkMO=T.
 Generating alternative initial guess.
 ExpMin= 4.38D-02 ExpMax= 1.06D+05 ExpMxC= 3.62D+03 IAcc=2 IRadAn=         4 AccDes= 0.00D+00
 Harris functional with IExCor= 1009 and IRadAn=       4 diagonalized for initial guess.
 HarFok:  IExCor= 1009 AccDes= 0.00D+00 IRadAn=         4 IDoV= 1 UseB2=F ITyADJ=14
 ICtDFT=  3500011 ScaDFX=  1.000000  1.000000  1.000000  1.000000
 FoFCou: FMM=F IPFlag=           0 FMFlag=      100000 FMFlg1=           0
         NFxFlg=           0 DoJE=T BraDBF=F KetDBF=T FulRan=T
         wScrn=  0.000000 ICntrl=       500 IOpCl=  0 I1Cent=   200000004 NGrid=           0
         NMat0=    1 NMatS0=      1 NMatT0=    0 NMatD0=    1 NMtDS0=    0 NMtDT0=    0
 Petite list used in FoFCou.
 Harris En= -1455.20479828337    
 Leave Link  401 at Mon Apr  4 13:35:43 2022, MaxMem=  1879048192 cpu:              22.8 elap:               4.2
 (Enter /gpfs/software/gaussian16/sse4/tar/g16/l502.exe)
 Integral symmetry usage will be decided dynamically.
 Closed shell SCF:
 Using DIIS extrapolation, IDIIS=  1040.
 NGot=  1879048192 LenX=  1878736095 LenY=  1878582773
 Requested convergence on RMS density matrix=1.00D-08 within 128 cycles.
 Requested convergence on MAX density matrix=1.00D-06.
 Requested convergence on             energy=1.00D-06.
 No special actions if energy rises.
 Fock matrices will be formed incrementally for  20 cycles.

 Cycle   1  Pass 1  IDiag  1:
 FoFJK:  IHMeth= 1 ICntrl=       0 DoSepK=F KAlg= 0 I1Cent=           0 FoldK=F
 IRaf= 830000000 NMat=       1 IRICut=       1 DoRegI=T DoRafI=F ISym2E= 0 IDoP0=0 IntGTp=1.
 FoFCou: FMM=F IPFlag=           0 FMFlag=      100000 FMFlg1=           0
         NFxFlg=           0 DoJE=F BraDBF=F KetDBF=F FulRan=T
         wScrn=  0.000000 ICntrl=         0 IOpCl=  0 I1Cent=           0 NGrid=           0
         NMat0=    1 NMatS0=      1 NMatT0=    0 NMatD0=    1 NMtDS0=    0 NMtDT0=    0
 Symmetry not used in FoFCou.
 E= -1455.77876288648    
 DIIS: error= 2.15D-03 at cycle   1 NSaved=   1.
 NSaved= 1 IEnMin= 1 EnMin= -1455.77876288648     IErMin= 1 ErrMin= 2.15D-03
 ErrMax= 2.15D-03  0.00D+00 EMaxC= 1.00D-01 BMatC= 4.41D-03 BMatP= 4.41D-03
 IDIUse=3 WtCom= 9.78D-01 WtEn= 2.15D-02
 Coeff-Com:  0.100D+01
 Coeff-En:   0.100D+01
 Coeff:      0.100D+01
 Gap=     0.382 Goal=   None    Shift=    0.000
 GapD=    0.382 DampG=1.000 DampE=1.000 DampFc=1.0000 IDamp=-1.
 RMSDP=6.52D-03 MaxDP=2.95D-01              OVMax= 2.12D-02

 Cycle   2  Pass 1  IDiag  1:
 RMSU=  6.27D-03    CP:  1.02D+00
 E= -1455.78387575602     Delta-E=       -0.005112869540 Rises=F Damp=F
 DIIS: error= 1.40D-03 at cycle   2 NSaved=   2.
 NSaved= 2 IEnMin= 2 EnMin= -1455.78387575602     IErMin= 2 ErrMin= 1.40D-03
 ErrMax= 1.40D-03  0.00D+00 EMaxC= 1.00D-01 BMatC= 6.66D-04 BMatP= 4.41D-03
 IDIUse=3 WtCom= 9.86D-01 WtEn= 1.40D-02
 Coeff-Com:  0.165D+00 0.835D+00
 Coeff-En:   0.000D+00 0.100D+01
 Coeff:      0.162D+00 0.838D+00
 Gap=     0.185 Goal=   None    Shift=    0.000
 RMSDP=8.72D-04 MaxDP=7.75D-02 DE=-5.11D-03 OVMax= 1.84D-02

 Cycle   3  Pass 1  IDiag  1:
 RMSU=  7.14D-04    CP:  1.02D+00  1.08D+00
 E= -1455.78404314849     Delta-E=       -0.000167392473 Rises=F Damp=F
 DIIS: error= 1.39D-03 at cycle   3 NSaved=   3.
 NSaved= 3 IEnMin= 3 EnMin= -1455.78404314849     IErMin= 3 ErrMin= 1.39D-03
 ErrMax= 1.39D-03  0.00D+00 EMaxC= 1.00D-01 BMatC= 5.47D-04 BMatP= 6.66D-04
 IDIUse=3 WtCom= 9.86D-01 WtEn= 1.39D-02
 Coeff-Com: -0.289D-01 0.477D+00 0.552D+00
 Coeff-En:   0.000D+00 0.418D+00 0.582D+00
 Coeff:     -0.285D-01 0.476D+00 0.552D+00
 Gap=     0.186 Goal=   None    Shift=    0.000
 RMSDP=5.88D-04 MaxDP=3.77D-02 DE=-1.67D-04 OVMax= 7.12D-03

 Cycle   4  Pass 1  IDiag  1:
 RMSU=  5.00D-04    CP:  1.02D+00  1.10D+00  7.69D-01
 E= -1455.78448601309     Delta-E=       -0.000442864600 Rises=F Damp=F
 DIIS: error= 5.69D-04 at cycle   4 NSaved=   4.
 NSaved= 4 IEnMin= 4 EnMin= -1455.78448601309     IErMin= 4 ErrMin= 5.69D-04
 ErrMax= 5.69D-04  0.00D+00 EMaxC= 1.00D-01 BMatC= 3.83D-05 BMatP= 5.47D-04
 IDIUse=3 WtCom= 9.94D-01 WtEn= 5.69D-03
 Coeff-Com: -0.218D-01 0.166D+00 0.283D+00 0.572D+00
 Coeff-En:   0.000D+00 0.000D+00 0.000D+00 0.100D+01
 Coeff:     -0.216D-01 0.165D+00 0.282D+00 0.575D+00
 Gap=     0.187 Goal=   None    Shift=    0.000
 RMSDP=1.54D-04 MaxDP=1.32D-02 DE=-4.43D-04 OVMax= 3.45D-03

 Cycle   5  Pass 1  IDiag  1:
 RMSU=  8.74D-05    CP:  1.02D+00  1.11D+00  8.46D-01  9.41D-01
 E= -1455.78451987639     Delta-E=       -0.000033863298 Rises=F Damp=F
 DIIS: error= 2.94D-04 at cycle   5 NSaved=   5.
 NSaved= 5 IEnMin= 5 EnMin= -1455.78451987639     IErMin= 5 ErrMin= 2.94D-04
 ErrMax= 2.94D-04  0.00D+00 EMaxC= 1.00D-01 BMatC= 8.62D-06 BMatP= 3.83D-05
 IDIUse=3 WtCom= 9.97D-01 WtEn= 2.94D-03
 Coeff-Com: -0.747D-02 0.130D-01 0.684D-01 0.353D+00 0.573D+00
 Coeff-En:   0.000D+00 0.000D+00 0.000D+00 0.149D+00 0.851D+00
 Coeff:     -0.745D-02 0.130D-01 0.682D-01 0.352D+00 0.574D+00
 Gap=     0.187 Goal=   None    Shift=    0.000
 RMSDP=7.94D-05 MaxDP=4.71D-03 DE=-3.39D-05 OVMax= 1.44D-03

 Cycle   6  Pass 1  IDiag  1:
 RMSU=  5.61D-05    CP:  1.02D+00  1.11D+00  8.82D-01  1.03D+00  8.70D-01
 E= -1455.78452941838     Delta-E=       -0.000009541984 Rises=F Damp=F
 DIIS: error= 7.79D-05 at cycle   6 NSaved=   6.
 NSaved= 6 IEnMin= 6 EnMin= -1455.78452941838     IErMin= 6 ErrMin= 7.79D-05
 ErrMax= 7.79D-05  0.00D+00 EMaxC= 1.00D-01 BMatC= 1.27D-06 BMatP= 8.62D-06
 IDIUse=1 WtCom= 1.00D+00 WtEn= 0.00D+00
 Coeff-Com: -0.212D-03-0.225D-01-0.151D-01 0.112D+00 0.328D+00 0.598D+00
 Coeff:     -0.212D-03-0.225D-01-0.151D-01 0.112D+00 0.328D+00 0.598D+00
 Gap=     0.187 Goal=   None    Shift=    0.000
 RMSDP=3.09D-05 MaxDP=2.05D-03 DE=-9.54D-06 OVMax= 7.12D-04

 Cycle   7  Pass 1  IDiag  1:
 RMSU=  2.53D-05    CP:  1.02D+00  1.11D+00  8.80D-01  1.05D+00  8.87D-01
                    CP:  1.07D+00
 E= -1455.78453086399     Delta-E=       -0.000001445614 Rises=F Damp=F
 DIIS: error= 3.53D-05 at cycle   7 NSaved=   7.
 NSaved= 7 IEnMin= 7 EnMin= -1455.78453086399     IErMin= 7 ErrMin= 3.53D-05
 ErrMax= 3.53D-05  0.00D+00 EMaxC= 1.00D-01 BMatC= 1.59D-07 BMatP= 1.27D-06
 IDIUse=1 WtCom= 1.00D+00 WtEn= 0.00D+00
 Coeff-Com:  0.143D-02-0.150D-01-0.253D-01-0.901D-02 0.539D-01 0.280D+00
 Coeff-Com:  0.714D+00
 Coeff:      0.143D-02-0.150D-01-0.253D-01-0.901D-02 0.539D-01 0.280D+00
 Coeff:      0.714D+00
 Gap=     0.187 Goal=   None    Shift=    0.000
 RMSDP=1.52D-05 MaxDP=9.12D-04 DE=-1.45D-06 OVMax= 3.02D-04

 Cycle   8  Pass 1  IDiag  1:
 RMSU=  5.23D-06    CP:  1.02D+00  1.11D+00  8.78D-01  1.07D+00  9.12D-01
                    CP:  1.12D+00  1.17D+00
 E= -1455.78453114624     Delta-E=       -0.000000282247 Rises=F Damp=F
 DIIS: error= 1.17D-05 at cycle   8 NSaved=   8.
 NSaved= 8 IEnMin= 8 EnMin= -1455.78453114624     IErMin= 8 ErrMin= 1.17D-05
 ErrMax= 1.17D-05  0.00D+00 EMaxC= 1.00D-01 BMatC= 3.16D-08 BMatP= 1.59D-07
 IDIUse=1 WtCom= 1.00D+00 WtEn= 0.00D+00
 Coeff-Com:  0.795D-03-0.353D-02-0.115D-01-0.246D-01-0.298D-01 0.186D-01
 Coeff-Com:  0.330D+00 0.720D+00
 Coeff:      0.795D-03-0.353D-02-0.115D-01-0.246D-01-0.298D-01 0.186D-01
 Coeff:      0.330D+00 0.720D+00
 Gap=     0.187 Goal=   None    Shift=    0.000
 RMSDP=6.95D-06 MaxDP=4.92D-04 DE=-2.82D-07 OVMax= 1.54D-04

 Cycle   9  Pass 1  IDiag  1:
 RMSU=  3.66D-06    CP:  1.02D+00  1.11D+00  8.78D-01  1.07D+00  9.36D-01
                    CP:  1.17D+00  1.31D+00  9.86D-01
 E= -1455.78453119400     Delta-E=       -0.000000047759 Rises=F Damp=F
 DIIS: error= 3.86D-06 at cycle   9 NSaved=   9.
 NSaved= 9 IEnMin= 9 EnMin= -1455.78453119400     IErMin= 9 ErrMin= 3.86D-06
 ErrMax= 3.86D-06  0.00D+00 EMaxC= 1.00D-01 BMatC= 3.26D-09 BMatP= 3.16D-08
 IDIUse=1 WtCom= 1.00D+00 WtEn= 0.00D+00
 Coeff-Com: -0.202D-04 0.218D-02 0.116D-02-0.572D-02-0.190D-01-0.579D-01
 Coeff-Com: -0.257D-01 0.260D+00 0.845D+00
 Coeff:     -0.202D-04 0.218D-02 0.116D-02-0.572D-02-0.190D-01-0.579D-01
 Coeff:     -0.257D-01 0.260D+00 0.845D+00
 Gap=     0.187 Goal=   None    Shift=    0.000
 RMSDP=2.94D-06 MaxDP=2.28D-04 DE=-4.78D-08 OVMax= 7.42D-05

 Cycle  10  Pass 1  IDiag  1:
 RMSU=  1.39D-06    CP:  1.02D+00  1.11D+00  8.76D-01  1.07D+00  9.42D-01
                    CP:  1.19D+00  1.38D+00  1.04D+00  1.10D+00
 E= -1455.78453120046     Delta-E=       -0.000000006462 Rises=F Damp=F
 DIIS: error= 1.08D-06 at cycle  10 NSaved=  10.
 NSaved=10 IEnMin=10 EnMin= -1455.78453120046     IErMin=10 ErrMin= 1.08D-06
 ErrMax= 1.08D-06  0.00D+00 EMaxC= 1.00D-01 BMatC= 4.41D-10 BMatP= 3.26D-09
 IDIUse=1 WtCom= 1.00D+00 WtEn= 0.00D+00
 Coeff-Com: -0.591D-04 0.123D-02 0.132D-02-0.854D-03-0.603D-02-0.278D-01
 Coeff-Com: -0.333D-01 0.591D-01 0.378D+00 0.628D+00
 Coeff:     -0.591D-04 0.123D-02 0.132D-02-0.854D-03-0.603D-02-0.278D-01
 Coeff:     -0.333D-01 0.591D-01 0.378D+00 0.628D+00
 Gap=     0.187 Goal=   None    Shift=    0.000
 RMSDP=6.06D-07 MaxDP=4.49D-05 DE=-6.46D-09 OVMax= 9.91D-06

 Cycle  11  Pass 1  IDiag  1:
 RMSU=  4.06D-07    CP:  1.02D+00  1.11D+00  8.76D-01  1.07D+00  9.42D-01
                    CP:  1.19D+00  1.38D+00  1.03D+00  1.16D+00  1.08D+00
 E= -1455.78453120095     Delta-E=       -0.000000000491 Rises=F Damp=F
 DIIS: error= 5.56D-07 at cycle  11 NSaved=  11.
 NSaved=11 IEnMin=11 EnMin= -1455.78453120095     IErMin=11 ErrMin= 5.56D-07
 ErrMax= 5.56D-07  0.00D+00 EMaxC= 1.00D-01 BMatC= 5.26D-11 BMatP= 4.41D-10
 IDIUse=1 WtCom= 1.00D+00 WtEn= 0.00D+00
 Coeff-Com: -0.216D-04 0.153D-03 0.375D-03 0.601D-03 0.872D-03-0.232D-02
 Coeff-Com: -0.866D-02-0.194D-01 0.206D-01 0.258D+00 0.750D+00
 Coeff:     -0.216D-04 0.153D-03 0.375D-03 0.601D-03 0.872D-03-0.232D-02
 Coeff:     -0.866D-02-0.194D-01 0.206D-01 0.258D+00 0.750D+00
 Gap=     0.187 Goal=   None    Shift=    0.000
 RMSDP=4.00D-07 MaxDP=2.67D-05 DE=-4.91D-10 OVMax= 5.15D-06

 Cycle  12  Pass 1  IDiag  1:
 RMSU=  2.37D-07    CP:  1.02D+00  1.11D+00  8.75D-01  1.07D+00  9.43D-01
                    CP:  1.19D+00  1.38D+00  1.02D+00  1.19D+00  1.13D+00
                    CP:  1.07D+00
 E= -1455.78453120115     Delta-E=       -0.000000000201 Rises=F Damp=F
 DIIS: error= 1.72D-07 at cycle  12 NSaved=  12.
 NSaved=12 IEnMin=12 EnMin= -1455.78453120115     IErMin=12 ErrMin= 1.72D-07
 ErrMax= 1.72D-07  0.00D+00 EMaxC= 1.00D-01 BMatC= 7.93D-12 BMatP= 5.26D-11
 IDIUse=1 WtCom= 1.00D+00 WtEn= 0.00D+00
 Coeff-Com: -0.969D-06-0.960D-04-0.243D-04 0.335D-03 0.116D-02 0.249D-02
 Coeff-Com:  0.731D-03-0.157D-01-0.367D-01 0.210D-01 0.313D+00 0.714D+00
 Coeff:     -0.969D-06-0.960D-04-0.243D-04 0.335D-03 0.116D-02 0.249D-02
 Coeff:      0.731D-03-0.157D-01-0.367D-01 0.210D-01 0.313D+00 0.714D+00
 Gap=     0.187 Goal=   None    Shift=    0.000
 RMSDP=3.04D-07 MaxDP=2.28D-05 DE=-2.01D-10 OVMax= 2.10D-06

 Cycle  13  Pass 1  IDiag  1:
 RMSU=  1.03D-07    CP:  1.02D+00  1.11D+00  8.75D-01  1.07D+00  9.43D-01
                    CP:  1.19D+00  1.38D+00  1.02D+00  1.20D+00  1.14D+00
                    CP:  1.03D+00  7.92D-01
 E= -1455.78453120111     Delta-E=        0.000000000045 Rises=F Damp=F
 DIIS: error= 6.33D-08 at cycle  13 NSaved=  13.
 NSaved=13 IEnMin=12 EnMin= -1455.78453120115     IErMin=13 ErrMin= 6.33D-08
 ErrMax= 6.33D-08  0.00D+00 EMaxC= 1.00D-01 BMatC= 1.61D-12 BMatP= 7.93D-12
 IDIUse=1 WtCom= 1.00D+00 WtEn= 0.00D+00
 Coeff-Com:  0.312D-05-0.739D-04-0.783D-04 0.539D-04 0.420D-03 0.162D-02
 Coeff-Com:  0.173D-02-0.481D-02-0.218D-01-0.375D-01 0.276D-01 0.349D+00
 Coeff-Com:  0.684D+00
 Coeff:      0.312D-05-0.739D-04-0.783D-04 0.539D-04 0.420D-03 0.162D-02
 Coeff:      0.173D-02-0.481D-02-0.218D-01-0.375D-01 0.276D-01 0.349D+00
 Coeff:      0.684D+00
 Gap=     0.187 Goal=   None    Shift=    0.000
 RMSDP=6.06D-08 MaxDP=4.57D-06 DE= 4.50D-11 OVMax= 1.09D-06

 Cycle  14  Pass 1  IDiag  1:
 RMSU=  2.72D-08    CP:  1.02D+00  1.11D+00  8.75D-01  1.07D+00  9.43D-01
                    CP:  1.19D+00  1.38D+00  1.02D+00  1.21D+00  1.15D+00
                    CP:  1.08D+00  8.77D-01  9.03D-01
 E= -1455.78453120113     Delta-E=       -0.000000000025 Rises=F Damp=F
 DIIS: error= 2.10D-08 at cycle  14 NSaved=  14.
 NSaved=14 IEnMin=12 EnMin= -1455.78453120115     IErMin=14 ErrMin= 2.10D-08
 ErrMax= 2.10D-08  0.00D+00 EMaxC= 1.00D-01 BMatC= 1.28D-13 BMatP= 1.61D-12
 IDIUse=1 WtCom= 1.00D+00 WtEn= 0.00D+00
 Coeff-Com:  0.126D-05-0.121D-04-0.241D-04-0.295D-04-0.946D-05 0.221D-03
 Coeff-Com:  0.544D-03 0.670D-03-0.197D-02-0.185D-01-0.361D-01 0.189D-01
 Coeff-Com:  0.218D+00 0.818D+00
 Coeff:      0.126D-05-0.121D-04-0.241D-04-0.295D-04-0.946D-05 0.221D-03
 Coeff:      0.544D-03 0.670D-03-0.197D-02-0.185D-01-0.361D-01 0.189D-01
 Coeff:      0.218D+00 0.818D+00
 Gap=     0.187 Goal=   None    Shift=    0.000
 RMSDP=2.26D-08 MaxDP=1.56D-06 DE=-2.55D-11 OVMax= 3.85D-07

 Cycle  15  Pass 1  IDiag  1:
 RMSU=  1.20D-08    CP:  1.02D+00  1.11D+00  8.75D-01  1.07D+00  9.43D-01
                    CP:  1.19D+00  1.38D+00  1.02D+00  1.21D+00  1.15D+00
                    CP:  1.07D+00  9.22D-01  1.00D+00  8.81D-01
 E= -1455.78453120115     Delta-E=       -0.000000000014 Rises=F Damp=F
 DIIS: error= 6.65D-09 at cycle  15 NSaved=  15.
 NSaved=15 IEnMin=12 EnMin= -1455.78453120115     IErMin=15 ErrMin= 6.65D-09
 ErrMax= 6.65D-09  0.00D+00 EMaxC= 1.00D-01 BMatC= 1.86D-14 BMatP= 1.28D-13
 IDIUse=1 WtCom= 1.00D+00 WtEn= 0.00D+00
 Coeff-Com: -0.639D-07 0.639D-05 0.396D-05-0.196D-04-0.657D-04-0.160D-03
 Coeff-Com: -0.668D-04 0.804D-03 0.231D-02-0.153D-02-0.132D-01-0.378D-01
 Coeff-Com: -0.204D-01 0.279D+00 0.791D+00
 Coeff:     -0.639D-07 0.639D-05 0.396D-05-0.196D-04-0.657D-04-0.160D-03
 Coeff:     -0.668D-04 0.804D-03 0.231D-02-0.153D-02-0.132D-01-0.378D-01
 Coeff:     -0.204D-01 0.279D+00 0.791D+00
 Gap=     0.187 Goal=   None    Shift=    0.000
 RMSDP=8.22D-09 MaxDP=5.62D-07 DE=-1.41D-11 OVMax= 1.23D-07

 SCF Done:  E(RM062X) =  -1455.78453120     A.U. after   15 cycles
            NFock= 15  Conv=0.82D-08     -V/T= 2.0027
 KE= 1.451871093345D+03 PE=-5.483732316381D+03 EE= 1.558768465738D+03
 Leave Link  502 at Mon Apr  4 13:39:23 2022, MaxMem=  1879048192 cpu:            1526.2 elap:             219.8
 (Enter /gpfs/software/gaussian16/sse4/tar/g16/l701.exe)
 ... and contract with generalized density number  0.
 Compute integral first derivatives.
 Leave Link  701 at Mon Apr  4 13:39:23 2022, MaxMem=  1879048192 cpu:               1.8 elap:               0.3
 (Enter /gpfs/software/gaussian16/sse4/tar/g16/l702.exe)
 L702 exits ... SP integral derivatives will be done elsewhere.
 Leave Link  702 at Mon Apr  4 13:39:23 2022, MaxMem=  1879048192 cpu:               0.2 elap:               0.0
 (Enter /gpfs/software/gaussian16/sse4/tar/g16/l703.exe)
 Integral derivatives from FoFJK, PRISM(SPDF).
 Compute integral first derivatives, UseDBF=F ICtDFT=           0.
 Calling FoFJK, ICntrl=      2127 FMM=F ISym2X=0 I1Cent= 0 IOpClX= 0 NMat=1 NMatS=1 NMatT=0.
 FoFJK:  IHMeth= 1 ICntrl=    2127 DoSepK=F KAlg= 0 I1Cent=           0 FoldK=F
 IRaf=         0 NMat=       1 IRICut=       1 DoRegI=T DoRafI=F ISym2E= 0 IDoP0=0 IntGTp=1.
 FoFCou: FMM=F IPFlag=           0 FMFlag=      100000 FMFlg1=         800
         NFxFlg=           0 DoJE=F BraDBF=F KetDBF=F FulRan=T
         wScrn=  0.000000 ICntrl=      2127 IOpCl=  0 I1Cent=           0 NGrid=           0
         NMat0=    1 NMatS0=      1 NMatT0=    0 NMatD0=    1 NMtDS0=    0 NMtDT0=    0
 Symmetry not used in FoFCou.
 Leave Link  703 at Mon Apr  4 13:39:58 2022, MaxMem=  1879048192 cpu:             242.1 elap:              34.9
 (Enter /gpfs/software/gaussian16/sse4/tar/g16/l716.exe)
 Dipole        =-4.86069447D+00 2.95189876D-01 3.81259629D-05
 ***** Axes restored to original set *****
 -------------------------------------------------------------------
 Center     Atomic                   Forces (Hartrees/Bohr)
 Number     Number              X              Y              Z
 -------------------------------------------------------------------
      1        6          -0.016010143    0.019882210    0.000031702
      2        6           0.006544890   -0.012853233   -0.000020725
      3        6          -0.002749464    0.005039169    0.000007418
      4        6           0.006888519   -0.007766630   -0.000011539
      5        6           0.014112317   -0.005415583   -0.000007626
      6        6          -0.008498671    0.005967973    0.000009221
      7        1           0.000511576   -0.000945444   -0.000001570
      8        8           0.004574126   -0.006738349   -0.000010927
      9        1          -0.000509256    0.000555549    0.000000972
     10        6          -0.005029457    0.002639469    0.000003021
     11        6           0.000565773   -0.001731095   -0.000002184
     12        6           0.003453438    0.000069776    0.000001107
     13        6          -0.003092661    0.001649199    0.000002297
     14        6           0.000258810   -0.000449663   -0.000001382
     15        6          -0.001174027    0.003883702    0.000006831
     16       17           0.000509700   -0.001609393   -0.000002763
     17       17           0.000690759   -0.001156461   -0.000001692
     18        1           0.000131908   -0.000934976   -0.000001549
     19        1          -0.001394641   -0.000331056   -0.000000903
     20        1           0.000216506    0.000244837    0.000000290
 -------------------------------------------------------------------
 Cartesian Forces:  Max     0.019882210 RMS     0.004981666
 Leave Link  716 at Mon Apr  4 13:39:58 2022, MaxMem=  1879048192 cpu:               0.2 elap:               0.1
 (Enter /gpfs/software/gaussian16/sse4/tar/g16/l103.exe)

 GradGradGradGradGradGradGradGradGradGradGradGradGradGradGradGradGradGrad
 Berny optimization.
 Using GEDIIS/GDIIS optimizer.
 FormGI is forming the generalized inverse of G from B-inverse, IUseBI=4.
 GSVD:  received Info=                   1 from GESDD.
 Internal  Forces:  Max     0.013080979 RMS     0.002485280
 Search for a local minimum.
 Step number   3 out of a maximum of  108
 All quantities printed in internal units (Hartrees-Bohrs-Radians)
 RMS Force = .24853D-02 SwitMx=.10000D-02 MixMth= 1
 Mixed Optimization -- RFO/linear search
 Update second derivatives using D2CorX and points    1    2    3
 DE= -7.90D-03 DEPred=-8.88D-03 R= 8.89D-01
 TightC=F SS=  1.41D+00  RLast= 1.93D-01 DXNew= 8.4853D-01 5.7786D-01
 Trust test= 8.89D-01 RLast= 1.93D-01 DXMaxT set to 5.78D-01
 ITU=  1  1  0
 Use linear search instead of GDIIS.
     Eigenvalues ---    0.00926   0.01578   0.01632   0.01976   0.01998
     Eigenvalues ---    0.02007   0.02015   0.02019   0.02036   0.02062
     Eigenvalues ---    0.02066   0.02088   0.02097   0.02106   0.02136
     Eigenvalues ---    0.02149   0.02175   0.15791   0.16000   0.16000
     Eigenvalues ---    0.16001   0.16017   0.19892   0.22371   0.22439
     Eigenvalues ---    0.23479   0.24610   0.24991   0.25000   0.25000
     Eigenvalues ---    0.25000   0.25041   0.25352   0.32283   0.32679
     Eigenvalues ---    0.33117   0.34796   0.34838   0.35177   0.35247
     Eigenvalues ---    0.35578   0.40933   0.41127   0.41599   0.42054
     Eigenvalues ---    0.43598   0.44355   0.45071   0.45364   0.45679
     Eigenvalues ---    0.46063   0.46587   0.69058   0.80691
 RFO step:  Lambda=-1.61536077D-03 EMin= 9.26294336D-03
 Quartic linear search produced a step of  0.12451.
 Iteration  1 RMS(Cart)=  0.01235859 RMS(Int)=  0.00011283
 Iteration  2 RMS(Cart)=  0.00012695 RMS(Int)=  0.00001948
 Iteration  3 RMS(Cart)=  0.00000002 RMS(Int)=  0.00001948
 ITry= 1 IFail=0 DXMaxC= 6.54D-02 DCOld= 1.00D+10 DXMaxT= 5.78D-01 DXLimC= 3.00D+00 Rises=F
 Variable       Old X    -DE/DX   Delta X   Delta X   Delta X     New X
                                 (Linear)    (Quad)   (Total)
    R1        2.74825   0.00985   0.00527   0.02340   0.02868   2.77693
    R2        2.72546   0.00655   0.00313   0.01758   0.02075   2.74621
    R3        2.33994  -0.00772  -0.00545  -0.01009  -0.01554   2.32440
    R4        2.62745  -0.00303  -0.00043  -0.00971  -0.01016   2.61729
    R5        2.04991   0.00025  -0.00017   0.00055   0.00038   2.05029
    R6        2.32134   0.01308  -0.01136   0.02794   0.01661   2.33795
    R7        2.66119   0.00045   0.00241   0.00029   0.00269   2.66388
    R8        2.67361   0.00470   0.00168   0.00999   0.01162   2.68523
    R9        2.75430  -0.00529  -0.00423  -0.01596  -0.02020   2.73410
   R10        2.05136   0.00084   0.00028   0.00250   0.00278   2.05414
   R11        2.65711   0.00034   0.00040   0.00045   0.00085   2.65796
   R12        2.66167   0.00038   0.00068   0.00039   0.00107   2.66274
   R13        2.62311  -0.00151  -0.00131  -0.00385  -0.00515   2.61796
   R14        2.04509  -0.00031  -0.00025  -0.00103  -0.00128   2.04381
   R15        2.61537  -0.00149  -0.00130  -0.00377  -0.00507   2.61030
   R16        2.04963  -0.00043  -0.00033  -0.00143  -0.00175   2.04787
   R17        2.63079   0.00042   0.00011   0.00085   0.00097   2.63175
   R18        2.04773  -0.00030  -0.00007  -0.00110  -0.00117   2.04656
   R19        2.63147  -0.00084   0.00038  -0.00254  -0.00215   2.62932
   R20        3.29477   0.00120   0.00149   0.00388   0.00537   3.30015
   R21        3.29417   0.00156   0.00159   0.00487   0.00646   3.30064
    A1        1.83279  -0.00610  -0.00895  -0.02333  -0.03221   1.80058
    A2        2.18637   0.00002   0.00418  -0.00230   0.00184   2.18821
    A3        2.26403   0.00608   0.00476   0.02563   0.03036   2.29439
    A4        2.18434   0.00336   0.00260   0.01189   0.01448   2.19882
    A5        2.01140  -0.00241  -0.00343  -0.00984  -0.01327   1.99813
    A6        2.08744  -0.00095   0.00083  -0.00204  -0.00121   2.08623
    A7        2.26619   0.00076   0.00580   0.00660   0.01249   2.27868
    A8        2.22496   0.00162   0.00565   0.00744   0.01308   2.23804
    A9        1.90199  -0.00402  -0.00826  -0.01733  -0.02567   1.87632
   A10        2.18094   0.00318   0.00555   0.01340   0.01899   2.19993
   A11        2.20025   0.00084   0.00271   0.00393   0.00668   2.20693
   A12        2.15610   0.00437   0.00316   0.01473   0.01782   2.17392
   A13        2.04000  -0.00150   0.00012  -0.00352  -0.00337   2.03664
   A14        2.08708  -0.00288  -0.00328  -0.01121  -0.01446   2.07263
   A15        2.14817   0.00000   0.00057  -0.00040   0.00017   2.14834
   A16        2.10037  -0.00012  -0.00058  -0.00054  -0.00112   2.09924
   A17        2.03464   0.00012   0.00002   0.00094   0.00095   2.03560
   A18        2.12138  -0.00046  -0.00053  -0.00191  -0.00244   2.11894
   A19        2.10547   0.00012   0.00021   0.00025   0.00047   2.10594
   A20        2.05633   0.00034   0.00031   0.00166   0.00197   2.05830
   A21        2.12776  -0.00040   0.00001  -0.00178  -0.00177   2.12599
   A22        2.07641  -0.00120  -0.00138  -0.00795  -0.00933   2.06709
   A23        2.07901   0.00160   0.00137   0.00973   0.01110   2.09011
   A24        2.10383   0.00049   0.00027   0.00230   0.00258   2.10641
   A25        2.09695   0.00067   0.00117   0.00440   0.00557   2.10252
   A26        2.08241  -0.00116  -0.00144  -0.00670  -0.00815   2.07426
   A27        2.07107  -0.00060  -0.00060  -0.00278  -0.00337   2.06770
   A28        2.08172   0.00132   0.00064   0.00603   0.00667   2.08839
   A29        2.13040  -0.00072  -0.00005  -0.00325  -0.00330   2.12710
   A30        2.10769   0.00085   0.00082   0.00322   0.00405   2.11174
   A31        2.06623   0.00063   0.00010   0.00304   0.00314   2.06937
   A32        2.10927  -0.00148  -0.00092  -0.00627  -0.00719   2.10207
    D1       -0.00000   0.00000  -0.00000   0.00001   0.00001   0.00000
    D2        3.14159   0.00000  -0.00000   0.00001   0.00001  -3.14159
    D3       -3.14159  -0.00000  -0.00000  -0.00001  -0.00001   3.14159
    D4        0.00001  -0.00000  -0.00000  -0.00001  -0.00001  -0.00001
    D5        0.00000  -0.00000  -0.00000  -0.00001  -0.00001  -0.00001
    D6        3.14159   0.00000  -0.00000   0.00001   0.00001  -3.14159
    D7        0.00000  -0.00000  -0.00000  -0.00001  -0.00001  -0.00000
    D8        3.14158   0.00000   0.00000  -0.00000   0.00000   3.14158
    D9       -3.14159  -0.00000   0.00000  -0.00000  -0.00000   3.14159
   D10       -0.00001   0.00000   0.00000   0.00000   0.00000  -0.00001
   D11        0.00000   0.00000   0.00000   0.00001   0.00001   0.00001
   D12       -0.00000  -0.00000  -0.00000  -0.00000  -0.00000  -0.00000
   D13       -3.14159  -0.00000  -0.00000  -0.00001  -0.00001  -3.14159
   D14        0.00000   0.00000   0.00000   0.00000   0.00000   0.00000
   D15       -3.14158  -0.00000   0.00000  -0.00001  -0.00001  -3.14159
   D16        3.14158   0.00000   0.00000   0.00001   0.00001   3.14159
   D17        0.00000  -0.00000  -0.00000  -0.00000  -0.00000   0.00000
   D18       -3.14153  -0.00000  -0.00000  -0.00001  -0.00001  -3.14154
   D19        0.00006  -0.00000  -0.00000  -0.00001  -0.00001   0.00005
   D20        0.00008  -0.00000  -0.00000  -0.00002  -0.00002   0.00006
   D21       -3.14152  -0.00000  -0.00000  -0.00001  -0.00001  -3.14153
   D22       -3.14158  -0.00000   0.00000  -0.00000  -0.00000  -3.14159
   D23        0.00001   0.00000   0.00000   0.00000   0.00000   0.00001
   D24        0.00001  -0.00000  -0.00000  -0.00001  -0.00001   0.00001
   D25       -3.14158   0.00000   0.00000  -0.00000  -0.00000  -3.14158
   D26        3.14158   0.00000   0.00000   0.00001   0.00001   3.14159
   D27        0.00000  -0.00000  -0.00000  -0.00000  -0.00000  -0.00000
   D28       -0.00001   0.00000   0.00000   0.00001   0.00001  -0.00000
   D29        3.14159  -0.00000  -0.00000   0.00000   0.00000   3.14159
   D30       -0.00000  -0.00000  -0.00000  -0.00000  -0.00000  -0.00001
   D31        3.14158   0.00000   0.00000   0.00001   0.00001  -3.14159
   D32        3.14159  -0.00000  -0.00000  -0.00001  -0.00001   3.14158
   D33       -0.00001   0.00000  -0.00000   0.00000   0.00000  -0.00000
   D34        0.00000  -0.00000  -0.00000  -0.00000  -0.00000  -0.00000
   D35       -3.14159  -0.00000  -0.00000  -0.00001  -0.00001   3.14159
   D36        3.14158   0.00000   0.00000   0.00001   0.00001   3.14159
   D37       -0.00000   0.00000   0.00000   0.00000   0.00000  -0.00000
   D38        0.00001  -0.00000   0.00000  -0.00001  -0.00001   0.00000
   D39        3.14159   0.00000   0.00000   0.00000   0.00000  -3.14159
   D40       -3.14159  -0.00000  -0.00000  -0.00000  -0.00000  -3.14159
   D41       -0.00000   0.00000  -0.00000   0.00000   0.00000  -0.00000
   D42       -0.00001   0.00000   0.00000   0.00001   0.00001   0.00000
   D43        3.14159  -0.00000  -0.00000  -0.00000  -0.00000   3.14159
   D44       -3.14159  -0.00000   0.00000  -0.00000   0.00000  -3.14159
   D45        0.00001  -0.00000  -0.00000  -0.00001  -0.00001  -0.00000
         Item               Value     Threshold  Converged?
 Maximum Force            0.013081     0.000450     NO 
 RMS     Force            0.002485     0.000300     NO 
 Maximum Displacement     0.065427     0.001800     NO 
 RMS     Displacement     0.012346     0.001200     NO 
 Predicted change in Energy=-9.546652D-04
 Lowest energy point so far.  Saving SCF results.
 GradGradGradGradGradGradGradGradGradGradGradGradGradGradGradGradGradGrad

 Leave Link  103 at Mon Apr  4 13:39:58 2022, MaxMem=  1879048192 cpu:               0.2 elap:               0.1
 (Enter /gpfs/software/gaussian16/sse4/tar/g16/l202.exe)
                          Input orientation:                          
 ---------------------------------------------------------------------
 Center     Atomic      Atomic             Coordinates (Angstroms)
 Number     Number       Type             X           Y           Z
 ---------------------------------------------------------------------
      1          6           0       -6.075410    2.496439   -0.001772
      2          6           0       -6.094247    1.027072   -0.004136
      3          6           0       -4.656246    2.809269   -0.001161
      4          6           0       -3.668315    2.064537   -0.002278
      5          6           0       -3.638292    0.655194   -0.004541
      6          6           0       -4.984036    0.199012   -0.005378
      7          1           0       -5.173298   -0.871387   -0.007106
      8          8           0       -7.069128    3.221330   -0.000692
      9          1           0       -7.087328    0.590103   -0.004917
     10          6           0       -2.450612   -0.171072   -0.005771
     11          6           0       -2.493203   -1.576956   -0.008097
     12          6           0       -1.172491    0.422101   -0.004648
     13          6           0       -0.017898   -0.336145   -0.005767
     14          6           0       -0.081212   -1.727368   -0.008067
     15          6           0       -1.333209   -2.334351   -0.009210
     16         17           0       -1.472535   -4.075405   -0.012102
     17         17           0        1.395545   -2.659553   -0.009436
     18          1           0        0.953487    0.142696   -0.004868
     19          1           0       -1.105590    1.503720   -0.002856
     20          1           0       -3.439813   -2.100074   -0.009076
 ---------------------------------------------------------------------
                    Distance matrix (angstroms):
                    1          2          3          4          5
     1  C    0.000000
     2  C    1.469490   0.000000
     3  C    1.453234   2.289996   0.000000
     4  C    2.445535   2.638462   1.237188   0.000000
     5  C    3.054461   2.483950   2.382495   1.409665   0.000000
     6  C    2.543478   1.385010   2.630762   2.282831   1.420961
     7  H    3.486558   2.110048   3.716801   3.299189   2.164878
     8  O    1.230018   2.401078   2.447814   3.592172   4.284356
     9  H    2.158264   1.084967   3.291637   3.723387   3.449650
    10  C    4.500532   3.835573   3.707732   2.545734   1.446824
    11  C    5.424462   4.443927   4.890581   3.826408   2.508732
    12  C    5.323673   4.958797   4.223167   2.987765   2.476794
    13  C    6.687077   6.227389   5.604278   4.369077   3.753666
    14  C    7.332870   6.613890   6.442986   5.219760   4.281289
    15  C    6.769421   5.828093   6.123682   4.980260   3.775025
    16  Cl   8.023446   6.884443   7.585175   6.520770   5.202800
    17  Cl   9.077416   8.347947   8.156732   6.925299   6.027196
    18  H    7.412523   7.103004   6.211259   5.005451   4.620291
    19  H    5.067998   5.011376   3.783071   2.623371   2.671064
    20  H    5.298524   4.101839   5.057809   4.170881   2.762412
                    6          7          8          9         10
     6  C    0.000000
     7  H    1.087004   0.000000
     8  O    3.671789   4.510493   0.000000
     9  H    2.139343   2.408209   2.631293   0.000000
    10  C    2.560313   2.811309   5.730541   4.698779   0.000000
    11  C    3.059137   2.771414   6.630437   5.079580   1.406531
    12  C    3.818069   4.204708   6.527329   5.917222   1.409060
    13  C    4.994890   5.183110   7.897816   7.129851   2.438308
    14  C    5.267697   5.163530   8.562747   7.379454   2.834805
    15  C    4.443702   4.109325   7.985389   6.454637   2.434826
    16  Cl   5.531847   4.895039   9.195886   7.300200   4.024983
    17  Cl   6.990742   6.807881  10.307063   9.084020   4.580991
    18  H    5.937790   6.210141   8.593041   8.053252   3.418529
    19  H    4.092019   4.710350   6.205963   6.051107   2.148028
    20  H    2.769555   2.124770   6.441222   4.532266   2.167851
                   11         12         13         14         15
    11  C    0.000000
    12  C    2.395939   0.000000
    13  C    2.768890   1.381312   0.000000
    14  C    2.416677   2.410626   1.392664   0.000000
    15  C    1.385365   2.761137   2.392254   1.391376   0.000000
    16  Cl   2.698894   4.507510   4.012240   2.729300   1.746622
    17  Cl   4.036630   4.011412   2.719570   1.746363   2.748064
    18  H    3.851868   2.144259   1.082995   2.137229   3.371165
    19  H    3.378767   1.083688   2.137332   3.389588   3.844820
    20  H    1.081538   3.391480   3.849800   3.379218   2.119591
                   16         17         18         19         20
    16  Cl   0.000000
    17  Cl   3.198520   0.000000
    18  H    4.866005   2.836906   0.000000
    19  H    5.591187   4.856806   2.468236   0.000000
    20  H    2.787853   4.867618   4.932658   4.293713   0.000000
 Stoichiometry    C12H5Cl2O(1-)
 Framework group  C1[X(C12H5Cl2O)]
 Deg. of freedom    54
 Full point group                 C1      NOp   1
 RotChk:  IX=0 Diff= 3.84D-05
 Largest Abelian subgroup         C1      NOp   1
 Largest concise Abelian subgroup C1      NOp   1
                         Standard orientation:                         
 ---------------------------------------------------------------------
 Center     Atomic      Atomic             Coordinates (Angstroms)
 Number     Number       Type             X           Y           Z
 ---------------------------------------------------------------------
      1          6           0        4.737030    0.006273   -0.000001
      2          6           0        3.797501    1.136178    0.000049
      3          6           0        3.860621   -1.152948   -0.000053
      4          6           0        2.625699   -1.227794   -0.000051
      5          6           0        1.687969   -0.175264   -0.000003
      6          6           0        2.415473    1.045337    0.000049
      7          1           0        1.864572    1.982398    0.000099
      8          8           0        5.963475    0.099968   -0.000007
      9          1           0        4.269225    2.113229    0.000089
     10          6           0        0.248179   -0.317760   -0.000001
     11          6           0       -0.632072    0.779276   -0.000015
     12          6           0       -0.338959   -1.598666    0.000014
     13          6           0       -1.709426   -1.771422    0.000017
     14          6           0       -2.564396   -0.672086    0.000008
     15          6           0       -2.006094    0.602366   -0.000007
     16         17           0       -3.030343    2.017147   -0.000026
     17         17           0       -4.292831   -0.921672    0.000015
     18          1           0       -2.137464   -2.766239    0.000029
     19          1           0        0.312299   -2.464831    0.000022
     20          1           0       -0.251621    1.791690   -0.000036
 ---------------------------------------------------------------------
 Rotational constants (GHZ):           1.4559183           0.1991292           0.1751707
 Leave Link  202 at Mon Apr  4 13:39:58 2022, MaxMem=  1879048192 cpu:               0.2 elap:               0.0
 (Enter /gpfs/software/gaussian16/sse4/tar/g16/l301.exe)
 Standard basis: 6-311+G(d,p) (5D, 7F)
 Ernie: Thresh=  0.10000D-02 Tol=  0.10000D-05 Strict=F.
 There are   391 symmetry adapted cartesian basis functions of A   symmetry.
 There are   376 symmetry adapted basis functions of A   symmetry.
   376 basis functions,   614 primitive gaussians,   391 cartesian basis functions
    60 alpha electrons       60 beta electrons
       nuclear repulsion energy      1016.5542673448 Hartrees.
 IExCor= 4336 DFT=T Ex+Corr=M062X ExCW=0 ScaHFX=  0.540000
 ScaDFX=  1.000000  1.000000  1.000000  1.000000 ScalE2=  1.000000  1.000000
 IRadAn=      5 IRanWt=     -1 IRanGd=            0 ICorTp=0 IEmpDi=  4
 NAtoms=   20 NActive=   20 NUniq=   20 SFac= 1.00D+00 NAtFMM=   60 NAOKFM=F Big=F
 Integral buffers will be    131072 words long.
 Raffenetti 2 integral format.
 Two-electron integral symmetry is turned on.
 Leave Link  301 at Mon Apr  4 13:39:58 2022, MaxMem=  1879048192 cpu:               0.5 elap:               0.1
 (Enter /gpfs/software/gaussian16/sse4/tar/g16/l302.exe)
 NPDir=0 NMtPBC=     1 NCelOv=     1 NCel=       1 NClECP=     1 NCelD=      1
         NCelK=      1 NCelE2=     1 NClLst=     1 CellRange=     0.0.
 One-electron integrals computed using PRISM.
 One-electron integral symmetry used in STVInt
 NBasis=   376 RedAO= T EigKep=  1.16D-06  NBF=   376
 NBsUse=   372 1.00D-06 EigRej=  3.93D-07 NBFU=   372
 Precomputing XC quadrature grid using
 IXCGrd= 4 IRadAn=           5 IRanWt=          -1 IRanGd=           0 AccXCQ= 0.00D+00.
 Generated NRdTot=       0 NPtTot=           0 NUsed=           0 NTot=          32
 NSgBfM=   384   384   384   384   384 MxSgAt=    20 MxSgA2=    20.
 Leave Link  302 at Mon Apr  4 13:39:59 2022, MaxMem=  1879048192 cpu:               3.4 elap:               0.5
 (Enter /gpfs/software/gaussian16/sse4/tar/g16/l303.exe)
 DipDrv:  MaxL=1.
 Leave Link  303 at Mon Apr  4 13:39:59 2022, MaxMem=  1879048192 cpu:               0.4 elap:               0.1
 (Enter /gpfs/software/gaussian16/sse4/tar/g16/l401.exe)
 Initial guess from the checkpoint file:  "checkpoint.chk"
 B after Tr=    -0.000000   -0.000000   -0.000000
         Rot=    1.000000   -0.000000    0.000000    0.000079 Ang=  -0.01 deg.
 Guess basis will be translated and rotated to current coordinates.
 JPrj=2 DoOrth=T DoCkMO=T.
 Generating alternative initial guess.
 ExpMin= 4.38D-02 ExpMax= 1.06D+05 ExpMxC= 3.62D+03 IAcc=2 IRadAn=         4 AccDes= 0.00D+00
 Harris functional with IExCor= 1009 and IRadAn=       4 diagonalized for initial guess.
 HarFok:  IExCor= 1009 AccDes= 0.00D+00 IRadAn=         4 IDoV= 1 UseB2=F ITyADJ=14
 ICtDFT=  3500011 ScaDFX=  1.000000  1.000000  1.000000  1.000000
 FoFCou: FMM=F IPFlag=           0 FMFlag=      100000 FMFlg1=           0
         NFxFlg=           0 DoJE=T BraDBF=F KetDBF=T FulRan=T
         wScrn=  0.000000 ICntrl=       500 IOpCl=  0 I1Cent=   200000004 NGrid=           0
         NMat0=    1 NMatS0=      1 NMatT0=    0 NMatD0=    1 NMtDS0=    0 NMtDT0=    0
 Petite list used in FoFCou.
 Harris En= -1455.20192732485    
 Leave Link  401 at Mon Apr  4 13:40:01 2022, MaxMem=  1879048192 cpu:              15.0 elap:               2.2
 (Enter /gpfs/software/gaussian16/sse4/tar/g16/l502.exe)
 Integral symmetry usage will be decided dynamically.
 Closed shell SCF:
 Using DIIS extrapolation, IDIIS=  1040.
 NGot=  1879048192 LenX=  1878736095 LenY=  1878582773
 Requested convergence on RMS density matrix=1.00D-08 within 128 cycles.
 Requested convergence on MAX density matrix=1.00D-06.
 Requested convergence on             energy=1.00D-06.
 No special actions if energy rises.
 Fock matrices will be formed incrementally for  20 cycles.

 Cycle   1  Pass 1  IDiag  1:
 FoFJK:  IHMeth= 1 ICntrl=       0 DoSepK=F KAlg= 0 I1Cent=           0 FoldK=F
 IRaf= 830000000 NMat=       1 IRICut=       1 DoRegI=T DoRafI=F ISym2E= 0 IDoP0=0 IntGTp=1.
 FoFCou: FMM=F IPFlag=           0 FMFlag=      100000 FMFlg1=           0
         NFxFlg=           0 DoJE=F BraDBF=F KetDBF=F FulRan=T
         wScrn=  0.000000 ICntrl=         0 IOpCl=  0 I1Cent=           0 NGrid=           0
         NMat0=    1 NMatS0=      1 NMatT0=    0 NMatD0=    1 NMtDS0=    0 NMtDT0=    0
 Symmetry not used in FoFCou.
 E= -1455.78387934715    
 DIIS: error= 9.42D-04 at cycle   1 NSaved=   1.
 NSaved= 1 IEnMin= 1 EnMin= -1455.78387934715     IErMin= 1 ErrMin= 9.42D-04
 ErrMax= 9.42D-04  0.00D+00 EMaxC= 1.00D-01 BMatC= 1.11D-03 BMatP= 1.11D-03
 IDIUse=3 WtCom= 9.91D-01 WtEn= 9.42D-03
 Coeff-Com:  0.100D+01
 Coeff-En:   0.100D+01
 Coeff:      0.100D+01
 Gap=     0.381 Goal=   None    Shift=    0.000
 RMSDP=3.84D-03 MaxDP=3.83D-01              OVMax= 1.05D-02

 Cycle   2  Pass 1  IDiag  1:
 RMSU=  3.18D-03    CP:  1.02D+00
 E= -1455.78535794219     Delta-E=       -0.001478595041 Rises=F Damp=F
 DIIS: error= 7.74D-04 at cycle   2 NSaved=   2.
 NSaved= 2 IEnMin= 2 EnMin= -1455.78535794219     IErMin= 2 ErrMin= 7.74D-04
 ErrMax= 7.74D-04  0.00D+00 EMaxC= 1.00D-01 BMatC= 1.22D-04 BMatP= 1.11D-03
 IDIUse=3 WtCom= 9.92D-01 WtEn= 7.74D-03
 Coeff-Com:  0.910D-01 0.909D+00
 Coeff-En:   0.000D+00 0.100D+01
 Coeff:      0.903D-01 0.910D+00
 Gap=     0.187 Goal=   None    Shift=    0.000
 RMSDP=5.69D-04 MaxDP=6.46D-02 DE=-1.48D-03 OVMax= 5.27D-03

 Cycle   3  Pass 1  IDiag  1:
 RMSU=  4.75D-04    CP:  1.02D+00  1.10D+00
 E= -1455.78533920608     Delta-E=        0.000018736107 Rises=F Damp=F
 DIIS: error= 1.08D-03 at cycle   3 NSaved=   3.
 NSaved= 3 IEnMin= 2 EnMin= -1455.78535794219     IErMin= 2 ErrMin= 7.74D-04
 ErrMax= 1.08D-03  0.00D+00 EMaxC= 1.00D-01 BMatC= 1.77D-04 BMatP= 1.22D-04
 IDIUse=3 WtCom= 2.33D-01 WtEn= 7.67D-01
 Coeff-Com: -0.494D-01 0.568D+00 0.482D+00
 Coeff-En:   0.000D+00 0.541D+00 0.459D+00
 Coeff:     -0.115D-01 0.547D+00 0.464D+00
 Gap=     0.187 Goal=   None    Shift=    0.000
 RMSDP=1.77D-04 MaxDP=1.04D-02 DE= 1.87D-05 OVMax= 3.08D-03

 Cycle   4  Pass 1  IDiag  1:
 RMSU=  1.62D-04    CP:  1.02D+00  1.11D+00  9.34D-01
 E= -1455.78546772539     Delta-E=       -0.000128519308 Rises=F Damp=F
 DIIS: error= 1.43D-04 at cycle   4 NSaved=   4.
 NSaved= 4 IEnMin= 4 EnMin= -1455.78546772539     IErMin= 4 ErrMin= 1.43D-04
 ErrMax= 1.43D-04  0.00D+00 EMaxC= 1.00D-01 BMatC= 3.01D-06 BMatP= 1.22D-04
 IDIUse=3 WtCom= 9.99D-01 WtEn= 1.43D-03
 Coeff-Com: -0.115D-01 0.170D-01 0.118D+00 0.876D+00
 Coeff-En:   0.000D+00 0.000D+00 0.000D+00 0.100D+01
 Coeff:     -0.115D-01 0.170D-01 0.118D+00 0.876D+00
 Gap=     0.188 Goal=   None    Shift=    0.000
 RMSDP=8.94D-05 MaxDP=7.59D-03 DE=-1.29D-04 OVMax= 1.21D-03

 Cycle   5  Pass 1  IDiag  1:
 RMSU=  4.75D-05    CP:  1.02D+00  1.12D+00  1.07D+00  1.21D+00
 E= -1455.78547043048     Delta-E=       -0.000002705094 Rises=F Damp=F
 DIIS: error= 9.08D-05 at cycle   5 NSaved=   5.
 NSaved= 5 IEnMin= 5 EnMin= -1455.78547043048     IErMin= 5 ErrMin= 9.08D-05
 ErrMax= 9.08D-05  0.00D+00 EMaxC= 1.00D-01 BMatC= 8.32D-07 BMatP= 3.01D-06
 IDIUse=1 WtCom= 1.00D+00 WtEn= 0.00D+00
 Coeff-Com: -0.272D-02-0.399D-01 0.249D-01 0.512D+00 0.506D+00
 Coeff:     -0.272D-02-0.399D-01 0.249D-01 0.512D+00 0.506D+00
 Gap=     0.188 Goal=   None    Shift=    0.000
 RMSDP=2.17D-05 MaxDP=1.72D-03 DE=-2.71D-06 OVMax= 3.16D-04

 Cycle   6  Pass 1  IDiag  1:
 RMSU=  1.43D-05    CP:  1.02D+00  1.12D+00  1.09D+00  1.24D+00  9.08D-01
 E= -1455.78547128556     Delta-E=       -0.000000855072 Rises=F Damp=F
 DIIS: error= 2.73D-05 at cycle   6 NSaved=   6.
 NSaved= 6 IEnMin= 6 EnMin= -1455.78547128556     IErMin= 6 ErrMin= 2.73D-05
 ErrMax= 2.73D-05  0.00D+00 EMaxC= 1.00D-01 BMatC= 9.79D-08 BMatP= 8.32D-07
 IDIUse=1 WtCom= 1.00D+00 WtEn= 0.00D+00
 Coeff-Com:  0.731D-03-0.310D-01-0.102D-01 0.168D+00 0.265D+00 0.607D+00
 Coeff:      0.731D-03-0.310D-01-0.102D-01 0.168D+00 0.265D+00 0.607D+00
 Gap=     0.188 Goal=   None    Shift=    0.000
 RMSDP=1.23D-05 MaxDP=7.12D-04 DE=-8.55D-07 OVMax= 1.80D-04

 Cycle   7  Pass 1  IDiag  1:
 RMSU=  8.29D-06    CP:  1.02D+00  1.12D+00  1.10D+00  1.27D+00  1.01D+00
                    CP:  1.05D+00
 E= -1455.78547138381     Delta-E=       -0.000000098249 Rises=F Damp=F
 DIIS: error= 1.97D-05 at cycle   7 NSaved=   7.
 NSaved= 7 IEnMin= 7 EnMin= -1455.78547138381     IErMin= 7 ErrMin= 1.97D-05
 ErrMax= 1.97D-05  0.00D+00 EMaxC= 1.00D-01 BMatC= 3.04D-08 BMatP= 9.79D-08
 IDIUse=1 WtCom= 1.00D+00 WtEn= 0.00D+00
 Coeff-Com:  0.101D-02-0.117D-01-0.129D-01 0.386D-02 0.447D-01 0.387D+00
 Coeff-Com:  0.588D+00
 Coeff:      0.101D-02-0.117D-01-0.129D-01 0.386D-02 0.447D-01 0.387D+00
 Coeff:      0.588D+00
 Gap=     0.188 Goal=   None    Shift=    0.000
 RMSDP=5.53D-06 MaxDP=3.69D-04 DE=-9.82D-08 OVMax= 8.68D-05

 Cycle   8  Pass 1  IDiag  1:
 RMSU=  3.04D-06    CP:  1.02D+00  1.12D+00  1.11D+00  1.29D+00  1.04D+00
                    CP:  1.13D+00  1.04D+00
 E= -1455.78547142152     Delta-E=       -0.000000037719 Rises=F Damp=F
 DIIS: error= 2.72D-06 at cycle   8 NSaved=   8.
 NSaved= 8 IEnMin= 8 EnMin= -1455.78547142152     IErMin= 8 ErrMin= 2.72D-06
 ErrMax= 2.72D-06  0.00D+00 EMaxC= 1.00D-01 BMatC= 2.15D-09 BMatP= 3.04D-08
 IDIUse=1 WtCom= 1.00D+00 WtEn= 0.00D+00
 Coeff-Com:  0.259D-03 0.942D-03-0.337D-02-0.253D-01-0.395D-01 0.324D-01
 Coeff-Com:  0.214D+00 0.821D+00
 Coeff:      0.259D-03 0.942D-03-0.337D-02-0.253D-01-0.395D-01 0.324D-01
 Coeff:      0.214D+00 0.821D+00
 Gap=     0.188 Goal=   None    Shift=    0.000
 RMSDP=2.15D-06 MaxDP=1.79D-04 DE=-3.77D-08 OVMax= 3.97D-05

 Cycle   9  Pass 1  IDiag  1:
 RMSU=  1.38D-06    CP:  1.02D+00  1.12D+00  1.11D+00  1.29D+00  1.06D+00
                    CP:  1.18D+00  1.11D+00  1.25D+00
 E= -1455.78547142523     Delta-E=       -0.000000003708 Rises=F Damp=F
 DIIS: error= 1.12D-06 at cycle   9 NSaved=   9.
 NSaved= 9 IEnMin= 9 EnMin= -1455.78547142523     IErMin= 9 ErrMin= 1.12D-06
 ErrMax= 1.12D-06  0.00D+00 EMaxC= 1.00D-01 BMatC= 3.66D-10 BMatP= 2.15D-09
 IDIUse=1 WtCom= 1.00D+00 WtEn= 0.00D+00
 Coeff-Com: -0.467D-04 0.228D-02 0.703D-03-0.102D-01-0.252D-01-0.463D-01
 Coeff-Com:  0.707D-02 0.369D+00 0.703D+00
 Coeff:     -0.467D-04 0.228D-02 0.703D-03-0.102D-01-0.252D-01-0.463D-01
 Coeff:      0.707D-02 0.369D+00 0.703D+00
 Gap=     0.188 Goal=   None    Shift=    0.000
 RMSDP=1.20D-06 MaxDP=9.16D-05 DE=-3.71D-09 OVMax= 1.71D-05

 Cycle  10  Pass 1  IDiag  1:
 RMSU=  5.73D-07    CP:  1.02D+00  1.12D+00  1.11D+00  1.29D+00  1.06D+00
                    CP:  1.20D+00  1.17D+00  1.32D+00  1.03D+00
 E= -1455.78547142583     Delta-E=       -0.000000000595 Rises=F Damp=F
 DIIS: error= 4.44D-07 at cycle  10 NSaved=  10.
 NSaved=10 IEnMin=10 EnMin= -1455.78547142583     IErMin=10 ErrMin= 4.44D-07
 ErrMax= 4.44D-07  0.00D+00 EMaxC= 1.00D-01 BMatC= 5.82D-11 BMatP= 3.66D-10
 IDIUse=1 WtCom= 1.00D+00 WtEn= 0.00D+00
 Coeff-Com: -0.539D-04 0.909D-03 0.757D-03-0.132D-02-0.674D-02-0.241D-01
 Coeff-Com: -0.213D-01 0.569D-01 0.328D+00 0.667D+00
 Coeff:     -0.539D-04 0.909D-03 0.757D-03-0.132D-02-0.674D-02-0.241D-01
 Coeff:     -0.213D-01 0.569D-01 0.328D+00 0.667D+00
 Gap=     0.188 Goal=   None    Shift=    0.000
 RMSDP=5.77D-07 MaxDP=3.88D-05 DE=-5.95D-10 OVMax= 6.31D-06

 Cycle  11  Pass 1  IDiag  1:
 RMSU=  2.19D-07    CP:  1.02D+00  1.12D+00  1.11D+00  1.29D+00  1.06D+00
                    CP:  1.19D+00  1.17D+00  1.38D+00  1.17D+00  7.85D-01
 E= -1455.78547142589     Delta-E=       -0.000000000062 Rises=F Damp=F
 DIIS: error= 1.53D-07 at cycle  11 NSaved=  11.
 NSaved=11 IEnMin=11 EnMin= -1455.78547142589     IErMin=11 ErrMin= 1.53D-07
 ErrMax= 1.53D-07  0.00D+00 EMaxC= 1.00D-01 BMatC= 6.42D-12 BMatP= 5.82D-11
 IDIUse=1 WtCom= 1.00D+00 WtEn= 0.00D+00
 Coeff-Com: -0.153D-04 0.320D-04 0.192D-03 0.849D-03 0.903D-03-0.276D-02
 Coeff-Com: -0.107D-01-0.428D-01 0.206D-01 0.244D+00 0.790D+00
 Coeff:     -0.153D-04 0.320D-04 0.192D-03 0.849D-03 0.903D-03-0.276D-02
 Coeff:     -0.107D-01-0.428D-01 0.206D-01 0.244D+00 0.790D+00
 Gap=     0.188 Goal=   None    Shift=    0.000
 RMSDP=1.44D-07 MaxDP=1.22D-05 DE=-6.18D-11 OVMax= 2.18D-06

 Cycle  12  Pass 1  IDiag  1:
 RMSU=  9.05D-08    CP:  1.02D+00  1.12D+00  1.11D+00  1.29D+00  1.06D+00
                    CP:  1.19D+00  1.18D+00  1.39D+00  1.20D+00  8.59D-01
                    CP:  9.84D-01
 E= -1455.78547142591     Delta-E=       -0.000000000026 Rises=F Damp=F
 DIIS: error= 9.75D-08 at cycle  12 NSaved=  12.
 NSaved=12 IEnMin=12 EnMin= -1455.78547142591     IErMin=12 ErrMin= 9.75D-08
 ErrMax= 9.75D-08  0.00D+00 EMaxC= 1.00D-01 BMatC= 1.21D-12 BMatP= 6.42D-12
 IDIUse=1 WtCom= 1.00D+00 WtEn= 0.00D+00
 Coeff-Com:  0.255D-05-0.144D-03-0.474D-04 0.679D-03 0.154D-02 0.313D-02
 Coeff-Com: -0.333D-03-0.265D-01-0.366D-01 0.112D-02 0.352D+00 0.705D+00
 Coeff:      0.255D-05-0.144D-03-0.474D-04 0.679D-03 0.154D-02 0.313D-02
 Coeff:     -0.333D-03-0.265D-01-0.366D-01 0.112D-02 0.352D+00 0.705D+00
 Gap=     0.188 Goal=   None    Shift=    0.000
 RMSDP=9.87D-08 MaxDP=5.89D-06 DE=-2.59D-11 OVMax= 1.04D-06

 Cycle  13  Pass 1  IDiag  1:
 RMSU=  3.50D-08    CP:  1.02D+00  1.12D+00  1.11D+00  1.29D+00  1.05D+00
                    CP:  1.19D+00  1.17D+00  1.40D+00  1.21D+00  8.37D-01
                    CP:  1.09D+00  1.13D+00
 E= -1455.78547142589     Delta-E=        0.000000000021 Rises=F Damp=F
 DIIS: error= 2.22D-08 at cycle  13 NSaved=  13.
 NSaved=13 IEnMin=12 EnMin= -1455.78547142591     IErMin=13 ErrMin= 2.22D-08
 ErrMax= 2.22D-08  0.00D+00 EMaxC= 1.00D-01 BMatC= 1.58D-13 BMatP= 1.21D-12
 IDIUse=1 WtCom= 1.00D+00 WtEn= 0.00D+00
 Coeff-Com:  0.254D-05-0.500D-04-0.457D-04 0.915D-04 0.399D-03 0.145D-02
 Coeff-Com:  0.133D-02-0.443D-02-0.160D-01-0.369D-01 0.220D-01 0.280D+00
 Coeff-Com:  0.753D+00
 Coeff:      0.254D-05-0.500D-04-0.457D-04 0.915D-04 0.399D-03 0.145D-02
 Coeff:      0.133D-02-0.443D-02-0.160D-01-0.369D-01 0.220D-01 0.280D+00
 Coeff:      0.753D+00
 Gap=     0.188 Goal=   None    Shift=    0.000
 RMSDP=2.03D-08 MaxDP=1.46D-06 DE= 2.14D-11 OVMax= 3.69D-07

 Cycle  14  Pass 1  IDiag  1:
 RMSU=  9.44D-09    CP:  1.02D+00  1.12D+00  1.11D+00  1.29D+00  1.05D+00
                    CP:  1.19D+00  1.17D+00  1.40D+00  1.21D+00  8.49D-01
                    CP:  1.10D+00  1.19D+00  1.04D+00
 E= -1455.78547142587     Delta-E=        0.000000000028 Rises=F Damp=F
 DIIS: error= 9.23D-09 at cycle  14 NSaved=  14.
 NSaved=14 IEnMin=12 EnMin= -1455.78547142591     IErMin=14 ErrMin= 9.23D-09
 ErrMax= 9.23D-09  0.00D+00 EMaxC= 1.00D-01 BMatC= 1.39D-14 BMatP= 1.58D-13
 IDIUse=1 WtCom= 1.00D+00 WtEn= 0.00D+00
 Coeff-Com:  0.524D-06 0.552D-06-0.829D-05-0.431D-04-0.335D-04 0.787D-04
 Coeff-Com:  0.433D-03 0.140D-02-0.581D-03-0.116D-01-0.335D-01-0.548D-02
 Coeff-Com:  0.212D+00 0.837D+00
 Coeff:      0.524D-06 0.552D-06-0.829D-05-0.431D-04-0.335D-04 0.787D-04
 Coeff:      0.433D-03 0.140D-02-0.581D-03-0.116D-01-0.335D-01-0.548D-02
 Coeff:      0.212D+00 0.837D+00
 Gap=     0.188 Goal=   None    Shift=    0.000
 RMSDP=9.75D-09 MaxDP=9.06D-07 DE= 2.77D-11 OVMax= 1.41D-07

 SCF Done:  E(RM062X) =  -1455.78547143     A.U. after   14 cycles
            NFock= 14  Conv=0.97D-08     -V/T= 2.0027
 KE= 1.451828694956D+03 PE=-5.482167781932D+03 EE= 1.557999348205D+03
 Leave Link  502 at Mon Apr  4 13:43:28 2022, MaxMem=  1879048192 cpu:            1433.7 elap:             206.6
 (Enter /gpfs/software/gaussian16/sse4/tar/g16/l701.exe)
 ... and contract with generalized density number  0.
 Compute integral first derivatives.
 Leave Link  701 at Mon Apr  4 13:43:28 2022, MaxMem=  1879048192 cpu:               1.9 elap:               0.3
 (Enter /gpfs/software/gaussian16/sse4/tar/g16/l702.exe)
 L702 exits ... SP integral derivatives will be done elsewhere.
 Leave Link  702 at Mon Apr  4 13:43:28 2022, MaxMem=  1879048192 cpu:               0.2 elap:               0.0
 (Enter /gpfs/software/gaussian16/sse4/tar/g16/l703.exe)
 Integral derivatives from FoFJK, PRISM(SPDF).
 Compute integral first derivatives, UseDBF=F ICtDFT=           0.
 Calling FoFJK, ICntrl=      2127 FMM=F ISym2X=0 I1Cent= 0 IOpClX= 0 NMat=1 NMatS=1 NMatT=0.
 FoFJK:  IHMeth= 1 ICntrl=    2127 DoSepK=F KAlg= 0 I1Cent=           0 FoldK=F
 IRaf=         0 NMat=       1 IRICut=       1 DoRegI=T DoRafI=F ISym2E= 0 IDoP0=0 IntGTp=1.
 FoFCou: FMM=F IPFlag=           0 FMFlag=      100000 FMFlg1=         800
         NFxFlg=           0 DoJE=F BraDBF=F KetDBF=F FulRan=T
         wScrn=  0.000000 ICntrl=      2127 IOpCl=  0 I1Cent=           0 NGrid=           0
         NMat0=    1 NMatS0=      1 NMatT0=    0 NMatD0=    1 NMtDS0=    0 NMtDT0=    0
 Symmetry not used in FoFCou.
 Leave Link  703 at Mon Apr  4 13:44:03 2022, MaxMem=  1879048192 cpu:             244.2 elap:              35.2
 (Enter /gpfs/software/gaussian16/sse4/tar/g16/l716.exe)
 Dipole        =-4.76018011D+00 3.01329032D-01 3.89018335D-05
 ***** Axes restored to original set *****
 -------------------------------------------------------------------
 Center     Atomic                   Forces (Hartrees/Bohr)
 Number     Number              X              Y              Z
 -------------------------------------------------------------------
      1        6          -0.000648188    0.004587388    0.000005850
      2        6           0.001988397   -0.004850930   -0.000007338
      3        6           0.001542912   -0.000325069   -0.000000126
      4        6          -0.001974041    0.000479839    0.000001019
      5        6           0.001453799    0.002241024    0.000003569
      6        6          -0.003767581    0.000153233   -0.000000118
      7        1          -0.000287381   -0.000284042   -0.000000498
      8        8           0.002148935   -0.001792019   -0.000002092
      9        1          -0.000531062   -0.000120079   -0.000000138
     10        6          -0.001041881    0.000366345    0.000000582
     11        6          -0.000510499   -0.000833368   -0.000001308
     12        6           0.001179552    0.000165945    0.000000234
     13        6           0.000056020    0.000164158    0.000000220
     14        6           0.000672379   -0.000568063   -0.000000774
     15        6           0.000234633    0.000399902    0.000000433
     16       17          -0.000316436   -0.000466464   -0.000000748
     17       17          -0.000154697    0.000487925    0.000000815
     18        1           0.000318207   -0.000011719    0.000000031
     19        1          -0.000263528    0.000194487    0.000000304
     20        1          -0.000099542    0.000011506    0.000000082
 -------------------------------------------------------------------
 Cartesian Forces:  Max     0.004850930 RMS     0.001228941
 Leave Link  716 at Mon Apr  4 13:44:03 2022, MaxMem=  1879048192 cpu:               0.2 elap:               0.1
 (Enter /gpfs/software/gaussian16/sse4/tar/g16/l103.exe)

 GradGradGradGradGradGradGradGradGradGradGradGradGradGradGradGradGradGrad
 Berny optimization.
 Using GEDIIS/GDIIS optimizer.
 FormGI is forming the generalized inverse of G from B-inverse, IUseBI=4.
 Internal  Forces:  Max     0.003364244 RMS     0.000697863
 Search for a local minimum.
 Step number   4 out of a maximum of  108
 All quantities printed in internal units (Hartrees-Bohrs-Radians)
 RMS Force = .69786D-03 SwitMx=.10000D-02 MixMth= 2
 Mixed Optimization -- En-DIIS/RFO-DIIS
 Update second derivatives using D2CorX and points    1    2    3    4
 DE= -9.40D-04 DEPred=-9.55D-04 R= 9.85D-01
 TightC=F SS=  1.41D+00  RLast= 8.56D-02 DXNew= 9.7184D-01 2.5670D-01
 Trust test= 9.85D-01 RLast= 8.56D-02 DXMaxT set to 5.78D-01
 ITU=  1  1  1  0
 Use linear search instead of GDIIS.
     Eigenvalues ---    0.00926   0.01568   0.01632   0.01976   0.01998
     Eigenvalues ---    0.02007   0.02015   0.02020   0.02035   0.02062
     Eigenvalues ---    0.02067   0.02088   0.02096   0.02106   0.02136
     Eigenvalues ---    0.02149   0.02176   0.15448   0.16000   0.16000
     Eigenvalues ---    0.16007   0.16055   0.20305   0.22379   0.22465
     Eigenvalues ---    0.23491   0.24628   0.24990   0.25000   0.25000
     Eigenvalues ---    0.25013   0.25147   0.25768   0.31871   0.32698
     Eigenvalues ---    0.32938   0.34817   0.34869   0.35195   0.35250
     Eigenvalues ---    0.35575   0.38849   0.41052   0.41553   0.41851
     Eigenvalues ---    0.43634   0.44382   0.45362   0.45582   0.45790
     Eigenvalues ---    0.46555   0.47027   0.68538   0.76512
 RFO step:  Lambda=-1.19692642D-04 EMin= 9.26294330D-03
 Quartic linear search produced a step of  0.01779.
 Iteration  1 RMS(Cart)=  0.00237153 RMS(Int)=  0.00000246
 Iteration  2 RMS(Cart)=  0.00000354 RMS(Int)=  0.00000016
 Iteration  3 RMS(Cart)=  0.00000000 RMS(Int)=  0.00000016
 ITry= 1 IFail=0 DXMaxC= 9.61D-03 DCOld= 1.00D+10 DXMaxT= 5.78D-01 DXLimC= 3.00D+00 Rises=F
 Variable       Old X    -DE/DX   Delta X   Delta X   Delta X     New X
                                 (Linear)    (Quad)   (Total)
    R1        2.77693   0.00336   0.00051   0.01002   0.01053   2.78746
    R2        2.74621  -0.00050   0.00037   0.00010   0.00047   2.74668
    R3        2.32440  -0.00279  -0.00028  -0.00537  -0.00565   2.31875
    R4        2.61729  -0.00283  -0.00018  -0.00690  -0.00708   2.61021
    R5        2.05029   0.00053   0.00001   0.00165   0.00166   2.05195
    R6        2.33795  -0.00227   0.00030  -0.00431  -0.00401   2.33393
    R7        2.66388  -0.00040   0.00005  -0.00062  -0.00058   2.66331
    R8        2.68523   0.00220   0.00021   0.00594   0.00614   2.69137
    R9        2.73410   0.00011  -0.00036  -0.00127  -0.00162   2.73248
   R10        2.05414   0.00033   0.00005   0.00115   0.00120   2.05534
   R11        2.65796   0.00071   0.00002   0.00187   0.00188   2.65984
   R12        2.66274   0.00113   0.00002   0.00288   0.00290   2.66564
   R13        2.61796   0.00044  -0.00009   0.00068   0.00058   2.61854
   R14        2.04381   0.00008  -0.00002   0.00017   0.00015   2.04396
   R15        2.61030   0.00023  -0.00009   0.00015   0.00005   2.61036
   R16        2.04787   0.00018  -0.00003   0.00043   0.00039   2.04827
   R17        2.63175   0.00026   0.00002   0.00061   0.00063   2.63238
   R18        2.04656   0.00028  -0.00002   0.00078   0.00076   2.04732
   R19        2.62932   0.00069  -0.00004   0.00147   0.00143   2.63075
   R20        3.30015  -0.00039   0.00010  -0.00085  -0.00075   3.29939
   R21        3.30064   0.00049   0.00012   0.00208   0.00220   3.30283
    A1        1.80058   0.00087  -0.00057   0.00153   0.00096   1.80154
    A2        2.18821  -0.00064   0.00003  -0.00225  -0.00222   2.18599
    A3        2.29439  -0.00023   0.00054   0.00072   0.00126   2.29566
    A4        2.19882  -0.00058   0.00026  -0.00062  -0.00037   2.19846
    A5        1.99813   0.00018  -0.00024  -0.00082  -0.00105   1.99708
    A6        2.08623   0.00040  -0.00002   0.00144   0.00142   2.08765
    A7        2.27868  -0.00077   0.00022  -0.00291  -0.00269   2.27599
    A8        2.23804   0.00066   0.00023   0.00311   0.00334   2.24138
    A9        1.87632   0.00081  -0.00046   0.00123   0.00078   1.87710
   A10        2.19993  -0.00038   0.00034  -0.00007   0.00027   2.20020
   A11        2.20693  -0.00043   0.00012  -0.00117  -0.00105   2.20588
   A12        2.17392  -0.00098   0.00032  -0.00234  -0.00202   2.17190
   A13        2.03664   0.00025  -0.00006  -0.00001  -0.00007   2.03657
   A14        2.07263   0.00073  -0.00026   0.00234   0.00209   2.07471
   A15        2.14834   0.00010   0.00000   0.00039   0.00040   2.14874
   A16        2.09924   0.00005  -0.00002   0.00002  -0.00000   2.09924
   A17        2.03560  -0.00014   0.00002  -0.00041  -0.00040   2.03520
   A18        2.11894  -0.00018  -0.00004  -0.00088  -0.00092   2.11802
   A19        2.10594   0.00003   0.00001  -0.00002  -0.00001   2.10592
   A20        2.05830   0.00015   0.00004   0.00090   0.00094   2.05924
   A21        2.12599   0.00012  -0.00003   0.00049   0.00046   2.12645
   A22        2.06709  -0.00034  -0.00017  -0.00270  -0.00287   2.06422
   A23        2.09011   0.00022   0.00020   0.00221   0.00241   2.09252
   A24        2.10641  -0.00001   0.00005  -0.00003   0.00001   2.10642
   A25        2.10252   0.00016   0.00010   0.00149   0.00159   2.10411
   A26        2.07426  -0.00015  -0.00014  -0.00146  -0.00160   2.07266
   A27        2.06770   0.00001  -0.00006  -0.00032  -0.00038   2.06732
   A28        2.08839  -0.00055   0.00012  -0.00185  -0.00174   2.08666
   A29        2.12710   0.00054  -0.00006   0.00217   0.00211   2.12921
   A30        2.11174   0.00020   0.00007   0.00115   0.00123   2.11296
   A31        2.06937  -0.00056   0.00006  -0.00221  -0.00215   2.06722
   A32        2.10207   0.00036  -0.00013   0.00106   0.00093   2.10300
    D1        0.00000  -0.00000   0.00000  -0.00002  -0.00001  -0.00001
    D2       -3.14159  -0.00000   0.00000  -0.00001  -0.00001   3.14158
    D3        3.14159   0.00000  -0.00000   0.00002   0.00002  -3.14158
    D4       -0.00001   0.00000  -0.00000   0.00002   0.00002   0.00001
    D5       -0.00001   0.00000  -0.00000   0.00001   0.00001   0.00001
    D6       -3.14159  -0.00000   0.00000  -0.00002  -0.00002   3.14158
    D7       -0.00000   0.00000  -0.00000   0.00001   0.00001   0.00000
    D8        3.14158   0.00000   0.00000   0.00001   0.00001   3.14159
    D9        3.14159   0.00000  -0.00000   0.00001   0.00001  -3.14159
   D10       -0.00001   0.00000   0.00000   0.00001   0.00001  -0.00000
   D11        0.00001  -0.00000   0.00000  -0.00000  -0.00000   0.00000
   D12       -0.00000  -0.00000  -0.00000  -0.00001  -0.00001  -0.00001
   D13       -3.14159  -0.00000  -0.00000  -0.00000  -0.00000   3.14159
   D14        0.00000   0.00000   0.00000   0.00001   0.00001   0.00001
   D15       -3.14159   0.00000  -0.00000   0.00001   0.00001  -3.14158
   D16        3.14159   0.00000   0.00000   0.00000   0.00000   3.14159
   D17        0.00000   0.00000  -0.00000   0.00000   0.00000   0.00000
   D18       -3.14154  -0.00000  -0.00000  -0.00002  -0.00002  -3.14156
   D19        0.00005  -0.00000  -0.00000  -0.00002  -0.00002   0.00003
   D20        0.00006  -0.00000  -0.00000  -0.00001  -0.00001   0.00004
   D21       -3.14153  -0.00000  -0.00000  -0.00002  -0.00002  -3.14155
   D22       -3.14159  -0.00000  -0.00000  -0.00000  -0.00000  -3.14159
   D23        0.00001  -0.00000   0.00000  -0.00000  -0.00000   0.00001
   D24        0.00001  -0.00000  -0.00000  -0.00000  -0.00000   0.00000
   D25       -3.14158  -0.00000  -0.00000  -0.00000  -0.00000  -3.14158
   D26        3.14159   0.00000   0.00000   0.00000   0.00000   3.14159
   D27       -0.00000   0.00000  -0.00000   0.00000   0.00000   0.00000
   D28       -0.00000  -0.00000   0.00000  -0.00000  -0.00000  -0.00000
   D29        3.14159   0.00000   0.00000   0.00000   0.00000   3.14159
   D30       -0.00001   0.00000  -0.00000   0.00000   0.00000  -0.00000
   D31       -3.14159  -0.00000   0.00000  -0.00000  -0.00000   3.14159
   D32        3.14158   0.00000  -0.00000   0.00000   0.00000   3.14158
   D33       -0.00000  -0.00000   0.00000  -0.00000  -0.00000  -0.00001
   D34       -0.00000   0.00000  -0.00000   0.00000   0.00000  -0.00000
   D35        3.14159   0.00000  -0.00000   0.00000   0.00000  -3.14159
   D36        3.14159  -0.00000   0.00000  -0.00000  -0.00000   3.14159
   D37       -0.00000   0.00000   0.00000   0.00000   0.00000   0.00000
   D38        0.00000   0.00000  -0.00000   0.00000   0.00000   0.00000
   D39       -3.14159   0.00000   0.00000   0.00000   0.00000  -3.14159
   D40       -3.14159   0.00000  -0.00000  -0.00000  -0.00000  -3.14159
   D41       -0.00000   0.00000   0.00000   0.00000   0.00000   0.00000
   D42        0.00000  -0.00000   0.00000  -0.00000  -0.00000  -0.00000
   D43        3.14159   0.00000  -0.00000   0.00000   0.00000   3.14159
   D44       -3.14159  -0.00000   0.00000  -0.00000  -0.00000   3.14159
   D45       -0.00000   0.00000  -0.00000   0.00000   0.00000  -0.00000
         Item               Value     Threshold  Converged?
 Maximum Force            0.003364     0.000450     NO 
 RMS     Force            0.000698     0.000300     NO 
 Maximum Displacement     0.009613     0.001800     NO 
 RMS     Displacement     0.002372     0.001200     NO 
 Predicted change in Energy=-6.014391D-05
 Lowest energy point so far.  Saving SCF results.
 GradGradGradGradGradGradGradGradGradGradGradGradGradGradGradGradGradGrad

 Leave Link  103 at Mon Apr  4 13:44:04 2022, MaxMem=  1879048192 cpu:               0.2 elap:               0.1
 (Enter /gpfs/software/gaussian16/sse4/tar/g16/l202.exe)
                          Input orientation:                          
 ---------------------------------------------------------------------
 Center     Atomic      Atomic             Coordinates (Angstroms)
 Number     Number       Type             X           Y           Z
 ---------------------------------------------------------------------
      1          6           0       -6.072243    2.498849   -0.001775
      2          6           0       -6.093416    1.023944   -0.004151
      3          6           0       -4.652656    2.810910   -0.001139
      4          6           0       -3.668857    2.064235   -0.002257
      5          6           0       -3.638742    0.655198   -0.004537
      6          6           0       -4.987176    0.196829   -0.005390
      7          1           0       -5.177873   -0.873962   -0.007128
      8          8           0       -7.064041    3.221302   -0.000683
      9          1           0       -7.088431    0.589197   -0.004933
     10          6           0       -2.451934   -0.170816   -0.005768
     11          6           0       -2.494279   -1.577706   -0.008091
     12          6           0       -1.172302    0.422747   -0.004651
     13          6           0       -0.017486   -0.335213   -0.005773
     14          6           0       -0.080434   -1.726785   -0.008069
     15          6           0       -1.333178   -2.333969   -0.009206
     16         17           0       -1.474394   -4.076037   -0.012092
     17         17           0        1.397856   -2.655789   -0.009432
     18          1           0        0.954894    0.142512   -0.004879
     19          1           0       -1.108276    1.504750   -0.002863
     20          1           0       -3.440862   -2.101034   -0.009064
 ---------------------------------------------------------------------
                    Distance matrix (angstroms):
                    1          2          3          4          5
     1  C    0.000000
     2  C    1.475060   0.000000
     3  C    1.453482   2.295441   0.000000
     4  C    2.442366   2.638313   1.235065   0.000000
     5  C    3.053029   2.482217   2.382253   1.409361   0.000000
     6  C    2.544933   1.381264   2.635402   2.285866   1.424211
     7  H    3.489382   2.107196   3.722120   3.303053   2.169623
     8  O    1.227030   2.402188   2.446058   3.586932   4.279904
     9  H    2.163197   1.085845   3.296821   3.724141   3.450321
    10  C    4.498196   3.832473   3.705927   2.544871   1.445965
    11  C    5.424036   4.440989   4.890663   3.826670   2.509117
    12  C    5.321619   4.957702   4.220924   2.987855   2.477369
    13  C    6.685208   6.226093   5.602045   4.369196   3.754252
    14  C    7.331971   6.612298   6.441734   5.220024   4.281987
    15  C    6.768672   5.825416   6.122808   4.979924   3.775019
    16  Cl   8.023057   6.880787   7.584953   6.520637   5.202792
    17  Cl   9.075943   8.346234   8.154359   6.924613   6.027435
    18  H    7.411679   7.103211   6.210071   5.007205   4.622157
    19  H    5.062529   5.008273   3.777392   2.620992   2.669269
    20  H    5.299353   4.098970   5.059220   4.171510   2.763330
                    6          7          8          9         10
     6  C    0.000000
     7  H    1.087641   0.000000
     8  O    3.668900   4.508754   0.000000
     9  H    2.137575   2.406464   2.632222   0.000000
    10  C    2.561760   2.815166   5.725209   4.698375   0.000000
    11  C    3.059985   2.774334   6.626707   5.079538   1.407528
    12  C    3.821558   4.210233   6.522616   5.918470   1.410595
    13  C    4.998088   5.188434   7.893210   7.131114   2.439992
    14  C    5.270333   5.168287   8.558878   7.380772   2.836381
    15  C    4.444846   4.112579   7.981472   6.455064   2.435335
    16  Cl   5.531460   4.895821   9.192140   7.299442   4.025713
    17  Cl   6.993288   6.812865  10.302620   9.085539   4.582138
    18  H    5.942318   6.216435   8.589662   8.055719   3.421207
    19  H    4.093474   4.713800   6.198201   6.049834   2.147777
    20  H    2.769706   2.126715   6.438537   4.532341   2.168808
                   11         12         13         14         15
    11  C    0.000000
    12  C    2.397801   0.000000
    13  C    2.770974   1.381341   0.000000
    14  C    2.418445   2.410949   1.392997   0.000000
    15  C    1.385674   2.761410   2.392923   1.392135   0.000000
    16  Cl   2.698488   4.508921   4.014521   2.731689   1.747785
    17  Cl   4.038686   4.010377   2.718139   1.745964   2.749930
    18  H    3.854343   2.145576   1.083396   2.136864   3.371684
    19  H    3.379728   1.083897   2.138994   3.391062   3.845306
    20  H    1.081615   3.393502   3.851965   3.381204   2.120517
                   16         17         18         19         20
    16  Cl   0.000000
    17  Cl   3.204205   0.000000
    18  H    4.868023   2.833148   0.000000
    19  H    5.592790   4.857039   2.472320   0.000000
    20  H    2.787048   4.870415   4.935199   4.294493   0.000000
 Stoichiometry    C12H5Cl2O(1-)
 Framework group  C1[X(C12H5Cl2O)]
 Deg. of freedom    54
 Full point group                 C1      NOp   1
 RotChk:  IX=0 Diff= 6.02D-05
 Largest Abelian subgroup         C1      NOp   1
 Largest concise Abelian subgroup C1      NOp   1
                         Standard orientation:                         
 ---------------------------------------------------------------------
 Center     Atomic      Atomic             Coordinates (Angstroms)
 Number     Number       Type             X           Y           Z
 ---------------------------------------------------------------------
      1          6           0        4.736253    0.002818   -0.000011
      2          6           0        3.794954    1.138493    0.000035
      3          6           0        3.858973   -1.156056   -0.000036
      4          6           0        2.625930   -1.226688   -0.000031
      5          6           0        1.688373   -0.174412   -0.000002
      6          6           0        2.416556    1.049568    0.000037
      7          1           0        1.866533    1.987884    0.000077
      8          8           0        5.959658    0.097069   -0.000002
      9          1           0        4.269632    2.115089    0.000070
     10          6           0        0.249404   -0.316472   -0.000001
     11          6           0       -0.631639    0.781208   -0.000011
     12          6           0       -0.338685   -1.598630    0.000008
     13          6           0       -1.709142   -1.771690    0.000011
     14          6           0       -2.564571   -0.672289    0.000005
     15          6           0       -2.005777    0.602776   -0.000006
     16         17           0       -3.029185    2.019599   -0.000019
     17         17           0       -4.292118   -0.925216    0.000012
     18          1           0       -2.138705   -2.766286    0.000019
     19          1           0        0.314973   -2.463248    0.000015
     20          1           0       -0.251303    1.793747   -0.000027
 ---------------------------------------------------------------------
 Rotational constants (GHZ):           1.4523204           0.1992521           0.1752136
 Leave Link  202 at Mon Apr  4 13:44:04 2022, MaxMem=  1879048192 cpu:               0.3 elap:               0.1
 (Enter /gpfs/software/gaussian16/sse4/tar/g16/l301.exe)
 Standard basis: 6-311+G(d,p) (5D, 7F)
 Ernie: Thresh=  0.10000D-02 Tol=  0.10000D-05 Strict=F.
 There are   391 symmetry adapted cartesian basis functions of A   symmetry.
 There are   376 symmetry adapted basis functions of A   symmetry.
   376 basis functions,   614 primitive gaussians,   391 cartesian basis functions
    60 alpha electrons       60 beta electrons
       nuclear repulsion energy      1016.3979987488 Hartrees.
 IExCor= 4336 DFT=T Ex+Corr=M062X ExCW=0 ScaHFX=  0.540000
 ScaDFX=  1.000000  1.000000  1.000000  1.000000 ScalE2=  1.000000  1.000000
 IRadAn=      5 IRanWt=     -1 IRanGd=            0 ICorTp=0 IEmpDi=  4
 NAtoms=   20 NActive=   20 NUniq=   20 SFac= 1.00D+00 NAtFMM=   60 NAOKFM=F Big=F
 Integral buffers will be    131072 words long.
 Raffenetti 2 integral format.
 Two-electron integral symmetry is turned on.
 Leave Link  301 at Mon Apr  4 13:44:04 2022, MaxMem=  1879048192 cpu:               0.5 elap:               0.1
 (Enter /gpfs/software/gaussian16/sse4/tar/g16/l302.exe)
 NPDir=0 NMtPBC=     1 NCelOv=     1 NCel=       1 NClECP=     1 NCelD=      1
         NCelK=      1 NCelE2=     1 NClLst=     1 CellRange=     0.0.
 One-electron integrals computed using PRISM.
 One-electron integral symmetry used in STVInt
 NBasis=   376 RedAO= T EigKep=  1.15D-06  NBF=   376
 NBsUse=   372 1.00D-06 EigRej=  3.95D-07 NBFU=   372
 Precomputing XC quadrature grid using
 IXCGrd= 4 IRadAn=           5 IRanWt=          -1 IRanGd=           0 AccXCQ= 0.00D+00.
 Generated NRdTot=       0 NPtTot=           0 NUsed=           0 NTot=          32
 NSgBfM=   384   384   384   384   384 MxSgAt=    20 MxSgA2=    20.
 Leave Link  302 at Mon Apr  4 13:44:04 2022, MaxMem=  1879048192 cpu:               3.9 elap:               0.6
 (Enter /gpfs/software/gaussian16/sse4/tar/g16/l303.exe)
 DipDrv:  MaxL=1.
 Leave Link  303 at Mon Apr  4 13:44:04 2022, MaxMem=  1879048192 cpu:               0.4 elap:               0.1
 (Enter /gpfs/software/gaussian16/sse4/tar/g16/l401.exe)
 Initial guess from the checkpoint file:  "checkpoint.chk"
 B after Tr=    -0.000000    0.000000    0.000000
         Rot=    1.000000    0.000000   -0.000000    0.000015 Ang=   0.00 deg.
 Guess basis will be translated and rotated to current coordinates.
 JPrj=2 DoOrth=T DoCkMO=T.
 Leave Link  401 at Mon Apr  4 13:44:05 2022, MaxMem=  1879048192 cpu:               2.9 elap:               0.4
 (Enter /gpfs/software/gaussian16/sse4/tar/g16/l502.exe)
 Integral symmetry usage will be decided dynamically.
 Closed shell SCF:
 Using DIIS extrapolation, IDIIS=  1040.
 NGot=  1879048192 LenX=  1878736095 LenY=  1878582773
 Requested convergence on RMS density matrix=1.00D-08 within 128 cycles.
 Requested convergence on MAX density matrix=1.00D-06.
 Requested convergence on             energy=1.00D-06.
 No special actions if energy rises.
 Fock matrices will be formed incrementally for  20 cycles.

 Cycle   1  Pass 1  IDiag  1:
 FoFJK:  IHMeth= 1 ICntrl=       0 DoSepK=F KAlg= 0 I1Cent=           0 FoldK=F
 IRaf= 830000000 NMat=       1 IRICut=       1 DoRegI=T DoRafI=F ISym2E= 0 IDoP0=0 IntGTp=1.
 FoFCou: FMM=F IPFlag=           0 FMFlag=      100000 FMFlg1=           0
         NFxFlg=           0 DoJE=F BraDBF=F KetDBF=F FulRan=T
         wScrn=  0.000000 ICntrl=         0 IOpCl=  0 I1Cent=           0 NGrid=           0
         NMat0=    1 NMatS0=      1 NMatT0=    0 NMatD0=    1 NMtDS0=    0 NMtDT0=    0
 Symmetry not used in FoFCou.
 E= -1455.78546137054    
 DIIS: error= 2.06D-04 at cycle   1 NSaved=   1.
 NSaved= 1 IEnMin= 1 EnMin= -1455.78546137054     IErMin= 1 ErrMin= 2.06D-04
 ErrMax= 2.06D-04  0.00D+00 EMaxC= 1.00D-01 BMatC= 4.93D-05 BMatP= 4.93D-05
 IDIUse=3 WtCom= 9.98D-01 WtEn= 2.06D-03
 Coeff-Com:  0.100D+01
 Coeff-En:   0.100D+01
 Coeff:      0.100D+01
 Gap=     0.381 Goal=   None    Shift=    0.000
 RMSDP=7.55D-04 MaxDP=5.28D-02              OVMax= 3.40D-03

 Cycle   2  Pass 1  IDiag  1:
 RMSU=  7.52D-04    CP:  1.00D+00
 E= -1455.78553072405     Delta-E=       -0.000069353503 Rises=F Damp=F
 DIIS: error= 1.92D-04 at cycle   2 NSaved=   2.
 NSaved= 2 IEnMin= 2 EnMin= -1455.78553072405     IErMin= 2 ErrMin= 1.92D-04
 ErrMax= 1.92D-04  0.00D+00 EMaxC= 1.00D-01 BMatC= 4.31D-06 BMatP= 4.93D-05
 IDIUse=3 WtCom= 9.98D-01 WtEn= 1.92D-03
 Coeff-Com:  0.598D-01 0.940D+00
 Coeff-En:   0.000D+00 0.100D+01
 Coeff:      0.597D-01 0.940D+00
 Gap=     0.187 Goal=   None    Shift=    0.000
 RMSDP=1.34D-04 MaxDP=7.96D-03 DE=-6.94D-05 OVMax= 1.23D-03

 Cycle   3  Pass 1  IDiag  1:
 RMSU=  1.03D-04    CP:  1.00D+00  1.06D+00
 E= -1455.78553247893     Delta-E=       -0.000001754878 Rises=F Damp=F
 DIIS: error= 1.55D-04 at cycle   3 NSaved=   3.
 NSaved= 3 IEnMin= 3 EnMin= -1455.78553247893     IErMin= 3 ErrMin= 1.55D-04
 ErrMax= 1.55D-04  0.00D+00 EMaxC= 1.00D-01 BMatC= 3.76D-06 BMatP= 4.31D-06
 IDIUse=3 WtCom= 9.98D-01 WtEn= 1.55D-03
 Coeff-Com: -0.344D-01 0.493D+00 0.541D+00
 Coeff-En:   0.000D+00 0.373D+00 0.627D+00
 Coeff:     -0.344D-01 0.493D+00 0.541D+00
 Gap=     0.187 Goal=   None    Shift=    0.000
 RMSDP=3.76D-05 MaxDP=3.52D-03 DE=-1.75D-06 OVMax= 1.00D-03

 Cycle   4  Pass 1  IDiag  1:
 RMSU=  3.46D-05    CP:  1.00D+00  1.06D+00  1.07D+00
 E= -1455.78553631329     Delta-E=       -0.000003834360 Rises=F Damp=F
 DIIS: error= 6.94D-05 at cycle   4 NSaved=   4.
 NSaved= 4 IEnMin= 4 EnMin= -1455.78553631329     IErMin= 4 ErrMin= 6.94D-05
 ErrMax= 6.94D-05  0.00D+00 EMaxC= 1.00D-01 BMatC= 3.78D-07 BMatP= 3.76D-06
 IDIUse=1 WtCom= 1.00D+00 WtEn= 0.00D+00
 Coeff-Com: -0.206D-01 0.139D+00 0.271D+00 0.610D+00
 Coeff:     -0.206D-01 0.139D+00 0.271D+00 0.610D+00
 Gap=     0.187 Goal=   None    Shift=    0.000
 RMSDP=1.34D-05 MaxDP=6.36D-04 DE=-3.83D-06 OVMax= 3.90D-04

 Cycle   5  Pass 1  IDiag  1:
 RMSU=  1.12D-05    CP:  1.00D+00  1.06D+00  1.12D+00  9.75D-01
 E= -1455.78553664257     Delta-E=       -0.000000329280 Rises=F Damp=F
 DIIS: error= 3.85D-05 at cycle   5 NSaved=   5.
 NSaved= 5 IEnMin= 5 EnMin= -1455.78553664257     IErMin= 5 ErrMin= 3.85D-05
 ErrMax= 3.85D-05  0.00D+00 EMaxC= 1.00D-01 BMatC= 1.54D-07 BMatP= 3.78D-07
 IDIUse=1 WtCom= 1.00D+00 WtEn= 0.00D+00
 Coeff-Com: -0.437D-02-0.337D-01 0.565D-01 0.428D+00 0.553D+00
 Coeff:     -0.437D-02-0.337D-01 0.565D-01 0.428D+00 0.553D+00
 Gap=     0.187 Goal=   None    Shift=    0.000
 RMSDP=9.70D-06 MaxDP=5.77D-04 DE=-3.29D-07 OVMax= 2.15D-04

 Cycle   6  Pass 1  IDiag  1:
 RMSU=  6.65D-06    CP:  1.00D+00  1.06D+00  1.18D+00  1.05D+00  9.64D-01
 E= -1455.78553682247     Delta-E=       -0.000000179904 Rises=F Damp=F
 DIIS: error= 5.51D-06 at cycle   6 NSaved=   6.
 NSaved= 6 IEnMin= 6 EnMin= -1455.78553682247     IErMin= 6 ErrMin= 5.51D-06
 ErrMax= 5.51D-06  0.00D+00 EMaxC= 1.00D-01 BMatC= 5.91D-09 BMatP= 1.54D-07
 IDIUse=1 WtCom= 1.00D+00 WtEn= 0.00D+00
 Coeff-Com:  0.181D-02-0.365D-01-0.227D-01 0.442D-01 0.171D+00 0.842D+00
 Coeff:      0.181D-02-0.365D-01-0.227D-01 0.442D-01 0.171D+00 0.842D+00
 Gap=     0.187 Goal=   None    Shift=    0.000
 RMSDP=5.17D-06 MaxDP=3.08D-04 DE=-1.80D-07 OVMax= 1.06D-04

 Cycle   7  Pass 1  IDiag  1:
 RMSU=  3.30D-06    CP:  1.00D+00  1.06D+00  1.21D+00  1.07D+00  1.14D+00
                    CP:  9.98D-01
 E= -1455.78553683710     Delta-E=       -0.000000014628 Rises=F Damp=F
 DIIS: error= 2.17D-06 at cycle   7 NSaved=   7.
 NSaved= 7 IEnMin= 7 EnMin= -1455.78553683710     IErMin= 7 ErrMin= 2.17D-06
 ErrMax= 2.17D-06  0.00D+00 EMaxC= 1.00D-01 BMatC= 2.07D-09 BMatP= 5.91D-09
 IDIUse=1 WtCom= 1.00D+00 WtEn= 0.00D+00
 Coeff-Com:  0.180D-02-0.147D-01-0.220D-01-0.508D-01-0.107D-01 0.436D+00
 Coeff-Com:  0.661D+00
 Coeff:      0.180D-02-0.147D-01-0.220D-01-0.508D-01-0.107D-01 0.436D+00
 Coeff:      0.661D+00
 Gap=     0.187 Goal=   None    Shift=    0.000
 RMSDP=1.55D-06 MaxDP=8.75D-05 DE=-1.46D-08 OVMax= 3.51D-05

 Cycle   8  Pass 1  IDiag  1:
 RMSU=  1.08D-06    CP:  1.00D+00  1.06D+00  1.22D+00  1.07D+00  1.17D+00
                    CP:  1.10D+00  9.39D-01
 E= -1455.78553684031     Delta-E=       -0.000000003213 Rises=F Damp=F
 DIIS: error= 8.66D-07 at cycle   8 NSaved=   8.
 NSaved= 8 IEnMin= 8 EnMin= -1455.78553684031     IErMin= 8 ErrMin= 8.66D-07
 ErrMax= 8.66D-07  0.00D+00 EMaxC= 1.00D-01 BMatC= 1.42D-10 BMatP= 2.07D-09
 IDIUse=1 WtCom= 1.00D+00 WtEn= 0.00D+00
 Coeff-Com:  0.297D-03 0.137D-02-0.385D-02-0.252D-01-0.346D-01 0.229D-01
 Coeff-Com:  0.191D+00 0.848D+00
 Coeff:      0.297D-03 0.137D-02-0.385D-02-0.252D-01-0.346D-01 0.229D-01
 Coeff:      0.191D+00 0.848D+00
 Gap=     0.187 Goal=   None    Shift=    0.000
 RMSDP=1.38D-06 MaxDP=1.14D-04 DE=-3.21D-09 OVMax= 1.57D-05

 Cycle   9  Pass 1  IDiag  1:
 RMSU=  5.84D-07    CP:  1.00D+00  1.06D+00  1.21D+00  1.07D+00  1.21D+00
                    CP:  1.18D+00  9.86D-01  9.91D-01
 E= -1455.78553684058     Delta-E=       -0.000000000270 Rises=F Damp=F
 DIIS: error= 4.89D-07 at cycle   9 NSaved=   9.
 NSaved= 9 IEnMin= 9 EnMin= -1455.78553684058     IErMin= 9 ErrMin= 4.89D-07
 ErrMax= 4.89D-07  0.00D+00 EMaxC= 1.00D-01 BMatC= 5.08D-11 BMatP= 1.42D-10
 IDIUse=1 WtCom= 1.00D+00 WtEn= 0.00D+00
 Coeff-Com: -0.944D-04 0.269D-02 0.149D-02-0.296D-02-0.132D-01-0.470D-01
 Coeff-Com: -0.272D-02 0.441D+00 0.621D+00
 Coeff:     -0.944D-04 0.269D-02 0.149D-02-0.296D-02-0.132D-01-0.470D-01
 Coeff:     -0.272D-02 0.441D+00 0.621D+00
 Gap=     0.187 Goal=   None    Shift=    0.000
 RMSDP=2.35D-07 MaxDP=9.94D-06 DE=-2.70D-10 OVMax= 4.55D-06

 Cycle  10  Pass 1  IDiag  1:
 RMSU=  1.40D-07    CP:  1.00D+00  1.06D+00  1.21D+00  1.07D+00  1.21D+00
                    CP:  1.18D+00  9.75D-01  1.09D+00  1.12D+00
 E= -1455.78553684065     Delta-E=       -0.000000000069 Rises=F Damp=F
 DIIS: error= 1.76D-07 at cycle  10 NSaved=  10.
 NSaved=10 IEnMin=10 EnMin= -1455.78553684065     IErMin=10 ErrMin= 1.76D-07
 ErrMax= 1.76D-07  0.00D+00 EMaxC= 1.00D-01 BMatC= 5.67D-12 BMatP= 5.08D-11
 IDIUse=1 WtCom= 1.00D+00 WtEn= 0.00D+00
 Coeff-Com: -0.857D-04 0.109D-02 0.107D-02 0.145D-02-0.196D-02-0.271D-01
 Coeff-Com: -0.298D-01 0.704D-01 0.272D+00 0.713D+00
 Coeff:     -0.857D-04 0.109D-02 0.107D-02 0.145D-02-0.196D-02-0.271D-01
 Coeff:     -0.298D-01 0.704D-01 0.272D+00 0.713D+00
 Gap=     0.187 Goal=   None    Shift=    0.000
 RMSDP=1.57D-07 MaxDP=8.72D-06 DE=-6.87D-11 OVMax= 2.03D-06

 Cycle  11  Pass 1  IDiag  1:
 RMSU=  5.81D-08    CP:  1.00D+00  1.06D+00  1.21D+00  1.07D+00  1.21D+00
                    CP:  1.17D+00  9.79D-01  1.15D+00  1.23D+00  1.12D+00
 E= -1455.78553684064     Delta-E=        0.000000000011 Rises=F Damp=F
 DIIS: error= 4.72D-08 at cycle  11 NSaved=  11.
 NSaved=11 IEnMin=10 EnMin= -1455.78553684065     IErMin=11 ErrMin= 4.72D-08
 ErrMax= 4.72D-08  0.00D+00 EMaxC= 1.00D-01 BMatC= 8.70D-13 BMatP= 5.67D-12
 IDIUse=1 WtCom= 1.00D+00 WtEn= 0.00D+00
 Coeff-Com: -0.125D-04-0.111D-03 0.158D-03 0.146D-02 0.225D-02-0.160D-02
 Coeff-Com: -0.101D-01-0.499D-01 0.868D-03 0.309D+00 0.748D+00
 Coeff:     -0.125D-04-0.111D-03 0.158D-03 0.146D-02 0.225D-02-0.160D-02
 Coeff:     -0.101D-01-0.499D-01 0.868D-03 0.309D+00 0.748D+00
 Gap=     0.187 Goal=   None    Shift=    0.000
 RMSDP=5.93D-08 MaxDP=5.09D-06 DE= 1.14D-11 OVMax= 5.41D-07

 Cycle  12  Pass 1  IDiag  1:
 RMSU=  2.31D-08    CP:  1.00D+00  1.06D+00  1.21D+00  1.07D+00  1.21D+00
                    CP:  1.17D+00  9.77D-01  1.14D+00  1.31D+00  1.17D+00
                    CP:  1.24D+00
 E= -1455.78553684068     Delta-E=       -0.000000000044 Rises=F Damp=F
 DIIS: error= 1.87D-08 at cycle  12 NSaved=  12.
 NSaved=12 IEnMin=12 EnMin= -1455.78553684068     IErMin=12 ErrMin= 1.87D-08
 ErrMax= 1.87D-08  0.00D+00 EMaxC= 1.00D-01 BMatC= 1.06D-13 BMatP= 8.70D-13
 IDIUse=1 WtCom= 1.00D+00 WtEn= 0.00D+00
 Coeff-Com:  0.580D-05-0.194D-03-0.984D-04 0.346D-03 0.121D-02 0.263D-02
 Coeff-Com: -0.189D-03-0.326D-01-0.387D-01 0.312D-01 0.310D+00 0.726D+00
 Coeff:      0.580D-05-0.194D-03-0.984D-04 0.346D-03 0.121D-02 0.263D-02
 Coeff:     -0.189D-03-0.326D-01-0.387D-01 0.312D-01 0.310D+00 0.726D+00
 Gap=     0.187 Goal=   None    Shift=    0.000
 RMSDP=2.28D-08 MaxDP=1.82D-06 DE=-4.41D-11 OVMax= 3.12D-07

 Cycle  13  Pass 1  IDiag  1:
 RMSU=  6.00D-09    CP:  1.00D+00  1.06D+00  1.21D+00  1.07D+00  1.21D+00
                    CP:  1.17D+00  9.74D-01  1.15D+00  1.34D+00  1.21D+00
                    CP:  1.26D+00  1.03D+00
 E= -1455.78553684063     Delta-E=        0.000000000051 Rises=F Damp=F
 DIIS: error= 5.92D-09 at cycle  13 NSaved=  13.
 NSaved=13 IEnMin=12 EnMin= -1455.78553684068     IErMin=13 ErrMin= 5.92D-09
 ErrMax= 5.92D-09  0.00D+00 EMaxC= 1.00D-01 BMatC= 1.09D-14 BMatP= 1.06D-13
 IDIUse=1 WtCom= 1.00D+00 WtEn= 0.00D+00
 Coeff-Com:  0.391D-05-0.695D-04-0.606D-04-0.334D-05 0.301D-03 0.124D-02
 Coeff-Com:  0.112D-02-0.829D-02-0.161D-01-0.196D-01 0.471D-01 0.285D+00
 Coeff-Com:  0.709D+00
 Coeff:      0.391D-05-0.695D-04-0.606D-04-0.334D-05 0.301D-03 0.124D-02
 Coeff:      0.112D-02-0.829D-02-0.161D-01-0.196D-01 0.471D-01 0.285D+00
 Coeff:      0.709D+00
 Gap=     0.187 Goal=   None    Shift=    0.000
 RMSDP=6.42D-09 MaxDP=5.17D-07 DE= 5.09D-11 OVMax= 6.05D-08

 SCF Done:  E(RM062X) =  -1455.78553684     A.U. after   13 cycles
            NFock= 13  Conv=0.64D-08     -V/T= 2.0027
 KE= 1.451826479053D+03 PE=-5.481872082132D+03 EE= 1.557862067490D+03
 Leave Link  502 at Mon Apr  4 13:47:17 2022, MaxMem=  1879048192 cpu:            1336.2 elap:             192.5
 (Enter /gpfs/software/gaussian16/sse4/tar/g16/l701.exe)
 ... and contract with generalized density number  0.
 Compute integral first derivatives.
 Leave Link  701 at Mon Apr  4 13:47:18 2022, MaxMem=  1879048192 cpu:               1.9 elap:               0.3
 (Enter /gpfs/software/gaussian16/sse4/tar/g16/l702.exe)
 L702 exits ... SP integral derivatives will be done elsewhere.
 Leave Link  702 at Mon Apr  4 13:47:18 2022, MaxMem=  1879048192 cpu:               0.2 elap:               0.0
 (Enter /gpfs/software/gaussian16/sse4/tar/g16/l703.exe)
 Integral derivatives from FoFJK, PRISM(SPDF).
 Compute integral first derivatives, UseDBF=F ICtDFT=           0.
 Calling FoFJK, ICntrl=      2127 FMM=F ISym2X=0 I1Cent= 0 IOpClX= 0 NMat=1 NMatS=1 NMatT=0.
 FoFJK:  IHMeth= 1 ICntrl=    2127 DoSepK=F KAlg= 0 I1Cent=           0 FoldK=F
 IRaf=         0 NMat=       1 IRICut=       1 DoRegI=T DoRafI=F ISym2E= 0 IDoP0=0 IntGTp=1.
 FoFCou: FMM=F IPFlag=           0 FMFlag=      100000 FMFlg1=         800
         NFxFlg=           0 DoJE=F BraDBF=F KetDBF=F FulRan=T
         wScrn=  0.000000 ICntrl=      2127 IOpCl=  0 I1Cent=           0 NGrid=           0
         NMat0=    1 NMatS0=      1 NMatT0=    0 NMatD0=    1 NMtDS0=    0 NMtDT0=    0
 Symmetry not used in FoFCou.
 Leave Link  703 at Mon Apr  4 13:47:54 2022, MaxMem=  1879048192 cpu:             249.2 elap:              35.9
 (Enter /gpfs/software/gaussian16/sse4/tar/g16/l716.exe)
 Dipole        =-4.70482499D+00 3.05290046D-01 2.35277650D-05
 ***** Axes restored to original set *****
 -------------------------------------------------------------------
 Center     Atomic                   Forces (Hartrees/Bohr)
 Number     Number              X              Y              Z
 -------------------------------------------------------------------
      1        6           0.001693721    0.000404609    0.000003644
      2        6          -0.000365635   -0.001267409   -0.000002668
      3        6          -0.001719112    0.001613645    0.000001848
      4        6           0.000652820   -0.002165459   -0.000004058
      5        6           0.000530114    0.001253399    0.000002701
      6        6          -0.000534608   -0.000342693   -0.000000957
      7        1           0.000110292    0.000160093    0.000000219
      8        8          -0.000488421    0.000244322   -0.000000811
      9        1          -0.000002590    0.000232052    0.000000272
     10        6          -0.000184643    0.000017710   -0.000000006
     11        6           0.000016122   -0.000150191   -0.000000258
     12        6           0.000286174   -0.000106803   -0.000000213
     13        6          -0.000083304    0.000185638    0.000000365
     14        6          -0.000058281   -0.000508854   -0.000000821
     15        6           0.000313207    0.000283415    0.000000501
     16       17           0.000017589   -0.000053100   -0.000000089
     17       17          -0.000197019    0.000122657    0.000000155
     18        1          -0.000005595    0.000029373    0.000000030
     19        1           0.000009631    0.000040574    0.000000058
     20        1           0.000009540    0.000007023    0.000000089
 -------------------------------------------------------------------
 Cartesian Forces:  Max     0.002165459 RMS     0.000559534
 Leave Link  716 at Mon Apr  4 13:47:54 2022, MaxMem=  1879048192 cpu:               0.2 elap:               0.1
 (Enter /gpfs/software/gaussian16/sse4/tar/g16/l103.exe)

 GradGradGradGradGradGradGradGradGradGradGradGradGradGradGradGradGradGrad
 Berny optimization.
 Using GEDIIS/GDIIS optimizer.
 FormGI is forming the generalized inverse of G from B-inverse, IUseBI=4.
 Internal  Forces:  Max     0.001467639 RMS     0.000262108
 Search for a local minimum.
 Step number   5 out of a maximum of  108
 All quantities printed in internal units (Hartrees-Bohrs-Radians)
 RMS Force = .26211D-03 SwitMx=.10000D-02 MixMth= 2
 Mixed Optimization -- En-DIIS/RFO-DIIS
 Swapping is turned off.
 Update second derivatives using D2CorX and points    1    2    3    4    5
 DE= -6.54D-05 DEPred=-6.01D-05 R= 1.09D+00
 TightC=F SS=  1.41D+00  RLast= 1.87D-02 DXNew= 9.7184D-01 5.6146D-02
 Trust test= 1.09D+00 RLast= 1.87D-02 DXMaxT set to 5.78D-01
 ITU=  1  1  1  1  0
     Eigenvalues ---    0.00926   0.01568   0.01632   0.01976   0.01998
     Eigenvalues ---    0.02007   0.02015   0.02020   0.02035   0.02062
     Eigenvalues ---    0.02067   0.02088   0.02096   0.02106   0.02135
     Eigenvalues ---    0.02149   0.02176   0.14672   0.15999   0.16001
     Eigenvalues ---    0.16008   0.16183   0.19753   0.22378   0.22441
     Eigenvalues ---    0.23495   0.23768   0.24644   0.24996   0.25000
     Eigenvalues ---    0.25001   0.25251   0.25440   0.31324   0.32699
     Eigenvalues ---    0.32917   0.34562   0.34836   0.34915   0.35208
     Eigenvalues ---    0.35256   0.35693   0.41054   0.41552   0.42698
     Eigenvalues ---    0.43246   0.44350   0.44874   0.45482   0.46011
     Eigenvalues ---    0.46356   0.47295   0.74354   0.80065
 En-DIIS/RFO-DIIS/Sim-DIIS IScMMF=       -3 using points:     5    4
 RFO step:  Lambda=-1.84939535D-05.
 NNeg= 0 NGDIIS= 2 SimSw=  2.50D-01 Rises=F DC= -6.54D-05 SmlDif=  1.00D-05
 NRisDI= 0 DoIntr=F SqrtH=F CThrHd= 10.0 CDAdj=  3.0
 RMS Error=  0.8400999374D-03 NUsed= 2 OKEnD=T EnDIS=F
 InvSVX:  RCond= 8.75D-05 Info=           0 Equed=N FErr=  1.87D-15 BErr=  6.73D-17
 DidBck=F Rises=F RFO-DIIS coefs:    1.25932   -0.25932
 Iteration  1 RMS(Cart)=  0.00082068 RMS(Int)=  0.00000097
 Iteration  2 RMS(Cart)=  0.00000126 RMS(Int)=  0.00000009
 Iteration  3 RMS(Cart)=  0.00000000 RMS(Int)=  0.00000009
 ITry= 1 IFail=0 DXMaxC= 3.64D-03 DCOld= 1.00D+10 DXMaxT= 5.78D-01 DXLimC= 3.00D+00 Rises=F
 Variable       Old X    -DE/DX   Delta X   Delta X   Delta X     New X
                                 (Linear)    (Quad)   (Total)
    R1        2.78746   0.00095   0.00273   0.00106   0.00379   2.79125
    R2        2.74668  -0.00079   0.00012  -0.00180  -0.00168   2.74500
    R3        2.31875   0.00054  -0.00146   0.00154   0.00008   2.31883
    R4        2.61021  -0.00002  -0.00184   0.00079  -0.00104   2.60917
    R5        2.05195  -0.00009   0.00043  -0.00054  -0.00011   2.05184
    R6        2.33393   0.00147  -0.00104   0.00293   0.00189   2.33582
    R7        2.66331  -0.00084  -0.00015  -0.00201  -0.00216   2.66115
    R8        2.69137   0.00053   0.00159   0.00047   0.00206   2.69343
    R9        2.73248   0.00018  -0.00042   0.00078   0.00036   2.73284
   R10        2.05534  -0.00018   0.00031  -0.00070  -0.00038   2.05496
   R11        2.65984   0.00014   0.00049   0.00007   0.00056   2.66040
   R12        2.66564   0.00019   0.00075   0.00007   0.00082   2.66646
   R13        2.61854   0.00005   0.00015  -0.00002   0.00013   2.61868
   R14        2.04396  -0.00001   0.00004  -0.00008  -0.00004   2.04392
   R15        2.61036  -0.00009   0.00001  -0.00027  -0.00026   2.61010
   R16        2.04827   0.00004   0.00010   0.00005   0.00015   2.04842
   R17        2.63238   0.00016   0.00016   0.00027   0.00043   2.63281
   R18        2.04732   0.00001   0.00020  -0.00010   0.00010   2.04742
   R19        2.63075  -0.00034   0.00037  -0.00103  -0.00066   2.63009
   R20        3.29939  -0.00023  -0.00020  -0.00061  -0.00080   3.29859
   R21        3.30283   0.00005   0.00057  -0.00009   0.00048   3.30331
    A1        1.80154   0.00046   0.00025   0.00166   0.00191   1.80345
    A2        2.18599  -0.00033  -0.00058  -0.00125  -0.00183   2.18416
    A3        2.29566  -0.00013   0.00033  -0.00041  -0.00008   2.29557
    A4        2.19846  -0.00021  -0.00009  -0.00074  -0.00084   2.19762
    A5        1.99708  -0.00012  -0.00027  -0.00106  -0.00133   1.99575
    A6        2.08765   0.00032   0.00037   0.00180   0.00217   2.08982
    A7        2.27599  -0.00072  -0.00070  -0.00248  -0.00317   2.27282
    A8        2.24138   0.00055   0.00087   0.00191   0.00277   2.24416
    A9        1.87710   0.00006   0.00020  -0.00004   0.00016   1.87726
   A10        2.20020   0.00005   0.00007   0.00033   0.00040   2.20060
   A11        2.20588  -0.00011  -0.00027  -0.00029  -0.00056   2.20532
   A12        2.17190  -0.00014  -0.00052  -0.00031  -0.00083   2.17107
   A13        2.03657   0.00015  -0.00002   0.00094   0.00092   2.03749
   A14        2.07471  -0.00001   0.00054  -0.00063  -0.00009   2.07463
   A15        2.14874   0.00006   0.00010   0.00016   0.00026   2.14900
   A16        2.09924   0.00009  -0.00000   0.00034   0.00034   2.09958
   A17        2.03520  -0.00015  -0.00010  -0.00050  -0.00060   2.03460
   A18        2.11802   0.00002  -0.00024   0.00022  -0.00002   2.11800
   A19        2.10592  -0.00001  -0.00000  -0.00004  -0.00004   2.10588
   A20        2.05924  -0.00001   0.00024  -0.00018   0.00006   2.05931
   A21        2.12645   0.00003   0.00012   0.00015   0.00027   2.12672
   A22        2.06422  -0.00001  -0.00074   0.00024  -0.00051   2.06371
   A23        2.09252  -0.00003   0.00062  -0.00039   0.00023   2.09275
   A24        2.10642   0.00002   0.00000   0.00010   0.00010   2.10652
   A25        2.10411  -0.00004   0.00041  -0.00040   0.00001   2.10412
   A26        2.07266   0.00002  -0.00042   0.00030  -0.00012   2.07254
   A27        2.06732  -0.00003  -0.00010  -0.00019  -0.00029   2.06703
   A28        2.08666   0.00002  -0.00045   0.00044  -0.00001   2.08664
   A29        2.12921   0.00001   0.00055  -0.00025   0.00030   2.12951
   A30        2.11296   0.00010   0.00032   0.00022   0.00054   2.11350
   A31        2.06722  -0.00002  -0.00056   0.00030  -0.00026   2.06696
   A32        2.10300  -0.00009   0.00024  -0.00052  -0.00028   2.10273
    D1       -0.00001   0.00000  -0.00000   0.00004   0.00003   0.00002
    D2        3.14158   0.00000  -0.00000   0.00003   0.00003  -3.14157
    D3       -3.14158  -0.00000   0.00000  -0.00004  -0.00003   3.14157
    D4        0.00001  -0.00000   0.00000  -0.00004  -0.00003  -0.00002
    D5        0.00001  -0.00000   0.00000  -0.00004  -0.00003  -0.00002
    D6        3.14158   0.00000  -0.00001   0.00004   0.00004  -3.14157
    D7        0.00000  -0.00000   0.00000  -0.00001  -0.00001  -0.00001
    D8        3.14159  -0.00000   0.00000  -0.00001  -0.00001   3.14158
    D9       -3.14159  -0.00000   0.00000  -0.00001  -0.00001   3.14159
   D10       -0.00000  -0.00000   0.00000  -0.00001  -0.00001  -0.00001
   D11        0.00000   0.00000  -0.00000   0.00001   0.00001   0.00001
   D12       -0.00001   0.00000  -0.00000   0.00002   0.00002   0.00001
   D13        3.14159   0.00000  -0.00000   0.00001   0.00000  -3.14159
   D14        0.00001  -0.00000   0.00000  -0.00002  -0.00002  -0.00001
   D15       -3.14158  -0.00000   0.00000  -0.00002  -0.00002   3.14159
   D16        3.14159  -0.00000   0.00000  -0.00000  -0.00000   3.14159
   D17        0.00000  -0.00000   0.00000  -0.00000  -0.00000   0.00000
   D18       -3.14156   0.00000  -0.00000   0.00000  -0.00000  -3.14156
   D19        0.00003   0.00000  -0.00001   0.00000  -0.00000   0.00003
   D20        0.00004  -0.00000  -0.00000  -0.00002  -0.00002   0.00002
   D21       -3.14155  -0.00000  -0.00000  -0.00002  -0.00002  -3.14157
   D22       -3.14159  -0.00000  -0.00000  -0.00000  -0.00000  -3.14159
   D23        0.00001  -0.00000  -0.00000  -0.00000  -0.00000   0.00001
   D24        0.00000  -0.00000  -0.00000  -0.00000  -0.00000   0.00000
   D25       -3.14158  -0.00000  -0.00000  -0.00000  -0.00000  -3.14159
   D26        3.14159  -0.00000   0.00000  -0.00000  -0.00000   3.14159
   D27        0.00000  -0.00000   0.00000  -0.00000  -0.00000   0.00000
   D28       -0.00000   0.00000  -0.00000   0.00000   0.00000  -0.00000
   D29        3.14159  -0.00000   0.00000   0.00000   0.00000   3.14159
   D30       -0.00000   0.00000   0.00000   0.00000   0.00000  -0.00000
   D31        3.14159   0.00000  -0.00000   0.00000   0.00000   3.14159
   D32        3.14158   0.00000   0.00000   0.00000   0.00000   3.14159
   D33       -0.00001   0.00000  -0.00000   0.00000   0.00000  -0.00000
   D34       -0.00000   0.00000   0.00000   0.00000   0.00000  -0.00000
   D35       -3.14159  -0.00000   0.00000  -0.00000  -0.00000  -3.14159
   D36        3.14159   0.00000  -0.00000   0.00000   0.00000   3.14159
   D37        0.00000  -0.00000   0.00000  -0.00000  -0.00000   0.00000
   D38        0.00000  -0.00000   0.00000  -0.00000  -0.00000   0.00000
   D39       -3.14159  -0.00000   0.00000  -0.00000  -0.00000  -3.14159
   D40       -3.14159   0.00000  -0.00000   0.00000   0.00000  -3.14159
   D41        0.00000  -0.00000   0.00000  -0.00000  -0.00000   0.00000
   D42       -0.00000   0.00000  -0.00000   0.00000   0.00000  -0.00000
   D43        3.14159   0.00000   0.00000  -0.00000   0.00000   3.14159
   D44        3.14159   0.00000  -0.00000   0.00000   0.00000   3.14159
   D45       -0.00000   0.00000   0.00000   0.00000   0.00000  -0.00000
         Item               Value     Threshold  Converged?
 Maximum Force            0.001468     0.000450     NO 
 RMS     Force            0.000262     0.000300     YES
 Maximum Displacement     0.003639     0.001800     NO 
 RMS     Displacement     0.000821     0.001200     YES
 Predicted change in Energy=-9.247513D-06
 Lowest energy point so far.  Saving SCF results.
 GradGradGradGradGradGradGradGradGradGradGradGradGradGradGradGradGradGrad

 Leave Link  103 at Mon Apr  4 13:47:54 2022, MaxMem=  1879048192 cpu:               0.3 elap:               0.1
 (Enter /gpfs/software/gaussian16/sse4/tar/g16/l202.exe)
                          Input orientation:                          
 ---------------------------------------------------------------------
 Center     Atomic      Atomic             Coordinates (Angstroms)
 Number     Number       Type             X           Y           Z
 ---------------------------------------------------------------------
      1          6           0       -6.071140    2.499766   -0.001744
      2          6           0       -6.093915    1.022880   -0.004157
      3          6           0       -4.652687    2.812836   -0.001128
      4          6           0       -3.669835    2.063268   -0.002256
      5          6           0       -3.639116    0.655386   -0.004531
      6          6           0       -4.988302    0.195846   -0.005402
      7          1           0       -5.178221   -0.874877   -0.007156
      8          8           0       -7.063522    3.221486   -0.000682
      9          1           0       -7.089913    0.590541   -0.004954
     10          6           0       -2.452115   -0.170685   -0.005763
     11          6           0       -2.494041   -1.577881   -0.008082
     12          6           0       -1.171911    0.422681   -0.004654
     13          6           0       -0.017229   -0.335233   -0.005778
     14          6           0       -0.080076   -1.727038   -0.008070
     15          6           0       -1.332633   -2.333805   -0.009199
     16         17           0       -1.473758   -4.076135   -0.012079
     17         17           0        1.397940   -2.655680   -0.009437
     18          1           0        0.955217    0.142476   -0.004890
     19          1           0       -1.108106    1.504776   -0.002870
     20          1           0       -3.440469   -2.101447   -0.009048
 ---------------------------------------------------------------------
                    Distance matrix (angstroms):
                    1          2          3          4          5
     1  C    0.000000
     2  C    1.477064   0.000000
     3  C    1.452591   2.298062   0.000000
     4  C    2.440655   2.637911   1.236063   0.000000
     5  C    3.052292   2.482154   2.383680   1.408219   0.000000
     6  C    2.545702   1.380712   2.638426   2.285964   1.425301
     7  H    3.490780   2.107127   3.724976   3.302718   2.170381
     8  O    1.227071   2.402919   2.445224   3.585887   4.279188
     9  H    2.164036   1.085786   3.298285   3.723690   3.451406
    10  C    4.497629   3.832403   3.707282   2.544288   1.446156
    11  C    5.424287   4.441066   4.892668   3.826289   2.509719
    12  C    5.321347   4.958464   4.222399   2.988504   2.478155
    13  C    6.684839   6.226603   5.603377   4.369708   3.754916
    14  C    7.332037   6.612740   6.443545   5.220424   4.282840
    15  C    6.768819   5.825561   6.124601   4.979640   3.775599
    16  Cl   8.023621   6.880833   7.587069   6.520361   5.203472
    17  Cl   9.075563   8.346240   8.155662   6.924656   6.027862
    18  H    7.411242   7.103898   6.211233   5.008049   4.622875
    19  H    5.061790   5.009044   3.778238   2.621902   2.669734
    20  H    5.300155   4.099051   5.061592   4.171032   2.763984
                    6          7          8          9         10
     6  C    0.000000
     7  H    1.087437   0.000000
     8  O    3.668932   4.509389   0.000000
     9  H    2.138353   2.408738   2.631081   0.000000
    10  C    2.562537   2.815589   5.724678   4.699855   0.000000
    11  C    3.060630   2.774714   6.626775   5.081742   1.407822
    12  C    3.823127   4.211197   6.522608   5.920382   1.411030
    13  C    4.999362   5.189129   7.893068   7.133016   2.440439
    14  C    5.271450   5.168875   8.559000   7.383021   2.837042
    15  C    4.445567   4.113031   7.981505   6.457406   2.435639
    16  Cl   5.531897   4.896031   9.192435   7.301993   4.026134
    17  Cl   6.993948   6.813014  10.302306   9.087443   4.582372
    18  H    5.943759   6.217240   8.589558   8.057598   3.421693
    19  H    4.095025   4.714722   6.197910   6.051269   2.147915
    20  H    2.770083   2.127031   6.438960   4.534894   2.169031
                   11         12         13         14         15
    11  C    0.000000
    12  C    2.397976   0.000000
    13  C    2.771060   1.381204   0.000000
    14  C    2.418569   2.411101   1.393225   0.000000
    15  C    1.385745   2.761171   2.392611   1.391786   0.000000
    16  Cl   2.698567   4.508937   4.014457   2.731414   1.748038
    17  Cl   4.038461   4.010045   2.717939   1.745540   2.749479
    18  H    3.854480   2.145504   1.083448   2.137036   3.371386
    19  H    3.379884   1.083976   2.139078   3.391385   3.845147
    20  H    1.081595   3.393758   3.852024   3.381187   2.120604
                   16         17         18         19         20
    16  Cl   0.000000
    17  Cl   3.203803   0.000000
    18  H    4.867921   2.832967   0.000000
    19  H    5.592884   4.856923   2.472481   0.000000
    20  H    2.786997   4.870049   4.935308   4.294741   0.000000
 Stoichiometry    C12H5Cl2O(1-)
 Framework group  C1[X(C12H5Cl2O)]
 Deg. of freedom    54
 Full point group                 C1      NOp   1
 RotChk:  IX=0 Diff= 1.46D-05
 Largest Abelian subgroup         C1      NOp   1
 Largest concise Abelian subgroup C1      NOp   1
                         Standard orientation:                         
 ---------------------------------------------------------------------
 Center     Atomic      Atomic             Coordinates (Angstroms)
 Number     Number       Type             X           Y           Z
 ---------------------------------------------------------------------
      1          6           0        4.736094    0.001530    0.000013
      2          6           0        3.794716    1.139741    0.000023
      3          6           0        3.860343   -1.157384   -0.000029
      4          6           0        2.626142   -1.225214   -0.000029
      5          6           0        1.688866   -0.174217    0.000001
      6          6           0        2.416849    1.051149    0.000021
      7          1           0        1.866269    1.988902    0.000041
      8          8           0        5.959467    0.096729   -0.000007
      9          1           0        4.271696    2.115149    0.000036
     10          6           0        0.249714   -0.316374    0.000001
     11          6           0       -0.631858    0.781257   -0.000006
     12          6           0       -0.338924   -1.598759    0.000007
     13          6           0       -1.709248   -1.771781    0.000008
     14          6           0       -2.564916   -0.672277    0.000004
     15          6           0       -2.006006    0.602355   -0.000003
     16         17           0       -3.029668    2.019308   -0.000013
     17         17           0       -4.292017   -0.925319    0.000008
     18          1           0       -2.138861   -2.766413    0.000013
     19          1           0        0.314970   -2.463297    0.000011
     20          1           0       -0.251803    1.793881   -0.000018
 ---------------------------------------------------------------------
 Rotational constants (GHZ):           1.4521552           0.1992337           0.1751969
 Leave Link  202 at Mon Apr  4 13:47:54 2022, MaxMem=  1879048192 cpu:               0.4 elap:               0.1
 (Enter /gpfs/software/gaussian16/sse4/tar/g16/l301.exe)
 Standard basis: 6-311+G(d,p) (5D, 7F)
 Ernie: Thresh=  0.10000D-02 Tol=  0.10000D-05 Strict=F.
 There are   391 symmetry adapted cartesian basis functions of A   symmetry.
 There are   376 symmetry adapted basis functions of A   symmetry.
   376 basis functions,   614 primitive gaussians,   391 cartesian basis functions
    60 alpha electrons       60 beta electrons
       nuclear repulsion energy      1016.3357622987 Hartrees.
 IExCor= 4336 DFT=T Ex+Corr=M062X ExCW=0 ScaHFX=  0.540000
 ScaDFX=  1.000000  1.000000  1.000000  1.000000 ScalE2=  1.000000  1.000000
 IRadAn=      5 IRanWt=     -1 IRanGd=            0 ICorTp=0 IEmpDi=  4
 NAtoms=   20 NActive=   20 NUniq=   20 SFac= 1.00D+00 NAtFMM=   60 NAOKFM=F Big=F
 Integral buffers will be    131072 words long.
 Raffenetti 2 integral format.
 Two-electron integral symmetry is turned on.
 Leave Link  301 at Mon Apr  4 13:47:54 2022, MaxMem=  1879048192 cpu:               0.5 elap:               0.1
 (Enter /gpfs/software/gaussian16/sse4/tar/g16/l302.exe)
 NPDir=0 NMtPBC=     1 NCelOv=     1 NCel=       1 NClECP=     1 NCelD=      1
         NCelK=      1 NCelE2=     1 NClLst=     1 CellRange=     0.0.
 One-electron integrals computed using PRISM.
 One-electron integral symmetry used in STVInt
 NBasis=   376 RedAO= T EigKep=  1.15D-06  NBF=   376
 NBsUse=   372 1.00D-06 EigRej=  3.99D-07 NBFU=   372
 Precomputing XC quadrature grid using
 IXCGrd= 4 IRadAn=           5 IRanWt=          -1 IRanGd=           0 AccXCQ= 0.00D+00.
 Generated NRdTot=       0 NPtTot=           0 NUsed=           0 NTot=          32
 NSgBfM=   384   384   384   384   384 MxSgAt=    20 MxSgA2=    20.
 Leave Link  302 at Mon Apr  4 13:47:54 2022, MaxMem=  1879048192 cpu:               3.7 elap:               0.6
 (Enter /gpfs/software/gaussian16/sse4/tar/g16/l303.exe)
 DipDrv:  MaxL=1.
 Leave Link  303 at Mon Apr  4 13:47:55 2022, MaxMem=  1879048192 cpu:               0.4 elap:               0.1
 (Enter /gpfs/software/gaussian16/sse4/tar/g16/l401.exe)
 Initial guess from the checkpoint file:  "checkpoint.chk"
 B after Tr=     0.000000    0.000000   -0.000000
         Rot=    1.000000    0.000000    0.000000   -0.000016 Ang=  -0.00 deg.
 Guess basis will be translated and rotated to current coordinates.
 JPrj=2 DoOrth=T DoCkMO=T.
 Leave Link  401 at Mon Apr  4 13:47:55 2022, MaxMem=  1879048192 cpu:               2.4 elap:               0.4
 (Enter /gpfs/software/gaussian16/sse4/tar/g16/l502.exe)
 Integral symmetry usage will be decided dynamically.
 Closed shell SCF:
 Using DIIS extrapolation, IDIIS=  1040.
 NGot=  1879048192 LenX=  1878736095 LenY=  1878582773
 Requested convergence on RMS density matrix=1.00D-08 within 128 cycles.
 Requested convergence on MAX density matrix=1.00D-06.
 Requested convergence on             energy=1.00D-06.
 No special actions if energy rises.
 Fock matrices will be formed incrementally for  20 cycles.

 Cycle   1  Pass 1  IDiag  1:
 FoFJK:  IHMeth= 1 ICntrl=       0 DoSepK=F KAlg= 0 I1Cent=           0 FoldK=F
 IRaf= 830000000 NMat=       1 IRICut=       1 DoRegI=T DoRafI=F ISym2E= 0 IDoP0=0 IntGTp=1.
 FoFCou: FMM=F IPFlag=           0 FMFlag=      100000 FMFlg1=           0
         NFxFlg=           0 DoJE=F BraDBF=F KetDBF=F FulRan=T
         wScrn=  0.000000 ICntrl=         0 IOpCl=  0 I1Cent=           0 NGrid=           0
         NMat0=    1 NMatS0=      1 NMatT0=    0 NMatD0=    1 NMtDS0=    0 NMtDT0=    0
 Symmetry not used in FoFCou.
 E= -1455.78553694157    
 DIIS: error= 1.06D-04 at cycle   1 NSaved=   1.
 NSaved= 1 IEnMin= 1 EnMin= -1455.78553694157     IErMin= 1 ErrMin= 1.06D-04
 ErrMax= 1.06D-04  0.00D+00 EMaxC= 1.00D-01 BMatC= 7.20D-06 BMatP= 7.20D-06
 IDIUse=3 WtCom= 9.99D-01 WtEn= 1.06D-03
 Coeff-Com:  0.100D+01
 Coeff-En:   0.100D+01
 Coeff:      0.100D+01
 Gap=     0.381 Goal=   None    Shift=    0.000
 RMSDP=3.78D-04 MaxDP=1.98D-02              OVMax= 1.15D-03

 Cycle   2  Pass 1  IDiag  1:
 RMSU=  3.53D-04    CP:  1.00D+00
 E= -1455.78554792595     Delta-E=       -0.000010984382 Rises=F Damp=F
 DIIS: error= 3.50D-05 at cycle   2 NSaved=   2.
 NSaved= 2 IEnMin= 2 EnMin= -1455.78554792595     IErMin= 2 ErrMin= 3.50D-05
 ErrMax= 3.50D-05  0.00D+00 EMaxC= 1.00D-01 BMatC= 5.36D-07 BMatP= 7.20D-06
 IDIUse=1 WtCom= 1.00D+00 WtEn= 0.00D+00
 Coeff-Com:  0.166D-02 0.998D+00
 Coeff:      0.166D-02 0.998D+00
 Gap=     0.187 Goal=   None    Shift=    0.000
 RMSDP=6.44D-05 MaxDP=5.02D-03 DE=-1.10D-05 OVMax= 3.67D-04

 Cycle   3  Pass 1  IDiag  1:
 RMSU=  4.25D-05    CP:  1.00D+00  1.08D+00
 E= -1455.78554830680     Delta-E=       -0.000000380843 Rises=F Damp=F
 DIIS: error= 4.25D-05 at cycle   3 NSaved=   3.
 NSaved= 3 IEnMin= 3 EnMin= -1455.78554830680     IErMin= 2 ErrMin= 3.50D-05
 ErrMax= 4.25D-05  0.00D+00 EMaxC= 1.00D-01 BMatC= 4.45D-07 BMatP= 5.36D-07
 IDIUse=1 WtCom= 1.00D+00 WtEn= 0.00D+00
 Coeff-Com: -0.496D-01 0.503D+00 0.547D+00
 Coeff:     -0.496D-01 0.503D+00 0.547D+00
 Gap=     0.187 Goal=   None    Shift=    0.000
 RMSDP=1.79D-05 MaxDP=1.23D-03 DE=-3.81D-07 OVMax= 3.82D-04

 Cycle   4  Pass 1  IDiag  1:
 RMSU=  1.07D-05    CP:  1.00D+00  1.09D+00  8.35D-01
 E= -1455.78554876865     Delta-E=       -0.000000461850 Rises=F Damp=F
 DIIS: error= 1.12D-05 at cycle   4 NSaved=   4.
 NSaved= 4 IEnMin= 4 EnMin= -1455.78554876865     IErMin= 4 ErrMin= 1.12D-05
 ErrMax= 1.12D-05  0.00D+00 EMaxC= 1.00D-01 BMatC= 4.33D-08 BMatP= 4.45D-07
 IDIUse=1 WtCom= 1.00D+00 WtEn= 0.00D+00
 Coeff-Com: -0.144D-01 0.236D-01 0.234D+00 0.757D+00
 Coeff:     -0.144D-01 0.236D-01 0.234D+00 0.757D+00
 Gap=     0.187 Goal=   None    Shift=    0.000
 RMSDP=1.07D-05 MaxDP=6.52D-04 DE=-4.62D-07 OVMax= 7.36D-05

 Cycle   5  Pass 1  IDiag  1:
 RMSU=  4.35D-06    CP:  1.00D+00  1.09D+00  9.60D-01  8.55D-01
 E= -1455.78554881722     Delta-E=       -0.000000048571 Rises=F Damp=F
 DIIS: error= 5.03D-06 at cycle   5 NSaved=   5.
 NSaved= 5 IEnMin= 5 EnMin= -1455.78554881722     IErMin= 5 ErrMin= 5.03D-06
 ErrMax= 5.03D-06  0.00D+00 EMaxC= 1.00D-01 BMatC= 6.68D-09 BMatP= 4.33D-08
 IDIUse=1 WtCom= 1.00D+00 WtEn= 0.00D+00
 Coeff-Com: -0.171D-04-0.643D-01 0.587D-01 0.360D+00 0.645D+00
 Coeff:     -0.171D-04-0.643D-01 0.587D-01 0.360D+00 0.645D+00
 Gap=     0.187 Goal=   None    Shift=    0.000
 RMSDP=2.28D-06 MaxDP=1.29D-04 DE=-4.86D-08 OVMax= 3.84D-05

 Cycle   6  Pass 1  IDiag  1:
 RMSU=  1.66D-06    CP:  1.00D+00  1.09D+00  9.82D-01  9.23D-01  8.43D-01
 E= -1455.78554882563     Delta-E=       -0.000000008415 Rises=F Damp=F
 DIIS: error= 3.11D-06 at cycle   6 NSaved=   6.
 NSaved= 6 IEnMin= 6 EnMin= -1455.78554882563     IErMin= 6 ErrMin= 3.11D-06
 ErrMax= 3.11D-06  0.00D+00 EMaxC= 1.00D-01 BMatC= 1.26D-09 BMatP= 6.68D-09
 IDIUse=1 WtCom= 1.00D+00 WtEn= 0.00D+00
 Coeff-Com:  0.271D-02-0.401D-01-0.903D-02 0.147D-01 0.308D+00 0.724D+00
 Coeff:      0.271D-02-0.401D-01-0.903D-02 0.147D-01 0.308D+00 0.724D+00
 Gap=     0.187 Goal=   None    Shift=    0.000
 RMSDP=1.48D-06 MaxDP=8.21D-05 DE=-8.42D-09 OVMax= 3.09D-05

 Cycle   7  Pass 1  IDiag  1:
 RMSU=  8.99D-07    CP:  1.00D+00  1.09D+00  9.92D-01  9.50D-01  8.80D-01
                    CP:  1.35D+00
 E= -1455.78554882726     Delta-E=       -0.000000001629 Rises=F Damp=F
 DIIS: error= 1.48D-06 at cycle   7 NSaved=   7.
 NSaved= 7 IEnMin= 7 EnMin= -1455.78554882726     IErMin= 7 ErrMin= 1.48D-06
 ErrMax= 1.48D-06  0.00D+00 EMaxC= 1.00D-01 BMatC= 2.76D-10 BMatP= 1.26D-09
 IDIUse=1 WtCom= 1.00D+00 WtEn= 0.00D+00
 Coeff-Com:  0.150D-02-0.131D-01-0.905D-02-0.436D-01 0.798D-01 0.400D+00
 Coeff-Com:  0.584D+00
 Coeff:      0.150D-02-0.131D-01-0.905D-02-0.436D-01 0.798D-01 0.400D+00
 Coeff:      0.584D+00
 Gap=     0.187 Goal=   None    Shift=    0.000
 RMSDP=5.57D-07 MaxDP=3.33D-05 DE=-1.63D-09 OVMax= 1.05D-05

 Cycle   8  Pass 1  IDiag  1:
 RMSU=  2.73D-07    CP:  1.00D+00  1.09D+00  9.95D-01  9.37D-01  9.35D-01
                    CP:  1.45D+00  1.00D+00
 E= -1455.78554882755     Delta-E=       -0.000000000286 Rises=F Damp=F
 DIIS: error= 8.69D-07 at cycle   8 NSaved=   8.
 NSaved= 8 IEnMin= 8 EnMin= -1455.78554882755     IErMin= 8 ErrMin= 8.69D-07
 ErrMax= 8.69D-07  0.00D+00 EMaxC= 1.00D-01 BMatC= 6.89D-11 BMatP= 2.76D-10
 IDIUse=1 WtCom= 1.00D+00 WtEn= 0.00D+00
 Coeff-Com:  0.343D-03 0.746D-03-0.393D-02-0.392D-01-0.223D-01 0.101D+00
 Coeff-Com:  0.368D+00 0.595D+00
 Coeff:      0.343D-03 0.746D-03-0.393D-02-0.392D-01-0.223D-01 0.101D+00
 Coeff:      0.368D+00 0.595D+00
 Gap=     0.187 Goal=   None    Shift=    0.000
 RMSDP=2.57D-07 MaxDP=1.44D-05 DE=-2.86D-10 OVMax= 5.84D-06

 Cycle   9  Pass 1  IDiag  1:
 RMSU=  1.55D-07    CP:  1.00D+00  1.09D+00  9.95D-01  9.36D-01  9.63D-01
                    CP:  1.52D+00  1.13D+00  9.77D-01
 E= -1455.78554882770     Delta-E=       -0.000000000151 Rises=F Damp=F
 DIIS: error= 2.06D-07 at cycle   9 NSaved=   9.
 NSaved= 9 IEnMin= 9 EnMin= -1455.78554882770     IErMin= 9 ErrMin= 2.06D-07
 ErrMax= 2.06D-07  0.00D+00 EMaxC= 1.00D-01 BMatC= 8.47D-12 BMatP= 6.89D-11
 IDIUse=1 WtCom= 1.00D+00 WtEn= 0.00D+00
 Coeff-Com: -0.136D-03 0.320D-02 0.787D-03-0.103D-01-0.261D-01-0.272D-01
 Coeff-Com:  0.709D-01 0.325D+00 0.664D+00
 Coeff:     -0.136D-03 0.320D-02 0.787D-03-0.103D-01-0.261D-01-0.272D-01
 Coeff:      0.709D-01 0.325D+00 0.664D+00
 Gap=     0.187 Goal=   None    Shift=    0.000
 RMSDP=1.30D-07 MaxDP=1.01D-05 DE=-1.51D-10 OVMax= 1.67D-06

 Cycle  10  Pass 1  IDiag  1:
 RMSU=  8.35D-08    CP:  1.00D+00  1.09D+00  9.94D-01  9.36D-01  9.63D-01
                    CP:  1.54D+00  1.18D+00  1.23D+00  1.10D+00
 E= -1455.78554882765     Delta-E=        0.000000000050 Rises=F Damp=F
 DIIS: error= 5.22D-08 at cycle  10 NSaved=  10.
 NSaved=10 IEnMin= 9 EnMin= -1455.78554882770     IErMin=10 ErrMin= 5.22D-08
 ErrMax= 5.22D-08  0.00D+00 EMaxC= 1.00D-01 BMatC= 5.76D-13 BMatP= 8.47D-12
 IDIUse=1 WtCom= 1.00D+00 WtEn= 0.00D+00
 Coeff-Com: -0.899D-04 0.120D-02 0.814D-03-0.124D-03-0.770D-02-0.207D-01
 Coeff-Com: -0.121D-01 0.717D-01 0.240D+00 0.727D+00
 Coeff:     -0.899D-04 0.120D-02 0.814D-03-0.124D-03-0.770D-02-0.207D-01
 Coeff:     -0.121D-01 0.717D-01 0.240D+00 0.727D+00
 Gap=     0.187 Goal=   None    Shift=    0.000
 RMSDP=3.89D-08 MaxDP=3.78D-06 DE= 5.00D-11 OVMax= 5.52D-07

 Cycle  11  Pass 1  IDiag  1:
 RMSU=  1.67D-08    CP:  1.00D+00  1.09D+00  9.94D-01  9.35D-01  9.64D-01
                    CP:  1.53D+00  1.19D+00  1.29D+00  1.18D+00  1.18D+00
 E= -1455.78554882768     Delta-E=       -0.000000000029 Rises=F Damp=F
 DIIS: error= 3.18D-08 at cycle  11 NSaved=  11.
 NSaved=11 IEnMin= 9 EnMin= -1455.78554882770     IErMin=11 ErrMin= 3.18D-08
 ErrMax= 3.18D-08  0.00D+00 EMaxC= 1.00D-01 BMatC= 1.51D-13 BMatP= 5.76D-13
 IDIUse=1 WtCom= 1.00D+00 WtEn= 0.00D+00
 Coeff-Com: -0.122D-04-0.171D-03 0.191D-03 0.205D-02 0.211D-02-0.421D-02
 Coeff-Com: -0.222D-01-0.357D-01-0.480D-01 0.329D+00 0.777D+00
 Coeff:     -0.122D-04-0.171D-03 0.191D-03 0.205D-02 0.211D-02-0.421D-02
 Coeff:     -0.222D-01-0.357D-01-0.480D-01 0.329D+00 0.777D+00
 Gap=     0.187 Goal=   None    Shift=    0.000
 RMSDP=2.74D-08 MaxDP=2.24D-06 DE=-2.91D-11 OVMax= 4.49D-07

 Cycle  12  Pass 1  IDiag  1:
 RMSU=  9.63D-09    CP:  1.00D+00  1.09D+00  9.94D-01  9.36D-01  9.65D-01
                    CP:  1.53D+00  1.19D+00  1.32D+00  1.23D+00  1.33D+00
                    CP:  9.03D-01
 E= -1455.78554882768     Delta-E=        0.000000000002 Rises=F Damp=F
 DIIS: error= 1.29D-08 at cycle  12 NSaved=  12.
 NSaved=12 IEnMin= 9 EnMin= -1455.78554882770     IErMin=12 ErrMin= 1.29D-08
 ErrMax= 1.29D-08  0.00D+00 EMaxC= 1.00D-01 BMatC= 2.71D-14 BMatP= 1.51D-13
 IDIUse=1 WtCom= 1.00D+00 WtEn= 0.00D+00
 Coeff-Com:  0.102D-04-0.299D-03-0.278D-04 0.103D-02 0.252D-02 0.156D-02
 Coeff-Com: -0.859D-02-0.279D-01-0.642D-01 0.361D-01 0.375D+00 0.685D+00
 Coeff:      0.102D-04-0.299D-03-0.278D-04 0.103D-02 0.252D-02 0.156D-02
 Coeff:     -0.859D-02-0.279D-01-0.642D-01 0.361D-01 0.375D+00 0.685D+00
 Gap=     0.187 Goal=   None    Shift=    0.000
 RMSDP=1.26D-08 MaxDP=1.02D-06 DE= 1.82D-12 OVMax= 1.04D-07

 Cycle  13  Pass 1  IDiag  1:
 RMSU=  3.15D-09    CP:  1.00D+00  1.09D+00  9.94D-01  9.35D-01  9.65D-01
                    CP:  1.53D+00  1.19D+00  1.33D+00  1.24D+00  1.38D+00
                    CP:  1.03D+00  9.86D-01
 E= -1455.78554882769     Delta-E=       -0.000000000018 Rises=F Damp=F
 DIIS: error= 3.03D-09 at cycle  13 NSaved=  13.
 NSaved=13 IEnMin= 9 EnMin= -1455.78554882770     IErMin=13 ErrMin= 3.03D-09
 ErrMax= 3.03D-09  0.00D+00 EMaxC= 1.00D-01 BMatC= 2.69D-15 BMatP= 2.71D-14
 IDIUse=1 WtCom= 1.00D+00 WtEn= 0.00D+00
 Coeff-Com:  0.532D-05-0.917D-04-0.428D-04 0.818D-04 0.689D-03 0.110D-02
 Coeff-Com: -0.212D-03-0.575D-02-0.205D-01-0.315D-01 0.476D-01 0.275D+00
 Coeff-Com:  0.734D+00
 Coeff:      0.532D-05-0.917D-04-0.428D-04 0.818D-04 0.689D-03 0.110D-02
 Coeff:     -0.212D-03-0.575D-02-0.205D-01-0.315D-01 0.476D-01 0.275D+00
 Coeff:      0.734D+00
 Gap=     0.187 Goal=   None    Shift=    0.000
 RMSDP=2.46D-09 MaxDP=1.62D-07 DE=-1.82D-11 OVMax= 3.63D-08

 SCF Done:  E(RM062X) =  -1455.78554883     A.U. after   13 cycles
            NFock= 13  Conv=0.25D-08     -V/T= 2.0027
 KE= 1.451819943067D+03 PE=-5.481741741341D+03 EE= 1.557800487148D+03
 Leave Link  502 at Mon Apr  4 13:51:07 2022, MaxMem=  1879048192 cpu:            1332.0 elap:             191.9
 (Enter /gpfs/software/gaussian16/sse4/tar/g16/l701.exe)
 ... and contract with generalized density number  0.
 Compute integral first derivatives.
 Leave Link  701 at Mon Apr  4 13:51:07 2022, MaxMem=  1879048192 cpu:               1.8 elap:               0.3
 (Enter /gpfs/software/gaussian16/sse4/tar/g16/l702.exe)
 L702 exits ... SP integral derivatives will be done elsewhere.
 Leave Link  702 at Mon Apr  4 13:51:07 2022, MaxMem=  1879048192 cpu:               0.2 elap:               0.0
 (Enter /gpfs/software/gaussian16/sse4/tar/g16/l703.exe)
 Integral derivatives from FoFJK, PRISM(SPDF).
 Compute integral first derivatives, UseDBF=F ICtDFT=           0.
 Calling FoFJK, ICntrl=      2127 FMM=F ISym2X=0 I1Cent= 0 IOpClX= 0 NMat=1 NMatS=1 NMatT=0.
 FoFJK:  IHMeth= 1 ICntrl=    2127 DoSepK=F KAlg= 0 I1Cent=           0 FoldK=F
 IRaf=         0 NMat=       1 IRICut=       1 DoRegI=T DoRafI=F ISym2E= 0 IDoP0=0 IntGTp=1.
 FoFCou: FMM=F IPFlag=           0 FMFlag=      100000 FMFlg1=         800
         NFxFlg=           0 DoJE=F BraDBF=F KetDBF=F FulRan=T
         wScrn=  0.000000 ICntrl=      2127 IOpCl=  0 I1Cent=           0 NGrid=           0
         NMat0=    1 NMatS0=      1 NMatT0=    0 NMatD0=    1 NMtDS0=    0 NMtDT0=    0
 Symmetry not used in FoFCou.
 Leave Link  703 at Mon Apr  4 13:51:42 2022, MaxMem=  1879048192 cpu:             243.8 elap:              35.1
 (Enter /gpfs/software/gaussian16/sse4/tar/g16/l716.exe)
 Dipole        =-4.70321523D+00 3.05495788D-01 2.48697973D-05
 ***** Axes restored to original set *****
 -------------------------------------------------------------------
 Center     Atomic                   Forces (Hartrees/Bohr)
 Number     Number              X              Y              Z
 -------------------------------------------------------------------
      1        6           0.000984941   -0.000245933   -0.000006204
      2        6          -0.000277290   -0.000173221    0.000000896
      3        6          -0.000163485    0.000327332    0.000001854
      4        6          -0.000535780   -0.000719745    0.000000041
      5        6           0.000442321    0.000451898   -0.000000385
      6        6          -0.000076433    0.000007931    0.000000772
      7        1           0.000087441    0.000056886    0.000000032
      8        8          -0.000409512    0.000184909    0.000002679
      9        1           0.000043810    0.000119956    0.000000382
     10        6          -0.000030845   -0.000126725   -0.000000428
     11        6           0.000010665    0.000133314    0.000000301
     12        6          -0.000069121   -0.000055209   -0.000000077
     13        6          -0.000031668    0.000092019    0.000000139
     14        6          -0.000017695   -0.000165189   -0.000000249
     15        6           0.000072400    0.000058412    0.000000061
     16       17           0.000006266    0.000011282    0.000000019
     17       17          -0.000049661    0.000030132    0.000000047
     18        1          -0.000038727    0.000020805    0.000000022
     19        1           0.000048464   -0.000003017    0.000000005
     20        1           0.000003910   -0.000005837    0.000000093
 -------------------------------------------------------------------
 Cartesian Forces:  Max     0.000984941 RMS     0.000216321
 Leave Link  716 at Mon Apr  4 13:51:42 2022, MaxMem=  1879048192 cpu:               0.3 elap:               0.1
 (Enter /gpfs/software/gaussian16/sse4/tar/g16/l103.exe)

 GradGradGradGradGradGradGradGradGradGradGradGradGradGradGradGradGradGrad
 Berny optimization.
 Using GEDIIS/GDIIS optimizer.
 FormGI is forming the generalized inverse of G from B-inverse, IUseBI=4.
 GSVD:  received Info=                   1 from GESDD.
 Internal  Forces:  Max     0.000475191 RMS     0.000108342
 Search for a local minimum.
 Step number   6 out of a maximum of  108
 All quantities printed in internal units (Hartrees-Bohrs-Radians)
 RMS Force = .10834D-03 SwitMx=.10000D-02 MixMth= 2
 Mixed Optimization -- En-DIIS/RFO-DIIS
 Swapping is turned off.
 Update second derivatives using D2CorX and points    1    2    3    4    5
                                                      6
 DE= -1.20D-05 DEPred=-9.25D-06 R= 1.30D+00
 TightC=F SS=  1.41D+00  RLast= 8.32D-03 DXNew= 9.7184D-01 2.4951D-02
 Trust test= 1.30D+00 RLast= 8.32D-03 DXMaxT set to 5.78D-01
 ITU=  1  1  1  1  1  0
     Eigenvalues ---    0.00926   0.01568   0.01631   0.01976   0.01998
     Eigenvalues ---    0.02007   0.02015   0.02020   0.02035   0.02062
     Eigenvalues ---    0.02067   0.02088   0.02096   0.02106   0.02135
     Eigenvalues ---    0.02149   0.02176   0.11580   0.15918   0.16000
     Eigenvalues ---    0.16001   0.16084   0.17612   0.21387   0.22378
     Eigenvalues ---    0.22535   0.23512   0.24688   0.24994   0.25000
     Eigenvalues ---    0.25006   0.25157   0.25480   0.32135   0.32663
     Eigenvalues ---    0.32893   0.34825   0.34918   0.35205   0.35257
     Eigenvalues ---    0.35684   0.37334   0.41053   0.41845   0.42626
     Eigenvalues ---    0.43181   0.44384   0.44640   0.45598   0.45965
     Eigenvalues ---    0.46536   0.49209   0.74955   0.84219
 En-DIIS/RFO-DIIS/Sim-DIIS IScMMF=       -3 using points:     6    5    4
 RFO step:  Lambda=-5.48741521D-06.
 NNeg= 0 NGDIIS= 3 SimSw=  2.50D-01 Rises=F DC= -1.20D-05 SmlDif=  1.00D-05
 NRisDI= 0 DoIntr=F SqrtH=F CThrHd= 10.0 CDAdj=  3.0
 RMS Error=  0.6161186522D-03 NUsed= 3 OKEnD=T EnDIS=F
 InvSVX:  RCond= 3.74D-06 Info=           0 Equed=N FErr=  8.79D-15 BErr=  6.51D-17
 DidBck=F Rises=F RFO-DIIS coefs:    1.64717   -0.64745    0.00028
 Iteration  1 RMS(Cart)=  0.00057036 RMS(Int)=  0.00000065
 Iteration  2 RMS(Cart)=  0.00000100 RMS(Int)=  0.00000019
 ITry= 1 IFail=0 DXMaxC= 2.36D-03 DCOld= 1.00D+10 DXMaxT= 5.78D-01 DXLimC= 3.00D+00 Rises=F
 Variable       Old X    -DE/DX   Delta X   Delta X   Delta X     New X
                                 (Linear)    (Quad)   (Total)
    R1        2.79125   0.00003   0.00245  -0.00094   0.00151   2.79276
    R2        2.74500  -0.00038  -0.00109  -0.00032  -0.00141   2.74359
    R3        2.31883   0.00044   0.00005   0.00036   0.00041   2.31924
    R4        2.60917   0.00004  -0.00067   0.00016  -0.00051   2.60866
    R5        2.05184  -0.00009  -0.00007  -0.00016  -0.00023   2.05161
    R6        2.33582  -0.00005   0.00122  -0.00117   0.00006   2.33588
    R7        2.66115  -0.00048  -0.00140  -0.00046  -0.00185   2.65929
    R8        2.69343   0.00004   0.00133  -0.00040   0.00093   2.69436
    R9        2.73284  -0.00007   0.00023  -0.00061  -0.00038   2.73246
   R10        2.05496  -0.00007  -0.00025   0.00001  -0.00024   2.05472
   R11        2.66040  -0.00012   0.00036  -0.00052  -0.00016   2.66023
   R12        2.66646  -0.00008   0.00053  -0.00043   0.00010   2.66656
   R13        2.61868   0.00000   0.00009  -0.00001   0.00007   2.61875
   R14        2.04392  -0.00000  -0.00002   0.00003   0.00001   2.04393
   R15        2.61010  -0.00008  -0.00017  -0.00008  -0.00025   2.60985
   R16        2.04842  -0.00000   0.00010  -0.00004   0.00005   2.04847
   R17        2.63281   0.00006   0.00028   0.00003   0.00031   2.63312
   R18        2.04742  -0.00003   0.00006  -0.00009  -0.00003   2.04739
   R19        2.63009  -0.00010  -0.00043   0.00014  -0.00029   2.62980
   R20        3.29859  -0.00006  -0.00052   0.00009  -0.00043   3.29816
   R21        3.30331  -0.00001   0.00031  -0.00012   0.00019   3.30350
    A1        1.80345   0.00018   0.00124   0.00017   0.00141   1.80485
    A2        2.18416  -0.00019  -0.00118  -0.00039  -0.00157   2.18260
    A3        2.29557   0.00002  -0.00005   0.00022   0.00016   2.29574
    A4        2.19762  -0.00013  -0.00054  -0.00014  -0.00068   2.19694
    A5        1.99575  -0.00003  -0.00086   0.00002  -0.00084   1.99491
    A6        2.08982   0.00016   0.00140   0.00012   0.00153   2.09134
    A7        2.27282  -0.00032  -0.00205  -0.00063  -0.00268   2.27014
    A8        2.24416   0.00047   0.00179   0.00124   0.00303   2.24719
    A9        1.87726  -0.00016   0.00010  -0.00088  -0.00077   1.87649
   A10        2.20060   0.00016   0.00026   0.00072   0.00098   2.20158
   A11        2.20532  -0.00001  -0.00036   0.00016  -0.00021   2.20511
   A12        2.17107  -0.00004  -0.00054   0.00024  -0.00030   2.17077
   A13        2.03749   0.00010   0.00060   0.00022   0.00082   2.03831
   A14        2.07463  -0.00006  -0.00006  -0.00046  -0.00052   2.07411
   A15        2.14900   0.00001   0.00017  -0.00004   0.00013   2.14913
   A16        2.09958  -0.00001   0.00022  -0.00023  -0.00001   2.09958
   A17        2.03460   0.00001  -0.00039   0.00026  -0.00012   2.03448
   A18        2.11800   0.00001  -0.00001  -0.00001  -0.00002   2.11797
   A19        2.10588  -0.00000  -0.00003   0.00005   0.00002   2.10590
   A20        2.05931  -0.00001   0.00004  -0.00004  -0.00000   2.05931
   A21        2.12672   0.00001   0.00018  -0.00008   0.00010   2.12682
   A22        2.06371   0.00005  -0.00033   0.00043   0.00011   2.06382
   A23        2.09275  -0.00005   0.00015  -0.00036  -0.00021   2.09254
   A24        2.10652   0.00000   0.00007   0.00000   0.00007   2.10659
   A25        2.10412  -0.00004   0.00001  -0.00021  -0.00020   2.10392
   A26        2.07254   0.00003  -0.00008   0.00020   0.00013   2.07267
   A27        2.06703  -0.00004  -0.00019  -0.00009  -0.00027   2.06676
   A28        2.08664   0.00003  -0.00001  -0.00000  -0.00001   2.08664
   A29        2.12951   0.00002   0.00020   0.00009   0.00028   2.12979
   A30        2.11350   0.00001   0.00035  -0.00010   0.00025   2.11375
   A31        2.06696   0.00000  -0.00017  -0.00003  -0.00020   2.06676
   A32        2.10273  -0.00001  -0.00018   0.00013  -0.00005   2.10268
    D1        0.00002  -0.00000   0.00002  -0.00010  -0.00008  -0.00006
    D2       -3.14157  -0.00000   0.00002  -0.00010  -0.00008   3.14153
    D3        3.14157   0.00000  -0.00002   0.00011   0.00009  -3.14152
    D4       -0.00002   0.00000  -0.00002   0.00012   0.00010   0.00007
    D5       -0.00002   0.00000  -0.00002   0.00011   0.00009   0.00006
    D6       -3.14157  -0.00000   0.00002  -0.00013  -0.00010   3.14151
    D7       -0.00001   0.00000  -0.00001   0.00003   0.00002   0.00002
    D8        3.14158   0.00000  -0.00001   0.00004   0.00003  -3.14157
    D9        3.14159   0.00000  -0.00000   0.00002   0.00002  -3.14158
   D10       -0.00001   0.00000  -0.00000   0.00003   0.00002   0.00002
   D11        0.00001  -0.00000   0.00001  -0.00003  -0.00003  -0.00001
   D12        0.00001  -0.00000   0.00001  -0.00006  -0.00005  -0.00004
   D13       -3.14159  -0.00000   0.00000  -0.00001  -0.00001   3.14158
   D14       -0.00001   0.00000  -0.00001   0.00006   0.00005   0.00004
   D15        3.14159   0.00000  -0.00001   0.00005   0.00004  -3.14156
   D16        3.14159   0.00000  -0.00000   0.00001   0.00001  -3.14159
   D17        0.00000   0.00000  -0.00000   0.00000   0.00000   0.00000
   D18       -3.14156  -0.00000  -0.00000  -0.00004  -0.00004   3.14158
   D19        0.00003  -0.00000  -0.00000  -0.00004  -0.00004  -0.00001
   D20        0.00002   0.00000  -0.00001   0.00001   0.00000   0.00002
   D21       -3.14157   0.00000  -0.00001   0.00002   0.00000  -3.14157
   D22       -3.14159   0.00000  -0.00000   0.00000   0.00000  -3.14159
   D23        0.00001  -0.00000  -0.00000  -0.00000  -0.00000   0.00000
   D24        0.00000  -0.00000  -0.00000  -0.00000  -0.00000   0.00000
   D25       -3.14159  -0.00000  -0.00000  -0.00000  -0.00001  -3.14159
   D26        3.14159  -0.00000  -0.00000  -0.00000  -0.00000   3.14159
   D27        0.00000  -0.00000  -0.00000  -0.00000  -0.00000  -0.00000
   D28       -0.00000   0.00000   0.00000   0.00000   0.00000   0.00000
   D29        3.14159   0.00000   0.00000   0.00000   0.00000  -3.14159
   D30       -0.00000   0.00000   0.00000   0.00000   0.00000  -0.00000
   D31        3.14159   0.00000   0.00000   0.00000   0.00000  -3.14159
   D32        3.14159   0.00000   0.00000   0.00000   0.00000   3.14159
   D33       -0.00000   0.00000   0.00000   0.00000   0.00000  -0.00000
   D34       -0.00000  -0.00000   0.00000  -0.00000  -0.00000  -0.00000
   D35       -3.14159  -0.00000  -0.00000  -0.00000  -0.00000   3.14159
   D36        3.14159  -0.00000   0.00000  -0.00000  -0.00000   3.14159
   D37        0.00000  -0.00000  -0.00000   0.00000  -0.00000  -0.00000
   D38        0.00000  -0.00000  -0.00000   0.00000  -0.00000   0.00000
   D39       -3.14159   0.00000  -0.00000   0.00000   0.00000  -3.14159
   D40       -3.14159  -0.00000   0.00000  -0.00000  -0.00000   3.14159
   D41        0.00000   0.00000  -0.00000   0.00000   0.00000   0.00000
   D42       -0.00000   0.00000   0.00000   0.00000   0.00000  -0.00000
   D43        3.14159   0.00000   0.00000   0.00000   0.00000   3.14159
   D44        3.14159  -0.00000   0.00000  -0.00000  -0.00000   3.14159
   D45       -0.00000   0.00000   0.00000   0.00000   0.00000  -0.00000
         Item               Value     Threshold  Converged?
 Maximum Force            0.000475     0.000450     NO 
 RMS     Force            0.000108     0.000300     YES
 Maximum Displacement     0.002359     0.001800     NO 
 RMS     Displacement     0.000571     0.001200     YES
 Predicted change in Energy=-2.743814D-06
 Lowest energy point so far.  Saving SCF results.
 GradGradGradGradGradGradGradGradGradGradGradGradGradGradGradGradGradGrad

 Leave Link  103 at Mon Apr  4 13:51:42 2022, MaxMem=  1879048192 cpu:               0.2 elap:               0.1
 (Enter /gpfs/software/gaussian16/sse4/tar/g16/l202.exe)
                          Input orientation:                          
 ---------------------------------------------------------------------
 Center     Atomic      Atomic             Coordinates (Angstroms)
 Number     Number       Type             X           Y           Z
 ---------------------------------------------------------------------
      1          6           0       -6.069932    2.500028   -0.001804
      2          6           0       -6.093918    1.022361   -0.004171
      3          6           0       -4.652394    2.813781   -0.001098
      4          6           0       -3.671083    2.062147   -0.002220
      5          6           0       -3.639056    0.655275   -0.004538
      6          6           0       -4.988628    0.195346   -0.005404
      7          1           0       -5.177787   -0.875384   -0.007152
      8          8           0       -7.063037    3.221124   -0.000662
      9          1           0       -7.090518    0.591719   -0.004946
     10          6           0       -2.452250   -0.170723   -0.005769
     11          6           0       -2.494039   -1.577837   -0.008082
     12          6           0       -1.171982    0.422627   -0.004660
     13          6           0       -0.017356   -0.335133   -0.005781
     14          6           0       -0.080012   -1.727109   -0.008071
     15          6           0       -1.332510   -2.333645   -0.009199
     16         17           0       -1.473787   -4.076064   -0.012072
     17         17           0        1.397951   -2.655410   -0.009435
     18          1           0        0.954948    0.142832   -0.004894
     19          1           0       -1.108029    1.504741   -0.002878
     20          1           0       -3.440409   -2.101516   -0.009043
 ---------------------------------------------------------------------
                    Distance matrix (angstroms):
                    1          2          3          4          5
     1  C    0.000000
     2  C    1.477864   0.000000
     3  C    1.451846   2.299389   0.000000
     4  C    2.438487   2.636530   1.236093   0.000000
     5  C    3.051603   2.482156   2.384536   1.407238   0.000000
     6  C    2.545740   1.380443   2.639939   2.284925   1.425792
     7  H    3.491326   2.107307   3.726394   3.301404   2.170396
     8  O    1.227289   2.402865   2.444817   3.584492   4.278696
     9  H    2.164081   1.085663   3.298791   3.722190   3.452047
    10  C    4.496727   3.832128   3.707819   2.543871   1.445955
    11  C    5.423655   4.440740   4.893348   3.825565   2.509555
    12  C    5.320293   4.958340   4.222665   2.988903   2.478019
    13  C    6.683699   6.226347   5.603504   4.369976   3.754680
    14  C    7.331295   6.612615   6.444099   5.220564   4.282822
    15  C    6.768133   5.825273   6.125168   4.979152   3.775423
    16  Cl   8.023070   6.880379   7.587729   6.519650   5.203270
    17  Cl   9.074574   8.345905   8.155906   6.924630   6.027612
    18  H    7.409813   7.103526   6.210979   5.008387   4.622496
    19  H    5.060739   5.009170   3.778374   2.622966   2.669774
    20  H    5.299873   4.098749   5.062521   4.170054   2.763943
                    6          7          8          9         10
     6  C    0.000000
     7  H    1.087311   0.000000
     8  O    3.668587   4.509500   0.000000
     9  H    2.138937   2.410589   2.629551   0.000000
    10  C    2.562659   2.815155   5.723986   4.700516   0.000000
    11  C    3.060581   2.774156   6.626146   5.082775   1.407735
    12  C    3.823408   4.210856   6.521973   5.920951   1.411082
    13  C    4.999496   5.188633   7.892313   7.133630   2.440438
    14  C    5.271656   5.168437   8.558488   7.384048   2.837227
    15  C    4.445560   4.112503   7.980881   6.458516   2.435582
    16  Cl   5.531645   4.895303   9.191779   7.303144   4.026055
    17  Cl   6.993942   6.812402  10.301556   9.088343   4.582328
    18  H    5.943808   6.216687   8.588596   8.057979   3.421595
    19  H    4.095555   4.714651   6.197426   6.051759   2.148050
    20  H    2.769941   2.126472   6.438478   4.536169   2.168970
                   11         12         13         14         15
    11  C    0.000000
    12  C    2.397854   0.000000
    13  C    2.770971   1.381073   0.000000
    14  C    2.418638   2.411178   1.393388   0.000000
    15  C    1.385784   2.760947   2.392424   1.391632   0.000000
    16  Cl   2.698531   4.508810   4.014449   2.731339   1.748140
    17  Cl   4.038410   4.009850   2.717866   1.745313   2.749355
    18  H    3.854377   2.145254   1.083432   2.137249   3.371264
    19  H    3.379842   1.084003   2.138858   3.391416   3.844950
    20  H    1.081599   3.393682   3.851936   3.381190   2.120641
                   16         17         18         19         20
    16  Cl   0.000000
    17  Cl   3.203926   0.000000
    18  H    4.868048   2.833096   0.000000
    19  H    5.592785   4.856628   2.471978   0.000000
    20  H    2.786835   4.869961   4.935208   4.294778   0.000000
 Stoichiometry    C12H5Cl2O(1-)
 Framework group  C1[X(C12H5Cl2O)]
 Deg. of freedom    54
 Full point group                 C1      NOp   1
 RotChk:  IX=0 Diff= 3.10D-06
 Largest Abelian subgroup         C1      NOp   1
 Largest concise Abelian subgroup C1      NOp   1
                         Standard orientation:                         
 ---------------------------------------------------------------------
 Center     Atomic      Atomic             Coordinates (Angstroms)
 Number     Number       Type             X           Y           Z
 ---------------------------------------------------------------------
      1          6           0        4.735369    0.000540   -0.000047
      2          6           0        3.794407    1.140133    0.000010
      3          6           0        3.860755   -1.158299   -0.000002
      4          6           0        2.626386   -1.223553    0.000008
      5          6           0        1.688772   -0.174173   -0.000006
      6          6           0        2.416798    1.051739    0.000020
      7          1           0        1.865636    1.989004    0.000047
      8          8           0        5.958886    0.096681    0.000014
      9          1           0        4.272949    2.114639    0.000045
     10          6           0        0.249815   -0.316255   -0.000006
     11          6           0       -0.631805    0.781226   -0.000007
     12          6           0       -0.338884   -1.598669   -0.000001
     13          6           0       -1.709067   -1.771770    0.000001
     14          6           0       -2.564988   -0.672257    0.000001
     15          6           0       -2.005971    0.602160   -0.000004
     16         17           0       -3.029573    2.019281   -0.000006
     17         17           0       -4.291828   -0.925521    0.000006
     18          1           0       -2.138408   -2.766502    0.000004
     19          1           0        0.314908   -2.463319    0.000000
     20          1           0       -0.251867    1.793897   -0.000012
 ---------------------------------------------------------------------
 Rotational constants (GHZ):           1.4521491           0.1992533           0.1752120
 Leave Link  202 at Mon Apr  4 13:51:42 2022, MaxMem=  1879048192 cpu:               0.3 elap:               0.1
 (Enter /gpfs/software/gaussian16/sse4/tar/g16/l301.exe)
 Standard basis: 6-311+G(d,p) (5D, 7F)
 Ernie: Thresh=  0.10000D-02 Tol=  0.10000D-05 Strict=F.
 There are   391 symmetry adapted cartesian basis functions of A   symmetry.
 There are   376 symmetry adapted basis functions of A   symmetry.
   376 basis functions,   614 primitive gaussians,   391 cartesian basis functions
    60 alpha electrons       60 beta electrons
       nuclear repulsion energy      1016.3690974758 Hartrees.
 IExCor= 4336 DFT=T Ex+Corr=M062X ExCW=0 ScaHFX=  0.540000
 ScaDFX=  1.000000  1.000000  1.000000  1.000000 ScalE2=  1.000000  1.000000
 IRadAn=      5 IRanWt=     -1 IRanGd=            0 ICorTp=0 IEmpDi=  4
 NAtoms=   20 NActive=   20 NUniq=   20 SFac= 1.00D+00 NAtFMM=   60 NAOKFM=F Big=F
 Integral buffers will be    131072 words long.
 Raffenetti 2 integral format.
 Two-electron integral symmetry is turned on.
 Leave Link  301 at Mon Apr  4 13:51:43 2022, MaxMem=  1879048192 cpu:               0.5 elap:               0.1
 (Enter /gpfs/software/gaussian16/sse4/tar/g16/l302.exe)
 NPDir=0 NMtPBC=     1 NCelOv=     1 NCel=       1 NClECP=     1 NCelD=      1
         NCelK=      1 NCelE2=     1 NClLst=     1 CellRange=     0.0.
 One-electron integrals computed using PRISM.
 One-electron integral symmetry used in STVInt
 NBasis=   376 RedAO= T EigKep=  1.15D-06  NBF=   376
 NBsUse=   372 1.00D-06 EigRej=  4.01D-07 NBFU=   372
 Precomputing XC quadrature grid using
 IXCGrd= 4 IRadAn=           5 IRanWt=          -1 IRanGd=           0 AccXCQ= 0.00D+00.
 Generated NRdTot=       0 NPtTot=           0 NUsed=           0 NTot=          32
 NSgBfM=   384   384   384   384   384 MxSgAt=    20 MxSgA2=    20.
 Leave Link  302 at Mon Apr  4 13:51:43 2022, MaxMem=  1879048192 cpu:               3.8 elap:               0.6
 (Enter /gpfs/software/gaussian16/sse4/tar/g16/l303.exe)
 DipDrv:  MaxL=1.
 Leave Link  303 at Mon Apr  4 13:51:43 2022, MaxMem=  1879048192 cpu:               0.4 elap:               0.1
 (Enter /gpfs/software/gaussian16/sse4/tar/g16/l401.exe)
 Initial guess from the checkpoint file:  "checkpoint.chk"
 B after Tr=    -0.000000   -0.000000    0.000000
         Rot=    1.000000    0.000000   -0.000000   -0.000006 Ang=  -0.00 deg.
 Guess basis will be translated and rotated to current coordinates.
 JPrj=2 DoOrth=T DoCkMO=T.
 Leave Link  401 at Mon Apr  4 13:51:44 2022, MaxMem=  1879048192 cpu:               2.4 elap:               0.4
 (Enter /gpfs/software/gaussian16/sse4/tar/g16/l502.exe)
 Integral symmetry usage will be decided dynamically.
 Closed shell SCF:
 Using DIIS extrapolation, IDIIS=  1040.
 NGot=  1879048192 LenX=  1878736095 LenY=  1878582773
 Requested convergence on RMS density matrix=1.00D-08 within 128 cycles.
 Requested convergence on MAX density matrix=1.00D-06.
 Requested convergence on             energy=1.00D-06.
 No special actions if energy rises.
 Fock matrices will be formed incrementally for  20 cycles.

 Cycle   1  Pass 1  IDiag  1:
 FoFJK:  IHMeth= 1 ICntrl=       0 DoSepK=F KAlg= 0 I1Cent=           0 FoldK=F
 IRaf= 830000000 NMat=       1 IRICut=       1 DoRegI=T DoRafI=F ISym2E= 0 IDoP0=0 IntGTp=1.
 FoFCou: FMM=F IPFlag=           0 FMFlag=      100000 FMFlg1=           0
         NFxFlg=           0 DoJE=F BraDBF=F KetDBF=F FulRan=T
         wScrn=  0.000000 ICntrl=         0 IOpCl=  0 I1Cent=           0 NGrid=           0
         NMat0=    1 NMatS0=      1 NMatT0=    0 NMatD0=    1 NMtDS0=    0 NMtDT0=    0
 Symmetry not used in FoFCou.
 E= -1455.78554526195    
 DIIS: error= 6.29D-05 at cycle   1 NSaved=   1.
 NSaved= 1 IEnMin= 1 EnMin= -1455.78554526195     IErMin= 1 ErrMin= 6.29D-05
 ErrMax= 6.29D-05  0.00D+00 EMaxC= 1.00D-01 BMatC= 4.10D-06 BMatP= 4.10D-06
 IDIUse=1 WtCom= 1.00D+00 WtEn= 0.00D+00
 Coeff-Com:  0.100D+01
 Coeff:      0.100D+01
 Gap=     0.381 Goal=   None    Shift=    0.000
 RMSDP=3.13D-04 MaxDP=1.88D-02              OVMax= 1.09D-03

 Cycle   2  Pass 1  IDiag  1:
 RMSU=  2.92D-04    CP:  1.00D+00
 E= -1455.78555159057     Delta-E=       -0.000006328622 Rises=F Damp=F
 DIIS: error= 3.23D-05 at cycle   2 NSaved=   2.
 NSaved= 2 IEnMin= 2 EnMin= -1455.78555159057     IErMin= 2 ErrMin= 3.23D-05
 ErrMax= 3.23D-05  0.00D+00 EMaxC= 1.00D-01 BMatC= 4.29D-07 BMatP= 4.10D-06
 IDIUse=1 WtCom= 1.00D+00 WtEn= 0.00D+00
 Coeff-Com:  0.368D-01 0.963D+00
 Coeff:      0.368D-01 0.963D+00
 Gap=     0.187 Goal=   None    Shift=    0.000
 RMSDP=3.63D-05 MaxDP=2.55D-03 DE=-6.33D-06 OVMax= 3.17D-04

 Cycle   3  Pass 1  IDiag  1:
 RMSU=  2.70D-05    CP:  1.00D+00  1.05D+00
 E= -1455.78555169009     Delta-E=       -0.000000099527 Rises=F Damp=F
 DIIS: error= 3.87D-05 at cycle   3 NSaved=   3.
 NSaved= 3 IEnMin= 3 EnMin= -1455.78555169009     IErMin= 2 ErrMin= 3.23D-05
 ErrMax= 3.87D-05  0.00D+00 EMaxC= 1.00D-01 BMatC= 5.18D-07 BMatP= 4.29D-07
 IDIUse=1 WtCom= 1.00D+00 WtEn= 0.00D+00
 Coeff-Com: -0.604D-01 0.559D+00 0.501D+00
 Coeff:     -0.604D-01 0.559D+00 0.501D+00
 Gap=     0.187 Goal=   None    Shift=    0.000
 RMSDP=9.35D-06 MaxDP=6.64D-04 DE=-9.95D-08 OVMax= 3.11D-04

 Cycle   4  Pass 1  IDiag  1:
 RMSU=  8.04D-06    CP:  1.00D+00  1.07D+00  9.00D-01
 E= -1455.78555219143     Delta-E=       -0.000000501333 Rises=F Damp=F
 DIIS: error= 1.08D-05 at cycle   4 NSaved=   4.
 NSaved= 4 IEnMin= 4 EnMin= -1455.78555219143     IErMin= 4 ErrMin= 1.08D-05
 ErrMax= 1.08D-05  0.00D+00 EMaxC= 1.00D-01 BMatC= 2.66D-08 BMatP= 4.29D-07
 IDIUse=1 WtCom= 1.00D+00 WtEn= 0.00D+00
 Coeff-Com: -0.191D-01 0.583D-01 0.193D+00 0.768D+00
 Coeff:     -0.191D-01 0.583D-01 0.193D+00 0.768D+00
 Gap=     0.187 Goal=   None    Shift=    0.000
 RMSDP=3.41D-06 MaxDP=2.01D-04 DE=-5.01D-07 OVMax= 6.87D-05

 Cycle   5  Pass 1  IDiag  1:
 RMSU=  2.93D-06    CP:  1.00D+00  1.07D+00  9.63D-01  1.04D+00
 E= -1455.78555221555     Delta-E=       -0.000000024121 Rises=F Damp=F
 DIIS: error= 8.58D-06 at cycle   5 NSaved=   5.
 NSaved= 5 IEnMin= 5 EnMin= -1455.78555221555     IErMin= 5 ErrMin= 8.58D-06
 ErrMax= 8.58D-06  0.00D+00 EMaxC= 1.00D-01 BMatC= 7.17D-09 BMatP= 2.66D-08
 IDIUse=1 WtCom= 1.00D+00 WtEn= 0.00D+00
 Coeff-Com:  0.232D-02-0.895D-01 0.252D-01 0.433D+00 0.629D+00
 Coeff:      0.232D-02-0.895D-01 0.252D-01 0.433D+00 0.629D+00
 Gap=     0.187 Goal=   None    Shift=    0.000
 RMSDP=2.46D-06 MaxDP=1.31D-04 DE=-2.41D-08 OVMax= 5.33D-05

 Cycle   6  Pass 1  IDiag  1:
 RMSU=  1.58D-06    CP:  1.00D+00  1.07D+00  1.01D+00  1.07D+00  1.08D+00
 E= -1455.78555222451     Delta-E=       -0.000000008958 Rises=F Damp=F
 DIIS: error= 4.62D-06 at cycle   6 NSaved=   6.
 NSaved= 6 IEnMin= 6 EnMin= -1455.78555222451     IErMin= 6 ErrMin= 4.62D-06
 ErrMax= 4.62D-06  0.00D+00 EMaxC= 1.00D-01 BMatC= 1.17D-09 BMatP= 7.17D-09
 IDIUse=1 WtCom= 1.00D+00 WtEn= 0.00D+00
 Coeff-Com:  0.326D-02-0.594D-01-0.804D-02 0.124D+00 0.347D+00 0.594D+00
 Coeff:      0.326D-02-0.594D-01-0.804D-02 0.124D+00 0.347D+00 0.594D+00
 Gap=     0.187 Goal=   None    Shift=    0.000
 RMSDP=1.13D-06 MaxDP=7.36D-05 DE=-8.96D-09 OVMax= 2.39D-05

 Cycle   7  Pass 1  IDiag  1:
 RMSU=  9.42D-07    CP:  1.00D+00  1.06D+00  1.03D+00  1.05D+00  1.13D+00
                    CP:  1.07D+00
 E= -1455.78555222577     Delta-E=       -0.000000001260 Rises=F Damp=F
 DIIS: error= 1.23D-06 at cycle   7 NSaved=   7.
 NSaved= 7 IEnMin= 7 EnMin= -1455.78555222577     IErMin= 7 ErrMin= 1.23D-06
 ErrMax= 1.23D-06  0.00D+00 EMaxC= 1.00D-01 BMatC= 2.95D-10 BMatP= 1.17D-09
 IDIUse=1 WtCom= 1.00D+00 WtEn= 0.00D+00
 Coeff-Com:  0.175D-02-0.151D-01-0.944D-02-0.343D-01 0.621D-01 0.380D+00
 Coeff-Com:  0.615D+00
 Coeff:      0.175D-02-0.151D-01-0.944D-02-0.343D-01 0.621D-01 0.380D+00
 Coeff:      0.615D+00
 Gap=     0.187 Goal=   None    Shift=    0.000
 RMSDP=5.15D-07 MaxDP=3.67D-05 DE=-1.26D-09 OVMax= 1.25D-05

 Cycle   8  Pass 1  IDiag  1:
 RMSU=  3.69D-07    CP:  1.00D+00  1.06D+00  1.03D+00  1.04D+00  1.18D+00
                    CP:  1.19D+00  1.23D+00
 E= -1455.78555222622     Delta-E=       -0.000000000459 Rises=F Damp=F
 DIIS: error= 4.04D-07 at cycle   8 NSaved=   8.
 NSaved= 8 IEnMin= 8 EnMin= -1455.78555222622     IErMin= 8 ErrMin= 4.04D-07
 ErrMax= 4.04D-07  0.00D+00 EMaxC= 1.00D-01 BMatC= 2.81D-11 BMatP= 2.95D-10
 IDIUse=1 WtCom= 1.00D+00 WtEn= 0.00D+00
 Coeff-Com:  0.222D-03 0.279D-02-0.239D-02-0.398D-01-0.311D-01 0.804D-01
 Coeff-Com:  0.275D+00 0.715D+00
 Coeff:      0.222D-03 0.279D-02-0.239D-02-0.398D-01-0.311D-01 0.804D-01
 Coeff:      0.275D+00 0.715D+00
 Gap=     0.187 Goal=   None    Shift=    0.000
 RMSDP=2.48D-07 MaxDP=1.52D-05 DE=-4.59D-10 OVMax= 3.21D-06

 Cycle   9  Pass 1  IDiag  1:
 RMSU=  1.34D-07    CP:  1.00D+00  1.06D+00  1.03D+00  1.03D+00  1.24D+00
                    CP:  1.22D+00  1.30D+00  9.23D-01
 E= -1455.78555222621     Delta-E=        0.000000000013 Rises=F Damp=F
 DIIS: error= 1.30D-07 at cycle   9 NSaved=   9.
 NSaved= 9 IEnMin= 8 EnMin= -1455.78555222622     IErMin= 9 ErrMin= 1.30D-07
 ErrMax= 1.30D-07  0.00D+00 EMaxC= 1.00D-01 BMatC= 3.09D-12 BMatP= 2.81D-11
 IDIUse=1 WtCom= 1.00D+00 WtEn= 0.00D+00
 Coeff-Com: -0.171D-03 0.336D-02 0.108D-02-0.103D-01-0.196D-01-0.160D-01
 Coeff-Com:  0.596D-02 0.284D+00 0.751D+00
 Coeff:     -0.171D-03 0.336D-02 0.108D-02-0.103D-01-0.196D-01-0.160D-01
 Coeff:      0.596D-02 0.284D+00 0.751D+00
 Gap=     0.187 Goal=   None    Shift=    0.000
 RMSDP=9.49D-08 MaxDP=6.46D-06 DE= 1.27D-11 OVMax= 1.37D-06

 Cycle  10  Pass 1  IDiag  1:
 RMSU=  4.89D-08    CP:  1.00D+00  1.06D+00  1.03D+00  1.03D+00  1.25D+00
                    CP:  1.23D+00  1.32D+00  1.05D+00  1.12D+00
 E= -1455.78555222624     Delta-E=       -0.000000000030 Rises=F Damp=F
 DIIS: error= 2.16D-08 at cycle  10 NSaved=  10.
 NSaved=10 IEnMin=10 EnMin= -1455.78555222624     IErMin=10 ErrMin= 2.16D-08
 ErrMax= 2.16D-08  0.00D+00 EMaxC= 1.00D-01 BMatC= 2.93D-13 BMatP= 3.09D-12
 IDIUse=1 WtCom= 1.00D+00 WtEn= 0.00D+00
 Coeff-Com: -0.888D-04 0.986D-03 0.639D-03-0.292D-03-0.421D-02-0.124D-01
 Coeff-Com: -0.292D-01 0.344D-01 0.250D+00 0.760D+00
 Coeff:     -0.888D-04 0.986D-03 0.639D-03-0.292D-03-0.421D-02-0.124D-01
 Coeff:     -0.292D-01 0.344D-01 0.250D+00 0.760D+00
 Gap=     0.187 Goal=   None    Shift=    0.000
 RMSDP=3.50D-08 MaxDP=2.51D-06 DE=-3.05D-11 OVMax= 3.81D-07

 Cycle  11  Pass 1  IDiag  1:
 RMSU=  1.87D-08    CP:  1.00D+00  1.06D+00  1.03D+00  1.03D+00  1.25D+00
                    CP:  1.23D+00  1.32D+00  1.09D+00  1.24D+00  9.94D-01
 E= -1455.78555222625     Delta-E=       -0.000000000007 Rises=F Damp=F
 DIIS: error= 1.95D-08 at cycle  11 NSaved=  11.
 NSaved=11 IEnMin=11 EnMin= -1455.78555222625     IErMin=11 ErrMin= 1.95D-08
 ErrMax= 1.95D-08  0.00D+00 EMaxC= 1.00D-01 BMatC= 4.70D-14 BMatP= 2.93D-13
 IDIUse=1 WtCom= 1.00D+00 WtEn= 0.00D+00
 Coeff-Com:  0.637D-05-0.415D-03-0.235D-05 0.211D-02 0.314D-02-0.268D-03
 Coeff-Com: -0.123D-01-0.484D-01-0.795D-01 0.268D+00 0.868D+00
 Coeff:      0.637D-05-0.415D-03-0.235D-05 0.211D-02 0.314D-02-0.268D-03
 Coeff:     -0.123D-01-0.484D-01-0.795D-01 0.268D+00 0.868D+00
 Gap=     0.187 Goal=   None    Shift=    0.000
 RMSDP=2.08D-08 MaxDP=1.90D-06 DE=-6.82D-12 OVMax= 3.09D-07

 Cycle  12  Pass 1  IDiag  1:
 RMSU=  6.81D-09    CP:  1.00D+00  1.06D+00  1.03D+00  1.03D+00  1.26D+00
                    CP:  1.23D+00  1.32D+00  1.11D+00  1.28D+00  1.20D+00
                    CP:  9.08D-01
 E= -1455.78555222625     Delta-E=       -0.000000000005 Rises=F Damp=F
 DIIS: error= 5.71D-09 at cycle  12 NSaved=  12.
 NSaved=12 IEnMin=12 EnMin= -1455.78555222625     IErMin=12 ErrMin= 5.71D-09
 ErrMax= 5.71D-09  0.00D+00 EMaxC= 1.00D-01 BMatC= 7.61D-15 BMatP= 4.70D-14
 IDIUse=1 WtCom= 1.00D+00 WtEn= 0.00D+00
 Coeff-Com:  0.119D-04-0.278D-03-0.646D-04 0.900D-03 0.173D-02 0.100D-02
 Coeff-Com: -0.209D-02-0.227D-01-0.603D-01 0.261D-01 0.363D+00 0.693D+00
 Coeff:      0.119D-04-0.278D-03-0.646D-04 0.900D-03 0.173D-02 0.100D-02
 Coeff:     -0.209D-02-0.227D-01-0.603D-01 0.261D-01 0.363D+00 0.693D+00
 Gap=     0.187 Goal=   None    Shift=    0.000
 RMSDP=6.57D-09 MaxDP=4.80D-07 DE=-4.55D-12 OVMax= 5.66D-08

 SCF Done:  E(RM062X) =  -1455.78555223     A.U. after   12 cycles
            NFock= 12  Conv=0.66D-08     -V/T= 2.0027
 KE= 1.451821715626D+03 PE=-5.481809739644D+03 EE= 1.557833374316D+03
 Leave Link  502 at Mon Apr  4 13:54:39 2022, MaxMem=  1879048192 cpu:            1219.2 elap:             175.5
 (Enter /gpfs/software/gaussian16/sse4/tar/g16/l701.exe)
 ... and contract with generalized density number  0.
 Compute integral first derivatives.
 Leave Link  701 at Mon Apr  4 13:54:39 2022, MaxMem=  1879048192 cpu:               1.8 elap:               0.3
 (Enter /gpfs/software/gaussian16/sse4/tar/g16/l702.exe)
 L702 exits ... SP integral derivatives will be done elsewhere.
 Leave Link  702 at Mon Apr  4 13:54:40 2022, MaxMem=  1879048192 cpu:               0.2 elap:               0.0
 (Enter /gpfs/software/gaussian16/sse4/tar/g16/l703.exe)
 Integral derivatives from FoFJK, PRISM(SPDF).
 Compute integral first derivatives, UseDBF=F ICtDFT=           0.
 Calling FoFJK, ICntrl=      2127 FMM=F ISym2X=0 I1Cent= 0 IOpClX= 0 NMat=1 NMatS=1 NMatT=0.
 FoFJK:  IHMeth= 1 ICntrl=    2127 DoSepK=F KAlg= 0 I1Cent=           0 FoldK=F
 IRaf=         0 NMat=       1 IRICut=       1 DoRegI=T DoRafI=F ISym2E= 0 IDoP0=0 IntGTp=1.
 FoFCou: FMM=F IPFlag=           0 FMFlag=      100000 FMFlg1=         800
         NFxFlg=           0 DoJE=F BraDBF=F KetDBF=F FulRan=T
         wScrn=  0.000000 ICntrl=      2127 IOpCl=  0 I1Cent=           0 NGrid=           0
         NMat0=    1 NMatS0=      1 NMatT0=    0 NMatD0=    1 NMtDS0=    0 NMtDT0=    0
 Symmetry not used in FoFCou.
 Leave Link  703 at Mon Apr  4 13:55:15 2022, MaxMem=  1879048192 cpu:             245.6 elap:              35.4
 (Enter /gpfs/software/gaussian16/sse4/tar/g16/l716.exe)
 Dipole        =-4.70514422D+00 3.04480094D-01-1.42935886D-05
 ***** Axes restored to original set *****
 -------------------------------------------------------------------
 Center     Atomic                   Forces (Hartrees/Bohr)
 Number     Number              X              Y              Z
 -------------------------------------------------------------------
      1        6           0.000201863   -0.000426857    0.000016995
      2        6          -0.000139455    0.000277130   -0.000003128
      3        6           0.000195715    0.000159622   -0.000003556
      4        6          -0.000392344   -0.000138358   -0.000004183
      5        6           0.000218626   -0.000012007    0.000003527
      6        6           0.000043744    0.000072728   -0.000002189
      7        1           0.000021740   -0.000007097    0.000000016
      8        8          -0.000172189    0.000105749   -0.000007128
      9        1           0.000032445    0.000000233   -0.000000560
     10        6           0.000047244   -0.000108722    0.000000539
     11        6           0.000008517    0.000091995   -0.000000113
     12        6          -0.000102628    0.000014539   -0.000000194
     13        6           0.000014321   -0.000008726    0.000000079
     14        6          -0.000017262    0.000039624    0.000000080
     15        6          -0.000021334   -0.000052885   -0.000000091
     16       17           0.000016253    0.000035274    0.000000085
     17       17           0.000014347   -0.000024879   -0.000000097
     18        1          -0.000017934    0.000005796    0.000000024
     19        1           0.000034381   -0.000014483   -0.000000038
     20        1           0.000013949   -0.000008677   -0.000000069
 -------------------------------------------------------------------
 Cartesian Forces:  Max     0.000426857 RMS     0.000107788
 Leave Link  716 at Mon Apr  4 13:55:15 2022, MaxMem=  1879048192 cpu:               0.3 elap:               0.1
 (Enter /gpfs/software/gaussian16/sse4/tar/g16/l103.exe)

 GradGradGradGradGradGradGradGradGradGradGradGradGradGradGradGradGradGrad
 Berny optimization.
 Using GEDIIS/GDIIS optimizer.
 FormGI is forming the generalized inverse of G from B-inverse, IUseBI=4.
 Internal  Forces:  Max     0.000244607 RMS     0.000053209
 Search for a local minimum.
 Step number   7 out of a maximum of  108
 All quantities printed in internal units (Hartrees-Bohrs-Radians)
 RMS Force = .53209D-04 SwitMx=.10000D-02 MixMth= 2
 Mixed Optimization -- En-DIIS/RFO-DIIS
 Swapping is turned off.
 Update second derivatives using D2CorX and points    1    2    3    4    5
                                                      6    7
 DE= -3.40D-06 DEPred=-2.74D-06 R= 1.24D+00
 TightC=F SS=  1.41D+00  RLast= 6.10D-03 DXNew= 9.7184D-01 1.8302D-02
 Trust test= 1.24D+00 RLast= 6.10D-03 DXMaxT set to 5.78D-01
 ITU=  1  1  1  1  1  1  0
     Eigenvalues ---    0.00926   0.01568   0.01631   0.01976   0.01998
     Eigenvalues ---    0.02007   0.02015   0.02020   0.02035   0.02062
     Eigenvalues ---    0.02068   0.02089   0.02096   0.02106   0.02135
     Eigenvalues ---    0.02149   0.02176   0.09392   0.15578   0.16000
     Eigenvalues ---    0.16007   0.16040   0.16933   0.21282   0.22377
     Eigenvalues ---    0.22614   0.23517   0.24738   0.24997   0.25005
     Eigenvalues ---    0.25015   0.25321   0.25519   0.32255   0.32780
     Eigenvalues ---    0.33284   0.34833   0.34918   0.35207   0.35263
     Eigenvalues ---    0.35718   0.40410   0.41075   0.41470   0.42341
     Eigenvalues ---    0.43743   0.43960   0.44480   0.45469   0.46242
     Eigenvalues ---    0.47304   0.48152   0.73223   0.80494
 En-DIIS/RFO-DIIS/Sim-DIIS IScMMF=       -3 using points:     7    6    5    4
 RFO step:  Lambda=-1.14995126D-06.
 NNeg= 0 NGDIIS= 4 SimSw=  2.50D-01 Rises=F DC= -3.40D-06 SmlDif=  1.00D-05
 NRisDI= 0 DoIntr=F SqrtH=F CThrHd= 10.0 CDAdj=  3.0
 RMS Error=  0.2910137880D-03 NUsed= 4 OKEnD=F EnDIS=F
 InvSVX:  RCond= 2.44D-07 Info=           0 Equed=N FErr=  4.20D-14 BErr=  7.51D-17
 DidBck=F Rises=F RFO-DIIS coefs:    1.42642   -0.41783   -0.04214    0.03356
 Iteration  1 RMS(Cart)=  0.00030359 RMS(Int)=  0.00000021
 Iteration  2 RMS(Cart)=  0.00000028 RMS(Int)=  0.00000012
 ITry= 1 IFail=0 DXMaxC= 1.61D-03 DCOld= 1.00D+10 DXMaxT= 5.78D-01 DXLimC= 3.00D+00 Rises=F
 Variable       Old X    -DE/DX   Delta X   Delta X   Delta X     New X
                                 (Linear)    (Quad)   (Total)
    R1        2.79276  -0.00023   0.00032  -0.00051  -0.00018   2.79257
    R2        2.74359   0.00002  -0.00063   0.00036  -0.00027   2.74332
    R3        2.31924   0.00020   0.00037  -0.00001   0.00036   2.31959
    R4        2.60866   0.00009   0.00001   0.00004   0.00005   2.60871
    R5        2.05161  -0.00003  -0.00016   0.00004  -0.00011   2.05149
    R6        2.33588  -0.00011   0.00017  -0.00032  -0.00015   2.33573
    R7        2.65929  -0.00006  -0.00079   0.00026  -0.00053   2.65877
    R8        2.69436  -0.00003   0.00021   0.00001   0.00022   2.69457
    R9        2.73246   0.00001  -0.00010   0.00014   0.00003   2.73249
   R10        2.05472   0.00000  -0.00014   0.00012  -0.00003   2.05470
   R11        2.66023  -0.00006  -0.00013  -0.00003  -0.00015   2.66008
   R12        2.66656  -0.00006  -0.00005  -0.00002  -0.00006   2.66649
   R13        2.61875  -0.00001   0.00001   0.00002   0.00003   2.61878
   R14        2.04393  -0.00001  -0.00000  -0.00002  -0.00002   2.04391
   R15        2.60985  -0.00000  -0.00011   0.00009  -0.00002   2.60983
   R16        2.04847  -0.00001   0.00001  -0.00003  -0.00002   2.04845
   R17        2.63312  -0.00001   0.00011  -0.00007   0.00004   2.63316
   R18        2.04739  -0.00001  -0.00004   0.00000  -0.00003   2.04736
   R19        2.62980  -0.00001  -0.00018   0.00011  -0.00007   2.62974
   R20        3.29816   0.00003  -0.00016   0.00013  -0.00003   3.29813
   R21        3.30350  -0.00004   0.00001  -0.00009  -0.00008   3.30343
    A1        1.80485   0.00005   0.00058   0.00007   0.00065   1.80550
    A2        2.18260  -0.00004  -0.00061   0.00006  -0.00055   2.18204
    A3        2.29574  -0.00001   0.00003  -0.00012  -0.00010   2.29564
    A4        2.19694   0.00000  -0.00029   0.00013  -0.00016   2.19678
    A5        1.99491   0.00001  -0.00034   0.00028  -0.00006   1.99485
    A6        2.09134  -0.00001   0.00062  -0.00040   0.00022   2.09156
    A7        2.27014  -0.00017  -0.00108  -0.00042  -0.00150   2.26863
    A8        2.24719   0.00024   0.00120   0.00055   0.00176   2.24895
    A9        1.87649  -0.00017  -0.00035  -0.00047  -0.00082   1.87567
   A10        2.20158   0.00011   0.00041   0.00024   0.00066   2.20224
   A11        2.20511   0.00005  -0.00006   0.00022   0.00016   2.20528
   A12        2.17077   0.00004  -0.00007   0.00014   0.00007   2.17084
   A13        2.03831   0.00000   0.00036  -0.00014   0.00022   2.03852
   A14        2.07411  -0.00004  -0.00029   0.00000  -0.00029   2.07382
   A15        2.14913   0.00002   0.00004   0.00008   0.00012   2.14925
   A16        2.09958  -0.00003  -0.00000  -0.00012  -0.00012   2.09946
   A17        2.03448   0.00001  -0.00004   0.00004  -0.00000   2.03447
   A18        2.11797   0.00001   0.00002   0.00001   0.00003   2.11800
   A19        2.10590   0.00001   0.00001   0.00008   0.00009   2.10599
   A20        2.05931  -0.00002  -0.00003  -0.00009  -0.00012   2.05919
   A21        2.12682  -0.00000   0.00003  -0.00002   0.00001   2.12683
   A22        2.06382   0.00004   0.00014   0.00013   0.00027   2.06409
   A23        2.09254  -0.00003  -0.00017  -0.00011  -0.00028   2.09227
   A24        2.10659  -0.00000   0.00003  -0.00002   0.00001   2.10660
   A25        2.10392  -0.00001  -0.00014   0.00003  -0.00011   2.10381
   A26        2.07267   0.00001   0.00011  -0.00000   0.00010   2.07277
   A27        2.06676  -0.00001  -0.00011   0.00005  -0.00006   2.06670
   A28        2.08664   0.00003   0.00006   0.00003   0.00008   2.08672
   A29        2.12979  -0.00002   0.00005  -0.00007  -0.00002   2.12977
   A30        2.11375  -0.00001   0.00007  -0.00006   0.00001   2.11376
   A31        2.06676   0.00003  -0.00002   0.00006   0.00005   2.06681
   A32        2.10268  -0.00001  -0.00005  -0.00000  -0.00006   2.10262
    D1       -0.00006   0.00000  -0.00003   0.00026   0.00023   0.00017
    D2        3.14153   0.00000  -0.00003   0.00025   0.00021  -3.14144
    D3       -3.14152  -0.00000   0.00004  -0.00029  -0.00025   3.14141
    D4        0.00007  -0.00000   0.00004  -0.00030  -0.00026  -0.00019
    D5        0.00006  -0.00000   0.00004  -0.00028  -0.00024  -0.00018
    D6        3.14151   0.00000  -0.00004   0.00032   0.00028  -3.14139
    D7        0.00002  -0.00000   0.00001  -0.00007  -0.00006  -0.00004
    D8       -3.14157  -0.00000   0.00001  -0.00009  -0.00008   3.14153
    D9       -3.14158  -0.00000   0.00001  -0.00005  -0.00005   3.14156
   D10        0.00002  -0.00000   0.00001  -0.00007  -0.00006  -0.00005
   D11       -0.00001   0.00000  -0.00001   0.00008   0.00007   0.00005
   D12       -0.00004   0.00000  -0.00002   0.00016   0.00014   0.00010
   D13        3.14158   0.00000  -0.00000   0.00004   0.00003  -3.14157
   D14        0.00004  -0.00000   0.00002  -0.00015  -0.00013  -0.00010
   D15       -3.14156  -0.00000   0.00002  -0.00013  -0.00012   3.14151
   D16       -3.14159  -0.00000   0.00000  -0.00003  -0.00003   3.14157
   D17        0.00000  -0.00000   0.00000  -0.00001  -0.00001  -0.00001
   D18        3.14158   0.00000  -0.00002   0.00010   0.00008  -3.14152
   D19       -0.00001   0.00000  -0.00002   0.00008   0.00007   0.00006
   D20        0.00002  -0.00000   0.00000  -0.00005  -0.00004  -0.00002
   D21       -3.14157  -0.00000   0.00000  -0.00006  -0.00006   3.14156
   D22       -3.14159  -0.00000   0.00000  -0.00001  -0.00001   3.14159
   D23        0.00000  -0.00000  -0.00000  -0.00001  -0.00001  -0.00000
   D24        0.00000   0.00000  -0.00000   0.00001   0.00000   0.00001
   D25       -3.14159   0.00000  -0.00000   0.00001   0.00001  -3.14159
   D26        3.14159   0.00000  -0.00000   0.00001   0.00000  -3.14159
   D27       -0.00000   0.00000  -0.00000   0.00001   0.00001   0.00000
   D28        0.00000  -0.00000   0.00000  -0.00001  -0.00001  -0.00001
   D29       -3.14159  -0.00000   0.00000  -0.00001  -0.00000   3.14159
   D30       -0.00000  -0.00000   0.00000  -0.00000  -0.00000  -0.00000
   D31       -3.14159  -0.00000   0.00000  -0.00000  -0.00000   3.14159
   D32        3.14159  -0.00000   0.00000  -0.00000  -0.00000   3.14159
   D33       -0.00000  -0.00000   0.00000  -0.00000  -0.00000  -0.00000
   D34       -0.00000   0.00000  -0.00000   0.00000   0.00000   0.00000
   D35        3.14159   0.00000  -0.00000   0.00000   0.00000  -3.14159
   D36        3.14159   0.00000  -0.00000   0.00000   0.00000  -3.14159
   D37       -0.00000   0.00000  -0.00000   0.00000   0.00000   0.00000
   D38        0.00000  -0.00000  -0.00000  -0.00000  -0.00000   0.00000
   D39       -3.14159  -0.00000   0.00000  -0.00000  -0.00000   3.14159
   D40        3.14159   0.00000  -0.00000   0.00000   0.00000  -3.14159
   D41        0.00000  -0.00000   0.00000  -0.00000  -0.00000  -0.00000
   D42       -0.00000  -0.00000   0.00000  -0.00000  -0.00000  -0.00000
   D43        3.14159  -0.00000   0.00000  -0.00000  -0.00000   3.14159
   D44        3.14159   0.00000  -0.00000   0.00000   0.00000  -3.14159
   D45       -0.00000   0.00000   0.00000   0.00000   0.00000   0.00000
         Item               Value     Threshold  Converged?
 Maximum Force            0.000245     0.000450     YES
 RMS     Force            0.000053     0.000300     YES
 Maximum Displacement     0.001614     0.001800     YES
 RMS     Displacement     0.000304     0.001200     YES
 Predicted change in Energy=-5.731462D-07
 Optimization completed.
    -- Stationary point found.
                           ----------------------------
                           !   Optimized Parameters   !
                           ! (Angstroms and Degrees)  !
 --------------------------                            --------------------------
 ! Name  Definition              Value          Derivative Info.                !
 --------------------------------------------------------------------------------
 ! R1    R(1,2)                  1.4779         -DE/DX =   -0.0002              !
 ! R2    R(1,3)                  1.4518         -DE/DX =    0.0                 !
 ! R3    R(1,8)                  1.2273         -DE/DX =    0.0002              !
 ! R4    R(2,6)                  1.3804         -DE/DX =    0.0001              !
 ! R5    R(2,9)                  1.0857         -DE/DX =    0.0                 !
 ! R6    R(3,4)                  1.2361         -DE/DX =   -0.0001              !
 ! R7    R(4,5)                  1.4072         -DE/DX =   -0.0001              !
 ! R8    R(5,6)                  1.4258         -DE/DX =    0.0                 !
 ! R9    R(5,10)                 1.446          -DE/DX =    0.0                 !
 ! R10   R(6,7)                  1.0873         -DE/DX =    0.0                 !
 ! R11   R(10,11)                1.4077         -DE/DX =   -0.0001              !
 ! R12   R(10,12)                1.4111         -DE/DX =   -0.0001              !
 ! R13   R(11,15)                1.3858         -DE/DX =    0.0                 !
 ! R14   R(11,20)                1.0816         -DE/DX =    0.0                 !
 ! R15   R(12,13)                1.3811         -DE/DX =    0.0                 !
 ! R16   R(12,19)                1.084          -DE/DX =    0.0                 !
 ! R17   R(13,14)                1.3934         -DE/DX =    0.0                 !
 ! R18   R(13,18)                1.0834         -DE/DX =    0.0                 !
 ! R19   R(14,15)                1.3916         -DE/DX =    0.0                 !
 ! R20   R(14,17)                1.7453         -DE/DX =    0.0                 !
 ! R21   R(15,16)                1.7481         -DE/DX =    0.0                 !
 ! A1    A(2,1,3)              103.4104         -DE/DX =    0.0001              !
 ! A2    A(2,1,8)              125.0536         -DE/DX =    0.0                 !
 ! A3    A(3,1,8)              131.536          -DE/DX =    0.0                 !
 ! A4    A(1,2,6)              125.8751         -DE/DX =    0.0                 !
 ! A5    A(1,2,9)              114.2997         -DE/DX =    0.0                 !
 ! A6    A(6,2,9)              119.8252         -DE/DX =    0.0                 !
 ! A7    A(1,3,4)              130.0692         -DE/DX =   -0.0002              !
 ! A8    A(3,4,5)              128.7544         -DE/DX =    0.0002              !
 ! A9    A(4,5,6)              107.5149         -DE/DX =   -0.0002              !
 ! A10   A(4,5,10)             126.1415         -DE/DX =    0.0001              !
 ! A11   A(6,5,10)             126.3437         -DE/DX =    0.0001              !
 ! A12   A(2,6,5)              124.3759         -DE/DX =    0.0                 !
 ! A13   A(2,6,7)              116.7865         -DE/DX =    0.0                 !
 ! A14   A(5,6,7)              118.8376         -DE/DX =    0.0                 !
 ! A15   A(5,10,11)            123.1363         -DE/DX =    0.0                 !
 ! A16   A(5,10,12)            120.2969         -DE/DX =    0.0                 !
 ! A17   A(11,10,12)           116.5669         -DE/DX =    0.0                 !
 ! A18   A(10,11,15)           121.351          -DE/DX =    0.0                 !
 ! A19   A(10,11,20)           120.6594         -DE/DX =    0.0                 !
 ! A20   A(15,11,20)           117.9896         -DE/DX =    0.0                 !
 ! A21   A(10,12,13)           121.858          -DE/DX =    0.0                 !
 ! A22   A(10,12,19)           118.248          -DE/DX =    0.0                 !
 ! A23   A(13,12,19)           119.894          -DE/DX =    0.0                 !
 ! A24   A(12,13,14)           120.6989         -DE/DX =    0.0                 !
 ! A25   A(12,13,18)           120.546          -DE/DX =    0.0                 !
 ! A26   A(14,13,18)           118.7551         -DE/DX =    0.0                 !
 ! A27   A(13,14,15)           118.4164         -DE/DX =    0.0                 !
 ! A28   A(13,14,17)           119.5555         -DE/DX =    0.0                 !
 ! A29   A(15,14,17)           122.0281         -DE/DX =    0.0                 !
 ! A30   A(11,15,14)           121.1088         -DE/DX =    0.0                 !
 ! A31   A(11,15,16)           118.4167         -DE/DX =    0.0                 !
 ! A32   A(14,15,16)           120.4746         -DE/DX =    0.0                 !
 ! D1    D(3,1,2,6)             -0.0035         -DE/DX =    0.0                 !
 ! D2    D(3,1,2,9)           -180.0033         -DE/DX =    0.0                 !
 ! D3    D(8,1,2,6)            180.0039         -DE/DX =    0.0                 !
 ! D4    D(8,1,2,9)              0.0041         -DE/DX =    0.0                 !
 ! D5    D(2,1,3,4)              0.0036         -DE/DX =    0.0                 !
 ! D6    D(8,1,3,4)           -180.0045         -DE/DX =    0.0                 !
 ! D7    D(1,2,6,5)              0.0009         -DE/DX =    0.0                 !
 ! D8    D(1,2,6,7)            180.0011         -DE/DX =    0.0                 !
 ! D9    D(9,2,6,5)            180.0008         -DE/DX =    0.0                 !
 ! D10   D(9,2,6,7)              0.0009         -DE/DX =    0.0                 !
 ! D11   D(1,3,4,5)             -0.0009         -DE/DX =    0.0                 !
 ! D12   D(3,4,5,6)             -0.0023         -DE/DX =    0.0                 !
 ! D13   D(3,4,5,10)          -180.0006         -DE/DX =    0.0                 !
 ! D14   D(4,5,6,2)              0.0021         -DE/DX =    0.0                 !
 ! D15   D(4,5,6,7)            180.002          -DE/DX =    0.0                 !
 ! D16   D(10,5,6,2)           180.0004         -DE/DX =    0.0                 !
 ! D17   D(10,5,6,7)             0.0003         -DE/DX =    0.0                 !
 ! D18   D(4,5,10,11)         -180.0006         -DE/DX =    0.0                 !
 ! D19   D(4,5,10,12)           -0.0005         -DE/DX =    0.0                 !
 ! D20   D(6,5,10,11)            0.0014         -DE/DX =    0.0                 !
 ! D21   D(6,5,10,12)          180.0015         -DE/DX =    0.0                 !
 ! D22   D(5,10,11,15)         180.0002         -DE/DX =    0.0                 !
 ! D23   D(5,10,11,20)           0.0002         -DE/DX =    0.0                 !
 ! D24   D(12,10,11,15)          0.0            -DE/DX =    0.0                 !
 ! D25   D(12,10,11,20)       -179.9999         -DE/DX =    0.0                 !
 ! D26   D(5,10,12,13)        -180.0001         -DE/DX =    0.0                 !
 ! D27   D(5,10,12,19)          -0.0001         -DE/DX =    0.0                 !
 ! D28   D(11,10,12,13)          0.0            -DE/DX =    0.0                 !
 ! D29   D(11,10,12,19)        180.0            -DE/DX =    0.0                 !
 ! D30   D(10,11,15,14)          0.0            -DE/DX =    0.0                 !
 ! D31   D(10,11,15,16)        180.0            -DE/DX =    0.0                 !
 ! D32   D(20,11,15,14)        179.9999         -DE/DX =    0.0                 !
 ! D33   D(20,11,15,16)         -0.0001         -DE/DX =    0.0                 !
 ! D34   D(10,12,13,14)         -0.0001         -DE/DX =    0.0                 !
 ! D35   D(10,12,13,18)       -180.0            -DE/DX =    0.0                 !
 ! D36   D(19,12,13,14)       -180.0001         -DE/DX =    0.0                 !
 ! D37   D(19,12,13,18)          0.0            -DE/DX =    0.0                 !
 ! D38   D(12,13,14,15)          0.0001         -DE/DX =    0.0                 !
 ! D39   D(12,13,14,17)        180.0001         -DE/DX =    0.0                 !
 ! D40   D(18,13,14,15)       -180.0            -DE/DX =    0.0                 !
 ! D41   D(18,13,14,17)          0.0            -DE/DX =    0.0                 !
 ! D42   D(13,14,15,11)          0.0            -DE/DX =    0.0                 !
 ! D43   D(13,14,15,16)        180.0            -DE/DX =    0.0                 !
 ! D44   D(17,14,15,11)       -180.0001         -DE/DX =    0.0                 !
 ! D45   D(17,14,15,16)         -0.0001         -DE/DX =    0.0                 !
 --------------------------------------------------------------------------------
 Lowest energy point so far.  Saving SCF results.
 Largest change from initial coordinates is atom    3       0.015 Angstoms.
 GradGradGradGradGradGradGradGradGradGradGradGradGradGradGradGradGradGrad

 Leave Link  103 at Mon Apr  4 13:55:15 2022, MaxMem=  1879048192 cpu:               0.3 elap:               0.1
 (Enter /gpfs/software/gaussian16/sse4/tar/g16/l202.exe)
                          Input orientation:                          
 ---------------------------------------------------------------------
 Center     Atomic      Atomic             Coordinates (Angstroms)
 Number     Number       Type             X           Y           Z
 ---------------------------------------------------------------------
      1          6           0       -6.069932    2.500028   -0.001804
      2          6           0       -6.093918    1.022361   -0.004171
      3          6           0       -4.652394    2.813781   -0.001098
      4          6           0       -3.671083    2.062147   -0.002220
      5          6           0       -3.639056    0.655275   -0.004538
      6          6           0       -4.988628    0.195346   -0.005404
      7          1           0       -5.177787   -0.875384   -0.007152
      8          8           0       -7.063037    3.221124   -0.000662
      9          1           0       -7.090518    0.591719   -0.004946
     10          6           0       -2.452250   -0.170723   -0.005769
     11          6           0       -2.494039   -1.577837   -0.008082
     12          6           0       -1.171982    0.422627   -0.004660
     13          6           0       -0.017356   -0.335133   -0.005781
     14          6           0       -0.080012   -1.727109   -0.008071
     15          6           0       -1.332510   -2.333645   -0.009199
     16         17           0       -1.473787   -4.076064   -0.012072
     17         17           0        1.397951   -2.655410   -0.009435
     18          1           0        0.954948    0.142832   -0.004894
     19          1           0       -1.108029    1.504741   -0.002878
     20          1           0       -3.440409   -2.101516   -0.009043
 ---------------------------------------------------------------------
                    Distance matrix (angstroms):
                    1          2          3          4          5
     1  C    0.000000
     2  C    1.477864   0.000000
     3  C    1.451846   2.299389   0.000000
     4  C    2.438487   2.636530   1.236093   0.000000
     5  C    3.051603   2.482156   2.384536   1.407238   0.000000
     6  C    2.545740   1.380443   2.639939   2.284925   1.425792
     7  H    3.491326   2.107307   3.726394   3.301404   2.170396
     8  O    1.227289   2.402865   2.444817   3.584492   4.278696
     9  H    2.164081   1.085663   3.298791   3.722190   3.452047
    10  C    4.496727   3.832128   3.707819   2.543871   1.445955
    11  C    5.423655   4.440740   4.893348   3.825565   2.509555
    12  C    5.320293   4.958340   4.222665   2.988903   2.478019
    13  C    6.683699   6.226347   5.603504   4.369976   3.754680
    14  C    7.331295   6.612615   6.444099   5.220564   4.282822
    15  C    6.768133   5.825273   6.125168   4.979152   3.775423
    16  Cl   8.023070   6.880379   7.587729   6.519650   5.203270
    17  Cl   9.074574   8.345905   8.155906   6.924630   6.027612
    18  H    7.409813   7.103526   6.210979   5.008387   4.622496
    19  H    5.060739   5.009170   3.778374   2.622966   2.669774
    20  H    5.299873   4.098749   5.062521   4.170054   2.763943
                    6          7          8          9         10
     6  C    0.000000
     7  H    1.087311   0.000000
     8  O    3.668587   4.509500   0.000000
     9  H    2.138937   2.410589   2.629551   0.000000
    10  C    2.562659   2.815155   5.723986   4.700516   0.000000
    11  C    3.060581   2.774156   6.626146   5.082775   1.407735
    12  C    3.823408   4.210856   6.521973   5.920951   1.411082
    13  C    4.999496   5.188633   7.892313   7.133630   2.440438
    14  C    5.271656   5.168437   8.558488   7.384048   2.837227
    15  C    4.445560   4.112503   7.980881   6.458516   2.435582
    16  Cl   5.531645   4.895303   9.191779   7.303144   4.026055
    17  Cl   6.993942   6.812402  10.301556   9.088343   4.582328
    18  H    5.943808   6.216687   8.588596   8.057979   3.421595
    19  H    4.095555   4.714651   6.197426   6.051759   2.148050
    20  H    2.769941   2.126472   6.438478   4.536169   2.168970
                   11         12         13         14         15
    11  C    0.000000
    12  C    2.397854   0.000000
    13  C    2.770971   1.381073   0.000000
    14  C    2.418638   2.411178   1.393388   0.000000
    15  C    1.385784   2.760947   2.392424   1.391632   0.000000
    16  Cl   2.698531   4.508810   4.014449   2.731339   1.748140
    17  Cl   4.038410   4.009850   2.717866   1.745313   2.749355
    18  H    3.854377   2.145254   1.083432   2.137249   3.371264
    19  H    3.379842   1.084003   2.138858   3.391416   3.844950
    20  H    1.081599   3.393682   3.851936   3.381190   2.120641
                   16         17         18         19         20
    16  Cl   0.000000
    17  Cl   3.203926   0.000000
    18  H    4.868048   2.833096   0.000000
    19  H    5.592785   4.856628   2.471978   0.000000
    20  H    2.786835   4.869961   4.935208   4.294778   0.000000
 Stoichiometry    C12H5Cl2O(1-)
 Framework group  C1[X(C12H5Cl2O)]
 Deg. of freedom    54
 Full point group                 C1      NOp   1
 RotChk:  IX=0 Diff= 7.10D-16
 Largest Abelian subgroup         C1      NOp   1
 Largest concise Abelian subgroup C1      NOp   1
                         Standard orientation:                         
 ---------------------------------------------------------------------
 Center     Atomic      Atomic             Coordinates (Angstroms)
 Number     Number       Type             X           Y           Z
 ---------------------------------------------------------------------
      1          6           0        4.735369    0.000540   -0.000047
      2          6           0        3.794407    1.140133    0.000010
      3          6           0        3.860755   -1.158299   -0.000002
      4          6           0        2.626386   -1.223553    0.000008
      5          6           0        1.688772   -0.174173   -0.000006
      6          6           0        2.416798    1.051739    0.000020
      7          1           0        1.865636    1.989004    0.000047
      8          8           0        5.958886    0.096681    0.000014
      9          1           0        4.272949    2.114639    0.000045
     10          6           0        0.249815   -0.316255   -0.000006
     11          6           0       -0.631805    0.781226   -0.000007
     12          6           0       -0.338884   -1.598669   -0.000001
     13          6           0       -1.709067   -1.771770    0.000001
     14          6           0       -2.564988   -0.672257    0.000001
     15          6           0       -2.005971    0.602160   -0.000004
     16         17           0       -3.029573    2.019281   -0.000006
     17         17           0       -4.291828   -0.925521    0.000006
     18          1           0       -2.138408   -2.766502    0.000004
     19          1           0        0.314908   -2.463319    0.000000
     20          1           0       -0.251867    1.793897   -0.000012
 ---------------------------------------------------------------------
 Rotational constants (GHZ):           1.4521491           0.1992533           0.1752120
 Leave Link  202 at Mon Apr  4 13:55:15 2022, MaxMem=  1879048192 cpu:               0.1 elap:               0.0
 (Enter /gpfs/software/gaussian16/sse4/tar/g16/l601.exe)
 Copying SCF densities to generalized density rwf, IOpCl= 0 IROHF=0.

 **********************************************************************

            Population analysis using the SCF density.

 **********************************************************************

 Orbital symmetries:
       Occupied  (A) (A) (A) (A) (A) (A) (A) (A) (A) (A) (A) (A)
                 (A) (A) (A) (A) (A) (A) (A) (A) (A) (A) (A) (A)
                 (A) (A) (A) (A) (A) (A) (A) (A) (A) (A) (A) (A)
                 (A) (A) (A) (A) (A) (A) (A) (A) (A) (A) (A) (A)
                 (A) (A) (A) (A) (A) (A) (A) (A) (A) (A) (A) (A)
       Virtual   (A) (A) (A) (A) (A) (A) (A) (A) (A) (A) (A) (A)
                 (A) (A) (A) (A) (A) (A) (A) (A) (A) (A) (A) (A)
                 (A) (A) (A) (A) (A) (A) (A) (A) (A) (A) (A) (A)
                 (A) (A) (A) (A) (A) (A) (A) (A) (A) (A) (A) (A)
                 (A) (A) (A) (A) (A) (A) (A) (A) (A) (A) (A) (A)
                 (A) (A) (A) (A) (A) (A) (A) (A) (A) (A) (A) (A)
                 (A) (A) (A) (A) (A) (A) (A) (A) (A) (A) (A) (A)
                 (A) (A) (A) (A) (A) (A) (A) (A) (A) (A) (A) (A)
                 (A) (A) (A) (A) (A) (A) (A) (A) (A) (A) (A) (A)
                 (A) (A) (A) (A) (A) (A) (A) (A) (A) (A) (A) (A)
                 (A) (A) (A) (A) (A) (A) (A) (A) (A) (A) (A) (A)
                 (A) (A) (A) (A) (A) (A) (A) (A) (A) (A) (A) (A)
                 (A) (A) (A) (A) (A) (A) (A) (A) (A) (A) (A) (A)
                 (A) (A) (A) (A) (A) (A) (A) (A) (A) (A) (A) (A)
                 (A) (A) (A) (A) (A) (A) (A) (A) (A) (A) (A) (A)
                 (A) (A) (A) (A) (A) (A) (A) (A) (A) (A) (A) (A)
                 (A) (A) (A) (A) (A) (A) (A) (A) (A) (A) (A) (A)
                 (A) (A) (A) (A) (A) (A) (A) (A) (A) (A) (A) (A)
                 (A) (A) (A) (A) (A) (A) (A) (A) (A) (A) (A) (A)
                 (A) (A) (A) (A) (A) (A) (A) (A) (A) (A) (A) (A)
                 (A) (A) (A) (A) (A) (A) (A) (A) (A) (A) (A) (A)
                 (A) (A) (A) (A) (A) (A) (A) (A) (A) (A) (A) (A)
                 (A) (A) (A) (A) (A) (A) (A) (A) (A) (A) (A) (A)
                 (A) (A) (A) (A) (A) (A) (A) (A) (A) (A) (A) (A)
                 (A) (A) (A) (A) (A) (A) (A) (A) (A) (A) (A) (A)
                 (A) (A) (A) (A) (A) (A) (A) (A) (A) (A) (A) (A)
 The electronic state is 1-A.
 Alpha  occ. eigenvalues -- -102.59039-102.58960 -19.43774 -10.51984 -10.51066
 Alpha  occ. eigenvalues --  -10.48726 -10.46244 -10.46081 -10.45274 -10.44544
 Alpha  occ. eigenvalues --  -10.42605 -10.42366 -10.40302 -10.40044 -10.39532
 Alpha  occ. eigenvalues --   -9.73299  -9.73235  -7.45807  -7.45742  -7.45144
 Alpha  occ. eigenvalues --   -7.45140  -7.45083  -7.45068  -0.99186  -0.92411
 Alpha  occ. eigenvalues --   -0.86522  -0.85057  -0.81559  -0.75234  -0.73580
 Alpha  occ. eigenvalues --   -0.69596  -0.67010  -0.61038  -0.58435  -0.53108
 Alpha  occ. eigenvalues --   -0.51673  -0.48828  -0.45722  -0.44193  -0.42067
 Alpha  occ. eigenvalues --   -0.40464  -0.39503  -0.38923  -0.37687  -0.35323
 Alpha  occ. eigenvalues --   -0.34149  -0.33549  -0.32350  -0.32116  -0.31316
 Alpha  occ. eigenvalues --   -0.30642  -0.29937  -0.28199  -0.26669  -0.21490
 Alpha  occ. eigenvalues --   -0.20199  -0.18551  -0.18144  -0.17790  -0.09477
 Alpha virt. eigenvalues --    0.09245   0.09585   0.10050   0.10601   0.10728
 Alpha virt. eigenvalues --    0.10908   0.12647   0.13802   0.14555   0.14705
 Alpha virt. eigenvalues --    0.15085   0.15661   0.16207   0.16582   0.17211
 Alpha virt. eigenvalues --    0.17518   0.18213   0.18236   0.18601   0.18803
 Alpha virt. eigenvalues --    0.19416   0.20250   0.20496   0.20586   0.21685
 Alpha virt. eigenvalues --    0.21757   0.22085   0.22415   0.23417   0.24344
 Alpha virt. eigenvalues --    0.24602   0.24929   0.25773   0.26245   0.27217
 Alpha virt. eigenvalues --    0.27581   0.27846   0.28456   0.28497   0.29044
 Alpha virt. eigenvalues --    0.29383   0.29595   0.29849   0.30608   0.30798
 Alpha virt. eigenvalues --    0.31017   0.31110   0.31681   0.33023   0.33488
 Alpha virt. eigenvalues --    0.33578   0.33979   0.34458   0.35499   0.35864
 Alpha virt. eigenvalues --    0.37022   0.37549   0.38049   0.39491   0.39770
 Alpha virt. eigenvalues --    0.40032   0.40759   0.41441   0.42473   0.43186
 Alpha virt. eigenvalues --    0.43604   0.43913   0.44790   0.45850   0.46153
 Alpha virt. eigenvalues --    0.46612   0.47528   0.48730   0.49012   0.50298
 Alpha virt. eigenvalues --    0.51180   0.54765   0.55181   0.55395   0.55801
 Alpha virt. eigenvalues --    0.57115   0.58062   0.59113   0.59236   0.60827
 Alpha virt. eigenvalues --    0.62541   0.63988   0.65196   0.65922   0.68870
 Alpha virt. eigenvalues --    0.69080   0.69804   0.70032   0.70979   0.71670
 Alpha virt. eigenvalues --    0.72184   0.73484   0.74459   0.75061   0.75236
 Alpha virt. eigenvalues --    0.75963   0.77830   0.78833   0.78871   0.80239
 Alpha virt. eigenvalues --    0.80974   0.81728   0.82058   0.82971   0.84097
 Alpha virt. eigenvalues --    0.84541   0.85142   0.85724   0.86149   0.89029
 Alpha virt. eigenvalues --    0.90174   0.91302   0.93962   0.94315   0.94530
 Alpha virt. eigenvalues --    0.94672   0.97766   0.98127   0.98930   0.99465
 Alpha virt. eigenvalues --    1.00614   1.01983   1.01997   1.02306   1.03180
 Alpha virt. eigenvalues --    1.03989   1.05400   1.05849   1.07053   1.07054
 Alpha virt. eigenvalues --    1.08061   1.08392   1.08809   1.09699   1.10098
 Alpha virt. eigenvalues --    1.11390   1.13376   1.14091   1.14654   1.15951
 Alpha virt. eigenvalues --    1.17021   1.20201   1.21005   1.22278   1.24426
 Alpha virt. eigenvalues --    1.25256   1.26475   1.26885   1.27852   1.31713
 Alpha virt. eigenvalues --    1.32215   1.32754   1.37383   1.39433   1.40116
 Alpha virt. eigenvalues --    1.40188   1.41224   1.42315   1.43238   1.44421
 Alpha virt. eigenvalues --    1.46496   1.46840   1.47113   1.49112   1.50588
 Alpha virt. eigenvalues --    1.62272   1.62495   1.64126   1.65827   1.69702
 Alpha virt. eigenvalues --    1.70605   1.71298   1.72683   1.73121   1.75694
 Alpha virt. eigenvalues --    1.77215   1.79393   1.79716   1.83180   1.83927
 Alpha virt. eigenvalues --    1.85132   1.89311   1.90113   1.90975   1.91434
 Alpha virt. eigenvalues --    1.94985   1.95348   1.98327   1.98502   2.01323
 Alpha virt. eigenvalues --    2.02346   2.04278   2.05825   2.07071   2.07914
 Alpha virt. eigenvalues --    2.10186   2.11733   2.11776   2.12162   2.16451
 Alpha virt. eigenvalues --    2.16677   2.19548   2.19722   2.21099   2.22902
 Alpha virt. eigenvalues --    2.27212   2.28696   2.32439   2.37030   2.37441
 Alpha virt. eigenvalues --    2.40391   2.41401   2.42651   2.42701   2.48412
 Alpha virt. eigenvalues --    2.48635   2.50938   2.54881   2.55493   2.55781
 Alpha virt. eigenvalues --    2.59348   2.61712   2.64652   2.66240   2.69474
 Alpha virt. eigenvalues --    2.73727   2.74780   2.77459   2.80242   2.80287
 Alpha virt. eigenvalues --    2.82933   2.83401   2.84849   2.85723   2.87679
 Alpha virt. eigenvalues --    2.89871   2.92984   2.93723   2.94083   2.95869
 Alpha virt. eigenvalues --    2.96861   3.00161   3.01329   3.04060   3.05708
 Alpha virt. eigenvalues --    3.11782   3.14045   3.15985   3.16385   3.16471
 Alpha virt. eigenvalues --    3.20138   3.24473   3.26856   3.27364   3.32095
 Alpha virt. eigenvalues --    3.33350   3.34782   3.37827   3.42458   3.46004
 Alpha virt. eigenvalues --    3.49181   3.57962   3.58957   3.60201   3.64434
 Alpha virt. eigenvalues --    3.67908   3.70494   3.74759   3.76348   3.85718
 Alpha virt. eigenvalues --    3.91832   3.98399   4.03510   4.19871   4.22441
 Alpha virt. eigenvalues --    4.24250   4.29636   4.36073   4.74338   4.86009
 Alpha virt. eigenvalues --    4.96387   5.35606   5.50828   5.99347  10.04658
 Alpha virt. eigenvalues --   10.08876  23.62156  23.78148  24.02076  24.08676
 Alpha virt. eigenvalues --   24.10743  24.14822  24.18410  24.22224  24.26102
 Alpha virt. eigenvalues --   24.33939  24.34019  24.85574  25.98562  26.07269
 Alpha virt. eigenvalues --   26.29909  26.40556  26.71759  26.97515  50.31223
 Alpha virt. eigenvalues --  216.14597 216.19481
          Condensed to atoms (all electrons):
               1          2          3          4          5          6
     1  C    7.901270  -2.091331  -0.462476   0.300524  -1.134883   2.490803
     2  C   -2.091331  18.437898   1.616085  -2.574062   1.489354  -8.804993
     3  C   -0.462476   1.616085   8.222063  -0.054535  -0.133452  -1.548148
     4  C    0.300524  -2.574062  -0.054535  13.793868  -1.749015  -1.458463
     5  C   -1.134883   1.489354  -0.133452  -1.749015  10.300904  -2.403889
     6  C    2.490803  -8.804993  -1.548148  -1.458463  -2.403889  19.661952
     7  H   -0.045809   0.022059   0.003204  -0.052151   0.097882   0.167496
     8  O    0.335694  -0.039885  -0.045460  -0.049167   0.021953  -0.175573
     9  H    0.073053   0.224550  -0.032028   0.007843   0.007011   0.063323
    10  C   -0.423153  -1.086110  -0.972535  -0.566238   2.867286  -0.536656
    11  C   -0.064319  -0.873951  -0.861762  -2.915429  -0.770792   2.717617
    12  C    0.032890  -1.219526  -0.201791   2.907331  -0.998637  -2.841780
    13  C   -0.033230   0.189628   0.606423  -0.821141  -0.260195  -0.105295
    14  C    0.048789  -0.223958  -0.102425   0.466557  -0.921067   0.029786
    15  C   -0.155065   0.815342  -0.253543  -0.847913  -1.166392  -0.644464
    16  Cl  -0.006128   0.026781  -0.010292  -0.089798  -0.157823  -0.027570
    17  Cl   0.000532  -0.017025  -0.002232   0.004348  -0.049743  -0.051003
    18  H    0.000199  -0.000102   0.000359   0.016700  -0.006275  -0.002376
    19  H   -0.004313   0.010915  -0.010049  -0.017159   0.086276   0.028444
    20  H   -0.001526   0.059835   0.005481   0.021808   0.098331   0.011986
               7          8          9         10         11         12
     1  C   -0.045809   0.335694   0.073053  -0.423153  -0.064319   0.032890
     2  C    0.022059  -0.039885   0.224550  -1.086110  -0.873951  -1.219526
     3  C    0.003204  -0.045460  -0.032028  -0.972535  -0.861762  -0.201791
     4  C   -0.052151  -0.049167   0.007843  -0.566238  -2.915429   2.907331
     5  C    0.097882   0.021953   0.007011   2.867286  -0.770792  -0.998637
     6  C    0.167496  -0.175573   0.063323  -0.536656   2.717617  -2.841780
     7  H    0.557297   0.000124  -0.005900   0.094385   0.003010   0.023931
     8  O    0.000124   8.358263  -0.005093  -0.003409  -0.003884   0.003061
     9  H   -0.005900  -0.005093   0.526250  -0.002282   0.013730  -0.001742
    10  C    0.094385  -0.003409  -0.002282  13.300410   1.979112  -1.038995
    11  C    0.003010  -0.003884   0.013730   1.979112  13.759155  -2.066439
    12  C    0.023931   0.003061  -0.001742  -1.038995  -2.066439  17.407014
    13  C    0.006895   0.001264  -0.000578  -0.752182  -2.847868  -0.369285
    14  C   -0.009358  -0.000118   0.000198  -4.595425  -6.867303  -1.702128
    15  C    0.002273  -0.000020   0.000566  -2.057593   4.996104  -4.220152
    16  Cl  -0.000122   0.000000   0.000011  -0.527942   0.190709   0.368575
    17  Cl   0.000127   0.000001  -0.000000  -0.148902   0.247713   0.046808
    18  H    0.000000  -0.000000   0.000000   0.035184  -0.025281  -0.073828
    19  H   -0.000042   0.000003   0.000001   0.087256   0.015461   0.350884
    20  H    0.000227  -0.000004   0.000010   0.028874   0.234507  -0.043595
              13         14         15         16         17         18
     1  C   -0.033230   0.048789  -0.155065  -0.006128   0.000532   0.000199
     2  C    0.189628  -0.223958   0.815342   0.026781  -0.017025  -0.000102
     3  C    0.606423  -0.102425  -0.253543  -0.010292  -0.002232   0.000359
     4  C   -0.821141   0.466557  -0.847913  -0.089798   0.004348   0.016700
     5  C   -0.260195  -0.921067  -1.166392  -0.157823  -0.049743  -0.006275
     6  C   -0.105295   0.029786  -0.644464  -0.027570  -0.051003  -0.002376
     7  H    0.006895  -0.009358   0.002273  -0.000122   0.000127   0.000000
     8  O    0.001264  -0.000118  -0.000020   0.000000   0.000001  -0.000000
     9  H   -0.000578   0.000198   0.000566   0.000011  -0.000000   0.000000
    10  C   -0.752182  -4.595425  -2.057593  -0.527942  -0.148902   0.035184
    11  C   -2.847868  -6.867303   4.996104   0.190709   0.247713  -0.025281
    12  C   -0.369285  -1.702128  -4.220152   0.368575   0.046808  -0.073828
    13  C   20.021688   1.547174 -10.298785   0.561800  -0.396560   0.265445
    14  C    1.547174  31.177115 -11.734096   0.364576  -1.786821   0.098292
    15  C  -10.298785 -11.734096  31.744567  -1.561270   1.226503   0.042709
    16  Cl   0.561800   0.364576  -1.561270  17.700497  -0.229563  -0.000716
    17  Cl  -0.396560  -1.786821   1.226503  -0.229563  17.776742  -0.012294
    18  H    0.265445   0.098292   0.042709  -0.000716  -0.012294   0.507200
    19  H   -0.149252  -0.039333  -0.031032   0.000836  -0.001238  -0.006926
    20  H    0.000187   0.033855  -0.108305  -0.020654  -0.002515   0.000079
              19         20
     1  C   -0.004313  -0.001526
     2  C    0.010915   0.059835
     3  C   -0.010049   0.005481
     4  C   -0.017159   0.021808
     5  C    0.086276   0.098331
     6  C    0.028444   0.011986
     7  H   -0.000042   0.000227
     8  O    0.000003  -0.000004
     9  H    0.000001   0.000010
    10  C    0.087256   0.028874
    11  C    0.015461   0.234507
    12  C    0.350884  -0.043595
    13  C   -0.149252   0.000187
    14  C   -0.039333   0.033855
    15  C   -0.031032  -0.108305
    16  Cl   0.000836  -0.020654
    17  Cl  -0.001238  -0.002515
    18  H   -0.006926   0.000079
    19  H    0.491974  -0.000125
    20  H   -0.000125   0.510113
 Mulliken charges:
               1
     1  C   -0.761522
     2  C    0.038493
     3  C    0.237113
     4  C   -0.323906
     5  C    0.783165
     6  C   -0.571197
     7  H    0.134471
     8  O   -0.397749
     9  H    0.131078
    10  C    0.318915
    11  C   -0.860091
    12  C   -0.362596
    13  C   -1.166133
    14  C    0.215690
    15  C    0.250566
    16  Cl   0.418094
    17  Cl   0.395124
    18  H    0.161632
    19  H    0.187420
    20  H    0.171431
 Sum of Mulliken charges =  -1.00000
 Mulliken charges with hydrogens summed into heavy atoms:
               1
     1  C   -0.761522
     2  C    0.169571
     3  C    0.237113
     4  C   -0.323906
     5  C    0.783165
     6  C   -0.436726
     8  O   -0.397749
    10  C    0.318915
    11  C   -0.688660
    12  C   -0.175176
    13  C   -1.004501
    14  C    0.215690
    15  C    0.250566
    16  Cl   0.418094
    17  Cl   0.395124
 Electronic spatial extent (au):  <R**2>=           5500.9329
 Charge=             -1.0000 electrons
 Dipole moment (field-independent basis, Debye):
    X=            -11.9593    Y=              0.7739    Z=             -0.0000  Tot=             11.9843
 Quadrupole moment (field-independent basis, Debye-Ang):
   XX=           -210.0456   YY=           -104.3795   ZZ=           -107.8317
   XY=              5.7181   XZ=             -0.0003   YZ=              0.0001
 Traceless Quadrupole moment (field-independent basis, Debye-Ang):
   XX=            -69.2933   YY=             36.3727   ZZ=             32.9206
   XY=              5.7181   XZ=             -0.0003   YZ=              0.0001
 Octapole moment (field-independent basis, Debye-Ang**2):
  XXX=           -499.2751  YYY=             11.6667  ZZZ=              0.0001  XYY=            -19.3747
  XXY=             12.3114  XXZ=             -0.0017  XZZ=            -16.5529  YZZ=              4.4286
  YYZ=              0.0004  XYZ=              0.0005
 Hexadecapole moment (field-independent basis, Debye-Ang**3):
 XXXX=          -9766.7889 YYYY=          -1009.5589 ZZZZ=           -130.0699 XXXY=              1.8202
 XXXZ=             -0.0091 YYYX=             48.7534 YYYZ=              0.0007 ZZZX=              0.0002
 ZZZY=              0.0000 XXYY=          -1293.6825 XXZZ=          -1127.1397 YYZZ=           -208.5125
 XXYZ=              0.0018 YYXZ=              0.0013 ZZXY=             -3.8353
 N-N= 1.016369097476D+03 E-N=-5.481809738973D+03  KE= 1.451821715626D+03
 No NMR shielding tensors so no spin-rotation constants.
 Leave Link  601 at Mon Apr  4 13:55:15 2022, MaxMem=  1879048192 cpu:               1.9 elap:               0.3
 (Enter /gpfs/software/gaussian16/sse4/tar/g16/l9999.exe)
 1\1\GINC-STAGE28\FOpt\RM062X\6-311+G(d,p)\C12H5Cl2O1(1-)\SOFJA89\04-Ap
 r-2022\0\\#p M062X/6-311+G** opt int=ultrafine freq\\...\\-1,1\C,-6.06
 99324678,2.5000281758,-0.0018036872\C,-6.0939184137,1.022360848,-0.004
 1714785\C,-4.6523937294,2.8137813212,-0.0010981543\C,-3.6710834779,2.0
 621469174,-0.0022199059\C,-3.6390561019,0.6552754786,-0.0045375115\C,-
 4.9886284007,0.1953456869,-0.0054042199\H,-5.1777865598,-0.8753840524,
 -0.0071520473\O,-7.0630372146,3.2211237067,-0.000662231\H,-7.090517941
 8,0.5917193197,-0.0049458166\C,-2.4522499872,-0.1707234089,-0.00576942
 44\C,-2.4940393383,-1.5778365381,-0.0080822928\C,-1.171982002,0.422627
 3426,-0.004660087\C,-0.0173559496,-0.3351327094,-0.0057813545\C,-0.080
 0118616,-1.7271093691,-0.0080708422\C,-1.3325102996,-2.3336449423,-0.0
 091985466\Cl,-1.4737871048,-4.0760640743,-0.0120723587\Cl,1.3979510364
 ,-2.6554101323,-0.0094350028\H,0.9549478826,0.1428317643,-0.0048941181
 \H,-1.1080292665,1.5047408474,-0.0028775569\H,-3.4404088019,-2.1015161
 816,-0.0090433638\\Version=ES64L-G16RevA.03\State=1-A\HF=-1455.7855522
 \RMSD=6.567e-09\RMSF=1.078e-04\Dipole=3.3814269,-3.2858815,-0.0050543\
 Quadrupole=-14.2161319,-10.2594511,24.475583,39.4598482,0.0608363,-0.0
 531063\PG=C01 [X(C12H5Cl2O1)]\\@


 UNDER MOST GREENE GRASSE LY MOST GREATE SNAKES.
 -- PROVERBS AND REASONS OF THE YEAR 1585
           AS REPRINTED IN PAISLEY MAGAZINE 1828.
 Leave Link 9999 at Mon Apr  4 13:55:16 2022, MaxMem=  1879048192 cpu:               0.3 elap:               0.1
 Job cpu time:       0 days  3 hours 19 minutes 39.8 seconds.
 Elapsed time:       0 days  0 hours 28 minutes 59.9 seconds.
 File lengths (MBytes):  RWF=     89 Int=      0 D2E=      0 Chk=     32 Scr=      1
 Normal termination of Gaussian 16 at Mon Apr  4 13:55:16 2022.
 (Enter /gpfs/software/gaussian16/sse4/tar/g16/l1.exe)
 Link1:  Proceeding to internal job step number  2.
 ----------------------------------------------------------------------
 #P Geom=AllCheck Guess=TCheck SCRF=Check GenChk RM062X/6-311+G(d,p) Fr
 eq
 ----------------------------------------------------------------------
 1/10=4,29=7,30=1,38=1,40=1/1,3;
 2/12=2,40=1/2;
 3/5=4,6=6,7=111,11=2,14=-4,25=1,30=1,70=2,71=2,74=-55,75=-5,116=1,140=1/1,2,3;
 4/5=101/1;
 5/5=2,38=6,98=1/2;
 8/6=4,10=90,11=11/1;
 11/6=1,8=1,9=11,15=111,16=1/1,2,10;
 10/6=1/2;
 6/7=2,8=2,9=2,10=2,28=1/1;
 7/8=1,10=1,25=1/1,2,3,16;
 1/10=4,30=1/3;
 99//99;
 Leave Link    1 at Mon Apr  4 13:55:16 2022, MaxMem=  1879048192 cpu:               0.2 elap:               0.0
 (Enter /gpfs/software/gaussian16/sse4/tar/g16/l101.exe)
 Structure from the checkpoint file:  "checkpoint.chk"
 ---
 ...
 ---
 Charge = -1 Multiplicity = 1
 Redundant internal coordinates found in file.  (old form).
 C,0,-6.0699324678,2.5000281758,-0.0018036872
 C,0,-6.0939184137,1.022360848,-0.0041714785
 C,0,-4.6523937294,2.8137813212,-0.0010981543
 C,0,-3.6710834779,2.0621469174,-0.0022199059
 C,0,-3.6390561019,0.6552754786,-0.0045375115
 C,0,-4.9886284007,0.1953456869,-0.0054042199
 H,0,-5.1777865598,-0.8753840524,-0.0071520473
 O,0,-7.0630372146,3.2211237067,-0.000662231
 H,0,-7.0905179418,0.5917193197,-0.0049458166
 C,0,-2.4522499872,-0.1707234089,-0.0057694244
 C,0,-2.4940393383,-1.5778365381,-0.0080822928
 C,0,-1.171982002,0.4226273426,-0.004660087
 C,0,-0.0173559496,-0.3351327094,-0.0057813545
 C,0,-0.0800118616,-1.7271093691,-0.0080708422
 C,0,-1.3325102996,-2.3336449423,-0.0091985466
 Cl,0,-1.4737871048,-4.0760640743,-0.0120723587
 Cl,0,1.3979510364,-2.6554101323,-0.0094350028
 H,0,0.9549478826,0.1428317643,-0.0048941181
 H,0,-1.1080292665,1.5047408474,-0.0028775569
 H,0,-3.4404088019,-2.1015161816,-0.0090433638
 Recover connectivity data from disk.
 ITRead=  0  0  0  0  0  0  0  0  0  0  0  0  0  0  0  0  0  0  0  0
 MicOpt= -1 -1 -1 -1 -1 -1 -1 -1 -1 -1 -1 -1 -1 -1 -1 -1 -1 -1 -1 -1
 NAtoms=     20 NQM=       20 NQMF=       0 NMMI=      0 NMMIF=      0
                NMic=       0 NMicF=      0.
                    Isotopes and Nuclear Properties:
 (Nuclear quadrupole moments (NQMom) in fm**2, nuclear magnetic moments (NMagM)
  in nuclear magnetons)

  Atom         1           2           3           4           5           6           7           8           9          10
 IAtWgt=          12          12          12          12          12          12           1          16           1          12
 AtmWgt=  12.0000000  12.0000000  12.0000000  12.0000000  12.0000000  12.0000000   1.0078250  15.9949146   1.0078250  12.0000000
 NucSpn=           0           0           0           0           0           0           1           0           1           0
 AtZEff=   3.6000000   3.6000000   3.6000000   3.6000000   3.6000000   3.6000000   1.0000000   5.6000000   1.0000000   3.6000000
 NQMom=    0.0000000   0.0000000   0.0000000   0.0000000   0.0000000   0.0000000   0.0000000   0.0000000   0.0000000   0.0000000
 NMagM=    0.0000000   0.0000000   0.0000000   0.0000000   0.0000000   0.0000000   2.7928460   0.0000000   2.7928460   0.0000000
 AtZNuc=   6.0000000   6.0000000   6.0000000   6.0000000   6.0000000   6.0000000   1.0000000   8.0000000   1.0000000   6.0000000

  Atom        11          12          13          14          15          16          17          18          19          20
 IAtWgt=          12          12          12          12          12          35          35           1           1           1
 AtmWgt=  12.0000000  12.0000000  12.0000000  12.0000000  12.0000000  34.9688527  34.9688527   1.0078250   1.0078250   1.0078250
 NucSpn=           0           0           0           0           0           3           3           1           1           1
 AtZEff=   3.6000000   3.6000000   3.6000000   3.6000000   3.6000000  14.2400000  14.2400000   1.0000000   1.0000000   1.0000000
 NQMom=    0.0000000   0.0000000   0.0000000   0.0000000   0.0000000  -8.1650000  -8.1650000   0.0000000   0.0000000   0.0000000
 NMagM=    0.0000000   0.0000000   0.0000000   0.0000000   0.0000000   0.8218740   0.8218740   2.7928460   2.7928460   2.7928460
 AtZNuc=   6.0000000   6.0000000   6.0000000   6.0000000   6.0000000  17.0000000  17.0000000   1.0000000   1.0000000   1.0000000
 Leave Link  101 at Mon Apr  4 13:55:16 2022, MaxMem=  1879048192 cpu:               2.7 elap:               0.4
 (Enter /gpfs/software/gaussian16/sse4/tar/g16/l103.exe)

 GradGradGradGradGradGradGradGradGradGradGradGradGradGradGradGradGradGrad
 Berny optimization.
 Initialization pass.
                           ----------------------------
                           !    Initial Parameters    !
                           ! (Angstroms and Degrees)  !
 --------------------------                            --------------------------
 ! Name  Definition              Value          Derivative Info.                !
 --------------------------------------------------------------------------------
 ! R1    R(1,2)                  1.4779         calculate D2E/DX2 analytically  !
 ! R2    R(1,3)                  1.4518         calculate D2E/DX2 analytically  !
 ! R3    R(1,8)                  1.2273         calculate D2E/DX2 analytically  !
 ! R4    R(2,6)                  1.3804         calculate D2E/DX2 analytically  !
 ! R5    R(2,9)                  1.0857         calculate D2E/DX2 analytically  !
 ! R6    R(3,4)                  1.2361         calculate D2E/DX2 analytically  !
 ! R7    R(4,5)                  1.4072         calculate D2E/DX2 analytically  !
 ! R8    R(5,6)                  1.4258         calculate D2E/DX2 analytically  !
 ! R9    R(5,10)                 1.446          calculate D2E/DX2 analytically  !
 ! R10   R(6,7)                  1.0873         calculate D2E/DX2 analytically  !
 ! R11   R(10,11)                1.4077         calculate D2E/DX2 analytically  !
 ! R12   R(10,12)                1.4111         calculate D2E/DX2 analytically  !
 ! R13   R(11,15)                1.3858         calculate D2E/DX2 analytically  !
 ! R14   R(11,20)                1.0816         calculate D2E/DX2 analytically  !
 ! R15   R(12,13)                1.3811         calculate D2E/DX2 analytically  !
 ! R16   R(12,19)                1.084          calculate D2E/DX2 analytically  !
 ! R17   R(13,14)                1.3934         calculate D2E/DX2 analytically  !
 ! R18   R(13,18)                1.0834         calculate D2E/DX2 analytically  !
 ! R19   R(14,15)                1.3916         calculate D2E/DX2 analytically  !
 ! R20   R(14,17)                1.7453         calculate D2E/DX2 analytically  !
 ! R21   R(15,16)                1.7481         calculate D2E/DX2 analytically  !
 ! A1    A(2,1,3)              103.4104         calculate D2E/DX2 analytically  !
 ! A2    A(2,1,8)              125.0536         calculate D2E/DX2 analytically  !
 ! A3    A(3,1,8)              131.536          calculate D2E/DX2 analytically  !
 ! A4    A(1,2,6)              125.8751         calculate D2E/DX2 analytically  !
 ! A5    A(1,2,9)              114.2997         calculate D2E/DX2 analytically  !
 ! A6    A(6,2,9)              119.8252         calculate D2E/DX2 analytically  !
 ! A7    A(1,3,4)              130.0692         calculate D2E/DX2 analytically  !
 ! A8    A(3,4,5)              128.7544         calculate D2E/DX2 analytically  !
 ! A9    A(4,5,6)              107.5149         calculate D2E/DX2 analytically  !
 ! A10   A(4,5,10)             126.1415         calculate D2E/DX2 analytically  !
 ! A11   A(6,5,10)             126.3437         calculate D2E/DX2 analytically  !
 ! A12   A(2,6,5)              124.3759         calculate D2E/DX2 analytically  !
 ! A13   A(2,6,7)              116.7865         calculate D2E/DX2 analytically  !
 ! A14   A(5,6,7)              118.8376         calculate D2E/DX2 analytically  !
 ! A15   A(5,10,11)            123.1363         calculate D2E/DX2 analytically  !
 ! A16   A(5,10,12)            120.2969         calculate D2E/DX2 analytically  !
 ! A17   A(11,10,12)           116.5669         calculate D2E/DX2 analytically  !
 ! A18   A(10,11,15)           121.351          calculate D2E/DX2 analytically  !
 ! A19   A(10,11,20)           120.6594         calculate D2E/DX2 analytically  !
 ! A20   A(15,11,20)           117.9896         calculate D2E/DX2 analytically  !
 ! A21   A(10,12,13)           121.858          calculate D2E/DX2 analytically  !
 ! A22   A(10,12,19)           118.248          calculate D2E/DX2 analytically  !
 ! A23   A(13,12,19)           119.894          calculate D2E/DX2 analytically  !
 ! A24   A(12,13,14)           120.6989         calculate D2E/DX2 analytically  !
 ! A25   A(12,13,18)           120.546          calculate D2E/DX2 analytically  !
 ! A26   A(14,13,18)           118.7551         calculate D2E/DX2 analytically  !
 ! A27   A(13,14,15)           118.4164         calculate D2E/DX2 analytically  !
 ! A28   A(13,14,17)           119.5555         calculate D2E/DX2 analytically  !
 ! A29   A(15,14,17)           122.0281         calculate D2E/DX2 analytically  !
 ! A30   A(11,15,14)           121.1088         calculate D2E/DX2 analytically  !
 ! A31   A(11,15,16)           118.4167         calculate D2E/DX2 analytically  !
 ! A32   A(14,15,16)           120.4746         calculate D2E/DX2 analytically  !
 ! D1    D(3,1,2,6)             -0.0035         calculate D2E/DX2 analytically  !
 ! D2    D(3,1,2,9)            179.9967         calculate D2E/DX2 analytically  !
 ! D3    D(8,1,2,6)           -179.9961         calculate D2E/DX2 analytically  !
 ! D4    D(8,1,2,9)              0.0041         calculate D2E/DX2 analytically  !
 ! D5    D(2,1,3,4)              0.0036         calculate D2E/DX2 analytically  !
 ! D6    D(8,1,3,4)            179.9955         calculate D2E/DX2 analytically  !
 ! D7    D(1,2,6,5)              0.0009         calculate D2E/DX2 analytically  !
 ! D8    D(1,2,6,7)           -179.9989         calculate D2E/DX2 analytically  !
 ! D9    D(9,2,6,5)           -179.9992         calculate D2E/DX2 analytically  !
 ! D10   D(9,2,6,7)              0.0009         calculate D2E/DX2 analytically  !
 ! D11   D(1,3,4,5)             -0.0009         calculate D2E/DX2 analytically  !
 ! D12   D(3,4,5,6)             -0.0023         calculate D2E/DX2 analytically  !
 ! D13   D(3,4,5,10)           179.9994         calculate D2E/DX2 analytically  !
 ! D14   D(4,5,6,2)              0.0021         calculate D2E/DX2 analytically  !
 ! D15   D(4,5,6,7)           -179.998          calculate D2E/DX2 analytically  !
 ! D16   D(10,5,6,2)          -179.9996         calculate D2E/DX2 analytically  !
 ! D17   D(10,5,6,7)             0.0003         calculate D2E/DX2 analytically  !
 ! D18   D(4,5,10,11)          179.9994         calculate D2E/DX2 analytically  !
 ! D19   D(4,5,10,12)           -0.0005         calculate D2E/DX2 analytically  !
 ! D20   D(6,5,10,11)            0.0014         calculate D2E/DX2 analytically  !
 ! D21   D(6,5,10,12)         -179.9985         calculate D2E/DX2 analytically  !
 ! D22   D(5,10,11,15)        -179.9998         calculate D2E/DX2 analytically  !
 ! D23   D(5,10,11,20)           0.0002         calculate D2E/DX2 analytically  !
 ! D24   D(12,10,11,15)          0.0            calculate D2E/DX2 analytically  !
 ! D25   D(12,10,11,20)       -179.9999         calculate D2E/DX2 analytically  !
 ! D26   D(5,10,12,13)         179.9999         calculate D2E/DX2 analytically  !
 ! D27   D(5,10,12,19)          -0.0001         calculate D2E/DX2 analytically  !
 ! D28   D(11,10,12,13)          0.0            calculate D2E/DX2 analytically  !
 ! D29   D(11,10,12,19)       -180.0            calculate D2E/DX2 analytically  !
 ! D30   D(10,11,15,14)          0.0            calculate D2E/DX2 analytically  !
 ! D31   D(10,11,15,16)       -180.0            calculate D2E/DX2 analytically  !
 ! D32   D(20,11,15,14)        179.9999         calculate D2E/DX2 analytically  !
 ! D33   D(20,11,15,16)         -0.0001         calculate D2E/DX2 analytically  !
 ! D34   D(10,12,13,14)         -0.0001         calculate D2E/DX2 analytically  !
 ! D35   D(10,12,13,18)        180.0            calculate D2E/DX2 analytically  !
 ! D36   D(19,12,13,14)        179.9999         calculate D2E/DX2 analytically  !
 ! D37   D(19,12,13,18)          0.0            calculate D2E/DX2 analytically  !
 ! D38   D(12,13,14,15)          0.0001         calculate D2E/DX2 analytically  !
 ! D39   D(12,13,14,17)       -179.9999         calculate D2E/DX2 analytically  !
 ! D40   D(18,13,14,15)        180.0            calculate D2E/DX2 analytically  !
 ! D41   D(18,13,14,17)          0.0            calculate D2E/DX2 analytically  !
 ! D42   D(13,14,15,11)          0.0            calculate D2E/DX2 analytically  !
 ! D43   D(13,14,15,16)        180.0            calculate D2E/DX2 analytically  !
 ! D44   D(17,14,15,11)        179.9999         calculate D2E/DX2 analytically  !
 ! D45   D(17,14,15,16)         -0.0001         calculate D2E/DX2 analytically  !
 --------------------------------------------------------------------------------
 Trust Radius=3.00D-01 FncErr=1.00D-07 GrdErr=1.00D-07 EigMax=2.50D+02 EigMin=1.00D-04
 Number of steps in this run=      2 maximum allowed number of steps=      2.
 GradGradGradGradGradGradGradGradGradGradGradGradGradGradGradGradGradGrad

 Leave Link  103 at Mon Apr  4 13:55:16 2022, MaxMem=  1879048192 cpu:               0.1 elap:               0.0
 (Enter /gpfs/software/gaussian16/sse4/tar/g16/l202.exe)
                          Input orientation:                          
 ---------------------------------------------------------------------
 Center     Atomic      Atomic             Coordinates (Angstroms)
 Number     Number       Type             X           Y           Z
 ---------------------------------------------------------------------
      1          6           0       -6.069932    2.500028   -0.001804
      2          6           0       -6.093918    1.022361   -0.004171
      3          6           0       -4.652394    2.813781   -0.001098
      4          6           0       -3.671083    2.062147   -0.002220
      5          6           0       -3.639056    0.655275   -0.004538
      6          6           0       -4.988628    0.195346   -0.005404
      7          1           0       -5.177787   -0.875384   -0.007152
      8          8           0       -7.063037    3.221124   -0.000662
      9          1           0       -7.090518    0.591719   -0.004946
     10          6           0       -2.452250   -0.170723   -0.005769
     11          6           0       -2.494039   -1.577837   -0.008082
     12          6           0       -1.171982    0.422627   -0.004660
     13          6           0       -0.017356   -0.335133   -0.005781
     14          6           0       -0.080012   -1.727109   -0.008071
     15          6           0       -1.332510   -2.333645   -0.009199
     16         17           0       -1.473787   -4.076064   -0.012072
     17         17           0        1.397951   -2.655410   -0.009435
     18          1           0        0.954948    0.142832   -0.004894
     19          1           0       -1.108029    1.504741   -0.002878
     20          1           0       -3.440409   -2.101516   -0.009043
 ---------------------------------------------------------------------
                    Distance matrix (angstroms):
                    1          2          3          4          5
     1  C    0.000000
     2  C    1.477864   0.000000
     3  C    1.451846   2.299389   0.000000
     4  C    2.438487   2.636530   1.236093   0.000000
     5  C    3.051603   2.482156   2.384536   1.407238   0.000000
     6  C    2.545740   1.380443   2.639939   2.284925   1.425792
     7  H    3.491326   2.107307   3.726394   3.301404   2.170396
     8  O    1.227289   2.402865   2.444817   3.584492   4.278696
     9  H    2.164081   1.085663   3.298791   3.722190   3.452047
    10  C    4.496727   3.832128   3.707819   2.543871   1.445955
    11  C    5.423655   4.440740   4.893348   3.825565   2.509555
    12  C    5.320293   4.958340   4.222665   2.988903   2.478019
    13  C    6.683699   6.226347   5.603504   4.369976   3.754680
    14  C    7.331295   6.612615   6.444099   5.220564   4.282822
    15  C    6.768133   5.825273   6.125168   4.979152   3.775423
    16  Cl   8.023070   6.880379   7.587729   6.519650   5.203270
    17  Cl   9.074574   8.345905   8.155906   6.924630   6.027612
    18  H    7.409813   7.103526   6.210979   5.008387   4.622496
    19  H    5.060739   5.009170   3.778374   2.622966   2.669774
    20  H    5.299873   4.098749   5.062521   4.170054   2.763943
                    6          7          8          9         10
     6  C    0.000000
     7  H    1.087311   0.000000
     8  O    3.668587   4.509500   0.000000
     9  H    2.138937   2.410589   2.629551   0.000000
    10  C    2.562659   2.815155   5.723986   4.700516   0.000000
    11  C    3.060581   2.774156   6.626146   5.082775   1.407735
    12  C    3.823408   4.210856   6.521973   5.920951   1.411082
    13  C    4.999496   5.188633   7.892313   7.133630   2.440438
    14  C    5.271656   5.168437   8.558488   7.384048   2.837227
    15  C    4.445560   4.112503   7.980881   6.458516   2.435582
    16  Cl   5.531645   4.895303   9.191779   7.303144   4.026055
    17  Cl   6.993942   6.812402  10.301556   9.088343   4.582328
    18  H    5.943808   6.216687   8.588596   8.057979   3.421595
    19  H    4.095555   4.714651   6.197426   6.051759   2.148050
    20  H    2.769941   2.126472   6.438478   4.536169   2.168970
                   11         12         13         14         15
    11  C    0.000000
    12  C    2.397854   0.000000
    13  C    2.770971   1.381073   0.000000
    14  C    2.418638   2.411178   1.393388   0.000000
    15  C    1.385784   2.760947   2.392424   1.391632   0.000000
    16  Cl   2.698531   4.508810   4.014449   2.731339   1.748140
    17  Cl   4.038410   4.009850   2.717866   1.745313   2.749355
    18  H    3.854377   2.145254   1.083432   2.137249   3.371264
    19  H    3.379842   1.084003   2.138858   3.391416   3.844950
    20  H    1.081599   3.393682   3.851936   3.381190   2.120641
                   16         17         18         19         20
    16  Cl   0.000000
    17  Cl   3.203926   0.000000
    18  H    4.868048   2.833096   0.000000
    19  H    5.592785   4.856628   2.471978   0.000000
    20  H    2.786835   4.869961   4.935208   4.294778   0.000000
 Stoichiometry    C12H5Cl2O(1-)
 Framework group  C1[X(C12H5Cl2O)]
 Deg. of freedom    54
 Full point group                 C1      NOp   1
 RotChk:  IX=0 Diff= 7.89D-16
 Largest Abelian subgroup         C1      NOp   1
 Largest concise Abelian subgroup C1      NOp   1
                         Standard orientation:                         
 ---------------------------------------------------------------------
 Center     Atomic      Atomic             Coordinates (Angstroms)
 Number     Number       Type             X           Y           Z
 ---------------------------------------------------------------------
      1          6           0        4.735369    0.000540   -0.000047
      2          6           0        3.794407    1.140133    0.000010
      3          6           0        3.860755   -1.158299   -0.000002
      4          6           0        2.626386   -1.223553    0.000008
      5          6           0        1.688772   -0.174173   -0.000006
      6          6           0        2.416798    1.051739    0.000020
      7          1           0        1.865636    1.989004    0.000047
      8          8           0        5.958886    0.096681    0.000014
      9          1           0        4.272949    2.114639    0.000045
     10          6           0        0.249815   -0.316255   -0.000006
     11          6           0       -0.631805    0.781226   -0.000007
     12          6           0       -0.338884   -1.598669   -0.000001
     13          6           0       -1.709067   -1.771770    0.000001
     14          6           0       -2.564988   -0.672257    0.000001
     15          6           0       -2.005971    0.602160   -0.000004
     16         17           0       -3.029573    2.019281   -0.000006
     17         17           0       -4.291828   -0.925521    0.000006
     18          1           0       -2.138408   -2.766502    0.000004
     19          1           0        0.314908   -2.463319    0.000000
     20          1           0       -0.251867    1.793897   -0.000012
 ---------------------------------------------------------------------
 Rotational constants (GHZ):           1.4521491           0.1992533           0.1752120
 Leave Link  202 at Mon Apr  4 13:55:16 2022, MaxMem=  1879048192 cpu:               0.1 elap:               0.0
 (Enter /gpfs/software/gaussian16/sse4/tar/g16/l301.exe)
 Standard basis: 6-311+G(d,p) (5D, 7F)
 Ernie: Thresh=  0.10000D-02 Tol=  0.10000D-05 Strict=F.
 There are   391 symmetry adapted cartesian basis functions of A   symmetry.
 There are   376 symmetry adapted basis functions of A   symmetry.
   376 basis functions,   614 primitive gaussians,   391 cartesian basis functions
    60 alpha electrons       60 beta electrons
       nuclear repulsion energy      1016.3690974758 Hartrees.
 IExCor= 4336 DFT=T Ex+Corr=M062X ExCW=0 ScaHFX=  0.540000
 ScaDFX=  1.000000  1.000000  1.000000  1.000000 ScalE2=  1.000000  1.000000
 IRadAn=      5 IRanWt=     -1 IRanGd=            0 ICorTp=0 IEmpDi=  4
 NAtoms=   20 NActive=   20 NUniq=   20 SFac= 1.00D+00 NAtFMM=   60 NAOKFM=F Big=F
 Integral buffers will be    131072 words long.
 Raffenetti 2 integral format.
 Two-electron integral symmetry is turned on.
 Leave Link  301 at Mon Apr  4 13:55:16 2022, MaxMem=  1879048192 cpu:               0.5 elap:               0.1
 (Enter /gpfs/software/gaussian16/sse4/tar/g16/l302.exe)
 NPDir=0 NMtPBC=     1 NCelOv=     1 NCel=       1 NClECP=     1 NCelD=      1
         NCelK=      1 NCelE2=     1 NClLst=     1 CellRange=     0.0.
 One-electron integrals computed using PRISM.
 One-electron integral symmetry used in STVInt
 NBasis=   376 RedAO= T EigKep=  1.15D-06  NBF=   376
 NBsUse=   372 1.00D-06 EigRej=  4.01D-07 NBFU=   372
 Precomputing XC quadrature grid using
 IXCGrd= 4 IRadAn=           5 IRanWt=          -1 IRanGd=           0 AccXCQ= 0.00D+00.
 Generated NRdTot=       0 NPtTot=           0 NUsed=           0 NTot=          32
 NSgBfM=   384   384   384   384   384 MxSgAt=    20 MxSgA2=    20.
 Leave Link  302 at Mon Apr  4 13:55:17 2022, MaxMem=  1879048192 cpu:               3.6 elap:               0.5
 (Enter /gpfs/software/gaussian16/sse4/tar/g16/l303.exe)
 DipDrv:  MaxL=1.
 Leave Link  303 at Mon Apr  4 13:55:17 2022, MaxMem=  1879048192 cpu:               0.4 elap:               0.1
 (Enter /gpfs/software/gaussian16/sse4/tar/g16/l401.exe)
 Initial guess from the checkpoint file:  "checkpoint.chk"
 B after Tr=     0.000000   -0.000000   -0.000000
         Rot=    1.000000   -0.000000    0.000000   -0.000000 Ang=   0.00 deg.
 Guess basis will be translated and rotated to current coordinates.
 JPrj=2 DoOrth=T DoCkMO=T.
 Leave Link  401 at Mon Apr  4 13:55:17 2022, MaxMem=  1879048192 cpu:               2.8 elap:               0.4
 (Enter /gpfs/software/gaussian16/sse4/tar/g16/l502.exe)
 Integral symmetry usage will be decided dynamically.
 Closed shell SCF:
 Using DIIS extrapolation, IDIIS=  1040.
 NGot=  1879048192 LenX=  1878736095 LenY=  1878582773
 Requested convergence on RMS density matrix=1.00D-08 within 128 cycles.
 Requested convergence on MAX density matrix=1.00D-06.
 Requested convergence on             energy=1.00D-06.
 No special actions if energy rises.
 Fock matrices will be formed incrementally for  20 cycles.

 Cycle   1  Pass 1  IDiag  1:
 FoFJK:  IHMeth= 1 ICntrl=       0 DoSepK=F KAlg= 0 I1Cent=           0 FoldK=F
 IRaf= 830000000 NMat=       1 IRICut=       1 DoRegI=T DoRafI=F ISym2E= 0 IDoP0=0 IntGTp=1.
 FoFCou: FMM=F IPFlag=           0 FMFlag=      100000 FMFlg1=           0
         NFxFlg=           0 DoJE=F BraDBF=F KetDBF=F FulRan=T
         wScrn=  0.000000 ICntrl=         0 IOpCl=  0 I1Cent=           0 NGrid=           0
         NMat0=    1 NMatS0=      1 NMatT0=    0 NMatD0=    1 NMtDS0=    0 NMtDT0=    0
 Symmetry not used in FoFCou.
 E= -1455.78555222618    
 DIIS: error= 2.42D-09 at cycle   1 NSaved=   1.
 NSaved= 1 IEnMin= 1 EnMin= -1455.78555222618     IErMin= 1 ErrMin= 2.42D-09
 ErrMax= 2.42D-09  0.00D+00 EMaxC= 1.00D-01 BMatC= 1.06D-15 BMatP= 1.06D-15
 IDIUse=1 WtCom= 1.00D+00 WtEn= 0.00D+00
 Coeff-Com:  0.100D+01
 Coeff:      0.100D+01
 Gap=     0.187 Goal=   None    Shift=    0.000
 RMSDP=8.34D-09 MaxDP=5.55D-07              OVMax= 3.47D-08

 SCF Done:  E(RM062X) =  -1455.78555223     A.U. after    1 cycles
            NFock=  1  Conv=0.83D-08     -V/T= 2.0027
 KE= 1.451821715527D+03 PE=-5.481809738874D+03 EE= 1.557833373645D+03
 Leave Link  502 at Mon Apr  4 13:55:33 2022, MaxMem=  1879048192 cpu:             108.8 elap:              15.7
 (Enter /gpfs/software/gaussian16/sse4/tar/g16/l801.exe)
 DoSCS=F DFT=T ScalE2(SS,OS)=  1.000000  1.000000
 Range of M.O.s used for correlation:     1   372
 NBasis=   376 NAE=    60 NBE=    60 NFC=     0 NFV=     0
 NROrb=    372 NOA=    60 NOB=    60 NVA=   312 NVB=   312

 **** Warning!!: The largest alpha MO coefficient is  0.20557992D+03

 Leave Link  801 at Mon Apr  4 13:55:33 2022, MaxMem=  1879048192 cpu:               0.2 elap:               0.1
 (Enter /gpfs/software/gaussian16/sse4/tar/g16/l1101.exe)
 Using compressed storage, NAtomX=    20.
 Will process     21 centers per pass.
 Leave Link 1101 at Mon Apr  4 13:55:34 2022, MaxMem=  1879048192 cpu:               3.2 elap:               0.5
 (Enter /gpfs/software/gaussian16/sse4/tar/g16/l1102.exe)
 Symmetrizing basis deriv contribution to polar:
 IMax=3 JMax=2 DiffMx= 0.00D+00
 Leave Link 1102 at Mon Apr  4 13:55:34 2022, MaxMem=  1879048192 cpu:               0.4 elap:               0.1
 (Enter /gpfs/software/gaussian16/sse4/tar/g16/l1110.exe)
 Forming Gx(P) for the SCF density, NAtomX=    20.
 Integral derivatives from FoFJK, PRISM(SPDF).
 Do as many integral derivatives as possible in FoFJK.
 G2DrvN: MDV=    1879046656.
 G2DrvN: will do    21 centers at a time, making    1 passes.
 Calling FoFCou, ICntrl=  3107 FMM=F I1Cent=   0 AccDes= 0.00D+00.
 FoFJK:  IHMeth= 1 ICntrl=    3107 DoSepK=F KAlg= 0 I1Cent=           0 FoldK=F
 IRaf=         0 NMat=       1 IRICut=       1 DoRegI=T DoRafI=F ISym2E= 0 IDoP0=0 IntGTp=1.
 FoFCou: FMM=F IPFlag=           0 FMFlag=      100000 FMFlg1=           0
         NFxFlg=           0 DoJE=F BraDBF=F KetDBF=F FulRan=T
         wScrn=  0.000000 ICntrl=      3107 IOpCl=  0 I1Cent=           0 NGrid=           0
         NMat0=    1 NMatS0=      1 NMatT0=    0 NMatD0=    1 NMtDS0=    0 NMtDT0=    0
 Symmetry not used in FoFCou.
 End of G2Drv F.D. properties file   721 does not exist.
 End of G2Drv F.D. properties file   722 does not exist.
 End of G2Drv F.D. properties file   788 does not exist.
 Leave Link 1110 at Mon Apr  4 14:03:27 2022, MaxMem=  1879048192 cpu:            3287.4 elap:             473.5
 (Enter /gpfs/software/gaussian16/sse4/tar/g16/l1002.exe)
 Minotr:  Closed shell wavefunction.
          IDoAtm=11111111111111111111
          Direct CPHF calculation.
          Differentiating once with respect to electric field.
                with respect to dipole field.
          Differentiating once with respect to nuclear coordinates.
          Requested convergence is 1.0D-08 RMS, and 1.0D-07 maximum.
          Secondary convergence is 1.0D-12 RMS, and 1.0D-12 maximum.
          NewPWx=T KeepS1=F KeepF1=F KeepIn=T MapXYZ=F SortEE=F KeepMc=T.
         6129 words used for storage of precomputed grid.
 Two-electron integrals replicated using symmetry.
          MDV=    1879048192 using IRadAn=       1.
          Solving linear equations simultaneously, MaxMat=     378.
 FoF2E skips out because all densities are zero.
 CalDSu exits because no D1Ps are significant.
 FoFJK:  IHMeth= 1 ICntrl=       0 DoSepK=F KAlg= 0 I1Cent=           0 FoldK=F
 IRaf= 810000000 NMat=      60 IRICut=     150 DoRegI=T DoRafI=T ISym2E= 2 IDoP0=3 IntGTp=3.
 FoFCou: FMM=F IPFlag=           0 FMFlag=      100000 FMFlg1=           0
         NFxFlg=           0 DoJE=F BraDBF=F KetDBF=F FulRan=T
         wScrn=  0.000000 ICntrl=         0 IOpCl=  0 I1Cent=           0 NGrid=           0
         NMat0=   60 NMatS0=     60 NMatT0=    0 NMatD0=   60 NMtDS0=    0 NMtDT0=    0
 Integrals replicated using symmetry in FoFCou.
 Raff kept on since  80.09% of shell-pairs survive, threshold=   0.20 IRatSp=80.
          There are    63 degrees of freedom in the 1st order CPHF.  IDoFFX=6 NUNeed=     3.
     60 vectors produced by pass  0 Test12= 2.97D-14 1.59D-09 XBig12= 3.80D+02 1.42D+01.
 AX will form    60 AO Fock derivatives at one time.
     60 vectors produced by pass  1 Test12= 2.97D-14 1.59D-09 XBig12= 9.00D+01 1.69D+00.
     60 vectors produced by pass  2 Test12= 2.97D-14 1.59D-09 XBig12= 2.93D+00 2.08D-01.
     60 vectors produced by pass  3 Test12= 2.97D-14 1.59D-09 XBig12= 4.80D-02 2.31D-02.
     60 vectors produced by pass  4 Test12= 2.97D-14 1.59D-09 XBig12= 5.16D-04 2.60D-03.
     60 vectors produced by pass  5 Test12= 2.97D-14 1.59D-09 XBig12= 3.06D-06 2.30D-04.
     60 vectors produced by pass  6 Test12= 2.97D-14 1.59D-09 XBig12= 1.50D-08 1.03D-05.
     39 vectors produced by pass  7 Test12= 2.97D-14 1.59D-09 XBig12= 6.01D-11 6.42D-07.
      5 vectors produced by pass  8 Test12= 2.97D-14 1.59D-09 XBig12= 2.63D-13 5.16D-08.
      4 vectors produced by pass  9 Test12= 2.97D-14 1.59D-09 XBig12= 1.09D-14 1.88D-08.
      3 vectors produced by pass 10 Test12= 2.97D-14 1.59D-09 XBig12= 3.10D-14 2.10D-08.
      1 vectors produced by pass 11 Test12= 2.97D-14 1.59D-09 XBig12= 1.77D-14 2.55D-08.
 InvSVY:  IOpt=1 It=  1 EMax= 1.78D-14
 Solved reduced A of dimension   472 with    63 vectors.
 FullF1:  Do perturbations      1 to       3.
 Isotropic polarizability for W=    0.000000      207.04 Bohr**3.
 End of Minotr F.D. properties file   721 does not exist.
 End of Minotr F.D. properties file   722 does not exist.
 End of Minotr F.D. properties file   788 does not exist.
 Leave Link 1002 at Mon Apr  4 14:18:52 2022, MaxMem=  1879048192 cpu:            6423.4 elap:             924.9
 (Enter /gpfs/software/gaussian16/sse4/tar/g16/l601.exe)
 Copying SCF densities to generalized density rwf, IOpCl= 0 IROHF=0.

 **********************************************************************

            Population analysis using the SCF density.

 **********************************************************************

 Orbital symmetries:
       Occupied  (A) (A) (A) (A) (A) (A) (A) (A) (A) (A) (A) (A)
                 (A) (A) (A) (A) (A) (A) (A) (A) (A) (A) (A) (A)
                 (A) (A) (A) (A) (A) (A) (A) (A) (A) (A) (A) (A)
                 (A) (A) (A) (A) (A) (A) (A) (A) (A) (A) (A) (A)
                 (A) (A) (A) (A) (A) (A) (A) (A) (A) (A) (A) (A)
       Virtual   (A) (A) (A) (A) (A) (A) (A) (A) (A) (A) (A) (A)
                 (A) (A) (A) (A) (A) (A) (A) (A) (A) (A) (A) (A)
                 (A) (A) (A) (A) (A) (A) (A) (A) (A) (A) (A) (A)
                 (A) (A) (A) (A) (A) (A) (A) (A) (A) (A) (A) (A)
                 (A) (A) (A) (A) (A) (A) (A) (A) (A) (A) (A) (A)
                 (A) (A) (A) (A) (A) (A) (A) (A) (A) (A) (A) (A)
                 (A) (A) (A) (A) (A) (A) (A) (A) (A) (A) (A) (A)
                 (A) (A) (A) (A) (A) (A) (A) (A) (A) (A) (A) (A)
                 (A) (A) (A) (A) (A) (A) (A) (A) (A) (A) (A) (A)
                 (A) (A) (A) (A) (A) (A) (A) (A) (A) (A) (A) (A)
                 (A) (A) (A) (A) (A) (A) (A) (A) (A) (A) (A) (A)
                 (A) (A) (A) (A) (A) (A) (A) (A) (A) (A) (A) (A)
                 (A) (A) (A) (A) (A) (A) (A) (A) (A) (A) (A) (A)
                 (A) (A) (A) (A) (A) (A) (A) (A) (A) (A) (A) (A)
                 (A) (A) (A) (A) (A) (A) (A) (A) (A) (A) (A) (A)
                 (A) (A) (A) (A) (A) (A) (A) (A) (A) (A) (A) (A)
                 (A) (A) (A) (A) (A) (A) (A) (A) (A) (A) (A) (A)
                 (A) (A) (A) (A) (A) (A) (A) (A) (A) (A) (A) (A)
                 (A) (A) (A) (A) (A) (A) (A) (A) (A) (A) (A) (A)
                 (A) (A) (A) (A) (A) (A) (A) (A) (A) (A) (A) (A)
                 (A) (A) (A) (A) (A) (A) (A) (A) (A) (A) (A) (A)
                 (A) (A) (A) (A) (A) (A) (A) (A) (A) (A) (A) (A)
                 (A) (A) (A) (A) (A) (A) (A) (A) (A) (A) (A) (A)
                 (A) (A) (A) (A) (A) (A) (A) (A) (A) (A) (A) (A)
                 (A) (A) (A) (A) (A) (A) (A) (A) (A) (A) (A) (A)
                 (A) (A) (A) (A) (A) (A) (A) (A) (A) (A) (A) (A)
 The electronic state is 1-A.
 Alpha  occ. eigenvalues -- -102.59039-102.58960 -19.43774 -10.51984 -10.51066
 Alpha  occ. eigenvalues --  -10.48726 -10.46244 -10.46081 -10.45274 -10.44544
 Alpha  occ. eigenvalues --  -10.42605 -10.42366 -10.40302 -10.40044 -10.39532
 Alpha  occ. eigenvalues --   -9.73299  -9.73235  -7.45807  -7.45742  -7.45144
 Alpha  occ. eigenvalues --   -7.45140  -7.45083  -7.45068  -0.99186  -0.92411
 Alpha  occ. eigenvalues --   -0.86522  -0.85057  -0.81559  -0.75234  -0.73580
 Alpha  occ. eigenvalues --   -0.69596  -0.67010  -0.61038  -0.58435  -0.53108
 Alpha  occ. eigenvalues --   -0.51673  -0.48828  -0.45722  -0.44193  -0.42067
 Alpha  occ. eigenvalues --   -0.40464  -0.39503  -0.38923  -0.37687  -0.35323
 Alpha  occ. eigenvalues --   -0.34149  -0.33549  -0.32350  -0.32116  -0.31316
 Alpha  occ. eigenvalues --   -0.30642  -0.29937  -0.28199  -0.26669  -0.21490
 Alpha  occ. eigenvalues --   -0.20199  -0.18551  -0.18144  -0.17790  -0.09477
 Alpha virt. eigenvalues --    0.09245   0.09585   0.10050   0.10601   0.10728
 Alpha virt. eigenvalues --    0.10908   0.12647   0.13802   0.14555   0.14705
 Alpha virt. eigenvalues --    0.15085   0.15661   0.16207   0.16582   0.17211
 Alpha virt. eigenvalues --    0.17518   0.18213   0.18236   0.18601   0.18803
 Alpha virt. eigenvalues --    0.19416   0.20250   0.20496   0.20586   0.21685
 Alpha virt. eigenvalues --    0.21757   0.22085   0.22415   0.23417   0.24344
 Alpha virt. eigenvalues --    0.24602   0.24929   0.25773   0.26245   0.27217
 Alpha virt. eigenvalues --    0.27581   0.27846   0.28456   0.28497   0.29044
 Alpha virt. eigenvalues --    0.29383   0.29595   0.29849   0.30608   0.30798
 Alpha virt. eigenvalues --    0.31017   0.31110   0.31681   0.33023   0.33488
 Alpha virt. eigenvalues --    0.33578   0.33979   0.34458   0.35499   0.35864
 Alpha virt. eigenvalues --    0.37022   0.37549   0.38049   0.39491   0.39770
 Alpha virt. eigenvalues --    0.40032   0.40759   0.41441   0.42473   0.43186
 Alpha virt. eigenvalues --    0.43604   0.43913   0.44790   0.45850   0.46153
 Alpha virt. eigenvalues --    0.46612   0.47528   0.48730   0.49012   0.50298
 Alpha virt. eigenvalues --    0.51180   0.54765   0.55181   0.55395   0.55801
 Alpha virt. eigenvalues --    0.57115   0.58062   0.59113   0.59236   0.60827
 Alpha virt. eigenvalues --    0.62541   0.63988   0.65196   0.65922   0.68870
 Alpha virt. eigenvalues --    0.69080   0.69804   0.70032   0.70979   0.71670
 Alpha virt. eigenvalues --    0.72184   0.73484   0.74459   0.75061   0.75236
 Alpha virt. eigenvalues --    0.75963   0.77830   0.78833   0.78871   0.80239
 Alpha virt. eigenvalues --    0.80974   0.81728   0.82058   0.82971   0.84097
 Alpha virt. eigenvalues --    0.84541   0.85142   0.85724   0.86149   0.89029
 Alpha virt. eigenvalues --    0.90174   0.91302   0.93962   0.94315   0.94530
 Alpha virt. eigenvalues --    0.94672   0.97766   0.98127   0.98930   0.99465
 Alpha virt. eigenvalues --    1.00614   1.01983   1.01997   1.02306   1.03180
 Alpha virt. eigenvalues --    1.03989   1.05400   1.05849   1.07053   1.07054
 Alpha virt. eigenvalues --    1.08061   1.08392   1.08809   1.09699   1.10098
 Alpha virt. eigenvalues --    1.11390   1.13376   1.14091   1.14654   1.15951
 Alpha virt. eigenvalues --    1.17021   1.20201   1.21005   1.22278   1.24426
 Alpha virt. eigenvalues --    1.25256   1.26475   1.26885   1.27852   1.31713
 Alpha virt. eigenvalues --    1.32215   1.32754   1.37383   1.39433   1.40116
 Alpha virt. eigenvalues --    1.40188   1.41224   1.42315   1.43238   1.44421
 Alpha virt. eigenvalues --    1.46496   1.46840   1.47113   1.49112   1.50588
 Alpha virt. eigenvalues --    1.62272   1.62495   1.64126   1.65827   1.69702
 Alpha virt. eigenvalues --    1.70605   1.71298   1.72683   1.73121   1.75694
 Alpha virt. eigenvalues --    1.77215   1.79393   1.79716   1.83180   1.83927
 Alpha virt. eigenvalues --    1.85132   1.89311   1.90113   1.90975   1.91434
 Alpha virt. eigenvalues --    1.94985   1.95348   1.98327   1.98502   2.01323
 Alpha virt. eigenvalues --    2.02346   2.04278   2.05825   2.07071   2.07914
 Alpha virt. eigenvalues --    2.10186   2.11733   2.11776   2.12162   2.16451
 Alpha virt. eigenvalues --    2.16677   2.19548   2.19722   2.21099   2.22902
 Alpha virt. eigenvalues --    2.27212   2.28696   2.32439   2.37030   2.37441
 Alpha virt. eigenvalues --    2.40391   2.41401   2.42651   2.42701   2.48412
 Alpha virt. eigenvalues --    2.48635   2.50938   2.54881   2.55493   2.55781
 Alpha virt. eigenvalues --    2.59348   2.61712   2.64652   2.66240   2.69474
 Alpha virt. eigenvalues --    2.73727   2.74780   2.77459   2.80242   2.80287
 Alpha virt. eigenvalues --    2.82933   2.83401   2.84849   2.85723   2.87679
 Alpha virt. eigenvalues --    2.89871   2.92984   2.93723   2.94083   2.95869
 Alpha virt. eigenvalues --    2.96861   3.00161   3.01329   3.04060   3.05708
 Alpha virt. eigenvalues --    3.11782   3.14045   3.15985   3.16385   3.16471
 Alpha virt. eigenvalues --    3.20138   3.24473   3.26856   3.27364   3.32095
 Alpha virt. eigenvalues --    3.33350   3.34782   3.37827   3.42458   3.46004
 Alpha virt. eigenvalues --    3.49181   3.57962   3.58957   3.60201   3.64434
 Alpha virt. eigenvalues --    3.67908   3.70494   3.74759   3.76348   3.85718
 Alpha virt. eigenvalues --    3.91832   3.98399   4.03510   4.19871   4.22441
 Alpha virt. eigenvalues --    4.24250   4.29636   4.36073   4.74338   4.86009
 Alpha virt. eigenvalues --    4.96387   5.35606   5.50828   5.99347  10.04658
 Alpha virt. eigenvalues --   10.08876  23.62156  23.78148  24.02076  24.08676
 Alpha virt. eigenvalues --   24.10743  24.14822  24.18410  24.22224  24.26102
 Alpha virt. eigenvalues --   24.33939  24.34019  24.85574  25.98562  26.07269
 Alpha virt. eigenvalues --   26.29909  26.40556  26.71759  26.97515  50.31223
 Alpha virt. eigenvalues --  216.14597 216.19481
          Condensed to atoms (all electrons):
               1          2          3          4          5          6
     1  C    7.901270  -2.091331  -0.462476   0.300524  -1.134883   2.490803
     2  C   -2.091331  18.437898   1.616085  -2.574062   1.489354  -8.804992
     3  C   -0.462476   1.616085   8.222063  -0.054535  -0.133452  -1.548148
     4  C    0.300524  -2.574062  -0.054535  13.793868  -1.749015  -1.458463
     5  C   -1.134883   1.489354  -0.133452  -1.749015  10.300904  -2.403889
     6  C    2.490803  -8.804992  -1.548148  -1.458463  -2.403889  19.661952
     7  H   -0.045809   0.022059   0.003204  -0.052151   0.097882   0.167496
     8  O    0.335694  -0.039885  -0.045460  -0.049167   0.021953  -0.175573
     9  H    0.073053   0.224550  -0.032028   0.007843   0.007011   0.063323
    10  C   -0.423153  -1.086110  -0.972535  -0.566238   2.867286  -0.536656
    11  C   -0.064319  -0.873951  -0.861762  -2.915429  -0.770792   2.717616
    12  C    0.032890  -1.219526  -0.201791   2.907331  -0.998637  -2.841780
    13  C   -0.033230   0.189628   0.606423  -0.821141  -0.260195  -0.105295
    14  C    0.048789  -0.223958  -0.102425   0.466557  -0.921067   0.029786
    15  C   -0.155065   0.815342  -0.253543  -0.847913  -1.166392  -0.644464
    16  Cl  -0.006128   0.026781  -0.010292  -0.089798  -0.157823  -0.027570
    17  Cl   0.000532  -0.017025  -0.002232   0.004348  -0.049743  -0.051003
    18  H    0.000199  -0.000102   0.000359   0.016700  -0.006275  -0.002376
    19  H   -0.004313   0.010915  -0.010049  -0.017159   0.086276   0.028444
    20  H   -0.001526   0.059835   0.005481   0.021808   0.098331   0.011986
               7          8          9         10         11         12
     1  C   -0.045809   0.335694   0.073053  -0.423153  -0.064319   0.032890
     2  C    0.022059  -0.039885   0.224550  -1.086110  -0.873951  -1.219526
     3  C    0.003204  -0.045460  -0.032028  -0.972535  -0.861762  -0.201791
     4  C   -0.052151  -0.049167   0.007843  -0.566238  -2.915429   2.907331
     5  C    0.097882   0.021953   0.007011   2.867286  -0.770792  -0.998637
     6  C    0.167496  -0.175573   0.063323  -0.536656   2.717616  -2.841780
     7  H    0.557297   0.000124  -0.005900   0.094385   0.003010   0.023931
     8  O    0.000124   8.358263  -0.005093  -0.003409  -0.003884   0.003061
     9  H   -0.005900  -0.005093   0.526250  -0.002282   0.013730  -0.001742
    10  C    0.094385  -0.003409  -0.002282  13.300409   1.979112  -1.038995
    11  C    0.003010  -0.003884   0.013730   1.979112  13.759154  -2.066439
    12  C    0.023931   0.003061  -0.001742  -1.038995  -2.066439  17.407013
    13  C    0.006895   0.001264  -0.000578  -0.752182  -2.847867  -0.369285
    14  C   -0.009358  -0.000118   0.000198  -4.595424  -6.867303  -1.702128
    15  C    0.002273  -0.000020   0.000566  -2.057593   4.996104  -4.220151
    16  Cl  -0.000122   0.000000   0.000011  -0.527942   0.190709   0.368575
    17  Cl   0.000127   0.000001  -0.000000  -0.148902   0.247713   0.046808
    18  H    0.000000  -0.000000   0.000000   0.035184  -0.025281  -0.073828
    19  H   -0.000042   0.000003   0.000001   0.087256   0.015461   0.350884
    20  H    0.000227  -0.000004   0.000010   0.028874   0.234507  -0.043595
              13         14         15         16         17         18
     1  C   -0.033230   0.048789  -0.155065  -0.006128   0.000532   0.000199
     2  C    0.189628  -0.223958   0.815342   0.026781  -0.017025  -0.000102
     3  C    0.606423  -0.102425  -0.253543  -0.010292  -0.002232   0.000359
     4  C   -0.821141   0.466557  -0.847913  -0.089798   0.004348   0.016700
     5  C   -0.260195  -0.921067  -1.166392  -0.157823  -0.049743  -0.006275
     6  C   -0.105295   0.029786  -0.644464  -0.027570  -0.051003  -0.002376
     7  H    0.006895  -0.009358   0.002273  -0.000122   0.000127   0.000000
     8  O    0.001264  -0.000118  -0.000020   0.000000   0.000001  -0.000000
     9  H   -0.000578   0.000198   0.000566   0.000011  -0.000000   0.000000
    10  C   -0.752182  -4.595424  -2.057593  -0.527942  -0.148902   0.035184
    11  C   -2.847867  -6.867303   4.996104   0.190709   0.247713  -0.025281
    12  C   -0.369285  -1.702128  -4.220151   0.368575   0.046808  -0.073828
    13  C   20.021687   1.547173 -10.298784   0.561800  -0.396560   0.265445
    14  C    1.547173  31.177113 -11.734095   0.364576  -1.786821   0.098292
    15  C  -10.298784 -11.734095  31.744566  -1.561269   1.226503   0.042709
    16  Cl   0.561800   0.364576  -1.561269  17.700497  -0.229563  -0.000716
    17  Cl  -0.396560  -1.786821   1.226503  -0.229563  17.776742  -0.012294
    18  H    0.265445   0.098292   0.042709  -0.000716  -0.012294   0.507200
    19  H   -0.149252  -0.039333  -0.031032   0.000836  -0.001238  -0.006926
    20  H    0.000187   0.033855  -0.108305  -0.020654  -0.002515   0.000079
              19         20
     1  C   -0.004313  -0.001526
     2  C    0.010915   0.059835
     3  C   -0.010049   0.005481
     4  C   -0.017159   0.021808
     5  C    0.086276   0.098331
     6  C    0.028444   0.011986
     7  H   -0.000042   0.000227
     8  O    0.000003  -0.000004
     9  H    0.000001   0.000010
    10  C    0.087256   0.028874
    11  C    0.015461   0.234507
    12  C    0.350884  -0.043595
    13  C   -0.149252   0.000187
    14  C   -0.039333   0.033855
    15  C   -0.031032  -0.108305
    16  Cl   0.000836  -0.020654
    17  Cl  -0.001238  -0.002515
    18  H   -0.006926   0.000079
    19  H    0.491974  -0.000125
    20  H   -0.000125   0.510113
 Mulliken charges:
               1
     1  C   -0.761522
     2  C    0.038493
     3  C    0.237113
     4  C   -0.323906
     5  C    0.783165
     6  C   -0.571197
     7  H    0.134471
     8  O   -0.397749
     9  H    0.131078
    10  C    0.318915
    11  C   -0.860091
    12  C   -0.362596
    13  C   -1.166133
    14  C    0.215690
    15  C    0.250566
    16  Cl   0.418094
    17  Cl   0.395124
    18  H    0.161632
    19  H    0.187420
    20  H    0.171431
 Sum of Mulliken charges =  -1.00000
 Mulliken charges with hydrogens summed into heavy atoms:
               1
     1  C   -0.761522
     2  C    0.169571
     3  C    0.237113
     4  C   -0.323906
     5  C    0.783165
     6  C   -0.436726
     8  O   -0.397749
    10  C    0.318915
    11  C   -0.688660
    12  C   -0.175176
    13  C   -1.004500
    14  C    0.215690
    15  C    0.250566
    16  Cl   0.418094
    17  Cl   0.395124
 APT charges:
               1
     1  C    1.550324
     2  C   -0.639412
     3  C   -0.712251
     4  C    0.200948
     5  C   -0.793335
     6  C    0.441459
     7  H    0.046980
     8  O   -1.414789
     9  H    0.019037
    10  C    0.963660
    11  C   -0.446412
    12  C   -0.362725
    13  C    0.145992
    14  C    0.058199
    15  C    0.553960
    16  Cl  -0.355826
    17  Cl  -0.409958
    18  H    0.042119
    19  H    0.055432
    20  H    0.056597
 Sum of APT charges =  -1.00000
 APT charges with hydrogens summed into heavy atoms:
               1
     1  C    1.550324
     2  C   -0.620374
     3  C   -0.712251
     4  C    0.200948
     5  C   -0.793335
     6  C    0.488438
     8  O   -1.414789
    10  C    0.963660
    11  C   -0.389815
    12  C   -0.307294
    13  C    0.188111
    14  C    0.058199
    15  C    0.553960
    16  Cl  -0.355826
    17  Cl  -0.409958
 Electronic spatial extent (au):  <R**2>=           5500.9329
 Charge=             -1.0000 electrons
 Dipole moment (field-independent basis, Debye):
    X=            -11.9593    Y=              0.7739    Z=             -0.0000  Tot=             11.9843
 Quadrupole moment (field-independent basis, Debye-Ang):
   XX=           -210.0456   YY=           -104.3795   ZZ=           -107.8317
   XY=              5.7181   XZ=             -0.0003   YZ=              0.0001
 Traceless Quadrupole moment (field-independent basis, Debye-Ang):
   XX=            -69.2933   YY=             36.3727   ZZ=             32.9206
   XY=              5.7181   XZ=             -0.0003   YZ=              0.0001
 Octapole moment (field-independent basis, Debye-Ang**2):
  XXX=           -499.2751  YYY=             11.6667  ZZZ=              0.0001  XYY=            -19.3747
  XXY=             12.3114  XXZ=             -0.0017  XZZ=            -16.5529  YZZ=              4.4286
  YYZ=              0.0004  XYZ=              0.0005
 Hexadecapole moment (field-independent basis, Debye-Ang**3):
 XXXX=          -9766.7888 YYYY=          -1009.5589 ZZZZ=           -130.0699 XXXY=              1.8202
 XXXZ=             -0.0091 YYYX=             48.7534 YYYZ=              0.0007 ZZZX=              0.0002
 ZZZY=              0.0000 XXYY=          -1293.6825 XXZZ=          -1127.1397 YYZZ=           -208.5125
 XXYZ=              0.0018 YYXZ=              0.0013 ZZXY=             -3.8353
 N-N= 1.016369097476D+03 E-N=-5.481809739121D+03  KE= 1.451821715527D+03
  Exact polarizability: 364.612  11.980 166.617  -0.000   0.000  89.877
 Approx polarizability: 422.466  19.110 227.705  -0.000   0.000 121.482
 No NMR shielding tensors so no spin-rotation constants.
 Leave Link  601 at Mon Apr  4 14:18:53 2022, MaxMem=  1879048192 cpu:               3.0 elap:               0.5
 (Enter /gpfs/software/gaussian16/sse4/tar/g16/l701.exe)
 ... and contract with generalized density number  0.
 Compute integral second derivatives.
 Leave Link  701 at Mon Apr  4 14:18:53 2022, MaxMem=  1879048192 cpu:               2.7 elap:               0.4
 (Enter /gpfs/software/gaussian16/sse4/tar/g16/l702.exe)
 L702 exits ... SP integral derivatives will be done elsewhere.
 Leave Link  702 at Mon Apr  4 14:18:53 2022, MaxMem=  1879048192 cpu:               0.2 elap:               0.0
 (Enter /gpfs/software/gaussian16/sse4/tar/g16/l703.exe)
 Integral derivatives from FoFJK, PRISM(SPDF).
 Compute integral second derivatives, UseDBF=F ICtDFT=           0.
 Calling FoFJK, ICntrl=    100127 FMM=F ISym2X=0 I1Cent= 0 IOpClX= 0 NMat=1 NMatS=1 NMatT=0.
 FoFJK:  IHMeth= 1 ICntrl=  100127 DoSepK=F KAlg= 0 I1Cent=           0 FoldK=F
 IRaf=         0 NMat=       1 IRICut=       1 DoRegI=T DoRafI=F ISym2E= 0 IDoP0=0 IntGTp=1.
 FoFCou: FMM=F IPFlag=           0 FMFlag=      100000 FMFlg1=         800
         NFxFlg=           0 DoJE=F BraDBF=F KetDBF=F FulRan=T
         wScrn=  0.000000 ICntrl=    100127 IOpCl=  0 I1Cent=           0 NGrid=           0
         NMat0=    1 NMatS0=      1 NMatT0=    0 NMatD0=    1 NMtDS0=    0 NMtDT0=    0
 Symmetry not used in FoFCou.
 Leave Link  703 at Mon Apr  4 14:28:03 2022, MaxMem=  1879048192 cpu:            3818.8 elap:             549.6
 (Enter /gpfs/software/gaussian16/sse4/tar/g16/l716.exe)
 Dipole        =-4.70514368D+00 3.04480091D-01-1.42929227D-05
 Polarizability= 3.64612493D+02 1.19797696D+01 1.66616867D+02
                -4.07381204D-04 8.20486186D-06 8.98768119D+01
 Full mass-weighted force constant matrix:
 Low frequencies ---   -6.0758    0.0028    0.0032    0.0036    1.1135   11.1809
 Low frequencies ---   36.4871   43.5405   93.9355
 Diagonal vibrational polarizability:
       61.3691378       9.4448483      66.0043860
 Harmonic frequencies (cm**-1), IR intensities (KM/Mole), Raman scattering
 activities (A**4/AMU), depolarization ratios for plane and unpolarized
 incident light, reduced masses (AMU), force constants (mDyne/A),
 and normal coordinates:
                      1                      2                      3
                      A                      A                      A
 Frequencies --     36.4285                43.5223                93.9342
 Red. masses --      5.9268                10.6493                 9.9733
 Frc consts  --      0.0046                 0.0119                 0.0518
 IR Inten    --      1.1403                 2.5526                 1.4150
  Atom  AN      X      Y      Z        X      Y      Z        X      Y      Z
     1   6     0.00  -0.00  -0.01     0.00  -0.00   0.19    -0.04   0.18   0.00
     2   6     0.00   0.00  -0.29     0.00   0.00  -0.09    -0.18   0.06  -0.00
     3   6    -0.00   0.00   0.29    -0.00  -0.00   0.06     0.10   0.07   0.00
     4   6    -0.00   0.00   0.28    -0.00   0.00  -0.08     0.11  -0.11   0.00
     5   6     0.00   0.00   0.04     0.00   0.00  -0.27    -0.01  -0.21   0.00
     6   6     0.00   0.00  -0.27    -0.00   0.00  -0.27    -0.16  -0.12  -0.00
     7   1     0.00   0.00  -0.54    -0.00   0.00  -0.41    -0.26  -0.19  -0.00
     8   8     0.00  -0.00  -0.04    -0.00  -0.00   0.45    -0.05   0.35  -0.00
     9   1    -0.00   0.00  -0.54    -0.00   0.00  -0.07    -0.30   0.12  -0.00
    10   6     0.00   0.00   0.03     0.00   0.00  -0.26    -0.01  -0.25  -0.00
    11   6    -0.00   0.00   0.09    -0.00   0.00  -0.20     0.06  -0.19  -0.00
    12   6     0.00   0.00  -0.02     0.00   0.00  -0.26    -0.10  -0.21  -0.00
    13   6     0.00   0.00  -0.06     0.00   0.00  -0.14    -0.12  -0.10  -0.00
    14   6    -0.00  -0.00  -0.04     0.00   0.00  -0.02    -0.04  -0.03  -0.00
    15   6    -0.00   0.00   0.05    -0.00   0.00  -0.07     0.06  -0.08  -0.00
    16  17    -0.00  -0.00   0.14    -0.00  -0.00   0.06     0.23   0.04   0.00
    17  17    -0.00  -0.00  -0.13     0.00  -0.00   0.24    -0.07   0.16   0.00
    18   1     0.00   0.00  -0.11     0.00   0.00  -0.11    -0.20  -0.06  -0.00
    19   1     0.00   0.00  -0.04     0.00   0.00  -0.33    -0.17  -0.26  -0.00
    20   1    -0.00   0.00   0.18    -0.00   0.00  -0.20     0.12  -0.22  -0.00
                      4                      5                      6
                      A                      A                      A
 Frequencies --    104.5190               165.1605               198.5514
 Red. masses --      9.3242                 5.8145                28.4872
 Frc consts  --      0.0600                 0.0934                 0.6617
 IR Inten    --      0.0138                 0.4626                 1.5191
  Atom  AN      X      Y      Z        X      Y      Z        X      Y      Z
     1   6     0.00   0.00  -0.01     0.00   0.00  -0.04     0.19   0.02   0.00
     2   6    -0.00   0.00  -0.15     0.00   0.00  -0.15     0.14  -0.02   0.00
     3   6     0.00   0.00  -0.31     0.00   0.00  -0.17     0.19   0.00   0.00
     4   6     0.00  -0.00  -0.24     0.00  -0.00  -0.02     0.19  -0.02  -0.00
     5   6    -0.00  -0.00  -0.17     0.00  -0.00   0.08     0.12  -0.07  -0.00
     6   6    -0.00  -0.00  -0.17     0.00  -0.00  -0.04     0.13  -0.06  -0.00
     7   1    -0.00  -0.00  -0.12     0.00   0.00  -0.05     0.12  -0.07  -0.00
     8   8    -0.00   0.00   0.32    -0.00  -0.00   0.14     0.19   0.07  -0.00
     9   1    -0.00   0.00  -0.07    -0.00   0.00  -0.20     0.09   0.00   0.00
    10   6     0.00  -0.00   0.06     0.00  -0.00   0.18     0.07  -0.04  -0.00
    11   6     0.00  -0.00   0.04     0.00  -0.00   0.39     0.05  -0.02   0.00
    12   6    -0.00  -0.00   0.30    -0.00  -0.00  -0.13     0.01  -0.03  -0.00
    13   6    -0.00  -0.00   0.33    -0.00  -0.00  -0.16    -0.01  -0.07   0.00
    14   6    -0.00  -0.00   0.15    -0.00  -0.00   0.02     0.03  -0.05   0.00
    15   6     0.00  -0.00   0.09     0.00  -0.00   0.19     0.05  -0.08   0.00
    16  17     0.00   0.00   0.07     0.00  -0.00  -0.15    -0.44  -0.45   0.00
    17  17    -0.00   0.00  -0.20    -0.00   0.00   0.05    -0.05   0.57  -0.00
    18   1    -0.00  -0.00   0.43    -0.00  -0.00  -0.36     0.01  -0.08   0.00
    19   1    -0.00  -0.00   0.41    -0.00  -0.00  -0.36     0.00  -0.04  -0.00
    20   1     0.00  -0.00  -0.05    -0.00  -0.00   0.57     0.03  -0.01   0.00
                      7                      8                      9
                      A                      A                      A
 Frequencies --    238.6350               251.2335               279.1309
 Red. masses --      8.1827                13.7488                11.8987
 Frc consts  --      0.2745                 0.5113                 0.5462
 IR Inten    --      0.0234                 3.9137                 0.1913
  Atom  AN      X      Y      Z        X      Y      Z        X      Y      Z
     1   6     0.00  -0.00   0.10    -0.33  -0.02   0.00     0.03   0.01   0.00
     2   6     0.00  -0.00   0.21    -0.23   0.04   0.00     0.12   0.14   0.00
     3   6     0.00  -0.00   0.29    -0.29  -0.02   0.00    -0.09   0.13   0.00
     4   6     0.00   0.00  -0.13    -0.28  -0.01  -0.00    -0.08   0.30  -0.00
     5   6     0.00  -0.00  -0.30    -0.12   0.08  -0.00    -0.03   0.29  -0.00
     6   6     0.00  -0.00  -0.09    -0.21   0.09  -0.00     0.08   0.28   0.00
     7   1     0.00  -0.00  -0.18    -0.22   0.07  -0.00     0.17   0.34  -0.00
     8   8     0.00   0.00  -0.15    -0.33  -0.08  -0.00     0.05  -0.25  -0.00
     9   1     0.00  -0.00   0.32    -0.15  -0.00   0.00     0.21   0.10   0.00
    10   6    -0.00  -0.00  -0.18    -0.02   0.03  -0.00    -0.01   0.02  -0.00
    11   6    -0.00  -0.00   0.16     0.08   0.05   0.00    -0.09  -0.12  -0.00
    12   6    -0.00   0.00  -0.20     0.15  -0.03  -0.00     0.03  -0.03  -0.00
    13   6    -0.00   0.00   0.16     0.18  -0.09   0.00     0.00  -0.16   0.00
    14   6    -0.00   0.00   0.35     0.25  -0.05   0.00    -0.11  -0.22   0.00
    15   6    -0.00   0.00   0.29     0.15  -0.03   0.00    -0.05  -0.24   0.00
    16  17    -0.00   0.00  -0.08     0.07  -0.14  -0.00     0.25  -0.12  -0.00
    17  17    -0.00  -0.00  -0.08     0.30   0.17  -0.00    -0.21   0.10   0.00
    18   1    -0.00   0.00   0.16     0.16  -0.08   0.00     0.12  -0.21   0.00
    19   1    -0.00  -0.00  -0.43     0.25   0.05  -0.00     0.06  -0.00  -0.00
    20   1    -0.00  -0.00   0.19     0.10   0.04   0.00    -0.19  -0.08   0.00
                     10                     11                     12
                      A                      A                      A
 Frequencies --    327.1661               399.6824               415.8632
 Red. masses --      6.2938                10.9511                10.6427
 Frc consts  --      0.3969                 1.0307                 1.0844
 IR Inten    --      1.8817                 1.3978                12.5947
  Atom  AN      X      Y      Z        X      Y      Z        X      Y      Z
     1   6     0.00   0.00  -0.07     0.15   0.17   0.00    -0.01  -0.07  -0.00
     2   6     0.00   0.00  -0.14     0.03   0.14   0.00     0.01   0.00  -0.00
     3   6     0.00   0.00  -0.17    -0.17   0.59  -0.00     0.17  -0.29   0.00
     4   6     0.00  -0.00   0.22    -0.13  -0.19   0.00     0.15   0.45  -0.00
     5   6     0.00  -0.00   0.23    -0.02  -0.05  -0.00    -0.10   0.13   0.00
     6   6     0.00  -0.00   0.14    -0.03  -0.02  -0.00    -0.00   0.14   0.00
     7   1     0.00  -0.00   0.27    -0.05  -0.02  -0.00     0.09   0.20   0.00
     8   8    -0.00  -0.00   0.07     0.22  -0.30  -0.00    -0.03  -0.03   0.00
     9   1     0.00   0.00  -0.22    -0.13   0.23   0.00     0.06  -0.02  -0.00
    10   6     0.00  -0.00  -0.09    -0.06  -0.18  -0.00    -0.08  -0.23   0.00
    11   6     0.00  -0.00  -0.24    -0.01  -0.13   0.00    -0.09  -0.21  -0.00
    12   6    -0.00  -0.00  -0.26    -0.06  -0.20  -0.00    -0.01  -0.30   0.00
    13   6    -0.00   0.00   0.07    -0.07  -0.07   0.00    -0.04  -0.16  -0.00
    14   6    -0.00   0.00   0.37     0.04   0.01  -0.00     0.05  -0.07   0.00
    15   6     0.00   0.00   0.09    -0.03   0.04  -0.00    -0.10   0.00   0.00
    16  17    -0.00   0.00  -0.00    -0.09   0.10  -0.00    -0.13   0.19  -0.00
    17  17    -0.00  -0.00  -0.06     0.13   0.01   0.00     0.15   0.04  -0.00
    18   1    -0.00   0.00   0.00    -0.21  -0.01   0.00    -0.19  -0.10  -0.00
    19   1    -0.00  -0.00  -0.48    -0.08  -0.22  -0.00    -0.04  -0.33   0.00
    20   1     0.00  -0.00  -0.43     0.12  -0.18   0.00     0.08  -0.27  -0.00
                     13                     14                     15
                      A                      A                      A
 Frequencies --    436.0859               447.8504               469.2039
 Red. masses --      4.5792                 4.3328                 6.8071
 Frc consts  --      0.5131                 0.5120                 0.8830
 IR Inten    --      3.1869                 0.3274                 9.2498
  Atom  AN      X      Y      Z        X      Y      Z        X      Y      Z
     1   6    -0.00  -0.00   0.04    -0.00  -0.00   0.06     0.02  -0.03  -0.00
     2   6    -0.00  -0.00   0.16    -0.00  -0.00   0.18     0.03  -0.09  -0.00
     3   6     0.00  -0.00  -0.24     0.00  -0.00  -0.18    -0.07   0.02   0.00
     4   6     0.00   0.00   0.30     0.00   0.00   0.22    -0.07  -0.19  -0.00
     5   6    -0.00   0.00  -0.05    -0.00   0.00  -0.12     0.04  -0.02   0.00
     6   6    -0.00   0.00  -0.11    -0.00   0.00  -0.17     0.04  -0.08   0.00
     7   1    -0.00   0.00  -0.24    -0.00   0.00  -0.26     0.03  -0.08  -0.00
     8   8    -0.00   0.00  -0.03    -0.00   0.00  -0.05     0.02   0.13   0.00
     9   1     0.00  -0.00   0.22     0.00  -0.00   0.29     0.06  -0.10   0.00
    10   6     0.00  -0.00  -0.10     0.00  -0.00   0.08     0.01   0.11   0.00
    11   6    -0.00  -0.00   0.14    -0.00  -0.00  -0.12    -0.18  -0.02  -0.00
    12   6     0.00  -0.00  -0.14     0.00  -0.00   0.17     0.23   0.03   0.00
    13   6     0.00  -0.00   0.20     0.00  -0.00  -0.22     0.25  -0.19  -0.00
    14   6     0.00  -0.00  -0.10     0.00  -0.00   0.08     0.04  -0.27   0.00
    15   6    -0.00  -0.00  -0.17    -0.00  -0.00   0.19    -0.17  -0.14   0.00
    16  17    -0.00   0.00   0.01    -0.00   0.00  -0.01    -0.05   0.17  -0.00
    17  17     0.00   0.00   0.00     0.00   0.00  -0.00    -0.04   0.07  -0.00
    18   1     0.00  -0.00   0.52     0.00  -0.00  -0.57     0.43  -0.27  -0.00
    19   1     0.00  -0.00  -0.16     0.00  -0.00   0.17     0.40   0.16  -0.00
    20   1    -0.00  -0.00   0.52    -0.00  -0.00  -0.44    -0.31   0.03  -0.00
                     16                     17                     18
                      A                      A                      A
 Frequencies --    508.2353               540.8359               551.7046
 Red. masses --     10.4375                 4.2637                 5.5984
 Frc consts  --      1.5885                 0.7348                 1.0040
 IR Inten    --     61.1904                 5.5603                23.6252
  Atom  AN      X      Y      Z        X      Y      Z        X      Y      Z
     1   6     0.21  -0.11   0.00    -0.00  -0.00   0.07    -0.01  -0.14  -0.00
     2   6     0.07  -0.26   0.00     0.00  -0.00   0.16     0.17  -0.11  -0.00
     3   6    -0.08   0.04  -0.00    -0.00  -0.00  -0.01    -0.21   0.04   0.00
     4   6    -0.12   0.10  -0.00    -0.00  -0.00  -0.20    -0.23  -0.08   0.00
     5   6    -0.20   0.04   0.00     0.00   0.00   0.29     0.04   0.14  -0.00
     6   6     0.03  -0.10  -0.00    -0.00   0.00  -0.23     0.17   0.13   0.00
     7   1     0.24   0.03  -0.00    -0.00   0.00  -0.78     0.36   0.24   0.00
     8   8     0.22   0.23   0.00    -0.00   0.00  -0.03    -0.04   0.24   0.00
     9   1     0.06  -0.25   0.00     0.00  -0.00   0.04     0.42  -0.24   0.00
    10   6    -0.28   0.13   0.00     0.00  -0.00   0.18     0.07  -0.13  -0.00
    11   6    -0.21   0.12  -0.00     0.00  -0.00  -0.04     0.11  -0.12   0.00
    12   6    -0.26   0.10  -0.00     0.00  -0.00  -0.07     0.02  -0.15   0.00
    13   6    -0.20  -0.09   0.00     0.00   0.00   0.02    -0.03   0.04  -0.00
    14   6    -0.05  -0.04   0.00     0.00   0.00   0.13     0.02   0.08  -0.00
    15   6    -0.14  -0.05  -0.00     0.00   0.00  -0.17     0.08   0.06   0.00
    16  17     0.11  -0.08   0.00    -0.00   0.00   0.01    -0.03   0.00   0.00
    17  17     0.22   0.02  -0.00    -0.00  -0.00  -0.01    -0.04  -0.02   0.00
    18   1    -0.20  -0.08  -0.00     0.00   0.00  -0.11    -0.14   0.09   0.00
    19   1    -0.15   0.19  -0.00     0.00  -0.00  -0.28    -0.09  -0.23   0.00
    20   1    -0.27   0.14  -0.00     0.00  -0.00  -0.05     0.27  -0.18   0.00
                     19                     20                     21
                      A                      A                      A
 Frequencies --    599.7740               632.6721               662.1730
 Red. masses --      4.3229                 8.3998                 3.1683
 Frc consts  --      0.9162                 1.9810                 0.8185
 IR Inten    --      0.0159                 0.6214                 0.0066
  Atom  AN      X      Y      Z        X      Y      Z        X      Y      Z
     1   6     0.00   0.00   0.02    -0.16   0.08  -0.00    -0.00  -0.00   0.38
     2   6    -0.00  -0.00   0.06     0.20   0.28   0.00     0.00   0.00  -0.07
     3   6    -0.00  -0.00  -0.04     0.04  -0.10   0.00    -0.00  -0.00  -0.11
     4   6    -0.00  -0.00  -0.06     0.05  -0.27  -0.00    -0.00  -0.00  -0.03
     5   6    -0.00  -0.00   0.27     0.22  -0.00   0.00     0.00   0.00  -0.05
     6   6    -0.00   0.00  -0.05     0.24   0.08  -0.00     0.00   0.00   0.11
     7   1    -0.00   0.00  -0.48     0.04  -0.03  -0.00     0.00   0.00  -0.16
     8   8     0.00  -0.00  -0.00    -0.19  -0.01   0.00     0.00   0.00  -0.11
     9   1    -0.00   0.00  -0.18     0.37   0.19   0.00    -0.00   0.00  -0.88
    10   6     0.00  -0.00  -0.29     0.08   0.03  -0.00     0.00  -0.00  -0.02
    11   6     0.00   0.00  -0.05    -0.15  -0.13  -0.00    -0.00  -0.00   0.01
    12   6     0.00  -0.00   0.02    -0.18   0.11  -0.00     0.00  -0.00   0.02
    13   6     0.00   0.00   0.01    -0.18   0.03   0.00    -0.00   0.00  -0.02
    14   6     0.00   0.00  -0.18    -0.18  -0.04  -0.00    -0.00   0.00   0.04
    15   6     0.00   0.00   0.31    -0.16  -0.12   0.00    -0.00  -0.00  -0.03
    16  17    -0.00   0.00  -0.02     0.01   0.00  -0.00    -0.00  -0.00   0.00
    17  17    -0.00  -0.00   0.00     0.15   0.02  -0.00     0.00   0.00  -0.00
    18   1     0.00   0.00   0.36    -0.12  -0.00   0.00    -0.00   0.00  -0.04
    19   1     0.00   0.00   0.52    -0.31   0.01   0.00    -0.00  -0.00   0.06
    20   1     0.00   0.00   0.19    -0.33  -0.06   0.00    -0.00  -0.00   0.08
                     22                     23                     24
                      A                      A                      A
 Frequencies --    689.3263               693.1457               784.3552
 Red. masses --      7.4894                 3.5171                 8.1148
 Frc consts  --      2.0968                 0.9956                 2.9414
 IR Inten    --     28.9003                 0.0500                26.4785
  Atom  AN      X      Y      Z        X      Y      Z        X      Y      Z
     1   6     0.04  -0.03  -0.00     0.00   0.00  -0.08     0.08  -0.15   0.00
     2   6    -0.09  -0.09  -0.00    -0.00  -0.00   0.02    -0.24  -0.20  -0.00
     3   6    -0.00   0.02   0.00     0.00   0.00   0.01     0.03   0.04  -0.00
     4   6    -0.00   0.02   0.00     0.00   0.00   0.01     0.02  -0.07  -0.00
     5   6    -0.01   0.02  -0.00     0.00  -0.00   0.04     0.17   0.07   0.00
     6   6    -0.10  -0.00   0.00    -0.00  -0.00   0.03    -0.28   0.31  -0.00
     7   1    -0.11  -0.01   0.00     0.00   0.00  -0.11    -0.25   0.31   0.00
     8   8     0.06  -0.00   0.00    -0.00  -0.00   0.03     0.10   0.00  -0.00
     9   1    -0.12  -0.08   0.00    -0.00  -0.00  -0.01    -0.03  -0.30   0.00
    10   6     0.06  -0.07  -0.00    -0.00  -0.00  -0.24     0.24   0.02  -0.00
    11   6    -0.23  -0.31   0.00     0.00   0.00   0.09     0.15  -0.12   0.00
    12   6     0.21  -0.00   0.00    -0.00   0.00   0.15    -0.13   0.22   0.00
    13   6     0.18   0.43  -0.00    -0.00  -0.00  -0.17    -0.11  -0.01  -0.00
    14   6    -0.13   0.15   0.00     0.00  -0.00   0.25    -0.14  -0.11   0.00
    15   6    -0.25   0.03  -0.00     0.00  -0.00  -0.19     0.11  -0.21  -0.00
    16  17     0.05  -0.07   0.00    -0.00   0.00   0.00    -0.05   0.06   0.00
    17  17     0.05   0.02  -0.00    -0.00  -0.00  -0.00     0.05   0.00  -0.00
    18   1     0.15   0.44  -0.00    -0.00  -0.00  -0.24     0.15  -0.12   0.00
    19   1     0.00  -0.15   0.00     0.00   0.00   0.51    -0.26   0.13   0.00
    20   1    -0.25  -0.31   0.00     0.00   0.00   0.67    -0.06  -0.04   0.00
                     25                     26                     27
                      A                      A                      A
 Frequencies --    787.4178               839.1178               839.7348
 Red. masses --      1.7019                 8.8591                 1.3839
 Frc consts  --      0.6217                 3.6752                 0.5750
 IR Inten    --     66.9907                45.1188                22.3278
  Atom  AN      X      Y      Z        X      Y      Z        X      Y      Z
     1   6    -0.00   0.00   0.16    -0.18  -0.01   0.00     0.00   0.00  -0.01
     2   6     0.00   0.00  -0.14     0.07  -0.25  -0.00    -0.00   0.00   0.01
     3   6    -0.00  -0.00  -0.01     0.01   0.37  -0.00    -0.00  -0.00   0.00
     4   6    -0.00  -0.00  -0.02     0.10   0.34  -0.00    -0.00  -0.00   0.00
     5   6    -0.00  -0.00   0.08    -0.01  -0.07  -0.00     0.00   0.00  -0.03
     6   6     0.00  -0.00  -0.09     0.19  -0.32  -0.00    -0.00   0.00  -0.01
     7   1     0.00  -0.00   0.50     0.34  -0.23   0.00    -0.00   0.00   0.04
     8   8     0.00   0.00  -0.05    -0.24  -0.02  -0.00     0.00   0.00   0.00
     9   1     0.00  -0.00   0.82    -0.02  -0.22  -0.00     0.00   0.00  -0.06
    10   6    -0.00  -0.00  -0.03     0.11  -0.00   0.00    -0.00   0.00   0.08
    11   6    -0.00   0.00   0.01     0.10  -0.11   0.00    -0.00   0.00   0.02
    12   6     0.00  -0.00   0.00    -0.04   0.16  -0.00     0.00  -0.00  -0.10
    13   6     0.00   0.00  -0.02    -0.01   0.07  -0.00     0.00  -0.00  -0.11
    14   6     0.00   0.00   0.01    -0.11  -0.07   0.00     0.00   0.00   0.05
    15   6    -0.00   0.00  -0.01     0.08  -0.15  -0.00    -0.00   0.00  -0.01
    16  17     0.00  -0.00  -0.00    -0.03   0.04   0.00     0.00  -0.00   0.00
    17  17    -0.00  -0.00  -0.00     0.03   0.00  -0.00    -0.00  -0.00  -0.00
    18   1    -0.00   0.00   0.05     0.23  -0.03   0.00    -0.00   0.00   0.73
    19   1     0.00  -0.00   0.09    -0.13   0.10   0.00     0.00  -0.00   0.62
    20   1     0.00   0.00   0.05     0.06  -0.10  -0.00    -0.00   0.00  -0.19
                     28                     29                     30
                      A                      A                      A
 Frequencies --    869.6254               897.5665               911.2919
 Red. masses --      1.5777                 5.9739                 1.3288
 Frc consts  --      0.7030                 2.8356                 0.6502
 IR Inten    --     24.1064                 1.7015                 0.3152
  Atom  AN      X      Y      Z        X      Y      Z        X      Y      Z
     1   6     0.00  -0.00   0.00    -0.10  -0.11   0.00    -0.00  -0.00  -0.01
     2   6    -0.00   0.00  -0.02    -0.04  -0.21  -0.00    -0.00  -0.00   0.09
     3   6     0.00  -0.00   0.00     0.17   0.25  -0.00     0.00   0.00   0.01
     4   6     0.00  -0.00  -0.00     0.21  -0.09  -0.00     0.00  -0.00  -0.01
     5   6     0.00   0.00  -0.04     0.15  -0.02  -0.00     0.00  -0.00   0.03
     6   6    -0.00   0.00   0.03    -0.03   0.20   0.00    -0.00   0.00  -0.14
     7   1    -0.00   0.00  -0.10     0.09   0.26  -0.00     0.00  -0.00   0.82
     8   8     0.00  -0.00  -0.00    -0.14  -0.03  -0.00    -0.00  -0.00   0.00
     9   1     0.00  -0.00   0.11     0.39  -0.43   0.00     0.00  -0.00  -0.51
    10   6    -0.00   0.00   0.11    -0.05   0.02  -0.00    -0.00   0.00  -0.00
    11   6    -0.00   0.00  -0.18    -0.14   0.13   0.00    -0.00   0.00  -0.02
    12   6     0.00  -0.00  -0.04     0.02  -0.14   0.00     0.00  -0.00  -0.00
    13   6    -0.00  -0.00   0.01    -0.02  -0.10  -0.00    -0.00  -0.00   0.01
    14   6     0.00   0.00   0.00     0.11   0.06  -0.00     0.00   0.00  -0.00
    15   6    -0.00   0.00   0.05    -0.15   0.17  -0.00    -0.00   0.00   0.00
    16  17     0.00  -0.00  -0.00     0.04  -0.04   0.00     0.00  -0.00  -0.00
    17  17    -0.00  -0.00  -0.00    -0.02  -0.00  -0.00    -0.00  -0.00   0.00
    18   1    -0.00   0.00   0.00    -0.28   0.01   0.00    -0.00   0.00  -0.07
    19   1     0.00  -0.00   0.13     0.12  -0.08  -0.00     0.00  -0.00   0.02
    20   1     0.00   0.00   0.95    -0.15   0.15  -0.00    -0.00   0.00   0.17
                     31                     32                     33
                      A                      A                      A
 Frequencies --    977.8455              1025.9788              1045.8586
 Red. masses --      1.2996                 5.0494                 5.0391
 Frc consts  --      0.7322                 3.1316                 3.2475
 IR Inten    --      0.0769                51.2237                27.0055
  Atom  AN      X      Y      Z        X      Y      Z        X      Y      Z
     1   6     0.00  -0.00  -0.00     0.01  -0.10  -0.00    -0.03   0.42   0.00
     2   6     0.00   0.00  -0.00     0.00   0.05   0.00    -0.02  -0.28  -0.00
     3   6    -0.00   0.00  -0.00     0.01   0.04  -0.00     0.01  -0.11   0.00
     4   6     0.00   0.00   0.00     0.01   0.00  -0.00    -0.01  -0.10   0.00
     5   6     0.00  -0.00  -0.01    -0.03  -0.06  -0.00     0.04   0.23   0.00
     6   6    -0.00  -0.00   0.00     0.00   0.03   0.00     0.01  -0.05  -0.00
     7   1    -0.00   0.00  -0.03    -0.10  -0.03  -0.00     0.54   0.26   0.00
     8   8    -0.00   0.00  -0.00    -0.00   0.01  -0.00    -0.00  -0.06  -0.00
     9   1     0.00  -0.00   0.02     0.12  -0.00  -0.00    -0.44  -0.08   0.00
    10   6    -0.00  -0.00   0.01    -0.01   0.00   0.00     0.04   0.04  -0.00
    11   6    -0.00  -0.00   0.03     0.05   0.30  -0.00     0.01   0.05  -0.00
    12   6    -0.00  -0.00  -0.12     0.11  -0.27   0.00     0.04  -0.10   0.00
    13   6     0.00   0.00   0.11     0.02   0.17  -0.00    -0.05   0.00   0.00
    14   6     0.00  -0.00  -0.01    -0.27  -0.06   0.00    -0.07  -0.00   0.00
    15   6    -0.00   0.00  -0.01     0.07  -0.23   0.00     0.01  -0.04  -0.00
    16  17     0.00  -0.00   0.00    -0.01   0.02   0.00    -0.00   0.00  -0.00
    17  17    -0.00  -0.00   0.00     0.04   0.01  -0.00     0.01   0.00   0.00
    18   1    -0.00  -0.00  -0.67    -0.11   0.22  -0.00    -0.21   0.06   0.00
    19   1     0.00   0.00   0.72    -0.12  -0.45   0.00    -0.01  -0.14   0.00
    20   1    -0.00  -0.00  -0.13    -0.35   0.46   0.00    -0.01   0.07  -0.00
                     34                     35                     36
                      A                      A                      A
 Frequencies --   1083.9937              1159.9177              1172.5757
 Red. masses --      2.7502                 1.5133                 1.4970
 Frc consts  --      1.9040                 1.1996                 1.2127
 IR Inten    --      5.4503                28.6169                32.5869
  Atom  AN      X      Y      Z        X      Y      Z        X      Y      Z
     1   6     0.02  -0.07  -0.00    -0.01   0.07   0.00     0.00  -0.04  -0.00
     2   6    -0.06   0.02  -0.00     0.06  -0.02   0.00    -0.01   0.02   0.00
     3   6    -0.08  -0.00   0.00    -0.00  -0.01   0.00     0.01   0.01  -0.00
     4   6    -0.06   0.11  -0.00     0.00   0.01  -0.00     0.01  -0.01   0.00
     5   6     0.16   0.06   0.00    -0.02   0.01  -0.00     0.00   0.01   0.00
     6   6     0.02  -0.11  -0.00    -0.05  -0.01  -0.00     0.00  -0.01  -0.00
     7   1    -0.37  -0.35  -0.00    -0.36  -0.19   0.00     0.05   0.02  -0.00
     8   8     0.02   0.02   0.00     0.00  -0.01   0.00    -0.00   0.00  -0.00
     9   1    -0.38   0.17   0.00     0.51  -0.24  -0.00    -0.09   0.06   0.00
    10   6     0.21   0.07  -0.00    -0.02   0.01   0.00    -0.03   0.03  -0.00
    11   6    -0.03   0.02  -0.00    -0.03  -0.05   0.00     0.04  -0.03   0.00
    12   6     0.03  -0.07   0.00     0.01   0.02   0.00     0.09  -0.00  -0.00
    13   6    -0.08  -0.10   0.00    -0.03   0.04   0.00    -0.06  -0.05   0.00
[truncated: 74,555 more chars]
