# Supplementary material for: Gas Phase Reactivity of Isomeric Hydroxylated Polychlorinated Biphenyls
Source: J Am Soc Mass Spectrom. 2024 Apr 19;35(5):1021–9. doi: 10.1021/jasms.4c00035 (PMC11066962; doi:10.1021/jasms.4c00035)
Supplement: Supplementary file 3 — js4c00035_si_003.zip [file js4c00035_si_003.zip › Claculated geometries/4-OH-CB35__26_0_v2.out]

 Entering Gaussian System, Link 0=/gpfs/software/gaussian16/sse4/tar/g16/g16
 Initial command:
 /gpfs/software/gaussian16/sse4/tar/g16/l1.exe "/tmp/Gau-22454.inp" -scrdir="/tmp/"
 Entering Link 1 = /gpfs/software/gaussian16/sse4/tar/g16/l1.exe PID=     22458.
  
 Copyright (c) 1988,1990,1992,1993,1995,1998,2003,2009,2016,
            Gaussian, Inc.  All Rights Reserved.
  
 This is part of the Gaussian(R) 16 program.  It is based on
 the Gaussian(R) 09 system (copyright 2009, Gaussian, Inc.),
 the Gaussian(R) 03 system (copyright 2003, Gaussian, Inc.),
 the Gaussian(R) 98 system (copyright 1998, Gaussian, Inc.),
 the Gaussian(R) 94 system (copyright 1995, Gaussian, Inc.),
 the Gaussian 92(TM) system (copyright 1992, Gaussian, Inc.),
 the Gaussian 90(TM) system (copyright 1990, Gaussian, Inc.),
 the Gaussian 88(TM) system (copyright 1988, Gaussian, Inc.),
 the Gaussian 86(TM) system (copyright 1986, Carnegie Mellon
 University), and the Gaussian 82(TM) system (copyright 1983,
 Carnegie Mellon University). Gaussian is a federally registered
 trademark of Gaussian, Inc.
  
 This software contains proprietary and confidential information,
 including trade secrets, belonging to Gaussian, Inc.
  
 This software is provided under written license and may be
 used, copied, transmitted, or stored only in accord with that
 written license.
  
 The following legend is applicable only to US Government
 contracts under FAR:
  
                    RESTRICTED RIGHTS LEGEND
  
 Use, reproduction and disclosure by the US Government is
 subject to restrictions as set forth in subparagraphs (a)
 and (c) of the Commercial Computer Software - Restricted
 Rights clause in FAR 52.227-19.
  
 Gaussian, Inc.
 340 Quinnipiac St., Bldg. 40, Wallingford CT 06492
  
  
 ---------------------------------------------------------------
 Warning -- This program may not be used in any manner that
 competes with the business of Gaussian, Inc. or will provide
 assistance to any competitor of Gaussian, Inc.  The licensee
 of this program is prohibited from giving any competitor of
 Gaussian, Inc. access to this program.  By using this program,
 the user acknowledges that Gaussian, Inc. is engaged in the
 business of creating and licensing software in the field of
 computational chemistry and represents and warrants to the
 licensee that it is not a competitor of Gaussian, Inc. and that
 it will not use this program in any manner prohibited above.
 ---------------------------------------------------------------
  

 Cite this work as:
 Gaussian 16, Revision A.03,
 M. J. Frisch, G. W. Trucks, H. B. Schlegel, G. E. Scuseria, 
 M. A. Robb, J. R. Cheeseman, G. Scalmani, V. Barone, 
 G. A. Petersson, H. Nakatsuji, X. Li, M. Caricato, A. V. Marenich, 
 J. Bloino, B. G. Janesko, R. Gomperts, B. Mennucci, H. P. Hratchian, 
 J. V. Ortiz, A. F. Izmaylov, J. L. Sonnenberg, D. Williams-Young, 
 F. Ding, F. Lipparini, F. Egidi, J. Goings, B. Peng, A. Petrone, 
 T. Henderson, D. Ranasinghe, V. G. Zakrzewski, J. Gao, N. Rega, 
 G. Zheng, W. Liang, M. Hada, M. Ehara, K. Toyota, R. Fukuda, 
 J. Hasegawa, M. Ishida, T. Nakajima, Y. Honda, O. Kitao, H. Nakai, 
 T. Vreven, K. Throssell, J. A. Montgomery, Jr., J. E. Peralta, 
 F. Ogliaro, M. J. Bearpark, J. J. Heyd, E. N. Brothers, K. N. Kudin, 
 V. N. Staroverov, T. A. Keith, R. Kobayashi, J. Normand, 
 K. Raghavachari, A. P. Rendell, J. C. Burant, S. S. Iyengar, 
 J. Tomasi, M. Cossi, J. M. Millam, M. Klene, C. Adamo, R. Cammi, 
 J. W. Ochterski, R. L. Martin, K. Morokuma, O. Farkas, 
 J. B. Foresman, and D. J. Fox, Gaussian, Inc., Wallingford CT, 2016.
 
 ******************************************
 Gaussian 16:  ES64L-G16RevA.03 25-Dec-2016
                11-Jul-2022 
 ******************************************
 %Chk=checkpoint
 %Mem=6gb
 %NProc=6
 Will use up to    6 processors via shared memory.
 ------------------------------------------------------------
 #p M062X/6-311+G** Geom=Check opt int=ultrafine freq pop=nbo
 ------------------------------------------------------------
 1/18=20,19=15,26=4,29=2,38=1/1,3;
 2/9=110,12=2,40=1/2;
 3/5=4,6=6,7=111,11=2,14=-4,25=1,30=1,71=1,74=-55,75=-5/1,2,3;
 4//1;
 5/5=2,38=5/2;
 6/7=2,8=2,9=2,10=2,28=1,40=1/1,7;
 7//1,2,3,16;
 1/18=20,19=15,26=4/3(2);
 2/9=110/2;
 99//99;
 2/9=110/2;
 3/5=4,6=6,7=111,11=2,14=-2,25=1,30=1,71=1,74=-55,75=-5/1,2,3;
 4/5=5,16=3,69=1/1;
 5/5=2,38=5/2;
 7//1,2,3,16;
 1/18=20,19=15,26=4/3(-5);
 2/9=110/2;
 6/7=2,8=2,9=2,10=2,19=2,28=1,40=1/1,7;
 99/9=1/99;
 Leave Link    1 at Mon Jul 11 12:43:45 2022, MaxMem=   805306368 cpu:               0.6 elap:               0.1
 (Enter /gpfs/software/gaussian16/sse4/tar/g16/l101.exe)
 ---
 ...
 ---
 Structure from the checkpoint file:  "checkpoint.chk"
 Charge = -1 Multiplicity = 1
 Redundant internal coordinates found in file.  (old form).
 C,0,5.0015550175,0.1788262735,0.0209190226
 C,0,3.7359342928,0.7150973699,-0.2719190833
 C,0,2.3725856714,0.9879291133,-0.4122387515
 C,0,3.8755230008,-0.6449296436,0.2200866354
 C,0,2.6012080583,-1.1928324068,0.3656826316
 C,0,1.6767475405,-0.1887855351,-0.0281441147
 H,0,1.923792197,1.9001511096,-0.7832077191
 H,0,2.3505086428,-2.1732195958,0.7478648832
 O,0,6.2101053917,0.3172074382,0.0593865112
 C,0,0.2204898798,-0.3484199884,-0.0323692521
 C,0,-0.6302176092,0.7621252602,0.0510817397
 C,0,-2.0100965855,0.6163991248,0.0405685021
 C,0,-0.3818611723,-1.6146502585,-0.1172083197
 C,0,-1.7583179091,-1.7622851316,-0.1142232243
 C,0,-2.5873118769,-0.6471206587,-0.0376809293
 Cl,0,-4.3172852419,-0.8673269745,-0.0465795633
 Cl,0,-3.0051013839,2.0465653049,0.1465057757
 H,0,-2.2111693406,-2.7438376178,-0.1834258215
 H,0,0.2481031975,-2.4910125846,-0.2046476162
 H,0,-0.208935039,1.7550864527,0.142249433
 Recover connectivity data from disk.
 ITRead=  0  0  0  0  0  0  0  0  0  0  0  0  0  0  0  0  0  0  0  0
 MicOpt= -1 -1 -1 -1 -1 -1 -1 -1 -1 -1 -1 -1 -1 -1 -1 -1 -1 -1 -1 -1
 NAtoms=     20 NQM=       20 NQMF=       0 NMMI=      0 NMMIF=      0
                NMic=       0 NMicF=      0.
                    Isotopes and Nuclear Properties:
 (Nuclear quadrupole moments (NQMom) in fm**2, nuclear magnetic moments (NMagM)
  in nuclear magnetons)

  Atom         1           2           3           4           5           6           7           8           9          10
 IAtWgt=          12          12          12          12          12          12           1           1          16          12
 AtmWgt=  12.0000000  12.0000000  12.0000000  12.0000000  12.0000000  12.0000000   1.0078250   1.0078250  15.9949146  12.0000000
 NucSpn=           0           0           0           0           0           0           1           1           0           0
 AtZEff=   3.6000000   3.6000000   3.6000000   3.6000000   3.6000000   3.6000000   1.0000000   1.0000000   5.6000000   3.6000000
 NQMom=    0.0000000   0.0000000   0.0000000   0.0000000   0.0000000   0.0000000   0.0000000   0.0000000   0.0000000   0.0000000
 NMagM=    0.0000000   0.0000000   0.0000000   0.0000000   0.0000000   0.0000000   2.7928460   2.7928460   0.0000000   0.0000000
 AtZNuc=   6.0000000   6.0000000   6.0000000   6.0000000   6.0000000   6.0000000   1.0000000   1.0000000   8.0000000   6.0000000

  Atom        11          12          13          14          15          16          17          18          19          20
 IAtWgt=          12          12          12          12          12          35          35           1           1           1
 AtmWgt=  12.0000000  12.0000000  12.0000000  12.0000000  12.0000000  34.9688527  34.9688527   1.0078250   1.0078250   1.0078250
 NucSpn=           0           0           0           0           0           3           3           1           1           1
 AtZEff=   3.6000000   3.6000000   3.6000000   3.6000000   3.6000000  14.2400000  14.2400000   1.0000000   1.0000000   1.0000000
 NQMom=    0.0000000   0.0000000   0.0000000   0.0000000   0.0000000  -8.1650000  -8.1650000   0.0000000   0.0000000   0.0000000
 NMagM=    0.0000000   0.0000000   0.0000000   0.0000000   0.0000000   0.8218740   0.8218740   2.7928460   2.7928460   2.7928460
 AtZNuc=   6.0000000   6.0000000   6.0000000   6.0000000   6.0000000  17.0000000  17.0000000   1.0000000   1.0000000   1.0000000
 Leave Link  101 at Mon Jul 11 12:43:46 2022, MaxMem=   805306368 cpu:               1.3 elap:               0.2
 (Enter /gpfs/software/gaussian16/sse4/tar/g16/l103.exe)

 GradGradGradGradGradGradGradGradGradGradGradGradGradGradGradGradGradGrad
 Berny optimization.
 Initialization pass.
                           ----------------------------
                           !    Initial Parameters    !
                           ! (Angstroms and Degrees)  !
 --------------------------                            --------------------------
 ! Name  Definition              Value          Derivative Info.                !
 --------------------------------------------------------------------------------
 ! R1    R(1,2)                  1.4054         estimate D2E/DX2                !
 ! R2    R(1,4)                  1.4093         estimate D2E/DX2                !
 ! R3    R(1,9)                  1.2171         estimate D2E/DX2                !
 ! R4    R(2,3)                  1.3974         estimate D2E/DX2                !
 ! R5    R(2,4)                  1.453          estimate D2E/DX2                !
 ! R6    R(3,6)                  1.42           estimate D2E/DX2                !
 ! R7    R(3,7)                  1.0822         estimate D2E/DX2                !
 ! R8    R(4,5)                  1.3947         estimate D2E/DX2                !
 ! R9    R(5,6)                  1.4205         estimate D2E/DX2                !
 ! R10   R(5,8)                  1.0817         estimate D2E/DX2                !
 ! R11   R(6,10)                 1.465          estimate D2E/DX2                !
 ! R12   R(10,11)                1.4014         estimate D2E/DX2                !
 ! R13   R(10,13)                1.4048         estimate D2E/DX2                !
 ! R14   R(11,12)                1.3876         estimate D2E/DX2                !
 ! R15   R(11,20)                1.0825         estimate D2E/DX2                !
 ! R16   R(12,15)                1.3913         estimate D2E/DX2                !
 ! R17   R(12,17)                1.7455         estimate D2E/DX2                !
 ! R18   R(13,14)                1.3844         estimate D2E/DX2                !
 ! R19   R(13,19)                1.0828         estimate D2E/DX2                !
 ! R20   R(14,15)                1.3916         estimate D2E/DX2                !
 ! R21   R(14,18)                1.0832         estimate D2E/DX2                !
 ! R22   R(15,16)                1.744          estimate D2E/DX2                !
 ! A1    A(2,1,9)              149.0315         estimate D2E/DX2                !
 ! A2    A(4,1,9)              148.8037         estimate D2E/DX2                !
 ! A3    A(1,2,3)              166.9045         estimate D2E/DX2                !
 ! A4    A(3,2,4)              108.0875         estimate D2E/DX2                !
 ! A5    A(2,3,6)              106.8056         estimate D2E/DX2                !
 ! A6    A(2,3,7)              127.1261         estimate D2E/DX2                !
 ! A7    A(6,3,7)              126.0164         estimate D2E/DX2                !
 ! A8    A(1,4,5)              167.0012         estimate D2E/DX2                !
 ! A9    A(2,4,5)              108.3773         estimate D2E/DX2                !
 ! A10   A(4,5,6)              106.7383         estimate D2E/DX2                !
 ! A11   A(4,5,8)              127.206          estimate D2E/DX2                !
 ! A12   A(6,5,8)              125.9972         estimate D2E/DX2                !
 ! A13   A(3,6,5)              109.9872         estimate D2E/DX2                !
 ! A14   A(3,6,10)             125.2137         estimate D2E/DX2                !
 ! A15   A(5,6,10)             124.7989         estimate D2E/DX2                !
 ! A16   A(6,10,11)            121.1241         estimate D2E/DX2                !
 ! A17   A(6,10,13)            121.6434         estimate D2E/DX2                !
 ! A18   A(11,10,13)           117.2324         estimate D2E/DX2                !
 ! A19   A(10,11,12)           121.3312         estimate D2E/DX2                !
 ! A20   A(10,11,20)           119.7145         estimate D2E/DX2                !
 ! A21   A(12,11,20)           118.9465         estimate D2E/DX2                !
 ! A22   A(11,12,15)           120.5547         estimate D2E/DX2                !
 ! A23   A(11,12,17)           118.7098         estimate D2E/DX2                !
 ! A24   A(15,12,17)           120.7315         estimate D2E/DX2                !
 ! A25   A(10,13,14)           121.4896         estimate D2E/DX2                !
 ! A26   A(10,13,19)           119.0079         estimate D2E/DX2                !
 ! A27   A(14,13,19)           119.4933         estimate D2E/DX2                !
 ! A28   A(13,14,15)           120.4612         estimate D2E/DX2                !
 ! A29   A(13,14,18)           120.8095         estimate D2E/DX2                !
 ! A30   A(15,14,18)           118.7251         estimate D2E/DX2                !
 ! A31   A(12,15,14)           118.9259         estimate D2E/DX2                !
 ! A32   A(12,15,16)           121.7692         estimate D2E/DX2                !
 ! A33   A(14,15,16)           119.3047         estimate D2E/DX2                !
 ! D1    D(9,1,2,3)           -169.4279         estimate D2E/DX2                !
 ! D2    D(2,1,4,9)            179.0344         estimate D2E/DX2                !
 ! D3    D(9,1,4,5)            171.3024         estimate D2E/DX2                !
 ! D4    D(1,2,3,6)            -11.0425         estimate D2E/DX2                !
 ! D5    D(1,2,3,7)            171.4657         estimate D2E/DX2                !
 ! D6    D(4,2,3,6)             -0.6403         estimate D2E/DX2                !
 ! D7    D(4,2,3,7)           -178.132          estimate D2E/DX2                !
 ! D8    D(3,2,4,5)              0.4539         estimate D2E/DX2                !
 ! D9    D(2,3,6,5)              0.61           estimate D2E/DX2                !
 ! D10   D(2,3,6,10)          -179.5233         estimate D2E/DX2                !
 ! D11   D(7,3,6,5)            178.1376         estimate D2E/DX2                !
 ! D12   D(7,3,6,10)            -1.9958         estimate D2E/DX2                !
 ! D13   D(1,4,5,6)              8.6264         estimate D2E/DX2                !
 ! D14   D(1,4,5,8)           -168.7071         estimate D2E/DX2                !
 ! D15   D(2,4,5,6)             -0.0745         estimate D2E/DX2                !
 ! D16   D(2,4,5,8)           -177.408          estimate D2E/DX2                !
 ! D17   D(4,5,6,3)             -0.3285         estimate D2E/DX2                !
 ! D18   D(4,5,6,10)           179.8042         estimate D2E/DX2                !
 ! D19   D(8,5,6,3)            177.0465         estimate D2E/DX2                !
 ! D20   D(8,5,6,10)            -2.8208         estimate D2E/DX2                !
 ! D21   D(3,6,10,11)          -23.5466         estimate D2E/DX2                !
 ! D22   D(3,6,10,13)          156.5763         estimate D2E/DX2                !
 ! D23   D(5,6,10,11)          156.3008         estimate D2E/DX2                !
 ! D24   D(5,6,10,13)          -23.5763         estimate D2E/DX2                !
 ! D25   D(6,10,11,12)         179.6671         estimate D2E/DX2                !
 ! D26   D(6,10,11,20)          -1.36           estimate D2E/DX2                !
 ! D27   D(13,10,11,12)         -0.4506         estimate D2E/DX2                !
 ! D28   D(13,10,11,20)        178.5224         estimate D2E/DX2                !
 ! D29   D(6,10,13,14)         179.673          estimate D2E/DX2                !
 ! D30   D(6,10,13,19)          -1.4375         estimate D2E/DX2                !
 ! D31   D(11,10,13,14)         -0.2087         estimate D2E/DX2                !
 ! D32   D(11,10,13,19)        178.6807         estimate D2E/DX2                !
 ! D33   D(10,11,12,15)          0.7746         estimate D2E/DX2                !
 ! D34   D(10,11,12,17)       -179.9439         estimate D2E/DX2                !
 ! D35   D(20,11,12,15)       -178.206          estimate D2E/DX2                !
 ! D36   D(20,11,12,17)          1.0754         estimate D2E/DX2                !
 ! D37   D(11,12,15,14)         -0.4224         estimate D2E/DX2                !
 ! D38   D(11,12,15,16)        179.746          estimate D2E/DX2                !
 ! D39   D(17,12,15,14)       -179.6892         estimate D2E/DX2                !
 ! D40   D(17,12,15,16)          0.4792         estimate D2E/DX2                !
 ! D41   D(10,13,14,15)          0.5515         estimate D2E/DX2                !
 ! D42   D(10,13,14,18)        179.7974         estimate D2E/DX2                !
 ! D43   D(19,13,14,15)       -178.3326         estimate D2E/DX2                !
 ! D44   D(19,13,14,18)          0.9132         estimate D2E/DX2                !
 ! D45   D(13,14,15,12)         -0.2306         estimate D2E/DX2                !
 ! D46   D(13,14,15,16)        179.6052         estimate D2E/DX2                !
 ! D47   D(18,14,15,12)       -179.492          estimate D2E/DX2                !
 ! D48   D(18,14,15,16)          0.3438         estimate D2E/DX2                !
 --------------------------------------------------------------------------------
 Trust Radius=3.00D-01 FncErr=1.00D-07 GrdErr=1.00D-06 EigMax=2.50D+02 EigMin=1.00D-04
 Number of steps in this run=    113 maximum allowed number of steps=    120.
 GradGradGradGradGradGradGradGradGradGradGradGradGradGradGradGradGradGrad

 Leave Link  103 at Mon Jul 11 12:43:46 2022, MaxMem=   805306368 cpu:               0.1 elap:               0.0
 (Enter /gpfs/software/gaussian16/sse4/tar/g16/l202.exe)
                          Input orientation:                          
 ---------------------------------------------------------------------
 Center     Atomic      Atomic             Coordinates (Angstroms)
 Number     Number       Type             X           Y           Z
 ---------------------------------------------------------------------
      1          6           0        5.001555    0.178826    0.020919
      2          6           0        3.735934    0.715097   -0.271919
      3          6           0        2.372586    0.987929   -0.412239
      4          6           0        3.875523   -0.644930    0.220087
      5          6           0        2.601208   -1.192832    0.365683
      6          6           0        1.676748   -0.188786   -0.028144
      7          1           0        1.923792    1.900151   -0.783208
      8          1           0        2.350509   -2.173220    0.747865
      9          8           0        6.210105    0.317207    0.059387
     10          6           0        0.220490   -0.348420   -0.032369
     11          6           0       -0.630218    0.762125    0.051082
     12          6           0       -2.010097    0.616399    0.040569
     13          6           0       -0.381861   -1.614650   -0.117208
     14          6           0       -1.758318   -1.762285   -0.114223
     15          6           0       -2.587312   -0.647121   -0.037681
     16         17           0       -4.317285   -0.867327   -0.046580
     17         17           0       -3.005101    2.046565    0.146506
     18          1           0       -2.211169   -2.743838   -0.183426
     19          1           0        0.248103   -2.491013   -0.204648
     20          1           0       -0.208935    1.755086    0.142249
 ---------------------------------------------------------------------
                    Distance matrix (angstroms):
                    1          2          3          4          5
     1  C    0.000000
     2  C    1.405396   0.000000
     3  C    2.784556   1.397443   0.000000
     4  C    1.409322   1.453007   2.307571   0.000000
     5  C    2.786032   2.309618   2.326618   1.394731   0.000000
     6  C    3.345428   2.262008   1.419992   2.259270   1.420506
     7  H    3.616933   2.224776   1.082212   3.360549   3.368292
     8  H    3.617819   3.361806   3.367371   2.222586   1.081699
     9  O    1.217055   2.527766   3.924138   2.530179   3.924051
    10  C    4.810344   3.680598   2.561571   3.675720   2.557205
    11  C    5.661979   4.378336   3.046716   4.723353   3.789848
    12  C    7.025320   5.755368   4.421648   6.021934   4.964187
    13  C    5.675985   4.733698   3.800979   4.379434   3.051199
    14  C    7.034349   6.029021   4.971605   5.753296   4.422675
    15  C    7.633906   6.472553   5.235863   6.467974   5.232709
    16  Cl   9.377621   8.210310   6.951982   8.200163   6.938405
    17  Cl   8.222577   6.883999   5.509303   7.388677   6.478614
    18  H    7.785057   6.880415   5.915171   6.451051   5.085874
    19  H    5.456576   4.737999   4.081612   4.092260   2.747299
    20  H    5.445046   4.100623   2.749588   4.738031   4.078854
                    6          7          8          9         10
     6  C    0.000000
     7  H    2.234907   0.000000
     8  H    2.234753   4.372484   0.000000
     9  O    4.562349   4.646306   4.644644   0.000000
    10  C    1.464987   2.919087   2.911295   6.027186   0.000000
    11  C    2.496517   2.917894   4.241048   6.854782   1.401420
    12  C    3.774369   4.219254   5.224664   8.225667   2.431401
    13  C    2.505772   4.255987   2.919965   6.871483   1.404765
    14  C    3.779284   5.236307   4.218355   8.237123   2.433392
    15  C    4.288632   5.233972   5.227632   8.850644   2.823650
    16  Cl   6.032345   6.866775   6.840758  10.594352   4.567370
    17  Cl   5.191051   5.017947   6.844763   9.376476   4.021491
    18  H    4.654922   6.246941   4.690609   8.963639   3.416696
    19  H    2.715221   4.735503   2.329889   6.595550   2.149685
    20  H    2.713572   2.329386   4.727485   6.578635   2.153982
                   11         12         13         14         15
    11  C    0.000000
    12  C    1.387592   0.000000
    13  C    2.395634   2.766519   0.000000
    14  C    2.769943   2.396976   1.384355   0.000000
    15  C    2.413311   1.391324   2.409658   1.391647   0.000000
    16  Cl   4.032260   2.744478   4.006375   2.711796   1.743955
    17  Cl   2.701660   1.745461   4.511700   4.016191   2.732109
    18  H    3.853074   3.373692   2.150771   1.083194   2.135169
    19  H    3.379312   3.849104   1.082826   2.136573   3.386354
    20  H    1.082480   2.133338   3.384132   3.852047   3.385211
                   16         17         18         19         20
    16  Cl   0.000000
    17  Cl   3.201543   0.000000
    18  H    2.824136   4.866944   0.000000
    19  H    4.848104   5.594306   2.472325   0.000000
    20  H    4.877627   2.811321   4.935111   4.284691   0.000000
 Stoichiometry    C12H5Cl2O(1-)
 Framework group  C1[X(C12H5Cl2O)]
 Deg. of freedom    54
 Full point group                 C1      NOp   1
 RotChk:  IX=2 Diff= 9.56D-02
 Largest Abelian subgroup         C1      NOp   1
 Largest concise Abelian subgroup C1      NOp   1
                         Standard orientation:                         
 ---------------------------------------------------------------------
 Center     Atomic      Atomic             Coordinates (Angstroms)
 Number     Number       Type             X           Y           Z
 ---------------------------------------------------------------------
      1          6           0        5.001555    0.178826    0.020919
      2          6           0        3.735934    0.715097   -0.271919
      3          6           0        2.372586    0.987929   -0.412239
      4          6           0        3.875523   -0.644930    0.220087
      5          6           0        2.601208   -1.192832    0.365683
      6          6           0        1.676748   -0.188786   -0.028144
      7          1           0        1.923792    1.900151   -0.783208
      8          1           0        2.350509   -2.173220    0.747865
      9          8           0        6.210105    0.317207    0.059387
     10          6           0        0.220490   -0.348420   -0.032369
     11          6           0       -0.630218    0.762125    0.051082
     12          6           0       -2.010097    0.616399    0.040569
     13          6           0       -0.381861   -1.614650   -0.117208
     14          6           0       -1.758318   -1.762285   -0.114223
     15          6           0       -2.587312   -0.647121   -0.037681
     16         17           0       -4.317285   -0.867327   -0.046580
     17         17           0       -3.005101    2.046565    0.146506
     18          1           0       -2.211169   -2.743838   -0.183426
     19          1           0        0.248103   -2.491013   -0.204648
     20          1           0       -0.208935    1.755086    0.142249
 ---------------------------------------------------------------------
 Rotational constants (GHZ):           1.5104521           0.1936695           0.1725591
 Leave Link  202 at Mon Jul 11 12:43:46 2022, MaxMem=   805306368 cpu:               0.1 elap:               0.1
 (Enter /gpfs/software/gaussian16/sse4/tar/g16/l301.exe)
 Standard basis: 6-311+G(d,p) (5D, 7F)
 Ernie: Thresh=  0.10000D-02 Tol=  0.10000D-05 Strict=F.
 There are   391 symmetry adapted cartesian basis functions of A   symmetry.
 There are   376 symmetry adapted basis functions of A   symmetry.
   376 basis functions,   614 primitive gaussians,   391 cartesian basis functions
    60 alpha electrons       60 beta electrons
       nuclear repulsion energy      1018.5321320757 Hartrees.
 IExCor= 4336 DFT=T Ex+Corr=M062X ExCW=0 ScaHFX=  0.540000
 ScaDFX=  1.000000  1.000000  1.000000  1.000000 ScalE2=  1.000000  1.000000
 IRadAn=      5 IRanWt=     -1 IRanGd=            0 ICorTp=0 IEmpDi=  4
 NAtoms=   20 NActive=   20 NUniq=   20 SFac= 1.00D+00 NAtFMM=   60 NAOKFM=F Big=F
 Integral buffers will be    131072 words long.
 Raffenetti 2 integral format.
 Two-electron integral symmetry is turned on.
 Leave Link  301 at Mon Jul 11 12:43:47 2022, MaxMem=   805306368 cpu:               0.4 elap:               0.1
 (Enter /gpfs/software/gaussian16/sse4/tar/g16/l302.exe)
 NPDir=0 NMtPBC=     1 NCelOv=     1 NCel=       1 NClECP=     1 NCelD=      1
         NCelK=      1 NCelE2=     1 NClLst=     1 CellRange=     0.0.
 One-electron integrals computed using PRISM.
 One-electron integral symmetry used in STVInt
 NBasis=   376 RedAO= T EigKep=  1.20D-06  NBF=   376
 NBsUse=   373 1.00D-06 EigRej=  8.56D-07 NBFU=   373
 Precomputing XC quadrature grid using
 IXCGrd= 4 IRadAn=           5 IRanWt=          -1 IRanGd=           0 AccXCQ= 0.00D+00.
 Generated NRdTot=       0 NPtTot=           0 NUsed=           0 NTot=          32
 NSgBfM=   384   384   384   384   384 MxSgAt=    20 MxSgA2=    20.
 Leave Link  302 at Mon Jul 11 12:43:48 2022, MaxMem=   805306368 cpu:               3.1 elap:               0.5
 (Enter /gpfs/software/gaussian16/sse4/tar/g16/l303.exe)
 DipDrv:  MaxL=1.
 Leave Link  303 at Mon Jul 11 12:43:48 2022, MaxMem=   805306368 cpu:               0.3 elap:               0.1
 (Enter /gpfs/software/gaussian16/sse4/tar/g16/l401.exe)
 ExpMin= 4.38D-02 ExpMax= 1.06D+05 ExpMxC= 3.62D+03 IAcc=3 IRadAn=         5 AccDes= 0.00D+00
 Harris functional with IExCor= 1009 and IRadAn=       5 diagonalized for initial guess.
 HarFok:  IExCor= 1009 AccDes= 0.00D+00 IRadAn=         5 IDoV= 1 UseB2=F ITyADJ=14
 ICtDFT=  3500011 ScaDFX=  1.000000  1.000000  1.000000  1.000000
 FoFCou: FMM=F IPFlag=           0 FMFlag=      100000 FMFlg1=           0
         NFxFlg=           0 DoJE=T BraDBF=F KetDBF=T FulRan=T
         wScrn=  0.000000 ICntrl=       500 IOpCl=  0 I1Cent=   200000004 NGrid=           0
         NMat0=    1 NMatS0=      1 NMatT0=    0 NMatD0=    1 NMtDS0=    0 NMtDT0=    0
 Petite list used in FoFCou.
 Harris En= -1455.19558604253    
 JPrj=0 DoOrth=F DoCkMO=F.
 Leave Link  401 at Mon Jul 11 12:43:53 2022, MaxMem=   805306368 cpu:              30.9 elap:               5.2
 (Enter /gpfs/software/gaussian16/sse4/tar/g16/l502.exe)
 Integral symmetry usage will be decided dynamically.
 Closed shell SCF:
 Using DIIS extrapolation, IDIIS=  1040.
 NGot=   805306368 LenX=   804994662 LenY=   804841340
 Requested convergence on RMS density matrix=1.00D-08 within 128 cycles.
 Requested convergence on MAX density matrix=1.00D-06.
 Requested convergence on             energy=1.00D-06.
 No special actions if energy rises.
 Fock matrices will be formed incrementally for  20 cycles.

 Cycle   1  Pass 1  IDiag  1:
 FoFJK:  IHMeth= 1 ICntrl=       0 DoSepK=F KAlg= 0 I1Cent=           0 FoldK=F
 IRaf= 840000000 NMat=       1 IRICut=       1 DoRegI=T DoRafI=F ISym2E= 0 IDoP0=0 IntGTp=1.
 FoFCou: FMM=F IPFlag=           0 FMFlag=      100000 FMFlg1=           0
         NFxFlg=           0 DoJE=F BraDBF=F KetDBF=F FulRan=T
         wScrn=  0.000000 ICntrl=         0 IOpCl=  0 I1Cent=           0 NGrid=           0
         NMat0=    1 NMatS0=      1 NMatT0=    0 NMatD0=    1 NMtDS0=    0 NMtDT0=    0
 Symmetry not used in FoFCou.
 E= -1455.30723092323    
 DIIS: error= 2.53D-02 at cycle   1 NSaved=   1.
 NSaved= 1 IEnMin= 1 EnMin= -1455.30723092323     IErMin= 1 ErrMin= 2.53D-02
 ErrMax= 2.53D-02  0.00D+00 EMaxC= 1.00D-01 BMatC= 5.91D-01 BMatP= 5.91D-01
 IDIUse=3 WtCom= 7.47D-01 WtEn= 2.53D-01
 Coeff-Com:  0.100D+01
 Coeff-En:   0.100D+01
 Coeff:      0.100D+01
 Gap=     0.487 Goal=   None    Shift=    0.000
 GapD=    0.487 DampG=2.000 DampE=0.500 DampFc=1.0000 IDamp=-1.
 RMSDP=5.32D-01 MaxDP=6.21D+01              OVMax= 6.10D-01

 Cycle   2  Pass 1  IDiag  1:
 RMSU=  4.91D-01    CP:  2.81D+00
 E= -1454.95971665908     Delta-E=        0.347514264154 Rises=F Damp=F
 DIIS: error= 4.14D-02 at cycle   2 NSaved=   2.
 NSaved= 2 IEnMin= 1 EnMin= -1455.30723092323     IErMin= 1 ErrMin= 2.53D-02
 ErrMax= 4.14D-02  0.00D+00 EMaxC= 1.00D-01 BMatC= 6.82D-01 BMatP= 5.91D-01
 IDIUse=2 WtCom= 0.00D+00 WtEn= 1.00D+00
 Coeff-En:   0.638D+00 0.362D+00
 Coeff:      0.638D+00 0.362D+00
 Gap=     0.078 Goal=   None    Shift=    0.000
 RMSDP=5.20D-01 MaxDP=5.98D+01 DE= 3.48D-01 OVMax= 5.04D-01

 Cycle   3  Pass 1  IDiag  1:
 RMSU=  2.33D-02    CP:  1.04D+00  2.39D-02
 E= -1455.77119723558     Delta-E=       -0.811480576505 Rises=F Damp=F
 DIIS: error= 8.71D-03 at cycle   3 NSaved=   3.
 NSaved= 3 IEnMin= 3 EnMin= -1455.77119723558     IErMin= 3 ErrMin= 8.71D-03
 ErrMax= 8.71D-03  0.00D+00 EMaxC= 1.00D-01 BMatC= 2.35D-02 BMatP= 5.91D-01
 IDIUse=3 WtCom= 9.13D-01 WtEn= 8.71D-02
 Coeff-Com:  0.152D+00 0.602D-01 0.788D+00
 Coeff-En:   0.000D+00 0.000D+00 0.100D+01
 Coeff:      0.139D+00 0.549D-01 0.806D+00
 Gap=     0.204 Goal=   None    Shift=    0.000
 RMSDP=1.44D-02 MaxDP=7.36D-01 DE=-8.11D-01 OVMax= 6.97D-02

 Cycle   4  Pass 1  IDiag  1:
 RMSU=  1.11D-02    CP:  1.10D+00  1.13D-02  9.02D-01
 E= -1455.77605117582     Delta-E=       -0.004853940238 Rises=F Damp=F
 DIIS: error= 8.98D-03 at cycle   4 NSaved=   4.
 NSaved= 4 IEnMin= 4 EnMin= -1455.77605117582     IErMin= 3 ErrMin= 8.71D-03
 ErrMax= 8.98D-03  0.00D+00 EMaxC= 1.00D-01 BMatC= 1.88D-02 BMatP= 2.35D-02
 IDIUse=3 WtCom= 9.10D-01 WtEn= 8.98D-02
 Coeff-Com:  0.246D-01-0.199D-01 0.508D+00 0.487D+00
 Coeff-En:   0.000D+00 0.000D+00 0.442D+00 0.558D+00
 Coeff:      0.224D-01-0.181D-01 0.502D+00 0.494D+00
 Gap=     0.207 Goal=   None    Shift=    0.000
 RMSDP=6.08D-03 MaxDP=3.65D-01 DE=-4.85D-03 OVMax= 3.78D-02

 Cycle   5  Pass 1  IDiag  1:
 RMSU=  4.23D-03    CP:  1.09D+00  1.30D-02  1.04D+00  7.60D-01
 E= -1455.79376803848     Delta-E=       -0.017716862663 Rises=F Damp=F
 DIIS: error= 1.38D-03 at cycle   5 NSaved=   5.
 NSaved= 5 IEnMin= 5 EnMin= -1455.79376803848     IErMin= 5 ErrMin= 1.38D-03
 ErrMax= 1.38D-03  0.00D+00 EMaxC= 1.00D-01 BMatC= 3.15D-04 BMatP= 1.88D-02
 IDIUse=3 WtCom= 9.86D-01 WtEn= 1.38D-02
 Coeff-Com:  0.381D-02-0.114D-01 0.159D+00 0.184D+00 0.665D+00
 Coeff-En:   0.000D+00 0.000D+00 0.000D+00 0.000D+00 0.100D+01
 Coeff:      0.376D-02-0.113D-01 0.157D+00 0.181D+00 0.669D+00
 Gap=     0.209 Goal=   None    Shift=    0.000
 RMSDP=2.25D-03 MaxDP=1.51D-01 DE=-1.77D-02 OVMax= 5.20D-03

 Cycle   6  Pass 1  IDiag  1:
 RMSU=  1.48D-03    CP:  1.07D+00  1.31D-02  1.02D+00  7.37D-01  1.02D+00
 E= -1455.79399390736     Delta-E=       -0.000225868877 Rises=F Damp=F
 DIIS: error= 5.32D-04 at cycle   6 NSaved=   6.
 NSaved= 6 IEnMin= 6 EnMin= -1455.79399390736     IErMin= 6 ErrMin= 5.32D-04
 ErrMax= 5.32D-04  0.00D+00 EMaxC= 1.00D-01 BMatC= 6.95D-05 BMatP= 3.15D-04
 IDIUse=3 WtCom= 9.95D-01 WtEn= 5.32D-03
 Coeff-Com: -0.580D-03-0.434D-02 0.217D-01 0.287D-01 0.326D+00 0.628D+00
 Coeff-En:   0.000D+00 0.000D+00 0.000D+00 0.000D+00 0.846D-01 0.915D+00
 Coeff:     -0.577D-03-0.431D-02 0.216D-01 0.286D-01 0.325D+00 0.630D+00
 Gap=     0.211 Goal=   None    Shift=    0.000
 RMSDP=1.05D-03 MaxDP=7.14D-02 DE=-2.26D-04 OVMax= 3.21D-03

 Cycle   7  Pass 1  IDiag  1:
 RMSU=  3.68D-04    CP:  1.07D+00  1.30D-02  1.01D+00  7.38D-01  1.00D+00
                    CP:  1.37D+00
 E= -1455.79406402639     Delta-E=       -0.000070119032 Rises=F Damp=F
 DIIS: error= 1.65D-04 at cycle   7 NSaved=   7.
 NSaved= 7 IEnMin= 7 EnMin= -1455.79406402639     IErMin= 7 ErrMin= 1.65D-04
 ErrMax= 1.65D-04  0.00D+00 EMaxC= 1.00D-01 BMatC= 3.45D-06 BMatP= 6.95D-05
 IDIUse=3 WtCom= 9.98D-01 WtEn= 1.65D-03
 Coeff-Com: -0.284D-03-0.802D-03-0.141D-02-0.321D-02 0.201D-01 0.174D+00
 Coeff-Com:  0.812D+00
 Coeff-En:   0.000D+00 0.000D+00 0.000D+00 0.000D+00 0.000D+00 0.000D+00
 Coeff-En:   0.100D+01
 Coeff:     -0.284D-03-0.800D-03-0.141D-02-0.320D-02 0.200D-01 0.173D+00
 Coeff:      0.812D+00
 Gap=     0.212 Goal=   None    Shift=    0.000
 RMSDP=1.52D-04 MaxDP=1.20D-02 DE=-7.01D-05 OVMax= 8.34D-04

 Cycle   8  Pass 1  IDiag  1:
 RMSU=  7.60D-05    CP:  1.07D+00  1.30D-02  1.01D+00  7.36D-01  1.01D+00
                    CP:  1.39D+00  9.48D-01
 E= -1455.79406828544     Delta-E=       -0.000004259043 Rises=F Damp=F
 DIIS: error= 4.67D-05 at cycle   8 NSaved=   8.
 NSaved= 8 IEnMin= 8 EnMin= -1455.79406828544     IErMin= 8 ErrMin= 4.67D-05
 ErrMax= 4.67D-05  0.00D+00 EMaxC= 1.00D-01 BMatC= 6.26D-07 BMatP= 3.45D-06
 IDIUse=1 WtCom= 1.00D+00 WtEn= 0.00D+00
 Coeff-Com: -0.183D-04 0.262D-03-0.341D-02-0.533D-02-0.304D-01-0.346D-03
 Coeff-Com:  0.316D+00 0.723D+00
 Coeff:     -0.183D-04 0.262D-03-0.341D-02-0.533D-02-0.304D-01-0.346D-03
 Coeff:      0.316D+00 0.723D+00
 Gap=     0.212 Goal=   None    Shift=    0.000
 RMSDP=1.53D-04 MaxDP=1.10D-02 DE=-4.26D-06 OVMax= 4.99D-04

 Cycle   9  Pass 1  IDiag  1:
 RMSU=  3.07D-05    CP:  1.06D+00  1.30D-02  1.01D+00  7.36D-01  9.99D-01
                    CP:  1.44D+00  9.47D-01  1.23D+00
 E= -1455.79406908454     Delta-E=       -0.000000799102 Rises=F Damp=F
 DIIS: error= 3.30D-05 at cycle   9 NSaved=   9.
 NSaved= 9 IEnMin= 9 EnMin= -1455.79406908454     IErMin= 9 ErrMin= 3.30D-05
 ErrMax= 3.30D-05  0.00D+00 EMaxC= 1.00D-01 BMatC= 1.61D-07 BMatP= 6.26D-07
 IDIUse=1 WtCom= 1.00D+00 WtEn= 0.00D+00
 Coeff-Com: -0.120D-04 0.176D-03-0.156D-02-0.227D-02-0.170D-01-0.205D-01
 Coeff-Com:  0.371D-01 0.363D+00 0.641D+00
 Coeff:     -0.120D-04 0.176D-03-0.156D-02-0.227D-02-0.170D-01-0.205D-01
 Coeff:      0.371D-01 0.363D+00 0.641D+00
 Gap=     0.212 Goal=   None    Shift=    0.000
 RMSDP=4.17D-05 MaxDP=2.10D-03 DE=-7.99D-07 OVMax= 1.87D-04

 Cycle  10  Pass 1  IDiag  1:
 RMSU=  2.22D-05    CP:  1.06D+00  1.30D-02  1.01D+00  7.37D-01  1.00D+00
                    CP:  1.46D+00  9.86D-01  1.26D+00  9.92D-01
 E= -1455.79406928902     Delta-E=       -0.000000204482 Rises=F Damp=F
 DIIS: error= 8.47D-06 at cycle  10 NSaved=  10.
 NSaved=10 IEnMin=10 EnMin= -1455.79406928902     IErMin=10 ErrMin= 8.47D-06
 ErrMax= 8.47D-06  0.00D+00 EMaxC= 1.00D-01 BMatC= 1.40D-08 BMatP= 1.61D-07
 IDIUse=1 WtCom= 1.00D+00 WtEn= 0.00D+00
 Coeff-Com:  0.418D-05 0.277D-04-0.377D-04-0.848D-05-0.136D-02-0.575D-02
 Coeff-Com: -0.379D-01 0.121D-01 0.228D+00 0.805D+00
 Coeff:      0.418D-05 0.277D-04-0.377D-04-0.848D-05-0.136D-02-0.575D-02
 Coeff:     -0.379D-01 0.121D-01 0.228D+00 0.805D+00
 Gap=     0.212 Goal=   None    Shift=    0.000
 RMSDP=1.17D-05 MaxDP=7.03D-04 DE=-2.04D-07 OVMax= 1.10D-04

 Cycle  11  Pass 1  IDiag  1:
 RMSU=  3.54D-06    CP:  1.06D+00  1.30D-02  1.01D+00  7.37D-01  1.00D+00
                    CP:  1.47D+00  9.68D-01  1.32D+00  1.19D+00  1.07D+00
 E= -1455.79406931913     Delta-E=       -0.000000030114 Rises=F Damp=F
 DIIS: error= 3.78D-06 at cycle  11 NSaved=  11.
 NSaved=11 IEnMin=11 EnMin= -1455.79406931913     IErMin=11 ErrMin= 3.78D-06
 ErrMax= 3.78D-06  0.00D+00 EMaxC= 1.00D-01 BMatC= 2.68D-09 BMatP= 1.40D-08
 IDIUse=1 WtCom= 1.00D+00 WtEn= 0.00D+00
 Coeff-Com:  0.472D-05-0.679D-05 0.951D-04 0.168D-03 0.762D-03 0.460D-03
 Coeff-Com: -0.191D-01-0.387D-01 0.872D-03 0.299D+00 0.756D+00
 Coeff:      0.472D-05-0.679D-05 0.951D-04 0.168D-03 0.762D-03 0.460D-03
 Coeff:     -0.191D-01-0.387D-01 0.872D-03 0.299D+00 0.756D+00
 Gap=     0.212 Goal=   None    Shift=    0.000
 RMSDP=6.56D-06 MaxDP=3.41D-04 DE=-3.01D-08 OVMax= 4.12D-05

 Cycle  12  Pass 1  IDiag  1:
 RMSU=  2.50D-06    CP:  1.06D+00  1.30D-02  1.01D+00  7.37D-01  1.00D+00
                    CP:  1.47D+00  9.67D-01  1.34D+00  1.23D+00  1.13D+00
                    CP:  1.18D+00
 E= -1455.79406932385     Delta-E=       -0.000000004719 Rises=F Damp=F
 DIIS: error= 1.11D-06 at cycle  12 NSaved=  12.
 NSaved=12 IEnMin=12 EnMin= -1455.79406932385     IErMin=12 ErrMin= 1.11D-06
 ErrMax= 1.11D-06  0.00D+00 EMaxC= 1.00D-01 BMatC= 3.99D-10 BMatP= 2.68D-09
 IDIUse=1 WtCom= 1.00D+00 WtEn= 0.00D+00
 Coeff-Com:  0.297D-05-0.608D-05 0.458D-04 0.717D-04 0.357D-03 0.138D-02
 Coeff-Com: -0.155D-02-0.166D-01-0.364D-01-0.278D-01 0.288D+00 0.792D+00
 Coeff:      0.297D-05-0.608D-05 0.458D-04 0.717D-04 0.357D-03 0.138D-02
 Coeff:     -0.155D-02-0.166D-01-0.364D-01-0.278D-01 0.288D+00 0.792D+00
 Gap=     0.212 Goal=   None    Shift=    0.000
 RMSDP=2.94D-06 MaxDP=1.67D-04 DE=-4.72D-09 OVMax= 1.55D-05

 Cycle  13  Pass 1  IDiag  1:
 RMSU=  8.85D-07    CP:  1.06D+00  1.30D-02  1.01D+00  7.37D-01  1.00D+00
                    CP:  1.47D+00  9.65D-01  1.35D+00  1.25D+00  1.16D+00
                    CP:  1.34D+00  1.03D+00
 E= -1455.79406932470     Delta-E=       -0.000000000842 Rises=F Damp=F
 DIIS: error= 3.76D-07 at cycle  13 NSaved=  13.
 NSaved=13 IEnMin=13 EnMin= -1455.79406932470     IErMin=13 ErrMin= 3.76D-07
 ErrMax= 3.76D-07  0.00D+00 EMaxC= 1.00D-01 BMatC= 4.61D-11 BMatP= 3.99D-10
 IDIUse=1 WtCom= 1.00D+00 WtEn= 0.00D+00
 Coeff-Com:  0.995D-06-0.225D-05 0.255D-04 0.317D-04 0.618D-04 0.512D-03
 Coeff-Com:  0.904D-03-0.204D-02-0.914D-02-0.356D-01 0.295D-01 0.277D+00
 Coeff-Com:  0.739D+00
 Coeff:      0.995D-06-0.225D-05 0.255D-04 0.317D-04 0.618D-04 0.512D-03
 Coeff:      0.904D-03-0.204D-02-0.914D-02-0.356D-01 0.295D-01 0.277D+00
 Coeff:      0.739D+00
 Gap=     0.212 Goal=   None    Shift=    0.000
 RMSDP=3.75D-07 MaxDP=2.48D-05 DE=-8.42D-10 OVMax= 4.88D-06

 Cycle  14  Pass 1  IDiag  1:
 RMSU=  2.24D-07    CP:  1.06D+00  1.30D-02  1.01D+00  7.37D-01  1.00D+00
                    CP:  1.47D+00  9.65D-01  1.35D+00  1.25D+00  1.16D+00
                    CP:  1.36D+00  1.06D+00  9.88D-01
 E= -1455.79406932474     Delta-E=       -0.000000000039 Rises=F Damp=F
 DIIS: error= 2.07D-07 at cycle  14 NSaved=  14.
 NSaved=14 IEnMin=14 EnMin= -1455.79406932474     IErMin=14 ErrMin= 2.07D-07
 ErrMax= 2.07D-07  0.00D+00 EMaxC= 1.00D-01 BMatC= 1.03D-11 BMatP= 4.61D-11
 IDIUse=1 WtCom= 1.00D+00 WtEn= 0.00D+00
 Coeff-Com: -0.211D-06 0.262D-06 0.399D-05 0.447D-05-0.257D-04 0.269D-06
 Coeff-Com:  0.497D-03 0.132D-02 0.200D-02-0.137D-01-0.370D-01-0.750D-02
 Coeff-Com:  0.349D+00 0.706D+00
 Coeff:     -0.211D-06 0.262D-06 0.399D-05 0.447D-05-0.257D-04 0.269D-06
 Coeff:      0.497D-03 0.132D-02 0.200D-02-0.137D-01-0.370D-01-0.750D-02
 Coeff:      0.349D+00 0.706D+00
 Gap=     0.212 Goal=   None    Shift=    0.000
 RMSDP=3.56D-07 MaxDP=2.43D-05 DE=-3.91D-11 OVMax= 2.45D-06

 Cycle  15  Pass 1  IDiag  1:
 RMSU=  1.07D-07    CP:  1.06D+00  1.30D-02  1.01D+00  7.37D-01  1.00D+00
                    CP:  1.47D+00  9.64D-01  1.35D+00  1.25D+00  1.16D+00
                    CP:  1.38D+00  1.07D+00  1.12D+00  1.18D+00
 E= -1455.79406932481     Delta-E=       -0.000000000070 Rises=F Damp=F
 DIIS: error= 5.38D-08 at cycle  15 NSaved=  15.
 NSaved=15 IEnMin=15 EnMin= -1455.79406932481     IErMin=15 ErrMin= 5.38D-08
 ErrMax= 5.38D-08  0.00D+00 EMaxC= 1.00D-01 BMatC= 8.38D-13 BMatP= 1.03D-11
 IDIUse=1 WtCom= 1.00D+00 WtEn= 0.00D+00
 Coeff-Com: -0.221D-06 0.128D-06-0.432D-06-0.464D-06-0.114D-05-0.318D-04
 Coeff-Com:  0.781D-04 0.397D-03 0.149D-02-0.740D-03-0.137D-01-0.294D-01
 Coeff-Com:  0.311D-01 0.253D+00 0.757D+00
 Coeff:     -0.221D-06 0.128D-06-0.432D-06-0.464D-06-0.114D-05-0.318D-04
 Coeff:      0.781D-04 0.397D-03 0.149D-02-0.740D-03-0.137D-01-0.294D-01
 Coeff:      0.311D-01 0.253D+00 0.757D+00
 Gap=     0.212 Goal=   None    Shift=    0.000
 RMSDP=4.97D-08 MaxDP=2.62D-06 DE=-7.05D-11 OVMax= 6.47D-07

 Cycle  16  Pass 1  IDiag  1:
 RMSU=  2.93D-08    CP:  1.06D+00  1.30D-02  1.01D+00  7.37D-01  1.00D+00
                    CP:  1.47D+00  9.64D-01  1.35D+00  1.25D+00  1.16D+00
                    CP:  1.38D+00  1.07D+00  1.13D+00  1.27D+00  9.03D-01
 E= -1455.79406932473     Delta-E=        0.000000000075 Rises=F Damp=F
 DIIS: error= 1.67D-08 at cycle  16 NSaved=  16.
 NSaved=16 IEnMin=15 EnMin= -1455.79406932481     IErMin=16 ErrMin= 1.67D-08
 ErrMax= 1.67D-08  0.00D+00 EMaxC= 1.00D-01 BMatC= 1.30D-13 BMatP= 8.38D-13
 IDIUse=1 WtCom= 1.00D+00 WtEn= 0.00D+00
 Coeff-Com: -0.924D-07 0.413D-08-0.954D-06-0.106D-05 0.416D-05-0.120D-04
 Coeff-Com: -0.114D-04-0.147D-04 0.388D-03 0.135D-02-0.944D-03-0.110D-01
 Coeff-Com: -0.335D-01 0.205D-01 0.323D+00 0.700D+00
 Coeff:     -0.924D-07 0.413D-08-0.954D-06-0.106D-05 0.416D-05-0.120D-04
 Coeff:     -0.114D-04-0.147D-04 0.388D-03 0.135D-02-0.944D-03-0.110D-01
 Coeff:     -0.335D-01 0.205D-01 0.323D+00 0.700D+00
 Gap=     0.212 Goal=   None    Shift=    0.000
 RMSDP=4.77D-08 MaxDP=3.16D-06 DE= 7.50D-11 OVMax= 2.08D-07

 Cycle  17  Pass 1  IDiag  1:
 RMSU=  1.43D-08    CP:  1.06D+00  1.30D-02  1.01D+00  7.37D-01  1.00D+00
                    CP:  1.47D+00  9.64D-01  1.35D+00  1.25D+00  1.16D+00
                    CP:  1.38D+00  1.07D+00  1.14D+00  1.31D+00  1.03D+00
                    CP:  9.08D-01
 E= -1455.79406932474     Delta-E=       -0.000000000008 Rises=F Damp=F
 DIIS: error= 6.63D-09 at cycle  17 NSaved=  17.
 NSaved=17 IEnMin=15 EnMin= -1455.79406932481     IErMin=17 ErrMin= 6.63D-09
 ErrMax= 6.63D-09  0.00D+00 EMaxC= 1.00D-01 BMatC= 1.15D-14 BMatP= 1.30D-13
 IDIUse=1 WtCom= 1.00D+00 WtEn= 0.00D+00
 Coeff-Com: -0.686D-08 0.922D-08-0.489D-06-0.579D-06 0.294D-06-0.305D-05
 Coeff-Com: -0.998D-05-0.429D-04-0.664D-04 0.392D-03 0.127D-02 0.559D-03
 Coeff-Com: -0.149D-01-0.252D-01 0.104D-01 0.200D+00 0.827D+00
 Coeff:     -0.686D-08 0.922D-08-0.489D-06-0.579D-06 0.294D-06-0.305D-05
 Coeff:     -0.998D-05-0.429D-04-0.664D-04 0.392D-03 0.127D-02 0.559D-03
 Coeff:     -0.149D-01-0.252D-01 0.104D-01 0.200D+00 0.827D+00
 Gap=     0.212 Goal=   None    Shift=    0.000
 RMSDP=2.50D-08 MaxDP=1.50D-06 DE=-8.19D-12 OVMax= 1.11D-07

 Cycle  18  Pass 1  IDiag  1:
 RMSU=  3.99D-09    CP:  1.06D+00  1.30D-02  1.01D+00  7.37D-01  1.00D+00
                    CP:  1.47D+00  9.64D-01  1.35D+00  1.25D+00  1.16D+00
                    CP:  1.38D+00  1.07D+00  1.14D+00  1.33D+00  1.05D+00
                    CP:  9.84D-01  1.28D+00
 E= -1455.79406932472     Delta-E=        0.000000000018 Rises=F Damp=F
 DIIS: error= 4.36D-09 at cycle  18 NSaved=  18.
 NSaved=18 IEnMin=15 EnMin= -1455.79406932481     IErMin=18 ErrMin= 4.36D-09
 ErrMax= 4.36D-09  0.00D+00 EMaxC= 1.00D-01 BMatC= 3.61D-15 BMatP= 1.15D-14
 IDIUse=1 WtCom= 1.00D+00 WtEn= 0.00D+00
 Coeff-Com:  0.110D-07-0.143D-08-0.858D-08-0.452D-07-0.302D-06 0.183D-07
 Coeff-Com: -0.224D-05-0.124D-04-0.896D-04-0.381D-04 0.674D-03 0.202D-02
 Coeff-Com: -0.155D-02-0.139D-01-0.441D-01-0.365D-01 0.385D+00 0.708D+00
 Coeff:      0.110D-07-0.143D-08-0.858D-08-0.452D-07-0.302D-06 0.183D-07
 Coeff:     -0.224D-05-0.124D-04-0.896D-04-0.381D-04 0.674D-03 0.202D-02
 Coeff:     -0.155D-02-0.139D-01-0.441D-01-0.365D-01 0.385D+00 0.708D+00
 Gap=     0.212 Goal=   None    Shift=    0.000
 RMSDP=4.14D-09 MaxDP=2.80D-07 DE= 1.82D-11 OVMax= 3.64D-08

 SCF Done:  E(RM062X) =  -1455.79406932     A.U. after   18 cycles
            NFock= 18  Conv=0.41D-08     -V/T= 2.0027
 KE= 1.451824183833D+03 PE=-5.485821002451D+03 EE= 1.559670617218D+03
 Leave Link  502 at Mon Jul 11 12:50:01 2022, MaxMem=   805306368 cpu:            2203.9 elap:             368.2
 (Enter /gpfs/software/gaussian16/sse4/tar/g16/l601.exe)
 Copying SCF densities to generalized density rwf, IOpCl= 0 IROHF=0.

 **********************************************************************

            Population analysis using the SCF density.

 **********************************************************************

 Orbital symmetries:
       Occupied  (A) (A) (A) (A) (A) (A) (A) (A) (A) (A) (A) (A)
                 (A) (A) (A) (A) (A) (A) (A) (A) (A) (A) (A) (A)
                 (A) (A) (A) (A) (A) (A) (A) (A) (A) (A) (A) (A)
                 (A) (A) (A) (A) (A) (A) (A) (A) (A) (A) (A) (A)
                 (A) (A) (A) (A) (A) (A) (A) (A) (A) (A) (A) (A)
       Virtual   (A) (A) (A) (A) (A) (A) (A) (A) (A) (A) (A) (A)
                 (A) (A) (A) (A) (A) (A) (A) (A) (A) (A) (A) (A)
                 (A) (A) (A) (A) (A) (A) (A) (A) (A) (A) (A) (A)
                 (A) (A) (A) (A) (A) (A) (A) (A) (A) (A) (A) (A)
                 (A) (A) (A) (A) (A) (A) (A) (A) (A) (A) (A) (A)
                 (A) (A) (A) (A) (A) (A) (A) (A) (A) (A) (A) (A)
                 (A) (A) (A) (A) (A) (A) (A) (A) (A) (A) (A) (A)
                 (A) (A) (A) (A) (A) (A) (A) (A) (A) (A) (A) (A)
                 (A) (A) (A) (A) (A) (A) (A) (A) (A) (A) (A) (A)
                 (A) (A) (A) (A) (A) (A) (A) (A) (A) (A) (A) (A)
                 (A) (A) (A) (A) (A) (A) (A) (A) (A) (A) (A) (A)
                 (A) (A) (A) (A) (A) (A) (A) (A) (A) (A) (A) (A)
                 (A) (A) (A) (A) (A) (A) (A) (A) (A) (A) (A) (A)
                 (A) (A) (A) (A) (A) (A) (A) (A) (A) (A) (A) (A)
                 (A) (A) (A) (A) (A) (A) (A) (A) (A) (A) (A) (A)
                 (A) (A) (A) (A) (A) (A) (A) (A) (A) (A) (A) (A)
                 (A) (A) (A) (A) (A) (A) (A) (A) (A) (A) (A) (A)
                 (A) (A) (A) (A) (A) (A) (A) (A) (A) (A) (A) (A)
                 (A) (A) (A) (A) (A) (A) (A) (A) (A) (A) (A) (A)
                 (A) (A) (A) (A) (A) (A) (A) (A) (A) (A) (A) (A)
                 (A) (A) (A) (A) (A) (A) (A) (A) (A) (A) (A) (A)
                 (A) (A) (A) (A) (A) (A) (A) (A) (A) (A) (A) (A)
                 (A) (A) (A) (A) (A) (A) (A) (A) (A) (A) (A) (A)
                 (A) (A) (A) (A) (A) (A) (A) (A) (A) (A) (A) (A)
                 (A) (A) (A) (A) (A) (A) (A) (A) (A) (A) (A) (A)
                 (A) (A) (A) (A) (A) (A) (A) (A) (A) (A) (A) (A)
                 (A)
 The electronic state is 1-A.
 Alpha  occ. eigenvalues -- -102.59816-102.59518 -19.44006 -10.52652 -10.52283
 Alpha  occ. eigenvalues --  -10.49604 -10.47077 -10.46392 -10.46021 -10.45593
 Alpha  occ. eigenvalues --  -10.41283 -10.39937 -10.39895 -10.38861 -10.38799
 Alpha  occ. eigenvalues --   -9.74080  -9.73791  -7.46589  -7.46300  -7.45925
 Alpha  occ. eigenvalues --   -7.45916  -7.45637  -7.45620  -0.99273  -0.93254
 Alpha  occ. eigenvalues --   -0.87273  -0.86588  -0.84804  -0.77159  -0.74762
 Alpha  occ. eigenvalues --   -0.71433  -0.64614  -0.61684  -0.60063  -0.53224
 Alpha  occ. eigenvalues --   -0.48004  -0.47372  -0.44915  -0.43822  -0.43445
 Alpha  occ. eigenvalues --   -0.41082  -0.40222  -0.39282  -0.37235  -0.35378
 Alpha  occ. eigenvalues --   -0.34968  -0.34366  -0.33028  -0.32649  -0.31943
 Alpha  occ. eigenvalues --   -0.30687  -0.30013  -0.28716  -0.26696  -0.22141
 Alpha  occ. eigenvalues --   -0.21107  -0.17439  -0.16694  -0.12445  -0.12316
 Alpha virt. eigenvalues --    0.08849   0.09026   0.09648   0.09849   0.10772
 Alpha virt. eigenvalues --    0.12570   0.13134   0.13952   0.14217   0.15078
 Alpha virt. eigenvalues --    0.15440   0.15544   0.15870   0.16419   0.17151
 Alpha virt. eigenvalues --    0.17632   0.17962   0.18427   0.18728   0.19697
 Alpha virt. eigenvalues --    0.20114   0.20396   0.20780   0.21489   0.21582
 Alpha virt. eigenvalues --    0.21977   0.22639   0.23207   0.23743   0.23839
 Alpha virt. eigenvalues --    0.24897   0.25359   0.25540   0.26047   0.26452
 Alpha virt. eigenvalues --    0.27556   0.27771   0.28342   0.28982   0.29140
 Alpha virt. eigenvalues --    0.29402   0.29816   0.29962   0.30560   0.30795
 Alpha virt. eigenvalues --    0.31425   0.32301   0.32550   0.32812   0.33231
 Alpha virt. eigenvalues --    0.33469   0.33723   0.34479   0.34938   0.35610
 Alpha virt. eigenvalues --    0.35845   0.35943   0.36672   0.37147   0.37491
 Alpha virt. eigenvalues --    0.39241   0.39717   0.39903   0.40471   0.40659
 Alpha virt. eigenvalues --    0.41989   0.42249   0.42629   0.43756   0.44939
 Alpha virt. eigenvalues --    0.45746   0.46710   0.46940   0.47301   0.48434
 Alpha virt. eigenvalues --    0.49608   0.50067   0.52275   0.54330   0.55069
 Alpha virt. eigenvalues --    0.56174   0.56952   0.58013   0.58901   0.59470
 Alpha virt. eigenvalues --    0.60387   0.62086   0.63271   0.64378   0.65327
 Alpha virt. eigenvalues --    0.65978   0.67719   0.69035   0.70415   0.70886
 Alpha virt. eigenvalues --    0.71615   0.72839   0.74126   0.75207   0.75826
 Alpha virt. eigenvalues --    0.76326   0.76805   0.77398   0.78367   0.80051
 Alpha virt. eigenvalues --    0.80247   0.81386   0.82479   0.83152   0.83659
 Alpha virt. eigenvalues --    0.84026   0.84714   0.85147   0.86302   0.87640
 Alpha virt. eigenvalues --    0.88055   0.88476   0.92210   0.92704   0.93879
 Alpha virt. eigenvalues --    0.95494   0.96483   0.96845   0.97295   0.98751
 Alpha virt. eigenvalues --    0.99711   1.00140   1.00998   1.01369   1.01871
 Alpha virt. eigenvalues --    1.02748   1.03275   1.03719   1.04451   1.04873
 Alpha virt. eigenvalues --    1.06014   1.06876   1.07711   1.08501   1.09040
 Alpha virt. eigenvalues --    1.09634   1.10900   1.11856   1.12548   1.14294
 Alpha virt. eigenvalues --    1.15553   1.17045   1.17546   1.19373   1.21149
 Alpha virt. eigenvalues --    1.22562   1.24495   1.26257   1.27085   1.28203
 Alpha virt. eigenvalues --    1.29098   1.31807   1.33742   1.35366   1.37555
 Alpha virt. eigenvalues --    1.39345   1.40849   1.41526   1.42948   1.43214
 Alpha virt. eigenvalues --    1.43684   1.44696   1.44886   1.46628   1.47201
 Alpha virt. eigenvalues --    1.61893   1.62384   1.63262   1.63701   1.66142
 Alpha virt. eigenvalues --    1.69252   1.69823   1.70910   1.72173   1.75787
 Alpha virt. eigenvalues --    1.77931   1.78787   1.81448   1.82377   1.83278
 Alpha virt. eigenvalues --    1.84506   1.87273   1.89228   1.90158   1.91971
 Alpha virt. eigenvalues --    1.92857   1.93955   1.96462   1.99831   2.00746
 Alpha virt. eigenvalues --    2.01920   2.02877   2.04798   2.06324   2.06769
 Alpha virt. eigenvalues --    2.07461   2.09572   2.12050   2.13045   2.15214
 Alpha virt. eigenvalues --    2.18122   2.18424   2.19424   2.22403   2.24207
 Alpha virt. eigenvalues --    2.27424   2.28753   2.33467   2.36564   2.36999
 Alpha virt. eigenvalues --    2.38558   2.39959   2.41978   2.42370   2.43036
 Alpha virt. eigenvalues --    2.45523   2.47704   2.51937   2.52079   2.53745
 Alpha virt. eigenvalues --    2.55030   2.58562   2.63246   2.65001   2.69771
 Alpha virt. eigenvalues --    2.73309   2.75397   2.77867   2.80568   2.80772
 Alpha virt. eigenvalues --    2.81920   2.82441   2.85615   2.85904   2.88188
 Alpha virt. eigenvalues --    2.90679   2.91148   2.91253   2.91918   2.94579
 Alpha virt. eigenvalues --    2.95593   2.98951   3.00955   3.02200   3.06416
 Alpha virt. eigenvalues --    3.12405   3.13208   3.14807   3.15014   3.15868
 Alpha virt. eigenvalues --    3.21696   3.22690   3.24019   3.26239   3.26486
 Alpha virt. eigenvalues --    3.32999   3.34737   3.35278   3.38516   3.47030
 Alpha virt. eigenvalues --    3.50023   3.52305   3.55122   3.60120   3.61171
 Alpha virt. eigenvalues --    3.66022   3.67383   3.69863   3.77845   3.79045
 Alpha virt. eigenvalues --    3.83761   3.94677   4.01213   4.05322   4.15759
 Alpha virt. eigenvalues --    4.20735   4.24260   4.27977   4.33301   4.68149
 Alpha virt. eigenvalues --    4.80888   4.95002   5.37309   5.49331   5.94239
 Alpha virt. eigenvalues --   10.03978  10.08319  23.66260  23.84843  24.06843
 Alpha virt. eigenvalues --   24.08764  24.10495  24.15924  24.18319  24.25104
 Alpha virt. eigenvalues --   24.26824  24.33105  24.43669  24.67959  25.98196
 Alpha virt. eigenvalues --   26.06692  26.28263  26.37497  26.70577  26.96538
 Alpha virt. eigenvalues --   50.31509 216.13892 216.18934
          Condensed to atoms (all electrons):
               1          2          3          4          5          6
     1  C   13.797140   0.407050  -4.649797   0.348268  -4.660148   0.747023
     2  C    0.407050  14.875756  -8.946552  -0.246563   0.431496  -2.109877
     3  C   -4.649797  -8.946552  21.811239   0.472465  -1.836678   0.601853
     4  C    0.348268  -0.246563   0.472465  13.859040  -8.554652  -1.846719
     5  C   -4.660148   0.431496  -1.836678  -8.554652  22.247514   0.426867
     6  C    0.747023  -2.109877   0.601853  -1.846719   0.426867   9.117334
     7  H    0.018373   0.154724   0.190671   0.028779  -0.057215  -0.061691
     8  H    0.045389   0.008379  -0.030332   0.276609  -0.010999  -0.019588
     9  O    0.358280  -0.075007  -0.033057  -0.071393  -0.038836  -0.020352
    10  C    0.249686   2.391645  -2.549025   1.625270  -2.024946  -0.264147
    11  C   -0.424828  -3.555620   5.377614   2.043823  -3.168531  -0.491078
    12  C   -0.283623  -1.564172   1.210318   0.225340   0.332463  -0.089765
    13  C    0.428949   3.405644  -4.733419  -2.203274   3.609731  -0.750435
    14  C    0.081965   0.252991  -0.067596  -0.502234   0.066769   0.718708
    15  C    0.022551  -0.061419   0.163630   0.085858  -0.056000  -0.597232
    16  Cl   0.000829   0.012536  -0.015255   0.005150  -0.006567  -0.012889
    17  Cl  -0.005688  -0.008031   0.009430   0.002429   0.000669  -0.036045
    18  H    0.000079   0.000843  -0.002839  -0.001674   0.005576  -0.006820
    19  H   -0.003493  -0.021749   0.017888   0.000825   0.009018   0.022238
    20  H   -0.004278  -0.005027   0.014204  -0.022200   0.025305   0.039487
               7          8          9         10         11         12
     1  C    0.018373   0.045389   0.358280   0.249686  -0.424828  -0.283623
     2  C    0.154724   0.008379  -0.075007   2.391645  -3.555620  -1.564172
     3  C    0.190671  -0.030332  -0.033057  -2.549025   5.377614   1.210318
     4  C    0.028779   0.276609  -0.071393   1.625270   2.043823   0.225340
     5  C   -0.057215  -0.010999  -0.038836  -2.024946  -3.168531   0.332463
     6  C   -0.061691  -0.019588  -0.020352  -0.264147  -0.491078  -0.089765
     7  H    0.551429   0.000059   0.000589   0.093856  -0.028639  -0.033165
     8  H    0.000059   0.555767   0.000588   0.063201   0.011212  -0.009979
     9  O    0.000589   0.000588   8.276613   0.007841  -0.001527  -0.000146
    10  C    0.093856   0.063201   0.007841  17.072411   1.697484  -3.420340
    11  C   -0.028639   0.011212  -0.001527   1.697484  16.552718   4.597458
    12  C   -0.033165  -0.009979  -0.000146  -3.420340   4.597458  29.058255
    13  C    0.029053  -0.033454   0.001488  -2.005415  -6.641100  -6.982558
    14  C   -0.003020   0.022058   0.000083  -2.106825  -2.491475  -7.039696
    15  C   -0.005333   0.003220   0.000048  -4.737740  -7.181725  -9.502967
    16  Cl   0.000069   0.000061   0.000000   0.000780   0.137773   0.448133
    17  Cl  -0.000289  -0.000076   0.000002  -0.519635   0.142832  -1.215698
    18  H    0.000000   0.000012  -0.000000   0.013675  -0.026134   0.024538
    19  H   -0.000030  -0.000410  -0.000003   0.103211   0.027509  -0.011653
    20  H   -0.000510  -0.000031  -0.000003   0.037293   0.325386  -0.081409
              13         14         15         16         17         18
     1  C    0.428949   0.081965   0.022551   0.000829  -0.005688   0.000079
     2  C    3.405644   0.252991  -0.061419   0.012536  -0.008031   0.000843
     3  C   -4.733419  -0.067596   0.163630  -0.015255   0.009430  -0.002839
     4  C   -2.203274  -0.502234   0.085858   0.005150   0.002429  -0.001674
     5  C    3.609731   0.066769  -0.056000  -0.006567   0.000669   0.005576
     6  C   -0.750435   0.718708  -0.597232  -0.012889  -0.036045  -0.006820
     7  H    0.029053  -0.003020  -0.005333   0.000069  -0.000289   0.000000
     8  H   -0.033454   0.022058   0.003220   0.000061  -0.000076   0.000012
     9  O    0.001488   0.000083   0.000048   0.000000   0.000002  -0.000000
    10  C   -2.005415  -2.106825  -4.737740   0.000780  -0.519635   0.013675
    11  C   -6.641100  -2.491475  -7.181725   0.137773   0.142832  -0.026134
    12  C   -6.982558  -7.039696  -9.502967   0.448133  -1.215698   0.024538
    13  C   23.372974  -1.212981  -0.503098   0.054458   0.306491  -0.010599
    14  C   -1.212981  18.256778   0.549450  -0.099611   0.407460   0.250268
    15  C   -0.503098   0.549450  28.896198  -1.296386   0.092994   0.102411
    16  Cl   0.054458  -0.099611  -1.296386  17.578121  -0.190554  -0.010417
    17  Cl   0.306491   0.407460   0.092994  -0.190554  17.611126   0.000055
    18  H   -0.010599   0.250268   0.102411  -0.010417   0.000055   0.502924
    19  H    0.261821  -0.047356  -0.017209  -0.000549   0.000538  -0.006638
    20  H    0.011992  -0.021363   0.027058  -0.000782  -0.010682   0.000065
              19         20
     1  C   -0.003493  -0.004278
     2  C   -0.021749  -0.005027
     3  C    0.017888   0.014204
     4  C    0.000825  -0.022200
     5  C    0.009018   0.025305
     6  C    0.022238   0.039487
     7  H   -0.000030  -0.000510
     8  H   -0.000410  -0.000031
     9  O   -0.000003  -0.000003
    10  C    0.103211   0.037293
    11  C    0.027509   0.325386
    12  C   -0.011653  -0.081409
    13  C    0.261821   0.011992
    14  C   -0.047356  -0.021363
    15  C   -0.017209   0.027058
    16  Cl  -0.000549  -0.000782
    17  Cl   0.000538  -0.010682
    18  H   -0.006638   0.000065
    19  H    0.501376  -0.000171
    20  H   -0.000171   0.482246
 Mulliken charges:
               1
     1  C   -0.473727
     2  C    0.652954
     3  C   -1.004762
     4  C    0.474855
     5  C   -0.740832
     6  C    0.633129
     7  H    0.122292
     8  H    0.118314
     9  O   -0.405207
    10  C    0.271718
    11  C   -0.903154
    12  C    0.338666
    13  C   -0.406267
    14  C   -1.014375
    15  C    0.015692
    16  Cl   0.395100
    17  Cl   0.412672
    18  H    0.164676
    19  H    0.164838
    20  H    0.183419
 Sum of Mulliken charges =  -1.00000
 Mulliken charges with hydrogens summed into heavy atoms:
               1
     1  C   -0.473727
     2  C    0.652954
     3  C   -0.882470
     4  C    0.474855
     5  C   -0.622518
     6  C    0.633129
     9  O   -0.405207
    10  C    0.271718
    11  C   -0.719735
    12  C    0.338666
    13  C   -0.241429
    14  C   -0.849699
    15  C    0.015692
    16  Cl   0.395100
    17  Cl   0.412672
 Electronic spatial extent (au):  <R**2>=           5577.9833
 Charge=             -1.0000 electrons
 Dipole moment (field-independent basis, Debye):
    X=            -14.0412    Y=             -1.4142    Z=             -0.1043  Tot=             14.1126
 Quadrupole moment (field-independent basis, Debye-Ang):
   XX=           -218.2815   YY=           -102.4644   ZZ=           -107.2762
   XY=             -2.1411   XZ=             -0.3422   YZ=              0.0502
 Traceless Quadrupole moment (field-independent basis, Debye-Ang):
   XX=            -75.6075   YY=             40.2097   ZZ=             35.3978
   XY=             -2.1411   XZ=             -0.3422   YZ=              0.0502
 Octapole moment (field-independent basis, Debye-Ang**2):
  XXX=           -578.7978  YYY=             -3.6907  ZZZ=              1.5529  XYY=            -20.5960
  XXY=            -25.2690  XXZ=             -4.5565  XZZ=            -15.8774  YZZ=              4.4174
  YYZ=             -0.2339  XYZ=              0.5954
 Hexadecapole moment (field-independent basis, Debye-Ang**3):
 XXXX=         -10395.9042 YYYY=           -924.9025 ZZZZ=           -156.4920 XXXY=           -185.6640
 XXXZ=            -35.3743 YYYX=             -2.3934 YYYZ=              0.5732 ZZZX=              0.4527
 ZZZY=              5.1763 XXYY=          -1312.1159 XXZZ=          -1145.3248 YYZZ=           -195.3779
 XXYZ=              9.1962 YYXZ=              3.3045 ZZXY=             -3.7547
 N-N= 1.018532132076D+03 E-N=-5.485821002645D+03  KE= 1.451824183833D+03
 No NMR shielding tensors so no spin-rotation constants.
 Leave Link  601 at Mon Jul 11 12:50:02 2022, MaxMem=   805306368 cpu:               2.2 elap:               0.5
 (Enter /gpfs/software/gaussian16/sse4/tar/g16/l607.exe)
 ******************************Gaussian NBO Version 3.1******************************
             N A T U R A L   A T O M I C   O R B I T A L   A N D
          N A T U R A L   B O N D   O R B I T A L   A N A L Y S I S
 ******************************Gaussian NBO Version 3.1******************************
       /RESON  / : Allow strongly delocalized NBO set

 Analyzing the SCF density

 Job title: ...                                                             

 Storage needed:    425842 in NPA,    567062 in NBO ( 805304208 available)
 GSVD:  LWork=       41926 too small for GESVD, short by      154985 words or      154985 for optimal perf.


 NATURAL POPULATIONS:  Natural atomic orbital occupancies 
                                                          
   NAO  Atom  No  lang   Type(AO)    Occupancy      Energy
 ----------------------------------------------------------
     1    C    1  S      Cor( 1S)     1.99881     -10.36118
     2    C    1  S      Val( 2S)     0.74467       0.07333
     3    C    1  S      Ryd( 4S)     0.01748       1.31035
     4    C    1  S      Ryd( 5S)     0.00005      22.45609
     5    C    1  S      Ryd( 3S)     0.00004       0.58178
     6    C    1  px     Val( 2p)     0.86547       0.14007
     7    C    1  px     Ryd( 4p)     0.01541       1.67900
     8    C    1  px     Ryd( 3p)     0.00129       0.60976
     9    C    1  px     Ryd( 5p)     0.00017       2.58446
    10    C    1  py     Val( 2p)     0.97916       0.07976
    11    C    1  py     Ryd( 4p)     0.00330       1.17612
    12    C    1  py     Ryd( 3p)     0.00065       0.43579
    13    C    1  py     Ryd( 5p)     0.00009       2.57884
    14    C    1  pz     Val( 2p)     0.86322       0.04902
    15    C    1  pz     Ryd( 4p)     0.00149       0.98941
    16    C    1  pz     Ryd( 3p)     0.00055       0.40631
    17    C    1  pz     Ryd( 5p)     0.00011       2.66427
    18    C    1  dxy    Ryd( 3d)     0.00437       2.73000
    19    C    1  dxz    Ryd( 3d)     0.00600       2.13614
    20    C    1  dyz    Ryd( 3d)     0.00049       1.79515
    21    C    1  dx2y2  Ryd( 3d)     0.00272       2.56622
    22    C    1  dz2    Ryd( 3d)     0.00034       2.22768

    23    C    2  S      Cor( 1S)     1.99883     -10.24765
    24    C    2  S      Val( 2S)     0.89792      -0.00182
    25    C    2  S      Ryd( 3S)     0.00523       0.62735
    26    C    2  S      Ryd( 4S)     0.00187       1.01551
    27    C    2  S      Ryd( 5S)     0.00001      23.55511
    28    C    2  px     Val( 2p)     1.15070       0.09841
    29    C    2  px     Ryd( 4p)     0.00205       1.72084
    30    C    2  px     Ryd( 3p)     0.00063       0.72372
    31    C    2  px     Ryd( 5p)     0.00010       3.06620
    32    C    2  py     Val( 2p)     1.06369       0.06200
    33    C    2  py     Ryd( 4p)     0.00373       0.89124
    34    C    2  py     Ryd( 3p)     0.00021       0.61102
    35    C    2  py     Ryd( 5p)     0.00008       3.06079
    36    C    2  pz     Val( 2p)     1.01310       0.04741
    37    C    2  pz     Ryd( 4p)     0.00208       0.76197
    38    C    2  pz     Ryd( 3p)     0.00061       0.54266
    39    C    2  pz     Ryd( 5p)     0.00003       2.91186
    40    C    2  dxy    Ryd( 3d)     0.00104       2.31880
    41    C    2  dxz    Ryd( 3d)     0.00088       2.05125
    42    C    2  dyz    Ryd( 3d)     0.00165       2.00304
    43    C    2  dx2y2  Ryd( 3d)     0.00140       2.78383
    44    C    2  dz2    Ryd( 3d)     0.00105       2.19779

    45    C    3  S      Cor( 1S)     1.99903     -10.24940
    46    C    3  S      Val( 2S)     0.93524      -0.00328
    47    C    3  S      Ryd( 4S)     0.00128       1.13917
    48    C    3  S      Ryd( 3S)     0.00013       0.91779
    49    C    3  S      Ryd( 5S)     0.00001      23.07696
    50    C    3  px     Val( 2p)     1.05312       0.08518
    51    C    3  px     Ryd( 4p)     0.00448       1.00706
    52    C    3  px     Ryd( 3p)     0.00059       0.63475
    53    C    3  px     Ryd( 5p)     0.00020       3.34790
    54    C    3  py     Val( 2p)     1.14578       0.06994
    55    C    3  py     Ryd( 4p)     0.00404       0.99487
    56    C    3  py     Ryd( 3p)     0.00064       0.51763
    57    C    3  py     Ryd( 5p)     0.00010       3.30246
    58    C    3  pz     Val( 2p)     1.17948       0.02405
    59    C    3  pz     Ryd( 4p)     0.00393       0.73921
    60    C    3  pz     Ryd( 3p)     0.00085       0.46923
    61    C    3  pz     Ryd( 5p)     0.00003       2.98817
    62    C    3  dxy    Ryd( 3d)     0.00082       2.57539
    63    C    3  dxz    Ryd( 3d)     0.00047       1.95391
    64    C    3  dyz    Ryd( 3d)     0.00056       2.08631
    65    C    3  dx2y2  Ryd( 3d)     0.00074       2.63770
    66    C    3  dz2    Ryd( 3d)     0.00045       2.18560

    67    C    4  S      Cor( 1S)     1.99883     -10.24764
    68    C    4  S      Val( 2S)     0.89810      -0.00204
    69    C    4  S      Ryd( 3S)     0.00524       0.62973
    70    C    4  S      Ryd( 4S)     0.00188       1.00618
    71    C    4  S      Ryd( 5S)     0.00001      23.56114
    72    C    4  px     Val( 2p)     1.18334       0.08924
    73    C    4  px     Ryd( 4p)     0.00222       1.55975
    74    C    4  px     Ryd( 3p)     0.00059       0.69948
    75    C    4  px     Ryd( 5p)     0.00008       3.03627
    76    C    4  py     Val( 2p)     1.02961       0.07106
    77    C    4  py     Ryd( 4p)     0.00360       1.04908
    78    C    4  py     Ryd( 3p)     0.00025       0.62811
    79    C    4  py     Ryd( 5p)     0.00010       3.09356
    80    C    4  pz     Val( 2p)     1.01292       0.04820
    81    C    4  pz     Ryd( 4p)     0.00208       0.75062
    82    C    4  pz     Ryd( 3p)     0.00060       0.53037
    83    C    4  pz     Ryd( 5p)     0.00003       2.91290
    84    C    4  dxy    Ryd( 3d)     0.00104       2.58474
    85    C    4  dxz    Ryd( 3d)     0.00070       1.97995
    86    C    4  dyz    Ryd( 3d)     0.00188       2.02998
    87    C    4  dx2y2  Ryd( 3d)     0.00144       2.54329
    88    C    4  dz2    Ryd( 3d)     0.00094       2.21418

    89    C    5  S      Cor( 1S)     1.99903     -10.24863
    90    C    5  S      Val( 2S)     0.93434      -0.00237
    91    C    5  S      Ryd( 4S)     0.00126       1.15433
    92    C    5  S      Ryd( 3S)     0.00012       0.92722
    93    C    5  S      Ryd( 5S)     0.00001      23.04511
    94    C    5  px     Val( 2p)     1.03573       0.08592
    95    C    5  px     Ryd( 4p)     0.00473       0.93781
    96    C    5  px     Ryd( 3p)     0.00061       0.58763
    97    C    5  px     Ryd( 5p)     0.00019       3.35032
    98    C    5  py     Val( 2p)     1.16582       0.06752
    99    C    5  py     Ryd( 4p)     0.00398       1.05049
   100    C    5  py     Ryd( 3p)     0.00063       0.53423
   101    C    5  py     Ryd( 5p)     0.00009       3.29445
   102    C    5  pz     Val( 2p)     1.17948       0.02464
   103    C    5  pz     Ryd( 4p)     0.00384       0.74272
   104    C    5  pz     Ryd( 3p)     0.00083       0.46642
   105    C    5  pz     Ryd( 5p)     0.00003       2.98746
   106    C    5  dxy    Ryd( 3d)     0.00069       2.66443
   107    C    5  dxz    Ryd( 3d)     0.00047       1.95553
   108    C    5  dyz    Ryd( 3d)     0.00057       2.10489
   109    C    5  dx2y2  Ryd( 3d)     0.00085       2.54217
   110    C    5  dz2    Ryd( 3d)     0.00045       2.17883

   111    C    6  S      Cor( 1S)     1.99908     -10.26063
   112    C    6  S      Val( 2S)     0.88137       0.00520
   113    C    6  S      Ryd( 3S)     0.00145       1.05281
   114    C    6  S      Ryd( 4S)     0.00013       1.48983
   115    C    6  S      Ryd( 5S)     0.00002      22.67740
   116    C    6  px     Val( 2p)     1.04335       0.08081
   117    C    6  px     Ryd( 4p)     0.00433       1.23787
   118    C    6  px     Ryd( 3p)     0.00011       0.98311
   119    C    6  px     Ryd( 5p)     0.00014       3.36992
   120    C    6  py     Val( 2p)     1.09259       0.05267
   121    C    6  py     Ryd( 4p)     0.00623       1.18844
   122    C    6  py     Ryd( 3p)     0.00020       0.92136
   123    C    6  py     Ryd( 5p)     0.00010       3.18230
   124    C    6  pz     Val( 2p)     1.08051       0.02905
   125    C    6  pz     Ryd( 4p)     0.00166       0.77565
   126    C    6  pz     Ryd( 3p)     0.00032       0.76832
   127    C    6  pz     Ryd( 5p)     0.00001       2.74020
   128    C    6  dxy    Ryd( 3d)     0.00051       2.69629
   129    C    6  dxz    Ryd( 3d)     0.00050       2.00426
   130    C    6  dyz    Ryd( 3d)     0.00066       1.99622
   131    C    6  dx2y2  Ryd( 3d)     0.00082       2.54689
   132    C    6  dz2    Ryd( 3d)     0.00062       2.10105

   133    H    7  S      Val( 1S)     0.80093       0.19839
   134    H    7  S      Ryd( 2S)     0.00073       0.74446
   135    H    7  S      Ryd( 3S)     0.00027       2.18151
   136    H    7  px     Ryd( 2p)     0.00011       2.28465
   137    H    7  py     Ryd( 2p)     0.00034       2.62662
   138    H    7  pz     Ryd( 2p)     0.00024       1.92986

   139    H    8  S      Val( 1S)     0.80190       0.19758
   140    H    8  S      Ryd( 2S)     0.00074       0.70444
   141    H    8  S      Ryd( 3S)     0.00026       2.21425
   142    H    8  px     Ryd( 2p)     0.00008       2.19536
   143    H    8  py     Ryd( 2p)     0.00036       2.70194
   144    H    8  pz     Ryd( 2p)     0.00024       1.94003

   145    O    9  S      Cor( 1S)     1.99976     -19.17666
   146    O    9  S      Val( 2S)     1.68854      -0.79327
   147    O    9  S      Ryd( 4S)     0.00476       1.49005
   148    O    9  S      Ryd( 3S)     0.00014       1.21167
   149    O    9  S      Ryd( 5S)     0.00000      50.00325
   150    O    9  px     Val( 2p)     1.57347      -0.18362
   151    O    9  px     Ryd( 4p)     0.00089       1.08835
   152    O    9  px     Ryd( 5p)     0.00016       5.58180
   153    O    9  px     Ryd( 3p)     0.00017       1.03995
   154    O    9  py     Val( 2p)     1.79604      -0.15935
   155    O    9  py     Ryd( 3p)     0.00235       0.87461
   156    O    9  py     Ryd( 5p)     0.00002       5.33493
   157    O    9  py     Ryd( 4p)     0.00002       1.07705
   158    O    9  pz     Val( 2p)     1.60658      -0.13573
   159    O    9  pz     Ryd( 3p)     0.00216       0.82102
   160    O    9  pz     Ryd( 5p)     0.00003       5.27627
   161    O    9  pz     Ryd( 4p)     0.00001       1.05461
   162    O    9  dxy    Ryd( 3d)     0.00159       3.47779
   163    O    9  dxz    Ryd( 3d)     0.00174       3.37536
   164    O    9  dyz    Ryd( 3d)     0.00003       3.10040
   165    O    9  dx2y2  Ryd( 3d)     0.00143       3.77945
   166    O    9  dz2    Ryd( 3d)     0.00043       3.31496

   167    C   10  S      Cor( 1S)     1.99904     -10.30556
   168    C   10  S      Val( 2S)     0.86943      -0.02617
   169    C   10  S      Ryd( 4S)     0.00077       0.92105
   170    C   10  S      Ryd( 3S)     0.00019       0.90161
   171    C   10  S      Ryd( 5S)     0.00002      23.29791
   172    C   10  px     Val( 2p)     1.09921       0.04093
   173    C   10  px     Ryd( 4p)     0.00602       1.42036
   174    C   10  px     Ryd( 3p)     0.00019       0.79786
   175    C   10  px     Ryd( 5p)     0.00010       3.41720
   176    C   10  py     Val( 2p)     1.07438       0.03268
   177    C   10  py     Ryd( 4p)     0.00480       1.26048
   178    C   10  py     Ryd( 3p)     0.00021       0.80623
   179    C   10  py     Ryd( 5p)     0.00012       3.31574
   180    C   10  pz     Val( 2p)     0.94560      -0.00103
   181    C   10  pz     Ryd( 4p)     0.00097       0.73563
   182    C   10  pz     Ryd( 3p)     0.00035       0.62691
   183    C   10  pz     Ryd( 5p)     0.00001       2.75155
   184    C   10  dxy    Ryd( 3d)     0.00070       2.75983
   185    C   10  dxz    Ryd( 3d)     0.00105       1.84961
   186    C   10  dyz    Ryd( 3d)     0.00044       1.82407
   187    C   10  dx2y2  Ryd( 3d)     0.00054       2.64536
   188    C   10  dz2    Ryd( 3d)     0.00032       2.21646

   189    C   11  S      Cor( 1S)     1.99897     -10.30237
   190    C   11  S      Val( 2S)     0.93034      -0.06966
   191    C   11  S      Ryd( 3S)     0.00191       1.02328
   192    C   11  S      Ryd( 4S)     0.00027       1.31046
   193    C   11  S      Ryd( 5S)     0.00001      22.71425
   194    C   11  px     Val( 2p)     1.07239       0.01700
   195    C   11  px     Ryd( 4p)     0.00376       1.02774
   196    C   11  px     Ryd( 3p)     0.00033       0.62928
   197    C   11  px     Ryd( 5p)     0.00016       3.38939
   198    C   11  py     Val( 2p)     1.18181       0.00983
   199    C   11  py     Ryd( 4p)     0.00652       1.11848
   200    C   11  py     Ryd( 3p)     0.00049       0.49466
   201    C   11  py     Ryd( 5p)     0.00009       3.36639
   202    C   11  pz     Val( 2p)     1.01061      -0.02699
   203    C   11  pz     Ryd( 4p)     0.00119       0.66713
   204    C   11  pz     Ryd( 3p)     0.00065       0.41237
   205    C   11  pz     Ryd( 5p)     0.00001       2.89550
   206    C   11  dxy    Ryd( 3d)     0.00051       2.65753
   207    C   11  dxz    Ryd( 3d)     0.00054       1.80668
   208    C   11  dyz    Ryd( 3d)     0.00046       1.78154
   209    C   11  dx2y2  Ryd( 3d)     0.00070       2.66763
   210    C   11  dz2    Ryd( 3d)     0.00039       2.16422

   211    C   12  S      Cor( 1S)     1.99840     -10.38594
   212    C   12  S      Val( 2S)     0.91625      -0.13503
   213    C   12  S      Ryd( 4S)     0.00108       1.02612
   214    C   12  S      Ryd( 3S)     0.00028       0.57009
   215    C   12  S      Ryd( 5S)     0.00002      23.38209
   216    C   12  px     Val( 2p)     1.05723      -0.04216
   217    C   12  px     Ryd( 4p)     0.00724       0.98185
   218    C   12  px     Ryd( 3p)     0.00017       0.47858
   219    C   12  px     Ryd( 5p)     0.00027       3.39601
   220    C   12  py     Val( 2p)     0.98922      -0.06968
   221    C   12  py     Ryd( 4p)     0.00656       1.03727
   222    C   12  py     Ryd( 3p)     0.00028       0.46572
   223    C   12  py     Ryd( 5p)     0.00037       3.28699
   224    C   12  pz     Val( 2p)     1.08457      -0.07234
   225    C   12  pz     Ryd( 4p)     0.00136       0.72658
   226    C   12  pz     Ryd( 3p)     0.00047       0.36399
   227    C   12  pz     Ryd( 5p)     0.00003       2.85218
   228    C   12  dxy    Ryd( 3d)     0.00160       2.32459
   229    C   12  dxz    Ryd( 3d)     0.00107       1.71413
   230    C   12  dyz    Ryd( 3d)     0.00119       1.66989
   231    C   12  dx2y2  Ryd( 3d)     0.00103       2.53191
   232    C   12  dz2    Ryd( 3d)     0.00087       2.09120

   233    C   13  S      Cor( 1S)     1.99913     -10.30242
   234    C   13  S      Val( 2S)     0.93474      -0.07302
   235    C   13  S      Ryd( 4S)     0.00138       0.97478
   236    C   13  S      Ryd( 3S)     0.00019       0.83371
   237    C   13  S      Ryd( 5S)     0.00001      23.14966
   238    C   13  px     Val( 2p)     1.09071       0.03193
   239    C   13  px     Ryd( 4p)     0.00372       1.17018
   240    C   13  px     Ryd( 3p)     0.00048       0.59718
   241    C   13  px     Ryd( 5p)     0.00013       3.31075
   242    C   13  py     Val( 2p)     1.14470       0.02584
   243    C   13  py     Ryd( 4p)     0.00564       1.05590
   244    C   13  py     Ryd( 3p)     0.00038       0.43237
   245    C   13  py     Ryd( 5p)     0.00010       3.32954
   246    C   13  pz     Val( 2p)     1.00610      -0.02342
   247    C   13  pz     Ryd( 4p)     0.00102       0.67464
   248    C   13  pz     Ryd( 3p)     0.00046       0.42259
   249    C   13  pz     Ryd( 5p)     0.00001       2.86211
   250    C   13  dxy    Ryd( 3d)     0.00066       2.63758
   251    C   13  dxz    Ryd( 3d)     0.00052       1.80121
   252    C   13  dyz    Ryd( 3d)     0.00041       1.79487
   253    C   13  dx2y2  Ryd( 3d)     0.00055       2.70838
   254    C   13  dz2    Ryd( 3d)     0.00036       2.17885

   255    C   14  S      Cor( 1S)     1.99904     -10.31382
   256    C   14  S      Val( 2S)     0.93655      -0.08588
   257    C   14  S      Ryd( 3S)     0.00185       0.94859
   258    C   14  S      Ryd( 4S)     0.00030       1.37207
   259    C   14  S      Ryd( 5S)     0.00001      22.56074
   260    C   14  px     Val( 2p)     1.09841       0.01154
   261    C   14  px     Ryd( 4p)     0.00611       0.97395
   262    C   14  px     Ryd( 3p)     0.00044       0.52694
   263    C   14  px     Ryd( 5p)     0.00016       3.24485
   264    C   14  py     Val( 2p)     1.15465      -0.00244
   265    C   14  py     Ryd( 4p)     0.00519       1.12168
   266    C   14  py     Ryd( 3p)     0.00038       0.36844
   267    C   14  py     Ryd( 5p)     0.00008       3.30310
   268    C   14  pz     Val( 2p)     1.01099      -0.03712
   269    C   14  pz     Ryd( 4p)     0.00109       0.65329
   270    C   14  pz     Ryd( 3p)     0.00049       0.38831
   271    C   14  pz     Ryd( 5p)     0.00001       2.81748
   272    C   14  dxy    Ryd( 3d)     0.00065       2.64811
   273    C   14  dxz    Ryd( 3d)     0.00062       1.79485
   274    C   14  dyz    Ryd( 3d)     0.00045       1.74750
   275    C   14  dx2y2  Ryd( 3d)     0.00049       2.65570
   276    C   14  dz2    Ryd( 3d)     0.00039       2.14557

   277    C   15  S      Cor( 1S)     1.99838     -10.38388
   278    C   15  S      Val( 2S)     0.91378      -0.13480
   279    C   15  S      Ryd( 4S)     0.00106       1.00211
   280    C   15  S      Ryd( 3S)     0.00033       0.59649
   281    C   15  S      Ryd( 5S)     0.00001      23.39631
   282    C   15  px     Val( 2p)     0.93737      -0.08633
   283    C   15  px     Ryd( 4p)     0.00688       1.10706
   284    C   15  px     Ryd( 3p)     0.00032       0.50535
   285    C   15  px     Ryd( 5p)     0.00040       3.18043
   286    C   15  py     Val( 2p)     1.10801      -0.03124
   287    C   15  py     Ryd( 4p)     0.00695       0.91020
   288    C   15  py     Ryd( 3p)     0.00015       0.45249
   289    C   15  py     Ryd( 5p)     0.00023       3.46668
   290    C   15  pz     Val( 2p)     1.12536      -0.07600
   291    C   15  pz     Ryd( 4p)     0.00166       0.72059
   292    C   15  pz     Ryd( 3p)     0.00043       0.34972
   293    C   15  pz     Ryd( 5p)     0.00003       2.84946
   294    C   15  dxy    Ryd( 3d)     0.00102       2.54807
   295    C   15  dxz    Ryd( 3d)     0.00141       1.61690
   296    C   15  dyz    Ryd( 3d)     0.00062       1.76419
   297    C   15  dx2y2  Ryd( 3d)     0.00159       2.30058
   298    C   15  dz2    Ryd( 3d)     0.00088       2.09807

   299   Cl   16  S      Cor( 1S)     2.00000    -101.15981
   300   Cl   16  S      Cor( 2S)     1.99973     -10.85508
   301   Cl   16  S      Val( 3S)     1.82592      -0.99880
   302   Cl   16  S      Ryd( 4S)     0.00251       0.81142
   303   Cl   16  S      Ryd( 5S)     0.00006       1.35047
   304   Cl   16  S      Ryd( 6S)     0.00000      18.01521
   305   Cl   16  S      Ryd( 7S)     0.00000     207.61949
   306   Cl   16  px     Cor( 2p)     1.99992      -7.45834
   307   Cl   16  px     Val( 3p)     1.26210      -0.21314
   308   Cl   16  px     Ryd( 5p)     0.00361       0.48434
   309   Cl   16  px     Ryd( 4p)     0.00020       0.40877
   310   Cl   16  px     Ryd( 6p)     0.00002       4.63252
   311   Cl   16  px     Ryd( 7p)     0.00000      24.44862
   312   Cl   16  py     Cor( 2p)     1.99999      -7.45401
   313   Cl   16  py     Val( 3p)     1.95715      -0.30542
   314   Cl   16  py     Ryd( 5p)     0.00178       0.51434
   315   Cl   16  py     Ryd( 4p)     0.00012       0.48165
   316   Cl   16  py     Ryd( 6p)     0.00001       3.95514
   317   Cl   16  py     Ryd( 7p)     0.00000      24.49658
   318   Cl   16  pz     Cor( 2p)     1.99999      -7.45399
   319   Cl   16  pz     Val( 3p)     1.94015      -0.30400
   320   Cl   16  pz     Ryd( 5p)     0.00239       0.50676
   321   Cl   16  pz     Ryd( 4p)     0.00016       0.42490
   322   Cl   16  pz     Ryd( 6p)     0.00001       3.71048
   323   Cl   16  pz     Ryd( 7p)     0.00000      24.48673
   324   Cl   16  dxy    Ryd( 3d)     0.00137       1.29441
   325   Cl   16  dxz    Ryd( 3d)     0.00257       1.09057
   326   Cl   16  dyz    Ryd( 3d)     0.00006       1.02043
   327   Cl   16  dx2y2  Ryd( 3d)     0.00412       1.36895
   328   Cl   16  dz2    Ryd( 3d)     0.00142       1.13786

   329   Cl   17  S      Cor( 1S)     2.00000    -101.15504
   330   Cl   17  S      Cor( 2S)     1.99973     -10.85264
   331   Cl   17  S      Val( 3S)     1.82656      -0.99751
   332   Cl   17  S      Ryd( 4S)     0.00230       0.82388
   333   Cl   17  S      Ryd( 5S)     0.00008       1.35846
   334   Cl   17  S      Ryd( 6S)     0.00000      18.02526
   335   Cl   17  S      Ryd( 7S)     0.00000     207.60997
   336   Cl   17  px     Cor( 2p)     1.99997      -7.45239
   337   Cl   17  px     Val( 3p)     1.74229      -0.27300
   338   Cl   17  px     Ryd( 5p)     0.00236       0.51594
   339   Cl   17  px     Ryd( 4p)     0.00017       0.44380
   340   Cl   17  px     Ryd( 6p)     0.00001       5.70973
   341   Cl   17  px     Ryd( 7p)     0.00000      23.02519
   342   Cl   17  py     Cor( 2p)     1.99994      -7.45422
   343   Cl   17  py     Val( 3p)     1.47905      -0.23980
   344   Cl   17  py     Ryd( 5p)     0.00290       0.50212
   345   Cl   17  py     Ryd( 4p)     0.00014       0.39190
   346   Cl   17  py     Ryd( 6p)     0.00002       5.92867
   347   Cl   17  py     Ryd( 7p)     0.00000      22.95960
   348   Cl   17  pz     Cor( 2p)     1.99999      -7.45119
   349   Cl   17  pz     Val( 3p)     1.93343      -0.30038
   350   Cl   17  pz     Ryd( 5p)     0.00220       0.51663
   351   Cl   17  pz     Ryd( 4p)     0.00018       0.38633
   352   Cl   17  pz     Ryd( 6p)     0.00001       5.08910
   353   Cl   17  pz     Ryd( 7p)     0.00000      23.15657
   354   Cl   17  dxy    Ryd( 3d)     0.00390       1.36509
   355   Cl   17  dxz    Ryd( 3d)     0.00085       1.04675
   356   Cl   17  dyz    Ryd( 3d)     0.00160       1.07410
   357   Cl   17  dx2y2  Ryd( 3d)     0.00153       1.30613
   358   Cl   17  dz2    Ryd( 3d)     0.00141       1.14144

   359    H   18  S      Val( 1S)     0.77922       0.13752
   360    H   18  S      Ryd( 2S)     0.00078       0.98974
   361    H   18  S      Ryd( 3S)     0.00019       1.96241
   362    H   18  px     Ryd( 2p)     0.00016       2.22453
   363    H   18  py     Ryd( 2p)     0.00031       2.66542
   364    H   18  pz     Ryd( 2p)     0.00013       1.72686

   365    H   19  S      Val( 1S)     0.77763       0.16014
   366    H   19  S      Ryd( 2S)     0.00099       0.96029
   367    H   19  S      Ryd( 3S)     0.00018       2.02441
   368    H   19  px     Ryd( 2p)     0.00018       2.37622
   369    H   19  py     Ryd( 2p)     0.00029       2.59878
   370    H   19  pz     Ryd( 2p)     0.00011       1.75695

   371    H   20  S      Val( 1S)     0.76384       0.15956
   372    H   20  S      Ryd( 2S)     0.00117       1.07187
   373    H   20  S      Ryd( 3S)     0.00020       1.90671
   374    H   20  px     Ryd( 2p)     0.00013       2.23452
   375    H   20  py     Ryd( 2p)     0.00037       2.73203
   376    H   20  pz     Ryd( 2p)     0.00011       1.75938

 WARNING:  1 low occupancy (<1.9990e) core orbital  found on  C    1
           1 low occupancy (<1.9990e) core orbital  found on  C    2
           1 low occupancy (<1.9990e) core orbital  found on  C    4
           1 low occupancy (<1.9990e) core orbital  found on  C   11
           1 low occupancy (<1.9990e) core orbital  found on  C   12
           1 low occupancy (<1.9990e) core orbital  found on  C   15

 WARNING:  Population inversion found on atom  C    1
           Population inversion found on atom  C    2
           Population inversion found on atom  C    3
           Population inversion found on atom  C    4
           Population inversion found on atom  C    5
           Population inversion found on atom  C    6
           Population inversion found on atom  O    9
           Population inversion found on atom  C   10
           Population inversion found on atom  C   11
           Population inversion found on atom  C   12
           Population inversion found on atom  C   13
           Population inversion found on atom  C   14
           Population inversion found on atom  C   15
           Population inversion found on atom Cl   16
           Population inversion found on atom Cl   17


 Summary of Natural Population Analysis:                  
                                                          
                                       Natural Population 
                Natural  -----------------------------------------------
    Atom  No    Charge         Core      Valence    Rydberg      Total
 -----------------------------------------------------------------------
      C    1    0.49413      1.99881     3.45251    0.05455     5.50587
      C    2   -0.14690      1.99883     4.12541    0.02266     6.14690
      C    3   -0.33198      1.99903     4.31362    0.01933     6.33198
      C    4   -0.14551      1.99883     4.12398    0.02270     6.14551
      C    5   -0.33378      1.99903     4.31538    0.01937     6.33378
      C    6   -0.11471      1.99908     4.09783    0.01781     6.11471
      H    7    0.19738      0.00000     0.80093    0.00169     0.80262
      H    8    0.19641      0.00000     0.80190    0.00169     0.80359
      O    9   -0.68029      1.99976     6.66462    0.01591     8.68029
      C   10   -0.00448      1.99904     3.98862    0.01682     6.00448
      C   11   -0.21209      1.99897     4.19516    0.01797     6.21209
      C   12   -0.06958      1.99840     4.04727    0.02391     6.06958
      C   13   -0.19141      1.99913     4.17626    0.01602     6.19141
      C   14   -0.21834      1.99904     4.20059    0.01871     6.21834
      C   15   -0.10687      1.99838     4.08453    0.02396     6.10687
     Cl   16   -0.00536      9.99964     6.98531    0.02041    17.00536
     Cl   17   -0.00064      9.99964     6.98133    0.01967    17.00064
      H   18    0.21921      0.00000     0.77922    0.00157     0.78079
      H   19    0.22062      0.00000     0.77763    0.00175     0.77938
      H   20    0.23419      0.00000     0.76384    0.00197     0.76581
 =======================================================================
   * Total *   -1.00000     45.98560    73.67593    0.33847   120.00000

                                 Natural Population      
 --------------------------------------------------------
   Core                      45.98560 ( 99.9687% of  46)
   Valence                   73.67593 ( 99.5621% of  74)
   Natural Minimal Basis    119.66153 ( 99.7179% of 120)
   Natural Rydberg Basis      0.33847 (  0.2821% of 120)
 --------------------------------------------------------

    Atom  No          Natural Electron Configuration
 ----------------------------------------------------------------------------
      C    1      [core]2S( 0.74)2p( 2.71)4S( 0.02)3d( 0.01)4p( 0.02)
      C    2      [core]2S( 0.90)2p( 3.23)3S( 0.01)3d( 0.01)4p( 0.01)
      C    3      [core]2S( 0.94)2p( 3.38)4p( 0.01)
      C    4      [core]2S( 0.90)2p( 3.23)3S( 0.01)3d( 0.01)4p( 0.01)
      C    5      [core]2S( 0.93)2p( 3.38)4p( 0.01)
      C    6      [core]2S( 0.88)2p( 3.22)4p( 0.01)
      H    7            1S( 0.80)
      H    8            1S( 0.80)
      O    9      [core]2S( 1.69)2p( 4.98)3d( 0.01)
      C   10      [core]2S( 0.87)2p( 3.12)4p( 0.01)
      C   11      [core]2S( 0.93)2p( 3.26)4p( 0.01)
      C   12      [core]2S( 0.92)2p( 3.13)3d( 0.01)4p( 0.02)
      C   13      [core]2S( 0.93)2p( 3.24)4p( 0.01)
      C   14      [core]2S( 0.94)2p( 3.26)4p( 0.01)
      C   15      [core]2S( 0.91)2p( 3.17)3d( 0.01)4p( 0.02)
     Cl   16      [core]3S( 1.83)3p( 5.16)3d( 0.01)5p( 0.01)
     Cl   17      [core]3S( 1.83)3p( 5.15)3d( 0.01)5p( 0.01)
      H   18            1S( 0.78)
      H   19            1S( 0.78)
      H   20            1S( 0.76)


 NATURAL BOND ORBITAL ANALYSIS:

                       Occupancies       Lewis Structure    Low   High
           Occ.    -------------------  -----------------   occ   occ
  Cycle   Thresh.   Lewis   Non-Lewis     CR  BD  3C  LP    (L)   (NL)   Dev
 =============================================================================
   1(1)    1.90   113.31066   6.68934     23  24   0  13     9      7    0.46
   2(2)    1.90   113.31066   6.68934     23  24   0  13     9      7    0.46
   3(1)    1.80   113.59523   6.40477     23  23   0  14     6      8    0.46
   4(2)    1.80   113.59523   6.40477     23  23   0  14     6      8    0.46
   5(1)    1.70   115.31606   4.68394     23  26   0  11     3      8    0.46
   6(2)    1.70   115.31606   4.68394     23  26   0  11     3      8    0.46
   7(1)    1.60   116.49946   3.50054     23  28   0   9     1      8    0.41
   8(2)    1.60   116.00402   3.99598     23  27   0  10     2      8    0.37
   9(3)    1.60   115.88423   4.11577     23  27   0  10     2      8    0.46
  10(4)    1.60   116.00402   3.99598     23  27   0  10     2      8    0.37
  11(5)    1.60   115.88423   4.11577     23  27   0  10     2      8    0.46
  12(6)    1.60   116.00402   3.99598     23  27   0  10     2      8    0.37
  13(7)    1.60   115.88423   4.11577     23  27   0  10     2      8    0.46
  14(8)    1.60   116.00402   3.99598     23  27   0  10     2      8    0.37
  15(9)    1.60   115.88423   4.11577     23  27   0  10     2      8    0.46
  16(1)    1.50   116.08567   3.91433     23  27   0  10     1      8    0.57
  17(2)    1.50   116.05008   3.94992     23  27   0  10     1      8    0.57
  18(3)    1.50   116.05008   3.94992     23  27   0  10     1      8    0.57
  19(4)    1.50   115.59023   4.40977     23  26   0  11     2      8    0.57
  20(5)    1.50   115.59023   4.40977     23  26   0  11     2      8    0.57
  21(6)    1.50   116.05008   3.94992     23  27   0  10     1      8    0.57
  22(7)    1.50   116.05008   3.94992     23  27   0  10     1      8    0.57
  23(8)    1.50   115.59023   4.40977     23  26   0  11     2      8    0.57
  24(9)    1.50   115.59023   4.40977     23  26   0  11     2      8    0.57
  25(1)    1.60   116.49946   3.50054     23  28   0   9     1      8    0.41
 -----------------------------------------------------------------------------

 Structure accepted: RESONANCE keyword permits strongly delocalized structure

 WARNING:  1 low occupancy (<1.9990e) core orbital  found on  C    1
           1 low occupancy (<1.9990e) core orbital  found on  C    2
           1 low occupancy (<1.9990e) core orbital  found on  C    4
           1 low occupancy (<1.9990e) core orbital  found on  C   11
           1 low occupancy (<1.9990e) core orbital  found on  C   12
           1 low occupancy (<1.9990e) core orbital  found on  C   15

 --------------------------------------------------------
   Core                     45.98557 ( 99.969% of  46)
   Valence Lewis            70.51389 ( 95.289% of  74)
  ==================       ============================
   Total Lewis             116.49946 ( 97.083% of 120)
  -----------------------------------------------------
   Valence non-Lewis         3.26608 (  2.722% of 120)
   Rydberg non-Lewis         0.23446 (  0.195% of 120)
  ==================       ============================
   Total non-Lewis           3.50054 (  2.917% of 120)
 --------------------------------------------------------


       (Occupancy)   Bond orbital/ Coefficients/ Hybrids
 ---------------------------------------------------------------------------------
     1. (1.94633) BD ( 1) C   1 - C   2  
                ( 44.69%)   0.6685* C   1 s( 33.04%)p 2.02( 66.89%)d 0.00(  0.07%)
                                           -0.0004  0.5731  0.0439  0.0013 -0.0007
                                           -0.4770 -0.0336  0.0246 -0.0058  0.6095
                                           -0.0237  0.0002 -0.0012 -0.2598  0.0071
                                            0.0014  0.0001 -0.0213  0.0105 -0.0077
                                            0.0016 -0.0082
                ( 55.31%)   0.7437* C   2 s( 40.61%)p 1.46( 59.33%)d 0.00(  0.05%)
                                           -0.0001  0.6369  0.0223  0.0005  0.0006
                                            0.7592  0.0062 -0.0099 -0.0004  0.1292
                                           -0.0067  0.0064  0.0022  0.0056  0.0016
                                           -0.0029 -0.0007 -0.0171  0.0081 -0.0012
                                            0.0107 -0.0061
     2. (1.94569) BD ( 1) C   1 - C   4  
                ( 44.59%)   0.6677* C   1 s( 32.73%)p 2.05( 67.20%)d 0.00(  0.07%)
                                           -0.0004  0.5704  0.0443  0.0013 -0.0005
                                           -0.3383 -0.0377  0.0241 -0.0059 -0.7103
                                            0.0159  0.0054 -0.0000  0.2248 -0.0073
                                           -0.0001 -0.0004  0.0211 -0.0058 -0.0075
                                           -0.0083 -0.0097
                ( 55.41%)   0.7444* C   4 s( 40.49%)p 1.47( 59.46%)d 0.00(  0.05%)
                                           -0.0001  0.6359  0.0228  0.0004  0.0006
                                            0.7686  0.0053 -0.0083 -0.0000  0.0457
                                            0.0071 -0.0084 -0.0022  0.0394 -0.0030
                                            0.0024  0.0010  0.0206 -0.0058 -0.0018
                                            0.0022 -0.0066
     3. (1.99770) BD ( 1) C   1 - O   9  
                ( 36.53%)   0.6044* C   1 s( 34.43%)p 1.90( 65.46%)d 0.00(  0.10%)
                                           -0.0003  0.5828 -0.0681 -0.0027  0.0019
                                            0.8007 -0.0543 -0.0156 -0.0044  0.0954
                                           -0.0061 -0.0017 -0.0004  0.0340 -0.0013
                                           -0.0003  0.0001  0.0067  0.0016  0.0034
                                            0.0288 -0.0126
                ( 63.47%)   0.7967* O   9 s( 41.98%)p 1.38( 57.90%)d 0.00(  0.12%)
                                           -0.0000  0.6468 -0.0379  0.0044  0.0001
                                           -0.7558  0.0227 -0.0021  0.0029 -0.0833
                                            0.0026 -0.0003  0.0003 -0.0155  0.0005
                                           -0.0001  0.0000  0.0068  0.0015  0.0011
                                            0.0297 -0.0163
     4. (1.99253) BD ( 2) C   1 - O   9  
                ( 26.47%)   0.5145* C   1 s(  0.00%)p 1.00( 99.57%)d 0.00(  0.43%)
                                            0.0000  0.0007  0.0014  0.0001  0.0007
                                           -0.0801 -0.0025 -0.0015 -0.0004  0.3350
                                            0.0143  0.0094  0.0029  0.9351  0.0398
                                            0.0262  0.0085  0.0214  0.0609  0.0074
                                           -0.0075  0.0032
                ( 73.53%)   0.8575* O   9 s(  0.00%)p 1.00( 99.88%)d 0.00(  0.12%)
                                            0.0000 -0.0061  0.0004  0.0002  0.0000
                                           -0.0619 -0.0000  0.0003 -0.0002  0.3387
                                           -0.0014 -0.0015 -0.0002  0.9382 -0.0039
                                           -0.0041 -0.0004 -0.0113 -0.0317 -0.0040
                                            0.0033 -0.0016
     5. (1.98194) BD ( 1) C   2 - C   3  
                ( 51.64%)   0.7186* C   2 s( 46.98%)p 1.13( 52.99%)d 0.00(  0.03%)
                                            0.0001 -0.6854  0.0068  0.0029  0.0002
                                            0.6308 -0.0038 -0.0164 -0.0002 -0.3331
                                            0.0256 -0.0034 -0.0010  0.1413 -0.0087
                                            0.0006  0.0003  0.0003 -0.0011 -0.0012
                                           -0.0152  0.0076
                ( 48.36%)   0.6954* C   3 s( 32.87%)p 2.04( 67.08%)d 0.00(  0.05%)
                                            0.0002 -0.5732 -0.0115  0.0025  0.0002
                                           -0.8152  0.0257  0.0100 -0.0019  0.0410
                                            0.0403 -0.0153  0.0007 -0.0416 -0.0141
                                            0.0059 -0.0004  0.0050 -0.0025  0.0028
                                           -0.0161  0.0135
     6. (1.73104) BD ( 2) C   2 - C   3  
                ( 43.21%)   0.6573* C   2 s(  0.01%)p99.99( 99.92%)d 5.08(  0.07%)
                                           -0.0001 -0.0117 -0.0019  0.0006 -0.0001
                                           -0.0524 -0.0032 -0.0001  0.0004  0.3249
                                            0.0020  0.0085 -0.0021  0.9434  0.0114
                                            0.0243 -0.0025 -0.0041 -0.0145 -0.0167
                                            0.0072  0.0123
                ( 56.79%)   0.7536* C   3 s(  0.00%)p 1.00( 99.96%)d 0.00(  0.04%)
                                            0.0001  0.0020  0.0010  0.0016  0.0001
                                           -0.0314 -0.0038  0.0031  0.0007  0.3504
                                            0.0134  0.0082 -0.0001  0.9349  0.0277
                                            0.0254 -0.0014  0.0045  0.0141 -0.0101
                                            0.0045  0.0080
     7. (1.86045) BD ( 1) C   2 - C   4  
                ( 50.01%)   0.7071* C   2 s( 12.74%)p 6.84( 87.14%)d 0.01(  0.12%)
                                            0.0006 -0.3511  0.0641  0.0010 -0.0003
                                            0.1462  0.0200  0.0064 -0.0003  0.8726
                                           -0.0103 -0.0028  0.0031 -0.2966  0.0018
                                            0.0022 -0.0012  0.0045 -0.0018  0.0213
                                            0.0234  0.0149
                ( 49.99%)   0.7071* C   4 s( 12.76%)p 6.83( 87.12%)d 0.01(  0.12%)
                                            0.0006 -0.3515  0.0636  0.0002 -0.0004
                                            0.3210  0.0178  0.0059  0.0003 -0.8165
                                            0.0131  0.0049 -0.0031  0.3176 -0.0049
                                           -0.0003  0.0013  0.0054 -0.0022  0.0201
                                            0.0236  0.0157
     8. (1.96888) BD ( 1) C   3 - C   6  
                ( 48.29%)   0.6949* C   3 s( 35.60%)p 1.81( 64.36%)d 0.00(  0.04%)
                                           -0.0002  0.5966  0.0056 -0.0025 -0.0000
                                           -0.4609  0.0317  0.0044 -0.0020 -0.6193
                                            0.0034  0.0144 -0.0021  0.2154  0.0019
                                           -0.0056  0.0009  0.0099 -0.0035 -0.0103
                                           -0.0075 -0.0100
                ( 51.71%)   0.7191* C   6 s( 33.93%)p 1.95( 66.04%)d 0.00(  0.03%)
                                           -0.0001  0.5825 -0.0002 -0.0019 -0.0005
                                            0.3283  0.0094 -0.0017  0.0003  0.7144
                                           -0.0108 -0.0062  0.0005 -0.2048  0.0079
                                            0.0033 -0.0002  0.0100 -0.0017 -0.0079
                                           -0.0063 -0.0101
     9. (1.98514) BD ( 1) C   3 - H   7  
                ( 60.25%)   0.7762* C   3 s( 31.41%)p 2.18( 68.56%)d 0.00(  0.03%)
                                           -0.0004  0.5603 -0.0125  0.0039  0.0001
                                           -0.3453 -0.0117  0.0034  0.0011  0.7003
                                           -0.0084 -0.0029 -0.0014 -0.2754  0.0037
                                           -0.0001  0.0005 -0.0102  0.0042 -0.0089
                                           -0.0080 -0.0050
                ( 39.75%)   0.6305* H   7 s( 99.96%)p 0.00(  0.04%)
                                            0.9998  0.0022  0.0010  0.0070 -0.0172
                                            0.0078
    10. (1.98189) BD ( 1) C   4 - C   5  
                ( 51.60%)   0.7183* C   4 s( 47.10%)p 1.12( 52.87%)d 0.00(  0.03%)
                                           -0.0001  0.6862 -0.0075 -0.0031 -0.0002
                                           -0.5477 -0.0014  0.0167  0.0003 -0.4569
                                            0.0258  0.0001 -0.0009  0.1376 -0.0098
                                            0.0008  0.0006  0.0066 -0.0013  0.0007
                                            0.0138 -0.0075
                ( 48.40%)   0.6957* C   5 s( 32.94%)p 2.03( 67.01%)d 0.00(  0.05%)
                                           -0.0002  0.5738  0.0116 -0.0020 -0.0002
                                            0.7887 -0.0338 -0.0065  0.0018  0.2071
                                            0.0343 -0.0170  0.0011 -0.0480 -0.0133
                                            0.0058 -0.0005  0.0109 -0.0026 -0.0037
                                            0.0129 -0.0134
    11. (1.73403) BD ( 2) C   4 - C   5  
                ( 43.09%)   0.6564* C   4 s(  0.01%)p 1.00( 99.92%)d 0.00(  0.07%)
                                            0.0000 -0.0082 -0.0046  0.0000 -0.0000
                                           -0.0614 -0.0014 -0.0022 -0.0003  0.3433
                                            0.0043  0.0080 -0.0024  0.9364  0.0101
                                            0.0242 -0.0025 -0.0080 -0.0177  0.0140
                                           -0.0049 -0.0107
                ( 56.91%)   0.7544* C   5 s(  0.00%)p 1.00( 99.96%)d 0.00(  0.04%)
                                            0.0000  0.0053  0.0016 -0.0012 -0.0001
                                           -0.0440 -0.0015 -0.0046  0.0003  0.3665
                                            0.0142  0.0070 -0.0000  0.9282  0.0275
                                            0.0254 -0.0014  0.0026  0.0117  0.0124
                                           -0.0067 -0.0082
    12. (1.96852) BD ( 1) C   5 - C   6  
                ( 48.31%)   0.6950* C   5 s( 35.52%)p 1.81( 64.44%)d 0.00(  0.04%)
                                           -0.0002  0.5960  0.0054 -0.0024 -0.0000
                                           -0.5792  0.0313  0.0078 -0.0024  0.5047
                                            0.0028 -0.0130  0.0015 -0.2301 -0.0020
                                            0.0056 -0.0008 -0.0120  0.0058 -0.0098
                                           -0.0027 -0.0096
                ( 51.69%)   0.7190* C   6 s( 33.79%)p 1.96( 66.18%)d 0.00(  0.03%)
                                           -0.0001  0.5813 -0.0001 -0.0021 -0.0005
                                            0.4703  0.0076 -0.0026  0.0006 -0.6317
                                            0.0126  0.0057 -0.0004  0.2031 -0.0081
                                           -0.0035  0.0002 -0.0118  0.0033 -0.0074
                                           -0.0017 -0.0102
    13. (1.98513) BD ( 1) C   5 - H   8  
                ( 60.21%)   0.7759* C   5 s( 31.42%)p 2.18( 68.55%)d 0.00(  0.03%)
                                            0.0004 -0.5604  0.0124 -0.0036 -0.0001
                                            0.1932  0.0129 -0.0027 -0.0007  0.7528
                                           -0.0057 -0.0034 -0.0017 -0.2850  0.0041
                                           -0.0000  0.0005 -0.0060  0.0023  0.0095
                                            0.0114  0.0049
                ( 39.79%)   0.6308* H   8 s( 99.96%)p 0.00(  0.04%)
                                           -0.9998 -0.0022 -0.0011 -0.0034 -0.0180
                                            0.0082
    14. (1.97157) BD ( 1) C   6 - C  10  
                ( 48.06%)   0.6933* C   6 s( 32.25%)p 2.10( 67.72%)d 0.00(  0.03%)
                                            0.0001  0.5678 -0.0059  0.0052  0.0012
                                           -0.8181 -0.0120  0.0048 -0.0003 -0.0878
                                           -0.0014  0.0006 -0.0000 -0.0031  0.0002
                                            0.0000  0.0000  0.0032  0.0003 -0.0010
                                            0.0140 -0.0090
                ( 51.94%)   0.7207* C  10 s( 34.55%)p 1.89( 65.43%)d 0.00(  0.02%)
                                           -0.0000  0.5878 -0.0028  0.0032  0.0001
                                            0.8039  0.0149 -0.0058 -0.0010  0.0883
                                            0.0036 -0.0004  0.0002  0.0037  0.0003
                                           -0.0000  0.0000  0.0024 -0.0000 -0.0000
                                            0.0103 -0.0072
    15. (1.96444) BD ( 1) C  10 - C  11  
                ( 50.05%)   0.7075* C  10 s( 32.52%)p 2.07( 67.45%)d 0.00(  0.03%)
                                            0.0001  0.5703  0.0022 -0.0022  0.0001
                                           -0.4892 -0.0107  0.0053 -0.0002  0.6582
                                           -0.0152 -0.0054  0.0023  0.0388 -0.0040
                                           -0.0015  0.0003 -0.0142  0.0004  0.0015
                                           -0.0015 -0.0106
                ( 49.95%)   0.7068* C  11 s( 36.37%)p 1.75( 63.59%)d 0.00(  0.04%)
                                           -0.0002  0.6030  0.0060 -0.0045  0.0012
                                            0.4930 -0.0194 -0.0056  0.0010 -0.6237
                                           -0.0147  0.0106 -0.0026 -0.0556 -0.0016
                                            0.0010 -0.0000 -0.0116 -0.0011  0.0030
                                           -0.0075 -0.0123
    16. (1.60411) BD ( 2) C  10 - C  11  
                ( 47.40%)   0.6885* C  10 s(  0.00%)p 1.00( 99.95%)d 0.00(  0.05%)
                                            0.0000  0.0031  0.0008  0.0002 -0.0001
                                           -0.0000  0.0012  0.0005  0.0003 -0.0616
                                           -0.0060  0.0003 -0.0004  0.9977  0.0012
                                            0.0170 -0.0001  0.0017 -0.0208  0.0076
                                            0.0006  0.0012
                ( 52.60%)   0.7252* C  11 s(  0.00%)p 1.00( 99.95%)d 0.00(  0.05%)
                                            0.0000  0.0030  0.0010 -0.0010  0.0001
                                           -0.0008 -0.0016 -0.0004  0.0004 -0.0864
                                           -0.0023 -0.0002 -0.0002  0.9959  0.0070
                                            0.0143 -0.0004 -0.0002 -0.0037 -0.0213
                                           -0.0017 -0.0031
    17. (1.97159) BD ( 1) C  10 - C  13  
                ( 50.67%)   0.7118* C  10 s( 32.90%)p 2.04( 67.07%)d 0.00(  0.03%)
                                           -0.0000  0.5736  0.0034 -0.0009 -0.0001
                                           -0.3372 -0.0139  0.0022  0.0002 -0.7446
                                            0.0120  0.0040 -0.0027 -0.0477  0.0039
                                            0.0011 -0.0003  0.0126 -0.0003  0.0013
                                           -0.0074 -0.0104
                ( 49.33%)   0.7023* C  13 s( 35.85%)p 1.79( 64.12%)d 0.00(  0.03%)
                                            0.0001  0.5987  0.0032  0.0008  0.0016
                                            0.3564 -0.0249 -0.0049 -0.0004  0.7144
                                            0.0048 -0.0120  0.0020  0.0539  0.0011
                                           -0.0011 -0.0000  0.0084  0.0007  0.0029
                                           -0.0106 -0.0117
    18. (1.97270) BD ( 1) C  11 - C  12  
                ( 48.55%)   0.6968* C  11 s( 34.80%)p 1.87( 65.17%)d 0.00(  0.04%)
                                            0.0001  0.5894  0.0232  0.0015 -0.0001
                                           -0.8035  0.0215  0.0102 -0.0003 -0.0642
                                           -0.0366  0.0063  0.0003 -0.0080 -0.0020
                                            0.0004 -0.0003  0.0057  0.0005  0.0001
                                            0.0142 -0.0111
                ( 51.45%)   0.7173* C  12 s( 39.41%)p 1.54( 60.56%)d 0.00(  0.03%)
                                           -0.0002  0.6278  0.0033  0.0007  0.0008
                                            0.7672 -0.0010  0.0087  0.0099  0.1266
                                           -0.0266 -0.0037 -0.0015  0.0053 -0.0022
                                           -0.0004  0.0000  0.0004  0.0002  0.0007
                                            0.0117 -0.0132
    19. (1.97587) BD ( 1) C  11 - H  20  
                ( 61.76%)   0.7858* C  11 s( 28.82%)p 2.47( 71.15%)d 0.00(  0.03%)
                                           -0.0004  0.5365 -0.0206  0.0029 -0.0011
                                            0.3299 -0.0047 -0.0021 -0.0022  0.7734
                                            0.0123  0.0026 -0.0000  0.0658 -0.0002
                                            0.0015  0.0003  0.0107  0.0008  0.0024
                                           -0.0110 -0.0087
                ( 38.24%)   0.6184* H  20 s( 99.96%)p 0.00(  0.04%)
                                            0.9998  0.0019  0.0012 -0.0064 -0.0191
                                           -0.0024
    20. (1.97879) BD ( 1) C  12 - C  15  
                ( 50.01%)   0.7072* C  12 s( 38.13%)p 1.62( 61.84%)d 0.00(  0.03%)
                                           -0.0000  0.6174  0.0122  0.0043 -0.0002
                                           -0.3931  0.0220  0.0005 -0.0016 -0.6790
                                           -0.0042 -0.0088 -0.0103 -0.0455 -0.0004
                                           -0.0005 -0.0007  0.0097  0.0005  0.0017
                                           -0.0084 -0.0113
                ( 49.99%)   0.7071* C  15 s( 38.19%)p 1.62( 61.78%)d 0.00(  0.03%)
                                           -0.0000  0.6178  0.0109  0.0066  0.0002
                                            0.2508  0.0176  0.0071  0.0064  0.7431
                                           -0.0147  0.0062  0.0078  0.0443 -0.0009
                                            0.0005  0.0005  0.0099  0.0005  0.0017
                                           -0.0079 -0.0120
    21. (1.72354) BD ( 2) C  12 - C  15  
                ( 48.36%)   0.6954* C  12 s(  0.00%)p 1.00( 99.98%)d 0.00(  0.02%)
                                           -0.0000  0.0001  0.0002  0.0004  0.0000
                                            0.0044 -0.0002 -0.0005 -0.0000 -0.0693
                                           -0.0000  0.0011  0.0001  0.9973 -0.0055
                                           -0.0192 -0.0016  0.0004 -0.0059 -0.0136
                                           -0.0009 -0.0012
                ( 51.64%)   0.7186* C  15 s(  0.00%)p 1.00( 99.98%)d 0.00(  0.02%)
                                            0.0000  0.0007  0.0002 -0.0004 -0.0000
                                            0.0039 -0.0001  0.0001 -0.0000 -0.0614
                                           -0.0003  0.0009  0.0000  0.9978  0.0007
                                           -0.0199 -0.0004 -0.0002  0.0063  0.0115
                                            0.0008  0.0012
    22. (1.98851) BD ( 1) C  12 -Cl  17  
                ( 45.82%)   0.6769* C  12 s( 22.35%)p 3.47( 77.47%)d 0.01(  0.18%)
                                           -0.0001  0.4724 -0.0167 -0.0075 -0.0011
                                           -0.5057 -0.0065 -0.0062  0.0089  0.7183
                                           -0.0020  0.0092 -0.0130  0.0521  0.0003
                                            0.0006 -0.0009 -0.0339 -0.0026  0.0039
                                           -0.0112 -0.0228
                ( 54.18%)   0.7361*Cl  17 s( 18.62%)p 4.34( 80.89%)d 0.03(  0.49%)
                                            0.0000  0.0001  0.4295  0.0412  0.0012
                                            0.0001 -0.0000  0.0001  0.5053 -0.0284
                                           -0.0054  0.0002 -0.0002 -0.0001 -0.7403
                                            0.0398  0.0072 -0.0003  0.0001 -0.0000
                                           -0.0548  0.0030  0.0005 -0.0000  0.0000
                                           -0.0565 -0.0042  0.0061 -0.0220 -0.0345
    23. (1.97144) BD ( 1) C  13 - C  14  
                ( 49.19%)   0.7013* C  13 s( 35.52%)p 1.81( 64.44%)d 0.00(  0.04%)
                                            0.0001  0.5956  0.0216 -0.0010 -0.0005
                                           -0.7947  0.0143  0.0125 -0.0010 -0.1030
                                            0.0436 -0.0043 -0.0009  0.0060  0.0024
                                           -0.0003  0.0001  0.0002 -0.0005  0.0001
                                            0.0147 -0.0119
                ( 50.81%)   0.7128* C  14 s( 36.86%)p 1.71( 63.10%)d 0.00(  0.04%)
                                           -0.0002  0.6069 -0.0153 -0.0044  0.0001
                                            0.7905 -0.0161 -0.0120  0.0016  0.0637
                                            0.0393 -0.0067 -0.0001  0.0017  0.0033
                                           -0.0004 -0.0001  0.0070  0.0002  0.0005
                                            0.0125 -0.0125
    24. (1.69927) BD ( 2) C  13 - C  14  
                ( 49.80%)   0.7057* C  13 s(  0.00%)p 1.00( 99.95%)d 0.00(  0.05%)
                                            0.0000 -0.0040 -0.0002  0.0004 -0.0001
                                            0.0147  0.0023 -0.0004  0.0001 -0.0790
                                           -0.0021 -0.0007 -0.0001  0.9963  0.0092
                                            0.0180 -0.0012  0.0015 -0.0211  0.0088
                                            0.0008  0.0018
                ( 50.20%)   0.7085* C  14 s(  0.00%)p 1.00( 99.95%)d 0.00(  0.05%)
                                            0.0000  0.0002  0.0004 -0.0002 -0.0001
                                            0.0035  0.0003  0.0006  0.0000 -0.0720
                                           -0.0011 -0.0013  0.0001  0.9968  0.0194
                                            0.0162  0.0010 -0.0013  0.0172  0.0135
                                            0.0011  0.0013
    25. (1.97803) BD ( 1) C  13 - H  19  
                ( 61.09%)   0.7816* C  13 s( 28.60%)p 2.50( 71.36%)d 0.00(  0.03%)
                                            0.0004 -0.5345  0.0195 -0.0002  0.0009
                                           -0.4882 -0.0062  0.0004  0.0019  0.6867
                                            0.0102  0.0058  0.0013  0.0595 -0.0002
                                            0.0017  0.0003  0.0154  0.0013 -0.0020
                                            0.0053  0.0077
                ( 38.91%)   0.6238* H  19 s( 99.96%)p 0.00(  0.04%)
                                           -0.9998 -0.0014 -0.0011  0.0117 -0.0158
                                           -0.0022
    26. (1.97212) BD ( 1) C  14 - C  15  
                ( 48.69%)   0.6978* C  14 s( 34.70%)p 1.88( 65.26%)d 0.00(  0.03%)
                                            0.0001  0.5889 -0.0156  0.0025  0.0002
                                           -0.5027  0.0416  0.0041  0.0008  0.6290
                                            0.0070 -0.0136  0.0003  0.0470  0.0004
                                           -0.0009  0.0000 -0.0134 -0.0010  0.0018
                                           -0.0062 -0.0112
                ( 51.31%)   0.7163* C  15 s( 38.81%)p 1.58( 61.15%)d 0.00(  0.03%)
                                           -0.0002  0.6230  0.0049 -0.0010  0.0003
                                            0.4202  0.0170  0.0084  0.0077 -0.6574
                                            0.0223 -0.0022 -0.0060 -0.0425  0.0013
                                           -0.0003 -0.0004 -0.0117 -0.0008  0.0016
                                           -0.0016 -0.0133
    27. (1.97789) BD ( 1) C  14 - H  18  
                ( 61.00%)   0.7811* C  14 s( 28.41%)p 2.52( 71.55%)d 0.00(  0.03%)
                                            0.0003 -0.5325 -0.0235 -0.0028  0.0002
                                            0.3463  0.0158  0.0002  0.0001  0.7696
                                            0.0070  0.0031 -0.0004  0.0545  0.0006
                                            0.0002 -0.0000 -0.0124 -0.0009 -0.0019
                                            0.0101  0.0087
                ( 39.00%)   0.6245* H  18 s( 99.96%)p 0.00(  0.04%)
                                           -0.9998 -0.0012 -0.0011 -0.0102 -0.0172
                                           -0.0012
    28. (1.98916) BD ( 1) C  15 -Cl  16  
                ( 45.79%)   0.6766* C  15 s( 22.89%)p 3.36( 76.94%)d 0.01(  0.18%)
                                           -0.0001  0.4780 -0.0167 -0.0078 -0.0010
                                           -0.8708 -0.0012 -0.0112  0.0158 -0.1031
                                            0.0060 -0.0005  0.0025 -0.0033  0.0003
                                           -0.0001  0.0001  0.0077  0.0003  0.0004
                                            0.0345 -0.0231
                ( 54.21%)   0.7363*Cl  16 s( 18.71%)p 4.32( 80.80%)d 0.03(  0.49%)
                                            0.0000  0.0001  0.4305  0.0421  0.0011
                                            0.0002 -0.0000  0.0001  0.8891 -0.0496
                                           -0.0087  0.0003 -0.0002  0.0000  0.1224
                                           -0.0051 -0.0005  0.0002  0.0000  0.0000
                                            0.0053 -0.0002 -0.0000  0.0000  0.0000
                                            0.0158  0.0007  0.0001  0.0586 -0.0349
    29. (1.99880) CR ( 1) C   1           s(100.00%)
                                            1.0000  0.0006  0.0000  0.0000  0.0000
                                           -0.0000 -0.0000  0.0000 -0.0000 -0.0000
                                           -0.0000  0.0000 -0.0000 -0.0000 -0.0000
                                           -0.0000 -0.0000  0.0000  0.0000 -0.0000
                                            0.0000 -0.0000
    30. (1.99881) CR ( 1) C   2           s(100.00%)p 0.00(  0.00%)
                                            1.0000  0.0004 -0.0000 -0.0000  0.0000
                                           -0.0001 -0.0000 -0.0000  0.0000 -0.0004
                                            0.0000  0.0000 -0.0000  0.0003  0.0000
                                            0.0000  0.0000 -0.0000 -0.0000 -0.0000
                                           -0.0000 -0.0000
    31. (1.99903) CR ( 1) C   3           s(100.00%)p 0.00(  0.00%)
                                            1.0000  0.0004 -0.0000  0.0000  0.0000
                                           -0.0001  0.0000  0.0000  0.0000  0.0001
                                           -0.0000  0.0000 -0.0000 -0.0001  0.0000
                                           -0.0000  0.0000 -0.0000  0.0000 -0.0000
                                           -0.0000 -0.0000
    32. (1.99882) CR ( 1) C   4           s(100.00%)p 0.00(  0.00%)
                                            1.0000  0.0004 -0.0000 -0.0000  0.0000
                                           -0.0002 -0.0000 -0.0000 -0.0000  0.0004
                                           -0.0000 -0.0000  0.0000 -0.0002  0.0000
                                           -0.0000 -0.0000 -0.0000  0.0000 -0.0000
                                           -0.0000 -0.0000
    33. (1.99903) CR ( 1) C   5           s(100.00%)p 0.00(  0.00%)
                                            1.0000  0.0004 -0.0000  0.0000  0.0000
                                           -0.0001 -0.0000  0.0000 -0.0000 -0.0001
                                            0.0000 -0.0000  0.0000  0.0000 -0.0000
                                            0.0000 -0.0000  0.0000  0.0000 -0.0000
                                           -0.0000 -0.0000
    34. (1.99908) CR ( 1) C   6           s(100.00%)p 0.00(  0.00%)
                                            1.0000  0.0001  0.0000 -0.0000 -0.0000
                                            0.0001  0.0000 -0.0000  0.0000  0.0000
                                            0.0000 -0.0000  0.0000  0.0000 -0.0000
                                           -0.0000 -0.0000 -0.0000  0.0000 -0.0000
                                           -0.0000 -0.0000
    35. (1.99976) CR ( 1) O   9           s(100.00%)p 0.00(  0.00%)
                                            1.0000  0.0004  0.0000 -0.0000 -0.0000
                                            0.0003 -0.0000  0.0000  0.0000  0.0000
                                           -0.0000  0.0000  0.0000  0.0000 -0.0000
                                            0.0000  0.0000 -0.0000 -0.0000  0.0000
                                           -0.0000  0.0000
    36. (1.99904) CR ( 1) C  10           s(100.00%)
                                            1.0000 -0.0000 -0.0000  0.0000 -0.0000
                                            0.0000  0.0000 -0.0000 -0.0000 -0.0000
                                            0.0000  0.0000 -0.0000 -0.0000  0.0000
                                            0.0000 -0.0000  0.0000 -0.0000 -0.0000
                                            0.0000  0.0000
    37. (1.99897) CR ( 1) C  11           s(100.00%)p 0.00(  0.00%)
                                            1.0000  0.0003 -0.0000  0.0000 -0.0000
                                            0.0003 -0.0000 -0.0000 -0.0000  0.0002
                                            0.0000  0.0000 -0.0000 -0.0000 -0.0000
                                            0.0000  0.0000  0.0000  0.0000  0.0000
                                           -0.0000 -0.0000
    38. (1.99840) CR ( 1) C  12           s(100.00%)p 0.00(  0.00%)
                                            1.0000  0.0002 -0.0000 -0.0000  0.0000
                                            0.0001 -0.0000  0.0000  0.0000  0.0001
                                           -0.0000 -0.0000 -0.0000  0.0000 -0.0000
                                           -0.0000 -0.0000 -0.0000 -0.0000  0.0000
                                            0.0000 -0.0000
    39. (1.99914) CR ( 1) C  13           s(100.00%)p 0.00(  0.00%)
                                            1.0000  0.0001 -0.0000  0.0000 -0.0000
                                            0.0002  0.0000 -0.0000 -0.0000 -0.0003
                                           -0.0000 -0.0000 -0.0000 -0.0001 -0.0000
                                           -0.0000 -0.0000 -0.0000 -0.0000  0.0000
                                           -0.0000 -0.0000
    40. (1.99904) CR ( 1) C  14           s(100.00%)p 0.00(  0.00%)
                                            1.0000  0.0003  0.0000 -0.0000 -0.0000
                                            0.0001 -0.0000 -0.0000  0.0000 -0.0003
                                            0.0000 -0.0000  0.0000 -0.0000  0.0000
                                           -0.0000 -0.0000  0.0000  0.0000  0.0000
                                            0.0000 -0.0000
    41. (1.99838) CR ( 1) C  15           s(100.00%)p 0.00(  0.00%)
                                            1.0000  0.0002 -0.0000 -0.0000 -0.0000
                                            0.0000  0.0000  0.0000  0.0000 -0.0001
                                            0.0000 -0.0000 -0.0000 -0.0001  0.0000
                                            0.0000 -0.0000 -0.0000 -0.0000 -0.0000
                                            0.0000 -0.0000
    42. (2.00000) CR ( 1)Cl  16           s(100.00%)
                                            1.0000 -0.0000  0.0000 -0.0000 -0.0000
                                           -0.0000  0.0000 -0.0000 -0.0000  0.0000
                                            0.0000 -0.0000 -0.0000 -0.0000 -0.0000
                                            0.0000 -0.0000 -0.0000 -0.0000 -0.0000
                                           -0.0000  0.0000 -0.0000  0.0000 -0.0000
                                           -0.0000 -0.0000 -0.0000 -0.0000  0.0000
    43. (1.99973) CR ( 2)Cl  16           s(100.00%)p 0.00(  0.00%)
                                           -0.0000  1.0000  0.0002 -0.0000 -0.0000
                                           -0.0000  0.0000 -0.0000 -0.0002  0.0000
                                            0.0000 -0.0000 -0.0000 -0.0000 -0.0000
                                            0.0000 -0.0000  0.0000 -0.0000 -0.0000
                                           -0.0000  0.0000 -0.0000  0.0000 -0.0000
                                           -0.0000 -0.0000  0.0000 -0.0000  0.0000
    44. (1.99992) CR ( 3)Cl  16           s(  0.00%)p 1.00(100.00%)
                                           -0.0000 -0.0000  0.0001 -0.0000 -0.0000
                                           -0.0000  0.0000  1.0000 -0.0001  0.0000
                                            0.0000 -0.0000 -0.0000 -0.0000 -0.0000
                                            0.0000 -0.0000 -0.0000 -0.0000 -0.0000
                                           -0.0000 -0.0000 -0.0000  0.0000 -0.0000
                                           -0.0000 -0.0000  0.0000 -0.0000  0.0000
    45. (1.99999) CR ( 4)Cl  16           s(  0.00%)p 1.00(100.00%)
                                           -0.0000 -0.0000  0.0000 -0.0000 -0.0000
                                           -0.0000  0.0000 -0.0000 -0.0000  0.0000
                                            0.0000  0.0000 -0.0000  1.0000  0.0001
                                            0.0000  0.0000  0.0000  0.0000 -0.0000
                                            0.0000  0.0000  0.0000  0.0000  0.0000
                                            0.0000  0.0000  0.0000 -0.0000  0.0000
    46. (1.99999) CR ( 5)Cl  16           s(  0.00%)p 1.00(100.00%)
                                           -0.0000 -0.0000  0.0000 -0.0000 -0.0000
                                           -0.0000  0.0000 -0.0000 -0.0000  0.0000
                                            0.0000  0.0000 -0.0000 -0.0000  0.0000
                                            0.0000  0.0000  0.0000  0.0000  1.0000
                                           -0.0000 -0.0000 -0.0000  0.0000  0.0000
                                            0.0000 -0.0000 -0.0000 -0.0000  0.0000
    47. (2.00000) CR ( 1)Cl  17           s(100.00%)
                                            1.0000 -0.0000  0.0000 -0.0000 -0.0000
                                           -0.0000  0.0000 -0.0000 -0.0000  0.0000
                                            0.0000 -0.0000 -0.0000  0.0000  0.0000
                                           -0.0000 -0.0000  0.0000  0.0000  0.0000
                                            0.0000 -0.0000 -0.0000 -0.0000  0.0000
                                            0.0000  0.0000 -0.0000  0.0000  0.0000
    48. (1.99973) CR ( 2)Cl  17           s(100.00%)p 0.00(  0.00%)
                                           -0.0000  1.0000  0.0002 -0.0000 -0.0000
                                           -0.0000  0.0000 -0.0000 -0.0001  0.0000
                                            0.0000 -0.0000 -0.0000  0.0000  0.0002
                                           -0.0000 -0.0000  0.0000  0.0000  0.0000
                                            0.0000 -0.0000 -0.0000 -0.0000  0.0000
                                            0.0000  0.0000 -0.0000  0.0000  0.0000
    49. (1.99997) CR ( 3)Cl  17           s(  0.00%)p 1.00(100.00%)
                                           -0.0000 -0.0000  0.0001 -0.0000 -0.0000
                                            0.0000  0.0000  1.0000 -0.0000  0.0000
                                            0.0000 -0.0000 -0.0000  0.0000  0.0001
                                           -0.0000 -0.0000  0.0000  0.0000  0.0000
                                            0.0000 -0.0000 -0.0000 -0.0000  0.0000
                                            0.0000  0.0000 -0.0000  0.0000  0.0000
    50. (1.99994) CR ( 4)Cl  17           s(  0.00%)p 1.00(100.00%)
                                            0.0000  0.0000 -0.0001  0.0000  0.0000
                                            0.0000 -0.0000  0.0000  0.0001 -0.0000
                                           -0.0000  0.0000  0.0000  1.0000 -0.0001
                                            0.0000  0.0000 -0.0000 -0.0000 -0.0000
                                           -0.0000  0.0000  0.0000  0.0000 -0.0000
                                           -0.0000 -0.0000  0.0000 -0.0000 -0.0000
    51. (1.99999) CR ( 5)Cl  17           s(  0.00%)p 1.00(100.00%)
                                            0.0000  0.0000 -0.0000  0.0000  0.0000
                                            0.0000 -0.0000  0.0000  0.0000 -0.0000
                                           -0.0000  0.0000  0.0000 -0.0000 -0.0000
                                            0.0000  0.0000 -0.0000 -0.0000  1.0000
                                           -0.0000 -0.0000 -0.0000  0.0000  0.0000
                                           -0.0000 -0.0000  0.0000 -0.0000 -0.0000
    52. (1.07835) LP ( 1) C   6           s(  0.00%)p 1.00( 99.99%)d 0.00(  0.00%)
                                            0.0000  0.0031 -0.0001 -0.0002 -0.0000
                                           -0.0323 -0.0009 -0.0009 -0.0002  0.2867
                                            0.0066  0.0034 -0.0007  0.9573  0.0049
                                            0.0143  0.0011  0.0018  0.0061  0.0007
                                           -0.0003 -0.0000
    53. (1.97914) LP ( 1) O   9           s( 58.16%)p 0.72( 41.82%)d 0.00(  0.01%)
                                           -0.0005  0.7624  0.0213 -0.0026 -0.0000
                                            0.6422 -0.0043  0.0070  0.0019  0.0730
                                           -0.0005  0.0008  0.0002  0.0210 -0.0000
                                            0.0003  0.0001 -0.0022 -0.0007  0.0003
                                           -0.0095  0.0061
    54. (1.82983) LP ( 2) O   9           s(  0.00%)p 1.00( 99.92%)d 0.00(  0.08%)
                                           -0.0000  0.0005  0.0001  0.0000  0.0000
                                           -0.0955 -0.0011  0.0003  0.0000  0.9338
                                            0.0097 -0.0023 -0.0002 -0.3434 -0.0036
                                            0.0009  0.0001 -0.0267  0.0100  0.0003
                                            0.0058  0.0005
    55. (1.99320) LP ( 1)Cl  16           s( 81.42%)p 0.23( 18.57%)d 0.00(  0.01%)
                                           -0.0000 -0.0003  0.9023 -0.0110 -0.0001
                                           -0.0001  0.0000 -0.0002 -0.4271  0.0158
                                           -0.0018 -0.0001 -0.0006 -0.0000 -0.0547
                                            0.0008 -0.0007  0.0002 -0.0001 -0.0000
                                           -0.0019  0.0000 -0.0000  0.0000 -0.0000
                                           -0.0022 -0.0001  0.0001 -0.0093  0.0049
    56. (1.97154) LP ( 2)Cl  16           s(  0.00%)p 1.00( 99.98%)d 0.00(  0.02%)
                                            0.0000  0.0000 -0.0037  0.0040 -0.0008
                                           -0.0003  0.0000  0.0000 -0.1349 -0.0013
                                            0.0001  0.0003  0.0001 -0.0001  0.9888
                                            0.0132  0.0023  0.0002  0.0004 -0.0000
                                            0.0600  0.0008  0.0002  0.0000  0.0000
                                            0.0133  0.0008 -0.0000 -0.0026  0.0007
    57. (1.94118) LP ( 3)Cl  16           s(  0.00%)p 1.00( 99.97%)d 0.00(  0.03%)
                                           -0.0000 -0.0000  0.0003 -0.0001 -0.0000
                                            0.0000 -0.0000 -0.0000 -0.0026 -0.0000
                                           -0.0000 -0.0000 -0.0000  0.0000  0.0602
                                            0.0011  0.0002 -0.0000 -0.0000 -0.0000
                                           -0.9979 -0.0178 -0.0013  0.0003  0.0005
                                            0.0010 -0.0160 -0.0018 -0.0002 -0.0001
    58. (1.99308) LP ( 1)Cl  17           s( 81.51%)p 0.23( 18.48%)d 0.00(  0.01%)
                                           -0.0000 -0.0003  0.9027 -0.0107 -0.0001
                                           -0.0000  0.0000 -0.0001 -0.2444  0.0093
                                           -0.0009 -0.0001 -0.0003  0.0001  0.3524
                                           -0.0124  0.0018 -0.0001  0.0005  0.0000
                                            0.0259 -0.0009  0.0001 -0.0000  0.0000
                                            0.0089  0.0006 -0.0009  0.0032  0.0049
    59. (1.97211) LP ( 2)Cl  17           s(  0.00%)p 1.00( 99.98%)d 0.00(  0.02%)
                                           -0.0000 -0.0000  0.0029 -0.0014  0.0007
                                            0.0002 -0.0000 -0.0001  0.8257  0.0104
                                            0.0014  0.0002  0.0003 -0.0000  0.5630
                                            0.0075  0.0014  0.0001  0.0003 -0.0000
                                            0.0289  0.0003  0.0001 -0.0000  0.0000
                                           -0.0044 -0.0004 -0.0007  0.0125 -0.0003
    60. (1.93714) LP ( 3)Cl  17           s(  0.00%)p 1.00( 99.97%)d 0.00(  0.03%)
                                            0.0000  0.0000 -0.0002  0.0002 -0.0000
                                           -0.0000  0.0000  0.0000 -0.0104 -0.0001
                                           -0.0000  0.0000  0.0000  0.0000  0.0666
                                            0.0013  0.0001 -0.0001 -0.0001 -0.0000
                                           -0.9974 -0.0177 -0.0017  0.0003  0.0005
                                            0.0008 -0.0094  0.0140  0.0009  0.0018
    61. (0.02120) RY*( 1) C   1           s( 73.31%)p 0.24( 17.71%)d 0.12(  8.98%)
                                           -0.0000  0.0197  0.8559 -0.0077  0.0019
                                            0.0965  0.3854  0.1175 -0.0532  0.0109
                                            0.0443  0.0133 -0.0056  0.0016  0.0183
                                            0.0022  0.0000 -0.0575  0.0133 -0.1050
                                           -0.2740  0.0154
    62. (0.01112) RY*( 2) C   1           s(  0.01%)p 1.00(  9.02%)d10.09( 90.98%)
                                            0.0000  0.0058 -0.0037  0.0005 -0.0020
                                           -0.0071  0.0724 -0.0037  0.0042  0.0254
                                           -0.0829 -0.0198 -0.0315  0.0713 -0.2399
                                           -0.0428 -0.1072 -0.3107 -0.8853 -0.1108
                                            0.1189 -0.0558
    63. (0.00954) RY*( 3) C   1           s(  9.05%)p 9.10( 82.31%)d 0.96(  8.65%)
                                           -0.0000 -0.0673  0.2900  0.0278  0.0325
                                            0.0252 -0.8902  0.1238  0.0165  0.0047
                                           -0.1093  0.0139  0.0002  0.0050 -0.0455
                                            0.0016 -0.0038 -0.0773 -0.0500 -0.0949
                                           -0.2608  0.0318
    64. (0.00666) RY*( 4) C   1           s(  0.00%)p 1.00( 39.62%)d 1.52( 60.38%)
                                           -0.0000  0.0001  0.0021 -0.0001  0.0008
                                           -0.0041 -0.0544 -0.0256 -0.0026  0.0407
                                            0.5285  0.2556  0.0255 -0.0148 -0.1929
                                           -0.0899 -0.0085  0.7105 -0.2716 -0.0055
                                           -0.1578 -0.0177
    65. (0.00174) RY*( 5) C   1           s(  0.00%)p 1.00( 78.55%)d 0.27( 21.45%)
                                            0.0000  0.0002  0.0016 -0.0003 -0.0006
                                           -0.0007 -0.0771  0.0307  0.0208  0.0069
                                            0.7474 -0.3005 -0.1910 -0.0024 -0.2759
                                            0.1082  0.0700 -0.4246  0.1589  0.0042
                                            0.0941  0.0086
    66. (0.00030) RY*( 6) C   1           s(  7.73%)p 9.70( 74.97%)d 2.24( 17.30%)
                                            0.0000  0.0068 -0.1813  0.2071 -0.0381
                                            0.0001  0.0110  0.1188 -0.2769 -0.0049
                                            0.2709 -0.0552  0.0542 -0.0135  0.7234
                                           -0.1719  0.1623 -0.1477 -0.2119 -0.1199
                                           -0.2941  0.0737
    67. (0.00021) RY*( 7) C   1           s( 17.77%)p 2.62( 46.54%)d 2.01( 35.69%)
                                           -0.0000 -0.0137  0.2935 -0.2671  0.1414
                                            0.0023 -0.1441 -0.1793  0.3761 -0.0032
                                            0.1496 -0.0516  0.1241 -0.0095  0.4420
                                           -0.0880  0.1655  0.0632 -0.1247  0.1606
                                            0.5294 -0.1771
    68. (0.00013) RY*( 8) C   1           s(  0.55%)p 2.50(  1.37%)d99.99( 98.08%)
                                           -0.0000 -0.0030  0.0407  0.0276  0.0553
                                           -0.0000 -0.0179 -0.0171 -0.0491  0.0001
                                           -0.0117 -0.0979 -0.0158 -0.0001  0.0143
                                            0.0197  0.0126  0.1583  0.0483 -0.7283
                                            0.3765  0.5302
    69. (0.00004) RY*( 9) C   1           s( 56.92%)p 0.70( 39.83%)d 0.06(  3.24%)
    70. (0.00004) RY*(10) C   1           s( 12.13%)p 4.73( 57.39%)d 2.51( 30.49%)
    71. (0.00003) RY*(11) C   1           s(  0.05%)p99.99( 96.04%)d71.04(  3.91%)
    72. (0.00000) RY*(12) C   1           s(  0.49%)p99.99( 99.20%)d 0.63(  0.31%)
    73. (0.00000) RY*(13) C   1           s(  0.48%)p99.99( 86.59%)d26.89( 12.93%)
    74. (0.00000) RY*(14) C   1           s( 88.51%)p 0.07(  6.29%)d 0.06(  5.21%)
    75. (0.00000) RY*(15) C   1           s( 31.83%)p 2.14( 68.06%)d 0.00(  0.10%)
    76. (0.00000) RY*(16) C   1           s(  0.00%)p 1.00( 96.81%)d 0.03(  3.19%)
    77. (0.00001) RY*(17) C   1           s(  0.97%)p 0.60(  0.59%)d99.99( 98.44%)
    78. (0.00391) RY*( 1) C   2           s( 14.07%)p 5.79( 81.47%)d 0.32(  4.45%)
                                           -0.0000 -0.0189 -0.1055  0.3595 -0.0007
                                            0.0085 -0.2907 -0.1105  0.0066 -0.0011
                                           -0.7753  0.0737 -0.0475 -0.0029  0.3287
                                           -0.0215  0.0242 -0.1820  0.0493 -0.0070
                                           -0.0932  0.0159
    79. (0.00235) RY*( 2) C   2           s(  7.54%)p 3.09( 23.28%)d 9.18( 69.18%)
                                           -0.0000 -0.0003 -0.1218  0.2460  0.0027
                                            0.0009  0.1451 -0.0866 -0.0078  0.0068
                                           -0.1037 -0.0964  0.0297  0.0044 -0.3143
                                           -0.2890 -0.0293  0.3134  0.4687 -0.4701
                                            0.1878  0.3430
    80. (0.00217) RY*( 3) C   2           s( 49.69%)p 0.60( 29.90%)d 0.41( 20.41%)
                                           -0.0000  0.0035 -0.2713  0.6506 -0.0049
                                            0.0050  0.4494 -0.1880  0.0119  0.0084
                                            0.1624 -0.0057  0.0707 -0.0040  0.1352
                                            0.1072 -0.0186  0.2517 -0.2578  0.1511
                                            0.0168 -0.2261
    81. (0.00165) RY*( 4) C   2           s(  0.35%)p99.99( 78.86%)d59.15( 20.79%)
                                            0.0000 -0.0005  0.0562  0.0148 -0.0118
                                           -0.0024  0.1647 -0.0219  0.0159 -0.0073
                                           -0.3793 -0.0028 -0.0232  0.0082 -0.7797
                                            0.0063 -0.0913 -0.1558 -0.4153  0.0702
                                           -0.0362 -0.0698
    82. (0.00137) RY*( 5) C   2           s( 18.44%)p 4.31( 79.48%)d 0.11(  2.09%)
                                           -0.0000  0.0066 -0.0717  0.4226  0.0238
                                           -0.0001 -0.7131 -0.0228  0.1627  0.0262
                                            0.3613 -0.1606 -0.1229 -0.0101 -0.2838
                                            0.0703  0.0402 -0.0953 -0.0260 -0.0199
                                            0.0554 -0.0873
    83. (0.00046) RY*( 6) C   2           s( 85.14%)p 0.04(  3.06%)d 0.14( 11.80%)
                                            0.0000  0.0170  0.8774  0.2820 -0.0432
                                           -0.0245  0.0071  0.0022  0.1196 -0.0433
                                            0.0047  0.0370  0.0976  0.0149  0.0479
                                           -0.0002 -0.0178  0.2162 -0.0381 -0.0609
                                           -0.2490  0.0638
    84. (0.00027) RY*( 7) C   2           s(  2.91%)p 8.95( 26.02%)d24.44( 71.07%)
                                           -0.0000  0.0026  0.0508  0.1628  0.0014
                                           -0.0212  0.2555 -0.3467 -0.1177  0.0073
                                            0.2326 -0.0160 -0.0629 -0.0034 -0.0337
                                            0.0001  0.0302 -0.7095  0.2257 -0.0011
                                           -0.3051  0.2515
    85. (0.00020) RY*( 8) C   2           s(  0.03%)p99.99( 40.38%)d99.99( 59.59%)
                                            0.0000 -0.0007  0.0033  0.0129 -0.0104
                                           -0.0018  0.0091 -0.0103 -0.0334 -0.0025
                                           -0.0897  0.2251 -0.0371  0.0082 -0.2424
                                            0.5217 -0.1068  0.1684  0.6131  0.3921
                                           -0.0957 -0.1694
    86. (0.00012) RY*( 9) C   2           s( 10.15%)p 2.63( 26.71%)d 6.22( 63.13%)
                                            0.0000 -0.0030  0.2079  0.2162 -0.1075
                                           -0.0086 -0.0007  0.2460 -0.3871 -0.0402
                                            0.0109  0.0642  0.1991  0.0130  0.0155
                                           -0.0731 -0.0741 -0.2347  0.0324  0.3147
                                            0.6717  0.1580
    87. (0.00008) RY*(10) C   2           s(  8.37%)p 6.34( 53.07%)d 4.61( 38.56%)
    88. (0.00002) RY*(11) C   2           s(  1.36%)p30.60( 41.65%)d41.87( 56.99%)
    89. (0.00000) RY*(12) C   2           s(  0.45%)p99.99( 95.42%)d 9.06(  4.12%)
    90. (0.00001) RY*(13) C   2           s(  3.68%)p19.46( 71.65%)d 6.70( 24.67%)
    91. (0.00001) RY*(14) C   2           s(  1.56%)p58.01( 90.27%)d 5.25(  8.17%)
    92. (0.00001) RY*(15) C   2           s(  1.74%)p54.53( 95.06%)d 1.83(  3.19%)
    93. (0.00001) RY*(16) C   2           s( 93.71%)p 0.02(  1.87%)d 0.05(  4.42%)
    94. (0.00000) RY*(17) C   2           s(  0.46%)p99.99( 62.45%)d81.30( 37.09%)
    95. (0.00432) RY*( 1) C   3           s(  7.38%)p10.56( 77.93%)d 1.99( 14.70%)
                                            0.0000  0.0116  0.2674  0.0462  0.0008
                                           -0.0028 -0.6913  0.1211  0.0389 -0.0190
                                            0.4806 -0.0502  0.0615  0.0023 -0.2153
                                            0.0294 -0.0186 -0.2821  0.1110 -0.0933
                                           -0.2152 -0.0055
    96. (0.00269) RY*( 2) C   3           s(  0.09%)p99.99( 94.72%)d59.20(  5.19%)
                                            0.0000  0.0017  0.0017  0.0295 -0.0006
                                           -0.0009  0.0607 -0.0754 -0.0055  0.0103
                                           -0.3139 -0.0507 -0.0293  0.0283 -0.9029
                                           -0.1169 -0.0778 -0.0198 -0.0150 -0.1858
                                            0.0619  0.1138
    97. (0.00213) RY*( 3) C   3           s(  1.39%)p69.04( 95.78%)d 2.04(  2.83%)
                                            0.0000  0.0231 -0.0510  0.0952 -0.0410
                                            0.0395  0.5533 -0.2326 -0.2218  0.0138
                                            0.6883 -0.1730  0.0514 -0.0058 -0.1840
                                            0.0797 -0.0109 -0.1402  0.0677 -0.0009
                                            0.0170 -0.0613
    98. (0.00091) RY*( 4) C   3           s( 55.38%)p 0.54( 29.92%)d 0.27( 14.70%)
                                           -0.0000 -0.0121  0.7303  0.1427  0.0045
                                           -0.0164  0.1973 -0.3790  0.1707  0.0073
                                           -0.2457  0.0673  0.0854 -0.0058  0.1043
                                            0.0541 -0.0334 -0.2391  0.2800  0.0314
                                           -0.0670 -0.0771
    99. (0.00071) RY*( 5) C   3           s(  1.92%)p19.47( 37.47%)d31.50( 60.61%)
                                           -0.0000 -0.0054  0.0966  0.0968  0.0227
                                           -0.0035  0.0418 -0.0550  0.0959  0.0061
                                            0.0294 -0.1426  0.0596  0.0149  0.1696
                                           -0.5519  0.0481 -0.3668 -0.6003 -0.2895
                                            0.1543  0.0601
   100. (0.00028) RY*( 6) C   3           s( 40.09%)p 1.11( 44.31%)d 0.39( 15.61%)
                                           -0.0000  0.0093  0.5564 -0.3011 -0.0241
                                            0.0159  0.2355  0.5429 -0.0585  0.0186
                                            0.1075 -0.1716 -0.1945 -0.0043 -0.0623
                                           -0.0113  0.0775  0.2999 -0.1843  0.0458
                                           -0.0699  0.1587
   101. (0.00014) RY*( 7) C   3           s(  1.55%)p25.48( 39.43%)d38.14( 59.02%)
                                            0.0000  0.0087  0.0237  0.0541  0.1091
                                           -0.0180 -0.1369  0.0576 -0.1468 -0.0149
                                           -0.0996 -0.4623 -0.2998  0.0023  0.0359
                                            0.1725  0.0747 -0.3072  0.1386  0.2736
                                            0.6228  0.1183
   102. (0.00010) RY*( 8) C   3           s(  0.88%)p55.08( 48.62%)d57.21( 50.50%)
   103. (0.00011) RY*( 9) C   3           s(  2.43%)p33.54( 81.66%)d 6.53( 15.90%)
                                           -0.0000 -0.0037  0.1553  0.0104  0.0108
                                           -0.0116 -0.1808 -0.3636 -0.2567  0.0106
                                            0.1846  0.4428 -0.4486 -0.0012 -0.0444
                                           -0.3209  0.2219  0.3031 -0.0164  0.1214
                                            0.2272  0.0234
   104. (0.00005) RY*(10) C   3           s(  6.28%)p10.64( 66.75%)d 4.30( 26.98%)
   105. (0.00005) RY*(11) C   3           s(  2.82%)p16.11( 45.37%)d18.40( 51.82%)
   106. (0.00002) RY*(12) C   3           s( 68.58%)p 0.25( 17.43%)d 0.20( 13.99%)
   107. (0.00002) RY*(13) C   3           s(  7.79%)p 8.80( 68.59%)d 3.03( 23.61%)
   108. (0.00000) RY*(14) C   3           s(  0.36%)p99.99( 97.55%)d 5.83(  2.09%)
   109. (0.00001) RY*(15) C   3           s(  3.28%)p 3.71( 12.17%)d25.78( 84.55%)
   110. (0.00000) RY*(16) C   3           s( 89.32%)p 0.09(  7.79%)d 0.03(  2.88%)
   111. (0.00001) RY*(17) C   3           s( 10.58%)p 3.27( 34.55%)d 5.19( 54.87%)
   112. (0.00393) RY*( 1) C   4           s( 13.21%)p 6.22( 82.16%)d 0.35(  4.63%)
                                           -0.0000 -0.0189 -0.0948  0.3503 -0.0004
                                            0.0083 -0.4538 -0.0949 -0.0049  0.0016
                                            0.7145 -0.0916  0.0487 -0.0016 -0.2891
                                            0.0323 -0.0249  0.1314 -0.0526 -0.0353
                                           -0.1551  0.0305
   113. (0.00235) RY*( 2) C   4           s(  2.40%)p 9.56( 22.98%)d31.06( 74.62%)
                                           -0.0000  0.0009 -0.0619  0.1421  0.0005
                                            0.0021  0.1152 -0.0663 -0.0165 -0.0029
                                            0.1374  0.0762 -0.0445 -0.0058  0.3111
                                            0.2958  0.0293 -0.1725 -0.3910 -0.5921
                                            0.3032  0.3478
   114. (0.00217) RY*( 3) C   4           s( 56.03%)p 0.49( 27.38%)d 0.30( 16.59%)
                                           -0.0000  0.0030 -0.2625  0.7010 -0.0042
                                            0.0058  0.4656 -0.1998  0.0306 -0.0073
                                           -0.0225 -0.0319 -0.0659  0.0037 -0.0515
                                           -0.0854  0.0156 -0.2337  0.2092  0.1336
                                            0.1394 -0.1739
   115. (0.00165) RY*( 4) C   4           s(  0.23%)p99.99( 80.88%)d81.54( 18.89%)
                                            0.0000 -0.0002  0.0439 -0.0195  0.0023
                                           -0.0022  0.0937  0.0283 -0.0248  0.0065
                                           -0.2623 -0.0230 -0.0546  0.0027 -0.8478
                                            0.0066 -0.0866 -0.1443 -0.3743 -0.1399
                                            0.0698  0.0594
   116. (0.00139) RY*( 5) C   4           s( 18.16%)p 4.38( 79.59%)d 0.12(  2.25%)
                                           -0.0000  0.0071 -0.0566  0.4217  0.0238
                                            0.0050 -0.6230 -0.0501  0.1276 -0.0259
                                           -0.5710  0.1491  0.1414  0.0104  0.1168
                                           -0.0544 -0.0575  0.0763 -0.0775 -0.0818
                                            0.0418 -0.0471
   117. (0.00048) RY*( 6) C   4           s( 85.95%)p 0.03(  2.85%)d 0.13( 11.20%)
                                            0.0000  0.0169  0.8917  0.2500 -0.0414
                                           -0.0342  0.0070  0.0035  0.1375  0.0389
                                            0.0320 -0.0189 -0.0614 -0.0117  0.0157
                                            0.0260  0.0249 -0.2591  0.1353 -0.0514
                                           -0.1401  0.0653
   118. (0.00027) RY*( 7) C   4           s(  2.56%)p10.43( 26.69%)d27.64( 70.75%)
                                           -0.0000  0.0024  0.0541  0.1505  0.0046
                                           -0.0196  0.2966 -0.3563 -0.1268 -0.0114
                                           -0.1652 -0.0328  0.0364  0.0036  0.0474
                                            0.0464 -0.0355  0.5292 -0.1861 -0.0443
                                           -0.5725  0.2512
   119. (0.00020) RY*( 8) C   4           s(  0.28%)p99.99( 40.30%)d99.99( 59.43%)
                                            0.0000 -0.0000  0.0434  0.0280 -0.0096
                                           -0.0018  0.0171  0.0254  0.0146 -0.0023
                                            0.0820 -0.2386  0.0536 -0.0066  0.2462
                                           -0.5145  0.0997 -0.2102 -0.6775  0.2013
                                           -0.1087 -0.1968
   120. (0.00012) RY*( 9) C   4           s( 10.29%)p 2.43( 25.01%)d 6.29( 64.70%)
                                            0.0000 -0.0031  0.2111  0.2126 -0.1146
                                           -0.0173  0.0113  0.2649 -0.3182  0.0379
                                            0.0045 -0.0322 -0.2672 -0.0139  0.0141
                                            0.0151  0.0609  0.4859 -0.1497  0.3422
                                            0.5015  0.1411
   121. (0.00008) RY*(10) C   4           s(  7.55%)p 6.90( 52.10%)d 5.35( 40.35%)
   122. (0.00001) RY*(11) C   4           s(  6.02%)p15.32( 92.20%)d 0.30(  1.79%)
   123. (0.00002) RY*(12) C   4           s( 24.50%)p 2.92( 71.65%)d 0.16(  3.85%)
   124. (0.00001) RY*(13) C   4           s(  4.47%)p 7.54( 33.70%)d13.83( 61.83%)
   125. (0.00002) RY*(14) C   4           s( 19.31%)p 3.05( 58.96%)d 1.12( 21.72%)
   126. (0.00000) RY*(15) C   4           s(  1.26%)p45.54( 57.25%)d33.01( 41.49%)
   127. (0.00000) RY*(16) C   4           s( 47.05%)p 1.03( 48.37%)d 0.10(  4.58%)
   128. (0.00000) RY*(17) C   4           s(  0.38%)p99.99( 98.56%)d 2.81(  1.06%)
   129. (0.00433) RY*( 1) C   5           s(  6.75%)p11.74( 79.25%)d 2.07( 14.00%)
                                            0.0000  0.0107  0.2568  0.0382  0.0011
                                           -0.0073 -0.5923  0.1149  0.0559  0.0171
                                           -0.6198  0.0722 -0.0476 -0.0041  0.1811
                                           -0.0187  0.0154  0.1699 -0.0755 -0.1142
                                           -0.3039 -0.0025
   130. (0.00269) RY*( 2) C   5           s(  0.13%)p99.99( 94.78%)d39.66(  5.10%)
                                           -0.0000 -0.0031  0.0348  0.0051  0.0063
                                           -0.0078 -0.1470 -0.0268  0.0331 -0.0101
                                            0.4083  0.0011  0.0434 -0.0288  0.8567
                                            0.1230  0.0759  0.0272  0.0588 -0.1716
                                            0.0441  0.1240
   131. (0.00214) RY*( 3) C   5           s(  1.31%)p72.52( 95.21%)d 2.65(  3.48%)
                                            0.0000  0.0230 -0.0389  0.0974 -0.0401
                                            0.0402  0.6557 -0.2835 -0.1966 -0.0060
                                           -0.4994  0.1178 -0.0868  0.0024  0.3559
                                           -0.0484  0.0412  0.1421 -0.0877 -0.0599
                                           -0.0413 -0.0396
   132. (0.00093) RY*( 4) C   5           s( 54.33%)p 0.59( 32.10%)d 0.25( 13.58%)
                                           -0.0000 -0.0131  0.7212  0.1516  0.0067
                                           -0.0160  0.1264 -0.3761  0.2143 -0.0111
                                            0.2671 -0.1468 -0.0510  0.0018 -0.1446
                                            0.0243  0.0155  0.2599 -0.1747 -0.0490
                                           -0.1723 -0.0751
   133. (0.00071) RY*( 5) C   5           s(  1.37%)p25.44( 34.80%)d46.67( 63.84%)
                                           -0.0000 -0.0019  0.0016  0.1155  0.0181
                                            0.0025  0.0496 -0.0305  0.0641 -0.0058
                                           -0.0586  0.1770 -0.0109 -0.0151 -0.1428
                                            0.5305 -0.0587  0.3340  0.7036 -0.1387
                                            0.0251  0.1090
   134. (0.00029) RY*( 6) C   5           s( 41.65%)p 1.11( 46.31%)d 0.29( 12.04%)
                                           -0.0000  0.0091  0.5700 -0.3016 -0.0246
                                            0.0195  0.2689  0.5063 -0.0607 -0.0145
                                           -0.0506  0.3097  0.1501  0.0046  0.0616
                                           -0.0008 -0.0730 -0.2859  0.1142  0.0779
                                            0.0665  0.1231
   135. (0.00014) RY*( 7) C   5           s(  1.91%)p19.69( 37.53%)d31.77( 60.57%)
                                            0.0000  0.0078  0.0537  0.0650  0.1091
                                           -0.0221 -0.1735 -0.0908 -0.2685  0.0087
                                            0.0341  0.3579  0.3261 -0.0014 -0.0286
                                           -0.1300 -0.1046  0.4929 -0.2036  0.2453
                                            0.4926  0.1360
   136. (0.00010) RY*( 8) C   5           s(  1.33%)p38.62( 51.48%)d35.40( 47.19%)
   137. (0.00009) RY*( 9) C   5           s(  4.45%)p15.09( 67.17%)d 6.38( 28.38%)
   138. (0.00005) RY*(10) C   5           s(  6.46%)p 9.22( 59.53%)d 5.27( 34.01%)
   139. (0.00005) RY*(11) C   5           s(  0.64%)p84.55( 53.97%)d71.10( 45.39%)
   140. (0.00001) RY*(12) C   5           s( 79.22%)p 0.26( 20.33%)d 0.01(  0.45%)
   141. (0.00001) RY*(13) C   5           s(  9.76%)p 6.86( 66.95%)d 2.39( 23.29%)
   142. (0.00000) RY*(14) C   5           s(  0.58%)p99.99( 97.45%)d 3.40(  1.97%)
   143. (0.00001) RY*(15) C   5           s(  0.29%)p47.12( 13.67%)d99.99( 86.04%)
   144. (0.00000) RY*(16) C   5           s( 88.97%)p 0.08(  7.45%)d 0.04(  3.58%)
   145. (0.00001) RY*(17) C   5           s(  0.99%)p42.63( 42.06%)d57.71( 56.95%)
   146. (0.00611) RY*( 1) C   6           s(  0.28%)p99.99( 97.54%)d 7.68(  2.18%)
                                           -0.0000 -0.0001  0.0532 -0.0010 -0.0015
                                           -0.0025  0.2652  0.0080  0.0072 -0.0113
                                           -0.9499  0.0182  0.0355  0.0106 -0.0275
                                            0.0005 -0.0046 -0.1439 -0.0271 -0.0077
                                           -0.0156  0.0070
   147. (0.00518) RY*( 2) C   6           s( 15.52%)p 4.86( 75.39%)d 0.59(  9.09%)
                                           -0.0000  0.0004  0.3932  0.0234 -0.0048
                                           -0.0206  0.8249  0.0258  0.0501  0.0005
                                            0.2641  0.0026 -0.0013 -0.0018 -0.0076
                                            0.0001  0.0013 -0.0373  0.0007 -0.0195
                                           -0.2943  0.0498
   148. (0.00162) RY*( 3) C   6           s(  0.08%)p99.99( 93.55%)d81.74(  6.37%)
                                           -0.0000  0.0001  0.0277 -0.0038  0.0003
                                            0.0009  0.0020 -0.0043 -0.0018 -0.0095
                                           -0.0243 -0.0283 -0.0285 -0.0011  0.9549
                                           -0.1464 -0.0013 -0.0661  0.2419  0.0287
                                            0.0018 -0.0020
   149. (0.00096) RY*( 4) C   6           s(  3.57%)p 2.14(  7.64%)d24.89( 88.79%)
                                            0.0000 -0.0009  0.1698 -0.0823  0.0087
                                            0.0017 -0.1233  0.2065  0.1275  0.0002
                                           -0.0169  0.0361  0.0216 -0.0001 -0.0035
                                            0.0146  0.0020 -0.0476 -0.0879  0.7133
                                           -0.2366 -0.5597
   150. (0.00085) RY*( 5) C   6           s( 70.35%)p 0.29( 20.41%)d 0.13(  9.24%)
                                            0.0000  0.0074  0.8378 -0.0262  0.0298
                                            0.0005 -0.4445 -0.0378 -0.0030 -0.0002
                                           -0.0662  0.0055  0.0060  0.0001 -0.0211
                                            0.0128 -0.0018 -0.0349  0.0026 -0.1394
                                           -0.1395  0.2287
   151. (0.00038) RY*( 6) C   6           s(  0.05%)p99.99(  8.46%)d99.99( 91.49%)
                                            0.0000  0.0003 -0.0015  0.0209  0.0047
                                            0.0001 -0.0007  0.0031  0.0010  0.0018
                                           -0.0390  0.1517 -0.0536 -0.0076 -0.2146
                                            0.1054  0.0025  0.1251  0.9406  0.1094
                                           -0.0484  0.0126
   152. (0.00019) RY*( 7) C   6           s( 34.04%)p 1.63( 55.47%)d 0.31( 10.49%)
                                           -0.0000  0.0001 -0.0432  0.5807  0.0367
                                            0.0010 -0.0538  0.0364 -0.7212 -0.0032
                                           -0.0191 -0.1434  0.0508  0.0004  0.0125
                                            0.0732 -0.0364 -0.0031 -0.0109  0.0298
                                           -0.3149 -0.0690
   153. (0.00015) RY*( 8) C   6           s(  0.75%)p99.99( 93.13%)d 8.22(  6.12%)
                                            0.0000  0.0002 -0.0263  0.0817  0.0092
                                           -0.0015 -0.0230 -0.0167 -0.1080  0.0106
                                            0.0149  0.5936 -0.6631 -0.0009 -0.0378
                                           -0.2838  0.2109 -0.2241 -0.0834 -0.0176
                                           -0.0611 -0.0041
   154. (0.00011) RY*( 9) C   6           s(  0.38%)p76.21( 29.07%)d99.99( 70.55%)
                                            0.0000  0.0013 -0.0385 -0.0101  0.0472
                                           -0.0030 -0.0329 -0.0099  0.0467  0.0129
                                            0.0962 -0.4868 -0.1409 -0.0010 -0.1238
                                           -0.0674  0.0351 -0.8207  0.1604  0.0406
                                            0.0562  0.0367
   155. (0.00011) RY*(10) C   6           s( 23.71%)p 0.19(  4.60%)d 3.02( 71.69%)
                                            0.0000 -0.0081  0.3154  0.2678 -0.2567
                                            0.0086  0.1342  0.0421 -0.1269  0.0030
                                            0.0293 -0.0363 -0.0815 -0.0007 -0.0167
                                            0.0132  0.0268  0.0383  0.0342 -0.0174
                                            0.7682 -0.3520
   156. (0.00006) RY*(11) C   6           s(  0.36%)p99.99( 76.78%)d64.32( 22.86%)
   157. (0.00003) RY*(12) C   6           s( 55.99%)p 0.75( 41.80%)d 0.04(  2.22%)
   158. (0.00003) RY*(13) C   6           s(  0.45%)p99.99( 94.89%)d10.23(  4.65%)
   159. (0.00004) RY*(14) C   6           s( 10.70%)p 0.37(  3.93%)d 7.98( 85.38%)
   160. (0.00000) RY*(15) C   6           s(  0.09%)p99.99( 99.63%)d 2.95(  0.27%)
   161. (0.00000) RY*(16) C   6           s( 82.88%)p 0.02(  1.97%)d 0.18( 15.15%)
   162. (0.00001) RY*(17) C   6           s(  0.84%)p99.99( 95.79%)d 4.00(  3.37%)
   163. (0.00074) RY*( 1) H   7           s( 99.52%)p 0.00(  0.48%)
                                           -0.0015  0.9976  0.0052  0.0235  0.0619
                                            0.0195
   164. (0.00029) RY*( 2) H   7           s( 91.57%)p 0.09(  8.43%)
                                            0.0030 -0.0026  0.9569 -0.0762  0.0755
                                           -0.2698
   165. (0.00021) RY*( 3) H   7           s(  4.31%)p22.19( 95.69%)
                                            0.0008 -0.0369  0.2043 -0.1924  0.3726
                                            0.8837
   166. (0.00007) RY*( 4) H   7           s(  0.36%)p99.99( 99.64%)
   167. (0.00004) RY*( 5) H   7           s(  4.27%)p22.41( 95.73%)
   168. (0.00075) RY*( 1) H   8           s( 99.50%)p 0.01(  0.50%)
                                           -0.0015  0.9975  0.0054  0.0462 -0.0531
                                           -0.0059
   169. (0.00028) RY*( 2) H   8           s( 87.15%)p 0.15( 12.85%)
                                            0.0028 -0.0032  0.9335 -0.0418 -0.0413
                                            0.3536
   170. (0.00020) RY*( 3) H   8           s(  8.68%)p10.52( 91.32%)
                                            0.0012 -0.0243  0.2936 -0.1204 -0.4381
                                           -0.8407
   171. (0.00007) RY*( 4) H   8           s(  0.48%)p99.99( 99.52%)
   172. (0.00004) RY*( 5) H   8           s(  4.23%)p22.63( 95.77%)
   173. (0.00228) RY*( 1) O   9           s(  0.18%)p99.99( 99.46%)d 1.90(  0.35%)
                                            0.0000  0.0002  0.0429 -0.0016 -0.0008
                                           -0.0011  0.1024  0.0088 -0.0084 -0.0006
                                           -0.5434 -0.0232 -0.0112 -0.0065 -0.8238
                                           -0.0701 -0.0669 -0.0389 -0.0424 -0.0073
                                            0.0112 -0.0045
   174. (0.00223) RY*( 2) O   9           s(  7.11%)p12.93( 91.91%)d 0.14(  0.98%)
                                            0.0000  0.0020  0.2624  0.0473  0.0006
                                           -0.0095 -0.0312 -0.0039 -0.0595 -0.0081
                                            0.8015 -0.0064 -0.0593  0.0007 -0.5180
                                           -0.0158  0.0001  0.0828 -0.0441 -0.0077
                                           -0.0302 -0.0051
   175. (0.00219) RY*( 3) O   9           s( 83.97%)p 0.19( 15.71%)d 0.00(  0.31%)
                                            0.0000  0.0070  0.9008  0.1680  0.0025
                                           -0.0358  0.1706 -0.0215 -0.2297 -0.0022
                                           -0.1883  0.0003 -0.0114 -0.0013  0.1945
                                            0.0072 -0.0049 -0.0318  0.0156 -0.0205
                                           -0.0382 -0.0031
   176. (0.00014) RY*( 4) O   9           s( 17.31%)p 4.25( 73.51%)d 0.53(  9.18%)
                                           -0.0000 -0.0144 -0.2066  0.3589 -0.0369
                                            0.0288  0.5858  0.5586 -0.2618  0.0032
                                            0.0702  0.0643 -0.0249  0.0006  0.0219
                                            0.0180 -0.0007  0.0580  0.0025  0.0301
                                            0.2724 -0.1155
   177. (0.00007) RY*( 5) O   9           s(  7.78%)p11.50( 89.41%)d 0.36(  2.81%)
   178. (0.00001) RY*( 6) O   9           s(  9.85%)p 9.10( 89.62%)d 0.05(  0.53%)
   179. (0.00001) RY*( 7) O   9           s( 53.96%)p 0.56( 30.40%)d 0.29( 15.64%)
   180. (0.00000) RY*( 8) O   9           s(  0.20%)p99.99( 99.77%)d 0.18(  0.03%)
   181. (0.00001) RY*( 9) O   9           s(  0.12%)p99.99( 99.88%)d 0.01(  0.00%)
   182. (0.00000) RY*(10) O   9           s( 99.87%)p 0.00(  0.13%)d 0.00(  0.01%)
   183. (0.00000) RY*(11) O   9           s(  0.01%)p99.99( 99.99%)d 0.08(  0.00%)
   184. (0.00000) RY*(12) O   9           s(  0.01%)p 1.00( 99.99%)d 0.00(  0.00%)
   185. (0.00000) RY*(13) O   9           s(  0.06%)p22.03(  1.35%)d99.99( 98.59%)
   186. (0.00000) RY*(14) O   9           s(  0.00%)p 1.00(  0.53%)d99.99( 99.47%)
   187. (0.00000) RY*(15) O   9           s(  0.12%)p 1.08(  0.13%)d99.99( 99.75%)
   188. (0.00000) RY*(16) O   9           s( 19.24%)p 0.32(  6.21%)d 3.87( 74.54%)
   189. (0.00000) RY*(17) O   9           s(  0.06%)p44.01(  2.47%)d99.99( 97.47%)
   190. (0.00613) RY*( 1) C  10           s(  3.16%)p29.26( 92.57%)d 1.35(  4.27%)
                                           -0.0000  0.0041  0.1764 -0.0226 -0.0011
                                           -0.0229  0.9533  0.0300  0.0398 -0.0020
                                            0.1130  0.0323  0.0059 -0.0009 -0.0027
                                            0.0030  0.0000  0.0476  0.0004 -0.0036
                                            0.1986 -0.0307
   191. (0.00492) RY*( 2) C  10           s(  0.02%)p99.99( 95.37%)d99.99(  4.62%)
                                           -0.0000 -0.0007 -0.0024  0.0127 -0.0027
                                           -0.0030 -0.1079 -0.0115  0.0009  0.0124
                                            0.9336 -0.0075 -0.0307  0.0092 -0.2623
                                            0.0130 -0.0049 -0.1808  0.1112 -0.0023
                                            0.0330 -0.0011
   192. (0.00107) RY*( 3) C  10           s(  0.10%)p99.99( 26.31%)d99.99( 73.59%)
                                           -0.0000 -0.0000  0.0111  0.0292 -0.0040
                                           -0.0007 -0.0198  0.0093  0.0025  0.0024
                                            0.1793 -0.0401 -0.0020 -0.0132  0.4359
                                           -0.1954 -0.0207 -0.2065 -0.8303  0.0256
                                            0.0542  0.0157
   193. (0.00065) RY*( 4) C  10           s( 57.62%)p 0.19( 11.11%)d 0.54( 31.27%)
                                            0.0000 -0.0018  0.7549  0.0790  0.0022
                                            0.0068 -0.1592  0.1613  0.0138  0.0049
                                            0.0358 -0.0011 -0.0588 -0.0045  0.1943
                                            0.1225  0.0448  0.0689  0.1037  0.5352
                                            0.0642  0.0815
   194. (0.00061) RY*( 5) C  10           s( 13.19%)p 5.09( 67.08%)d 1.50( 19.73%)
                                            0.0000 -0.0009  0.3622 -0.0241  0.0107
                                            0.0057 -0.0601  0.1413 -0.0149 -0.0115
                                           -0.1983 -0.0594  0.2050 -0.0064 -0.7467
                                           -0.0615 -0.0245 -0.1664 -0.3684 -0.1605
                                            0.0890 -0.0143
   195. (0.00048) RY*( 6) C  10           s( 20.61%)p 0.72( 14.93%)d 3.13( 64.46%)
                                            0.0000 -0.0017  0.4488  0.0684  0.0047
                                            0.0028 -0.0934  0.0434 -0.0282  0.0032
                                            0.0546 -0.0336 -0.0624  0.0133  0.2871
                                           -0.2074 -0.0652  0.0439  0.1892 -0.7734
                                            0.0015 -0.0930
   196. (0.00025) RY*( 7) C  10           s( 56.43%)p 0.37( 21.05%)d 0.40( 22.51%)
                                            0.0000  0.0045 -0.0193  0.7508  0.0166
                                           -0.0000  0.1072  0.0096  0.3846 -0.0033
                                           -0.0223 -0.1371  0.1775  0.0008 -0.0121
                                           -0.0080  0.0042 -0.1771  0.0439 -0.0086
                                           -0.3866  0.2057
   197. (0.00024) RY*( 8) C  10           s(  1.83%)p40.33( 73.97%)d13.19( 24.19%)
                                           -0.0000  0.0010  0.0706  0.1156  0.0010
                                           -0.0008 -0.0168 -0.1139  0.1829  0.0153
                                            0.0514  0.7159 -0.3631 -0.0064 -0.1457
                                            0.1564 -0.0071  0.3619 -0.2376 -0.0922
                                           -0.2144  0.0062
   198. (0.00013) RY*( 9) C  10           s(  6.93%)p 8.75( 60.65%)d 4.68( 32.42%)
                                            0.0000 -0.0033  0.2046 -0.0059 -0.1655
                                            0.0004  0.0964 -0.6694 -0.3810 -0.0030
                                           -0.0429 -0.0029 -0.0123  0.0007 -0.0305
                                           -0.0285 -0.0146 -0.2641  0.0106  0.0960
                                           -0.4189 -0.2640
   199. (0.00010) RY*(10) C  10           s(  0.93%)p91.22( 84.80%)d15.35( 14.27%)
                                           -0.0000  0.0006  0.0019  0.0964  0.0011
                                           -0.0020  0.0284 -0.0446 -0.1253  0.0049
                                            0.0290 -0.6068 -0.4914 -0.0110 -0.0929
                                            0.4583 -0.0098  0.2861 -0.1958 -0.1195
                                           -0.0681  0.0601
   200. (0.00008) RY*(11) C  10           s( 13.50%)p 2.06( 27.82%)d 4.35( 58.69%)
   201. (0.00005) RY*(12) C  10           s(  1.81%)p26.97( 48.93%)d27.15( 49.25%)
   202. (0.00005) RY*(13) C  10           s( 30.84%)p 0.15(  4.55%)d 2.10( 64.62%)
   203. (0.00002) RY*(14) C  10           s(  3.20%)p26.53( 84.88%)d 3.73( 11.93%)
   204. (0.00003) RY*(15) C  10           s(  8.00%)p10.82( 86.60%)d 0.67(  5.40%)
   205. (0.00000) RY*(16) C  10           s(  0.36%)p99.99( 98.91%)d 2.03(  0.73%)
   206. (0.00001) RY*(17) C  10           s( 81.49%)p 0.01(  0.59%)d 0.22( 17.92%)
   207. (0.00561) RY*( 1) C  11           s(  2.66%)p35.44( 94.39%)d 1.11(  2.95%)
                                           -0.0000 -0.0236  0.1566 -0.0393  0.0024
                                            0.0315  0.0190  0.0785 -0.0209  0.0263
                                           -0.9645  0.0249  0.0018  0.0005 -0.0665
                                            0.0012 -0.0013 -0.1280 -0.0100 -0.0084
                                            0.1106  0.0261
   208. (0.00302) RY*( 2) C  11           s(  1.40%)p67.99( 95.30%)d 2.35(  3.30%)
                                           -0.0000 -0.0002 -0.0310  0.1135  0.0128
                                           -0.0242 -0.9718  0.0262  0.0272  0.0068
                                           -0.0072 -0.0568 -0.0435 -0.0005  0.0057
                                           -0.0371 -0.0060 -0.0112 -0.0177 -0.0181
                                            0.1793  0.0075
   209. (0.00120) RY*( 3) C  11           s( 20.96%)p 3.56( 74.64%)d 0.21(  4.40%)
                                           -0.0000 -0.0043  0.4548 -0.0402 -0.0334
                                            0.0059 -0.0458  0.0308  0.0373  0.0110
                                            0.0236  0.2929 -0.0368 -0.0044  0.8070
                                           -0.0253  0.0475 -0.0493  0.1865 -0.0084
                                           -0.0812 -0.0132
   210. (0.00117) RY*( 4) C  11           s( 48.21%)p 1.04( 49.96%)d 0.04(  1.83%)
                                           -0.0000 -0.0061  0.6609  0.2122 -0.0160
                                            0.0121 -0.0201  0.2577  0.0739  0.0128
                                            0.1688  0.3098 -0.0466  0.0009 -0.4738
                                            0.2722 -0.0414 -0.0906 -0.0852  0.0381
                                           -0.0210 -0.0301
   211. (0.00060) RY*( 5) C  11           s(  1.28%)p17.13( 21.97%)d59.82( 76.74%)
                                            0.0000  0.0009  0.0786  0.0808  0.0107
                                            0.0030  0.0145  0.0209  0.0021  0.0011
                                            0.0289 -0.0193  0.0059 -0.0001 -0.2263
                                           -0.4072 -0.0280 -0.0794  0.7296 -0.4731
                                           -0.0220 -0.0675
   212. (0.00033) RY*( 6) C  11           s(  8.01%)p 7.60( 60.84%)d 3.89( 31.15%)
                                           -0.0000  0.0007  0.2642  0.0993  0.0201
                                            0.0004 -0.0154 -0.0147 -0.2875  0.0028
                                            0.0171 -0.1126  0.0752  0.0074 -0.0240
                                           -0.7111 -0.0181 -0.0095 -0.4851 -0.0436
                                           -0.2725 -0.0002
   213. (0.00025) RY*( 7) C  11           s( 44.08%)p 1.02( 44.94%)d 0.25( 10.98%)
                                           -0.0000 -0.0034 -0.4435  0.4930  0.0331
                                           -0.0032  0.0900  0.2538  0.1154 -0.0045
                                           -0.0133  0.5568 -0.0899  0.0018  0.0810
                                           -0.1960 -0.0138 -0.2721 -0.1370 -0.0338
                                            0.1199 -0.0387
   214. (0.00018) RY*( 8) C  11           s( 11.86%)p 6.47( 76.72%)d 0.96( 11.42%)
                                           -0.0000  0.0008 -0.0292  0.3429 -0.0154
                                           -0.0069 -0.0267 -0.2695 -0.7042 -0.0000
                                            0.0016  0.0111  0.3260 -0.0028  0.0329
                                            0.2938  0.0644 -0.2946  0.1400  0.0346
                                           -0.0783  0.0217
   215. (0.00018) RY*( 9) C  11           s( 20.77%)p 1.80( 37.44%)d 2.01( 41.79%)
                                            0.0000  0.0045  0.1832  0.4171  0.0116
                                            0.0215  0.1842  0.1385  0.0964 -0.0004
                                            0.0683 -0.5174  0.0847  0.0045  0.1571
                                           -0.0789  0.0334 -0.0350  0.0129  0.1568
                                            0.5958 -0.1923
   216. (0.00010) RY*(10) C  11           s(  4.61%)p13.67( 62.95%)d 7.04( 32.44%)
                                            0.0000  0.0073  0.1027  0.0113  0.1880
                                            0.0060  0.0862 -0.3694 -0.2446  0.0030
                                            0.0481  0.0925 -0.6418 -0.0008 -0.0202
                                           -0.0264 -0.0435  0.0393 -0.0658 -0.1458
                                            0.3906  0.3804
   217. (0.00007) RY*(11) C  11           s(  4.70%)p 6.45( 30.28%)d13.84( 65.02%)
   218. (0.00006) RY*(12) C  11           s(  1.59%)p19.07( 30.39%)d42.69( 68.02%)
   219. (0.00002) RY*(13) C  11           s(  3.07%)p11.41( 35.07%)d20.12( 61.86%)
   220. (0.00002) RY*(14) C  11           s( 26.04%)p 1.91( 49.64%)d 0.93( 24.32%)
   221. (0.00000) RY*(15) C  11           s( 93.65%)p 0.04(  4.21%)d 0.02(  2.14%)
   222. (0.00000) RY*(16) C  11           s(  0.02%)p99.99( 99.64%)d16.58(  0.34%)
   223. (0.00001) RY*(17) C  11           s(  7.09%)p 4.48( 31.76%)d 8.63( 61.16%)
   224. (0.00742) RY*( 1) C  12           s(  0.29%)p99.99( 95.36%)d14.91(  4.35%)
                                            0.0000 -0.0084  0.0499  0.0188  0.0012
                                            0.0045  0.9736 -0.0157 -0.0236  0.0267
                                           -0.0360 -0.0253 -0.0474  0.0020 -0.0017
                                           -0.0042 -0.0039  0.1818  0.0117  0.0067
                                           -0.0927  0.0408
   225. (0.00632) RY*( 2) C  12           s(  0.11%)p99.99( 95.72%)d37.56(  4.17%)
                                            0.0000  0.0167  0.0202 -0.0086 -0.0187
                                            0.0222  0.0410  0.0378 -0.0567 -0.0006
                                            0.9713  0.0129 -0.0016  0.0005  0.0820
                                           -0.0001  0.0020 -0.1050  0.0010  0.0246
                                           -0.1635 -0.0576
   226. (0.00267) RY*( 3) C  12           s(  0.01%)p99.99( 50.54%)d99.99( 49.45%)
                                           -0.0000  0.0001  0.0091  0.0071  0.0003
                                           -0.0004  0.0018  0.0045 -0.0039  0.0021
                                            0.0610 -0.0081 -0.0054 -0.0130 -0.7051
                                           -0.0621  0.0162 -0.0093  0.2000 -0.6674
                                           -0.0536 -0.0786
   227. (0.00110) RY*( 4) C  12           s(  1.29%)p 3.99(  5.15%)d72.52( 93.56%)
                                            0.0000  0.0012 -0.0795  0.0810  0.0047
                                            0.0005 -0.0047 -0.0183 -0.0163  0.0009
                                            0.0305 -0.0217 -0.0026 -0.0065 -0.1676
                                            0.0943 -0.1117  0.0977 -0.9550 -0.1185
                                           -0.0069  0.0005
   228. (0.00081) RY*( 5) C  12           s( 90.84%)p 0.07(  6.45%)d 0.03(  2.71%)
                                           -0.0000 -0.0053  0.9257 -0.2261 -0.0196
                                           -0.0046 -0.0660  0.0772 -0.0092  0.0177
                                           -0.0417 -0.2135 -0.0796  0.0008 -0.0053
                                            0.0035 -0.0066  0.0165 -0.0895  0.0039
                                           -0.1292 -0.0458
   229. (0.00063) RY*( 6) C  12           s( 12.73%)p 0.55(  7.02%)d 6.30( 80.25%)
                                            0.0000  0.0077 -0.0263  0.3557 -0.0055
                                            0.0025 -0.1918  0.0254 -0.1195  0.0173
                                           -0.0434  0.0253 -0.1237  0.0013 -0.0012
                                           -0.0181 -0.0037  0.5578  0.0868  0.0587
                                           -0.6773  0.1471
   230. (0.00046) RY*( 7) C  12           s( 11.78%)p 1.33( 15.69%)d 6.15( 72.52%)
                                           -0.0000  0.0154  0.1025  0.3200 -0.0686
                                           -0.0179 -0.0611 -0.0436 -0.0704  0.0260
                                            0.1796 -0.3113 -0.1255  0.0025  0.0171
                                           -0.0069 -0.0074  0.4858  0.0828 -0.0537
                                            0.6509  0.2363
   231. (0.00022) RY*( 8) C  12           s(  0.04%)p99.99( 53.22%)d99.99( 46.73%)
                                           -0.0000 -0.0023 -0.0086 -0.0033  0.0189
                                           -0.0008  0.0028  0.0885  0.0047 -0.0003
                                            0.0420 -0.0345  0.0135 -0.0005 -0.6183
                                           -0.3294 -0.1743 -0.0165  0.0106  0.6807
                                            0.0561  0.0219
   232. (0.00016) RY*( 9) C  12           s(  9.31%)p 6.82( 63.55%)d 2.91( 27.13%)
                                            0.0000  0.0023  0.1490  0.2235  0.1448
                                            0.0066  0.0191  0.0423 -0.2021 -0.0060
                                           -0.0141  0.4856 -0.5945 -0.0005 -0.0311
                                            0.0247 -0.0380 -0.3238 -0.0186 -0.0215
                                            0.0849  0.3981
   233. (0.00007) RY*(10) C  12           s( 30.91%)p 2.15( 66.56%)d 0.08(  2.53%)
   234. (0.00008) RY*(11) C  12           s(  9.08%)p 7.28( 66.09%)d 2.73( 24.83%)
   235. (0.00004) RY*(12) C  12           s(  2.17%)p42.25( 91.85%)d 2.75(  5.97%)
   236. (0.00004) RY*(13) C  12           s( 26.65%)p 2.03( 54.07%)d 0.72( 19.28%)
   237. (0.00003) RY*(14) C  12           s(  2.00%)p38.71( 77.43%)d10.28( 20.57%)
   238. (0.00001) RY*(15) C  12           s( 10.57%)p 4.72( 49.93%)d 3.74( 39.50%)
   239. (0.00000) RY*(16) C  12           s(  0.06%)p99.99( 96.93%)d49.41(  3.01%)
   240. (0.00000) RY*(17) C  12           s( 92.24%)p 0.05(  4.59%)d 0.03(  3.17%)
   241. (0.00524) RY*( 1) C  13           s(  0.06%)p99.99( 94.67%)d85.49(  5.27%)
                                           -0.0000  0.0199  0.0085 -0.0058 -0.0107
                                           -0.0231  0.5469 -0.0084  0.0317  0.0210
                                           -0.7996  0.0384 -0.0268 -0.0002 -0.0630
                                           -0.0089 -0.0029 -0.2145 -0.0173  0.0095
                                           -0.0757 -0.0246
   242. (0.00215) RY*( 2) C  13           s(  1.67%)p57.79( 96.41%)d 1.15(  1.92%)
                                            0.0000 -0.0118  0.0972 -0.0835  0.0117
                                            0.0334  0.7904 -0.0510 -0.1356  0.0133
                                            0.5448 -0.1154 -0.0629 -0.0001  0.0393
                                           -0.0377 -0.0055 -0.0117 -0.0112  0.0069
                                           -0.1306  0.0427
   243. (0.00095) RY*( 3) C  13           s(  7.37%)p12.12( 89.32%)d 0.45(  3.31%)
                                            0.0000 -0.0019  0.2388 -0.1261 -0.0276
                                            0.0040 -0.0601 -0.0277  0.0160 -0.0049
                                            0.0461 -0.1316  0.0021  0.0056 -0.9236
                                           -0.0722 -0.1041 -0.0336 -0.1514  0.0864
                                           -0.0286  0.0273
   244. (0.00063) RY*( 4) C  13           s( 34.19%)p 1.25( 42.86%)d 0.67( 22.95%)
                                            0.0000 -0.0065  0.5705  0.1266 -0.0192
                                            0.0196 -0.0241  0.4731  0.0205 -0.0063
                                           -0.0248 -0.0700  0.0018  0.0108  0.1254
                                           -0.4251  0.0359 -0.0547  0.3553  0.2980
                                            0.1062  0.0137
   245. (0.00057) RY*( 5) C  13           s( 22.77%)p 0.38(  8.70%)d 3.01( 68.53%)
                                            0.0000 -0.0034  0.4702  0.0797 -0.0137
                                            0.0140 -0.0290  0.2194  0.0210 -0.0045
                                           -0.0294 -0.0702 -0.0050 -0.0120  0.1665
                                            0.0593 -0.0120  0.0183 -0.6429 -0.5176
                                           -0.0010 -0.0623
   246. (0.00027) RY*( 6) C  13           s( 12.78%)p 6.03( 77.00%)d 0.80( 10.23%)
                                           -0.0000  0.0054  0.3513 -0.0468  0.0463
                                            0.0083 -0.0804 -0.0693 -0.4556  0.0005
                                            0.0342  0.5684 -0.2062 -0.0037 -0.0253
                                            0.4285  0.0046 -0.2708  0.1430  0.0355
                                           -0.0429  0.0734
   247. (0.00021) RY*( 7) C  13           s( 36.46%)p 1.41( 51.46%)d 0.33( 12.08%)
                                            0.0000 -0.0027  0.3306  0.5023 -0.0548
                                           -0.0053 -0.0424 -0.6793  0.0684 -0.0131
                                           -0.0407 -0.1032 -0.1477  0.0019  0.0463
                                           -0.0995 -0.0191  0.1610  0.0960  0.0303
                                           -0.1993 -0.2121
   248. (0.00018) RY*( 8) C  13           s( 46.76%)p 0.61( 28.38%)d 0.53( 24.86%)
                                            0.0000  0.0003 -0.2405  0.6401  0.0063
                                            0.0085  0.1717  0.3244 -0.1156  0.0064
                                            0.0368  0.2627 -0.1211 -0.0049 -0.1968
                                            0.0989 -0.0453  0.3033 -0.1581  0.1449
                                            0.2751 -0.1868
   249. (0.00014) RY*( 9) C  13           s(  2.82%)p21.31( 60.19%)d13.10( 36.98%)
                                           -0.0000  0.0093  0.1070 -0.0763  0.1043
                                            0.0120  0.1042 -0.3549  0.0958  0.0031
                                            0.0292  0.4286  0.4061  0.0005  0.0310
                                           -0.3246  0.0026  0.0202 -0.1896  0.0512
                                            0.5412  0.1950
   250. (0.00011) RY*(10) C  13           s( 12.23%)p 6.34( 77.53%)d 0.84( 10.25%)
                                            0.0000 -0.0022  0.1534  0.2703  0.1603
                                            0.0079  0.0719  0.0274  0.2650  0.0004
                                            0.0511 -0.2627  0.5158 -0.0066 -0.0443
                                            0.5921  0.0937 -0.1818  0.1947  0.0145
                                            0.1480  0.0970
   251. (0.00005) RY*(11) C  13           s(  3.98%)p 4.41( 17.55%)d19.71( 78.46%)
   252. (0.00003) RY*(12) C  13           s( 10.99%)p 4.64( 51.00%)d 3.46( 38.01%)
   253. (0.00003) RY*(13) C  13           s( 14.49%)p 0.92( 13.36%)d 4.98( 72.15%)
   254. (0.00000) RY*(14) C  13           s( 88.25%)p 0.12( 10.43%)d 0.01(  1.32%)
   255. (0.00000) RY*(15) C  13           s(  0.07%)p99.99( 99.38%)d 8.01(  0.56%)
   256. (0.00000) RY*(16) C  13           s(  0.44%)p99.99( 69.50%)d68.83( 30.06%)
   257. (0.00001) RY*(17) C  13           s(  4.70%)p 2.63( 12.39%)d17.62( 82.91%)
   258. (0.00586) RY*( 1) C  14           s(  1.82%)p52.37( 95.14%)d 1.67(  3.04%)
                                            0.0000  0.0210  0.1225  0.0519  0.0042
                                            0.0017 -0.7100 -0.0446  0.0049  0.0417
                                           -0.6588  0.0736 -0.0384  0.0036 -0.0512
                                            0.0101 -0.0045  0.1315  0.0024  0.0103
                                           -0.1099 -0.0301
   259. (0.00263) RY*( 2) C  14           s(  0.19%)p99.99( 97.81%)d10.34(  1.99%)
                                           -0.0000 -0.0125  0.0201  0.0299  0.0217
                                           -0.0371 -0.6763  0.0820  0.1504  0.0143
                                            0.6901 -0.0831  0.0055  0.0005  0.0798
                                           -0.0167 -0.0000 -0.1340  0.0055 -0.0104
                                           -0.0217  0.0369
   260. (0.00106) RY*( 3) C  14           s(  2.68%)p18.94( 50.73%)d17.39( 46.59%)
                                            0.0000  0.0018  0.1578 -0.0430  0.0065
                                            0.0039  0.0336  0.0525 -0.0092  0.0047
                                           -0.0700  0.0427 -0.0013 -0.0167  0.6846
                                           -0.1520  0.0670 -0.0533  0.5986 -0.3177
                                           -0.0350 -0.0507
   261. (0.00097) RY*( 4) C  14           s( 75.53%)p 0.27( 20.33%)d 0.05(  4.13%)
                                            0.0000  0.0090  0.8292 -0.2602  0.0063
                                            0.0150  0.0765  0.2998 -0.0949  0.0199
                                            0.0721  0.2723 -0.0094  0.0038 -0.1291
                                            0.0422 -0.0084 -0.1061 -0.0992  0.0680
                                           -0.1215  0.0291
   262. (0.00048) RY*( 5) C  14           s(  0.70%)p62.44( 43.80%)d79.10( 55.49%)
                                            0.0000  0.0005 -0.0214  0.0809 -0.0022
                                            0.0017 -0.0062  0.0798 -0.0176 -0.0008
                                            0.0388 -0.0199  0.0112 -0.0001 -0.6512
                                            0.0320 -0.0646 -0.0737  0.7399 -0.0452
                                            0.0053 -0.0064
   263. (0.00032) RY*( 6) C  14           s( 57.49%)p 0.49( 28.44%)d 0.24( 14.07%)
                                            0.0000 -0.0026  0.3563  0.6693 -0.0029
                                            0.0064  0.0099 -0.1455 -0.3389  0.0030
                                           -0.0258 -0.3789  0.0526 -0.0000  0.0282
                                           -0.0086  0.0194 -0.2514 -0.0657 -0.0085
                                            0.2681 -0.0354
   264. (0.00024) RY*( 7) C  14           s( 13.77%)p 4.63( 63.70%)d 1.64( 22.53%)
                                            0.0000  0.0035 -0.2550  0.2683 -0.0251
                                            0.0155  0.0248  0.6827  0.0004 -0.0125
                                           -0.1108  0.0690 -0.1099 -0.0039  0.0546
                                            0.3712  0.0010 -0.3290 -0.1126 -0.1807
                                           -0.2102 -0.1659
   265. (0.00022) RY*( 8) C  14           s(  3.12%)p23.18( 72.41%)d 7.83( 24.47%)
                                            0.0000  0.0010 -0.1157  0.1335 -0.0062
                                            0.0081  0.0146  0.3080  0.0044 -0.0065
                                           -0.0628  0.0754 -0.0527  0.0055  0.0161
                                           -0.7825 -0.0628 -0.1726  0.0085  0.4560
                                           -0.0701 -0.0438
   266. (0.00012) RY*( 9) C  14           s(  3.64%)p22.30( 81.27%)d 4.14( 15.09%)
                                           -0.0000 -0.0067  0.1588  0.0643 -0.0839
                                            0.0028  0.0836 -0.2368  0.5628 -0.0023
                                           -0.0323 -0.0446 -0.6541 -0.0009 -0.0212
                                            0.0299 -0.0252 -0.1951  0.0056  0.0503
                                            0.0510 -0.3281
   267. (0.00005) RY*(10) C  14           s( 11.30%)p 5.99( 67.71%)d 1.86( 20.99%)
   268. (0.00003) RY*(11) C  14           s( 25.37%)p 0.97( 24.62%)d 1.97( 50.01%)
   269. (0.00004) RY*(12) C  14           s(  1.18%)p12.05( 14.20%)d71.81( 84.63%)
   270. (0.00002) RY*(13) C  14           s(  4.06%)p21.66( 88.00%)d 1.95(  7.93%)
   271. (0.00000) RY*(14) C  14           s(  0.43%)p99.99( 99.22%)d 0.83(  0.35%)
   272. (0.00001) RY*(15) C  14           s(  0.04%)p99.99( 28.85%)d99.99( 71.10%)
   273. (0.00001) RY*(16) C  14           s(  4.59%)p 3.93( 18.04%)d16.87( 77.37%)
   274. (0.00000) RY*(17) C  14           s( 94.10%)p 0.06(  5.85%)d 0.00(  0.05%)
   275. (0.00731) RY*( 1) C  15           s(  0.31%)p99.99( 95.60%)d13.08(  4.08%)
                                            0.0000 -0.0056  0.0547  0.0099  0.0015
                                           -0.0133  0.6284  0.0199  0.0138 -0.0250
                                           -0.7441  0.0264  0.0527 -0.0016 -0.0504
                                            0.0023  0.0030  0.1176  0.0083  0.0070
                                           -0.1602  0.0351
   276. (0.00637) RY*( 2) C  15           s(  0.38%)p99.99( 95.41%)d11.21(  4.22%)
                                           -0.0000 -0.0175 -0.0206  0.0512  0.0201
                                           -0.0157  0.7405 -0.0173  0.0360  0.0158
                                            0.6311  0.0509 -0.0352  0.0014  0.0378
                                            0.0038 -0.0020 -0.1418 -0.0068  0.0017
                                           -0.1369  0.0572
   277. (0.00271) RY*( 3) C  15           s(  0.01%)p 1.00( 54.19%)d 0.85( 45.80%)
                                            0.0000  0.0001 -0.0007  0.0083  0.0004
                                           -0.0003  0.0033  0.0021 -0.0004 -0.0007
                                           -0.0466 -0.0223  0.0040  0.0077  0.7288
                                            0.0886 -0.0131  0.0395 -0.6444 -0.2015
                                           -0.0178 -0.0171
   278. (0.00082) RY*( 4) C  15           s( 84.44%)p 0.09(  7.39%)d 0.10(  8.16%)
                                           -0.0000 -0.0065  0.8777 -0.2715 -0.0195
                                           -0.0154  0.0068  0.2410  0.0624 -0.0012
                                            0.0424  0.0907  0.0097 -0.0023 -0.0354
                                           -0.0102 -0.0144 -0.0975 -0.1253  0.2118
                                            0.1035 -0.0285
   279. (0.00076) RY*( 5) C  15           s(  5.84%)p 0.83(  4.83%)d15.29( 89.32%)
                                           -0.0000 -0.0009  0.2407 -0.0212 -0.0071
                                           -0.0063 -0.0135  0.0781  0.0222 -0.0021
                                            0.0039  0.0319  0.0105  0.0077  0.1775
                                            0.0711  0.0615 -0.0354  0.4644 -0.8127
                                           -0.0812 -0.0963
   280. (0.00066) RY*( 6) C  15           s( 14.19%)p 0.74( 10.55%)d 5.31( 75.27%)
                                            0.0000  0.0075  0.1796  0.3302 -0.0222
                                           -0.0183 -0.1335  0.0775  0.0368 -0.0158
                                            0.1547  0.1329  0.1948 -0.0016  0.0001
                                           -0.0031  0.0112  0.6596  0.0148  0.0801
                                           -0.5369  0.1508
   281. (0.00047) RY*( 7) C  15           s( 12.53%)p 1.10( 13.74%)d 5.89( 73.74%)
                                           -0.0000  0.0135 -0.0071  0.3497 -0.0527
                                           -0.0272 -0.1640  0.2207  0.0372 -0.0013
                                           -0.1150  0.1982  0.0800  0.0002 -0.0226
                                            0.0150 -0.0018 -0.6960 -0.0637  0.0389
                                           -0.4665  0.1727
   282. (0.00038) RY*( 8) C  15           s(  0.01%)p99.99( 46.19%)d99.99( 53.80%)
                                           -0.0000  0.0004 -0.0044  0.0084  0.0036
                                           -0.0004  0.0018  0.0114  0.0064  0.0008
                                           -0.0425 -0.0397 -0.0025 -0.0100  0.6344
                                           -0.0345  0.2336 -0.0489  0.5619  0.4642
                                            0.0289  0.0602
   283. (0.00013) RY*( 9) C  15           s(  3.72%)p16.93( 62.91%)d 8.98( 33.37%)
                                            0.0000  0.0067  0.0104 -0.0950  0.1673
                                            0.0041 -0.0091 -0.0569  0.4459  0.0001
                                            0.0117 -0.4065  0.5047 -0.0008 -0.0221
                                           -0.0759  0.0250 -0.0590 -0.0144 -0.0913
                                            0.1187  0.5546
   284. (0.00010) RY*(10) C  15           s( 13.27%)p 4.78( 63.48%)d 1.75( 23.25%)
   285. (0.00006) RY*(11) C  15           s(  0.35%)p99.99( 97.96%)d 4.82(  1.69%)
   286. (0.00006) RY*(12) C  15           s( 34.20%)p 1.88( 64.42%)d 0.04(  1.37%)
   287. (0.00003) RY*(13) C  15           s( 16.49%)p 4.20( 69.25%)d 0.87( 14.27%)
   288. (0.00003) RY*(14) C  15           s( 16.94%)p 4.64( 78.55%)d 0.27(  4.51%)
   289. (0.00001) RY*(15) C  15           s(  6.98%)p 4.31( 30.09%)d 9.02( 62.94%)
   290. (0.00000) RY*(16) C  15           s(  0.00%)p 1.00( 96.83%)d 0.03(  3.17%)
   291. (0.00000) RY*(17) C  15           s( 90.46%)p 0.10(  8.76%)d 0.01(  0.78%)
   292. (0.00389) RY*( 1)Cl  16           s(  0.00%)p 1.00( 46.46%)d 1.15( 53.53%)
                                            0.0000 -0.0000 -0.0000  0.0043 -0.0015
                                           -0.0002  0.0000  0.0000 -0.0001  0.0034
                                           -0.0004  0.0007 -0.0002 -0.0000 -0.0001
                                           -0.0425  0.0149 -0.0039 -0.0001  0.0000
                                            0.0000  0.6656 -0.1366  0.0294  0.0054
                                            0.0481 -0.7266 -0.0706 -0.0072 -0.0030
   293. (0.00223) RY*( 2)Cl  16           s(  1.53%)p42.33( 64.74%)d22.05( 33.73%)
                                           -0.0000 -0.0000 -0.0009  0.1236 -0.0015
                                           -0.0030  0.0007  0.0000 -0.0079 -0.1175
                                           -0.0148  0.0231  0.0009 -0.0000 -0.0040
                                            0.7841 -0.1186 -0.0318  0.0107  0.0000
                                           -0.0003  0.0515 -0.0061 -0.0028  0.0008
                                           -0.5576 -0.0374 -0.0072  0.1576 -0.0100
   294. (0.00078) RY*( 3)Cl  16           s(  6.42%)p11.18( 71.83%)d 3.39( 21.74%)
                                           -0.0000 -0.0000 -0.0167  0.1658  0.1909
                                           -0.0004  0.0010  0.0000 -0.0805 -0.8129
                                            0.1103  0.0285  0.0260 -0.0000 -0.0105
                                           -0.1654 -0.0981 -0.0140  0.0024  0.0000
                                           -0.0006 -0.0037 -0.0037  0.0000  0.0000
                                            0.1069  0.0059  0.0023  0.3779 -0.2512
   295. (0.00033) RY*( 4)Cl  16           s( 73.50%)p 0.14( 10.18%)d 0.22( 16.32%)
                                           -0.0000 -0.0000 -0.0078  0.8405 -0.1674
                                           -0.0196  0.0020  0.0000 -0.0327  0.2568
                                            0.1162  0.1235 -0.0258 -0.0000 -0.0079
                                           -0.0654 -0.0310 -0.0041  0.0099  0.0000
                                           -0.0007 -0.0006  0.0028 -0.0015  0.0004
                                            0.1303  0.0176 -0.0437  0.2999  0.2325
   296. (0.00016) RY*( 5)Cl  16           s( 10.51%)p 7.27( 76.39%)d 1.25( 13.10%)
                                           -0.0000 -0.0000 -0.0019  0.3232 -0.0171
                                           -0.0179  0.0013  0.0000 -0.0111 -0.2475
                                           -0.7012  0.0122  0.0008 -0.0000 -0.0050
                                            0.0198  0.4400 -0.1147  0.0162  0.0000
                                           -0.0006  0.0114  0.0555 -0.0075  0.0005
                                           -0.0172  0.0091  0.0291 -0.3592 -0.0280
   297. (0.00013) RY*( 6)Cl  16           s(  0.03%)p99.99( 86.33%)d99.99( 13.64%)
                                           -0.0000 -0.0000  0.0005 -0.0123  0.0123
                                           -0.0010  0.0000 -0.0000  0.0017  0.0075
                                            0.0231  0.0063  0.0021  0.0000  0.0014
                                           -0.0362 -0.0702  0.0059 -0.0010 -0.0000
                                           -0.0163  0.5394  0.7497  0.0546 -0.0094
                                           -0.0247  0.3406  0.1394 -0.0000  0.0181
   298. (0.00008) RY*( 7)Cl  16           s(  3.64%)p18.60( 67.72%)d 7.86( 28.64%)
   299. (0.00004) RY*( 8)Cl  16           s( 31.57%)p 1.08( 34.09%)d 1.09( 34.34%)
   300. (0.00004) RY*( 9)Cl  16           s(  0.04%)p99.99( 25.92%)d99.99( 74.04%)
   301. (0.00002) RY*(10)Cl  16           s( 29.07%)p 1.68( 48.85%)d 0.76( 22.08%)
   302. (0.00000) RY*(11)Cl  16           s(  9.46%)p 9.33( 88.19%)d 0.25(  2.35%)
   303. (0.00000) RY*(12)Cl  16           s(  0.02%)p99.99( 99.97%)d 0.17(  0.00%)
   304. (0.00001) RY*(13)Cl  16           s(  0.02%)p99.99( 42.62%)d99.99( 57.36%)
   305. (0.00000) RY*(14)Cl  16           s( 25.52%)p 2.83( 72.16%)d 0.09(  2.32%)
   306. (0.00000) RY*(15)Cl  16           s(  0.06%)p99.99( 98.51%)d22.14(  1.43%)
   307. (0.00000) RY*(16)Cl  16           s(  0.00%)p 1.00( 99.99%)d 0.00(  0.01%)
   308. (0.00001) RY*(17)Cl  16           s(  3.02%)p16.56( 49.92%)d15.61( 47.07%)
   309. (0.00000) RY*(18)Cl  16           s(  0.00%)p 1.00( 99.84%)d 0.00(  0.16%)
   310. (0.00000) RY*(19)Cl  16           s( 99.19%)p 0.01(  0.51%)d 0.00(  0.30%)
   311. (0.00000) RY*(20)Cl  16           s(100.00%)p 0.00(  0.00%)d 0.00(  0.00%)
   312. (0.00000) RY*(21)Cl  16           s(  6.27%)p 2.62( 16.43%)d12.33( 77.30%)
   313. (0.00344) RY*( 1)Cl  17           s(  0.00%)p 1.00( 47.46%)d 1.11( 52.54%)
                                            0.0000  0.0000  0.0000  0.0057  0.0020
                                           -0.0009  0.0000  0.0000 -0.0000 -0.0003
                                           -0.0005  0.0008  0.0004 -0.0000 -0.0000
                                            0.0469 -0.0122  0.0004  0.0003 -0.0000
                                           -0.0006 -0.6701  0.1481 -0.0351 -0.0093
                                           -0.0308  0.4330 -0.5745 -0.0397 -0.0730
   314. (0.00216) RY*( 2)Cl  17           s(  0.50%)p99.99( 66.21%)d66.18( 33.29%)
                                           -0.0000  0.0000 -0.0005  0.0697 -0.0132
                                           -0.0010  0.0003 -0.0000 -0.0003 -0.6606
                                            0.0838  0.0377 -0.0043 -0.0000  0.0048
                                           -0.4549  0.0940  0.0171 -0.0044  0.0000
                                            0.0004 -0.0325  0.0044 -0.0006 -0.0004
                                           -0.2122 -0.0188 -0.0378  0.5348 -0.0085
   315. (0.00081) RY*( 3)Cl  17           s(  5.15%)p14.41( 74.28%)d 3.99( 20.57%)
                                            0.0000 -0.0000 -0.0154  0.0403  0.2229
                                           -0.0000  0.0006  0.0000 -0.0432 -0.4615
                                            0.1294  0.0239  0.0208 -0.0000  0.0617
                                            0.7095  0.0009 -0.0003 -0.0225  0.0000
                                            0.0047  0.0476 -0.0141 -0.0006 -0.0015
                                           -0.3385 -0.0317  0.0374 -0.1231 -0.2712
   316. (0.00028) RY*( 4)Cl  17           s( 63.01%)p 0.19( 11.87%)d 0.40( 25.12%)
                                           -0.0000 -0.0000 -0.0095  0.7819 -0.1355
                                           -0.0149  0.0021  0.0000 -0.0223  0.1180
                                            0.1986  0.0501 -0.0177 -0.0000  0.0358
                                           -0.1170 -0.1823 -0.1140  0.0018  0.0000
                                            0.0032 -0.0176 -0.0215 -0.0011 -0.0002
                                           -0.4010 -0.0256  0.0071 -0.2155  0.2080
   317. (0.00013) RY*( 5)Cl  17           s( 24.26%)p 2.71( 65.68%)d 0.41( 10.06%)
                                            0.0000  0.0000 -0.0041  0.4707 -0.1423
                                           -0.0283  0.0016  0.0000 -0.0099 -0.1364
                                           -0.6960  0.1150 -0.0016 -0.0000  0.0172
                                            0.1871  0.2998  0.0939 -0.0017  0.0000
                                            0.0011  0.0284  0.0745  0.0073 -0.0008
                                            0.2970  0.0338  0.0099  0.0908 -0.0541
   318. (0.00012) RY*( 6)Cl  17           s(  0.08%)p99.99( 92.88%)d85.90(  7.04%)
                                           -0.0000 -0.0000  0.0007  0.0228  0.0172
                                           -0.0015  0.0001 -0.0000  0.0013 -0.0135
                                           -0.0381 -0.0086 -0.0002  0.0000 -0.0024
                                            0.0389  0.0567  0.0001 -0.0017  0.0000
                                            0.0140 -0.4638 -0.8407 -0.0139  0.0071
                                            0.0639 -0.1504  0.2037  0.0243  0.0402
   319. (0.00008) RY*( 7)Cl  17           s(  3.80%)p19.85( 75.33%)d 5.50( 20.87%)
   320. (0.00007) RY*( 8)Cl  17           s(  0.22%)p99.99( 25.71%)d99.99( 74.07%)
   321. (0.00006) RY*( 9)Cl  17           s( 43.25%)p 0.53( 22.98%)d 0.78( 33.76%)
   322. (0.00002) RY*(10)Cl  17           s( 10.68%)p 3.84( 40.95%)d 4.53( 48.37%)
   323. (0.00001) RY*(11)Cl  17           s(  1.41%)p67.16( 94.56%)d 2.86(  4.03%)
   324. (0.00000) RY*(12)Cl  17           s(  0.08%)p99.99( 99.86%)d 0.77(  0.06%)
   325. (0.00000) RY*(13)Cl  17           s( 99.54%)p 0.00(  0.20%)d 0.00(  0.25%)
   326. (0.00000) RY*(14)Cl  17           s(  2.72%)p34.32( 93.27%)d 1.47(  4.01%)
   327. (0.00000) RY*(15)Cl  17           s(  0.02%)p99.99( 99.65%)d14.99(  0.33%)
   328. (0.00000) RY*(16)Cl  17           s(  0.00%)p 1.00( 99.97%)d 0.00(  0.03%)
   329. (0.00000) RY*(17)Cl  17           s(  0.00%)p 1.00( 99.59%)d 0.00(  0.41%)
   330. (0.00001) RY*(18)Cl  17           s(  0.02%)p99.99( 33.97%)d99.99( 66.01%)
   331. (0.00000) RY*(19)Cl  17           s(100.00%)p 0.00(  0.00%)d 0.00(  0.00%)
   332. (0.00001) RY*(20)Cl  17           s( 24.37%)p 1.60( 39.09%)d 1.50( 36.54%)
   333. (0.00001) RY*(21)Cl  17           s( 20.75%)p 0.83( 17.16%)d 2.99( 62.09%)
   334. (0.00079) RY*( 1) H  18           s( 98.71%)p 0.01(  1.29%)
                                           -0.0034  0.9935 -0.0088  0.0431  0.1049
                                           -0.0002
   335. (0.00021) RY*( 2) H  18           s( 88.35%)p 0.13( 11.65%)
                                            0.0049  0.0445  0.9389 -0.0158 -0.3360
                                           -0.0578
   336. (0.00013) RY*( 3) H  18           s(  0.07%)p99.99( 99.93%)
                                           -0.0001  0.0086  0.0247  0.0654 -0.1036
                                            0.9921
   337. (0.00009) RY*( 4) H  18           s(  1.81%)p54.35( 98.19%)
   338. (0.00002) RY*( 5) H  18           s( 11.10%)p 8.01( 88.90%)
   339. (0.00100) RY*( 1) H  19           s( 99.25%)p 0.01(  0.75%)
                                           -0.0024  0.9962 -0.0009 -0.0775  0.0127
                                           -0.0370
   340. (0.00020) RY*( 2) H  19           s( 88.41%)p 0.13( 11.59%)
                                            0.0053  0.0106  0.9402  0.1241 -0.3000
                                           -0.1025
   341. (0.00010) RY*( 3) H  19           s(  0.84%)p99.99( 99.16%)
                                           -0.0000  0.0495  0.0771  0.1633 -0.0245
                                            0.9820
   342. (0.00009) RY*( 4) H  19           s(  2.04%)p48.06( 97.96%)
   343. (0.00004) RY*( 5) H  19           s(  9.51%)p 9.52( 90.49%)
   344. (0.00118) RY*( 1) H  20           s( 99.63%)p 0.00(  0.37%)
                                           -0.0027  0.9982 -0.0002 -0.0430 -0.0285
                                            0.0320
   345. (0.00021) RY*( 2) H  20           s( 89.72%)p 0.11( 10.28%)
                                            0.0052  0.0125  0.9471  0.1493  0.2766
                                            0.0635
   346. (0.00010) RY*( 3) H  20           s(  0.07%)p99.99( 99.93%)
   347. (0.00010) RY*( 4) H  20           s(  0.18%)p99.99( 99.82%)
                                            0.0005  0.0383  0.0170  0.0678  0.1304
                                           -0.9883
   348. (0.00004) RY*( 5) H  20           s( 10.45%)p 8.57( 89.55%)
   349. (0.10296) BD*( 1) C   1 - C   2  
                ( 55.31%)   0.7437* C   1 s( 33.04%)p 2.02( 66.89%)d 0.00(  0.07%)
                                           -0.0004  0.5731  0.0439  0.0013 -0.0007
                                           -0.4770 -0.0336  0.0246 -0.0058  0.6095
                                           -0.0237  0.0002 -0.0012 -0.2598  0.0071
                                            0.0014  0.0001 -0.0213  0.0105 -0.0077
                                            0.0016 -0.0082
                ( 44.69%)  -0.6685* C   2 s( 40.61%)p 1.46( 59.33%)d 0.00(  0.05%)
                                           -0.0001  0.6369  0.0223  0.0005  0.0006
                                            0.7592  0.0062 -0.0099 -0.0004  0.1292
                                           -0.0067  0.0064  0.0022  0.0056  0.0016
                                           -0.0029 -0.0007 -0.0171  0.0081 -0.0012
                                            0.0107 -0.0061
   350. (0.10457) BD*( 1) C   1 - C   4  
                ( 55.41%)   0.7444* C   1 s( 32.73%)p 2.05( 67.20%)d 0.00(  0.07%)
                                           -0.0004  0.5704  0.0443  0.0013 -0.0005
                                           -0.3383 -0.0377  0.0241 -0.0059 -0.7103
                                            0.0159  0.0054 -0.0000  0.2248 -0.0073
                                           -0.0001 -0.0004  0.0211 -0.0058 -0.0075
                                           -0.0083 -0.0097
                ( 44.59%)  -0.6677* C   4 s( 40.49%)p 1.47( 59.46%)d 0.00(  0.05%)
                                           -0.0001  0.6359  0.0228  0.0004  0.0006
                                            0.7686  0.0053 -0.0083 -0.0000  0.0457
                                            0.0071 -0.0084 -0.0022  0.0394 -0.0030
                                            0.0024  0.0010  0.0206 -0.0058 -0.0018
                                            0.0022 -0.0066
   351. (0.04961) BD*( 1) C   1 - O   9  
                ( 63.47%)   0.7967* C   1 s( 34.43%)p 1.90( 65.46%)d 0.00(  0.10%)
                                           -0.0003  0.5828 -0.0681 -0.0027  0.0019
                                            0.8007 -0.0543 -0.0156 -0.0044  0.0954
                                           -0.0061 -0.0017 -0.0004  0.0340 -0.0013
                                           -0.0003  0.0001  0.0067  0.0016  0.0034
                                            0.0288 -0.0126
                ( 36.53%)  -0.6044* O   9 s( 41.98%)p 1.38( 57.90%)d 0.00(  0.12%)
                                           -0.0000  0.6468 -0.0379  0.0044  0.0001
                                           -0.7558  0.0227 -0.0021  0.0029 -0.0833
                                            0.0026 -0.0003  0.0003 -0.0155  0.0005
                                           -0.0001  0.0000  0.0068  0.0015  0.0011
                                            0.0297 -0.0163
   352. (0.42866) BD*( 2) C   1 - O   9  
                ( 73.53%)   0.8575* C   1 s(  0.00%)p 1.00( 99.57%)d 0.00(  0.43%)
                                            0.0000  0.0007  0.0014  0.0001  0.0007
                                           -0.0801 -0.0025 -0.0015 -0.0004  0.3350
                                            0.0143  0.0094  0.0029  0.9351  0.0398
                                            0.0262  0.0085  0.0214  0.0609  0.0074
                                           -0.0075  0.0032
                ( 26.47%)  -0.5145* O   9 s(  0.00%)p 1.00( 99.88%)d 0.00(  0.12%)
                                            0.0000 -0.0061  0.0004  0.0002  0.0000
                                           -0.0619 -0.0000  0.0003 -0.0002  0.3387
                                           -0.0014 -0.0015 -0.0002  0.9382 -0.0039
                                           -0.0041 -0.0004 -0.0113 -0.0317 -0.0040
                                            0.0033 -0.0016
   353. (0.02834) BD*( 1) C   2 - C   3  
                ( 48.36%)   0.6954* C   2 s( 46.98%)p 1.13( 52.99%)d 0.00(  0.03%)
                                           -0.0001  0.6854 -0.0068 -0.0029 -0.0002
                                           -0.6308  0.0038  0.0164  0.0002  0.3331
                                           -0.0256  0.0034  0.0010 -0.1413  0.0087
                                           -0.0006 -0.0003 -0.0003  0.0011  0.0012
                                            0.0152 -0.0076
                ( 51.64%)  -0.7186* C   3 s( 32.87%)p 2.04( 67.08%)d 0.00(  0.05%)
                                           -0.0002  0.5732  0.0115 -0.0025 -0.0002
                                            0.8152 -0.0257 -0.0100  0.0019 -0.0410
                                           -0.0403  0.0153 -0.0007  0.0416  0.0141
                                           -0.0059  0.0004 -0.0050  0.0025 -0.0028
                                            0.0161 -0.0135
   354. (0.46029) BD*( 2) C   2 - C   3  
                ( 56.79%)   0.7536* C   2 s(  0.01%)p99.99( 99.92%)d 5.08(  0.07%)
                                           -0.0001 -0.0117 -0.0019  0.0006 -0.0001
                                           -0.0524 -0.0032 -0.0001  0.0004  0.3249
                                            0.0020  0.0085 -0.0021  0.9434  0.0114
                                            0.0243 -0.0025 -0.0041 -0.0145 -0.0167
                                            0.0072  0.0123
                ( 43.21%)  -0.6573* C   3 s(  0.00%)p 1.00( 99.96%)d 0.00(  0.04%)
                                            0.0001  0.0020  0.0010  0.0016  0.0001
                                           -0.0314 -0.0038  0.0031  0.0007  0.3504
                                            0.0134  0.0082 -0.0001  0.9349  0.0277
                                            0.0254 -0.0014  0.0045  0.0141 -0.0101
                                            0.0045  0.0080
   355. (0.07185) BD*( 1) C   2 - C   4  
                ( 49.99%)   0.7071* C   2 s( 12.74%)p 6.84( 87.14%)d 0.01(  0.12%)
                                           -0.0006  0.3511 -0.0641 -0.0010  0.0003
                                           -0.1462 -0.0200 -0.0064  0.0003 -0.8726
                                            0.0103  0.0028 -0.0031  0.2966 -0.0018
                                           -0.0022  0.0012 -0.0045  0.0018 -0.0213
                                           -0.0234 -0.0149
                ( 50.01%)  -0.7071* C   4 s( 12.76%)p 6.83( 87.12%)d 0.01(  0.12%)
                                           -0.0006  0.3515 -0.0636 -0.0002  0.0004
                                           -0.3210 -0.0178 -0.0059 -0.0003  0.8165
                                           -0.0131 -0.0049  0.0031 -0.3176  0.0049
                                            0.0003 -0.0013 -0.0054  0.0022 -0.0201
                                           -0.0236 -0.0157
   356. (0.02238) BD*( 1) C   3 - C   6  
                ( 51.71%)   0.7191* C   3 s( 35.60%)p 1.81( 64.36%)d 0.00(  0.04%)
                                           -0.0002  0.5966  0.0056 -0.0025 -0.0000
                                           -0.4609  0.0317  0.0044 -0.0020 -0.6193
                                            0.0034  0.0144 -0.0021  0.2154  0.0019
                                           -0.0056  0.0009  0.0099 -0.0035 -0.0103
                                           -0.0075 -0.0100
                ( 48.29%)  -0.6949* C   6 s( 33.93%)p 1.95( 66.04%)d 0.00(  0.03%)
                                           -0.0001  0.5825 -0.0002 -0.0019 -0.0005
                                            0.3283  0.0094 -0.0017  0.0003  0.7144
                                           -0.0108 -0.0062  0.0005 -0.2048  0.0079
                                            0.0033 -0.0002  0.0100 -0.0017 -0.0079
                                           -0.0063 -0.0101
   357. (0.02029) BD*( 1) C   3 - H   7  
                ( 39.75%)   0.6305* C   3 s( 31.41%)p 2.18( 68.56%)d 0.00(  0.03%)
                                            0.0004 -0.5603  0.0125 -0.0039 -0.0001
                                            0.3453  0.0117 -0.0034 -0.0011 -0.7003
                                            0.0084  0.0029  0.0014  0.2754 -0.0037
                                            0.0001 -0.0005  0.0102 -0.0042  0.0089
                                            0.0080  0.0050
                ( 60.25%)  -0.7762* H   7 s( 99.96%)p 0.00(  0.04%)
                                           -0.9998 -0.0022 -0.0010 -0.0070  0.0172
                                           -0.0078
   358. (0.02822) BD*( 1) C   4 - C   5  
                ( 48.40%)   0.6957* C   4 s( 47.10%)p 1.12( 52.87%)d 0.00(  0.03%)
                                            0.0001 -0.6862  0.0075  0.0031  0.0002
                                            0.5477  0.0014 -0.0167 -0.0003  0.4569
                                           -0.0258 -0.0001  0.0009 -0.1376  0.0098
                                           -0.0008 -0.0006 -0.0066  0.0013 -0.0007
                                           -0.0138  0.0075
                ( 51.60%)  -0.7183* C   5 s( 32.94%)p 2.03( 67.01%)d 0.00(  0.05%)
                                            0.0002 -0.5738 -0.0116  0.0020  0.0002
                                           -0.7887  0.0338  0.0065 -0.0018 -0.2071
                                           -0.0343  0.0170 -0.0011  0.0480  0.0133
                                           -0.0058  0.0005 -0.0109  0.0026  0.0037
                                           -0.0129  0.0134
   359. (0.45621) BD*( 2) C   4 - C   5  
                ( 56.91%)   0.7544* C   4 s(  0.01%)p 1.00( 99.92%)d 0.00(  0.07%)
                                            0.0000 -0.0082 -0.0046  0.0000 -0.0000
                                           -0.0614 -0.0014 -0.0022 -0.0003  0.3433
                                            0.0043  0.0080 -0.0024  0.9364  0.0101
                                            0.0242 -0.0025 -0.0080 -0.0177  0.0140
                                           -0.0049 -0.0107
                ( 43.09%)  -0.6564* C   5 s(  0.00%)p 1.00( 99.96%)d 0.00(  0.04%)
                                            0.0000  0.0053  0.0016 -0.0012 -0.0001
                                           -0.0440 -0.0015 -0.0046  0.0003  0.3665
                                            0.0142  0.0070 -0.0000  0.9282  0.0275
                                            0.0254 -0.0014  0.0026  0.0117  0.0124
                                           -0.0067 -0.0082
   360. (0.02261) BD*( 1) C   5 - C   6  
                ( 51.69%)   0.7190* C   5 s( 35.52%)p 1.81( 64.44%)d 0.00(  0.04%)
                                           -0.0002  0.5960  0.0054 -0.0024 -0.0000
                                           -0.5792  0.0313  0.0078 -0.0024  0.5047
                                            0.0028 -0.0130  0.0015 -0.2301 -0.0020
                                            0.0056 -0.0008 -0.0120  0.0058 -0.0098
                                           -0.0027 -0.0096
                ( 48.31%)  -0.6950* C   6 s( 33.79%)p 1.96( 66.18%)d 0.00(  0.03%)
                                           -0.0001  0.5813 -0.0001 -0.0021 -0.0005
                                            0.4703  0.0076 -0.0026  0.0006 -0.6317
                                            0.0126  0.0057 -0.0004  0.2031 -0.0081
                                           -0.0035  0.0002 -0.0118  0.0033 -0.0074
                                           -0.0017 -0.0102
   361. (0.02041) BD*( 1) C   5 - H   8  
                ( 39.79%)   0.6308* C   5 s( 31.42%)p 2.18( 68.55%)d 0.00(  0.03%)
                                           -0.0004  0.5604 -0.0124  0.0036  0.0001
                                           -0.1932 -0.0129  0.0027  0.0007 -0.7528
                                            0.0057  0.0034  0.0017  0.2850 -0.0041
                                            0.0000 -0.0005  0.0060 -0.0023 -0.0095
                                           -0.0114 -0.0049
                ( 60.21%)  -0.7759* H   8 s( 99.96%)p 0.00(  0.04%)
                                            0.9998  0.0022  0.0011  0.0034  0.0180
                                           -0.0082
   362. (0.03167) BD*( 1) C   6 - C  10  
                ( 51.94%)   0.7207* C   6 s( 32.25%)p 2.10( 67.72%)d 0.00(  0.03%)
                                            0.0001  0.5678 -0.0059  0.0052  0.0012
                                           -0.8181 -0.0120  0.0048 -0.0003 -0.0878
                                           -0.0014  0.0006 -0.0000 -0.0031  0.0002
                                            0.0000  0.0000  0.0032  0.0003 -0.0010
                                            0.0140 -0.0090
                ( 48.06%)  -0.6933* C  10 s( 34.55%)p 1.89( 65.43%)d 0.00(  0.02%)
                                           -0.0000  0.5878 -0.0028  0.0032  0.0001
                                            0.8039  0.0149 -0.0058 -0.0010  0.0883
                                            0.0036 -0.0004  0.0002  0.0037  0.0003
                                           -0.0000  0.0000  0.0024 -0.0000 -0.0000
                                            0.0103 -0.0072
   363. (0.02481) BD*( 1) C  10 - C  11  
                ( 49.95%)   0.7068* C  10 s( 32.52%)p 2.07( 67.45%)d 0.00(  0.03%)
                                           -0.0001 -0.5703 -0.0022  0.0022 -0.0001
                                            0.4892  0.0107 -0.0053  0.0002 -0.6582
                                            0.0152  0.0054 -0.0023 -0.0388  0.0040
                                            0.0015 -0.0003  0.0142 -0.0004 -0.0015
                                            0.0015  0.0106
                ( 50.05%)  -0.7075* C  11 s( 36.37%)p 1.75( 63.59%)d 0.00(  0.04%)
                                            0.0002 -0.6030 -0.0060  0.0045 -0.0012
                                           -0.4930  0.0194  0.0056 -0.0010  0.6237
                                            0.0147 -0.0106  0.0026  0.0556  0.0016
                                           -0.0010  0.0000  0.0116  0.0011 -0.0030
                                            0.0075  0.0123
   364. (0.35100) BD*( 2) C  10 - C  11  
                ( 52.60%)   0.7252* C  10 s(  0.00%)p 1.00( 99.95%)d 0.00(  0.05%)
                                            0.0000  0.0031  0.0008  0.0002 -0.0001
                                           -0.0000  0.0012  0.0005  0.0003 -0.0616
                                           -0.0060  0.0003 -0.0004  0.9977  0.0012
                                            0.0170 -0.0001  0.0017 -0.0208  0.0076
                                            0.0006  0.0012
                ( 47.40%)  -0.6885* C  11 s(  0.00%)p 1.00( 99.95%)d 0.00(  0.05%)
                                            0.0000  0.0030  0.0010 -0.0010  0.0001
                                           -0.0008 -0.0016 -0.0004  0.0004 -0.0864
                                           -0.0023 -0.0002 -0.0002  0.9959  0.0070
                                            0.0143 -0.0004 -0.0002 -0.0037 -0.0213
                                           -0.0017 -0.0031
   365. (0.02374) BD*( 1) C  10 - C  13  
                ( 49.33%)   0.7023* C  10 s( 32.90%)p 2.04( 67.07%)d 0.00(  0.03%)
                                            0.0000 -0.5736 -0.0034  0.0009  0.0001
                                            0.3372  0.0139 -0.0022 -0.0002  0.7446
                                           -0.0120 -0.0040  0.0027  0.0477 -0.0039
                                           -0.0011  0.0003 -0.0126  0.0003 -0.0013
                                            0.0074  0.0104
                ( 50.67%)  -0.7118* C  13 s( 35.85%)p 1.79( 64.12%)d 0.00(  0.03%)
                                           -0.0001 -0.5987 -0.0032 -0.0008 -0.0016
                                           -0.3564  0.0249  0.0049  0.0004 -0.7144
                                           -0.0048  0.0120 -0.0020 -0.0539 -0.0011
                                            0.0011  0.0000 -0.0084 -0.0007 -0.0029
                                            0.0106  0.0117
   366. (0.02576) BD*( 1) C  11 - C  12  
                ( 51.45%)   0.7173* C  11 s( 34.80%)p 1.87( 65.17%)d 0.00(  0.04%)
                                            0.0001  0.5894  0.0232  0.0015 -0.0001
                                           -0.8035  0.0215  0.0102 -0.0003 -0.0642
                                           -0.0366  0.0063  0.0003 -0.0080 -0.0020
                                            0.0004 -0.0003  0.0057  0.0005  0.0001
                                            0.0142 -0.0111
                ( 48.55%)  -0.6968* C  12 s( 39.41%)p 1.54( 60.56%)d 0.00(  0.03%)
                                           -0.0002  0.6278  0.0033  0.0007  0.0008
                                            0.7672 -0.0010  0.0087  0.0099  0.1266
                                           -0.0266 -0.0037 -0.0015  0.0053 -0.0022
                                           -0.0004  0.0000  0.0004  0.0002  0.0007
                                            0.0117 -0.0132
   367. (0.01378) BD*( 1) C  11 - H  20  
                ( 38.24%)   0.6184* C  11 s( 28.82%)p 2.47( 71.15%)d 0.00(  0.03%)
                                            0.0004 -0.5365  0.0206 -0.0029  0.0011
                                           -0.3299  0.0047  0.0021  0.0022 -0.7734
                                           -0.0123 -0.0026  0.0000 -0.0658  0.0002
                                           -0.0015 -0.0003 -0.0107 -0.0008 -0.0024
                                            0.0110  0.0087
                ( 61.76%)  -0.7858* H  20 s( 99.96%)p 0.00(  0.04%)
                                           -0.9998 -0.0019 -0.0012  0.0064  0.0191
                                            0.0024
   368. (0.04256) BD*( 1) C  12 - C  15  
                ( 49.99%)   0.7071* C  12 s( 38.13%)p 1.62( 61.84%)d 0.00(  0.03%)
                                            0.0000 -0.6174 -0.0122 -0.0043  0.0002
                                            0.3931 -0.0220 -0.0005  0.0016  0.6790
                                            0.0042  0.0088  0.0103  0.0455  0.0004
                                            0.0005  0.0007 -0.0097 -0.0005 -0.0017
                                            0.0084  0.0113
                ( 50.01%)  -0.7072* C  15 s( 38.19%)p 1.62( 61.78%)d 0.00(  0.03%)
                                            0.0000 -0.6178 -0.0109 -0.0066 -0.0002
                                           -0.2508 -0.0176 -0.0071 -0.0064 -0.7431
                                            0.0147 -0.0062 -0.0078 -0.0443  0.0009
                                           -0.0005 -0.0005 -0.0099 -0.0005 -0.0017
                                            0.0079  0.0120
   369. (0.48741) BD*( 2) C  12 - C  15  
                ( 51.64%)   0.7186* C  12 s(  0.00%)p 1.00( 99.98%)d 0.00(  0.02%)
                                           -0.0000  0.0001  0.0002  0.0004  0.0000
                                            0.0044 -0.0002 -0.0005 -0.0000 -0.0693
                                           -0.0000  0.0011  0.0001  0.9973 -0.0055
                                           -0.0192 -0.0016  0.0004 -0.0059 -0.0136
                                           -0.0009 -0.0012
                ( 48.36%)  -0.6954* C  15 s(  0.00%)p 1.00( 99.98%)d 0.00(  0.02%)
                                            0.0000  0.0007  0.0002 -0.0004 -0.0000
                                            0.0039 -0.0001  0.0001 -0.0000 -0.0614
                                           -0.0003  0.0009  0.0000  0.9978  0.0007
                                           -0.0199 -0.0004 -0.0002  0.0063  0.0115
                                            0.0008  0.0012
   370. (0.03061) BD*( 1) C  12 -Cl  17  
                ( 54.18%)   0.7361* C  12 s( 22.35%)p 3.47( 77.47%)d 0.01(  0.18%)
                                           -0.0001  0.4724 -0.0167 -0.0075 -0.0011
                                           -0.5057 -0.0065 -0.0062  0.0089  0.7183
                                           -0.0020  0.0092 -0.0130  0.0521  0.0003
                                            0.0006 -0.0009 -0.0339 -0.0026  0.0039
                                           -0.0112 -0.0228
                ( 45.82%)  -0.6769*Cl  17 s( 18.62%)p 4.34( 80.89%)d 0.03(  0.49%)
                                            0.0000  0.0001  0.4295  0.0412  0.0012
                                            0.0001 -0.0000  0.0001  0.5053 -0.0284
                                           -0.0054  0.0002 -0.0002 -0.0001 -0.7403
                                            0.0398  0.0072 -0.0003  0.0001 -0.0000
                                           -0.0548  0.0030  0.0005 -0.0000  0.0000
                                           -0.0565 -0.0042  0.0061 -0.0220 -0.0345
   371. (0.01581) BD*( 1) C  13 - C  14  
                ( 50.81%)   0.7128* C  13 s( 35.52%)p 1.81( 64.44%)d 0.00(  0.04%)
                                            0.0001  0.5956  0.0216 -0.0010 -0.0005
                                           -0.7947  0.0143  0.0125 -0.0010 -0.1030
                                            0.0436 -0.0043 -0.0009  0.0060  0.0024
                                           -0.0003  0.0001  0.0002 -0.0005  0.0001
                                            0.0147 -0.0119
                ( 49.19%)  -0.7013* C  14 s( 36.86%)p 1.71( 63.10%)d 0.00(  0.04%)
                                           -0.0002  0.6069 -0.0153 -0.0044  0.0001
                                            0.7905 -0.0161 -0.0120  0.0016  0.0637
                                            0.0393 -0.0067 -0.0001  0.0017  0.0033
                                           -0.0004 -0.0001  0.0070  0.0002  0.0005
                                            0.0125 -0.0125
   372. (0.31765) BD*( 2) C  13 - C  14  
                ( 50.20%)   0.7085* C  13 s(  0.00%)p 1.00( 99.95%)d 0.00(  0.05%)
                                            0.0000 -0.0040 -0.0002  0.0004 -0.0001
                                            0.0147  0.0023 -0.0004  0.0001 -0.0790
                                           -0.0021 -0.0007 -0.0001  0.9963  0.0092
                                            0.0180 -0.0012  0.0015 -0.0211  0.0088
                                            0.0008  0.0018
                ( 49.80%)  -0.7057* C  14 s(  0.00%)p 1.00( 99.95%)d 0.00(  0.05%)
                                            0.0000  0.0002  0.0004 -0.0002 -0.0001
                                            0.0035  0.0003  0.0006  0.0000 -0.0720
                                           -0.0011 -0.0013  0.0001  0.9968  0.0194
                                            0.0162  0.0010 -0.0013  0.0172  0.0135
                                            0.0011  0.0013
   373. (0.01355) BD*( 1) C  13 - H  19  
                ( 38.91%)   0.6238* C  13 s( 28.60%)p 2.50( 71.36%)d 0.00(  0.03%)
                                           -0.0004  0.5345 -0.0195  0.0002 -0.0009
                                            0.4882  0.0062 -0.0004 -0.0019 -0.6867
                                           -0.0102 -0.0058 -0.0013 -0.0595  0.0002
                                           -0.0017 -0.0003 -0.0154 -0.0013  0.0020
                                           -0.0053 -0.0077
                ( 61.09%)  -0.7816* H  19 s( 99.96%)p 0.00(  0.04%)
                                            0.9998  0.0014  0.0011 -0.0117  0.0158
                                            0.0022
   374. (0.02797) BD*( 1) C  14 - C  15  
                ( 51.31%)   0.7163* C  14 s( 34.70%)p 1.88( 65.26%)d 0.00(  0.03%)
                                            0.0001  0.5889 -0.0156  0.0025  0.0002
                                           -0.5027  0.0416  0.0041  0.0008  0.6290
                                            0.0070 -0.0136  0.0003  0.0470  0.0004
                                           -0.0009  0.0000 -0.0134 -0.0010  0.0018
                                           -0.0062 -0.0112
                ( 48.69%)  -0.6978* C  15 s( 38.81%)p 1.58( 61.15%)d 0.00(  0.03%)
                                           -0.0002  0.6230  0.0049 -0.0010  0.0003
                                            0.4202  0.0170  0.0084  0.0077 -0.6574
                                            0.0223 -0.0022 -0.0060 -0.0425  0.0013
                                           -0.0003 -0.0004 -0.0117 -0.0008  0.0016
                                           -0.0016 -0.0133
   375. (0.01356) BD*( 1) C  14 - H  18  
                ( 39.00%)   0.6245* C  14 s( 28.41%)p 2.52( 71.55%)d 0.00(  0.03%)
                                           -0.0003  0.5325  0.0235  0.0028 -0.0002
                                           -0.3463 -0.0158 -0.0002 -0.0001 -0.7696
                                           -0.0070 -0.0031  0.0004 -0.0545 -0.0006
                                           -0.0002  0.0000  0.0124  0.0009  0.0019
                                           -0.0101 -0.0087
                ( 61.00%)  -0.7811* H  18 s( 99.96%)p 0.00(  0.04%)
                                            0.9998  0.0012  0.0011  0.0102  0.0172
                                            0.0012
   376. (0.02981) BD*( 1) C  15 -Cl  16  
                ( 54.21%)   0.7363* C  15 s( 22.89%)p 3.36( 76.94%)d 0.01(  0.18%)
                                           -0.0001  0.4780 -0.0167 -0.0078 -0.0010
                                           -0.8708 -0.0012 -0.0112  0.0158 -0.1031
                                            0.0060 -0.0005  0.0025 -0.0033  0.0003
                                           -0.0001  0.0001  0.0077  0.0003  0.0004
                                            0.0345 -0.0231
                ( 45.79%)  -0.6766*Cl  16 s( 18.71%)p 4.32( 80.80%)d 0.03(  0.49%)
                                            0.0000  0.0001  0.4305  0.0421  0.0011
                                            0.0002 -0.0000  0.0001  0.8891 -0.0496
                                           -0.0087  0.0003 -0.0002  0.0000  0.1224
                                           -0.0051 -0.0005  0.0002  0.0000  0.0000
                                            0.0053 -0.0002 -0.0000  0.0000  0.0000
                                            0.0158  0.0007  0.0001  0.0586 -0.0349


 NHO Directionality and "Bond Bending" (deviations from line of nuclear centers)

         [Thresholds for printing:  angular deviation  >  1.0 degree]
                                    hybrid p-character > 25.0%
                                    orbital occupancy  >  0.10e

                                Line of Centers        Hybrid 1              Hybrid 2
                                ---------------  -------------------   ------------------
                NBO               Theta   Phi    Theta   Phi    Dev    Theta   Phi    Dev
 ========================================================================================
     1. BD (   1) C   1 - C   2   102.0  157.0   108.2  130.1  26.7     89.7    9.8  34.6
     2. BD (   1) C   1 - C   4    81.9  216.2    74.4  242.6  26.8     87.0    3.2  34.8
     4. BD (   2) C   1 - O   9    88.2    6.5    20.2  103.1  90.6    159.8  280.4  89.6
     5. BD (   1) C   2 - C   3    95.8  168.7   101.0  152.9  16.4     86.3  355.1   6.8
     6. BD (   2) C   2 - C   3    95.8  168.7   160.9  279.4  91.2     20.7   94.8  90.2
     7. BD (   1) C   2 - C   4    70.2  275.9    71.5  258.7  16.3    109.8  113.3  16.4
     8. BD (   1) C   3 - C   6    74.3  239.4    74.0  234.7   4.5    104.0   64.3   5.0
     9. BD (   1) C   3 - H   7   110.0  116.2   109.3  117.1   1.1      --     --    --
    10. BD (   1) C   4 - C   5    84.0  203.3    79.3  219.1  16.3     94.1   16.7   6.8
    11. BD (   2) C   4 - C   5    84.0  203.3   159.6  280.5  91.2     21.7   97.3  89.8
    12. BD (   1) C   5 - C   6   106.1  132.6   107.2  137.6   4.8     76.1  307.8   5.2
    13. BD (   1) C   5 - H   8    69.3  255.7    70.0  254.7   1.1      --     --    --
    15. BD (   1) C  10 - C  11    86.6  127.5    87.6  127.7   1.1     94.1  306.7   1.0
    16. BD (   2) C  10 - C  11    86.6  127.5     3.8  271.6  89.7      5.0  268.4  89.5
    20. BD (   1) C  12 - C  15    93.2  245.4    93.4  242.1   3.4     86.8   69.2   3.8
    21. BD (   2) C  12 - C  15    93.2  245.4     4.0  273.1  89.7      3.6  273.6  89.9
    23. BD (   1) C  13 - C  14    89.9  186.1    89.4  184.8   1.4     89.7    7.2   1.2
    24. BD (   2) C  13 - C  14    89.9  186.1   175.3  101.5  89.7      4.1  273.4  90.3
    26. BD (   1) C  14 - C  15    86.8  126.6     --     --    --      93.0  305.2   1.5
    28. BD (   1) C  15 -Cl  16    90.3  187.3    90.2  186.3   1.0      --     --    --
    52. LP (   1) C   6             --     --     16.9   96.6   --       --     --    --
    53. LP (   1) O   9             --     --     88.1    6.5   --       --     --    --
    54. LP (   2) O   9             --     --    110.1   95.8   --       --     --    --
    56. LP (   2)Cl  16             --     --     86.6   97.7   --       --     --    --
    57. LP (   3)Cl  16             --     --    176.5   92.5   --       --     --    --
    59. LP (   2)Cl  17             --     --     88.3   34.3   --       --     --    --
    60. LP (   3)Cl  17             --     --    176.1   98.8   --       --     --    --
   349. BD*(   1) C   1 - C   2   102.0  157.0   108.2  130.1  26.7     89.7    9.8  34.6
   350. BD*(   1) C   1 - C   4    81.9  216.2    74.4  242.6  26.8     87.0    3.2  34.8
   352. BD*(   2) C   1 - O   9    88.2    6.5    20.2  103.1  90.6    159.8  280.4  89.6
   354. BD*(   2) C   2 - C   3    95.8  168.7   160.9  279.4  91.2     20.7   94.8  90.2
   359. BD*(   2) C   4 - C   5    84.0  203.3   159.6  280.5  91.2     21.7   97.3  89.8
   364. BD*(   2) C  10 - C  11    86.6  127.5     3.8  271.6  89.7      5.0  268.4  89.5
   369. BD*(   2) C  12 - C  15    93.2  245.4     4.0  273.1  89.7      3.6  273.6  89.9
   372. BD*(   2) C  13 - C  14    89.9  186.1   175.3  101.5  89.7      4.1  273.4  90.3


 Second Order Perturbation Theory Analysis of Fock Matrix in NBO Basis

     Threshold for printing:   0.50 kcal/mol
                                                                              E(2)  E(j)-E(i) F(i,j)
         Donor NBO (i)                     Acceptor NBO (j)                 kcal/mol   a.u.    a.u. 
 ===================================================================================================

 within unit  1
   1. BD (   1) C   1 - C   2        / 61. RY*(   1) C   1                    0.67    1.64    0.030
   1. BD (   1) C   1 - C   2        / 95. RY*(   1) C   3                    1.16    1.98    0.043
   1. BD (   1) C   1 - C   2        / 97. RY*(   3) C   3                    1.23    1.86    0.043
   1. BD (   1) C   1 - C   2        /104. RY*(  10) C   3                    0.55    4.18    0.043
   1. BD (   1) C   1 - C   2        /175. RY*(   3) O   9                    1.12    1.85    0.041
   1. BD (   1) C   1 - C   2        /349. BD*(   1) C   1 - C   2            0.65    1.20    0.025
   1. BD (   1) C   1 - C   2        /350. BD*(   1) C   1 - C   4            2.89    1.19    0.053
   1. BD (   1) C   1 - C   2        /351. BD*(   1) C   1 - O   9            5.17    1.37    0.075
   1. BD (   1) C   1 - C   2        /353. BD*(   1) C   2 - C   3            3.99    1.31    0.065
   1. BD (   1) C   1 - C   2        /355. BD*(   1) C   2 - C   4           13.56    1.14    0.111
   1. BD (   1) C   1 - C   2        /356. BD*(   1) C   3 - C   6            0.52    1.28    0.023
   1. BD (   1) C   1 - C   2        /358. BD*(   1) C   4 - C   5           13.40    1.31    0.119
   2. BD (   1) C   1 - C   4        / 61. RY*(   1) C   1                    0.67    1.63    0.030
   2. BD (   1) C   1 - C   4        /129. RY*(   1) C   5                    1.21    1.97    0.044
   2. BD (   1) C   1 - C   4        /131. RY*(   3) C   5                    1.13    1.85    0.041
   2. BD (   1) C   1 - C   4        /138. RY*(  10) C   5                    0.54    3.47    0.039
   2. BD (   1) C   1 - C   4        /174. RY*(   2) O   9                    1.14    1.42    0.036
   2. BD (   1) C   1 - C   4        /349. BD*(   1) C   1 - C   2            2.94    1.19    0.053
   2. BD (   1) C   1 - C   4        /350. BD*(   1) C   1 - C   4            0.66    1.19    0.025
   2. BD (   1) C   1 - C   4        /351. BD*(   1) C   1 - O   9            5.04    1.37    0.074
   2. BD (   1) C   1 - C   4        /353. BD*(   1) C   2 - C   3           13.37    1.31    0.119
   2. BD (   1) C   1 - C   4        /355. BD*(   1) C   2 - C   4           13.77    1.14    0.112
   2. BD (   1) C   1 - C   4        /358. BD*(   1) C   4 - C   5            3.92    1.31    0.064
   2. BD (   1) C   1 - C   4        /360. BD*(   1) C   5 - C   6            0.53    1.28    0.023
   3. BD (   1) C   1 - O   9        / 63. RY*(   3) C   1                    0.75    3.03    0.043
   3. BD (   1) C   1 - O   9        /349. BD*(   1) C   1 - C   2            1.37    1.68    0.044
   3. BD (   1) C   1 - O   9        /350. BD*(   1) C   1 - C   4            1.31    1.67    0.043
   3. BD (   1) C   1 - O   9        /353. BD*(   1) C   2 - C   3            0.92    1.79    0.036
   3. BD (   1) C   1 - O   9        /358. BD*(   1) C   4 - C   5            0.91    1.79    0.036
   4. BD (   2) C   1 - O   9        /352. BD*(   2) C   1 - O   9            1.52    0.49    0.027
   4. BD (   2) C   1 - O   9        /354. BD*(   2) C   2 - C   3            3.75    0.49    0.043
   4. BD (   2) C   1 - O   9        /359. BD*(   2) C   4 - C   5            3.69    0.49    0.043
   5. BD (   1) C   2 - C   3        / 63. RY*(   3) C   1                    1.47    2.62    0.056
   5. BD (   1) C   2 - C   3        / 65. RY*(   5) C   1                    1.49    2.72    0.057
   5. BD (   1) C   2 - C   3        / 67. RY*(   7) C   1                    0.50    5.06    0.045
   5. BD (   1) C   2 - C   3        / 82. RY*(   5) C   2                    0.52    2.49    0.032
   5. BD (   1) C   2 - C   3        /146. RY*(   1) C   6                    1.36    1.89    0.045
   5. BD (   1) C   2 - C   3        /349. BD*(   1) C   1 - C   2            2.74    1.27    0.054
   5. BD (   1) C   2 - C   3        /351. BD*(   1) C   1 - O   9            0.54    1.45    0.025
   5. BD (   1) C   2 - C   3        /355. BD*(   1) C   2 - C   4            4.45    1.22    0.067
   5. BD (   1) C   2 - C   3        /356. BD*(   1) C   3 - C   6            2.13    1.36    0.048
   5. BD (   1) C   2 - C   3        /357. BD*(   1) C   3 - H   7            1.59    1.26    0.040
   5. BD (   1) C   2 - C   3        /362. BD*(   1) C   6 - C  10            5.43    1.30    0.075
   6. BD (   2) C   2 - C   3        / 52. LP (   1) C   6                   64.90    0.17    0.121
   6. BD (   2) C   2 - C   3        / 62. RY*(   2) C   1                    0.59    2.05    0.033
   6. BD (   2) C   2 - C   3        /352. BD*(   2) C   1 - O   9           21.86    0.35    0.081
   6. BD (   2) C   2 - C   3        /359. BD*(   2) C   4 - C   5           18.41    0.35    0.075
   7. BD (   1) C   2 - C   4        / 61. RY*(   1) C   1                    4.89    1.47    0.078
   7. BD (   1) C   2 - C   4        / 63. RY*(   3) C   1                    3.94    2.38    0.089
   7. BD (   1) C   2 - C   4        / 83. RY*(   6) C   2                    2.47    1.59    0.058
   7. BD (   1) C   2 - C   4        / 95. RY*(   1) C   3                    0.91    1.82    0.038
   7. BD (   1) C   2 - C   4        / 97. RY*(   3) C   3                    0.98    1.70    0.038
   7. BD (   1) C   2 - C   4        /117. RY*(   6) C   4                    2.48    1.55    0.057
   7. BD (   1) C   2 - C   4        /129. RY*(   1) C   5                    0.87    1.80    0.037
   7. BD (   1) C   2 - C   4        /131. RY*(   3) C   5                    1.05    1.69    0.039
   7. BD (   1) C   2 - C   4        /147. RY*(   2) C   6                    0.53    1.70    0.028
   7. BD (   1) C   2 - C   4        /349. BD*(   1) C   1 - C   2           13.81    1.03    0.108
   7. BD (   1) C   2 - C   4        /350. BD*(   1) C   1 - C   4           13.85    1.03    0.107
   7. BD (   1) C   2 - C   4        /351. BD*(   1) C   1 - O   9           42.97    1.20    0.208
   7. BD (   1) C   2 - C   4        /353. BD*(   1) C   2 - C   3            3.31    1.14    0.057
   7. BD (   1) C   2 - C   4        /356. BD*(   1) C   3 - C   6            1.98    1.12    0.043
   7. BD (   1) C   2 - C   4        /357. BD*(   1) C   3 - H   7            8.60    1.02    0.086
   7. BD (   1) C   2 - C   4        /358. BD*(   1) C   4 - C   5            3.33    1.15    0.057
   7. BD (   1) C   2 - C   4        /360. BD*(   1) C   5 - C   6            2.01    1.12    0.044
   7. BD (   1) C   2 - C   4        /361. BD*(   1) C   5 - H   8            8.64    1.02    0.086
   7. BD (   1) C   2 - C   4        /362. BD*(   1) C   6 - C  10            1.93    1.06    0.041
   8. BD (   1) C   3 - C   6        / 78. RY*(   1) C   2                    1.51    1.41    0.041
   8. BD (   1) C   3 - C   6        / 82. RY*(   5) C   2                    0.93    2.47    0.043
   8. BD (   1) C   3 - C   6        /129. RY*(   1) C   5                    0.55    2.02    0.030
   8. BD (   1) C   3 - C   6        /191. RY*(   2) C  10                    1.63    1.96    0.051
   8. BD (   1) C   3 - C   6        /349. BD*(   1) C   1 - C   2            7.60    1.25    0.089
   8. BD (   1) C   3 - C   6        /353. BD*(   1) C   2 - C   3            3.58    1.36    0.062
   8. BD (   1) C   3 - C   6        /355. BD*(   1) C   2 - C   4            1.27    1.20    0.035
   8. BD (   1) C   3 - C   6        /357. BD*(   1) C   3 - H   7            1.51    1.24    0.039
   8. BD (   1) C   3 - C   6        /360. BD*(   1) C   5 - C   6            3.51    1.34    0.061
   8. BD (   1) C   3 - C   6        /361. BD*(   1) C   5 - H   8            3.67    1.24    0.060
   8. BD (   1) C   3 - C   6        /362. BD*(   1) C   6 - C  10            3.48    1.28    0.060
   8. BD (   1) C   3 - C   6        /365. BD*(   1) C  10 - C  13            2.97    1.31    0.056
   9. BD (   1) C   3 - H   7        / 78. RY*(   1) C   2                    0.61    1.28    0.025
   9. BD (   1) C   3 - H   7        /147. RY*(   2) C   6                    1.39    1.78    0.045
   9. BD (   1) C   3 - H   7        /349. BD*(   1) C   1 - C   2            1.84    1.12    0.041
   9. BD (   1) C   3 - H   7        /353. BD*(   1) C   2 - C   3            1.13    1.23    0.033
   9. BD (   1) C   3 - H   7        /355. BD*(   1) C   2 - C   4            1.04    1.06    0.030
   9. BD (   1) C   3 - H   7        /356. BD*(   1) C   3 - C   6            1.14    1.20    0.033
   9. BD (   1) C   3 - H   7        /360. BD*(   1) C   5 - C   6            3.17    1.20    0.055
  10. BD (   1) C   4 - C   5        / 63. RY*(   3) C   1                    1.45    2.63    0.055
  10. BD (   1) C   4 - C   5        / 65. RY*(   5) C   1                    1.47    2.72    0.057
  10. BD (   1) C   4 - C   5        / 67. RY*(   7) C   1                    0.52    5.07    0.046
  10. BD (   1) C   4 - C   5        /116. RY*(   5) C   4                    0.53    2.49    0.033
  10. BD (   1) C   4 - C   5        /146. RY*(   1) C   6                    0.79    1.89    0.035
  10. BD (   1) C   4 - C   5        /147. RY*(   2) C   6                    0.82    1.94    0.036
  10. BD (   1) C   4 - C   5        /350. BD*(   1) C   1 - C   4            2.70    1.27    0.053
  10. BD (   1) C   4 - C   5        /351. BD*(   1) C   1 - O   9            0.53    1.45    0.025
  10. BD (   1) C   4 - C   5        /355. BD*(   1) C   2 - C   4            4.44    1.22    0.067
  10. BD (   1) C   4 - C   5        /360. BD*(   1) C   5 - C   6            2.16    1.36    0.048
  10. BD (   1) C   4 - C   5        /361. BD*(   1) C   5 - H   8            1.65    1.26    0.041
  10. BD (   1) C   4 - C   5        /362. BD*(   1) C   6 - C  10            5.39    1.30    0.075
  11. BD (   2) C   4 - C   5        / 52. LP (   1) C   6                   64.46    0.17    0.121
  11. BD (   2) C   4 - C   5        / 62. RY*(   2) C   1                    0.57    2.05    0.033
  11. BD (   2) C   4 - C   5        /352. BD*(   2) C   1 - O   9           21.24    0.35    0.080
  11. BD (   2) C   4 - C   5        /354. BD*(   2) C   2 - C   3           18.25    0.35    0.075
  12. BD (   1) C   5 - C   6        / 95. RY*(   1) C   3                    0.56    2.04    0.030
  12. BD (   1) C   5 - C   6        /112. RY*(   1) C   4                    1.53    1.41    0.042
  12. BD (   1) C   5 - C   6        /116. RY*(   5) C   4                    0.96    2.46    0.044
  12. BD (   1) C   5 - C   6        /191. RY*(   2) C  10                    1.61    1.96    0.050
  12. BD (   1) C   5 - C   6        /350. BD*(   1) C   1 - C   4            7.69    1.25    0.089
  12. BD (   1) C   5 - C   6        /355. BD*(   1) C   2 - C   4            1.29    1.19    0.035
  12. BD (   1) C   5 - C   6        /356. BD*(   1) C   3 - C   6            3.48    1.34    0.061
  12. BD (   1) C   5 - C   6        /357. BD*(   1) C   3 - H   7            3.68    1.24    0.060
  12. BD (   1) C   5 - C   6        /358. BD*(   1) C   4 - C   5            3.63    1.37    0.063
  12. BD (   1) C   5 - C   6        /361. BD*(   1) C   5 - H   8            1.52    1.24    0.039
  12. BD (   1) C   5 - C   6        /362. BD*(   1) C   6 - C  10            3.47    1.28    0.059
  12. BD (   1) C   5 - C   6        /363. BD*(   1) C  10 - C  11            2.93    1.32    0.056
  13. BD (   1) C   5 - H   8        /112. RY*(   1) C   4                    0.62    1.28    0.025
  13. BD (   1) C   5 - H   8        /147. RY*(   2) C   6                    1.17    1.78    0.041
  13. BD (   1) C   5 - H   8        /350. BD*(   1) C   1 - C   4            1.85    1.11    0.041
  13. BD (   1) C   5 - H   8        /355. BD*(   1) C   2 - C   4            1.07    1.06    0.031
  13. BD (   1) C   5 - H   8        /356. BD*(   1) C   3 - C   6            3.12    1.20    0.055
  13. BD (   1) C   5 - H   8        /358. BD*(   1) C   4 - C   5            1.18    1.23    0.034
  13. BD (   1) C   5 - H   8        /360. BD*(   1) C   5 - C   6            1.15    1.20    0.033
  14. BD (   1) C   6 - C  10        / 95. RY*(   1) C   3                    0.82    2.06    0.037
  14. BD (   1) C   6 - C  10        /129. RY*(   1) C   5                    0.86    2.05    0.038
  14. BD (   1) C   6 - C  10        /207. RY*(   1) C  11                    0.74    1.69    0.032
  14. BD (   1) C   6 - C  10        /208. RY*(   2) C  11                    0.60    1.76    0.029
  14. BD (   1) C   6 - C  10        /241. RY*(   1) C  13                    1.17    1.85    0.042
  14. BD (   1) C   6 - C  10        /353. BD*(   1) C   2 - C   3            0.88    1.39    0.031
  14. BD (   1) C   6 - C  10        /356. BD*(   1) C   3 - C   6            2.61    1.36    0.053
  14. BD (   1) C   6 - C  10        /358. BD*(   1) C   4 - C   5            0.88    1.39    0.031
  14. BD (   1) C   6 - C  10        /360. BD*(   1) C   5 - C   6            2.55    1.36    0.053
  14. BD (   1) C   6 - C  10        /363. BD*(   1) C  10 - C  11            3.51    1.34    0.061
  14. BD (   1) C   6 - C  10        /365. BD*(   1) C  10 - C  13            3.52    1.33    0.061
  14. BD (   1) C   6 - C  10        /366. BD*(   1) C  11 - C  12            2.36    1.33    0.050
  14. BD (   1) C   6 - C  10        /371. BD*(   1) C  13 - C  14            2.29    1.35    0.050
  15. BD (   1) C  10 - C  11        /146. RY*(   1) C   6                    1.90    1.94    0.055
  15. BD (   1) C  10 - C  11        /225. RY*(   2) C  12                    1.85    1.74    0.051
  15. BD (   1) C  10 - C  11        /241. RY*(   1) C  13                    0.70    1.91    0.033
  15. BD (   1) C  10 - C  11        /242. RY*(   2) C  13                    0.51    2.01    0.029
  15. BD (   1) C  10 - C  11        /360. BD*(   1) C   5 - C   6            2.38    1.41    0.052
  15. BD (   1) C  10 - C  11        /362. BD*(   1) C   6 - C  10            3.50    1.36    0.062
  15. BD (   1) C  10 - C  11        /365. BD*(   1) C  10 - C  13            3.20    1.39    0.060
  15. BD (   1) C  10 - C  11        /366. BD*(   1) C  11 - C  12            4.38    1.39    0.070
  15. BD (   1) C  10 - C  11        /367. BD*(   1) C  11 - H  20            1.53    1.26    0.039
  15. BD (   1) C  10 - C  11        /370. BD*(   1) C  12 -Cl  17            5.53    0.96    0.065
  15. BD (   1) C  10 - C  11        /373. BD*(   1) C  13 - H  19            2.82    1.27    0.054
  16. BD (   2) C  10 - C  11        / 52. LP (   1) C   6                   26.52    0.22    0.083
  16. BD (   2) C  10 - C  11        /148. RY*(   3) C   6                    1.10    1.10    0.035
  16. BD (   2) C  10 - C  11        /226. RY*(   3) C  12                    0.51    1.36    0.026
  16. BD (   2) C  10 - C  11        /227. RY*(   4) C  12                    0.59    1.85    0.033
  16. BD (   2) C  10 - C  11        /243. RY*(   3) C  13                    1.19    0.80    0.031
  16. BD (   2) C  10 - C  11        /369. BD*(   2) C  12 - C  15           39.60    0.29    0.099
  16. BD (   2) C  10 - C  11        /372. BD*(   2) C  13 - C  14           26.28    0.34    0.086
  17. BD (   1) C  10 - C  13        /146. RY*(   1) C   6                    1.94    1.94    0.055
  17. BD (   1) C  10 - C  13        /208. RY*(   2) C  11                    0.87    1.82    0.036
  17. BD (   1) C  10 - C  13        /259. RY*(   2) C  14                    2.38    1.85    0.060
  17. BD (   1) C  10 - C  13        /356. BD*(   1) C   3 - C   6            2.40    1.41    0.052
  17. BD (   1) C  10 - C  13        /362. BD*(   1) C   6 - C  10            3.66    1.35    0.063
  17. BD (   1) C  10 - C  13        /363. BD*(   1) C  10 - C  11            3.29    1.39    0.060
  17. BD (   1) C  10 - C  13        /367. BD*(   1) C  11 - H  20            2.98    1.26    0.055
  17. BD (   1) C  10 - C  13        /371. BD*(   1) C  13 - C  14            3.48    1.41    0.063
  17. BD (   1) C  10 - C  13        /373. BD*(   1) C  13 - H  19            1.26    1.27    0.036
  17. BD (   1) C  10 - C  13        /375. BD*(   1) C  14 - H  18            2.80    1.25    0.053
  18. BD (   1) C  11 - C  12        /190. RY*(   1) C  10                    1.20    2.17    0.046
  18. BD (   1) C  11 - C  12        /191. RY*(   2) C  10                    1.13    2.09    0.044
  18. BD (   1) C  11 - C  12        /275. RY*(   1) C  15                    1.60    1.75    0.047
  18. BD (   1) C  11 - C  12        /362. BD*(   1) C   6 - C  10            2.83    1.40    0.056
  18. BD (   1) C  11 - C  12        /363. BD*(   1) C  10 - C  11            3.89    1.44    0.067
  18. BD (   1) C  11 - C  12        /367. BD*(   1) C  11 - H  20            1.42    1.31    0.039
  18. BD (   1) C  11 - C  12        /368. BD*(   1) C  12 - C  15            5.69    1.41    0.080
  18. BD (   1) C  11 - C  12        /376. BD*(   1) C  15 -Cl  16            5.71    1.00    0.068
  19. BD (   1) C  11 - H  20        /190. RY*(   1) C  10                    1.81    1.94    0.053
  19. BD (   1) C  11 - H  20        /224. RY*(   1) C  12                    1.01    1.53    0.035
  19. BD (   1) C  11 - H  20        /363. BD*(   1) C  10 - C  11            1.44    1.22    0.037
  19. BD (   1) C  11 - H  20        /365. BD*(   1) C  10 - C  13            4.40    1.21    0.065
  19. BD (   1) C  11 - H  20        /366. BD*(   1) C  11 - C  12            1.20    1.21    0.034
  19. BD (   1) C  11 - H  20        /368. BD*(   1) C  12 - C  15            4.80    1.19    0.068
  19. BD (   1) C  11 - H  20        /370. BD*(   1) C  12 -Cl  17            0.55    0.78    0.019
  20. BD (   1) C  12 - C  15        /207. RY*(   1) C  11                    1.83    1.82    0.052
  20. BD (   1) C  12 - C  15        /258. RY*(   1) C  14                    1.65    1.85    0.050
  20. BD (   1) C  12 - C  15        /259. RY*(   2) C  14                    0.60    1.93    0.030
  20. BD (   1) C  12 - C  15        /366. BD*(   1) C  11 - C  12            4.68    1.46    0.074
  20. BD (   1) C  12 - C  15        /367. BD*(   1) C  11 - H  20            1.97    1.34    0.046
  20. BD (   1) C  12 - C  15        /374. BD*(   1) C  14 - C  15            4.58    1.45    0.073
  20. BD (   1) C  12 - C  15        /375. BD*(   1) C  14 - H  18            2.10    1.32    0.047
  21. BD (   2) C  12 - C  15        /209. RY*(   3) C  11                    1.44    1.01    0.037
  21. BD (   2) C  12 - C  15        /260. RY*(   3) C  14                    1.58    1.45    0.046
  21. BD (   2) C  12 - C  15        /292. RY*(   1)Cl  16                    2.11    1.04    0.045
  21. BD (   2) C  12 - C  15        /313. RY*(   1)Cl  17                    1.87    1.04    0.042
  21. BD (   2) C  12 - C  15        /364. BD*(   2) C  10 - C  11           20.62    0.41    0.084
  21. BD (   2) C  12 - C  15        /372. BD*(   2) C  13 - C  14           24.80    0.40    0.090
  22. BD (   1) C  12 -Cl  17        /207. RY*(   1) C  11                    0.91    1.79    0.036
  22. BD (   1) C  12 -Cl  17        /276. RY*(   2) C  15                    0.55    1.80    0.028
  22. BD (   1) C  12 -Cl  17        /363. BD*(   1) C  10 - C  11            2.55    1.44    0.054
  22. BD (   1) C  12 -Cl  17        /374. BD*(   1) C  14 - C  15            2.67    1.42    0.055
  23. BD (   1) C  13 - C  14        /190. RY*(   1) C  10                    1.34    2.15    0.048
  23. BD (   1) C  13 - C  14        /191. RY*(   2) C  10                    1.11    2.06    0.043
  23. BD (   1) C  13 - C  14        /276. RY*(   2) C  15                    1.61    1.78    0.048
  23. BD (   1) C  13 - C  14        /362. BD*(   1) C   6 - C  10            3.43    1.38    0.061
  23. BD (   1) C  13 - C  14        /365. BD*(   1) C  10 - C  13            3.57    1.41    0.063
  23. BD (   1) C  13 - C  14        /373. BD*(   1) C  13 - H  19            1.16    1.30    0.035
  23. BD (   1) C  13 - C  14        /374. BD*(   1) C  14 - C  15            4.31    1.40    0.069
  23. BD (   1) C  13 - C  14        /375. BD*(   1) C  14 - H  18            1.46    1.27    0.039
  23. BD (   1) C  13 - C  14        /376. BD*(   1) C  15 -Cl  16            5.64    0.98    0.066
  24. BD (   2) C  13 - C  14        /194. RY*(   5) C  10                    0.69    1.35    0.030
  24. BD (   2) C  13 - C  14        /277. RY*(   3) C  15                    0.70    1.35    0.030
  24. BD (   2) C  13 - C  14        /364. BD*(   2) C  10 - C  11           26.11    0.38    0.090
  24. BD (   2) C  13 - C  14        /369. BD*(   2) C  12 - C  15           27.71    0.32    0.088
  25. BD (   1) C  13 - H  19        /190. RY*(   1) C  10                    1.98    1.94    0.055
  25. BD (   1) C  13 - H  19        /258. RY*(   1) C  14                    1.09    1.60    0.037
  25. BD (   1) C  13 - H  19        /363. BD*(   1) C  10 - C  11            4.61    1.22    0.067
  25. BD (   1) C  13 - H  19        /365. BD*(   1) C  10 - C  13            1.11    1.21    0.033
  25. BD (   1) C  13 - H  19        /371. BD*(   1) C  13 - C  14            0.88    1.23    0.029
  25. BD (   1) C  13 - H  19        /374. BD*(   1) C  14 - C  15            4.14    1.19    0.063
  25. BD (   1) C  13 - H  19        /375. BD*(   1) C  14 - H  18            0.64    1.07    0.023
  26. BD (   1) C  14 - C  15        /224. RY*(   1) C  12                    1.61    1.76    0.048
  26. BD (   1) C  14 - C  15        /241. RY*(   1) C  13                    1.16    1.96    0.043
  26. BD (   1) C  14 - C  15        /242. RY*(   2) C  13                    1.57    2.06    0.051
  26. BD (   1) C  14 - C  15        /293. RY*(   2)Cl  16                    0.54    1.47    0.025
  26. BD (   1) C  14 - C  15        /368. BD*(   1) C  12 - C  15            5.62    1.41    0.080
  26. BD (   1) C  14 - C  15        /370. BD*(   1) C  12 -Cl  17            5.80    1.00    0.068
  26. BD (   1) C  14 - C  15        /371. BD*(   1) C  13 - C  14            3.58    1.46    0.065
  26. BD (   1) C  14 - C  15        /373. BD*(   1) C  13 - H  19            2.20    1.32    0.048
  26. BD (   1) C  14 - C  15        /375. BD*(   1) C  14 - H  18            1.28    1.30    0.036
  27. BD (   1) C  14 - H  18        /241. RY*(   1) C  13                    1.17    1.75    0.040
  27. BD (   1) C  14 - H  18        /275. RY*(   1) C  15                    0.95    1.54    0.034
  27. BD (   1) C  14 - H  18        /365. BD*(   1) C  10 - C  13            3.98    1.23    0.062
  27. BD (   1) C  14 - H  18        /368. BD*(   1) C  12 - C  15            4.40    1.20    0.065
  27. BD (   1) C  14 - H  18        /371. BD*(   1) C  13 - C  14            1.18    1.25    0.034
  27. BD (   1) C  14 - H  18        /373. BD*(   1) C  13 - H  19            0.60    1.11    0.023
  27. BD (   1) C  14 - H  18        /374. BD*(   1) C  14 - C  15            0.97    1.21    0.031
  28. BD (   1) C  15 -Cl  16        /224. RY*(   1) C  12                    0.53    1.76    0.027
  28. BD (   1) C  15 -Cl  16        /258. RY*(   1) C  14                    0.82    1.82    0.035
  28. BD (   1) C  15 -Cl  16        /366. BD*(   1) C  11 - C  12            2.60    1.44    0.055
  28. BD (   1) C  15 -Cl  16        /371. BD*(   1) C  13 - C  14            2.26    1.46    0.051
  29. CR (   1) C   1                / 63. RY*(   3) C   1                    0.79   12.37    0.088
  29. CR (   1) C   1                / 80. RY*(   3) C   2                    0.64   11.73    0.078
  29. CR (   1) C   1                / 82. RY*(   5) C   2                    0.78   12.24    0.087
  29. CR (   1) C   1                /114. RY*(   3) C   4                    0.66   11.73    0.079
  29. CR (   1) C   1                /116. RY*(   5) C   4                    0.79   12.23    0.087
  29. CR (   1) C   1                /353. BD*(   1) C   2 - C   3            3.55   11.13    0.179
  29. CR (   1) C   1                /358. BD*(   1) C   4 - C   5            3.51   11.13    0.178
  30. CR (   1) C   2                / 63. RY*(   3) C   1                    1.10   12.25    0.104
  30. CR (   1) C   2                / 95. RY*(   1) C   3                    0.90   11.69    0.091
  30. CR (   1) C   2                / 97. RY*(   3) C   3                    0.62   11.57    0.075
  30. CR (   1) C   2                /112. RY*(   1) C   4                    0.77   11.07    0.082
  30. CR (   1) C   2                /351. BD*(   1) C   1 - O   9            2.90   11.08    0.162
  30. CR (   1) C   2                /355. BD*(   1) C   2 - C   4            3.77   10.85    0.184
  30. CR (   1) C   2                /357. BD*(   1) C   3 - H   7            0.89   10.89    0.089
  31. CR (   1) C   3                / 82. RY*(   5) C   2                    1.43   12.12    0.118
  31. CR (   1) C   3                /146. RY*(   1) C   6                    0.93   11.52    0.093
  31. CR (   1) C   3                /147. RY*(   2) C   6                    1.07   11.57    0.099
  31. CR (   1) C   3                /349. BD*(   1) C   1 - C   2            3.32   10.90    0.174
  31. CR (   1) C   3                /360. BD*(   1) C   5 - C   6            0.59   10.99    0.072
  31. CR (   1) C   3                /362. BD*(   1) C   6 - C  10            1.29   10.93    0.107
  32. CR (   1) C   4                / 63. RY*(   3) C   1                    1.08   12.25    0.103
  32. CR (   1) C   4                / 78. RY*(   1) C   2                    0.77   11.06    0.082
  32. CR (   1) C   4                /129. RY*(   1) C   5                    0.93   11.68    0.093
  32. CR (   1) C   4                /131. RY*(   3) C   5                    0.58   11.56    0.073
  32. CR (   1) C   4                /351. BD*(   1) C   1 - O   9            2.84   11.08    0.160
  32. CR (   1) C   4                /355. BD*(   1) C   2 - C   4            3.76   10.85    0.183
  32. CR (   1) C   4                /361. BD*(   1) C   5 - H   8            0.91   10.89    0.089
  33. CR (   1) C   5                /116. RY*(   5) C   4                    1.48   12.11    0.119
  33. CR (   1) C   5                /146. RY*(   1) C   6                    1.58   11.52    0.120
  33. CR (   1) C   5                /350. BD*(   1) C   1 - C   4            3.34   10.90    0.175
  33. CR (   1) C   5                /356. BD*(   1) C   3 - C   6            0.58   10.99    0.072
  33. CR (   1) C   5                /362. BD*(   1) C   6 - C  10            1.27   10.93    0.106
  34. CR (   1) C   6                / 97. RY*(   3) C   3                    1.09   11.58    0.100
  34. CR (   1) C   6                /131. RY*(   3) C   5                    1.06   11.57    0.099
  34. CR (   1) C   6                /190. RY*(   1) C  10                    1.12   11.71    0.102
  34. CR (   1) C   6                /357. BD*(   1) C   3 - H   7            0.69   10.90    0.078
  34. CR (   1) C   6                /361. BD*(   1) C   5 - H   8            0.69   10.90    0.078
  34. CR (   1) C   6                /363. BD*(   1) C  10 - C  11            0.74   10.98    0.081
  34. CR (   1) C   6                /365. BD*(   1) C  10 - C  13            0.77   10.98    0.083
  35. CR (   1) O   9                / 61. RY*(   1) C   1                    3.74   20.27    0.247
  35. CR (   1) O   9                / 63. RY*(   3) C   1                    2.46   21.18    0.204
  35. CR (   1) O   9                /349. BD*(   1) C   1 - C   2            0.93   19.83    0.124
  35. CR (   1) O   9                /350. BD*(   1) C   1 - C   4            0.91   19.83    0.123
  36. CR (   1) C  10                /147. RY*(   2) C   6                    0.59   11.63    0.074
  36. CR (   1) C  10                /150. RY*(   5) C   6                    1.12   11.54    0.102
  36. CR (   1) C  10                /207. RY*(   1) C  11                    0.54   11.38    0.070
  36. CR (   1) C  10                /208. RY*(   2) C  11                    0.62   11.45    0.075
  36. CR (   1) C  10                /242. RY*(   2) C  13                    1.07   11.65    0.100
  36. CR (   1) C  10                /356. BD*(   1) C   3 - C   6            0.71   11.05    0.079
  36. CR (   1) C  10                /360. BD*(   1) C   5 - C   6            0.69   11.05    0.078
  36. CR (   1) C  10                /366. BD*(   1) C  11 - C  12            0.72   11.02    0.080
  36. CR (   1) C  10                /371. BD*(   1) C  13 - C  14            0.70   11.04    0.079
  37. CR (   1) C  11                /190. RY*(   1) C  10                    0.53   11.75    0.070
  37. CR (   1) C  11                /191. RY*(   2) C  10                    1.45   11.67    0.116
  37. CR (   1) C  11                /224. RY*(   1) C  12                    2.41   11.34    0.148
  37. CR (   1) C  11                /228. RY*(   5) C  12                    0.57   11.22    0.071
  37. CR (   1) C  11                /362. BD*(   1) C   6 - C  10            0.78   10.99    0.083
  37. CR (   1) C  11                /365. BD*(   1) C  10 - C  13            0.74   11.02    0.081
  37. CR (   1) C  11                /368. BD*(   1) C  12 - C  15            1.08   10.99    0.098
  37. CR (   1) C  11                /370. BD*(   1) C  12 -Cl  17            1.00   10.59    0.093
  38. CR (   1) C  12                /208. RY*(   2) C  11                    1.65   11.53    0.123
  38. CR (   1) C  12                /275. RY*(   1) C  15                    0.78   11.41    0.084
  38. CR (   1) C  12                /276. RY*(   2) C  15                    2.08   11.47    0.138
  38. CR (   1) C  12                /363. BD*(   1) C  10 - C  11            0.77   11.11    0.083
  38. CR (   1) C  12                /366. BD*(   1) C  11 - C  12            0.90   11.10    0.090
  38. CR (   1) C  12                /368. BD*(   1) C  12 - C  15            1.05   11.08    0.097
  38. CR (   1) C  12                /370. BD*(   1) C  12 -Cl  17            2.80   10.67    0.155
  38. CR (   1) C  12                /374. BD*(   1) C  14 - C  15            0.79   11.09    0.084
  38. CR (   1) C  12                /376. BD*(   1) C  15 -Cl  16            1.27   10.67    0.105
  39. CR (   1) C  13                /190. RY*(   1) C  10                    0.56   11.75    0.073
  39. CR (   1) C  13                /191. RY*(   2) C  10                    1.39   11.67    0.114
  39. CR (   1) C  13                /258. RY*(   1) C  14                    0.59   11.40    0.073
  39. CR (   1) C  13                /259. RY*(   2) C  14                    0.95   11.48    0.093
  39. CR (   1) C  13                /362. BD*(   1) C   6 - C  10            0.85   10.99    0.087
  39. CR (   1) C  13                /363. BD*(   1) C  10 - C  11            0.71   11.02    0.079
  39. CR (   1) C  13                /374. BD*(   1) C  14 - C  15            0.79   11.00    0.084
  40. CR (   1) C  14                /242. RY*(   2) C  13                    1.57   11.66    0.121
  40. CR (   1) C  14                /275. RY*(   1) C  15                    2.45   11.34    0.149
  40. CR (   1) C  14                /365. BD*(   1) C  10 - C  13            0.82   11.03    0.086
  40. CR (   1) C  14                /368. BD*(   1) C  12 - C  15            0.96   11.00    0.093
  40. CR (   1) C  14                /376. BD*(   1) C  15 -Cl  16            1.05   10.60    0.095
  41. CR (   1) C  15                /224. RY*(   1) C  12                    0.66   11.42    0.078
  41. CR (   1) C  15                /225. RY*(   2) C  12                    2.26   11.45    0.144
  41. CR (   1) C  15                /259. RY*(   2) C  14                    1.74   11.56    0.127
  41. CR (   1) C  15                /366. BD*(   1) C  11 - C  12            0.84   11.10    0.087
  41. CR (   1) C  15                /368. BD*(   1) C  12 - C  15            1.13   11.07    0.101
  41. CR (   1) C  15                /370. BD*(   1) C  12 -Cl  17            1.20   10.67    0.102
  41. CR (   1) C  15                /371. BD*(   1) C  13 - C  14            0.69   11.12    0.078
  41. CR (   1) C  15                /374. BD*(   1) C  14 - C  15            0.89   11.08    0.089
  41. CR (   1) C  15                /376. BD*(   1) C  15 -Cl  16            2.81   10.67    0.156
  43. CR (   2)Cl  16                /275. RY*(   1) C  15                    0.61   11.88    0.076
  43. CR (   2)Cl  16                /276. RY*(   2) C  15                    1.52   11.94    0.120
  43. CR (   2)Cl  16                /368. BD*(   1) C  12 - C  15            0.55   11.55    0.072
  43. CR (   2)Cl  16                /374. BD*(   1) C  14 - C  15            0.67   11.56    0.079
  48. CR (   2)Cl  17                /224. RY*(   1) C  12                    0.74   11.89    0.084
  48. CR (   2)Cl  17                /225. RY*(   2) C  12                    1.43   11.92    0.117
  48. CR (   2)Cl  17                /366. BD*(   1) C  11 - C  12            0.67   11.57    0.079
  48. CR (   2)Cl  17                /368. BD*(   1) C  12 - C  15            0.53   11.54    0.070
  52. LP (   1) C   6                / 96. RY*(   2) C   3                    4.17    0.61    0.061
  52. LP (   1) C   6                /130. RY*(   2) C   5                    4.18    0.62    0.062
  52. LP (   1) C   6                /148. RY*(   3) C   6                    1.48    0.88    0.044
  52. LP (   1) C   6                /192. RY*(   3) C  10                    1.42    1.67    0.059
  52. LP (   1) C   6                /354. BD*(   2) C   2 - C   3           69.82    0.18    0.113
  52. LP (   1) C   6                /359. BD*(   2) C   4 - C   5           68.65    0.18    0.112
  52. LP (   1) C   6                /363. BD*(   1) C  10 - C  11            0.90    0.70    0.030
  52. LP (   1) C   6                /364. BD*(   2) C  10 - C  11           70.95    0.14    0.104
  52. LP (   1) C   6                /365. BD*(   1) C  10 - C  13            0.94    0.69    0.031
  53. LP (   1) O   9                / 61. RY*(   1) C   1                    8.99    1.72    0.111
  53. LP (   1) O   9                / 63. RY*(   3) C   1                    7.64    2.63    0.127
  53. LP (   1) O   9                / 74. RY*(  14) C   1                    0.54   14.06    0.078
  53. LP (   1) O   9                / 75. RY*(  15) C   1                    1.04    3.90    0.057
  53. LP (   1) O   9                /175. RY*(   3) O   9                    1.02    1.93    0.040
  53. LP (   1) O   9                /349. BD*(   1) C   1 - C   2            3.37    1.28    0.060
  53. LP (   1) O   9                /350. BD*(   1) C   1 - C   4            3.30    1.27    0.059
  54. LP (   2) O   9                / 64. RY*(   4) C   1                    3.17    2.06    0.075
  54. LP (   2) O   9                / 65. RY*(   5) C   1                    1.34    2.26    0.051
  54. LP (   2) O   9                / 73. RY*(  13) C   1                    0.69    1.58    0.031
  54. LP (   2) O   9                /349. BD*(   1) C   1 - C   2           28.38    0.82    0.138
  54. LP (   2) O   9                /350. BD*(   1) C   1 - C   4           28.90    0.81    0.139
  55. LP (   1)Cl  16                /275. RY*(   1) C  15                    1.03    1.96    0.040
  55. LP (   1)Cl  16                /276. RY*(   2) C  15                    2.47    2.02    0.063
  55. LP (   1)Cl  16                /368. BD*(   1) C  12 - C  15            1.29    1.62    0.041
  55. LP (   1)Cl  16                /374. BD*(   1) C  14 - C  15            1.70    1.63    0.047
  56. LP (   2)Cl  16                /275. RY*(   1) C  15                    0.85    1.33    0.030
  56. LP (   2)Cl  16                /368. BD*(   1) C  12 - C  15            5.28    1.00    0.065
  56. LP (   2)Cl  16                /371. BD*(   1) C  13 - C  14            0.55    1.04    0.021
  56. LP (   2)Cl  16                /374. BD*(   1) C  14 - C  15            4.53    1.01    0.060
  57. LP (   3)Cl  16                /277. RY*(   3) C  15                    0.86    1.44    0.032
  57. LP (   3)Cl  16                /369. BD*(   2) C  12 - C  15           14.66    0.41    0.078
  58. LP (   1)Cl  17                /224. RY*(   1) C  12                    1.25    1.97    0.044
  58. LP (   1)Cl  17                /225. RY*(   2) C  12                    2.34    2.00    0.061
  58. LP (   1)Cl  17                /366. BD*(   1) C  11 - C  12            1.65    1.65    0.047
  58. LP (   1)Cl  17                /368. BD*(   1) C  12 - C  15            1.25    1.62    0.041
  59. LP (   2)Cl  17                /224. RY*(   1) C  12                    0.82    1.34    0.030
  59. LP (   2)Cl  17                /225. RY*(   2) C  12                    0.53    1.37    0.024
  59. LP (   2)Cl  17                /363. BD*(   1) C  10 - C  11            0.57    1.03    0.022
  59. LP (   2)Cl  17                /366. BD*(   1) C  11 - C  12            4.36    1.02    0.060
  59. LP (   2)Cl  17                /368. BD*(   1) C  12 - C  15            5.12    0.99    0.064
  60. LP (   3)Cl  17                /226. RY*(   3) C  12                    0.91    1.47    0.033
  60. LP (   3)Cl  17                /369. BD*(   2) C  12 - C  15           15.58    0.40    0.080
 349. BD*(   1) C   1 - C   2        / 64. RY*(   4) C   1                    1.14    1.24    0.143
 349. BD*(   1) C   1 - C   2        / 69. RY*(   9) C   1                    0.54    2.91    0.156
 349. BD*(   1) C   1 - C   2        / 80. RY*(   3) C   2                    1.00    0.72    0.104
 349. BD*(   1) C   1 - C   2        / 83. RY*(   6) C   2                    0.95    0.55    0.090
 349. BD*(   1) C   1 - C   2        / 87. RY*(  10) C   2                    0.78    3.16    0.195
 349. BD*(   1) C   1 - C   2        /117. RY*(   6) C   4                    0.93    0.52    0.086
 349. BD*(   1) C   1 - C   2        /174. RY*(   2) O   9                    0.77    0.22    0.051
 349. BD*(   1) C   1 - C   2        /351. BD*(   1) C   1 - O   9            4.68    0.17    0.092
 349. BD*(   1) C   1 - C   2        /353. BD*(   1) C   2 - C   3           28.84    0.11    0.198
 349. BD*(   1) C   1 - C   2        /356. BD*(   1) C   3 - C   6            0.66    0.09    0.027
 349. BD*(   1) C   1 - C   2        /358. BD*(   1) C   4 - C   5            0.93    0.12    0.036
 349. BD*(   1) C   1 - C   2        /362. BD*(   1) C   6 - C  10            0.50    0.03    0.013
 350. BD*(   1) C   1 - C   4        / 64. RY*(   4) C   1                    1.14    1.25    0.142
 350. BD*(   1) C   1 - C   4        / 69. RY*(   9) C   1                    0.52    2.92    0.152
 350. BD*(   1) C   1 - C   4        / 83. RY*(   6) C   2                    0.87    0.56    0.086
 350. BD*(   1) C   1 - C   4        /114. RY*(   3) C   4                    1.03    0.72    0.105
 350. BD*(   1) C   1 - C   4        /117. RY*(   6) C   4                    0.94    0.53    0.087
 350. BD*(   1) C   1 - C   4        /121. RY*(  10) C   4                    0.82    2.81    0.187
 350. BD*(   1) C   1 - C   4        /174. RY*(   2) O   9                    0.71    0.23    0.050
 350. BD*(   1) C   1 - C   4        /351. BD*(   1) C   1 - O   9            4.41    0.18    0.090
 350. BD*(   1) C   1 - C   4        /353. BD*(   1) C   2 - C   3            0.94    0.12    0.037
 350. BD*(   1) C   1 - C   4        /358. BD*(   1) C   4 - C   5           26.61    0.12    0.198
 350. BD*(   1) C   1 - C   4        /360. BD*(   1) C   5 - C   6            0.66    0.09    0.028
 352. BD*(   2) C   1 - O   9        / 62. RY*(   2) C   1                    3.45    1.70    0.146
 352. BD*(   2) C   1 - O   9        / 66. RY*(   6) C   1                    0.85    2.48    0.089
 352. BD*(   2) C   1 - O   9        /173. RY*(   1) O   9                    3.82    0.64    0.095
 352. BD*(   2) C   1 - O   9        /186. RY*(  14) O   9                    0.77    3.17    0.096
 354. BD*(   2) C   2 - C   3        / 81. RY*(   4) C   2                    3.06    0.78    0.090
 354. BD*(   2) C   2 - C   3        / 96. RY*(   2) C   3                    3.71    0.43    0.074
 354. BD*(   2) C   2 - C   3        / 99. RY*(   5) C   3                    0.79    1.16    0.056
 359. BD*(   2) C   4 - C   5        /115. RY*(   4) C   4                    3.36    0.73    0.092
 359. BD*(   2) C   4 - C   5        /130. RY*(   2) C   5                    3.62    0.44    0.074
 359. BD*(   2) C   4 - C   5        /133. RY*(   5) C   5                    0.79    1.17    0.057
 364. BD*(   2) C  10 - C  11        /194. RY*(   5) C  10                    0.83    0.97    0.060
 364. BD*(   2) C  10 - C  11        /195. RY*(   6) C  10                    0.59    1.36    0.060
 364. BD*(   2) C  10 - C  11        /209. RY*(   3) C  11                    1.39    0.60    0.061
 364. BD*(   2) C  10 - C  11        /211. RY*(   5) C  11                    0.63    1.30    0.061
 364. BD*(   2) C  10 - C  11        /243. RY*(   3) C  13                    0.54    0.45    0.033
 369. BD*(   2) C  12 - C  15        /209. RY*(   3) C  11                    0.78    0.66    0.041
 369. BD*(   2) C  12 - C  15        /226. RY*(   3) C  12                    2.46    1.07    0.092
 369. BD*(   2) C  12 - C  15        /260. RY*(   3) C  14                    0.80    1.09    0.053
 369. BD*(   2) C  12 - C  15        /277. RY*(   3) C  15                    2.33    1.03    0.088
 369. BD*(   2) C  12 - C  15        /292. RY*(   1)Cl  16                    1.23    0.68    0.052
 369. BD*(   2) C  12 - C  15        /313. RY*(   1)Cl  17                    1.26    0.68    0.053
 369. BD*(   2) C  12 - C  15        /364. BD*(   2) C  10 - C  11           83.62    0.06    0.098
 369. BD*(   2) C  12 - C  15        /372. BD*(   2) C  13 - C  14           99.11    0.05    0.097
 372. BD*(   2) C  13 - C  14        /243. RY*(   3) C  13                    3.05    0.46    0.084
 372. BD*(   2) C  13 - C  14        /262. RY*(   5) C  14                    1.80    1.11    0.100
 372. BD*(   2) C  13 - C  14        /364. BD*(   2) C  10 - C  11          311.92    0.01    0.096


 Natural Bond Orbitals (Summary):

                                                            Principal Delocalizations
           NBO                        Occupancy    Energy   (geminal,vicinal,remote)
 ====================================================================================
 Molecular unit  1  (C12H5OCl2)
     1. BD (   1) C   1 - C   2          1.94633    -0.54198  355(g),358(v),351(g),353(g)
                                                    350(g),97(v),95(v),175(v)
                                                    61(g),349(g),104(v),356(v)
     2. BD (   1) C   1 - C   4          1.94569    -0.53820  355(g),353(v),351(g),358(g)
                                                    349(g),129(v),174(v),131(v)
                                                    61(g),350(g),138(v),360(v)
     3. BD (   1) C   1 - O   9          1.99770    -1.02102  349(g),350(g),353(v),358(v)
                                                    63(g)
     4. BD (   2) C   1 - O   9          1.99253    -0.28529  354(v),359(v),352(g)
     5. BD (   1) C   2 - C   3          1.98194    -0.61911  362(v),355(g),349(g),356(g)
                                                    357(g),65(v),63(v),146(v)
                                                    351(v),82(g),67(v)
     6. BD (   2) C   2 - C   3          1.73104    -0.14312  52(v),352(v),359(v),62(v)
     7. BD (   1) C   2 - C   4          1.86045    -0.37663  351(v),350(g),349(g),361(v)
                                                    357(v),61(v),63(v),358(g)
                                                    353(g),117(g),83(g),360(v)
                                                    356(v),362(r),131(v),97(v)
                                                    95(v),129(v),147(r)
     8. BD (   1) C   3 - C   6          1.96888    -0.59779  349(v),361(v),353(g),360(g)
                                                    362(g),365(v),191(v),78(v)
                                                    357(g),355(v),82(v),129(v)
     9. BD (   1) C   3 - H   7          1.98514    -0.46097  360(v),349(v),147(v),356(g)
                                                    353(g),355(v),78(v)
    10. BD (   1) C   4 - C   5          1.98189    -0.62103  362(v),355(g),350(g),360(g)
                                                    361(g),65(v),63(v),147(v)
                                                    146(v),351(v),116(g),67(v)
    11. BD (   2) C   4 - C   5          1.73403    -0.14390  52(v),352(v),354(v),62(v)
    12. BD (   1) C   5 - C   6          1.96852    -0.59656  350(v),357(v),358(g),356(g)
                                                    362(g),363(v),191(v),112(v)
                                                    361(g),355(v),116(v),95(v)
    13. BD (   1) C   5 - H   8          1.98513    -0.46144  356(v),350(v),358(g),147(v)
                                                    360(g),355(v),112(v)
    14. BD (   1) C   6 - C  10          1.97157    -0.61868  365(g),363(g),356(g),360(g)
                                                    366(v),371(v),241(v),353(v)
                                                    358(v),129(v),95(v),207(v)
                                                    208(v)
    15. BD (   1) C  10 - C  11          1.96444    -0.67249  370(v),366(g),362(g),365(g)
                                                    373(v),360(v),146(v),225(v)
                                                    367(g),241(v),242(v)
    16. BD (   2) C  10 - C  11          1.60411    -0.19100  369(v),52(v),372(v),243(v)
                                                    148(v),227(v),226(v)
    17. BD (   1) C  10 - C  13          1.97159    -0.67026  362(g),371(g),363(g),367(v)
                                                    375(v),259(v),356(v),146(v)
                                                    373(g),208(v)
    18. BD (   1) C  11 - C  12          1.97270    -0.72086  368(g),376(v),363(g),362(v)
                                                    275(v),367(g),190(v),191(v)
    19. BD (   1) C  11 - H  20          1.97587    -0.49759  368(v),365(v),190(v),363(g)
                                                    366(g),224(v),370(v)
    20. BD (   1) C  12 - C  15          1.97879    -0.74830  366(g),374(g),375(v),367(v)
                                                    207(v),258(v),259(v)
    21. BD (   2) C  12 - C  15          1.72354    -0.24980  372(v),364(v),292(v),313(v)
                                                    260(v),209(v)
    22. BD (   1) C  12 -Cl  17          1.98851    -0.71825  374(v),363(v),207(v),276(v)
    23. BD (   1) C  13 - C  14          1.97144    -0.69879  376(v),374(g),365(g),362(v)
                                                    276(v),375(g),190(v),373(g)
                                                    191(v)
    24. BD (   2) C  13 - C  14          1.69927    -0.21348  369(v),364(v),277(v),194(v)
    25. BD (   1) C  13 - H  19          1.97803    -0.49441  363(v),374(v),190(v),365(g)
                                                    258(v),371(g),375(v)
    26. BD (   1) C  14 - C  15          1.97212    -0.72080  370(v),368(g),371(g),373(v)
                                                    224(v),242(v),375(g),241(v)
                                                    293(v)
    27. BD (   1) C  14 - H  18          1.97789    -0.51331  368(v),365(v),371(g),241(v)
                                                    374(g),275(v),373(v)
    28. BD (   1) C  15 -Cl  16          1.98916    -0.72207  366(v),371(v),258(v),224(v)
    29. CR (   1) C   1                  1.99880   -10.36194  353(v),358(v),63(g),116(v)
                                                    82(v),114(v),80(v)
    30. CR (   1) C   2                  1.99881   -10.24809  355(g),351(v),63(v),357(v)
                                                    95(v),112(v),97(v)
    31. CR (   1) C   3                  1.99903   -10.25009  349(v),82(v),362(v),147(v)
                                                    146(v),360(v)
    32. CR (   1) C   4                  1.99882   -10.24807  355(g),351(v),63(v),129(v)
                                                    361(v),78(v),131(v)
    33. CR (   1) C   5                  1.99903   -10.24932  350(v),146(v),116(v),362(v)
                                                    356(v)
    34. CR (   1) C   6                  1.99908   -10.26071  190(v),97(v),131(v),365(v)
                                                    363(v),361(v),357(v)
    35. CR (   1) O   9                  1.99976   -19.17822  61(v),63(v),349(v),350(v)
    36. CR (   1) C  10                  1.99904   -10.30551  150(v),242(v),366(v),356(v)
                                                    371(v),360(v),208(v),147(v)
                                                    207(v)
    37. CR (   1) C  11                  1.99897   -10.30281  224(v),191(v),368(v),370(v)
                                                    362(v),365(v),228(v),190(v)
    38. CR (   1) C  12                  1.99840   -10.38620  370(g),276(v),208(v),376(v)
                                                    368(g),366(g),374(v),275(v)
                                                    363(v)
    39. CR (   1) C  13                  1.99914   -10.30260  191(v),259(v),362(v),374(v)
                                                    363(v),258(v),190(v)
    40. CR (   1) C  14                  1.99904   -10.31428  275(v),242(v),376(v),368(v)
                                                    365(v)
    41. CR (   1) C  15                  1.99838   -10.38415  376(g),225(v),259(v),370(v)
                                                    368(g),374(g),366(v),371(v)
                                                    224(v)
    42. CR (   1)Cl  16                  2.00000  -101.15982   
    43. CR (   2)Cl  16                  1.99973   -10.85574  276(v),374(v),275(v),368(v)
    44. CR (   3)Cl  16                  1.99992    -7.45828   
    45. CR (   4)Cl  16                  1.99999    -7.45403   
    46. CR (   5)Cl  16                  1.99999    -7.45398   
    47. CR (   1)Cl  17                  2.00000  -101.15504   
    48. CR (   2)Cl  17                  1.99973   -10.85330  225(v),224(v),366(v),368(v)
    49. CR (   3)Cl  17                  1.99997    -7.45239   
    50. CR (   4)Cl  17                  1.99994    -7.45418   
    51. CR (   5)Cl  17                  1.99999    -7.45119   
    52. LP (   1) C   6                  1.07835     0.02508  364(v),354(v),359(v),130(v)
                                                    96(v),148(g),192(v),365(v)
                                                    363(v)
    53. LP (   1) O   9                  1.97914    -0.62193  61(v),63(v),349(v),350(v)
                                                    75(v),175(g),74(v)
    54. LP (   2) O   9                  1.82983    -0.16352  350(v),349(v),64(v),65(v)
                                                    73(v)
    55. LP (   1)Cl  16                  1.99320    -0.93351  276(v),374(v),368(v),275(v)
    56. LP (   2)Cl  16                  1.97154    -0.30708  368(v),374(v),275(v),371(r)
    57. LP (   3)Cl  16                  1.94118    -0.30433  369(v),277(v)
    58. LP (   1)Cl  17                  1.99308    -0.93210  225(v),366(v),368(v),224(v)
    59. LP (   2)Cl  17                  1.97211    -0.30384  368(v),366(v),224(v),363(r)
                                                    225(v)
    60. LP (   3)Cl  17                  1.93714    -0.30106  369(v),226(v)
    61. RY*(   1) C   1                  0.02120     1.09408   
    62. RY*(   2) C   1                  0.01112     1.90250   
    63. RY*(   3) C   1                  0.00954     2.00446   
    64. RY*(   4) C   1                  0.00666     1.89363   
    65. RY*(   5) C   1                  0.00174     2.09683   
    66. RY*(   6) C   1                  0.00030     2.68721   
    67. RY*(   7) C   1                  0.00021     4.44485   
    68. RY*(   8) C   1                  0.00013     1.66959   
    69. RY*(   9) C   1                  0.00004     3.56445   
    70. RY*(  10) C   1                  0.00004     2.25859   
    71. RY*(  11) C   1                  0.00003     1.43314   
    72. RY*(  12) C   1                  0.00000     2.98929   
    73. RY*(  13) C   1                  0.00000     1.41222   
    74. RY*(  14) C   1                  0.00000    13.43941   
    75. RY*(  15) C   1                  0.00000     3.27542   
    76. RY*(  16) C   1                  0.00000     0.59710   
    77. RY*(  17) C   1                  0.00001     2.11714   
    78. RY*(   1) C   2                  0.00391     0.81566   
    79. RY*(   2) C   2                  0.00235     1.56809   
    80. RY*(   3) C   2                  0.00217     1.37009   
    81. RY*(   4) C   2                  0.00165     0.97804   
    82. RY*(   5) C   2                  0.00137     1.87369   
    83. RY*(   6) C   2                  0.00046     1.20932   
    84. RY*(   7) C   2                  0.00027     2.10342   
    85. RY*(   8) C   2                  0.00020     1.38439   
    86. RY*(   9) C   2                  0.00012     2.58158   
    87. RY*(  10) C   2                  0.00008     3.81296   
    88. RY*(  11) C   2                  0.00002     2.60637   
    89. RY*(  12) C   2                  0.00000     2.93019   
    90. RY*(  13) C   2                  0.00001     1.49875   
    91. RY*(  14) C   2                  0.00001     0.79974   
    92. RY*(  15) C   2                  0.00001     2.96040   
    93. RY*(  16) C   2                  0.00001    21.32661   
    94. RY*(  17) C   2                  0.00000     1.01150   
    95. RY*(   1) C   3                  0.00432     1.44042   
    96. RY*(   2) C   3                  0.00269     0.63196   
    97. RY*(   3) C   3                  0.00213     1.32017   
    98. RY*(   4) C   3                  0.00091     1.19817   
    99. RY*(   5) C   3                  0.00071     1.36037   
   100. RY*(   6) C   3                  0.00028     1.29118   
   101. RY*(   7) C   3                  0.00014     2.77131   
   102. RY*(   8) C   3                  0.00010     2.09098   
   103. RY*(   9) C   3                  0.00011     1.49355   
   104. RY*(  10) C   3                  0.00005     3.63996   
   105. RY*(  11) C   3                  0.00005     1.64756   
   106. RY*(  12) C   3                  0.00002     1.11506   
   107. RY*(  13) C   3                  0.00002     2.58368   
   108. RY*(  14) C   3                  0.00000     2.99571   
   109. RY*(  15) C   3                  0.00001     1.88235   
   110. RY*(  16) C   3                  0.00000    20.88456   
   111. RY*(  17) C   3                  0.00001     2.21181   
   112. RY*(   1) C   4                  0.00393     0.81724   
   113. RY*(   2) C   4                  0.00235     1.60714   
   114. RY*(   3) C   4                  0.00217     1.36683   
   115. RY*(   4) C   4                  0.00165     0.93327   
   116. RY*(   5) C   4                  0.00139     1.86484   
   117. RY*(   6) C   4                  0.00048     1.17747   
   118. RY*(   7) C   4                  0.00027     2.09993   
   119. RY*(   8) C   4                  0.00020     1.37469   
   120. RY*(   9) C   4                  0.00012     2.62704   
   121. RY*(  10) C   4                  0.00008     3.46125   
   122. RY*(  11) C   4                  0.00001     2.02843   
   123. RY*(  12) C   4                  0.00002     7.37270   
   124. RY*(  13) C   4                  0.00001     2.83591   
   125. RY*(  14) C   4                  0.00002     5.13725   
   126. RY*(  15) C   4                  0.00000     1.26944   
   127. RY*(  16) C   4                  0.00000    11.85460   
   128. RY*(  17) C   4                  0.00000     2.96905   
   129. RY*(   1) C   5                  0.00433     1.42708   
   130. RY*(   2) C   5                  0.00269     0.64070   
   131. RY*(   3) C   5                  0.00214     1.30901   
   132. RY*(   4) C   5                  0.00093     1.19735   
   133. RY*(   5) C   5                  0.00071     1.37542   
   134. RY*(   6) C   5                  0.00029     1.18934   
   135. RY*(   7) C   5                  0.00014     3.08273   
   136. RY*(   8) C   5                  0.00010     2.46985   
   137. RY*(   9) C   5                  0.00009     1.29552   
   138. RY*(  10) C   5                  0.00005     2.92692   
   139. RY*(  11) C   5                  0.00005     1.71204   
   140. RY*(  12) C   5                  0.00001     0.72829   
   141. RY*(  13) C   5                  0.00001     2.91870   
   142. RY*(  14) C   5                  0.00000     3.06024   
   143. RY*(  15) C   5                  0.00001     1.96629   
   144. RY*(  16) C   5                  0.00000    20.79077   
   145. RY*(  17) C   5                  0.00001     2.41838   
   146. RY*(   1) C   6                  0.00611     1.27099   
   147. RY*(   2) C   6                  0.00518     1.32344   
   148. RY*(   3) C   6                  0.00162     0.90786   
   149. RY*(   4) C   6                  0.00096     1.78788   
   150. RY*(   5) C   6                  0.00085     1.23420   
   151. RY*(   6) C   6                  0.00038     1.85617   
   152. RY*(   7) C   6                  0.00019     2.66073   
   153. RY*(   8) C   6                  0.00015     2.89486   
   154. RY*(   9) C   6                  0.00011     2.15288   
   155. RY*(  10) C   6                  0.00011     4.20899   
   156. RY*(  11) C   6                  0.00006     1.56987   
   157. RY*(  12) C   6                  0.00003     3.40003   
   158. RY*(  13) C   6                  0.00003     1.05343   
   159. RY*(  14) C   6                  0.00004     4.13920   
   160. RY*(  15) C   6                  0.00000     2.49211   
   161. RY*(  16) C   6                  0.00000    17.43782   
   162. RY*(  17) C   6                  0.00001     1.33265   
   163. RY*(   1) H   7                  0.00074     0.75095   
   164. RY*(   2) H   7                  0.00029     2.24405   
   165. RY*(   3) H   7                  0.00021     1.82188   
   166. RY*(   4) H   7                  0.00007     2.20675   
   167. RY*(   5) H   7                  0.00004     2.74044   
   168. RY*(   1) H   8                  0.00075     0.71028   
   169. RY*(   2) H   8                  0.00028     2.24420   
   170. RY*(   3) H   8                  0.00020     1.85484   
   171. RY*(   4) H   8                  0.00007     2.20035   
   172. RY*(   5) H   8                  0.00004     2.74331   
   173. RY*(   1) O   9                  0.00228     0.84182   
   174. RY*(   2) O   9                  0.00223     0.87867   
   175. RY*(   3) O   9                  0.00219     1.30359   
   176. RY*(   4) O   9                  0.00014     3.29361   
   177. RY*(   5) O   9                  0.00007     2.22915   
   178. RY*(   6) O   9                  0.00001     1.82798   
   179. RY*(   7) O   9                  0.00001     2.48459   
   180. RY*(   8) O   9                  0.00000     5.31609   
   181. RY*(   9) O   9                  0.00001     1.11911   
   182. RY*(  10) O   9                  0.00000    49.81753   
   183. RY*(  11) O   9                  0.00000     5.30557   
   184. RY*(  12) O   9                  0.00000     1.00475   
   185. RY*(  13) O   9                  0.00000     3.46033   
   186. RY*(  14) O   9                  0.00000     3.37359   
   187. RY*(  15) O   9                  0.00000     3.10013   
   188. RY*(  16) O   9                  0.00000     3.28306   
   189. RY*(  17) O   9                  0.00000     3.25465   
   190. RY*(   1) C  10                  0.00613     1.44625   
   191. RY*(   2) C  10                  0.00492     1.36509   
   192. RY*(   3) C  10                  0.00107     1.69592   
   193. RY*(   4) C  10                  0.00065     1.21791   
   194. RY*(   5) C  10                  0.00061     1.13164   
   195. RY*(   6) C  10                  0.00048     1.52781   
   196. RY*(   7) C  10                  0.00025     1.89220   
   197. RY*(   8) C  10                  0.00024     1.86562   
   198. RY*(   9) C  10                  0.00013     1.86257   
   199. RY*(  10) C  10                  0.00010     1.12887   
   200. RY*(  11) C  10                  0.00008     3.02712   
   201. RY*(  12) C  10                  0.00005     3.12463   
   202. RY*(  13) C  10                  0.00005     4.80786   
   203. RY*(  14) C  10                  0.00002     1.04280   
   204. RY*(  15) C  10                  0.00003     2.82000   
   205. RY*(  16) C  10                  0.00000     2.81724   
   206. RY*(  17) C  10                  0.00001    18.76876   
   207. RY*(   1) C  11                  0.00561     1.07293   
   208. RY*(   2) C  11                  0.00302     1.14484   
   209. RY*(   3) C  11                  0.00120     0.75942   
   210. RY*(   4) C  11                  0.00117     0.91525   
   211. RY*(   5) C  11                  0.00060     1.46580   
   212. RY*(   6) C  11                  0.00033     1.34149   
   213. RY*(   7) C  11                  0.00025     1.01663   
   214. RY*(   8) C  11                  0.00018     2.74650   
   215. RY*(   9) C  11                  0.00018     1.57825   
   216. RY*(  10) C  11                  0.00010     3.34614   
   217. RY*(  11) C  11                  0.00007     2.19551   
   218. RY*(  12) C  11                  0.00006     2.18469   
   219. RY*(  13) C  11                  0.00002     1.38487   
   220. RY*(  14) C  11                  0.00002     2.06169   
   221. RY*(  15) C  11                  0.00000    21.43652   
   222. RY*(  16) C  11                  0.00000     2.94415   
   223. RY*(  17) C  11                  0.00001     2.51779   
   224. RY*(   1) C  12                  0.00742     1.03442   
   225. RY*(   2) C  12                  0.00632     1.06892   
   226. RY*(   3) C  12                  0.00267     1.16896   
   227. RY*(   4) C  12                  0.00110     1.66094   
   228. RY*(   5) C  12                  0.00081     0.91641   
   229. RY*(   6) C  12                  0.00063     2.04085   
   230. RY*(   7) C  12                  0.00046     2.12972   
   231. RY*(   8) C  12                  0.00022     1.20295   
   232. RY*(   9) C  12                  0.00016     3.02841   
   233. RY*(  10) C  12                  0.00007     1.28828   
   234. RY*(  11) C  12                  0.00008     3.52623   
   235. RY*(  12) C  12                  0.00004     0.54908   
   236. RY*(  13) C  12                  0.00004     1.72819   
   237. RY*(  14) C  12                  0.00003     1.18481   
   238. RY*(  15) C  12                  0.00001     2.15879   
   239. RY*(  16) C  12                  0.00000     2.83899   
   240. RY*(  17) C  12                  0.00000    21.35933   
   241. RY*(   1) C  13                  0.00524     1.23538   
   242. RY*(   2) C  13                  0.00215     1.34091   
   243. RY*(   3) C  13                  0.00095     0.61020   
   244. RY*(   4) C  13                  0.00063     0.96783   
   245. RY*(   5) C  13                  0.00057     1.50995   
   246. RY*(   6) C  13                  0.00027     1.63710   
   247. RY*(   7) C  13                  0.00021     1.19814   
   248. RY*(   8) C  13                  0.00018     1.18460   
   249. RY*(   9) C  13                  0.00014     2.28053   
   250. RY*(  10) C  13                  0.00011     2.31107   
   251. RY*(  11) C  13                  0.00005     2.17064   
   252. RY*(  12) C  13                  0.00003     3.66768   
   253. RY*(  13) C  13                  0.00003     2.07083   
   254. RY*(  14) C  13                  0.00000    20.73173   
   255. RY*(  15) C  13                  0.00000     2.94173   
   256. RY*(  16) C  13                  0.00000     1.90649   
   257. RY*(  17) C  13                  0.00001     2.15588   
   258. RY*(   1) C  14                  0.00586     1.10113   
   259. RY*(   2) C  14                  0.00263     1.18063   
   260. RY*(   3) C  14                  0.00106     1.19756   
   261. RY*(   4) C  14                  0.00097     0.95249   
   262. RY*(   5) C  14                  0.00048     1.26017   
   263. RY*(   6) C  14                  0.00032     1.72349   
   264. RY*(   7) C  14                  0.00024     1.14701   
   265. RY*(   8) C  14                  0.00022     0.82384   
   266. RY*(   9) C  14                  0.00012     3.33467   
   267. RY*(  10) C  14                  0.00005     2.48001   
   268. RY*(  11) C  14                  0.00003     1.91225   
   269. RY*(  12) C  14                  0.00004     2.25300   
   270. RY*(  13) C  14                  0.00002     2.00505   
   271. RY*(  14) C  14                  0.00000     2.88436   
   272. RY*(  15) C  14                  0.00001     1.33948   
   273. RY*(  16) C  14                  0.00001     2.00832   
   274. RY*(  17) C  14                  0.00000    21.65350   
   275. RY*(   1) C  15                  0.00731     1.02426   
   276. RY*(   2) C  15                  0.00637     1.08166   
   277. RY*(   3) C  15                  0.00271     1.13428   
   278. RY*(   4) C  15                  0.00082     0.89554   
   279. RY*(   5) C  15                  0.00076     1.63708   
   280. RY*(   6) C  15                  0.00066     2.04006   
   281. RY*(   7) C  15                  0.00047     2.09704   
   282. RY*(   8) C  15                  0.00038     1.21309   
   283. RY*(   9) C  15                  0.00013     3.39475   
   284. RY*(  10) C  15                  0.00010     3.21885   
   285. RY*(  11) C  15                  0.00006     0.47338   
   286. RY*(  12) C  15                  0.00006     0.89535   
   287. RY*(  13) C  15                  0.00003     2.41412   
   288. RY*(  14) C  15                  0.00003     1.76895   
   289. RY*(  15) C  15                  0.00001     1.87466   
   290. RY*(  16) C  15                  0.00000     2.87732   
   291. RY*(  17) C  15                  0.00000    20.81034   
   292. RY*(   1)Cl  16                  0.00389     0.78545   
   293. RY*(   2)Cl  16                  0.00223     0.74807   
   294. RY*(   3)Cl  16                  0.00078     0.71751   
   295. RY*(   4)Cl  16                  0.00033     0.63194   
   296. RY*(   5)Cl  16                  0.00016     0.78275   
   297. RY*(   6)Cl  16                  0.00013     0.35384   
   298. RY*(   7)Cl  16                  0.00008     0.68658   
   299. RY*(   8)Cl  16                  0.00004     2.00046   
   300. RY*(   9)Cl  16                  0.00004     0.99019   
   301. RY*(  10)Cl  16                  0.00002     1.81908   
   302. RY*(  11)Cl  16                  0.00000     3.46823   
   303. RY*(  12)Cl  16                  0.00000    24.46567   
   304. RY*(  13)Cl  16                  0.00001     0.89852   
   305. RY*(  14)Cl  16                  0.00000     3.40235   
   306. RY*(  15)Cl  16                  0.00000     3.66698   
   307. RY*(  16)Cl  16                  0.00000    24.54122   
   308. RY*(  17)Cl  16                  0.00001     1.14565   
   309. RY*(  18)Cl  16                  0.00000    24.35234   
   310. RY*(  19)Cl  16                  0.00000    18.16999   
   311. RY*(  20)Cl  16                  0.00000   207.61095   
   312. RY*(  21)Cl  16                  0.00000     1.00378   
   313. RY*(   1)Cl  17                  0.00344     0.78795   
   314. RY*(   2)Cl  17                  0.00216     0.75218   
   315. RY*(   3)Cl  17                  0.00081     0.68554   
   316. RY*(   4)Cl  17                  0.00028     0.65868   
   317. RY*(   5)Cl  17                  0.00013     0.78496   
   318. RY*(   6)Cl  17                  0.00012     0.31268   
   319. RY*(   7)Cl  17                  0.00008     0.64069   
   320. RY*(   8)Cl  17                  0.00007     0.96447   
   321. RY*(   9)Cl  17                  0.00006     1.99646   
   322. RY*(  10)Cl  17                  0.00002     1.23583   
   323. RY*(  11)Cl  17                  0.00001     5.21635   
   324. RY*(  12)Cl  17                  0.00000    23.18193   
   325. RY*(  13)Cl  17                  0.00000    18.08766   
   326. RY*(  14)Cl  17                  0.00000     5.19676   
   327. RY*(  15)Cl  17                  0.00000     5.05709   
   328. RY*(  16)Cl  17                  0.00000    23.21455   
   329. RY*(  17)Cl  17                  0.00000    23.09320   
   330. RY*(  18)Cl  17                  0.00001     0.93065   
   331. RY*(  19)Cl  17                  0.00000   207.60357   
   332. RY*(  20)Cl  17                  0.00001     0.76096   
   333. RY*(  21)Cl  17                  0.00001     1.19655   
   334. RY*(   1) H  18                  0.00079     0.99615   
   335. RY*(   2) H  18                  0.00021     2.19185   
   336. RY*(   3) H  18                  0.00013     1.72346   
   337. RY*(   4) H  18                  0.00009     2.08979   
   338. RY*(   5) H  18                  0.00002     2.56524   
   339. RY*(   1) H  19                  0.00100     0.96320   
   340. RY*(   2) H  19                  0.00020     2.21542   
   341. RY*(   3) H  19                  0.00010     1.76266   
   342. RY*(   4) H  19                  0.00009     2.14914   
   343. RY*(   5) H  19                  0.00004     2.62371   
   344. RY*(   1) H  20                  0.00118     1.07120   
   345. RY*(   2) H  20                  0.00021     2.10122   
   346. RY*(   3) H  20                  0.00010     2.13511   
   347. RY*(   4) H  20                  0.00010     1.75321   
   348. RY*(   5) H  20                  0.00004     2.64083   
   349. BD*(   1) C   1 - C   2          0.10296     0.65479  350(g),353(g),355(g),351(g)
                                                    64(g),80(g),83(g),117(v)
                                                    87(g),174(v),358(v),356(v)
                                                    69(g)
   350. BD*(   1) C   1 - C   4          0.10457     0.64856  349(g),358(g),355(g),351(g)
                                                    64(g),114(g),361(v),117(g)
                                                    83(v),121(g),353(v),174(v)
                                                    360(v),69(g)
   351. BD*(   1) C   1 - O   9          0.04961     0.82711   
   352. BD*(   2) C   1 - O   9          0.42866     0.20278  359(v),354(v),173(g),62(g)
                                                    66(g),186(g)
   353. BD*(   1) C   2 - C   3          0.02834     0.76702   
   354. BD*(   2) C   2 - C   3          0.46029     0.20129  352(v),359(v),52(v),96(g)
                                                    81(g),99(g)
   355. BD*(   1) C   2 - C   4          0.07185     0.59817   
   356. BD*(   1) C   3 - C   6          0.02238     0.74281   
   357. BD*(   1) C   3 - H   7          0.02029     0.64409   
   358. BD*(   1) C   4 - C   5          0.02822     0.77104   
   359. BD*(   2) C   4 - C   5          0.45621     0.20231  352(v),354(v),52(v),130(g)
                                                    115(g),133(g)
   360. BD*(   1) C   5 - C   6          0.02261     0.74148   
   361. BD*(   1) C   5 - H   8          0.02041     0.64388   
   362. BD*(   1) C   6 - C  10          0.03167     0.68305   
   363. BD*(   1) C  10 - C  11          0.02481     0.72134   
   364. BD*(   2) C  10 - C  11          0.35100     0.16314  372(v),369(v),52(v),209(g)
                                                    194(g),211(g),195(g),243(v)
   365. BD*(   1) C  10 - C  13          0.02374     0.71563   
   366. BD*(   1) C  11 - C  12          0.02576     0.71380   
   367. BD*(   1) C  11 - H  20          0.01378     0.58947   
   368. BD*(   1) C  12 - C  15          0.04256     0.69032   
   369. BD*(   2) C  12 - C  15          0.48741     0.10300  372(v),364(v),226(g),277(g)
                                                    313(v),292(v),260(v),209(v)
   370. BD*(   1) C  12 -Cl  17          0.03061     0.28302   
   371. BD*(   1) C  13 - C  14          0.01581     0.73624   
   372. BD*(   2) C  13 - C  14          0.31765     0.15083  364(v),369(v),243(g),262(g)
   373. BD*(   1) C  13 - H  19          0.01355     0.59773   
   374. BD*(   1) C  14 - C  15          0.02797     0.70011   
   375. BD*(   1) C  14 - H  18          0.01356     0.57506   
   376. BD*(   1) C  15 -Cl  16          0.02981     0.28242   
       -------------------------------
              Total Lewis  116.49946  ( 97.0829%)
        Valence non-Lewis    3.26608  (  2.7217%)
        Rydberg non-Lewis    0.23446  (  0.1954%)
       -------------------------------
            Total unit  1  120.00000  (100.0000%)
           Charge unit  1   -1.00000
 Leave Link  607 at Mon Jul 11 12:50:04 2022, MaxMem=   805306368 cpu:              14.1 elap:               2.4
 (Enter /gpfs/software/gaussian16/sse4/tar/g16/l701.exe)
 ... and contract with generalized density number  0.
 Compute integral first derivatives.
 Leave Link  701 at Mon Jul 11 12:50:04 2022, MaxMem=   805306368 cpu:               1.2 elap:               0.2
 (Enter /gpfs/software/gaussian16/sse4/tar/g16/l702.exe)
 L702 exits ... SP integral derivatives will be done elsewhere.
 Leave Link  702 at Mon Jul 11 12:50:04 2022, MaxMem=   805306368 cpu:               0.3 elap:               0.1
 (Enter /gpfs/software/gaussian16/sse4/tar/g16/l703.exe)
 Integral derivatives from FoFJK, PRISM(SPDF).
 Compute integral first derivatives, UseDBF=F ICtDFT=           0.
 Calling FoFJK, ICntrl=      2127 FMM=F ISym2X=0 I1Cent= 0 IOpClX= 0 NMat=1 NMatS=1 NMatT=0.
 FoFJK:  IHMeth= 1 ICntrl=    2127 DoSepK=F KAlg= 0 I1Cent=           0 FoldK=F
 IRaf=         0 NMat=       1 IRICut=       1 DoRegI=T DoRafI=F ISym2E= 0 IDoP0=0 IntGTp=1.
 FoFCou: FMM=F IPFlag=           0 FMFlag=      100000 FMFlg1=         800
         NFxFlg=           0 DoJE=F BraDBF=F KetDBF=F FulRan=T
         wScrn=  0.000000 ICntrl=      2127 IOpCl=  0 I1Cent=           0 NGrid=           0
         NMat0=    1 NMatS0=      1 NMatT0=    0 NMatD0=    1 NMtDS0=    0 NMtDT0=    0
 Symmetry not used in FoFCou.
 Leave Link  703 at Mon Jul 11 12:50:50 2022, MaxMem=   805306368 cpu:             273.0 elap:              45.6
 (Enter /gpfs/software/gaussian16/sse4/tar/g16/l716.exe)
 Dipole        =-5.52421890D+00-5.56387161D-01-4.10260358D-02
 ***** Axes restored to original set *****
 -------------------------------------------------------------------
 Center     Atomic                   Forces (Hartrees/Bohr)
 Number     Number              X              Y              Z
 -------------------------------------------------------------------
      1        6           0.002093075   -0.001503721   -0.001007812
      2        6          -0.003321104   -0.001100810    0.000712450
      3        6           0.000085275    0.000164476   -0.000019654
      4        6           0.000851625    0.002108994    0.000608699
      5        6          -0.000682826   -0.000079151   -0.000608860
      6        6           0.000896855    0.000140609   -0.000013008
      7        1          -0.000122348   -0.000195571   -0.000129661
      8        1          -0.000185990   -0.000227355   -0.000033579
      9        8           0.000281238    0.000316606    0.000428125
     10        6           0.000396369    0.000220823    0.000087710
     11        6          -0.000485121    0.000094364   -0.000017278
     12        6           0.000426845    0.000439944    0.000010994
     13        6           0.000174426    0.000158472    0.000010777
     14        6          -0.000581595    0.000194948   -0.000025562
     15        6           0.000210984   -0.000682804   -0.000037333
     16       17          -0.000105040    0.000042736    0.000004598
     17       17           0.000001530   -0.000040596   -0.000016875
     18        1           0.000069693   -0.000022104    0.000012366
     19        1           0.000063255   -0.000009581    0.000002083
     20        1          -0.000067147   -0.000020278    0.000031821
 -------------------------------------------------------------------
 Cartesian Forces:  Max     0.003321104 RMS     0.000706893
 Leave Link  716 at Mon Jul 11 12:50:50 2022, MaxMem=   805306368 cpu:               0.2 elap:               0.0
 (Enter /gpfs/software/gaussian16/sse4/tar/g16/l103.exe)

 GradGradGradGradGradGradGradGradGradGradGradGradGradGradGradGradGradGrad
 Berny optimization.
 FormGI is forming the generalized inverse of G from B-inverse, IUseBI=4.
 GSVD:  received Info=                   1 from GESDD.
 Internal  Forces:  Max     0.002190433 RMS     0.000343231
 Search for a local minimum.
 Step number   1 out of a maximum of  113
 All quantities printed in internal units (Hartrees-Bohrs-Radians)
 RMS Force = .34323D-03 SwitMx=.10000D-02 MixMth= 2
 Mixed Optimization -- En-DIIS/RFO-DIIS
 Second derivative matrix not updated -- first step.
 ITU=  0
     Eigenvalues ---    0.01229   0.01626   0.01795   0.01875   0.01956
     Eigenvalues ---    0.01984   0.01998   0.02073   0.02088   0.02128
     Eigenvalues ---    0.02148   0.02167   0.02201   0.02209   0.02226
     Eigenvalues ---    0.02232   0.02255   0.15972   0.15977   0.15997
     Eigenvalues ---    0.15998   0.15999   0.22369   0.23082   0.23475
     Eigenvalues ---    0.23476   0.24610   0.24984   0.24998   0.25000
     Eigenvalues ---    0.25000   0.25000   0.30931   0.31080   0.33202
     Eigenvalues ---    0.35611   0.35655   0.35696   0.35728   0.35790
     Eigenvalues ---    0.36347   0.37951   0.40710   0.41378   0.42115
     Eigenvalues ---    0.42558   0.43407   0.44177   0.45820   0.46073
     Eigenvalues ---    0.46301   0.47283   0.48077   0.96700
 RFO step:  Lambda=-4.52647600D-05 EMin= 1.22910025D-02
 Linear search not attempted -- first point.
 Iteration  1 RMS(Cart)=  0.00183367 RMS(Int)=  0.00001131
 Iteration  2 RMS(Cart)=  0.00000540 RMS(Int)=  0.00000667
 Iteration  3 RMS(Cart)=  0.00000000 RMS(Int)=  0.00000667
 ITry= 1 IFail=0 DXMaxC= 5.64D-03 DCOld= 1.00D+10 DXMaxT= 3.00D-01 DXLimC= 3.00D+00 Rises=F
 Variable       Old X    -DE/DX   Delta X   Delta X   Delta X     New X
                                 (Linear)    (Quad)   (Total)
    R1        2.65581   0.00219   0.00000   0.00517   0.00518   2.66099
    R2        2.66323  -0.00006   0.00000  -0.00018  -0.00017   2.66306
    R3        2.29990   0.00033   0.00000   0.00034   0.00034   2.30024
    R4        2.64078  -0.00055   0.00000  -0.00126  -0.00126   2.63952
    R5        2.74578  -0.00116   0.00000  -0.00337  -0.00338   2.74240
    R6        2.68340  -0.00095   0.00000  -0.00224  -0.00224   2.68116
    R7        2.04508  -0.00007   0.00000  -0.00020  -0.00020   2.04489
    R8        2.63566   0.00070   0.00000   0.00154   0.00154   2.63720
    R9        2.68437  -0.00030   0.00000  -0.00065  -0.00065   2.68371
   R10        2.04411   0.00024   0.00000   0.00066   0.00066   2.04478
   R11        2.76842  -0.00014   0.00000  -0.00040  -0.00040   2.76803
   R12        2.64830   0.00026   0.00000   0.00057   0.00057   2.64887
   R13        2.65462  -0.00004   0.00000  -0.00009  -0.00009   2.65453
   R14        2.62217  -0.00027   0.00000  -0.00057  -0.00057   2.62160
   R15        2.04559  -0.00004   0.00000  -0.00012  -0.00012   2.04547
   R16        2.62922   0.00040   0.00000   0.00085   0.00085   2.63007
   R17        3.29844  -0.00003   0.00000  -0.00011  -0.00011   3.29833
   R18        2.61605   0.00026   0.00000   0.00053   0.00053   2.61658
   R19        2.04624   0.00004   0.00000   0.00012   0.00012   2.04637
   R20        2.62983  -0.00038   0.00000  -0.00080  -0.00080   2.62903
   R21        2.04694  -0.00001   0.00000  -0.00003  -0.00003   2.04691
   R22        3.29560   0.00010   0.00000   0.00032   0.00032   3.29591
    A1        2.60109   0.00035   0.00000   0.00084   0.00079   2.60188
    A2        2.59711   0.00064   0.00000   0.00199   0.00195   2.59906
    A3        2.91303   0.00067   0.00000   0.00285   0.00285   2.91588
    A4        1.88648   0.00086   0.00000   0.00295   0.00296   1.88944
    A5        1.86411  -0.00034   0.00000  -0.00174  -0.00174   1.86237
    A6        2.21877   0.00035   0.00000   0.00194   0.00194   2.22071
    A7        2.19940  -0.00001   0.00000  -0.00029  -0.00029   2.19912
    A8        2.91472   0.00054   0.00000   0.00137   0.00136   2.91608
    A9        1.89154  -0.00067   0.00000  -0.00195  -0.00195   1.88959
   A10        1.86294  -0.00010   0.00000  -0.00030  -0.00031   1.86263
   A11        2.22016   0.00019   0.00000   0.00102   0.00102   2.22118
   A12        2.19907  -0.00010   0.00000  -0.00079  -0.00079   2.19828
   A13        1.91964   0.00025   0.00000   0.00105   0.00105   1.92069
   A14        2.18539  -0.00032   0.00000  -0.00132  -0.00132   2.18407
   A15        2.17815   0.00007   0.00000   0.00027   0.00027   2.17842
   A16        2.11401   0.00037   0.00000   0.00149   0.00149   2.11550
   A17        2.12308  -0.00026   0.00000  -0.00105  -0.00106   2.12202
   A18        2.04609  -0.00011   0.00000  -0.00043  -0.00043   2.04566
   A19        2.11763  -0.00001   0.00000  -0.00002  -0.00002   2.11761
   A20        2.08941   0.00006   0.00000   0.00036   0.00036   2.08977
   A21        2.07601  -0.00005   0.00000  -0.00034  -0.00034   2.07567
   A22        2.10408   0.00005   0.00000   0.00018   0.00018   2.10426
   A23        2.07188   0.00001   0.00000   0.00005   0.00005   2.07193
   A24        2.10716  -0.00006   0.00000  -0.00023  -0.00023   2.10693
   A25        2.12039   0.00013   0.00000   0.00057   0.00057   2.12097
   A26        2.07708  -0.00011   0.00000  -0.00058  -0.00058   2.07650
   A27        2.08555  -0.00002   0.00000  -0.00000  -0.00000   2.08555
   A28        2.10244  -0.00008   0.00000  -0.00038  -0.00038   2.10207
   A29        2.10852  -0.00003   0.00000  -0.00027  -0.00027   2.10826
   A30        2.07214   0.00011   0.00000   0.00065   0.00065   2.07279
   A31        2.07565   0.00002   0.00000   0.00007   0.00007   2.07572
   A32        2.12527  -0.00011   0.00000  -0.00041  -0.00041   2.12486
   A33        2.08226   0.00008   0.00000   0.00034   0.00034   2.08260
    D1       -2.95707   0.00020   0.00000   0.00961   0.00959  -2.94748
    D2        3.12474   0.00032   0.00000   0.01460   0.01460   3.13934
    D3        2.98979  -0.00005   0.00000  -0.00473  -0.00474   2.98505
    D4       -0.19273   0.00010   0.00000   0.00476   0.00475  -0.18798
    D5        2.99264   0.00014   0.00000   0.00689   0.00689   2.99953
    D6       -0.01117   0.00001   0.00000   0.00029   0.00029  -0.01088
    D7       -3.10899   0.00005   0.00000   0.00243   0.00243  -3.10656
    D8        0.00792   0.00001   0.00000   0.00083   0.00083   0.00876
    D9        0.01065  -0.00003   0.00000  -0.00132  -0.00132   0.00932
   D10       -3.13327  -0.00001   0.00000  -0.00055  -0.00055  -3.13383
   D11        3.10909  -0.00006   0.00000  -0.00336  -0.00336   3.10573
   D12       -0.03483  -0.00005   0.00000  -0.00259  -0.00259  -0.03742
   D13        0.15056  -0.00020   0.00000  -0.01030  -0.01030   0.14026
   D14       -2.94449  -0.00017   0.00000  -0.00864  -0.00864  -2.95314
   D15       -0.00130  -0.00003   0.00000  -0.00160  -0.00160  -0.00290
   D16       -3.09635   0.00000   0.00000   0.00006   0.00006  -3.09629
   D17       -0.00573   0.00003   0.00000   0.00182   0.00183  -0.00391
   D18        3.13818   0.00002   0.00000   0.00106   0.00106   3.13923
   D19        3.09004   0.00002   0.00000   0.00025   0.00025   3.09030
   D20       -0.04923  -0.00000   0.00000  -0.00051  -0.00051  -0.04974
   D21       -0.41097   0.00000   0.00000  -0.00002  -0.00002  -0.41099
   D22        2.73277  -0.00003   0.00000  -0.00182  -0.00182   2.73095
   D23        2.72796   0.00002   0.00000   0.00086   0.00086   2.72883
   D24       -0.41148  -0.00001   0.00000  -0.00094  -0.00094  -0.41242
   D25        3.13578  -0.00004   0.00000  -0.00200  -0.00200   3.13378
   D26       -0.02374  -0.00004   0.00000  -0.00199  -0.00199  -0.02572
   D27       -0.00786  -0.00001   0.00000  -0.00028  -0.00028  -0.00814
   D28        3.11580  -0.00001   0.00000  -0.00026  -0.00026   3.11554
   D29        3.13589   0.00004   0.00000   0.00188   0.00188   3.13777
   D30       -0.02509   0.00003   0.00000   0.00150   0.00150  -0.02359
   D31       -0.00364   0.00000   0.00000   0.00015   0.00015  -0.00350
   D32        3.11857  -0.00000   0.00000  -0.00023  -0.00023   3.11833
   D33        0.01352   0.00001   0.00000   0.00031   0.00031   0.01383
   D34       -3.14061   0.00001   0.00000   0.00046   0.00046  -3.14015
   D35       -3.11028   0.00001   0.00000   0.00029   0.00029  -3.10999
   D36        0.01877   0.00001   0.00000   0.00044   0.00044   0.01921
   D37       -0.00737  -0.00000   0.00000  -0.00020  -0.00020  -0.00757
   D38        3.13716  -0.00000   0.00000  -0.00013  -0.00013   3.13703
   D39       -3.13617  -0.00001   0.00000  -0.00035  -0.00035  -3.13652
   D40        0.00836  -0.00001   0.00000  -0.00028  -0.00028   0.00808
   D41        0.00963  -0.00000   0.00000  -0.00005  -0.00005   0.00958
   D42        3.13806   0.00000   0.00000   0.00015   0.00015   3.13821
   D43       -3.11249   0.00001   0.00000   0.00034   0.00034  -3.11215
   D44        0.01594   0.00001   0.00000   0.00054   0.00054   0.01648
   D45       -0.00402   0.00000   0.00000   0.00007   0.00007  -0.00395
   D46        3.13470  -0.00000   0.00000  -0.00000  -0.00000   3.13470
   D47       -3.13273  -0.00000   0.00000  -0.00011  -0.00011  -3.13284
   D48        0.00600  -0.00000   0.00000  -0.00019  -0.00019   0.00581
         Item               Value     Threshold  Converged?
 Maximum Force            0.002190     0.000450     NO 
 RMS     Force            0.000343     0.000300     NO 
 Maximum Displacement     0.005636     0.001800     NO 
 RMS     Displacement     0.001837     0.001200     NO 
 Predicted change in Energy=-2.263249D-05
 Lowest energy point so far.  Saving SCF results.
 GradGradGradGradGradGradGradGradGradGradGradGradGradGradGradGradGradGrad

 Leave Link  103 at Mon Jul 11 12:50:50 2022, MaxMem=   805306368 cpu:               0.2 elap:               0.1
 (Enter /gpfs/software/gaussian16/sse4/tar/g16/l202.exe)
                          Input orientation:                          
 ---------------------------------------------------------------------
 Center     Atomic      Atomic             Coordinates (Angstroms)
 Number     Number       Type             X           Y           Z
 ---------------------------------------------------------------------
      1          6           0        5.003169    0.176843    0.017937
      2          6           0        3.733896    0.712922   -0.272608
      3          6           0        2.371476    0.987001   -0.412861
      4          6           0        3.876181   -0.644849    0.219571
      5          6           0        2.601161   -1.193193    0.365141
      6          6           0        1.677145   -0.188746   -0.027459
      7          1           0        1.921797    1.897795   -0.785956
      8          1           0        2.349337   -2.173497    0.747790
      9          8           0        6.211331    0.318465    0.062103
     10          6           0        0.220959   -0.347121   -0.030464
     11          6           0       -0.630580    0.763173    0.052914
     12          6           0       -2.010070    0.616743    0.041039
     13          6           0       -0.381187   -1.613332   -0.116277
     14          6           0       -1.757827   -1.761913   -0.114510
     15          6           0       -2.586951   -0.647362   -0.038177
     16         17           0       -4.317095   -0.867498   -0.048545
     17         17           0       -3.005981    2.046261    0.146240
     18          1           0       -2.209697   -2.743855   -0.184354
     19          1           0        0.249467   -2.489260   -0.203900
     20          1           0       -0.210275    1.756389    0.145077
 ---------------------------------------------------------------------
                    Distance matrix (angstroms):
                    1          2          3          4          5
     1  C    0.000000
     2  C    1.408137   0.000000
     3  C    2.787068   1.396774   0.000000
     4  C    1.409233   1.451215   2.308039   0.000000
     5  C    2.786968   2.307181   2.326218   1.395546   0.000000
     6  C    3.346364   2.259054   1.418806   2.259383   1.420160
     7  H    3.619776   2.225119   1.082108   3.360914   3.367606
     8  H    3.619339   3.360005   3.366950   2.224194   1.082050
     9  O    1.217235   2.530871   3.926450   2.530947   3.925591
    10  C    4.811072   3.677370   2.559459   3.675841   2.556893
    11  C    5.664286   4.376887   3.046209   4.724531   3.790647
    12  C    7.027060   5.753327   4.420528   6.022578   4.964310
    13  C    5.675741   4.729673   3.798269   4.379034   3.050030
    14  C    7.034727   6.025680   4.969576   5.753390   4.422023
    15  C    7.634945   6.469810   5.234265   6.468270   5.232314
    16  Cl   9.378827   8.207703   6.950459   8.200685   6.938262
    17  Cl   8.225429   6.883253   5.509235   7.389967   6.479354
    18  H    7.784397   6.876292   5.912584   6.450341   5.084374
    19  H    5.454815   4.732857   4.078110   4.090750   2.744825
    20  H    5.448957   4.101191   2.751126   4.740318   4.080764
                    6          7          8          9         10
     6  C    0.000000
     7  H    2.233568   0.000000
     8  H    2.234299   4.371566   0.000000
     9  O    4.563345   4.649042   4.647047   0.000000
    10  C    1.464776   2.916036   2.910553   6.027945   0.000000
    11  C    2.497640   2.916453   4.241083   6.856354   1.401721
    12  C    3.774793   4.217178   5.223923   8.226837   2.431386
    13  C    2.504808   4.252084   2.918245   6.872041   1.404718
    14  C    3.779083   5.232966   4.216842   8.238121   2.433987
    15  C    4.288702   5.231234   5.226258   8.851703   2.823927
    16  Cl   6.032584   6.863992   6.839670  10.595588   4.567828
    17  Cl   5.192023   5.017372   6.844534   9.378230   4.021523
    18  H    4.654110   6.243083   4.688175   8.963942   3.417032
    19  H    2.713257   4.730933   2.326988   6.595293   2.149338
    20  H    2.715819   2.330783   4.728518   6.581150   2.154421
                   11         12         13         14         15
    11  C    0.000000
    12  C    1.387291   0.000000
    13  C    2.395536   2.766088   0.000000
    14  C    2.770338   2.397045   1.384636   0.000000
    15  C    2.413564   1.391772   2.409272   1.391222   0.000000
    16  Cl   4.032341   2.744697   4.006523   2.711859   1.744123
    17  Cl   2.701399   1.745401   4.511217   4.015976   2.732251
    18  H    3.853460   3.374059   2.150853   1.083179   2.135175
    19  H    3.379165   3.848735   1.082891   2.136880   3.386048
    20  H    1.082418   2.132810   3.384159   3.852369   3.385290
                   16         17         18         19         20
    16  Cl   0.000000
    17  Cl   3.201085   0.000000
    18  H    2.824940   4.867090   0.000000
    19  H    4.848478   5.593880   2.472385   0.000000
    20  H    4.877319   2.810694   4.935424   4.284704   0.000000
 Stoichiometry    C12H5Cl2O(1-)
 Framework group  C1[X(C12H5Cl2O)]
 Deg. of freedom    54
 Full point group                 C1      NOp   1
 RotChk:  IX=2 Diff= 3.45D-04
 Largest Abelian subgroup         C1      NOp   1
 Largest concise Abelian subgroup C1      NOp   1
                         Standard orientation:                         
 ---------------------------------------------------------------------
 Center     Atomic      Atomic             Coordinates (Angstroms)
 Number     Number       Type             X           Y           Z
 ---------------------------------------------------------------------
      1          6           0        5.003125    0.177431    0.017422
      2          6           0        3.733757    0.713319   -0.273057
      3          6           0        2.371289    0.987225   -0.413185
      4          6           0        3.876252   -0.644348    0.219346
      5          6           0        2.601310   -1.192805    0.365175
      6          6           0        1.677135   -0.188528   -0.027486
      7          1           0        1.921463    1.897905   -0.786384
      8          1           0        2.349641   -2.173069    0.748030
      9          8           0        6.211277    0.319192    0.061409
     10          6           0        0.220966   -0.347062   -0.030277
     11          6           0       -0.630683    0.763153    0.053012
     12          6           0       -2.010159    0.616572    0.041338
     13          6           0       -0.381053   -1.613354   -0.115788
     14          6           0       -1.757677   -1.762084   -0.113820
     15          6           0       -2.586913   -0.647610   -0.037579
     16         17           0       -4.317034   -0.867936   -0.047688
     17         17           0       -3.006212    2.045999    0.146412
     18          1           0       -2.209449   -2.744088   -0.183432
     19          1           0        0.249685   -2.489229   -0.203337
     20          1           0       -0.210475    1.756432    0.144945
 ---------------------------------------------------------------------
 Rotational constants (GHZ):           1.5110205           0.1936436           0.1725477
 Leave Link  202 at Mon Jul 11 12:50:50 2022, MaxMem=   805306368 cpu:               0.1 elap:               0.0
 (Enter /gpfs/software/gaussian16/sse4/tar/g16/l301.exe)
 Standard basis: 6-311+G(d,p) (5D, 7F)
 Ernie: Thresh=  0.10000D-02 Tol=  0.10000D-05 Strict=F.
 There are   391 symmetry adapted cartesian basis functions of A   symmetry.
 There are   376 symmetry adapted basis functions of A   symmetry.
   376 basis functions,   614 primitive gaussians,   391 cartesian basis functions
    60 alpha electrons       60 beta electrons
       nuclear repulsion energy      1018.5432394681 Hartrees.
 IExCor= 4336 DFT=T Ex+Corr=M062X ExCW=0 ScaHFX=  0.540000
 ScaDFX=  1.000000  1.000000  1.000000  1.000000 ScalE2=  1.000000  1.000000
 IRadAn=      5 IRanWt=     -1 IRanGd=            0 ICorTp=0 IEmpDi=  4
 NAtoms=   20 NActive=   20 NUniq=   20 SFac= 1.00D+00 NAtFMM=   60 NAOKFM=F Big=F
 Integral buffers will be    131072 words long.
 Raffenetti 2 integral format.
 Two-electron integral symmetry is turned on.
 Leave Link  301 at Mon Jul 11 12:50:50 2022, MaxMem=   805306368 cpu:               0.3 elap:               0.1
 (Enter /gpfs/software/gaussian16/sse4/tar/g16/l302.exe)
 NPDir=0 NMtPBC=     1 NCelOv=     1 NCel=       1 NClECP=     1 NCelD=      1
         NCelK=      1 NCelE2=     1 NClLst=     1 CellRange=     0.0.
 One-electron integrals computed using PRISM.
 One-electron integral symmetry used in STVInt
 NBasis=   376 RedAO= T EigKep=  1.20D-06  NBF=   376
 NBsUse=   373 1.00D-06 EigRej=  8.52D-07 NBFU=   373
 Precomputing XC quadrature grid using
 IXCGrd= 4 IRadAn=           5 IRanWt=          -1 IRanGd=           0 AccXCQ= 0.00D+00.
 Generated NRdTot=       0 NPtTot=           0 NUsed=           0 NTot=          32
 NSgBfM=   384   384   384   384   384 MxSgAt=    20 MxSgA2=    20.
 Leave Link  302 at Mon Jul 11 12:50:51 2022, MaxMem=   805306368 cpu:               3.0 elap:               0.5
 (Enter /gpfs/software/gaussian16/sse4/tar/g16/l303.exe)
 DipDrv:  MaxL=1.
 Leave Link  303 at Mon Jul 11 12:50:51 2022, MaxMem=   805306368 cpu:               0.2 elap:               0.1
 (Enter /gpfs/software/gaussian16/sse4/tar/g16/l401.exe)
 Initial guess from the checkpoint file:  "checkpoint.chk"
 B after Tr=     0.000000    0.000000   -0.000000
         Rot=    1.000000    0.000035   -0.000004   -0.000063 Ang=   0.01 deg.
 Guess basis will be translated and rotated to current coordinates.
 JPrj=2 DoOrth=T DoCkMO=T.
 Leave Link  401 at Mon Jul 11 12:50:51 2022, MaxMem=   805306368 cpu:               2.2 elap:               0.4
 (Enter /gpfs/software/gaussian16/sse4/tar/g16/l502.exe)
 Integral symmetry usage will be decided dynamically.
 Closed shell SCF:
 Using DIIS extrapolation, IDIIS=  1040.
 NGot=   805306368 LenX=   804994662 LenY=   804841340
 Requested convergence on RMS density matrix=1.00D-08 within 128 cycles.
 Requested convergence on MAX density matrix=1.00D-06.
 Requested convergence on             energy=1.00D-06.
 No special actions if energy rises.
 Fock matrices will be formed incrementally for  20 cycles.

 Cycle   1  Pass 1  IDiag  1:
 FoFJK:  IHMeth= 1 ICntrl=       0 DoSepK=F KAlg= 0 I1Cent=           0 FoldK=F
 IRaf= 840000000 NMat=       1 IRICut=       1 DoRegI=T DoRafI=F ISym2E= 0 IDoP0=0 IntGTp=1.
 FoFCou: FMM=F IPFlag=           0 FMFlag=      100000 FMFlg1=           0
         NFxFlg=           0 DoJE=F BraDBF=F KetDBF=F FulRan=T
         wScrn=  0.000000 ICntrl=         0 IOpCl=  0 I1Cent=           0 NGrid=           0
         NMat0=    1 NMatS0=      1 NMatT0=    0 NMatD0=    1 NMtDS0=    0 NMtDT0=    0
 Symmetry not used in FoFCou.
 E= -1455.79404311443    
 DIIS: error= 3.42D-04 at cycle   1 NSaved=   1.
 NSaved= 1 IEnMin= 1 EnMin= -1455.79404311443     IErMin= 1 ErrMin= 3.42D-04
 ErrMax= 3.42D-04  0.00D+00 EMaxC= 1.00D-01 BMatC= 3.23D-05 BMatP= 3.23D-05
 IDIUse=3 WtCom= 9.97D-01 WtEn= 3.42D-03
 Coeff-Com:  0.100D+01
 Coeff-En:   0.100D+01
 Coeff:      0.100D+01
 Gap=     0.413 Goal=   None    Shift=    0.000
 RMSDP=7.79D-04 MaxDP=4.12D-02              OVMax= 1.90D-03

 Cycle   2  Pass 1  IDiag  1:
 RMSU=  7.50D-04    CP:  1.00D+00
 E= -1455.79409464943     Delta-E=       -0.000051534995 Rises=F Damp=F
 DIIS: error= 6.70D-05 at cycle   2 NSaved=   2.
 NSaved= 2 IEnMin= 2 EnMin= -1455.79409464943     IErMin= 2 ErrMin= 6.70D-05
 ErrMax= 6.70D-05  0.00D+00 EMaxC= 1.00D-01 BMatC= 2.01D-06 BMatP= 3.23D-05
 IDIUse=1 WtCom= 1.00D+00 WtEn= 0.00D+00
 Coeff-Com: -0.272D-01 0.103D+01
 Coeff:     -0.272D-01 0.103D+01
 Gap=     0.211 Goal=   None    Shift=    0.000
 RMSDP=1.18D-04 MaxDP=6.93D-03 DE=-5.15D-05 OVMax= 6.34D-04

 Cycle   3  Pass 1  IDiag  1:
 RMSU=  7.04D-05    CP:  1.00D+00  1.12D+00
 E= -1455.79409565997     Delta-E=       -0.000001010538 Rises=F Damp=F
 DIIS: error= 9.12D-05 at cycle   3 NSaved=   3.
 NSaved= 3 IEnMin= 3 EnMin= -1455.79409565997     IErMin= 2 ErrMin= 6.70D-05
 ErrMax= 9.12D-05  0.00D+00 EMaxC= 1.00D-01 BMatC= 2.13D-06 BMatP= 2.01D-06
 IDIUse=1 WtCom= 1.00D+00 WtEn= 0.00D+00
 Coeff-Com: -0.684D-01 0.554D+00 0.514D+00
 Coeff:     -0.684D-01 0.554D+00 0.514D+00
 Gap=     0.212 Goal=   None    Shift=    0.000
 RMSDP=5.02D-05 MaxDP=2.28D-03 DE=-1.01D-06 OVMax= 4.81D-04

 Cycle   4  Pass 1  IDiag  1:
 RMSU=  4.84D-05    CP:  1.00D+00  1.12D+00  1.01D+00
 E= -1455.79409751504     Delta-E=       -0.000001855076 Rises=F Damp=F
 DIIS: error= 1.94D-05 at cycle   4 NSaved=   4.
 NSaved= 4 IEnMin= 4 EnMin= -1455.79409751504     IErMin= 4 ErrMin= 1.94D-05
 ErrMax= 1.94D-05  0.00D+00 EMaxC= 1.00D-01 BMatC= 7.76D-08 BMatP= 2.01D-06
 IDIUse=1 WtCom= 1.00D+00 WtEn= 0.00D+00
 Coeff-Com: -0.160D-01 0.658D-01 0.172D+00 0.778D+00
 Coeff:     -0.160D-01 0.658D-01 0.172D+00 0.778D+00
 Gap=     0.212 Goal=   None    Shift=    0.000
 RMSDP=1.72D-05 MaxDP=7.49D-04 DE=-1.86D-06 OVMax= 1.18D-04

 Cycle   5  Pass 1  IDiag  1:
 RMSU=  1.50D-05    CP:  1.00D+00  1.12D+00  1.07D+00  9.08D-01
 E= -1455.79409758522     Delta-E=       -0.000000070179 Rises=F Damp=F
 DIIS: error= 1.15D-05 at cycle   5 NSaved=   5.
 NSaved= 5 IEnMin= 5 EnMin= -1455.79409758522     IErMin= 5 ErrMin= 1.15D-05
 ErrMax= 1.15D-05  0.00D+00 EMaxC= 1.00D-01 BMatC= 2.58D-08 BMatP= 7.76D-08
 IDIUse=1 WtCom= 1.00D+00 WtEn= 0.00D+00
 Coeff-Com:  0.732D-03-0.431D-01 0.253D-01 0.445D+00 0.572D+00
 Coeff:      0.732D-03-0.431D-01 0.253D-01 0.445D+00 0.572D+00
 Gap=     0.212 Goal=   None    Shift=    0.000
 RMSDP=8.52D-06 MaxDP=4.33D-04 DE=-7.02D-08 OVMax= 5.33D-05

 Cycle   6  Pass 1  IDiag  1:
 RMSU=  4.40D-06    CP:  1.00D+00  1.12D+00  1.09D+00  9.25D-01  7.43D-01
 E= -1455.79409761312     Delta-E=       -0.000000027897 Rises=F Damp=F
 DIIS: error= 1.67D-06 at cycle   6 NSaved=   6.
 NSaved= 6 IEnMin= 6 EnMin= -1455.79409761312     IErMin= 6 ErrMin= 1.67D-06
 ErrMax= 1.67D-06  0.00D+00 EMaxC= 1.00D-01 BMatC= 7.51D-10 BMatP= 2.58D-08
 IDIUse=1 WtCom= 1.00D+00 WtEn= 0.00D+00
 Coeff-Com:  0.180D-02-0.224D-01-0.967D-02 0.690D-01 0.170D+00 0.791D+00
 Coeff:      0.180D-02-0.224D-01-0.967D-02 0.690D-01 0.170D+00 0.791D+00
 Gap=     0.212 Goal=   None    Shift=    0.000
 RMSDP=2.07D-06 MaxDP=8.69D-05 DE=-2.79D-08 OVMax= 2.14D-05

 Cycle   7  Pass 1  IDiag  1:
 RMSU=  1.46D-06    CP:  1.00D+00  1.12D+00  1.10D+00  9.51D-01  7.84D-01
                    CP:  9.87D-01
 E= -1455.79409761436     Delta-E=       -0.000000001245 Rises=F Damp=F
 DIIS: error= 7.24D-07 at cycle   7 NSaved=   7.
 NSaved= 7 IEnMin= 7 EnMin= -1455.79409761436     IErMin= 7 ErrMin= 7.24D-07
 ErrMax= 7.24D-07  0.00D+00 EMaxC= 1.00D-01 BMatC= 1.53D-10 BMatP= 7.51D-10
 IDIUse=1 WtCom= 1.00D+00 WtEn= 0.00D+00
 Coeff-Com:  0.655D-03-0.406D-02-0.698D-02-0.253D-01-0.154D-02 0.318D+00
 Coeff-Com:  0.719D+00
 Coeff:      0.655D-03-0.406D-02-0.698D-02-0.253D-01-0.154D-02 0.318D+00
 Coeff:      0.719D+00
 Gap=     0.212 Goal=   None    Shift=    0.000
 RMSDP=7.63D-07 MaxDP=5.55D-05 DE=-1.24D-09 OVMax= 9.13D-06

 Cycle   8  Pass 1  IDiag  1:
 RMSU=  5.09D-07    CP:  1.00D+00  1.12D+00  1.10D+00  9.45D-01  7.97D-01
                    CP:  1.08D+00  9.06D-01
 E= -1455.79409761458     Delta-E=       -0.000000000213 Rises=F Damp=F
 DIIS: error= 2.69D-07 at cycle   8 NSaved=   8.
 NSaved= 8 IEnMin= 8 EnMin= -1455.79409761458     IErMin= 8 ErrMin= 2.69D-07
 ErrMax= 2.69D-07  0.00D+00 EMaxC= 1.00D-01 BMatC= 2.80D-11 BMatP= 1.53D-10
 IDIUse=1 WtCom= 1.00D+00 WtEn= 0.00D+00
 Coeff-Com: -0.800D-04 0.289D-02-0.763D-03-0.236D-01-0.341D-01-0.200D-01
 Coeff-Com:  0.313D+00 0.763D+00
 Coeff:     -0.800D-04 0.289D-02-0.763D-03-0.236D-01-0.341D-01-0.200D-01
 Coeff:      0.313D+00 0.763D+00
 Gap=     0.212 Goal=   None    Shift=    0.000
 RMSDP=3.76D-07 MaxDP=2.90D-05 DE=-2.13D-10 OVMax= 4.32D-06

 Cycle   9  Pass 1  IDiag  1:
 RMSU=  2.34D-07    CP:  1.00D+00  1.12D+00  1.09D+00  9.43D-01  7.91D-01
                    CP:  1.10D+00  1.00D+00  9.81D-01
 E= -1455.79409761460     Delta-E=       -0.000000000020 Rises=F Damp=F
 DIIS: error= 1.20D-07 at cycle   9 NSaved=   9.
 NSaved= 9 IEnMin= 9 EnMin= -1455.79409761460     IErMin= 9 ErrMin= 1.20D-07
 ErrMax= 1.20D-07  0.00D+00 EMaxC= 1.00D-01 BMatC= 4.07D-12 BMatP= 2.80D-11
 IDIUse=1 WtCom= 1.00D+00 WtEn= 0.00D+00
 Coeff-Com: -0.106D-03 0.184D-02 0.366D-03-0.886D-02-0.162D-01-0.414D-01
 Coeff-Com:  0.803D-01 0.364D+00 0.620D+00
 Coeff:     -0.106D-03 0.184D-02 0.366D-03-0.886D-02-0.162D-01-0.414D-01
 Coeff:      0.803D-01 0.364D+00 0.620D+00
 Gap=     0.212 Goal=   None    Shift=    0.000
 RMSDP=1.68D-07 MaxDP=1.15D-05 DE=-2.05D-11 OVMax= 9.78D-07

 Cycle  10  Pass 1  IDiag  1:
 RMSU=  8.49D-08    CP:  1.00D+00  1.12D+00  1.09D+00  9.41D-01  7.95D-01
                    CP:  1.11D+00  9.98D-01  1.10D+00  8.17D-01
 E= -1455.79409761461     Delta-E=       -0.000000000016 Rises=F Damp=F
 DIIS: error= 4.01D-08 at cycle  10 NSaved=  10.
 NSaved=10 IEnMin=10 EnMin= -1455.79409761461     IErMin=10 ErrMin= 4.01D-08
 ErrMax= 4.01D-08  0.00D+00 EMaxC= 1.00D-01 BMatC= 5.06D-13 BMatP= 4.07D-12
 IDIUse=1 WtCom= 1.00D+00 WtEn= 0.00D+00
 Coeff-Com: -0.329D-04 0.321D-03 0.275D-03-0.995D-04-0.139D-02-0.136D-01
 Coeff-Com: -0.171D-01 0.207D-01 0.262D+00 0.749D+00
 Coeff:     -0.329D-04 0.321D-03 0.275D-03-0.995D-04-0.139D-02-0.136D-01
 Coeff:     -0.171D-01 0.207D-01 0.262D+00 0.749D+00
 Gap=     0.212 Goal=   None    Shift=    0.000
 RMSDP=5.71D-08 MaxDP=2.99D-06 DE=-1.59D-11 OVMax= 4.68D-07

 Cycle  11  Pass 1  IDiag  1:
 RMSU=  2.30D-08    CP:  1.00D+00  1.12D+00  1.09D+00  9.42D-01  7.93D-01
                    CP:  1.10D+00  1.01D+00  1.10D+00  9.06D-01  1.07D+00
 E= -1455.79409761462     Delta-E=       -0.000000000005 Rises=F Damp=F
 DIIS: error= 1.60D-08 at cycle  11 NSaved=  11.
 NSaved=11 IEnMin=11 EnMin= -1455.79409761462     IErMin=11 ErrMin= 1.60D-08
 ErrMax= 1.60D-08  0.00D+00 EMaxC= 1.00D-01 BMatC= 7.96D-14 BMatP= 5.06D-13
 IDIUse=1 WtCom= 1.00D+00 WtEn= 0.00D+00
 Coeff-Com:  0.902D-06-0.128D-03 0.693D-04 0.124D-02 0.178D-02-0.811D-04
 Coeff-Com: -0.191D-01-0.452D-01 0.262D-01 0.330D+00 0.705D+00
 Coeff:      0.902D-06-0.128D-03 0.693D-04 0.124D-02 0.178D-02-0.811D-04
 Coeff:     -0.191D-01-0.452D-01 0.262D-01 0.330D+00 0.705D+00
 Gap=     0.212 Goal=   None    Shift=    0.000
 RMSDP=2.32D-08 MaxDP=1.23D-06 DE=-5.46D-12 OVMax= 1.80D-07

 Cycle  12  Pass 1  IDiag  1:
 RMSU=  1.14D-08    CP:  1.00D+00  1.12D+00  1.09D+00  9.42D-01  7.93D-01
                    CP:  1.10D+00  1.00D+00  1.11D+00  9.52D-01  1.08D+00
                    CP:  9.87D-01
 E= -1455.79409761465     Delta-E=       -0.000000000028 Rises=F Damp=F
 DIIS: error= 5.96D-09 at cycle  12 NSaved=  12.
 NSaved=12 IEnMin=12 EnMin= -1455.79409761465     IErMin=12 ErrMin= 5.96D-09
 ErrMax= 5.96D-09  0.00D+00 EMaxC= 1.00D-01 BMatC= 1.19D-14 BMatP= 7.96D-14
 IDIUse=1 WtCom= 1.00D+00 WtEn= 0.00D+00
 Coeff-Com:  0.495D-05-0.101D-03-0.102D-04 0.546D-03 0.970D-03 0.189D-02
 Coeff-Com: -0.578D-02-0.228D-01-0.230D-01 0.457D-01 0.317D+00 0.686D+00
 Coeff:      0.495D-05-0.101D-03-0.102D-04 0.546D-03 0.970D-03 0.189D-02
 Coeff:     -0.578D-02-0.228D-01-0.230D-01 0.457D-01 0.317D+00 0.686D+00
 Gap=     0.212 Goal=   None    Shift=    0.000
 RMSDP=8.11D-09 MaxDP=4.34D-07 DE=-2.82D-11 OVMax= 7.38D-08

 SCF Done:  E(RM062X) =  -1455.79409761     A.U. after   12 cycles
            NFock= 12  Conv=0.81D-08     -V/T= 2.0027
 KE= 1.451823713806D+03 PE=-5.485845876534D+03 EE= 1.559684825645D+03
 Leave Link  502 at Mon Jul 11 12:54:04 2022, MaxMem=   805306368 cpu:            1151.4 elap:             192.4
 (Enter /gpfs/software/gaussian16/sse4/tar/g16/l701.exe)
 ... and contract with generalized density number  0.
 Compute integral first derivatives.
 Leave Link  701 at Mon Jul 11 12:54:04 2022, MaxMem=   805306368 cpu:               1.2 elap:               0.2
 (Enter /gpfs/software/gaussian16/sse4/tar/g16/l702.exe)
 L702 exits ... SP integral derivatives will be done elsewhere.
 Leave Link  702 at Mon Jul 11 12:54:04 2022, MaxMem=   805306368 cpu:               0.1 elap:               0.0
 (Enter /gpfs/software/gaussian16/sse4/tar/g16/l703.exe)
 Integral derivatives from FoFJK, PRISM(SPDF).
 Compute integral first derivatives, UseDBF=F ICtDFT=           0.
 Calling FoFJK, ICntrl=      2127 FMM=F ISym2X=0 I1Cent= 0 IOpClX= 0 NMat=1 NMatS=1 NMatT=0.
 FoFJK:  IHMeth= 1 ICntrl=    2127 DoSepK=F KAlg= 0 I1Cent=           0 FoldK=F
 IRaf=         0 NMat=       1 IRICut=       1 DoRegI=T DoRafI=F ISym2E= 0 IDoP0=0 IntGTp=1.
 FoFCou: FMM=F IPFlag=           0 FMFlag=      100000 FMFlg1=         800
         NFxFlg=           0 DoJE=F BraDBF=F KetDBF=F FulRan=T
         wScrn=  0.000000 ICntrl=      2127 IOpCl=  0 I1Cent=           0 NGrid=           0
         NMat0=    1 NMatS0=      1 NMatT0=    0 NMatD0=    1 NMtDS0=    0 NMtDT0=    0
 Symmetry not used in FoFCou.
 Leave Link  703 at Mon Jul 11 12:54:34 2022, MaxMem=   805306368 cpu:             178.6 elap:              29.8
 (Enter /gpfs/software/gaussian16/sse4/tar/g16/l716.exe)
 Dipole        =-5.51749712D+00-5.57967440D-01-4.38082564D-02
 ***** Axes restored to original set *****
 -------------------------------------------------------------------
 Center     Atomic                   Forces (Hartrees/Bohr)
 Number     Number              X              Y              Z
 -------------------------------------------------------------------
      1        6           0.000793479   -0.000379982   -0.000416589
      2        6          -0.000457720   -0.000735338    0.000521211
      3        6           0.000187754    0.000644959   -0.000242366
      4        6           0.000175475    0.001451030    0.000454384
      5        6          -0.000488671   -0.000597861   -0.000240649
      6        6           0.000230474   -0.000349521    0.000142333
      7        1          -0.000044590   -0.000091710   -0.000083109
      8        1          -0.000053444   -0.000022067   -0.000100120
      9        8          -0.000291101    0.000042477   -0.000061599
     10        6           0.000030576   -0.000034265    0.000015807
     11        6          -0.000149008   -0.000010307    0.000000354
     12        6           0.000140848    0.000131401    0.000010202
     13        6           0.000065369    0.000071507    0.000000757
     14        6          -0.000216935    0.000079543    0.000004391
     15        6           0.000087339   -0.000220514   -0.000018444
     16       17          -0.000039340    0.000019359   -0.000000010
     17       17          -0.000010483   -0.000006092   -0.000005430
     18        1           0.000037283   -0.000012095    0.000003461
     19        1           0.000001256    0.000005039    0.000002938
     20        1           0.000001439    0.000014437    0.000012477
 -------------------------------------------------------------------
 Cartesian Forces:  Max     0.001451030 RMS     0.000315652
 Leave Link  716 at Mon Jul 11 12:54:34 2022, MaxMem=   805306368 cpu:               0.1 elap:               0.0
 (Enter /gpfs/software/gaussian16/sse4/tar/g16/l103.exe)

 GradGradGradGradGradGradGradGradGradGradGradGradGradGradGradGradGradGrad
 Berny optimization.
 Using GEDIIS/GDIIS optimizer.
 FormGI is forming the generalized inverse of G from B-inverse, IUseBI=4.
 GSVD:  received Info=                   1 from GESDD.
 Internal  Forces:  Max     0.000620260 RMS     0.000125388
 Search for a local minimum.
 Step number   2 out of a maximum of  113
 All quantities printed in internal units (Hartrees-Bohrs-Radians)
 RMS Force = .12539D-03 SwitMx=.10000D-02 MixMth= 2
 Mixed Optimization -- En-DIIS/RFO-DIIS
 Swapping is turned off.
 Update second derivatives using D2CorX and points    1    2
 DE= -2.83D-05 DEPred=-2.26D-05 R= 1.25D+00
 TightC=F SS=  1.41D+00  RLast= 2.70D-02 DXNew= 5.0454D-01 8.0928D-02
 Trust test= 1.25D+00 RLast= 2.70D-02 DXMaxT set to 3.00D-01
 ITU=  1  0
     Eigenvalues ---    0.01226   0.01626   0.01715   0.01800   0.01900
     Eigenvalues ---    0.01976   0.02010   0.02072   0.02087   0.02114
     Eigenvalues ---    0.02148   0.02167   0.02201   0.02209   0.02226
     Eigenvalues ---    0.02232   0.02255   0.15653   0.15974   0.15994
     Eigenvalues ---    0.15997   0.16003   0.20713   0.22401   0.23473
     Eigenvalues ---    0.23751   0.24608   0.24848   0.24998   0.25000
     Eigenvalues ---    0.25000   0.25242   0.29545   0.30932   0.31095
     Eigenvalues ---    0.35611   0.35656   0.35698   0.35726   0.35822
     Eigenvalues ---    0.36375   0.37927   0.40752   0.41738   0.42114
     Eigenvalues ---    0.42546   0.42769   0.44896   0.45818   0.46295
     Eigenvalues ---    0.47085   0.48069   0.48806   0.97720
 En-DIIS/RFO-DIIS/Sim-DIIS IScMMF=       -3 using points:     2    1
 RFO step:  Lambda=-1.02026873D-05.
 NNeg= 0 NGDIIS= 2 SimSw=  2.50D-03 Rises=F DC= -2.83D-05 SmlDif=  1.00D-05
 NRisDI= 0 DoIntr=F SqrtH=F CThrHd= 10.0 CDAdj=  3.0
 RMS Error=  0.1625291787D-02 NUsed= 2 OKEnD=T EnDIS=F
 InvSVX:  RCond= 1.82D-04 Info=           0 Equed=N FErr=  2.49D-15 BErr=  6.01D-17
 DidBck=F Rises=F RFO-DIIS coefs:    1.46982   -0.46982
 Iteration  1 RMS(Cart)=  0.00134876 RMS(Int)=  0.00000869
 Iteration  2 RMS(Cart)=  0.00000780 RMS(Int)=  0.00000403
 Iteration  3 RMS(Cart)=  0.00000000 RMS(Int)=  0.00000403
 ITry= 1 IFail=0 DXMaxC= 8.63D-03 DCOld= 1.00D+10 DXMaxT= 3.00D-01 DXLimC= 3.00D+00 Rises=F
 Variable       Old X    -DE/DX   Delta X   Delta X   Delta X     New X
                                 (Linear)    (Quad)   (Total)
    R1        2.66099   0.00032   0.00243  -0.00065   0.00179   2.66279
    R2        2.66306   0.00002  -0.00008   0.00016   0.00009   2.66315
    R3        2.30024  -0.00029   0.00016  -0.00050  -0.00034   2.29990
    R4        2.63952  -0.00006  -0.00059   0.00018  -0.00041   2.63911
    R5        2.74240  -0.00062  -0.00159  -0.00132  -0.00292   2.73948
    R6        2.68116   0.00031  -0.00105   0.00176   0.00071   2.68186
    R7        2.04489  -0.00003  -0.00009  -0.00005  -0.00014   2.04475
    R8        2.63720   0.00052   0.00072   0.00099   0.00172   2.63891
    R9        2.68371  -0.00013  -0.00031  -0.00008  -0.00039   2.68333
   R10        2.04478  -0.00000   0.00031  -0.00022   0.00009   2.04487
   R11        2.76803   0.00005  -0.00019   0.00030   0.00011   2.76814
   R12        2.64887   0.00006   0.00027  -0.00002   0.00025   2.64912
   R13        2.65453  -0.00003  -0.00004  -0.00007  -0.00011   2.65442
   R14        2.62160  -0.00009  -0.00027  -0.00007  -0.00034   2.62126
   R15        2.04547   0.00002  -0.00005   0.00009   0.00004   2.04551
   R16        2.63007   0.00011   0.00040   0.00004   0.00044   2.63050
   R17        3.29833   0.00000  -0.00005   0.00004  -0.00001   3.29832
   R18        2.61658   0.00009   0.00025   0.00009   0.00034   2.61692
   R19        2.04637  -0.00000   0.00006  -0.00005   0.00000   2.04637
   R20        2.62903  -0.00013  -0.00038  -0.00010  -0.00048   2.62855
   R21        2.04691  -0.00001  -0.00001  -0.00001  -0.00002   2.04689
   R22        3.29591   0.00004   0.00015   0.00005   0.00020   3.29612
    A1        2.60188   0.00007   0.00037  -0.00012   0.00023   2.60212
    A2        2.59906   0.00028   0.00091   0.00058   0.00147   2.60053
    A3        2.91588   0.00030   0.00134   0.00049   0.00183   2.91771
    A4        1.88944   0.00021   0.00139  -0.00000   0.00139   1.89082
    A5        1.86237  -0.00018  -0.00082  -0.00054  -0.00136   1.86101
    A6        2.22071   0.00016   0.00091   0.00044   0.00135   2.22206
    A7        2.19912   0.00002  -0.00013   0.00002  -0.00012   2.19900
    A8        2.91608   0.00038   0.00064   0.00131   0.00195   2.91803
    A9        1.88959   0.00010  -0.00092   0.00123   0.00032   1.88991
   A10        1.86263  -0.00025  -0.00014  -0.00118  -0.00132   1.86130
   A11        2.22118   0.00018   0.00048   0.00082   0.00130   2.22249
   A12        2.19828   0.00006  -0.00037   0.00038   0.00001   2.19829
   A13        1.92069   0.00011   0.00049   0.00049   0.00098   1.92167
   A14        2.18407  -0.00011  -0.00062  -0.00030  -0.00092   2.18315
   A15        2.17842   0.00001   0.00013  -0.00019  -0.00006   2.17837
   A16        2.11550   0.00002   0.00070  -0.00039   0.00031   2.11581
   A17        2.12202   0.00002  -0.00050   0.00047  -0.00003   2.12199
   A18        2.04566  -0.00004  -0.00020  -0.00007  -0.00028   2.04538
   A19        2.11761   0.00001  -0.00001   0.00008   0.00007   2.11768
   A20        2.08977  -0.00000   0.00017  -0.00012   0.00005   2.08982
   A21        2.07567  -0.00001  -0.00016   0.00003  -0.00012   2.07555
   A22        2.10426   0.00001   0.00009  -0.00003   0.00006   2.10432
   A23        2.07193   0.00001   0.00002   0.00007   0.00009   2.07202
   A24        2.10693  -0.00002  -0.00011  -0.00004  -0.00015   2.10678
   A25        2.12097   0.00004   0.00027   0.00003   0.00030   2.12127
   A26        2.07650  -0.00002  -0.00027   0.00005  -0.00023   2.07627
   A27        2.08555  -0.00001  -0.00000  -0.00008  -0.00008   2.08547
   A28        2.10207  -0.00002  -0.00018  -0.00001  -0.00018   2.10188
   A29        2.10826  -0.00003  -0.00013  -0.00017  -0.00030   2.10796
   A30        2.07279   0.00005   0.00030   0.00018   0.00048   2.07327
   A31        2.07572   0.00000   0.00003  -0.00001   0.00003   2.07575
   A32        2.12486  -0.00004  -0.00019  -0.00010  -0.00029   2.12457
   A33        2.08260   0.00004   0.00016   0.00010   0.00026   2.08286
    D1       -2.94748  -0.00000   0.00451  -0.00287   0.00163  -2.94585
    D2        3.13934   0.00005   0.00686  -0.00282   0.00404  -3.13980
    D3        2.98505   0.00007  -0.00223   0.00553   0.00330   2.98836
    D4       -0.18798   0.00002   0.00223  -0.00035   0.00187  -0.18611
    D5        2.99953   0.00006   0.00324   0.00147   0.00470   3.00423
    D6       -0.01088  -0.00001   0.00014  -0.00034  -0.00019  -0.01108
    D7       -3.10656   0.00004   0.00114   0.00149   0.00263  -3.10393
    D8        0.00876   0.00002   0.00039   0.00072   0.00110   0.00986
    D9        0.00932  -0.00001  -0.00062  -0.00015  -0.00077   0.00855
   D10       -3.13383  -0.00001  -0.00026  -0.00033  -0.00059  -3.13442
   D11        3.10573  -0.00004  -0.00158  -0.00193  -0.00350   3.10223
   D12       -0.03742  -0.00004  -0.00122  -0.00211  -0.00332  -0.04074
   D13        0.14026  -0.00010  -0.00484  -0.00317  -0.00801   0.13224
   D14       -2.95314  -0.00010  -0.00406  -0.00375  -0.00781  -2.96095
   D15       -0.00290  -0.00002  -0.00075  -0.00079  -0.00153  -0.00443
   D16       -3.09629  -0.00002   0.00003  -0.00136  -0.00133  -3.09762
   D17       -0.00391   0.00002   0.00086   0.00059   0.00145  -0.00246
   D18        3.13923   0.00002   0.00050   0.00077   0.00127   3.14050
   D19        3.09030   0.00002   0.00012   0.00117   0.00129   3.09159
   D20       -0.04974   0.00002  -0.00024   0.00136   0.00112  -0.04863
   D21       -0.41099  -0.00001  -0.00001  -0.00131  -0.00132  -0.41230
   D22        2.73095  -0.00001  -0.00086  -0.00084  -0.00170   2.72925
   D23        2.72883  -0.00001   0.00041  -0.00151  -0.00111   2.72772
   D24       -0.41242  -0.00001  -0.00044  -0.00105  -0.00149  -0.41391
   D25        3.13378  -0.00001  -0.00094   0.00025  -0.00069   3.13309
   D26       -0.02572  -0.00001  -0.00093   0.00013  -0.00080  -0.02652
   D27       -0.00814  -0.00000  -0.00013  -0.00020  -0.00033  -0.00847
   D28        3.11554  -0.00001  -0.00012  -0.00031  -0.00044   3.11511
   D29        3.13777   0.00001   0.00088  -0.00025   0.00064   3.13840
   D30       -0.02359   0.00000   0.00071  -0.00025   0.00045  -0.02313
   D31       -0.00350   0.00000   0.00007   0.00020   0.00027  -0.00323
   D32        3.11833   0.00000  -0.00011   0.00020   0.00009   3.11842
   D33        0.01383   0.00000   0.00015  -0.00001   0.00014   0.01397
   D34       -3.14015   0.00000   0.00022   0.00004   0.00025  -3.13990
   D35       -3.10999   0.00000   0.00014   0.00011   0.00024  -3.10975
   D36        0.01921   0.00000   0.00021   0.00016   0.00036   0.01957
   D37       -0.00757   0.00000  -0.00009   0.00022   0.00012  -0.00745
   D38        3.13703   0.00000  -0.00006   0.00010   0.00004   3.13707
   D39       -3.13652   0.00000  -0.00017   0.00017   0.00000  -3.13652
   D40        0.00808  -0.00000  -0.00013   0.00005  -0.00008   0.00800
   D41        0.00958  -0.00000  -0.00002   0.00000  -0.00002   0.00956
   D42        3.13821  -0.00000   0.00007  -0.00008  -0.00001   3.13820
   D43       -3.11215   0.00000   0.00016   0.00000   0.00016  -3.11199
   D44        0.01648   0.00000   0.00025  -0.00008   0.00018   0.01665
   D45       -0.00395  -0.00000   0.00003  -0.00021  -0.00018  -0.00413
   D46        3.13470  -0.00000  -0.00000  -0.00010  -0.00010   3.13460
   D47       -3.13284  -0.00000  -0.00005  -0.00013  -0.00019  -3.13303
   D48        0.00581  -0.00000  -0.00009  -0.00002  -0.00010   0.00571
         Item               Value     Threshold  Converged?
 Maximum Force            0.000620     0.000450     NO 
 RMS     Force            0.000125     0.000300     YES
 Maximum Displacement     0.008632     0.001800     NO 
 RMS     Displacement     0.001356     0.001200     NO 
 Predicted change in Energy=-5.101640D-06
 Lowest energy point so far.  Saving SCF results.
 GradGradGradGradGradGradGradGradGradGradGradGradGradGradGradGradGradGrad

 Leave Link  103 at Mon Jul 11 12:54:34 2022, MaxMem=   805306368 cpu:               0.2 elap:               0.0
 (Enter /gpfs/software/gaussian16/sse4/tar/g16/l202.exe)
                          Input orientation:                          
 ---------------------------------------------------------------------
 Center     Atomic      Atomic             Coordinates (Angstroms)
 Number     Number       Type             X           Y           Z
 ---------------------------------------------------------------------
      1          6           0        5.003961    0.177031    0.017534
      2          6           0        3.733173    0.712113   -0.272823
      3          6           0        2.371192    0.986747   -0.414072
      4          6           0        3.876285   -0.643401    0.220777
      5          6           0        2.601067   -1.193684    0.365998
      6          6           0        1.677499   -0.189326   -0.027141
      7          1           0        1.920967    1.895800   -0.790524
      8          1           0        2.348940   -2.174024    0.748488
      9          8           0        6.211723    0.320145    0.062801
     10          6           0        0.221204   -0.347258   -0.029812
     11          6           0       -0.630390    0.763109    0.054216
     12          6           0       -2.009714    0.616869    0.041821
     13          6           0       -0.381295   -1.613183   -0.116402
     14          6           0       -1.758116   -1.761764   -0.115100
     15          6           0       -2.586888   -0.647291   -0.038431
     16         17           0       -4.317236   -0.866629   -0.049497
     17         17           0       -3.005618    2.046349    0.147490
     18          1           0       -2.209684   -2.743786   -0.185577
     19          1           0        0.249300   -2.489113   -0.204456
     20          1           0       -0.210112    1.756263    0.147411
 ---------------------------------------------------------------------
                    Distance matrix (angstroms):
                    1          2          3          4          5
     1  C    0.000000
     2  C    1.409085   0.000000
     3  C    2.788080   1.396555   0.000000
     4  C    1.409279   1.449669   2.307752   0.000000
     5  C    2.788222   2.306907   2.327150   1.396454   0.000000
     6  C    3.346873   2.258040   1.419180   2.258829   1.419955
     7  H    3.621046   2.225583   1.082033   3.360586   3.368232
     8  H    3.620896   3.359905   3.367864   2.225774   1.082096
     9  O    1.217054   2.531697   3.927014   2.531333   3.926887
    10  C    4.811640   3.676309   2.559233   3.675611   2.556726
    11  C    5.664869   4.376099   3.046113   4.723996   3.790588
    12  C    7.027495   5.752289   4.420067   6.022068   4.964121
    13  C    5.676600   4.728670   3.797951   4.379630   3.050111
    14  C    7.035780   6.024882   4.969395   5.754132   4.422290
    15  C    7.635681   6.468855   5.233903   6.468370   5.232302
    16  Cl   9.379682   8.206789   6.950036   8.201017   6.938481
    17  Cl   8.225849   6.882452   5.508920   7.389230   6.479234
    18  H    7.785185   6.875202   5.912150   6.451029   5.084327
    19  H    5.455676   4.731796   4.077740   4.091760   2.744879
    20  H    5.449532   4.100774   2.751463   4.739453   4.080771
                    6          7          8          9         10
     6  C    0.000000
     7  H    2.233781   0.000000
     8  H    2.234157   4.372091   0.000000
     9  O    4.563643   4.649886   4.648886   0.000000
    10  C    1.464836   2.915336   2.910341   6.028294   0.000000
    11  C    2.498020   2.916505   4.240892   6.856442   1.401852
    12  C    3.774950   4.216482   5.223632   8.226817   2.431392
    13  C    2.504790   4.250625   2.918349   6.872973   1.404659
    14  C    3.779385   5.231598   4.217067   8.239195   2.434298
    15  C    4.288923   5.230077   5.226141   8.852216   2.824088
    16  Cl   6.032918   6.862603   6.839881  10.596227   4.568104
    17  Cl   5.192333   5.017347   6.844270   9.377970   4.021588
    18  H    4.654091   6.241314   4.688088   8.964902   3.417137
    19  H    2.712971   4.729207   2.327203   6.596502   2.149146
    20  H    2.716406   2.332529   4.728339   6.581000   2.154586
                   11         12         13         14         15
    11  C    0.000000
    12  C    1.387110   0.000000
    13  C    2.395396   2.765848   0.000000
    14  C    2.770454   2.397044   1.384816   0.000000
    15  C    2.413647   1.392002   2.409080   1.390967   0.000000
    16  Cl   4.032324   2.744770   4.006676   2.711949   1.744230
    17  Cl   2.701317   1.745395   4.510974   4.015836   2.732325
    18  H    3.853567   3.374271   2.150827   1.083166   2.135235
    19  H    3.379010   3.848496   1.082893   2.136994   3.385828
    20  H    1.082439   2.132589   3.384090   3.852498   3.385361
                   16         17         18         19         20
    16  Cl   0.000000
    17  Cl   3.200717   0.000000
    18  H    2.825600   4.867221   0.000000
    19  H    4.848683   5.593637   2.472209   0.000000
    20  H    4.877172   2.810516   4.935545   4.284633   0.000000
 Stoichiometry    C12H5Cl2O(1-)
 Framework group  C1[X(C12H5Cl2O)]
 Deg. of freedom    54
 Full point group                 C1      NOp   1
 RotChk:  IX=2 Diff= 4.93D-04
 Largest Abelian subgroup         C1      NOp   1
 Largest concise Abelian subgroup C1      NOp   1
                         Standard orientation:                         
 ---------------------------------------------------------------------
 Center     Atomic      Atomic             Coordinates (Angstroms)
 Number     Number       Type             X           Y           Z
 ---------------------------------------------------------------------
      1          6           0        5.003843    0.177285    0.016598
      2          6           0        3.732963    0.712107   -0.273832
      3          6           0        2.370935    0.986552   -0.415002
      4          6           0        3.876271   -0.643136    0.220454
      5          6           0        2.601123   -1.193451    0.366172
      6          6           0        1.677405   -0.189377   -0.027342
      7          1           0        1.920571    1.895369   -0.791856
      8          1           0        2.349142   -2.173611    0.749217
      9          8           0        6.211601    0.320526    0.061591
     10          6           0        0.221123   -0.347434   -0.029692
     11          6           0       -0.630552    0.762904    0.053895
     12          6           0       -2.009865    0.616541    0.041802
     13          6           0       -0.381283   -1.613455   -0.115521
     14          6           0       -1.758091   -1.762152   -0.113915
     15          6           0       -2.586945   -0.647710   -0.037694
     16         17           0       -4.317276   -0.867200   -0.048363
     17         17           0       -3.005873    2.045992    0.146886
     18          1           0       -2.209587   -2.744250   -0.183804
     19          1           0        0.249373   -2.489377   -0.203219
     20          1           0       -0.210342    1.756143    0.146501
 ---------------------------------------------------------------------
 Rotational constants (GHZ):           1.5110639           0.1936347           0.1725479
 Leave Link  202 at Mon Jul 11 12:54:34 2022, MaxMem=   805306368 cpu:               0.1 elap:               0.0
 (Enter /gpfs/software/gaussian16/sse4/tar/g16/l301.exe)
 Standard basis: 6-311+G(d,p) (5D, 7F)
 Ernie: Thresh=  0.10000D-02 Tol=  0.10000D-05 Strict=F.
 There are   391 symmetry adapted cartesian basis functions of A   symmetry.
 There are   376 symmetry adapted basis functions of A   symmetry.
   376 basis functions,   614 primitive gaussians,   391 cartesian basis functions
    60 alpha electrons       60 beta electrons
       nuclear repulsion energy      1018.5334248873 Hartrees.
 IExCor= 4336 DFT=T Ex+Corr=M062X ExCW=0 ScaHFX=  0.540000
 ScaDFX=  1.000000  1.000000  1.000000  1.000000 ScalE2=  1.000000  1.000000
 IRadAn=      5 IRanWt=     -1 IRanGd=            0 ICorTp=0 IEmpDi=  4
 NAtoms=   20 NActive=   20 NUniq=   20 SFac= 1.00D+00 NAtFMM=   60 NAOKFM=F Big=F
 Integral buffers will be    131072 words long.
 Raffenetti 2 integral format.
 Two-electron integral symmetry is turned on.
 Leave Link  301 at Mon Jul 11 12:54:34 2022, MaxMem=   805306368 cpu:               0.3 elap:               0.1
 (Enter /gpfs/software/gaussian16/sse4/tar/g16/l302.exe)
 NPDir=0 NMtPBC=     1 NCelOv=     1 NCel=       1 NClECP=     1 NCelD=      1
         NCelK=      1 NCelE2=     1 NClLst=     1 CellRange=     0.0.
 One-electron integrals computed using PRISM.
 One-electron integral symmetry used in STVInt
 NBasis=   376 RedAO= T EigKep=  1.20D-06  NBF=   376
 NBsUse=   373 1.00D-06 EigRej=  8.53D-07 NBFU=   373
 Precomputing XC quadrature grid using
 IXCGrd= 4 IRadAn=           5 IRanWt=          -1 IRanGd=           0 AccXCQ= 0.00D+00.
 Generated NRdTot=       0 NPtTot=           0 NUsed=           0 NTot=          32
 NSgBfM=   384   384   384   384   384 MxSgAt=    20 MxSgA2=    20.
 Leave Link  302 at Mon Jul 11 12:54:34 2022, MaxMem=   805306368 cpu:               2.9 elap:               0.5
 (Enter /gpfs/software/gaussian16/sse4/tar/g16/l303.exe)
 DipDrv:  MaxL=1.
 Leave Link  303 at Mon Jul 11 12:54:34 2022, MaxMem=   805306368 cpu:               0.3 elap:               0.1
 (Enter /gpfs/software/gaussian16/sse4/tar/g16/l401.exe)
 Initial guess from the checkpoint file:  "checkpoint.chk"
 B after Tr=    -0.000000   -0.000000   -0.000000
         Rot=    1.000000    0.000032   -0.000003    0.000015 Ang=   0.00 deg.
 Guess basis will be translated and rotated to current coordinates.
 JPrj=2 DoOrth=T DoCkMO=T.
 Leave Link  401 at Mon Jul 11 12:54:35 2022, MaxMem=   805306368 cpu:               2.2 elap:               0.4
 (Enter /gpfs/software/gaussian16/sse4/tar/g16/l502.exe)
 Integral symmetry usage will be decided dynamically.
 Closed shell SCF:
 Using DIIS extrapolation, IDIIS=  1040.
 NGot=   805306368 LenX=   804994662 LenY=   804841340
 Requested convergence on RMS density matrix=1.00D-08 within 128 cycles.
 Requested convergence on MAX density matrix=1.00D-06.
 Requested convergence on             energy=1.00D-06.
 No special actions if energy rises.
 Fock matrices will be formed incrementally for  20 cycles.

 Cycle   1  Pass 1  IDiag  1:
 FoFJK:  IHMeth= 1 ICntrl=       0 DoSepK=F KAlg= 0 I1Cent=           0 FoldK=F
 IRaf= 840000000 NMat=       1 IRICut=       1 DoRegI=T DoRafI=F ISym2E= 0 IDoP0=0 IntGTp=1.
 FoFCou: FMM=F IPFlag=           0 FMFlag=      100000 FMFlg1=           0
         NFxFlg=           0 DoJE=F BraDBF=F KetDBF=F FulRan=T
         wScrn=  0.000000 ICntrl=         0 IOpCl=  0 I1Cent=           0 NGrid=           0
         NMat0=    1 NMatS0=      1 NMatT0=    0 NMatD0=    1 NMtDS0=    0 NMtDT0=    0
 Symmetry not used in FoFCou.
 E= -1455.79408750753    
 DIIS: error= 9.10D-05 at cycle   1 NSaved=   1.
 NSaved= 1 IEnMin= 1 EnMin= -1455.79408750753     IErMin= 1 ErrMin= 9.10D-05
 ErrMax= 9.10D-05  0.00D+00 EMaxC= 1.00D-01 BMatC= 9.31D-06 BMatP= 9.31D-06
 IDIUse=1 WtCom= 1.00D+00 WtEn= 0.00D+00
 Coeff-Com:  0.100D+01
 Coeff:      0.100D+01
 Gap=     0.413 Goal=   None    Shift=    0.000
 RMSDP=4.71D-04 MaxDP=2.24D-02              OVMax= 1.18D-03

 Cycle   2  Pass 1  IDiag  1:
 RMSU=  4.70D-04    CP:  1.00D+00
 E= -1455.79410349358     Delta-E=       -0.000015986054 Rises=F Damp=F
 DIIS: error= 3.37D-05 at cycle   2 NSaved=   2.
 NSaved= 2 IEnMin= 2 EnMin= -1455.79410349358     IErMin= 2 ErrMin= 3.37D-05
 ErrMax= 3.37D-05  0.00D+00 EMaxC= 1.00D-01 BMatC= 4.44D-07 BMatP= 9.31D-06
 IDIUse=1 WtCom= 1.00D+00 WtEn= 0.00D+00
 Coeff-Com: -0.481D-01 0.105D+01
 Coeff:     -0.481D-01 0.105D+01
 Gap=     0.211 Goal=   None    Shift=    0.000
 RMSDP=8.85D-05 MaxDP=5.12D-03 DE=-1.60D-05 OVMax= 4.11D-04

 Cycle   3  Pass 1  IDiag  1:
 RMSU=  5.49D-05    CP:  1.00D+00  1.13D+00
 E= -1455.79410399344     Delta-E=       -0.000000499856 Rises=F Damp=F
 DIIS: error= 3.51D-05 at cycle   3 NSaved=   3.
 NSaved= 3 IEnMin= 3 EnMin= -1455.79410399344     IErMin= 2 ErrMin= 3.37D-05
 ErrMax= 3.51D-05  0.00D+00 EMaxC= 1.00D-01 BMatC= 3.99D-07 BMatP= 4.44D-07
 IDIUse=1 WtCom= 1.00D+00 WtEn= 0.00D+00
 Coeff-Com: -0.634D-01 0.536D+00 0.528D+00
 Coeff:     -0.634D-01 0.536D+00 0.528D+00
 Gap=     0.211 Goal=   None    Shift=    0.000
 RMSDP=2.51D-05 MaxDP=1.77D-03 DE=-5.00D-07 OVMax= 2.13D-04

 Cycle   4  Pass 1  IDiag  1:
 RMSU=  2.23D-05    CP:  1.00D+00  1.14D+00  8.82D-01
 E= -1455.79410434024     Delta-E=       -0.000000346806 Rises=F Damp=F
 DIIS: error= 1.07D-05 at cycle   4 NSaved=   4.
 NSaved= 4 IEnMin= 4 EnMin= -1455.79410434024     IErMin= 4 ErrMin= 1.07D-05
 ErrMax= 1.07D-05  0.00D+00 EMaxC= 1.00D-01 BMatC= 2.54D-08 BMatP= 3.99D-07
 IDIUse=1 WtCom= 1.00D+00 WtEn= 0.00D+00
 Coeff-Com: -0.143D-01 0.478D-01 0.198D+00 0.768D+00
 Coeff:     -0.143D-01 0.478D-01 0.198D+00 0.768D+00
 Gap=     0.211 Goal=   None    Shift=    0.000
 RMSDP=1.01D-05 MaxDP=6.06D-04 DE=-3.47D-07 OVMax= 8.48D-05

 Cycle   5  Pass 1  IDiag  1:
 RMSU=  8.03D-06    CP:  1.00D+00  1.15D+00  9.75D-01  9.57D-01
 E= -1455.79410436710     Delta-E=       -0.000000026858 Rises=F Damp=F
 DIIS: error= 4.65D-06 at cycle   5 NSaved=   5.
 NSaved= 5 IEnMin= 5 EnMin= -1455.79410436710     IErMin= 5 ErrMin= 4.65D-06
 ErrMax= 4.65D-06  0.00D+00 EMaxC= 1.00D-01 BMatC= 7.18D-09 BMatP= 2.54D-08
 IDIUse=1 WtCom= 1.00D+00 WtEn= 0.00D+00
 Coeff-Com:  0.211D-02-0.588D-01 0.248D-01 0.426D+00 0.606D+00
 Coeff:      0.211D-02-0.588D-01 0.248D-01 0.426D+00 0.606D+00
 Gap=     0.211 Goal=   None    Shift=    0.000
 RMSDP=5.69D-06 MaxDP=5.78D-04 DE=-2.69D-08 OVMax= 3.02D-05

 Cycle   6  Pass 1  IDiag  1:
 RMSU=  3.99D-06    CP:  1.00D+00  1.15D+00  1.01D+00  9.82D-01  8.58D-01
 E= -1455.79410437581     Delta-E=       -0.000000008705 Rises=F Damp=F
 DIIS: error= 8.66D-07 at cycle   6 NSaved=   6.
 NSaved= 6 IEnMin= 6 EnMin= -1455.79410437581     IErMin= 6 ErrMin= 8.66D-07
 ErrMax= 8.66D-07  0.00D+00 EMaxC= 1.00D-01 BMatC= 2.98D-10 BMatP= 7.18D-09
 IDIUse=1 WtCom= 1.00D+00 WtEn= 0.00D+00
 Coeff-Com:  0.209D-02-0.254D-01-0.134D-01 0.580D-01 0.191D+00 0.788D+00
 Coeff:      0.209D-02-0.254D-01-0.134D-01 0.580D-01 0.191D+00 0.788D+00
 Gap=     0.211 Goal=   None    Shift=    0.000
 RMSDP=2.01D-06 MaxDP=2.00D-04 DE=-8.70D-09 OVMax= 1.03D-05

 Cycle   7  Pass 1  IDiag  1:
 RMSU=  1.30D-06    CP:  1.00D+00  1.15D+00  1.00D+00  1.02D+00  1.00D+00
                    CP:  1.03D+00
 E= -1455.79410437632     Delta-E=       -0.000000000509 Rises=F Damp=F
 DIIS: error= 4.25D-07 at cycle   7 NSaved=   7.
 NSaved= 7 IEnMin= 7 EnMin= -1455.79410437632     IErMin= 7 ErrMin= 4.25D-07
 ErrMax= 4.25D-07  0.00D+00 EMaxC= 1.00D-01 BMatC= 9.01D-11 BMatP= 2.98D-10
 IDIUse=1 WtCom= 1.00D+00 WtEn= 0.00D+00
 Coeff-Com:  0.740D-03-0.398D-02-0.105D-01-0.349D-01 0.833D-02 0.395D+00
 Coeff-Com:  0.646D+00
 Coeff:      0.740D-03-0.398D-02-0.105D-01-0.349D-01 0.833D-02 0.395D+00
 Coeff:      0.646D+00
 Gap=     0.211 Goal=   None    Shift=    0.000
 RMSDP=7.27D-07 MaxDP=4.02D-05 DE=-5.09D-10 OVMax= 4.33D-06

 Cycle   8  Pass 1  IDiag  1:
 RMSU=  3.48D-07    CP:  1.00D+00  1.15D+00  1.01D+00  1.01D+00  1.01D+00
                    CP:  1.14D+00  8.00D-01
 E= -1455.79410437650     Delta-E=       -0.000000000179 Rises=F Damp=F
 DIIS: error= 2.08D-07 at cycle   8 NSaved=   8.
 NSaved= 8 IEnMin= 8 EnMin= -1455.79410437650     IErMin= 8 ErrMin= 2.08D-07
 ErrMax= 2.08D-07  0.00D+00 EMaxC= 1.00D-01 BMatC= 1.06D-11 BMatP= 9.01D-11
 IDIUse=1 WtCom= 1.00D+00 WtEn= 0.00D+00
 Coeff-Com: -0.143D-03 0.396D-02-0.937D-03-0.258D-01-0.351D-01-0.179D-02
 Coeff-Com:  0.259D+00 0.800D+00
 Coeff:     -0.143D-03 0.396D-02-0.937D-03-0.258D-01-0.351D-01-0.179D-02
 Coeff:      0.259D+00 0.800D+00
 Gap=     0.211 Goal=   None    Shift=    0.000
 RMSDP=3.53D-07 MaxDP=2.85D-05 DE=-1.79D-10 OVMax= 2.43D-06

 Cycle   9  Pass 1  IDiag  1:
 RMSU=  1.38D-07    CP:  1.00D+00  1.15D+00  1.00D+00  1.01D+00  1.03D+00
                    CP:  1.18D+00  9.55D-01  9.27D-01
 E= -1455.79410437650     Delta-E=       -0.000000000008 Rises=F Damp=F
 DIIS: error= 6.76D-08 at cycle   9 NSaved=   9.
 NSaved= 9 IEnMin= 9 EnMin= -1455.79410437650     IErMin= 9 ErrMin= 6.76D-08
 ErrMax= 6.76D-08  0.00D+00 EMaxC= 1.00D-01 BMatC= 1.43D-12 BMatP= 1.06D-11
 IDIUse=1 WtCom= 1.00D+00 WtEn= 0.00D+00
 Coeff-Com: -0.131D-03 0.201D-02 0.642D-03-0.757D-02-0.149D-01-0.394D-01
 Coeff-Com:  0.408D-01 0.334D+00 0.685D+00
 Coeff:     -0.131D-03 0.201D-02 0.642D-03-0.757D-02-0.149D-01-0.394D-01
 Coeff:      0.408D-01 0.334D+00 0.685D+00
 Gap=     0.211 Goal=   None    Shift=    0.000
 RMSDP=8.01D-08 MaxDP=4.73D-06 DE=-8.19D-12 OVMax= 7.61D-07

 Cycle  10  Pass 1  IDiag  1:
 RMSU=  4.23D-08    CP:  1.00D+00  1.15D+00  1.00D+00  1.00D+00  1.03D+00
                    CP:  1.18D+00  9.73D-01  9.71D-01  1.03D+00
 E= -1455.79410437650     Delta-E=        0.000000000006 Rises=F Damp=F
 DIIS: error= 3.06D-08 at cycle  10 NSaved=  10.
 NSaved=10 IEnMin= 9 EnMin= -1455.79410437650     IErMin=10 ErrMin= 3.06D-08
 ErrMax= 3.06D-08  0.00D+00 EMaxC= 1.00D-01 BMatC= 2.49D-13 BMatP= 1.43D-12
 IDIUse=1 WtCom= 1.00D+00 WtEn= 0.00D+00
 Coeff-Com: -0.305D-04 0.161D-03 0.497D-03 0.133D-02 0.570D-04-0.182D-01
 Coeff-Com: -0.303D-01 0.629D-02 0.293D+00 0.747D+00
 Coeff:     -0.305D-04 0.161D-03 0.497D-03 0.133D-02 0.570D-04-0.182D-01
 Coeff:     -0.303D-01 0.629D-02 0.293D+00 0.747D+00
 Gap=     0.211 Goal=   None    Shift=    0.000
 RMSDP=3.57D-08 MaxDP=1.71D-06 DE= 5.91D-12 OVMax= 3.69D-07

 Cycle  11  Pass 1  IDiag  1:
 RMSU=  2.11D-08    CP:  1.00D+00  1.15D+00  1.00D+00  1.00D+00  1.03D+00
                    CP:  1.18D+00  9.65D-01  9.90D-01  1.08D+00  8.36D-01
 E= -1455.79410437647     Delta-E=        0.000000000026 Rises=F Damp=F
 DIIS: error= 1.15D-08 at cycle  11 NSaved=  11.
 NSaved=11 IEnMin= 9 EnMin= -1455.79410437650     IErMin=11 ErrMin= 1.15D-08
 ErrMax= 1.15D-08  0.00D+00 EMaxC= 1.00D-01 BMatC= 5.47D-14 BMatP= 2.49D-13
 IDIUse=1 WtCom= 1.00D+00 WtEn= 0.00D+00
 Coeff-Com:  0.830D-05-0.286D-03 0.133D-03 0.198D-02 0.283D-02-0.149D-02
 Coeff-Com: -0.231D-01-0.584D-01 0.227D-01 0.381D+00 0.674D+00
 Coeff:      0.830D-05-0.286D-03 0.133D-03 0.198D-02 0.283D-02-0.149D-02
 Coeff:     -0.231D-01-0.584D-01 0.227D-01 0.381D+00 0.674D+00
 Gap=     0.211 Goal=   None    Shift=    0.000
 RMSDP=1.78D-08 MaxDP=1.72D-06 DE= 2.59D-11 OVMax= 1.46D-07

 Cycle  12  Pass 1  IDiag  1:
 RMSU=  5.24D-09    CP:  1.00D+00  1.15D+00  1.00D+00  1.00D+00  1.03D+00
                    CP:  1.18D+00  9.66D-01  9.99D-01  1.10D+00  9.35D-01
                    CP:  1.04D+00
 E= -1455.79410437650     Delta-E=       -0.000000000026 Rises=F Damp=F
 DIIS: error= 3.59D-09 at cycle  12 NSaved=  12.
 NSaved=12 IEnMin= 9 EnMin= -1455.79410437650     IErMin=12 ErrMin= 3.59D-09
 ErrMax= 3.59D-09  0.00D+00 EMaxC= 1.00D-01 BMatC= 3.74D-15 BMatP= 5.47D-14
 IDIUse=1 WtCom= 1.00D+00 WtEn= 0.00D+00
 Coeff-Com:  0.674D-05-0.131D-03-0.187D-05 0.631D-03 0.107D-02 0.148D-02
 Coeff-Com: -0.536D-02-0.221D-01-0.227D-01 0.565D-01 0.245D+00 0.746D+00
 Coeff:      0.674D-05-0.131D-03-0.187D-05 0.631D-03 0.107D-02 0.148D-02
 Coeff:     -0.536D-02-0.221D-01-0.227D-01 0.565D-01 0.245D+00 0.746D+00
 Gap=     0.211 Goal=   None    Shift=    0.000
 RMSDP=7.50D-09 MaxDP=7.42D-07 DE=-2.59D-11 OVMax= 3.95D-08

 SCF Done:  E(RM062X) =  -1455.79410438     A.U. after   12 cycles
            NFock= 12  Conv=0.75D-08     -V/T= 2.0027
 KE= 1.451822751913D+03 PE=-5.485828356452D+03 EE= 1.559678075275D+03
 Leave Link  502 at Mon Jul 11 12:58:35 2022, MaxMem=   805306368 cpu:            1437.4 elap:             240.2
 (Enter /gpfs/software/gaussian16/sse4/tar/g16/l701.exe)
 ... and contract with generalized density number  0.
 Compute integral first derivatives.
 Leave Link  701 at Mon Jul 11 12:58:35 2022, MaxMem=   805306368 cpu:               1.2 elap:               0.2
 (Enter /gpfs/software/gaussian16/sse4/tar/g16/l702.exe)
 L702 exits ... SP integral derivatives will be done elsewhere.
 Leave Link  702 at Mon Jul 11 12:58:35 2022, MaxMem=   805306368 cpu:               0.1 elap:               0.0
 (Enter /gpfs/software/gaussian16/sse4/tar/g16/l703.exe)
 Integral derivatives from FoFJK, PRISM(SPDF).
 Compute integral first derivatives, UseDBF=F ICtDFT=           0.
 Calling FoFJK, ICntrl=      2127 FMM=F ISym2X=0 I1Cent= 0 IOpClX= 0 NMat=1 NMatS=1 NMatT=0.
 FoFJK:  IHMeth= 1 ICntrl=    2127 DoSepK=F KAlg= 0 I1Cent=           0 FoldK=F
 IRaf=         0 NMat=       1 IRICut=       1 DoRegI=T DoRafI=F ISym2E= 0 IDoP0=0 IntGTp=1.
 FoFCou: FMM=F IPFlag=           0 FMFlag=      100000 FMFlg1=         800
         NFxFlg=           0 DoJE=F BraDBF=F KetDBF=F FulRan=T
         wScrn=  0.000000 ICntrl=      2127 IOpCl=  0 I1Cent=           0 NGrid=           0
         NMat0=    1 NMatS0=      1 NMatT0=    0 NMatD0=    1 NMtDS0=    0 NMtDT0=    0
 Symmetry not used in FoFCou.
 Leave Link  703 at Mon Jul 11 12:59:20 2022, MaxMem=   805306368 cpu:             270.3 elap:              45.2
 (Enter /gpfs/software/gaussian16/sse4/tar/g16/l716.exe)
 Dipole        =-5.51246272D+00-5.59848856D-01-4.51012115D-02
 ***** Axes restored to original set *****
 -------------------------------------------------------------------
 Center     Atomic                   Forces (Hartrees/Bohr)
 Number     Number              X              Y              Z
 -------------------------------------------------------------------
      1        6           0.000093483   -0.000111022   -0.000287989
      2        6           0.000321405   -0.000274062    0.000411232
      3        6          -0.000027587    0.000259118   -0.000198474
      4        6          -0.000130621    0.000641926    0.000525571
      5        6          -0.000066850   -0.000293824   -0.000215489
      6        6          -0.000005477   -0.000158152    0.000020727
      7        1          -0.000026792   -0.000024798   -0.000017979
      8        1           0.000024891    0.000045196   -0.000067720
      9        8          -0.000154693   -0.000032892   -0.000162134
     10        6          -0.000067689   -0.000089129   -0.000013912
     11        6           0.000016888    0.000008536    0.000009905
     12        6          -0.000018521   -0.000016763   -0.000003438
     13        6           0.000019199    0.000029388   -0.000008680
     14        6           0.000003315    0.000003387    0.000006042
     15        6          -0.000001799    0.000023145    0.000003256
     16       17           0.000004596   -0.000005186   -0.000001395
     17       17          -0.000003539    0.000005187    0.000000661
     18        1           0.000005545   -0.000003282    0.000000343
     19        1          -0.000007431   -0.000008738    0.000001777
     20        1           0.000021678    0.000001964   -0.000002305
 -------------------------------------------------------------------
 Cartesian Forces:  Max     0.000641926 RMS     0.000158301
 Leave Link  716 at Mon Jul 11 12:59:20 2022, MaxMem=   805306368 cpu:               0.1 elap:               0.0
 (Enter /gpfs/software/gaussian16/sse4/tar/g16/l103.exe)

 GradGradGradGradGradGradGradGradGradGradGradGradGradGradGradGradGradGrad
 Berny optimization.
 Using GEDIIS/GDIIS optimizer.
 FormGI is forming the generalized inverse of G from B-inverse, IUseBI=4.
 Internal  Forces:  Max     0.000275224 RMS     0.000056760
 Search for a local minimum.
 Step number   3 out of a maximum of  113
 All quantities printed in internal units (Hartrees-Bohrs-Radians)
 RMS Force = .56760D-04 SwitMx=.10000D-02 MixMth= 2
 Mixed Optimization -- En-DIIS/RFO-DIIS
 Swapping is turned off.
 Update second derivatives using D2CorX and points    1    2    3
 DE= -6.76D-06 DEPred=-5.10D-06 R= 1.33D+00
 TightC=F SS=  1.41D+00  RLast= 1.65D-02 DXNew= 5.0454D-01 4.9493D-02
 Trust test= 1.33D+00 RLast= 1.65D-02 DXMaxT set to 3.00D-01
 ITU=  1  1  0
     Eigenvalues ---    0.01120   0.01330   0.01642   0.01797   0.01924
     Eigenvalues ---    0.01971   0.02009   0.02072   0.02092   0.02148
     Eigenvalues ---    0.02167   0.02201   0.02209   0.02225   0.02230
     Eigenvalues ---    0.02254   0.02302   0.15368   0.15984   0.15996
     Eigenvalues ---    0.15999   0.16047   0.19275   0.22397   0.23483
     Eigenvalues ---    0.23760   0.24618   0.24813   0.24998   0.25000
     Eigenvalues ---    0.25010   0.25474   0.28229   0.30933   0.31090
     Eigenvalues ---    0.35611   0.35657   0.35698   0.35727   0.35865
     Eigenvalues ---    0.36370   0.37913   0.40788   0.42112   0.42539
     Eigenvalues ---    0.42601   0.44395   0.45025   0.45824   0.46293
     Eigenvalues ---    0.47031   0.48067   0.51769   0.97551
 En-DIIS/RFO-DIIS/Sim-DIIS IScMMF=       -3 using points:     3    2    1
 RFO step:  Lambda=-3.93595078D-06.
 NNeg= 0 NGDIIS= 3 SimSw=  2.50D-03 Rises=F DC= -6.76D-06 SmlDif=  1.00D-05
 NRisDI= 0 DoIntr=F SqrtH=F CThrHd= 10.0 CDAdj=  3.0
 RMS Error=  0.1522059031D-02 NUsed= 3 OKEnD=F EnDIS=F
 InvSVX:  RCond= 3.67D-06 Info=           0 Equed=N FErr=  4.80D-14 BErr=  4.22D-17
 DidBck=F Rises=F RFO-DIIS coefs:    1.56257   -0.44249   -0.12008
 Iteration  1 RMS(Cart)=  0.00120512 RMS(Int)=  0.00000535
 Iteration  2 RMS(Cart)=  0.00000552 RMS(Int)=  0.00000286
 Iteration  3 RMS(Cart)=  0.00000000 RMS(Int)=  0.00000286
 ITry= 1 IFail=0 DXMaxC= 5.73D-03 DCOld= 1.00D+10 DXMaxT= 3.00D-01 DXLimC= 3.00D+00 Rises=F
 Variable       Old X    -DE/DX   Delta X   Delta X   Delta X     New X
                                 (Linear)    (Quad)   (Total)
    R1        2.66279  -0.00012   0.00163  -0.00089   0.00075   2.66354
    R2        2.66315  -0.00001   0.00003  -0.00003   0.00000   2.66315
    R3        2.29990  -0.00016  -0.00015  -0.00009  -0.00024   2.29966
    R4        2.63911   0.00015  -0.00038   0.00052   0.00014   2.63924
    R5        2.73948  -0.00028  -0.00205   0.00001  -0.00205   2.73743
    R6        2.68186   0.00022   0.00013   0.00044   0.00057   2.68243
    R7        2.04475  -0.00000  -0.00010   0.00003  -0.00007   2.04468
    R8        2.63891   0.00006   0.00115  -0.00040   0.00074   2.63966
    R9        2.68333  -0.00002  -0.00030   0.00009  -0.00021   2.68312
   R10        2.04487  -0.00007   0.00013  -0.00026  -0.00013   2.04474
   R11        2.76814   0.00003   0.00002   0.00007   0.00009   2.76823
   R12        2.64912  -0.00001   0.00021  -0.00010   0.00011   2.64922
   R13        2.65442  -0.00003  -0.00007  -0.00006  -0.00013   2.65429
   R14        2.62126   0.00001  -0.00026   0.00013  -0.00013   2.62113
   R15        2.04551   0.00001   0.00001   0.00002   0.00003   2.04554
   R16        2.63050  -0.00001   0.00035  -0.00017   0.00018   2.63068
   R17        3.29832   0.00001  -0.00002   0.00003   0.00001   3.29833
   R18        2.61692  -0.00000   0.00025  -0.00011   0.00014   2.61707
   R19        2.04637   0.00000   0.00002   0.00001   0.00002   2.04639
   R20        2.62855   0.00001  -0.00037   0.00018  -0.00018   2.62836
   R21        2.04689   0.00000  -0.00002   0.00001  -0.00001   2.04688
   R22        3.29612  -0.00000   0.00015  -0.00008   0.00007   3.29619
    A1        2.60212   0.00000   0.00023  -0.00012   0.00010   2.60222
    A2        2.60053   0.00009   0.00106  -0.00009   0.00096   2.60149
    A3        2.91771   0.00008   0.00137  -0.00024   0.00112   2.91883
    A4        1.89082  -0.00001   0.00113  -0.00046   0.00067   1.89149
    A5        1.86101  -0.00008  -0.00097   0.00012  -0.00085   1.86016
    A6        2.22206   0.00007   0.00099  -0.00007   0.00092   2.22298
    A7        2.19900   0.00001  -0.00010  -0.00007  -0.00018   2.19882
    A8        2.91803   0.00017   0.00126   0.00020   0.00145   2.91948
    A9        1.88991   0.00016  -0.00006   0.00050   0.00045   1.89036
   A10        1.86130  -0.00008  -0.00078   0.00002  -0.00077   1.86053
   A11        2.22249   0.00003   0.00086  -0.00023   0.00063   2.22311
   A12        2.19829   0.00004  -0.00009   0.00025   0.00017   2.19846
   A13        1.92167   0.00000   0.00068  -0.00019   0.00049   1.92215
   A14        2.18315  -0.00001  -0.00067   0.00019  -0.00048   2.18267
   A15        2.17837   0.00001  -0.00000  -0.00000  -0.00000   2.17836
   A16        2.11581  -0.00008   0.00035  -0.00047  -0.00012   2.11569
   A17        2.12199   0.00006  -0.00014   0.00031   0.00017   2.12216
   A18        2.04538   0.00002  -0.00021   0.00016  -0.00004   2.04534
   A19        2.11768   0.00000   0.00004  -0.00001   0.00002   2.11770
   A20        2.08982  -0.00002   0.00007  -0.00017  -0.00010   2.08973
   A21        2.07555   0.00002  -0.00011   0.00018   0.00007   2.07562
   A22        2.10432  -0.00001   0.00005  -0.00008  -0.00002   2.10430
   A23        2.07202   0.00001   0.00006  -0.00001   0.00005   2.07207
   A24        2.10678   0.00001  -0.00011   0.00008  -0.00003   2.10675
   A25        2.12127  -0.00002   0.00024  -0.00018   0.00006   2.12133
   A26        2.07627   0.00002  -0.00020   0.00020   0.00000   2.07628
   A27        2.08547  -0.00000  -0.00004  -0.00002  -0.00006   2.08541
   A28        2.10188   0.00001  -0.00015   0.00011  -0.00004   2.10184
   A29        2.10796  -0.00001  -0.00020   0.00002  -0.00017   2.10779
   A30        2.07327   0.00000   0.00035  -0.00013   0.00021   2.07348
   A31        2.07575   0.00000   0.00002  -0.00000   0.00002   2.07577
   A32        2.12457   0.00001  -0.00021   0.00012  -0.00009   2.12448
   A33        2.08286  -0.00001   0.00019  -0.00012   0.00007   2.08293
    D1       -2.94585  -0.00007   0.00207  -0.00411  -0.00204  -2.94789
    D2       -3.13980  -0.00002   0.00403  -0.00255   0.00147  -3.13833
    D3        2.98836   0.00010   0.00129   0.00469   0.00597   2.99433
    D4       -0.18611   0.00001   0.00162  -0.00003   0.00159  -0.18451
    D5        3.00423   0.00004   0.00347   0.00052   0.00399   3.00822
    D6       -0.01108  -0.00003  -0.00007  -0.00144  -0.00150  -0.01258
    D7       -3.10393  -0.00000   0.00177  -0.00089   0.00089  -3.10303
    D8        0.00986   0.00002   0.00072   0.00020   0.00091   0.01077
    D9        0.00855   0.00003  -0.00059   0.00218   0.00158   0.01013
   D10       -3.13442   0.00001  -0.00040   0.00082   0.00042  -3.13400
   D11        3.10223   0.00001  -0.00237   0.00164  -0.00073   3.10149
   D12       -0.04074  -0.00001  -0.00218   0.00028  -0.00190  -0.04264
   D13        0.13224  -0.00006  -0.00575  -0.00081  -0.00656   0.12568
   D14       -2.96095  -0.00007  -0.00543  -0.00174  -0.00717  -2.96812
   D15       -0.00443   0.00000  -0.00105   0.00112   0.00007  -0.00436
   D16       -3.09762  -0.00001  -0.00074   0.00019  -0.00054  -3.09816
   D17       -0.00246  -0.00002   0.00103  -0.00206  -0.00103  -0.00349
   D18        3.14050  -0.00001   0.00084  -0.00070   0.00013   3.14063
   D19        3.09159  -0.00001   0.00076  -0.00117  -0.00041   3.09119
   D20       -0.04863   0.00001   0.00057   0.00019   0.00075  -0.04787
   D21       -0.41230  -0.00000  -0.00074  -0.00009  -0.00083  -0.41313
   D22        2.72925   0.00000  -0.00117   0.00035  -0.00082   2.72843
   D23        2.72772  -0.00002  -0.00052  -0.00164  -0.00216   2.72555
   D24       -0.41391  -0.00002  -0.00095  -0.00120  -0.00215  -0.41607
   D25        3.13309   0.00001  -0.00063   0.00055  -0.00008   3.13300
   D26       -0.02652   0.00000  -0.00069   0.00048  -0.00020  -0.02673
   D27       -0.00847   0.00000  -0.00022   0.00012  -0.00009  -0.00856
   D28        3.11511  -0.00000  -0.00028   0.00006  -0.00022   3.11489
   D29        3.13840  -0.00001   0.00058  -0.00053   0.00005   3.13846
   D30       -0.02313  -0.00000   0.00044  -0.00037   0.00007  -0.02307
   D31       -0.00323  -0.00000   0.00017  -0.00010   0.00007  -0.00316
   D32        3.11842   0.00000   0.00002   0.00006   0.00008   3.11850
   D33        0.01397  -0.00000   0.00011  -0.00006   0.00005   0.01402
   D34       -3.13990  -0.00000   0.00020  -0.00020  -0.00001  -3.13991
   D35       -3.10975   0.00000   0.00017   0.00001   0.00018  -3.10957
   D36        0.01957  -0.00000   0.00026  -0.00014   0.00012   0.01968
   D37       -0.00745   0.00000   0.00004  -0.00003   0.00002  -0.00744
   D38        3.13707   0.00000   0.00001  -0.00001  -0.00000   3.13707
   D39       -3.13652   0.00000  -0.00004   0.00012   0.00008  -3.13644
   D40        0.00800   0.00000  -0.00008   0.00014   0.00006   0.00806
   D41        0.00956   0.00000  -0.00002   0.00002   0.00000   0.00956
   D42        3.13820   0.00000   0.00001   0.00001   0.00003   3.13823
   D43       -3.11199  -0.00000   0.00013  -0.00014  -0.00001  -3.11200
   D44        0.01665  -0.00000   0.00016  -0.00015   0.00001   0.01667
   D45       -0.00413  -0.00000  -0.00009   0.00005  -0.00004  -0.00417
   D46        3.13460  -0.00000  -0.00005   0.00003  -0.00003   3.13458
   D47       -3.13303   0.00000  -0.00012   0.00005  -0.00007  -3.13309
   D48        0.00571   0.00000  -0.00008   0.00003  -0.00005   0.00566
         Item               Value     Threshold  Converged?
 Maximum Force            0.000275     0.000450     YES
 RMS     Force            0.000057     0.000300     YES
 Maximum Displacement     0.005732     0.001800     NO 
 RMS     Displacement     0.001210     0.001200     NO 
 Predicted change in Energy=-1.928500D-06
 Lowest energy point so far.  Saving SCF results.
 GradGradGradGradGradGradGradGradGradGradGradGradGradGradGradGradGradGrad

 Leave Link  103 at Mon Jul 11 12:59:21 2022, MaxMem=   805306368 cpu:               0.1 elap:               0.0
 (Enter /gpfs/software/gaussian16/sse4/tar/g16/l202.exe)
                          Input orientation:                          
 ---------------------------------------------------------------------
 Center     Atomic      Atomic             Coordinates (Angstroms)
 Number     Number       Type             X           Y           Z
 ---------------------------------------------------------------------
      1          6           0        5.004446    0.176821    0.016417
      2          6           0        3.732860    0.711640   -0.272857
      3          6           0        2.370931    0.986909   -0.414079
      4          6           0        3.876165   -0.642111    0.222341
      5          6           0        2.600980   -1.193299    0.368207
      6          6           0        1.677619   -0.189634   -0.026786
      7          1           0        1.920264    1.894963   -0.792301
      8          1           0        2.348916   -2.173259    0.751522
      9          8           0        6.212102    0.320128    0.060415
     10          6           0        0.221279   -0.347580   -0.029705
     11          6           0       -0.630229    0.762880    0.054895
     12          6           0       -2.009505    0.616856    0.042186
     13          6           0       -0.381384   -1.613298   -0.117077
     14          6           0       -1.758297   -1.761744   -0.116061
     15          6           0       -2.586861   -0.647272   -0.038906
     16         17           0       -4.317293   -0.866239   -0.050381
     17         17           0       -3.005293    2.046366    0.148608
     18          1           0       -2.209783   -2.743756   -0.187130
     19          1           0        0.249087   -2.489293   -0.205512
     20          1           0       -0.209746    1.755889    0.148904
 ---------------------------------------------------------------------
                    Distance matrix (angstroms):
                    1          2          3          4          5
     1  C    0.000000
     2  C    1.409483   0.000000
     3  C    2.788722   1.396627   0.000000
     4  C    1.409281   1.448585   2.307480   0.000000
     5  C    2.788841   2.306710   2.327704   1.396847   0.000000
     6  C    3.347227   2.257623   1.419483   2.258407   1.419845
     7  H    3.621908   2.226113   1.081996   3.360326   3.368608
     8  H    3.621477   3.359657   3.368349   2.226418   1.082029
     9  O    1.216925   2.531994   3.927383   2.531547   3.927519
    10  C    4.812048   3.675905   2.559221   3.675386   2.556668
    11  C    5.665201   4.375682   3.045831   4.723306   3.790186
    12  C    7.027788   5.751782   4.419654   6.021508   4.963822
    13  C    5.677104   4.728278   3.797964   4.380083   3.050638
    14  C    7.036354   6.024535   4.969350   5.754585   4.422775
    15  C    7.636107   6.468404   5.233642   6.468306   5.232359
    16  Cl   9.380152   8.206350   6.949733   8.201059   6.938638
    17  Cl   8.226092   6.881994   5.508435   7.388356   6.478731
    18  H    7.785648   6.874746   5.912049   6.451616   5.084856
    19  H    5.456267   4.731510   4.077954   4.092778   2.745934
    20  H    5.449661   4.100303   2.751032   4.738192   4.079949
                    6          7          8          9         10
     6  C    0.000000
     7  H    2.233928   0.000000
     8  H    2.234093   4.372363   0.000000
     9  O    4.563880   4.650495   4.649604   0.000000
    10  C    1.464883   2.914979   2.910370   6.028592   0.000000
    11  C    2.498023   2.916225   4.240460   6.856643   1.401908
[truncated: 1,070,630 more chars]
