# Supplementary material for: Gas Phase Reactivity of Isomeric Hydroxylated Polychlorinated Biphenyls
Source: J Am Soc Mass Spectrom. 2024 Apr 19;35(5):1021–9. doi: 10.1021/jasms.4c00035 (PMC11066962; doi:10.1021/jasms.4c00035)
Supplement: Supplementary file 3 — js4c00035_si_003.zip [file js4c00035_si_003.zip › Claculated geometries/2-OH-CB77_c1.out]

 Entering Gaussian System, Link 0=/gpfs/software/gaussian16/sse4/tar/g16/g16
 Initial command:
 /gpfs/software/gaussian16/sse4/tar/g16/l1.exe "/tmp/Gau-23044.inp" -scrdir="/tmp/"
 Entering Link 1 = /gpfs/software/gaussian16/sse4/tar/g16/l1.exe PID=     23273.
  
 Copyright (c) 1988,1990,1992,1993,1995,1998,2003,2009,2016,
            Gaussian, Inc.  All Rights Reserved.
  
 This is part of the Gaussian(R) 16 program.  It is based on
 the Gaussian(R) 09 system (copyright 2009, Gaussian, Inc.),
 the Gaussian(R) 03 system (copyright 2003, Gaussian, Inc.),
 the Gaussian(R) 98 system (copyright 1998, Gaussian, Inc.),
 the Gaussian(R) 94 system (copyright 1995, Gaussian, Inc.),
 the Gaussian 92(TM) system (copyright 1992, Gaussian, Inc.),
 the Gaussian 90(TM) system (copyright 1990, Gaussian, Inc.),
 the Gaussian 88(TM) system (copyright 1988, Gaussian, Inc.),
 the Gaussian 86(TM) system (copyright 1986, Carnegie Mellon
 University), and the Gaussian 82(TM) system (copyright 1983,
 Carnegie Mellon University). Gaussian is a federally registered
 trademark of Gaussian, Inc.
  
 This software contains proprietary and confidential information,
 including trade secrets, belonging to Gaussian, Inc.
  
 This software is provided under written license and may be
 used, copied, transmitted, or stored only in accord with that
 written license.
  
 The following legend is applicable only to US Government
 contracts under FAR:
  
                    RESTRICTED RIGHTS LEGEND
  
 Use, reproduction and disclosure by the US Government is
 subject to restrictions as set forth in subparagraphs (a)
 and (c) of the Commercial Computer Software - Restricted
 Rights clause in FAR 52.227-19.
  
 Gaussian, Inc.
 340 Quinnipiac St., Bldg. 40, Wallingford CT 06492
  
  
 ---------------------------------------------------------------
 Warning -- This program may not be used in any manner that
 competes with the business of Gaussian, Inc. or will provide
 assistance to any competitor of Gaussian, Inc.  The licensee
 of this program is prohibited from giving any competitor of
 Gaussian, Inc. access to this program.  By using this program,
 the user acknowledges that Gaussian, Inc. is engaged in the
 business of creating and licensing software in the field of
 computational chemistry and represents and warrants to the
 licensee that it is not a competitor of Gaussian, Inc. and that
 it will not use this program in any manner prohibited above.
 ---------------------------------------------------------------
  

 Cite this work as:
 Gaussian 16, Revision A.03,
 M. J. Frisch, G. W. Trucks, H. B. Schlegel, G. E. Scuseria, 
 M. A. Robb, J. R. Cheeseman, G. Scalmani, V. Barone, 
 G. A. Petersson, H. Nakatsuji, X. Li, M. Caricato, A. V. Marenich, 
 J. Bloino, B. G. Janesko, R. Gomperts, B. Mennucci, H. P. Hratchian, 
 J. V. Ortiz, A. F. Izmaylov, J. L. Sonnenberg, D. Williams-Young, 
 F. Ding, F. Lipparini, F. Egidi, J. Goings, B. Peng, A. Petrone, 
 T. Henderson, D. Ranasinghe, V. G. Zakrzewski, J. Gao, N. Rega, 
 G. Zheng, W. Liang, M. Hada, M. Ehara, K. Toyota, R. Fukuda, 
 J. Hasegawa, M. Ishida, T. Nakajima, Y. Honda, O. Kitao, H. Nakai, 
 T. Vreven, K. Throssell, J. A. Montgomery, Jr., J. E. Peralta, 
 F. Ogliaro, M. J. Bearpark, J. J. Heyd, E. N. Brothers, K. N. Kudin, 
 V. N. Staroverov, T. A. Keith, R. Kobayashi, J. Normand, 
 K. Raghavachari, A. P. Rendell, J. C. Burant, S. S. Iyengar, 
 J. Tomasi, M. Cossi, J. M. Millam, M. Klene, C. Adamo, R. Cammi, 
 J. W. Ochterski, R. L. Martin, K. Morokuma, O. Farkas, 
 J. B. Foresman, and D. J. Fox, Gaussian, Inc., Wallingford CT, 2016.
 
 ******************************************
 Gaussian 16:  ES64L-G16RevA.03 25-Dec-2016
                 5-Jul-2022 
 ******************************************
 %Chk=checkpoint
 %Mem=5gb
 %NProc=5
 Will use up to    5 processors via shared memory.
 -------------------------------------------------
 #p M062X/6-311+G** opt int=ultrafine freq pop=nbo
 -------------------------------------------------
 1/18=20,19=15,26=4,38=1/1,3;
 2/9=110,12=2,17=6,18=5,40=1/2;
 3/5=4,6=6,7=111,11=2,25=1,30=1,71=1,74=-55,75=-5/1,2,3;
 4//1;
 5/5=2,38=5/2;
 6/7=2,8=2,9=2,10=2,28=1,40=1/1,7;
 7//1,2,3,16;
 1/18=20,19=15,26=4/3(2);
 2/9=110/2;
 99//99;
 2/9=110/2;
 3/5=4,6=6,7=111,11=2,25=1,30=1,71=1,74=-55,75=-5/1,2,3;
 4/5=5,16=3,69=1/1;
 5/5=2,38=5/2;
 7//1,2,3,16;
 1/18=20,19=15,26=4/3(-5);
 2/9=110/2;
 6/7=2,8=2,9=2,10=2,19=2,28=1,40=1/1,7;
 99/9=1/99;
 Leave Link    1 at Tue Jul  5 22:28:07 2022, MaxMem=   671088640 cpu:             386.9 elap:              96.8
 (Enter /gpfs/software/gaussian16/sse4/tar/g16/l101.exe)
 ---
 ...
 ---
 Symbolic Z-matrix:
 Charge = -1 Multiplicity = 1
 C                    -7.95567  -1.59382   6.80997 
 C                    -7.12284  -2.55333   7.34836 
 C                    -5.87494  -2.78123   6.77326 
 C                    -7.53781  -0.86959   5.68265 
 C                    -6.26857  -1.09547   5.02302 
 C                    -5.40007  -2.09974   5.61466 
 O                    -5.96785  -0.43372   3.96615 
 Cl                   -8.63411   0.36803   5.06464 
 Cl                   -9.48628  -1.35955   7.59169 
 C                    -4.01041  -2.48634   5.07923 
 C                    -3.31558  -1.75507   4.0903 
 C                    -2.05434  -2.12913   3.59463 
 C                    -3.31668  -3.62558   5.55417 
 C                    -2.04297  -3.99614   5.09445 
 C                    -1.41245  -3.25186   4.10651 
 Cl                   -1.34316  -1.16195   2.34659 
 H                    -3.74948  -4.28204   6.30069 
 H                    -3.75366  -0.85686   3.66608 
 H                    -5.27061  -3.52513   7.27755 
 H                    -7.42572  -3.12721   8.21804 
 
 ITRead=  0  0  0  0  0  0  0  0  0  0  0  0  0  0  0  0  0  0  0  0
 MicOpt= -1 -1 -1 -1 -1 -1 -1 -1 -1 -1 -1 -1 -1 -1 -1 -1 -1 -1 -1 -1
 NAtoms=     20 NQM=       20 NQMF=       0 NMMI=      0 NMMIF=      0
                NMic=       0 NMicF=      0.
                    Isotopes and Nuclear Properties:
 (Nuclear quadrupole moments (NQMom) in fm**2, nuclear magnetic moments (NMagM)
  in nuclear magnetons)

  Atom         1           2           3           4           5           6           7           8           9          10
 IAtWgt=          12          12          12          12          12          12          16          35          35          12
 AtmWgt=  12.0000000  12.0000000  12.0000000  12.0000000  12.0000000  12.0000000  15.9949146  34.9688527  34.9688527  12.0000000
 NucSpn=           0           0           0           0           0           0           0           3           3           0
 AtZEff=  -0.0000000  -0.0000000  -0.0000000  -0.0000000  -0.0000000  -0.0000000  -0.0000000  -0.0000000  -0.0000000  -0.0000000
 NQMom=    0.0000000   0.0000000   0.0000000   0.0000000   0.0000000   0.0000000   0.0000000  -8.1650000  -8.1650000   0.0000000
 NMagM=    0.0000000   0.0000000   0.0000000   0.0000000   0.0000000   0.0000000   0.0000000   0.8218740   0.8218740   0.0000000
 AtZNuc=   6.0000000   6.0000000   6.0000000   6.0000000   6.0000000   6.0000000   8.0000000  17.0000000  17.0000000   6.0000000

  Atom        11          12          13          14          15          16          17          18          19          20
 IAtWgt=          12          12          12          12          12          35           1           1           1           1
 AtmWgt=  12.0000000  12.0000000  12.0000000  12.0000000  12.0000000  34.9688527   1.0078250   1.0078250   1.0078250   1.0078250
 NucSpn=           0           0           0           0           0           3           1           1           1           1
 AtZEff=  -0.0000000  -0.0000000  -0.0000000  -0.0000000  -0.0000000  -0.0000000  -0.0000000  -0.0000000  -0.0000000  -0.0000000
 NQMom=    0.0000000   0.0000000   0.0000000   0.0000000   0.0000000  -8.1650000   0.0000000   0.0000000   0.0000000   0.0000000
 NMagM=    0.0000000   0.0000000   0.0000000   0.0000000   0.0000000   0.8218740   2.7928460   2.7928460   2.7928460   2.7928460
 AtZNuc=   6.0000000   6.0000000   6.0000000   6.0000000   6.0000000  17.0000000   1.0000000   1.0000000   1.0000000   1.0000000
 Leave Link  101 at Tue Jul  5 22:30:09 2022, MaxMem=   671088640 cpu:               1.3 elap:              46.0
 (Enter /gpfs/software/gaussian16/sse4/tar/g16/l103.exe)

 GradGradGradGradGradGradGradGradGradGradGradGradGradGradGradGradGradGrad
 Berny optimization.
 Initialization pass.
                           ----------------------------
                           !    Initial Parameters    !
                           ! (Angstroms and Degrees)  !
 --------------------------                            --------------------------
 ! Name  Definition              Value          Derivative Info.                !
 --------------------------------------------------------------------------------
 ! R1    R(1,2)                  1.3799         estimate D2E/DX2                !
 ! R2    R(1,4)                  1.4036         estimate D2E/DX2                !
 ! R3    R(1,9)                  1.7346         estimate D2E/DX2                !
 ! R4    R(2,3)                  1.3928         estimate D2E/DX2                !
 ! R5    R(2,20)                 1.0851         estimate D2E/DX2                !
 ! R6    R(3,6)                  1.4256         estimate D2E/DX2                !
 ! R7    R(3,19)                 1.083          estimate D2E/DX2                !
 ! R8    R(4,5)                  1.4481         estimate D2E/DX2                !
 ! R9    R(4,8)                  1.7651         estimate D2E/DX2                !
 ! R10   R(5,6)                  1.4536         estimate D2E/DX2                !
 ! R11   R(5,7)                  1.2827         estimate D2E/DX2                !
 ! R12   R(6,10)                 1.5386         estimate D2E/DX2                !
 ! R13   R(10,11)                1.4126         estimate D2E/DX2                !
 ! R14   R(10,13)                1.4159         estimate D2E/DX2                !
 ! R15   R(11,12)                1.4058         estimate D2E/DX2                !
 ! R16   R(11,18)                1.0857         estimate D2E/DX2                !
 ! R17   R(12,15)                1.3909         estimate D2E/DX2                !
 ! R18   R(12,16)                1.7317         estimate D2E/DX2                !
 ! R19   R(13,14)                1.4039         estimate D2E/DX2                !
 ! R20   R(13,17)                1.0842         estimate D2E/DX2                !
 ! R21   R(14,15)                1.3884         estimate D2E/DX2                !
 ! A1    A(2,1,4)              119.5043         estimate D2E/DX2                !
 ! A2    A(2,1,9)              116.7855         estimate D2E/DX2                !
 ! A3    A(4,1,9)              123.7102         estimate D2E/DX2                !
 ! A4    A(1,2,3)              119.5658         estimate D2E/DX2                !
 ! A5    A(1,2,20)             120.797          estimate D2E/DX2                !
 ! A6    A(3,2,20)             119.6358         estimate D2E/DX2                !
 ! A7    A(2,3,6)              123.7661         estimate D2E/DX2                !
 ! A8    A(2,3,19)             114.8396         estimate D2E/DX2                !
 ! A9    A(6,3,19)             121.3937         estimate D2E/DX2                !
 ! A10   A(1,4,5)              123.114          estimate D2E/DX2                !
 ! A11   A(1,4,8)              117.2652         estimate D2E/DX2                !
 ! A12   A(5,4,8)              119.6208         estimate D2E/DX2                !
 ! A13   A(4,5,6)              116.4902         estimate D2E/DX2                !
 ! A14   A(4,5,7)              120.021          estimate D2E/DX2                !
 ! A15   A(6,5,7)              123.4852         estimate D2E/DX2                !
 ! A16   A(3,6,5)              117.5192         estimate D2E/DX2                !
 ! A17   A(3,6,10)             117.6176         estimate D2E/DX2                !
 ! A18   A(5,6,10)             124.8624         estimate D2E/DX2                !
 ! A19   A(6,10,11)            123.9039         estimate D2E/DX2                !
 ! A20   A(6,10,13)            121.8689         estimate D2E/DX2                !
 ! A21   A(11,10,13)           114.227          estimate D2E/DX2                !
 ! A22   A(10,11,12)           123.3926         estimate D2E/DX2                !
 ! A23   A(10,11,18)           120.2223         estimate D2E/DX2                !
 ! A24   A(12,11,18)           116.3838         estimate D2E/DX2                !
 ! A25   A(11,12,15)           119.9375         estimate D2E/DX2                !
 ! A26   A(11,12,16)           118.2905         estimate D2E/DX2                !
 ! A27   A(15,12,16)           121.7719         estimate D2E/DX2                !
 ! A28   A(10,13,14)           123.1654         estimate D2E/DX2                !
 ! A29   A(10,13,17)           121.503          estimate D2E/DX2                !
 ! A30   A(14,13,17)           115.3284         estimate D2E/DX2                !
 ! A31   A(13,14,15)           120.2346         estimate D2E/DX2                !
 ! A32   A(12,15,14)           119.0142         estimate D2E/DX2                !
 ! D1    D(4,1,2,3)              0.5765         estimate D2E/DX2                !
 ! D2    D(4,1,2,20)          -179.8477         estimate D2E/DX2                !
 ! D3    D(9,1,2,3)           -179.4505         estimate D2E/DX2                !
 ! D4    D(9,1,2,20)             0.1252         estimate D2E/DX2                !
 ! D5    D(2,1,4,5)              1.3233         estimate D2E/DX2                !
 ! D6    D(2,1,4,8)           -178.6681         estimate D2E/DX2                !
 ! D7    D(9,1,4,5)           -178.6477         estimate D2E/DX2                !
 ! D8    D(9,1,4,8)              1.3609         estimate D2E/DX2                !
 ! D9    D(1,2,3,6)             -1.8164         estimate D2E/DX2                !
 ! D10   D(1,2,3,19)           177.9196         estimate D2E/DX2                !
 ! D11   D(20,2,3,6)           178.6029         estimate D2E/DX2                !
 ! D12   D(20,2,3,19)           -1.6612         estimate D2E/DX2                !
 ! D13   D(2,3,6,5)              1.0997         estimate D2E/DX2                !
 ! D14   D(2,3,6,10)          -178.5972         estimate D2E/DX2                !
 ! D15   D(19,3,6,5)          -178.6196         estimate D2E/DX2                !
 ! D16   D(19,3,6,10)            1.6835         estimate D2E/DX2                !
 ! D17   D(1,4,5,6)             -1.9563         estimate D2E/DX2                !
 ! D18   D(1,4,5,7)            177.3761         estimate D2E/DX2                !
 ! D19   D(8,4,5,6)            178.0349         estimate D2E/DX2                !
 ! D20   D(8,4,5,7)             -2.6326         estimate D2E/DX2                !
 ! D21   D(4,5,6,3)              0.738          estimate D2E/DX2                !
 ! D22   D(4,5,6,10)          -179.5893         estimate D2E/DX2                !
 ! D23   D(7,5,6,3)           -178.569          estimate D2E/DX2                !
 ! D24   D(7,5,6,10)             1.1037         estimate D2E/DX2                !
 ! D25   D(3,6,10,11)         -168.9148         estimate D2E/DX2                !
 ! D26   D(3,6,10,13)           10.9458         estimate D2E/DX2                !
 ! D27   D(5,6,10,11)           11.4128         estimate D2E/DX2                !
 ! D28   D(5,6,10,13)         -168.7266         estimate D2E/DX2                !
 ! D29   D(6,10,11,12)        -179.0332         estimate D2E/DX2                !
 ! D30   D(6,10,11,18)           0.547          estimate D2E/DX2                !
 ! D31   D(13,10,11,12)          1.0966         estimate D2E/DX2                !
 ! D32   D(13,10,11,18)       -179.3231         estimate D2E/DX2                !
 ! D33   D(6,10,13,14)        -179.3654         estimate D2E/DX2                !
 ! D34   D(6,10,13,17)           1.3043         estimate D2E/DX2                !
 ! D35   D(11,10,13,14)          0.5078         estimate D2E/DX2                !
 ! D36   D(11,10,13,17)       -178.8226         estimate D2E/DX2                !
 ! D37   D(10,11,12,15)         -1.7659         estimate D2E/DX2                !
 ! D38   D(10,11,12,16)        178.1561         estimate D2E/DX2                !
 ! D39   D(18,11,12,15)        178.639          estimate D2E/DX2                !
 ! D40   D(18,11,12,16)         -1.439          estimate D2E/DX2                !
 ! D41   D(11,12,15,14)          0.7571         estimate D2E/DX2                !
 ! D42   D(16,12,15,14)       -179.1621         estimate D2E/DX2                !
 ! D43   D(10,13,14,15)         -1.4583         estimate D2E/DX2                !
 ! D44   D(17,13,14,15)        177.9101         estimate D2E/DX2                !
 ! D45   D(13,14,15,12)          0.7796         estimate D2E/DX2                !
 --------------------------------------------------------------------------------
 Trust Radius=3.00D-01 FncErr=1.00D-07 GrdErr=1.00D-06 EigMax=2.50D+02 EigMin=1.00D-04
 Number of steps in this run=    108 maximum allowed number of steps=    120.
 GradGradGradGradGradGradGradGradGradGradGradGradGradGradGradGradGradGrad

 Leave Link  103 at Tue Jul  5 22:31:09 2022, MaxMem=   671088640 cpu:               0.1 elap:               0.0
 (Enter /gpfs/software/gaussian16/sse4/tar/g16/l202.exe)
                          Input orientation:                          
 ---------------------------------------------------------------------
 Center     Atomic      Atomic             Coordinates (Angstroms)
 Number     Number       Type             X           Y           Z
 ---------------------------------------------------------------------
      1          6           0       -7.955670   -1.593820    6.809970
      2          6           0       -7.122840   -2.553330    7.348360
      3          6           0       -5.874940   -2.781230    6.773260
      4          6           0       -7.537810   -0.869590    5.682650
      5          6           0       -6.268570   -1.095470    5.023020
      6          6           0       -5.400070   -2.099740    5.614660
      7          8           0       -5.967850   -0.433720    3.966150
      8         17           0       -8.634110    0.368030    5.064640
      9         17           0       -9.486280   -1.359550    7.591690
     10          6           0       -4.010410   -2.486340    5.079230
     11          6           0       -3.315580   -1.755070    4.090300
     12          6           0       -2.054340   -2.129130    3.594630
     13          6           0       -3.316680   -3.625580    5.554170
     14          6           0       -2.042970   -3.996140    5.094450
     15          6           0       -1.412450   -3.251860    4.106510
     16         17           0       -1.343160   -1.161950    2.346590
     17          1           0       -3.749480   -4.282040    6.300690
     18          1           0       -3.753660   -0.856860    3.666080
     19          1           0       -5.270610   -3.525130    7.277550
     20          1           0       -7.425720   -3.127210    8.218040
 ---------------------------------------------------------------------
                    Distance matrix (angstroms):
                    1          2          3          4          5
     1  C    0.000000
     2  C    1.379902   0.000000
     3  C    2.395982   1.392815   0.000000
     4  C    1.403555   2.404531   2.758430   0.000000
     5  C    2.507558   2.874428   2.461721   1.448138   0.000000
     6  C    2.866324   2.485839   1.425582   2.467352   1.453578
     7  O    3.658493   4.155249   3.660506   2.366671   1.282700
     8  Cl   2.712068   4.004205   4.522194   1.765082   2.781968
     9  Cl   1.734571   2.658979   3.966457   2.771467   4.125707
    10  C    4.399674   3.852358   2.536369   3.926900   2.652728
    11  C    5.380803   5.074190   3.847285   4.598574   3.166258
    12  C    6.741711   6.321402   5.012575   6.001226   4.568204
    13  C    5.217788   4.342314   2.956992   5.042809   3.923931
    14  C    6.608644   5.741680   4.356421   6.349375   5.125884
    15  C    7.271281   6.603491   5.219853   6.758658   5.391837
    16  Cl   7.989591   7.769063   6.538693   7.041907   5.606011
    17  H    5.017761   3.932634   2.644491   5.135974   4.258225
    18  H    5.299438   5.271487   4.225825   4.287949   2.867576
    19  H    3.340380   2.092884   1.083010   3.838723   3.461514
    20  H    2.148207   1.085089   2.147559   3.396706   3.959181
                    6          7          8          9         10
     6  C    0.000000
     7  O    2.411552   0.000000
     8  Cl   4.105049   2.993063   0.000000
     9  Cl   4.599309   5.136249   3.177532   0.000000
    10  C    1.538603   3.046928   5.433806   6.129214   0.000000
    11  C    2.605296   2.965791   5.808929   7.105892   1.412631
    12  C    3.908362   4.281122   7.189583   8.473634   2.481501
    13  C    2.583091   4.442801   6.668105   6.881159   1.415873
    14  C    3.890639   5.419279   7.905061   8.281949   2.480030
    15  C    4.416221   5.358478   8.134740   8.995224   2.877777
    16  Cl   5.293227   4.953893   7.930106   9.688164   4.041726
    17  H    2.820907   5.018048   6.856426   6.566468   2.187370
    18  H    2.837672   2.274143   5.222559   6.966064   2.172123
    19  H    2.194015   4.583484   5.600607   4.749768   2.738576
    20  H    3.454930   5.240118   4.860128   2.786188   4.682647
                   11         12         13         14         15
    11  C    0.000000
    12  C    1.405822   0.000000
    13  C    2.375231   2.769957   0.000000
    14  C    2.765908   2.394852   1.403921   0.000000
    15  C    2.421270   1.390887   2.421049   1.388356   0.000000
    16  Cl   2.698658   1.731710   4.500314   4.009127   2.733101
    17  H    3.385214   3.851140   1.084227   2.109249   3.367106
    18  H    1.085660   2.124021   3.379593   3.849906   3.378057
    19  H    4.136885   5.084989   2.607292   3.924976   5.001557
    20  H    5.984501   7.157081   4.922274   6.283777   7.285577
                   16         17         18         19         20
    16  Cl   0.000000
    17  H    5.582136   0.000000
    18  H    2.764895   4.321232   0.000000
    19  H    6.732299   1.959848   4.739569   0.000000
    20  H    8.679499   4.304022   6.273663   2.384819   0.000000
 Stoichiometry    C12H4Cl3O(1-)
 Framework group  C1[X(C12H4Cl3O)]
 Deg. of freedom    54
 Full point group                 C1      NOp   1
 Largest Abelian subgroup         C1      NOp   1
 Largest concise Abelian subgroup C1      NOp   1
                         Standard orientation:                         
 ---------------------------------------------------------------------
 Center     Atomic      Atomic             Coordinates (Angstroms)
 Number     Number       Type             X           Y           Z
 ---------------------------------------------------------------------
      1          6           0       -2.915534    0.600944   -0.054250
      2          6           0       -2.237169    1.800831   -0.119216
      3          6           0       -0.844392    1.804293   -0.109477
      4          6           0       -2.191785   -0.598448    0.033005
      5          6           0       -0.745496   -0.647565    0.087202
      6          6           0       -0.049879    0.625938    0.002375
      7          8           0       -0.146049   -1.774098    0.217228
      8         17           0       -3.117945   -2.100396    0.076554
      9         17           0       -4.648022    0.679735   -0.086073
     10          6           0        1.478948    0.796636    0.031546
     11          6           0        2.393683   -0.273205   -0.087729
     12          6           0        3.788860   -0.107264   -0.039983
     13          6           0        2.086621    2.066776    0.180460
     14          6           0        3.477711    2.255364    0.197700
     15          6           0        4.332217    1.165905    0.095561
     16         17           0        4.787427   -1.517654   -0.151699
     17          1           0        1.494927    2.967319    0.300750
     18          1           0        2.032797   -1.288881   -0.217425
     19          1           0       -0.391239    2.783861   -0.198973
     20          1           0       -2.775623    2.740620   -0.184647
 ---------------------------------------------------------------------
 Rotational constants (GHZ):           0.8956542           0.1779410           0.1487792
 Leave Link  202 at Tue Jul  5 22:31:26 2022, MaxMem=   671088640 cpu:               0.1 elap:               0.0
 (Enter /gpfs/software/gaussian16/sse4/tar/g16/l301.exe)
 Standard basis: 6-311+G(d,p) (5D, 7F)
 Ernie: Thresh=  0.10000D-02 Tol=  0.10000D-05 Strict=F.
 There are   416 symmetry adapted cartesian basis functions of A   symmetry.
 There are   400 symmetry adapted basis functions of A   symmetry.
   400 basis functions,   659 primitive gaussians,   416 cartesian basis functions
    68 alpha electrons       68 beta electrons
       nuclear repulsion energy      1244.5487682360 Hartrees.
 IExCor= 4336 DFT=T Ex+Corr=M062X ExCW=0 ScaHFX=  0.540000
 ScaDFX=  1.000000  1.000000  1.000000  1.000000 ScalE2=  1.000000  1.000000
 IRadAn=      5 IRanWt=     -1 IRanGd=            0 ICorTp=0 IEmpDi=  4
 NAtoms=   20 NActive=   20 NUniq=   20 SFac= 1.00D+00 NAtFMM=   60 NAOKFM=F Big=F
 Integral buffers will be    131072 words long.
 Raffenetti 2 integral format.
 Two-electron integral symmetry is turned on.
 Leave Link  301 at Tue Jul  5 22:31:56 2022, MaxMem=   671088640 cpu:               0.4 elap:               0.1
 (Enter /gpfs/software/gaussian16/sse4/tar/g16/l302.exe)
 NPDir=0 NMtPBC=     1 NCelOv=     1 NCel=       1 NClECP=     1 NCelD=      1
         NCelK=      1 NCelE2=     1 NClLst=     1 CellRange=     0.0.
 One-electron integrals computed using PRISM.
 One-electron integral symmetry used in STVInt
 NBasis=   400 RedAO= T EigKep=  1.24D-06  NBF=   400
 NBsUse=   397 1.00D-06 EigRej=  5.85D-07 NBFU=   397
 Precomputing XC quadrature grid using
 IXCGrd= 4 IRadAn=           5 IRanWt=          -1 IRanGd=           0 AccXCQ= 0.00D+00.
 Generated NRdTot=       0 NPtTot=           0 NUsed=           0 NTot=          32
 NSgBfM=   408   408   408   408   408 MxSgAt=    20 MxSgA2=    20.
 Leave Link  302 at Tue Jul  5 22:32:42 2022, MaxMem=   671088640 cpu:               2.9 elap:               0.6
 (Enter /gpfs/software/gaussian16/sse4/tar/g16/l303.exe)
 DipDrv:  MaxL=1.
 Leave Link  303 at Tue Jul  5 22:33:43 2022, MaxMem=   671088640 cpu:               0.3 elap:               0.1
 (Enter /gpfs/software/gaussian16/sse4/tar/g16/l401.exe)
 ExpMin= 4.38D-02 ExpMax= 1.06D+05 ExpMxC= 3.62D+03 IAcc=3 IRadAn=         5 AccDes= 0.00D+00
 Harris functional with IExCor= 1009 and IRadAn=       5 diagonalized for initial guess.
 HarFok:  IExCor= 1009 AccDes= 0.00D+00 IRadAn=         5 IDoV= 1 UseB2=F ITyADJ=14
 ICtDFT=  3500011 ScaDFX=  1.000000  1.000000  1.000000  1.000000
 FoFCou: FMM=F IPFlag=           0 FMFlag=      100000 FMFlg1=           0
         NFxFlg=           0 DoJE=T BraDBF=F KetDBF=T FulRan=T
         wScrn=  0.000000 ICntrl=       500 IOpCl=  0 I1Cent=   200000004 NGrid=           0
         NMat0=    1 NMatS0=      1 NMatT0=    0 NMatD0=    1 NMtDS0=    0 NMtDT0=    0
 Petite list used in FoFCou.
 Harris En= -1914.45672242144    
 JPrj=0 DoOrth=F DoCkMO=F.
 Leave Link  401 at Tue Jul  5 22:34:03 2022, MaxMem=   671088640 cpu:              23.3 elap:               4.7
 (Enter /gpfs/software/gaussian16/sse4/tar/g16/l502.exe)
 Integral symmetry usage will be decided dynamically.
 Closed shell SCF:
 Using DIIS extrapolation, IDIIS=  1040.
 NGot=   671088640 LenX=   670736251 LenY=   670562754
 Requested convergence on RMS density matrix=1.00D-08 within 128 cycles.
 Requested convergence on MAX density matrix=1.00D-06.
 Requested convergence on             energy=1.00D-06.
 No special actions if energy rises.
 Fock matrices will be formed incrementally for  20 cycles.

 Cycle   1  Pass 1  IDiag  1:
 FoFJK:  IHMeth= 1 ICntrl=       0 DoSepK=F KAlg= 0 I1Cent=           0 FoldK=F
 IRaf= 810000000 NMat=       1 IRICut=       1 DoRegI=T DoRafI=F ISym2E= 0 IDoP0=0 IntGTp=1.
 FoFCou: FMM=F IPFlag=           0 FMFlag=      100000 FMFlg1=           0
         NFxFlg=           0 DoJE=F BraDBF=F KetDBF=F FulRan=T
         wScrn=  0.000000 ICntrl=         0 IOpCl=  0 I1Cent=           0 NGrid=           0
         NMat0=    1 NMatS0=      1 NMatT0=    0 NMatD0=    1 NMtDS0=    0 NMtDT0=    0
 Symmetry not used in FoFCou.
 E= -1914.84062709567    
 DIIS: error= 2.56D-02 at cycle   1 NSaved=   1.
 NSaved= 1 IEnMin= 1 EnMin= -1914.84062709567     IErMin= 1 ErrMin= 2.56D-02
 ErrMax= 2.56D-02  0.00D+00 EMaxC= 1.00D-01 BMatC= 6.38D-01 BMatP= 6.38D-01
 IDIUse=3 WtCom= 7.44D-01 WtEn= 2.56D-01
 Coeff-Com:  0.100D+01
 Coeff-En:   0.100D+01
 Coeff:      0.100D+01
 Gap=     0.203 Goal=   None    Shift=    0.000
 GapD=    0.203 DampG=1.000 DampE=0.500 DampFc=0.5000 IDamp=-1.
 Damping current iteration by 5.00D-01
 RMSDP=3.49D-01 MaxDP=5.06D+01              OVMax= 9.47D-01

 Cycle   2  Pass 1  IDiag  1:
 RMSU=  1.54D-01    CP:  1.70D+00
 E= -1914.64174627064     Delta-E=        0.198880825033 Rises=F Damp=T
 DIIS: error= 3.10D-02 at cycle   2 NSaved=   2.
 NSaved= 2 IEnMin= 1 EnMin= -1914.84062709567     IErMin= 1 ErrMin= 2.56D-02
 ErrMax= 3.10D-02  0.00D+00 EMaxC= 1.00D-01 BMatC= 2.34D-01 BMatP= 6.38D-01
 IDIUse=3 WtCom= 6.90D-01 WtEn= 3.10D-01
 Coeff-Com:  0.273D+00 0.727D+00
 Coeff-En:   0.636D+00 0.364D+00
 Coeff:      0.385D+00 0.615D+00
 Gap=     0.162 Goal=   None    Shift=    0.000
 RMSDP=1.74D-01 MaxDP=2.47D+01 DE= 1.99D-01 OVMax= 6.75D-01

 Cycle   3  Pass 1  IDiag  1:
 RMSU=  4.27D-02    CP:  1.15D+00 -1.74D-02
 E= -1915.00184776052     Delta-E=       -0.360101489882 Rises=F Damp=F
 DIIS: error= 3.00D-02 at cycle   3 NSaved=   3.
 NSaved= 3 IEnMin= 3 EnMin= -1915.00184776052     IErMin= 1 ErrMin= 2.56D-02
 ErrMax= 3.00D-02  0.00D+00 EMaxC= 1.00D-01 BMatC= 2.86D-01 BMatP= 2.34D-01
 IDIUse=2 WtCom= 0.00D+00 WtEn= 1.00D+00
 EnCoef did     1 forward-backward iterations
 Coeff-En:   0.889D-01 0.276D+00 0.635D+00
 Coeff:      0.889D-01 0.276D+00 0.635D+00
 Gap=     0.392 Goal=   None    Shift=    0.000
 RMSDP=4.98D-02 MaxDP=2.76D+00 DE=-3.60D-01 OVMax= 8.08D-01

 Cycle   4  Pass 1  IDiag  1:
 RMSU=  4.15D-02    CP:  1.21D+00  9.83D-02  5.30D-01
 E= -1913.99148537914     Delta-E=        1.010362381385 Rises=F Damp=F
 DIIS: error= 6.52D-02 at cycle   4 NSaved=   4.
 NSaved= 4 IEnMin= 3 EnMin= -1915.00184776052     IErMin= 1 ErrMin= 2.56D-02
 ErrMax= 6.52D-02  0.00D+00 EMaxC= 1.00D-01 BMatC= 1.02D+00 BMatP= 2.34D-01
 IDIUse=2 WtCom= 0.00D+00 WtEn= 1.00D+00
 Coeff-En:   0.000D+00 0.000D+00 0.729D+00 0.271D+00
 Coeff:      0.000D+00 0.000D+00 0.729D+00 0.271D+00
 Gap=    -0.023 Goal=   None    Shift=    0.000
 RMSDP=2.74D-02 MaxDP=2.69D+00 DE= 1.01D+00 OVMax= 6.34D-01

 Cycle   5  Pass 1  IDiag  1:
 RMSU=  1.58D-02    CP:  1.12D+00  9.51D-03  5.38D-01  6.43D-01
 E= -1915.30174458868     Delta-E=       -1.310259209542 Rises=F Damp=F
 DIIS: error= 4.59D-03 at cycle   5 NSaved=   5.
 NSaved= 5 IEnMin= 5 EnMin= -1915.30174458868     IErMin= 5 ErrMin= 4.59D-03
 ErrMax= 4.59D-03  0.00D+00 EMaxC= 1.00D-01 BMatC= 2.25D-02 BMatP= 2.34D-01
 IDIUse=3 WtCom= 9.54D-01 WtEn= 4.59D-02
 Coeff-Com: -0.848D-01 0.223D+00 0.180D+00-0.342D-01 0.715D+00
 Coeff-En:   0.000D+00 0.000D+00 0.000D+00 0.000D+00 0.100D+01
 Coeff:     -0.809D-01 0.213D+00 0.172D+00-0.326D-01 0.728D+00
 Gap=     0.117 Goal=   None    Shift=    0.000
 RMSDP=9.75D-03 MaxDP=4.68D-01 DE=-1.31D+00 OVMax= 5.49D-02

 Cycle   6  Pass 1  IDiag  1:
 RMSU=  9.24D-03    CP:  1.14D+00  1.24D-02  5.94D-01  6.33D-01  9.17D-01
 E= -1915.31925654129     Delta-E=       -0.017511952613 Rises=F Damp=F
 DIIS: error= 6.71D-03 at cycle   6 NSaved=   6.
 NSaved= 6 IEnMin= 6 EnMin= -1915.31925654129     IErMin= 5 ErrMin= 4.59D-03
 ErrMax= 6.71D-03  0.00D+00 EMaxC= 1.00D-01 BMatC= 7.45D-03 BMatP= 2.25D-02
 IDIUse=3 WtCom= 9.54D-01 WtEn= 4.59D-02
 Coeff-Com: -0.642D-01 0.136D+00 0.310D-01-0.256D-01 0.378D+00 0.545D+00
 Coeff-En:   0.000D+00 0.000D+00 0.000D+00 0.000D+00 0.233D-01 0.977D+00
 Coeff:     -0.612D-01 0.130D+00 0.296D-01-0.244D-01 0.362D+00 0.564D+00
 Gap=     0.108 Goal=   None    Shift=    0.000
 RMSDP=3.48D-03 MaxDP=2.46D-01 DE=-1.75D-02 OVMax= 3.11D-02

 Cycle   7  Pass 1  IDiag  1:
 RMSU=  2.37D-03    CP:  1.12D+00  2.06D-02  5.77D-01  6.66D-01  9.67D-01
                    CP:  9.33D-01
 E= -1915.32619542773     Delta-E=       -0.006938886433 Rises=F Damp=F
 DIIS: error= 2.31D-03 at cycle   7 NSaved=   7.
 NSaved= 7 IEnMin= 7 EnMin= -1915.32619542773     IErMin= 7 ErrMin= 2.31D-03
 ErrMax= 2.31D-03  0.00D+00 EMaxC= 1.00D-01 BMatC= 1.49D-03 BMatP= 7.45D-03
 IDIUse=3 WtCom= 9.77D-01 WtEn= 2.31D-02
 Coeff-Com: -0.261D-01 0.484D-01-0.353D-01-0.539D-02 0.577D-01 0.328D+00
 Coeff-Com:  0.633D+00
 Coeff-En:   0.000D+00 0.000D+00 0.000D+00 0.000D+00 0.000D+00 0.000D+00
 Coeff-En:   0.100D+01
 Coeff:     -0.255D-01 0.473D-01-0.345D-01-0.527D-02 0.564D-01 0.320D+00
 Coeff:      0.641D+00
 Gap=     0.108 Goal=   None    Shift=    0.000
 RMSDP=2.48D-03 MaxDP=2.21D-01 DE=-6.94D-03 OVMax= 1.70D-02

 Cycle   8  Pass 1  IDiag  1:
 RMSU=  1.59D-03    CP:  1.14D+00  2.01D-02  5.86D-01  6.85D-01  9.54D-01
                    CP:  9.64D-01  9.58D-01
 E= -1915.32757331952     Delta-E=       -0.001377891795 Rises=F Damp=F
 DIIS: error= 1.23D-03 at cycle   8 NSaved=   8.
 NSaved= 8 IEnMin= 8 EnMin= -1915.32757331952     IErMin= 8 ErrMin= 1.23D-03
 ErrMax= 1.23D-03  0.00D+00 EMaxC= 1.00D-01 BMatC= 4.44D-04 BMatP= 1.49D-03
 IDIUse=3 WtCom= 9.88D-01 WtEn= 1.23D-02
 Coeff-Com: -0.851D-02 0.170D-01-0.351D-01-0.101D-03-0.344D-01 0.115D+00
 Coeff-Com:  0.453D+00 0.493D+00
 Coeff-En:   0.000D+00 0.000D+00 0.000D+00 0.000D+00 0.000D+00 0.000D+00
 Coeff-En:   0.000D+00 0.100D+01
 Coeff:     -0.840D-02 0.168D-01-0.347D-01-0.999D-04-0.340D-01 0.113D+00
 Coeff:      0.448D+00 0.500D+00
 Gap=     0.106 Goal=   None    Shift=    0.000
 RMSDP=1.15D-03 MaxDP=1.14D-01 DE=-1.38D-03 OVMax= 1.06D-02

 Cycle   9  Pass 1  IDiag  1:
 RMSU=  6.31D-04    CP:  1.14D+00  2.23D-02  5.79D-01  6.97D-01  9.37D-01
                    CP:  1.02D+00  1.01D+00  1.02D+00
 E= -1915.32810152489     Delta-E=       -0.000528205366 Rises=F Damp=F
 DIIS: error= 6.29D-04 at cycle   9 NSaved=   9.
 NSaved= 9 IEnMin= 9 EnMin= -1915.32810152489     IErMin= 9 ErrMin= 6.29D-04
 ErrMax= 6.29D-04  0.00D+00 EMaxC= 1.00D-01 BMatC= 6.90D-05 BMatP= 4.44D-04
 IDIUse=3 WtCom= 9.94D-01 WtEn= 6.29D-03
 Coeff-Com: -0.112D-03 0.226D-02-0.122D-01 0.103D-02-0.284D-01-0.206D-01
 Coeff-Com:  0.656D-01 0.283D+00 0.709D+00
 Coeff-En:   0.000D+00 0.000D+00 0.000D+00 0.000D+00 0.000D+00 0.000D+00
 Coeff-En:   0.000D+00 0.000D+00 0.100D+01
 Coeff:     -0.111D-03 0.224D-02-0.121D-01 0.102D-02-0.282D-01-0.204D-01
 Coeff:      0.652D-01 0.281D+00 0.711D+00
 Gap=     0.104 Goal=   None    Shift=    0.000
 RMSDP=3.62D-04 MaxDP=2.10D-02 DE=-5.28D-04 OVMax= 5.79D-03

 Cycle  10  Pass 1  IDiag  1:
 RMSU=  2.21D-04    CP:  1.14D+00  2.26D-02  5.78D-01  7.00D-01  9.35D-01
                    CP:  1.04D+00  1.07D+00  1.09D+00  1.01D+00
 E= -1915.32820463463     Delta-E=       -0.000103109739 Rises=F Damp=F
 DIIS: error= 2.51D-04 at cycle  10 NSaved=  10.
 NSaved=10 IEnMin=10 EnMin= -1915.32820463463     IErMin=10 ErrMin= 2.51D-04
 ErrMax= 2.51D-04  0.00D+00 EMaxC= 1.00D-01 BMatC= 6.93D-06 BMatP= 6.90D-05
 IDIUse=3 WtCom= 9.97D-01 WtEn= 2.51D-03
 Coeff-Com:  0.856D-03-0.866D-03 0.108D-02 0.318D-03-0.437D-02-0.310D-01
 Coeff-Com: -0.609D-01 0.340D-01 0.333D+00 0.728D+00
 Coeff-En:   0.000D+00 0.000D+00 0.000D+00 0.000D+00 0.000D+00 0.000D+00
 Coeff-En:   0.000D+00 0.000D+00 0.000D+00 0.100D+01
 Coeff:      0.854D-03-0.864D-03 0.108D-02 0.317D-03-0.436D-02-0.309D-01
 Coeff:     -0.607D-01 0.339D-01 0.332D+00 0.729D+00
 Gap=     0.105 Goal=   None    Shift=    0.000
 RMSDP=1.70D-04 MaxDP=1.31D-02 DE=-1.03D-04 OVMax= 3.68D-03

 Cycle  11  Pass 1  IDiag  1:
 RMSU=  1.01D-04    CP:  1.14D+00  2.23D-02  5.78D-01  7.01D-01  9.33D-01
                    CP:  1.05D+00  1.07D+00  1.08D+00  1.08D+00  1.20D+00
 E= -1915.32821865529     Delta-E=       -0.000014020666 Rises=F Damp=F
 DIIS: error= 6.98D-05 at cycle  11 NSaved=  11.
 NSaved=11 IEnMin=11 EnMin= -1915.32821865529     IErMin=11 ErrMin= 6.98D-05
 ErrMax= 6.98D-05  0.00D+00 EMaxC= 1.00D-01 BMatC= 1.78D-06 BMatP= 6.93D-06
 IDIUse=1 WtCom= 1.00D+00 WtEn= 0.00D+00
 Coeff-Com:  0.162D-03-0.121D-04 0.332D-02-0.154D-03 0.397D-02-0.793D-02
 Coeff-Com: -0.304D-01-0.321D-01 0.376D-03 0.346D+00 0.717D+00
 Coeff:      0.162D-03-0.121D-04 0.332D-02-0.154D-03 0.397D-02-0.793D-02
 Coeff:     -0.304D-01-0.321D-01 0.376D-03 0.346D+00 0.717D+00
 Gap=     0.105 Goal=   None    Shift=    0.000
 RMSDP=2.39D-04 MaxDP=2.26D-02 DE=-1.40D-05 OVMax= 8.80D-04

 Cycle  12  Pass 1  IDiag  1:
 RMSU=  6.69D-05    CP:  1.14D+00  2.23D-02  5.77D-01  7.01D-01  9.35D-01
                    CP:  1.06D+00  1.07D+00  9.99D-01  1.06D+00  1.57D+00
                    CP:  1.36D+00
 E= -1915.32822133260     Delta-E=       -0.000002677304 Rises=F Damp=F
 DIIS: error= 2.72D-05 at cycle  12 NSaved=  12.
 NSaved=12 IEnMin=12 EnMin= -1915.32822133260     IErMin=12 ErrMin= 2.72D-05
 ErrMax= 2.72D-05  0.00D+00 EMaxC= 1.00D-01 BMatC= 2.40D-07 BMatP= 1.78D-06
 IDIUse=1 WtCom= 1.00D+00 WtEn= 0.00D+00
 Coeff-Com: -0.103D-04-0.518D-04 0.126D-02-0.960D-04 0.179D-02 0.207D-02
 Coeff-Com:  0.167D-02-0.180D-01-0.665D-01 0.137D-01 0.241D+00 0.823D+00
 Coeff:     -0.103D-04-0.518D-04 0.126D-02-0.960D-04 0.179D-02 0.207D-02
 Coeff:      0.167D-02-0.180D-01-0.665D-01 0.137D-01 0.241D+00 0.823D+00
 Gap=     0.105 Goal=   None    Shift=    0.000
 RMSDP=8.44D-05 MaxDP=9.99D-03 DE=-2.68D-06 OVMax= 5.64D-04

 Cycle  13  Pass 1  IDiag  1:
 RMSU=  2.14D-05    CP:  1.14D+00  2.22D-02  5.77D-01  7.00D-01  9.35D-01
                    CP:  1.06D+00  1.07D+00  9.69D-01  1.05D+00  1.70D+00
                    CP:  1.44D+00  1.15D+00
 E= -1915.32822183386     Delta-E=       -0.000000501263 Rises=F Damp=F
 DIIS: error= 1.13D-05 at cycle  13 NSaved=  13.
 NSaved=13 IEnMin=13 EnMin= -1915.32822183386     IErMin=13 ErrMin= 1.13D-05
 ErrMax= 1.13D-05  0.00D+00 EMaxC= 1.00D-01 BMatC= 8.45D-08 BMatP= 2.40D-07
 IDIUse=1 WtCom= 1.00D+00 WtEn= 0.00D+00
 Coeff-Com: -0.240D-04-0.348D-04 0.160D-03-0.618D-05 0.262D-03 0.256D-02
 Coeff-Com:  0.763D-02-0.280D-02-0.364D-01-0.595D-01-0.372D-01 0.443D+00
 Coeff-Com:  0.683D+00
 Coeff:     -0.240D-04-0.348D-04 0.160D-03-0.618D-05 0.262D-03 0.256D-02
 Coeff:      0.763D-02-0.280D-02-0.364D-01-0.595D-01-0.372D-01 0.443D+00
 Coeff:      0.683D+00
 Gap=     0.105 Goal=   None    Shift=    0.000
 RMSDP=4.29D-05 MaxDP=3.71D-03 DE=-5.01D-07 OVMax= 2.28D-04

 Cycle  14  Pass 1  IDiag  1:
 RMSU=  8.17D-06    CP:  1.14D+00  2.22D-02  5.77D-01  7.00D-01  9.36D-01
                    CP:  1.06D+00  1.06D+00  9.54D-01  1.04D+00  1.76D+00
                    CP:  1.55D+00  1.29D+00  9.08D-01
 E= -1915.32822194256     Delta-E=       -0.000000108706 Rises=F Damp=F
 DIIS: error= 5.97D-06 at cycle  14 NSaved=  14.
 NSaved=14 IEnMin=14 EnMin= -1915.32822194256     IErMin=14 ErrMin= 5.97D-06
 ErrMax= 5.97D-06  0.00D+00 EMaxC= 1.00D-01 BMatC= 6.26D-09 BMatP= 8.45D-08
 IDIUse=1 WtCom= 1.00D+00 WtEn= 0.00D+00
 Coeff-Com:  0.445D-05-0.249D-04-0.117D-03 0.561D-05-0.236D-03 0.605D-03
 Coeff-Com:  0.318D-02 0.156D-02-0.561D-02-0.232D-01-0.500D-01 0.713D-01
 Coeff-Com:  0.282D+00 0.720D+00
 Coeff:      0.445D-05-0.249D-04-0.117D-03 0.561D-05-0.236D-03 0.605D-03
 Coeff:      0.318D-02 0.156D-02-0.561D-02-0.232D-01-0.500D-01 0.713D-01
 Coeff:      0.282D+00 0.720D+00
 Gap=     0.105 Goal=   None    Shift=    0.000
 RMSDP=1.03D-05 MaxDP=9.57D-04 DE=-1.09D-07 OVMax= 6.70D-05

 Cycle  15  Pass 1  IDiag  1:
 RMSU=  3.08D-06    CP:  1.14D+00  2.22D-02  5.77D-01  7.00D-01  9.36D-01
                    CP:  1.06D+00  1.06D+00  9.51D-01  1.04D+00  1.77D+00
                    CP:  1.55D+00  1.31D+00  9.78D-01  9.32D-01
 E= -1915.32822195518     Delta-E=       -0.000000012612 Rises=F Damp=F
 DIIS: error= 1.68D-06 at cycle  15 NSaved=  15.
 NSaved=15 IEnMin=15 EnMin= -1915.32822195518     IErMin=15 ErrMin= 1.68D-06
 ErrMax= 1.68D-06  0.00D+00 EMaxC= 1.00D-01 BMatC= 8.32D-10 BMatP= 6.26D-09
 IDIUse=1 WtCom= 1.00D+00 WtEn= 0.00D+00
 Coeff-Com:  0.554D-05-0.115D-04-0.564D-04 0.502D-05-0.114D-03-0.823D-04
 Coeff-Com:  0.515D-03 0.789D-03 0.163D-02-0.249D-02-0.152D-01-0.230D-01
 Coeff-Com:  0.287D-01 0.267D+00 0.742D+00
 Coeff:      0.554D-05-0.115D-04-0.564D-04 0.502D-05-0.114D-03-0.823D-04
 Coeff:      0.515D-03 0.789D-03 0.163D-02-0.249D-02-0.152D-01-0.230D-01
 Coeff:      0.287D-01 0.267D+00 0.742D+00
 Gap=     0.105 Goal=   None    Shift=    0.000
 RMSDP=2.35D-06 MaxDP=1.54D-04 DE=-1.26D-08 OVMax= 4.42D-05

 Cycle  16  Pass 1  IDiag  1:
 RMSU=  1.12D-06    CP:  1.14D+00  2.22D-02  5.77D-01  7.00D-01  9.36D-01
                    CP:  1.06D+00  1.06D+00  9.51D-01  1.04D+00  1.77D+00
                    CP:  1.55D+00  1.33D+00  9.98D-01  1.00D+00  1.00D+00
 E= -1915.32822195790     Delta-E=       -0.000000002723 Rises=F Damp=F
 DIIS: error= 8.31D-07 at cycle  16 NSaved=  16.
 NSaved=16 IEnMin=16 EnMin= -1915.32822195790     IErMin=16 ErrMin= 8.31D-07
 ErrMax= 8.31D-07  0.00D+00 EMaxC= 1.00D-01 BMatC= 2.52D-10 BMatP= 8.32D-10
 IDIUse=1 WtCom= 1.00D+00 WtEn= 0.00D+00
 Coeff-Com: -0.206D-05 0.979D-05 0.417D-05-0.262D-05 0.201D-04-0.223D-03
 Coeff-Com: -0.578D-03-0.671D-04 0.252D-02 0.538D-02 0.743D-02-0.324D-01
 Coeff-Com: -0.636D-01-0.776D-01 0.338D+00 0.821D+00
 Coeff:     -0.206D-05 0.979D-05 0.417D-05-0.262D-05 0.201D-04-0.223D-03
 Coeff:     -0.578D-03-0.671D-04 0.252D-02 0.538D-02 0.743D-02-0.324D-01
 Coeff:     -0.636D-01-0.776D-01 0.338D+00 0.821D+00
 Gap=     0.105 Goal=   None    Shift=    0.000
 RMSDP=1.75D-06 MaxDP=8.41D-05 DE=-2.72D-09 OVMax= 3.67D-05

 Cycle  17  Pass 1  IDiag  1:
 RMSU=  6.62D-07    CP:  1.14D+00  2.22D-02  5.77D-01  7.00D-01  9.36D-01
                    CP:  1.06D+00  1.06D+00  9.50D-01  1.04D+00  1.77D+00
                    CP:  1.55D+00  1.33D+00  9.98D-01  1.04D+00  1.20D+00
                    CP:  1.30D+00
 E= -1915.32822195944     Delta-E=       -0.000000001544 Rises=F Damp=F
 DIIS: error= 3.84D-07 at cycle  17 NSaved=  17.
 NSaved=17 IEnMin=17 EnMin= -1915.32822195944     IErMin=17 ErrMin= 3.84D-07
 ErrMax= 3.84D-07  0.00D+00 EMaxC= 1.00D-01 BMatC= 5.54D-11 BMatP= 2.52D-10
 IDIUse=1 WtCom= 1.00D+00 WtEn= 0.00D+00
 Coeff-Com: -0.239D-05 0.581D-05 0.186D-04-0.192D-05 0.419D-04-0.731D-04
 Coeff-Com: -0.339D-03-0.249D-03 0.444D-03 0.237D-02 0.687D-02-0.459D-02
 Coeff-Com: -0.237D-01-0.957D-01-0.590D-01 0.258D+00 0.915D+00
 Coeff:     -0.239D-05 0.581D-05 0.186D-04-0.192D-05 0.419D-04-0.731D-04
 Coeff:     -0.339D-03-0.249D-03 0.444D-03 0.237D-02 0.687D-02-0.459D-02
 Coeff:     -0.237D-01-0.957D-01-0.590D-01 0.258D+00 0.915D+00
 Gap=     0.105 Goal=   None    Shift=    0.000
 RMSDP=9.54D-07 MaxDP=8.02D-05 DE=-1.54D-09 OVMax= 2.61D-05

 Cycle  18  Pass 1  IDiag  1:
 RMSU=  3.35D-07    CP:  1.14D+00  2.22D-02  5.77D-01  7.00D-01  9.36D-01
                    CP:  1.06D+00  1.06D+00  9.50D-01  1.04D+00  1.77D+00
                    CP:  1.55D+00  1.33D+00  1.01D+00  1.04D+00  1.21D+00
                    CP:  1.57D+00  1.25D+00
 E= -1915.32822195982     Delta-E=       -0.000000000380 Rises=F Damp=F
 DIIS: error= 2.32D-07 at cycle  18 NSaved=  18.
 NSaved=18 IEnMin=18 EnMin= -1915.32822195982     IErMin=18 ErrMin= 2.32D-07
 ErrMax= 2.32D-07  0.00D+00 EMaxC= 1.00D-01 BMatC= 1.44D-11 BMatP= 5.54D-11
 IDIUse=1 WtCom= 1.00D+00 WtEn= 0.00D+00
 Coeff-Com:  0.688D-06-0.246D-05 0.659D-05 0.600D-06 0.826D-05 0.324D-04
 Coeff-Com:  0.106D-04-0.692D-04-0.546D-03-0.900D-03 0.813D-04 0.721D-02
 Coeff-Com:  0.103D-01-0.166D-01-0.132D+00-0.179D+00 0.329D+00 0.982D+00
 Coeff:      0.688D-06-0.246D-05 0.659D-05 0.600D-06 0.826D-05 0.324D-04
 Coeff:      0.106D-04-0.692D-04-0.546D-03-0.900D-03 0.813D-04 0.721D-02
 Coeff:      0.103D-01-0.166D-01-0.132D+00-0.179D+00 0.329D+00 0.982D+00
 Gap=     0.105 Goal=   None    Shift=    0.000
 RMSDP=5.35D-07 MaxDP=3.26D-05 DE=-3.80D-10 OVMax= 2.11D-05

 Cycle  19  Pass 1  IDiag  1:
 RMSU=  1.49D-07    CP:  1.14D+00  2.22D-02  5.77D-01  7.00D-01  9.36D-01
                    CP:  1.06D+00  1.06D+00  9.50D-01  1.04D+00  1.77D+00
                    CP:  1.55D+00  1.33D+00  1.01D+00  1.04D+00  1.26D+00
                    CP:  1.75D+00  1.55D+00  1.45D+00
 E= -1915.32822196016     Delta-E=       -0.000000000335 Rises=F Damp=F
 DIIS: error= 1.05D-07 at cycle  19 NSaved=  19.
 NSaved=19 IEnMin=19 EnMin= -1915.32822196016     IErMin=19 ErrMin= 1.05D-07
 ErrMax= 1.05D-07  0.00D+00 EMaxC= 1.00D-01 BMatC= 4.50D-12 BMatP= 1.44D-11
 IDIUse=1 WtCom= 1.00D+00 WtEn= 0.00D+00
 Coeff-Com:  0.962D-06-0.207D-05-0.190D-05 0.501D-06-0.579D-05 0.250D-04
 Coeff-Com:  0.623D-04 0.479D-04-0.117D-03-0.543D-03-0.131D-02 0.143D-02
 Coeff-Com:  0.423D-02 0.173D-01 0.953D-02-0.504D-01-0.191D+00 0.125D+00
 Coeff-Com:  0.109D+01
 Coeff:      0.962D-06-0.207D-05-0.190D-05 0.501D-06-0.579D-05 0.250D-04
 Coeff:      0.623D-04 0.479D-04-0.117D-03-0.543D-03-0.131D-02 0.143D-02
 Coeff:      0.423D-02 0.173D-01 0.953D-02-0.504D-01-0.191D+00 0.125D+00
 Coeff:      0.109D+01
 Gap=     0.105 Goal=   None    Shift=    0.000
 RMSDP=2.33D-07 MaxDP=2.14D-05 DE=-3.35D-10 OVMax= 8.22D-06

 Cycle  20  Pass 1  IDiag  1:
 RMSU=  8.38D-08    CP:  1.14D+00  2.22D-02  5.77D-01  7.00D-01  9.36D-01
                    CP:  1.06D+00  1.06D+00  9.50D-01  1.04D+00  1.77D+00
                    CP:  1.55D+00  1.33D+00  1.01D+00  1.04D+00  1.25D+00
                    CP:  1.82D+00  1.59D+00  1.60D+00  1.70D+00
 E= -1915.32822196008     Delta-E=        0.000000000081 Rises=F Damp=F
 DIIS: error= 4.28D-08 at cycle  20 NSaved=  20.
 NSaved=20 IEnMin=19 EnMin= -1915.32822196016     IErMin=20 ErrMin= 4.28D-08
 ErrMax= 4.28D-08  0.00D+00 EMaxC= 1.00D-01 BMatC= 8.48D-13 BMatP= 4.50D-12
 IDIUse=1 WtCom= 1.00D+00 WtEn= 0.00D+00
 Coeff-Com:  0.304D-06-0.551D-06-0.172D-05 0.127D-06-0.322D-05 0.607D-05
 Coeff-Com:  0.197D-04 0.378D-04 0.594D-04-0.254D-04-0.483D-03-0.779D-03
 Coeff-Com: -0.615D-03 0.943D-02 0.275D-01 0.163D-01-0.145D+00-0.124D+00
 Coeff-Com:  0.398D+00 0.819D+00
 Coeff:      0.304D-06-0.551D-06-0.172D-05 0.127D-06-0.322D-05 0.607D-05
 Coeff:      0.197D-04 0.378D-04 0.594D-04-0.254D-04-0.483D-03-0.779D-03
 Coeff:     -0.615D-03 0.943D-02 0.275D-01 0.163D-01-0.145D+00-0.124D+00
 Coeff:      0.398D+00 0.819D+00
 Gap=     0.105 Goal=   None    Shift=    0.000
 RMSDP=9.67D-08 MaxDP=8.67D-06 DE= 8.14D-11 OVMax= 3.03D-06

 Cycle  21  Pass 1  IDiag  1:
 Restarting incremental Fock formation.
 E= -1915.32822196011     Delta-E=       -0.000000000027 Rises=F Damp=F
 DIIS: error= 1.92D-08 at cycle  21 NSaved=  20.
 NSaved=20 IEnMin=18 EnMin= -1915.32822196016     IErMin=20 ErrMin= 1.92D-08
 ErrMax= 1.92D-08  0.00D+00 EMaxC= 1.00D-01 BMatC= 1.57D-13 BMatP= 8.48D-13
 IDIUse=1 WtCom= 1.00D+00 WtEn= 0.00D+00
 Coeff-Com:  0.161D-07 0.179D-07-0.563D-06-0.855D-06-0.193D-05-0.334D-05
 Coeff-Com:  0.135D-04 0.535D-04 0.887D-04 0.101D-04-0.633D-03-0.106D-02
 Coeff-Com:  0.106D-02 0.976D-02 0.181D-01-0.296D-01-0.777D-01-0.285D-01
 Coeff-Com:  0.398D+00 0.710D+00
 Coeff:      0.161D-07 0.179D-07-0.563D-06-0.855D-06-0.193D-05-0.334D-05
 Coeff:      0.135D-04 0.535D-04 0.887D-04 0.101D-04-0.633D-03-0.106D-02
 Coeff:      0.106D-02 0.976D-02 0.181D-01-0.296D-01-0.777D-01-0.285D-01
 Coeff:      0.398D+00 0.710D+00
 Gap=     0.105 Goal=   None    Shift=    0.000
 RMSDP=5.12D-08 MaxDP=3.41D-06 DE=-2.73D-11 OVMax= 8.91D-07

 Cycle  22  Pass 1  IDiag  1:
 RMSU=  4.93D-08    CP:  1.00D+00
 E= -1915.32822196012     Delta-E=       -0.000000000016 Rises=F Damp=F
 DIIS: error= 5.93D-09 at cycle  22 NSaved=  20.
 NSaved=20 IEnMin=17 EnMin= -1915.32822196016     IErMin=20 ErrMin= 5.93D-09
 ErrMax= 5.93D-09  0.00D+00 EMaxC= 1.00D-01 BMatC= 1.64D-14 BMatP= 1.57D-13
 IDIUse=1 WtCom= 1.00D+00 WtEn= 0.00D+00
 Coeff-Com: -0.192D-07 0.445D-07 0.117D-07-0.116D-05-0.329D-05-0.141D-05
 Coeff-Com: -0.451D-05 0.117D-04 0.614D-04 0.599D-04 0.891D-04-0.915D-03
 Coeff-Com: -0.344D-02 0.392D-03 0.178D-01 0.446D-02-0.713D-01-0.523D-01
 Coeff-Com:  0.136D+00 0.969D+00
 Coeff:     -0.192D-07 0.445D-07 0.117D-07-0.116D-05-0.329D-05-0.141D-05
 Coeff:     -0.451D-05 0.117D-04 0.614D-04 0.599D-04 0.891D-04-0.915D-03
 Coeff:     -0.344D-02 0.392D-03 0.178D-01 0.446D-02-0.713D-01-0.523D-01
 Coeff:      0.136D+00 0.969D+00
 Gap=     0.105 Goal=   None    Shift=    0.000
 RMSDP=3.20D-08 MaxDP=2.20D-06 DE=-1.64D-11 OVMax= 3.57D-07

 Cycle  23  Pass 1  IDiag  1:
 RMSU=  1.87D-08    CP:  1.00D+00  1.38D+00
 E= -1915.32822196013     Delta-E=       -0.000000000004 Rises=F Damp=F
 DIIS: error= 1.78D-09 at cycle  23 NSaved=  20.
 NSaved=20 IEnMin=16 EnMin= -1915.32822196016     IErMin=20 ErrMin= 1.78D-09
 ErrMax= 1.78D-09  0.00D+00 EMaxC= 1.00D-01 BMatC= 2.16D-15 BMatP= 1.64D-14
 IDIUse=1 WtCom= 1.00D+00 WtEn= 0.00D+00
 Large coefficients: NSaved= 20 BigCof=    0.00 CofMax=   10.00 Det=-6.64D-15
 Inversion failed.  Reducing to 19 matrices.
 Large coefficients: NSaved= 19 BigCof=    0.00 CofMax=   10.00 Det=-6.72D-15
 Inversion failed.  Reducing to 18 matrices.
 Large coefficients: NSaved= 18 BigCof=    0.00 CofMax=   10.00 Det=-7.08D-15
 Inversion failed.  Reducing to 17 matrices.
 Large coefficients: NSaved= 17 BigCof=    0.00 CofMax=   10.00 Det=-7.43D-15
 Inversion failed.  Reducing to 16 matrices.
 Large coefficients: NSaved= 16 BigCof=    0.00 CofMax=   10.00 Det=-7.45D-15
 Inversion failed.  Reducing to 15 matrices.
 Coeff-Com: -0.469D-05-0.555D-05 0.773D-06 0.444D-04 0.103D-03-0.489D-04
 Coeff-Com: -0.112D-02-0.764D-03 0.428D-02 0.371D-02-0.911D-02-0.338D-01
 Coeff-Com: -0.325D-01 0.239D+00 0.830D+00
 Coeff:     -0.469D-05-0.555D-05 0.773D-06 0.444D-04 0.103D-03-0.489D-04
 Coeff:     -0.112D-02-0.764D-03 0.428D-02 0.371D-02-0.911D-02-0.338D-01
 Coeff:     -0.325D-01 0.239D+00 0.830D+00
 Gap=     0.105 Goal=   None    Shift=    0.000
 RMSDP=4.51D-09 MaxDP=2.23D-07 DE=-3.64D-12 OVMax= 6.86D-08

 SCF Done:  E(RM062X) =  -1915.32822196     A.U. after   23 cycles
            NFock= 23  Conv=0.45D-08     -V/T= 2.0030
 KE= 1.909590168796D+03 PE=-7.032761724556D+03 EE= 1.963294565564D+03
 Leave Link  502 at Tue Jul  5 22:47:22 2022, MaxMem=   671088640 cpu:            3544.3 elap:             772.7
 (Enter /gpfs/software/gaussian16/sse4/tar/g16/l601.exe)
 Copying SCF densities to generalized density rwf, IOpCl= 0 IROHF=0.

 **********************************************************************

            Population analysis using the SCF density.

 **********************************************************************

 Orbital symmetries:
       Occupied  (A) (A) (A) (A) (A) (A) (A) (A) (A) (A) (A) (A)
                 (A) (A) (A) (A) (A) (A) (A) (A) (A) (A) (A) (A)
                 (A) (A) (A) (A) (A) (A) (A) (A) (A) (A) (A) (A)
                 (A) (A) (A) (A) (A) (A) (A) (A) (A) (A) (A) (A)
                 (A) (A) (A) (A) (A) (A) (A) (A) (A) (A) (A) (A)
                 (A) (A) (A) (A) (A) (A) (A) (A)
       Virtual   (A) (A) (A) (A) (A) (A) (A) (A) (A) (A) (A) (A)
                 (A) (A) (A) (A) (A) (A) (A) (A) (A) (A) (A) (A)
                 (A) (A) (A) (A) (A) (A) (A) (A) (A) (A) (A) (A)
                 (A) (A) (A) (A) (A) (A) (A) (A) (A) (A) (A) (A)
                 (A) (A) (A) (A) (A) (A) (A) (A) (A) (A) (A) (A)
                 (A) (A) (A) (A) (A) (A) (A) (A) (A) (A) (A) (A)
                 (A) (A) (A) (A) (A) (A) (A) (A) (A) (A) (A) (A)
                 (A) (A) (A) (A) (A) (A) (A) (A) (A) (A) (A) (A)
                 (A) (A) (A) (A) (A) (A) (A) (A) (A) (A) (A) (A)
                 (A) (A) (A) (A) (A) (A) (A) (A) (A) (A) (A) (A)
                 (A) (A) (A) (A) (A) (A) (A) (A) (A) (A) (A) (A)
                 (A) (A) (A) (A) (A) (A) (A) (A) (A) (A) (A) (A)
                 (A) (A) (A) (A) (A) (A) (A) (A) (A) (A) (A) (A)
                 (A) (A) (A) (A) (A) (A) (A) (A) (A) (A) (A) (A)
                 (A) (A) (A) (A) (A) (A) (A) (A) (A) (A) (A) (A)
                 (A) (A) (A) (A) (A) (A) (A) (A) (A) (A) (A) (A)
                 (A) (A) (A) (A) (A) (A) (A) (A) (A) (A) (A) (A)
                 (A) (A) (A) (A) (A) (A) (A) (A) (A) (A) (A) (A)
                 (A) (A) (A) (A) (A) (A) (A) (A) (A) (A) (A) (A)
                 (A) (A) (A) (A) (A) (A) (A) (A) (A) (A) (A) (A)
                 (A) (A) (A) (A) (A) (A) (A) (A) (A) (A) (A) (A)
                 (A) (A) (A) (A) (A) (A) (A) (A) (A) (A) (A) (A)
                 (A) (A) (A) (A) (A) (A) (A) (A) (A) (A) (A) (A)
                 (A) (A) (A) (A) (A) (A) (A) (A) (A) (A) (A) (A)
                 (A) (A) (A) (A) (A) (A) (A) (A) (A) (A) (A) (A)
                 (A) (A) (A) (A) (A) (A) (A) (A) (A) (A) (A) (A)
                 (A) (A) (A) (A) (A) (A) (A) (A) (A) (A) (A) (A)
                 (A) (A) (A) (A) (A)
 The electronic state is 1-A.
 Alpha  occ. eigenvalues -- -102.57859-102.56906-102.54658 -19.42546 -10.53423
 Alpha  occ. eigenvalues --  -10.49559 -10.49286 -10.49140 -10.48121 -10.47799
 Alpha  occ. eigenvalues --  -10.47706 -10.47433 -10.45209 -10.43941 -10.43674
 Alpha  occ. eigenvalues --  -10.42086  -9.72185  -9.71205  -9.68863  -7.44686
 Alpha  occ. eigenvalues --   -7.44033  -7.44017  -7.43706  -7.43063  -7.43037
 Alpha  occ. eigenvalues --   -7.41376  -7.40726  -7.40689  -0.96422  -0.90050
 Alpha  occ. eigenvalues --   -0.88619  -0.84391  -0.82142  -0.80324  -0.75000
 Alpha  occ. eigenvalues --   -0.72797  -0.68732  -0.68354  -0.58918  -0.57827
 Alpha  occ. eigenvalues --   -0.54689  -0.53633  -0.46906  -0.45398  -0.43428
 Alpha  occ. eigenvalues --   -0.42293  -0.41297  -0.39518  -0.37740  -0.36525
 Alpha  occ. eigenvalues --   -0.36511  -0.35322  -0.33625  -0.32334  -0.31662
 Alpha  occ. eigenvalues --   -0.30980  -0.30211  -0.28431  -0.27673  -0.27196
 Alpha  occ. eigenvalues --   -0.24873  -0.24283  -0.22664  -0.22104  -0.20558
 Alpha  occ. eigenvalues --   -0.17107  -0.16426  -0.11073
 Alpha virt. eigenvalues --   -0.00587   0.08877   0.10073   0.10989   0.11125
 Alpha virt. eigenvalues --    0.11247   0.12375   0.13413   0.14285   0.14561
 Alpha virt. eigenvalues --    0.15055   0.15411   0.15642   0.15874   0.16292
 Alpha virt. eigenvalues --    0.16833   0.17249   0.17568   0.18021   0.18473
 Alpha virt. eigenvalues --    0.18857   0.19381   0.19643   0.20016   0.20731
 Alpha virt. eigenvalues --    0.21291   0.21534   0.21995   0.22257   0.22900
 Alpha virt. eigenvalues --    0.23326   0.24024   0.24446   0.24932   0.25178
 Alpha virt. eigenvalues --    0.25773   0.26200   0.27142   0.27607   0.27742
 Alpha virt. eigenvalues --    0.28171   0.28765   0.29272   0.29392   0.29762
 Alpha virt. eigenvalues --    0.30831   0.30960   0.31100   0.31627   0.31695
 Alpha virt. eigenvalues --    0.32212   0.32542   0.33084   0.33451   0.34558
 Alpha virt. eigenvalues --    0.34731   0.34951   0.35077   0.35532   0.36233
 Alpha virt. eigenvalues --    0.36636   0.37720   0.38061   0.38198   0.39211
 Alpha virt. eigenvalues --    0.39866   0.40419   0.41135   0.41677   0.42932
 Alpha virt. eigenvalues --    0.44061   0.44587   0.44716   0.45470   0.46623
 Alpha virt. eigenvalues --    0.46745   0.47037   0.47569   0.48881   0.49875
 Alpha virt. eigenvalues --    0.51467   0.52502   0.53569   0.55931   0.56633
 Alpha virt. eigenvalues --    0.57451   0.58242   0.58320   0.59926   0.60272
 Alpha virt. eigenvalues --    0.61633   0.62096   0.63398   0.64045   0.65355
 Alpha virt. eigenvalues --    0.66331   0.66988   0.68025   0.68119   0.69284
 Alpha virt. eigenvalues --    0.70255   0.70685   0.71813   0.71900   0.72378
 Alpha virt. eigenvalues --    0.73949   0.74617   0.75478   0.76324   0.77055
 Alpha virt. eigenvalues --    0.77348   0.78462   0.78754   0.80608   0.80922
 Alpha virt. eigenvalues --    0.81410   0.81902   0.82238   0.83781   0.84267
 Alpha virt. eigenvalues --    0.85251   0.86141   0.87757   0.88244   0.88998
 Alpha virt. eigenvalues --    0.90418   0.92252   0.95298   0.97161   0.98088
 Alpha virt. eigenvalues --    0.98836   1.00028   1.00228   1.00851   1.02796
 Alpha virt. eigenvalues --    1.02901   1.03657   1.04206   1.04312   1.04535
 Alpha virt. eigenvalues --    1.05389   1.05674   1.05817   1.07335   1.07746
 Alpha virt. eigenvalues --    1.09057   1.09705   1.09986   1.10588   1.11112
 Alpha virt. eigenvalues --    1.11775   1.12294   1.13016   1.14053   1.14260
 Alpha virt. eigenvalues --    1.15751   1.16534   1.17585   1.18626   1.22725
 Alpha virt. eigenvalues --    1.23482   1.24666   1.25853   1.27663   1.28832
 Alpha virt. eigenvalues --    1.31276   1.32859   1.33254   1.34430   1.35315
 Alpha virt. eigenvalues --    1.36566   1.38114   1.40134   1.42809   1.43552
 Alpha virt. eigenvalues --    1.44951   1.45466   1.46126   1.47085   1.47900
 Alpha virt. eigenvalues --    1.50687   1.53537   1.55852   1.59410   1.60774
 Alpha virt. eigenvalues --    1.63638   1.66013   1.66669   1.69140   1.71748
 Alpha virt. eigenvalues --    1.72152   1.73957   1.76724   1.77185   1.79171
 Alpha virt. eigenvalues --    1.82702   1.84242   1.85560   1.86945   1.91456
 Alpha virt. eigenvalues --    1.91611   1.93420   1.95583   1.96283   1.97810
 Alpha virt. eigenvalues --    1.99301   1.99982   2.01030   2.03386   2.03985
 Alpha virt. eigenvalues --    2.05097   2.05738   2.06602   2.08583   2.09813
 Alpha virt. eigenvalues --    2.10927   2.11963   2.14078   2.15472   2.18561
 Alpha virt. eigenvalues --    2.22465   2.25005   2.25452   2.28654   2.35452
 Alpha virt. eigenvalues --    2.37106   2.38091   2.39998   2.40523   2.41261
 Alpha virt. eigenvalues --    2.42185   2.43432   2.46010   2.46447   2.47217
 Alpha virt. eigenvalues --    2.48346   2.52412   2.54095   2.58753   2.60589
 Alpha virt. eigenvalues --    2.61538   2.62424   2.67271   2.68379   2.70475
 Alpha virt. eigenvalues --    2.75479   2.77910   2.79652   2.80247   2.82066
 Alpha virt. eigenvalues --    2.82741   2.83496   2.86170   2.87366   2.90323
 Alpha virt. eigenvalues --    2.91474   2.92717   2.94560   2.95664   2.98871
 Alpha virt. eigenvalues --    3.02976   3.04002   3.05418   3.07452   3.08348
 Alpha virt. eigenvalues --    3.10563   3.12866   3.17988   3.19189   3.22303
 Alpha virt. eigenvalues --    3.25570   3.29366   3.31143   3.33914   3.35134
 Alpha virt. eigenvalues --    3.36786   3.37145   3.42890   3.51255   3.52522
 Alpha virt. eigenvalues --    3.53343   3.56158   3.60966   3.69087   3.73022
 Alpha virt. eigenvalues --    3.74907   3.81828   3.84007   3.86711   3.98940
 Alpha virt. eigenvalues --    4.11607   4.14684   4.23291   4.27738   4.40698
 Alpha virt. eigenvalues --    4.61561   4.88416   4.94618   5.37426   5.55710
 Alpha virt. eigenvalues --    5.99518  10.07164  10.07951  10.12523  23.57313
 Alpha virt. eigenvalues --   23.73545  24.02103  24.02941  24.04339  24.09126
 Alpha virt. eigenvalues --   24.13126  24.16706  24.18760  24.20015  24.25115
 Alpha virt. eigenvalues --   24.34091  26.02099  26.03719  26.11456  26.31764
 Alpha virt. eigenvalues --   26.33953  26.42650  26.74931  26.76520  26.98897
 Alpha virt. eigenvalues --   50.31318 216.17239 216.18017 216.23203
          Condensed to atoms (all electrons):
               1          2          3          4          5          6
     1  C   33.836228   1.980891   0.907290 -18.794229  -6.492972  -3.341375
     2  C    1.980891  23.001556  -6.184187 -13.065771   2.923339  -1.681169
     3  C    0.907290  -6.184187  27.710853  -3.041597  -8.795714   0.395403
     4  C  -18.794229 -13.065771  -3.041597  50.776783  -3.754626  -2.306023
     5  C   -6.492972   2.923339  -8.795714  -3.754626  22.525952  -2.132889
     6  C   -3.341375  -1.681169   0.395403  -2.306023  -2.132889  17.141536
     7  O   -0.072402  -0.056164   0.062314  -0.358024   0.424472   0.059329
     8  Cl   1.345861   0.461680   0.642504  -3.080919   0.019638  -0.214716
     9  Cl  -1.903415   0.286654  -0.368658   1.221608   0.196412  -0.196158
    10  C   -1.086405   1.199699  -2.930461  -1.689832   0.939930   0.908702
    11  C   -0.084558   1.194087  -4.526732  -2.203143   5.368080  -5.694990
    12  C   -0.042347  -0.254845   0.254693   0.652663  -1.306494   3.066032
    13  C    0.199496  -1.583042   3.291991   0.463678  -2.716138  -1.356059
    14  C   -0.031972  -1.362443  -1.417966   0.416139   0.284440   0.708671
    15  C   -0.026029   0.226876   0.507797  -0.210522  -0.341277  -0.360448
    16  Cl  -0.000454  -0.008484  -0.088692   0.011944   0.050573  -0.157212
    17  H   -0.002193  -0.004302  -0.020228  -0.000954   0.017404   0.040060
    18  H   -0.004474  -0.000530   0.028314   0.020766   0.016218   0.070610
    19  H    0.005008  -0.141578   0.314140  -0.032457  -0.008091   0.103326
    20  H    0.126291   0.157239   0.004714   0.065496  -0.056931   0.054710
               7          8          9         10         11         12
     1  C   -0.072402   1.345861  -1.903415  -1.086405  -0.084558  -0.042347
     2  C   -0.056164   0.461680   0.286654   1.199699   1.194087  -0.254845
     3  C    0.062314   0.642504  -0.368658  -2.930461  -4.526732   0.254693
     4  C   -0.358024  -3.080919   1.221608  -1.689832  -2.203143   0.652663
     5  C    0.424472   0.019638   0.196412   0.939930   5.368080  -1.306494
     6  C    0.059329  -0.214716  -0.196158   0.908702  -5.694990   3.066032
     7  O    8.353065   0.072266  -0.009265  -0.006000  -0.120444  -0.003336
     8  Cl   0.072266  17.897058  -0.348003  -0.098378  -0.015344   0.046451
     9  Cl  -0.009265  -0.348003  17.760207   0.006729  -0.014996  -0.006288
    10  C   -0.006000  -0.098378   0.006729  13.809044   0.072229  -2.020330
    11  C   -0.120444  -0.015344  -0.014996   0.072229  26.579854  -8.418959
    12  C   -0.003336   0.046451  -0.006288  -2.020330  -8.418959  23.064116
    13  C    0.042780  -0.036992  -0.023854  -0.580976  -1.444504  -4.707212
    14  C    0.017440   0.001523  -0.006402  -1.058943  -2.176136   0.805931
    15  C   -0.013705  -0.002542   0.000725  -1.550264  -2.710014  -4.649583
    16  Cl  -0.003581   0.000177  -0.000011  -0.399291   0.662513  -0.982816
    17  H   -0.000158  -0.000047   0.000052   0.049122   0.028491  -0.003890
    18  H    0.006888   0.000090   0.000116  -0.045543   0.203235   0.017258
    19  H    0.000073   0.000936  -0.001198   0.051504   0.018788   0.005590
    20  H    0.000215  -0.001268  -0.018257  -0.012947  -0.003389  -0.000128
              13         14         15         16         17         18
     1  C    0.199496  -0.031972  -0.026029  -0.000454  -0.002193  -0.004474
     2  C   -1.583042  -1.362443   0.226876  -0.008484  -0.004302  -0.000530
     3  C    3.291991  -1.417966   0.507797  -0.088692  -0.020228   0.028314
     4  C    0.463678   0.416139  -0.210522   0.011944  -0.000954   0.020766
     5  C   -2.716138   0.284440  -0.341277   0.050573   0.017404   0.016218
     6  C   -1.356059   0.708671  -0.360448  -0.157212   0.040060   0.070610
     7  O    0.042780   0.017440  -0.013705  -0.003581  -0.000158   0.006888
     8  Cl  -0.036992   0.001523  -0.002542   0.000177  -0.000047   0.000090
     9  Cl  -0.023854  -0.006402   0.000725  -0.000011   0.000052   0.000116
    10  C   -0.580976  -1.058943  -1.550264  -0.399291   0.049122  -0.045543
    11  C   -1.444504  -2.176136  -2.710014   0.662513   0.028491   0.203235
    12  C   -4.707212   0.805931  -4.649583  -0.982816  -0.003890   0.017258
    13  C   17.441107  -4.806784   1.865550   0.045572   0.287288  -0.024024
    14  C   -4.806784  15.609993  -0.800775   0.246234  -0.116369  -0.012959
    15  C    1.865550  -0.800775  14.541049  -0.343888   0.010593   0.081463
    16  Cl   0.045572   0.246234  -0.343888  17.618814   0.000649  -0.023686
    17  H    0.287288  -0.116369   0.010593   0.000649   0.553751   0.000168
    18  H   -0.024024  -0.012959   0.081463  -0.023686   0.000168   0.420008
    19  H   -0.022084   0.021627  -0.004720   0.000008  -0.000806  -0.000061
    20  H    0.018634   0.001524   0.000241  -0.000000   0.000053   0.000000
              19         20
     1  C    0.005008   0.126291
     2  C   -0.141578   0.157239
     3  C    0.314140   0.004714
     4  C   -0.032457   0.065496
     5  C   -0.008091  -0.056931
     6  C    0.103326   0.054710
     7  O    0.000073   0.000215
     8  Cl   0.000936  -0.001268
     9  Cl  -0.001198  -0.018257
    10  C    0.051504  -0.012947
    11  C    0.018788  -0.003389
    12  C    0.005590  -0.000128
    13  C   -0.022084   0.018634
    14  C    0.021627   0.001524
    15  C   -0.004720   0.000241
    16  Cl   0.000008  -0.000000
    17  H   -0.000806   0.000053
    18  H   -0.000061   0.000000
    19  H    0.560360  -0.009618
    20  H   -0.009618   0.530962
 Mulliken charges:
               1
     1  C   -0.518239
     2  C   -1.089505
     3  C   -0.745777
     4  C    0.909017
     5  C   -1.161326
     6  C    0.892659
     7  O   -0.395763
     8  Cl   0.310029
     9  Cl   0.424003
    10  C    0.442412
    11  C   -0.714069
    12  C    0.483493
    13  C   -0.354428
    14  C   -0.322774
    15  C   -0.220525
    16  Cl   0.371630
    17  H    0.161315
    18  H    0.246139
    19  H    0.139251
    20  H    0.142458
 Sum of Mulliken charges =  -1.00000
 Mulliken charges with hydrogens summed into heavy atoms:
               1
     1  C   -0.518239
     2  C   -0.947047
     3  C   -0.606526
     4  C    0.909017
     5  C   -1.161326
     6  C    0.892659
     7  O   -0.395763
     8  Cl   0.310029
     9  Cl   0.424003
    10  C    0.442412
    11  C   -0.467929
    12  C    0.483493
    13  C   -0.193113
    14  C   -0.322774
    15  C   -0.220525
    16  Cl   0.371630
 Electronic spatial extent (au):  <R**2>=           6346.1988
 Charge=             -1.0000 electrons
 Dipole moment (field-independent basis, Debye):
    X=              0.4455    Y=              3.9364    Z=             -0.4978  Tot=              3.9927
 Quadrupole moment (field-independent basis, Debye-Ang):
   XX=           -166.0897   YY=           -128.7247   ZZ=           -120.3746
   XY=             -4.7980   XZ=             -0.1720   YZ=              1.1879
 Traceless Quadrupole moment (field-independent basis, Debye-Ang):
   XX=            -27.6934   YY=              9.6717   ZZ=             18.0217
   XY=             -4.7980   XZ=             -0.1720   YZ=              1.1879
 Octapole moment (field-independent basis, Debye-Ang**2):
  XXX=            -76.0166  YYY=             -5.1535  ZZZ=             -0.7075  XYY=            -15.4833
  XXY=            -18.9183  XXZ=              0.8575  XZZ=            -11.5461  YZZ=            -15.1879
  YYZ=             -3.1549  XYZ=             -0.6862
 Hexadecapole moment (field-independent basis, Debye-Ang**3):
 XXXX=          -8043.2432 YYYY=          -1590.8337 ZZZZ=           -155.6374 XXXY=            -92.2698
 XXXZ=             -5.6385 YYYX=           -101.0357 YYYZ=              2.1735 ZZZX=             -8.2843
 ZZZY=             -1.8013 XXYY=          -1543.7776 XXZZ=          -1249.4751 YYZZ=           -309.2574
 XXYZ=             -4.5105 YYXZ=             -1.5421 ZZXY=            -19.5693
 N-N= 1.244548768236D+03 E-N=-7.032761724912D+03  KE= 1.909590168796D+03
 No NMR shielding tensors so no spin-rotation constants.
 Leave Link  601 at Tue Jul  5 22:47:39 2022, MaxMem=   671088640 cpu:               1.4 elap:               0.3
 (Enter /gpfs/software/gaussian16/sse4/tar/g16/l607.exe)
 ******************************Gaussian NBO Version 3.1******************************
             N A T U R A L   A T O M I C   O R B I T A L   A N D
          N A T U R A L   B O N D   O R B I T A L   A N A L Y S I S
 ******************************Gaussian NBO Version 3.1******************************
       /RESON  / : Allow strongly delocalized NBO set

 Analyzing the SCF density

 Job title: ...                                                             

 Storage needed:    481810 in NPA,    641630 in NBO ( 671086480 available)
 GSVD:  LWork=       46720 too small for GESVD, short by      177716 words or      177716 for optimal perf.


 NATURAL POPULATIONS:  Natural atomic orbital occupancies 
                                                          
   NAO  Atom  No  lang   Type(AO)    Occupancy      Energy
 ----------------------------------------------------------
     1    C    1  S      Cor( 1S)     1.99840     -10.35160
     2    C    1  S      Val( 2S)     0.91879      -0.10281
     3    C    1  S      Ryd( 4S)     0.00099       1.02659
     4    C    1  S      Ryd( 3S)     0.00036       0.65313
     5    C    1  S      Ryd( 5S)     0.00002      23.44106
     6    C    1  px     Val( 2p)     0.93064      -0.05354
     7    C    1  px     Ryd( 4p)     0.00703       1.11791
     8    C    1  px     Ryd( 3p)     0.00037       0.51550
     9    C    1  px     Ryd( 5p)     0.00042       3.25852
    10    C    1  py     Val( 2p)     1.11895       0.00367
    11    C    1  py     Ryd( 4p)     0.00710       0.91545
    12    C    1  py     Ryd( 3p)     0.00020       0.50318
    13    C    1  py     Ryd( 5p)     0.00025       3.50774
    14    C    1  pz     Val( 2p)     1.07376      -0.03698
    15    C    1  pz     Ryd( 4p)     0.00106       0.74548
    16    C    1  pz     Ryd( 3p)     0.00061       0.40493
    17    C    1  pz     Ryd( 5p)     0.00004       2.85883
    18    C    1  dxy    Ryd( 3d)     0.00103       2.58134
    19    C    1  dxz    Ryd( 3d)     0.00140       1.64848
    20    C    1  dyz    Ryd( 3d)     0.00103       1.80331
    21    C    1  dx2y2  Ryd( 3d)     0.00167       2.33075
    22    C    1  dz2    Ryd( 3d)     0.00087       2.12669

    23    C    2  S      Cor( 1S)     1.99902     -10.26424
    24    C    2  S      Val( 2S)     0.92240      -0.03676
    25    C    2  S      Ryd( 3S)     0.00239       0.95879
    26    C    2  S      Ryd( 4S)     0.00029       1.21541
    27    C    2  S      Ryd( 5S)     0.00001      22.79011
    28    C    2  px     Val( 2p)     1.10204       0.04301
    29    C    2  px     Ryd( 4p)     0.00702       0.96503
    30    C    2  px     Ryd( 3p)     0.00042       0.58793
    31    C    2  px     Ryd( 5p)     0.00015       3.26585
    32    C    2  py     Val( 2p)     1.14932       0.03101
    33    C    2  py     Ryd( 4p)     0.00491       1.09317
    34    C    2  py     Ryd( 3p)     0.00047       0.50698
    35    C    2  py     Ryd( 5p)     0.00010       3.25314
    36    C    2  pz     Val( 2p)     1.13503      -0.00795
    37    C    2  pz     Ryd( 4p)     0.00378       0.62868
    38    C    2  pz     Ryd( 3p)     0.00060       0.41998
    39    C    2  pz     Ryd( 5p)     0.00003       2.90402
    40    C    2  dxy    Ryd( 3d)     0.00057       2.65851
    41    C    2  dxz    Ryd( 3d)     0.00042       1.82031
    42    C    2  dyz    Ryd( 3d)     0.00042       1.80125
    43    C    2  dx2y2  Ryd( 3d)     0.00050       2.72640
    44    C    2  dz2    Ryd( 3d)     0.00044       2.18872

    45    C    3  S      Cor( 1S)     1.99919     -10.28517
    46    C    3  S      Val( 2S)     0.93370      -0.05766
    47    C    3  S      Ryd( 4S)     0.00146       0.96879
    48    C    3  S      Ryd( 3S)     0.00017       0.75970
    49    C    3  S      Ryd( 5S)     0.00001      23.28097
    50    C    3  px     Val( 2p)     1.07945       0.05632
    51    C    3  px     Ryd( 4p)     0.00365       1.16318
    52    C    3  px     Ryd( 3p)     0.00063       0.63232
    53    C    3  px     Ryd( 5p)     0.00012       3.35328
    54    C    3  py     Val( 2p)     1.14334       0.05176
    55    C    3  py     Ryd( 4p)     0.00505       1.14703
    56    C    3  py     Ryd( 3p)     0.00043       0.43835
    57    C    3  py     Ryd( 5p)     0.00007       3.43205
    58    C    3  pz     Val( 2p)     0.99723      -0.00043
    59    C    3  pz     Ryd( 4p)     0.00064       0.70602
    60    C    3  pz     Ryd( 3p)     0.00071       0.44177
    61    C    3  pz     Ryd( 5p)     0.00001       2.86441
    62    C    3  dxy    Ryd( 3d)     0.00053       2.62271
    63    C    3  dxz    Ryd( 3d)     0.00069       1.82338
    64    C    3  dyz    Ryd( 3d)     0.00045       1.79891
    65    C    3  dx2y2  Ryd( 3d)     0.00054       2.70754
    66    C    3  dz2    Ryd( 3d)     0.00038       2.17719

    67    C    4  S      Cor( 1S)     1.99846     -10.34441
    68    C    4  S      Val( 2S)     0.94813      -0.11401
    69    C    4  S      Ryd( 4S)     0.00164       1.10959
    70    C    4  S      Ryd( 3S)     0.00032       0.66528
    71    C    4  S      Ryd( 5S)     0.00001      23.50238
    72    C    4  px     Val( 2p)     1.05432       0.01144
    73    C    4  px     Ryd( 4p)     0.00651       1.03707
    74    C    4  px     Ryd( 3p)     0.00029       0.92297
    75    C    4  px     Ryd( 5p)     0.00020       3.11413
    76    C    4  py     Val( 2p)     0.95197      -0.01804
    77    C    4  py     Ryd( 4p)     0.00681       1.08341
    78    C    4  py     Ryd( 3p)     0.00042       0.91804
    79    C    4  py     Ryd( 5p)     0.00032       2.93543
    80    C    4  pz     Val( 2p)     1.17071      -0.03293
    81    C    4  pz     Ryd( 4p)     0.00239       0.73902
    82    C    4  pz     Ryd( 3p)     0.00068       0.60616
    83    C    4  pz     Ryd( 5p)     0.00004       2.73974
    84    C    4  dxy    Ryd( 3d)     0.00146       2.39232
    85    C    4  dxz    Ryd( 3d)     0.00062       1.76084
    86    C    4  dyz    Ryd( 3d)     0.00115       1.68974
    87    C    4  dx2y2  Ryd( 3d)     0.00109       2.46145
    88    C    4  dz2    Ryd( 3d)     0.00096       2.11530

    89    C    5  S      Cor( 1S)     1.99888     -10.34152
    90    C    5  S      Val( 2S)     0.80673       0.01415
    91    C    5  S      Ryd( 4S)     0.00288       1.37263
    92    C    5  S      Ryd( 3S)     0.00017       0.91432
    93    C    5  S      Ryd( 5S)     0.00003      22.58628
    94    C    5  px     Val( 2p)     0.99533       0.07300
    95    C    5  px     Ryd( 4p)     0.00746       1.42903
    96    C    5  px     Ryd( 3p)     0.00039       0.64870
    97    C    5  px     Ryd( 5p)     0.00012       2.97775
    98    C    5  py     Val( 2p)     0.89661       0.10525
    99    C    5  py     Ryd( 4p)     0.01420       1.31659
   100    C    5  py     Ryd( 3p)     0.00072       0.57929
   101    C    5  py     Ryd( 5p)     0.00012       3.03256
   102    C    5  pz     Val( 2p)     0.87522       0.03430
   103    C    5  pz     Ryd( 4p)     0.00122       0.84033
   104    C    5  pz     Ryd( 3p)     0.00083       0.43553
   105    C    5  pz     Ryd( 5p)     0.00006       2.85275
   106    C    5  dxy    Ryd( 3d)     0.00177       2.67677
   107    C    5  dxz    Ryd( 3d)     0.00125       1.78990
   108    C    5  dyz    Ryd( 3d)     0.00335       1.83328
   109    C    5  dx2y2  Ryd( 3d)     0.00279       2.68737
   110    C    5  dz2    Ryd( 3d)     0.00057       2.18740

   111    C    6  S      Cor( 1S)     1.99899     -10.29850
   112    C    6  S      Val( 2S)     0.89361      -0.04052
   113    C    6  S      Ryd( 3S)     0.00107       0.99012
   114    C    6  S      Ryd( 4S)     0.00019       1.28425
   115    C    6  S      Ryd( 5S)     0.00001      23.04660
   116    C    6  px     Val( 2p)     1.02756       0.05987
   117    C    6  px     Ryd( 4p)     0.00469       1.36040
   118    C    6  px     Ryd( 3p)     0.00031       0.75171
   119    C    6  px     Ryd( 5p)     0.00010       3.58549
   120    C    6  py     Val( 2p)     1.08077       0.04653
   121    C    6  py     Ryd( 4p)     0.00608       1.33793
   122    C    6  py     Ryd( 3p)     0.00023       0.72897
   123    C    6  py     Ryd( 5p)     0.00014       3.58753
   124    C    6  pz     Val( 2p)     1.14367      -0.00154
   125    C    6  pz     Ryd( 4p)     0.00300       0.72296
   126    C    6  pz     Ryd( 3p)     0.00050       0.52245
   127    C    6  pz     Ryd( 5p)     0.00003       2.95477
   128    C    6  dxy    Ryd( 3d)     0.00066       2.68762
   129    C    6  dxz    Ryd( 3d)     0.00046       1.79481
   130    C    6  dyz    Ryd( 3d)     0.00039       1.82180
   131    C    6  dx2y2  Ryd( 3d)     0.00052       2.52770
   132    C    6  dz2    Ryd( 3d)     0.00045       2.21089

   133    O    7  S      Cor( 1S)     1.99982     -19.18254
   134    O    7  S      Val( 2S)     1.71546      -0.79762
   135    O    7  S      Ryd( 3S)     0.00156       1.38382
   136    O    7  S      Ryd( 4S)     0.00011       1.47121
   137    O    7  S      Ryd( 5S)     0.00000      49.94233
   138    O    7  px     Val( 2p)     1.81548      -0.16147
   139    O    7  px     Ryd( 3p)     0.00227       0.96849
   140    O    7  px     Ryd( 4p)     0.00045       1.27209
   141    O    7  px     Ryd( 5p)     0.00002       5.42860
   142    O    7  py     Val( 2p)     1.60457      -0.15351
   143    O    7  py     Ryd( 3p)     0.00113       0.76349
   144    O    7  py     Ryd( 4p)     0.00012       1.13769
   145    O    7  py     Ryd( 5p)     0.00008       5.50706
   146    O    7  pz     Val( 2p)     1.60504      -0.12586
   147    O    7  pz     Ryd( 3p)     0.00282       0.69613
   148    O    7  pz     Ryd( 4p)     0.00016       1.15076
   149    O    7  pz     Ryd( 5p)     0.00002       5.29437
   150    O    7  dxy    Ryd( 3d)     0.00122       3.63897
   151    O    7  dxz    Ryd( 3d)     0.00030       3.16056
   152    O    7  dyz    Ryd( 3d)     0.00114       3.28015
   153    O    7  dx2y2  Ryd( 3d)     0.00118       3.53797
   154    O    7  dz2    Ryd( 3d)     0.00039       3.33335

   155   Cl    8  S      Cor( 1S)     2.00000    -101.10390
   156   Cl    8  S      Cor( 2S)     1.99974     -10.81640
   157   Cl    8  S      Val( 3S)     1.83337      -0.94547
   158   Cl    8  S      Ryd( 4S)     0.00274       0.87622
   159   Cl    8  S      Ryd( 5S)     0.00010       1.24279
   160   Cl    8  S      Ryd( 6S)     0.00000      18.05772
   161   Cl    8  S      Ryd( 7S)     0.00000     207.76542
   162   Cl    8  px     Cor( 2p)     1.99997      -7.40323
   163   Cl    8  px     Val( 3p)     1.75894      -0.22513
   164   Cl    8  px     Ryd( 5p)     0.00216       0.56165
   165   Cl    8  px     Ryd( 4p)     0.00025       0.47674
   166   Cl    8  px     Ryd( 6p)     0.00002       3.57705
   167   Cl    8  px     Ryd( 7p)     0.00000      25.24604
   168   Cl    8  py     Cor( 2p)     1.99995      -7.40521
   169   Cl    8  py     Val( 3p)     1.46004      -0.18780
   170   Cl    8  py     Ryd( 5p)     0.00299       0.54210
   171   Cl    8  py     Ryd( 4p)     0.00021       0.40490
   172   Cl    8  py     Ryd( 6p)     0.00003       3.75249
   173   Cl    8  py     Ryd( 7p)     0.00000      25.25222
   174   Cl    8  pz     Cor( 2p)     1.99999      -7.40221
   175   Cl    8  pz     Val( 3p)     1.94228      -0.25244
   176   Cl    8  pz     Ryd( 5p)     0.00327       0.54558
   177   Cl    8  pz     Ryd( 4p)     0.00018       0.40402
   178   Cl    8  pz     Ryd( 6p)     0.00001       3.19078
   179   Cl    8  pz     Ryd( 7p)     0.00000      25.17677
   180   Cl    8  dxy    Ryd( 3d)     0.00365       1.40758
   181   Cl    8  dxz    Ryd( 3d)     0.00057       1.09317
   182   Cl    8  dyz    Ryd( 3d)     0.00194       1.12273
   183   Cl    8  dx2y2  Ryd( 3d)     0.00154       1.35790
   184   Cl    8  dz2    Ryd( 3d)     0.00138       1.19237

   185   Cl    9  S      Cor( 1S)     2.00000    -101.12252
   186   Cl    9  S      Cor( 2S)     1.99971     -10.82820
   187   Cl    9  S      Val( 3S)     1.82046      -0.97189
   188   Cl    9  S      Ryd( 4S)     0.00284       0.84236
   189   Cl    9  S      Ryd( 5S)     0.00007       1.36853
   190   Cl    9  S      Ryd( 6S)     0.00000      18.04101
   191   Cl    9  S      Ryd( 7S)     0.00000     207.67427
   192   Cl    9  px     Cor( 2p)     1.99992      -7.42936
   193   Cl    9  px     Val( 3p)     1.26793      -0.18674
   194   Cl    9  px     Ryd( 5p)     0.00367       0.50374
   195   Cl    9  px     Ryd( 4p)     0.00019       0.41884
   196   Cl    9  px     Ryd( 6p)     0.00002       5.06538
   197   Cl    9  px     Ryd( 7p)     0.00000      24.09908
   198   Cl    9  py     Cor( 2p)     1.99999      -7.42495
   199   Cl    9  py     Val( 3p)     1.96821      -0.27808
   200   Cl    9  py     Ryd( 5p)     0.00201       0.53343
   201   Cl    9  py     Ryd( 4p)     0.00014       0.50519
   202   Cl    9  py     Ryd( 6p)     0.00002       4.33978
   203   Cl    9  py     Ryd( 7p)     0.00000      24.18869
   204   Cl    9  pz     Cor( 2p)     1.99999      -7.42517
   205   Cl    9  pz     Val( 3p)     1.93315      -0.27584
   206   Cl    9  pz     Ryd( 5p)     0.00249       0.52224
   207   Cl    9  pz     Ryd( 4p)     0.00016       0.44038
   208   Cl    9  pz     Ryd( 6p)     0.00001       4.07030
   209   Cl    9  pz     Ryd( 7p)     0.00000      24.19694
   210   Cl    9  dxy    Ryd( 3d)     0.00123       1.32120
   211   Cl    9  dxz    Ryd( 3d)     0.00249       1.12140
   212   Cl    9  dyz    Ryd( 3d)     0.00007       1.04782
   213   Cl    9  dx2y2  Ryd( 3d)     0.00435       1.40765
   214   Cl    9  dz2    Ryd( 3d)     0.00141       1.17047

   215    C   10  S      Cor( 1S)     1.99903     -10.32890
   216    C   10  S      Val( 2S)     0.89243      -0.05638
   217    C   10  S      Ryd( 3S)     0.00110       0.84205
   218    C   10  S      Ryd( 4S)     0.00027       0.93695
   219    C   10  S      Ryd( 5S)     0.00002      23.40818
   220    C   10  px     Val( 2p)     1.07246       0.03435
   221    C   10  px     Ryd( 4p)     0.00637       1.26018
   222    C   10  px     Ryd( 3p)     0.00078       0.88741
   223    C   10  px     Ryd( 5p)     0.00009       3.36679
   224    C   10  py     Val( 2p)     1.05561       0.02801
   225    C   10  py     Ryd( 4p)     0.00691       1.26651
   226    C   10  py     Ryd( 3p)     0.00027       0.93504
   227    C   10  py     Ryd( 5p)     0.00010       3.30233
   228    C   10  pz     Val( 2p)     0.97292      -0.00777
   229    C   10  pz     Ryd( 4p)     0.00061       0.73624
   230    C   10  pz     Ryd( 3p)     0.00040       0.69680
   231    C   10  pz     Ryd( 5p)     0.00002       2.68040
   232    C   10  dxy    Ryd( 3d)     0.00064       2.67454
   233    C   10  dxz    Ryd( 3d)     0.00102       1.79743
   234    C   10  dyz    Ryd( 3d)     0.00045       1.80933
   235    C   10  dx2y2  Ryd( 3d)     0.00048       2.52097
   236    C   10  dz2    Ryd( 3d)     0.00033       2.15178

   237    C   11  S      Cor( 1S)     1.99895     -10.29753
   238    C   11  S      Val( 2S)     0.94987      -0.07467
   239    C   11  S      Ryd( 4S)     0.00201       0.95284
   240    C   11  S      Ryd( 3S)     0.00036       0.70765
   241    C   11  S      Ryd( 5S)     0.00002      23.41374
   242    C   11  px     Val( 2p)     1.05201       0.03093
   243    C   11  px     Ryd( 4p)     0.00434       1.00281
   244    C   11  px     Ryd( 3p)     0.00052       0.64613
   245    C   11  px     Ryd( 5p)     0.00014       3.44827
   246    C   11  py     Val( 2p)     1.20453       0.01483
   247    C   11  py     Ryd( 4p)     0.00621       1.03232
   248    C   11  py     Ryd( 3p)     0.00051       0.49215
   249    C   11  py     Ryd( 5p)     0.00008       3.43224
   250    C   11  pz     Val( 2p)     0.98611      -0.01141
   251    C   11  pz     Ryd( 4p)     0.00187       0.66046
   252    C   11  pz     Ryd( 3p)     0.00072       0.43608
   253    C   11  pz     Ryd( 5p)     0.00001       2.92102
   254    C   11  dxy    Ryd( 3d)     0.00052       2.61631
   255    C   11  dxz    Ryd( 3d)     0.00050       1.81387
   256    C   11  dyz    Ryd( 3d)     0.00052       1.78688
   257    C   11  dx2y2  Ryd( 3d)     0.00073       2.63878
   258    C   11  dz2    Ryd( 3d)     0.00039       2.12646

   259    C   12  S      Cor( 1S)     1.99849     -10.40344
   260    C   12  S      Val( 2S)     0.95478      -0.15885
   261    C   12  S      Ryd( 3S)     0.00180       0.68646
   262    C   12  S      Ryd( 4S)     0.00042       0.79696
   263    C   12  S      Ryd( 5S)     0.00002      23.50382
   264    C   12  px     Val( 2p)     1.05956      -0.04237
   265    C   12  px     Ryd( 4p)     0.00711       0.86669
   266    C   12  px     Ryd( 3p)     0.00046       0.70024
   267    C   12  px     Ryd( 5p)     0.00021       3.09825
   268    C   12  py     Val( 2p)     0.99295      -0.07636
   269    C   12  py     Ryd( 4p)     0.00621       0.98640
   270    C   12  py     Ryd( 3p)     0.00062       0.76506
   271    C   12  py     Ryd( 5p)     0.00030       3.01524
   272    C   12  pz     Val( 2p)     1.11820      -0.07231
   273    C   12  pz     Ryd( 3p)     0.00112       0.71523
   274    C   12  pz     Ryd( 4p)     0.00030       0.74950
   275    C   12  pz     Ryd( 5p)     0.00008       2.48141
   276    C   12  dxy    Ryd( 3d)     0.00228       2.29375
   277    C   12  dxz    Ryd( 3d)     0.00105       1.71249
   278    C   12  dyz    Ryd( 3d)     0.00141       1.68714
   279    C   12  dx2y2  Ryd( 3d)     0.00132       2.50006
   280    C   12  dz2    Ryd( 3d)     0.00090       2.05208

   281    C   13  S      Cor( 1S)     1.99899     -10.32995
   282    C   13  S      Val( 2S)     0.96136      -0.10717
   283    C   13  S      Ryd( 4S)     0.00230       0.78577
   284    C   13  S      Ryd( 3S)     0.00023       0.67263
   285    C   13  S      Ryd( 5S)     0.00002      23.46524
   286    C   13  px     Val( 2p)     1.08889      -0.00184
   287    C   13  px     Ryd( 4p)     0.00463       1.01772
   288    C   13  px     Ryd( 3p)     0.00091       0.64194
   289    C   13  px     Ryd( 5p)     0.00011       3.42714
   290    C   13  py     Val( 2p)     1.15018       0.01313
   291    C   13  py     Ryd( 4p)     0.00601       0.85268
   292    C   13  py     Ryd( 3p)     0.00036       0.41898
   293    C   13  py     Ryd( 5p)     0.00015       3.48072
   294    C   13  pz     Val( 2p)     1.06604      -0.03714
   295    C   13  pz     Ryd( 4p)     0.00087       0.61946
   296    C   13  pz     Ryd( 3p)     0.00032       0.43782
   297    C   13  pz     Ryd( 5p)     0.00001       2.88934
   298    C   13  dxy    Ryd( 3d)     0.00121       2.56447
   299    C   13  dxz    Ryd( 3d)     0.00073       1.77727
   300    C   13  dyz    Ryd( 3d)     0.00046       1.79488
   301    C   13  dx2y2  Ryd( 3d)     0.00060       2.62564
   302    C   13  dz2    Ryd( 3d)     0.00043       2.10023

   303    C   14  S      Cor( 1S)     1.99832     -10.37051
   304    C   14  S      Val( 2S)     1.01496      -0.13302
   305    C   14  S      Ryd( 3S)     0.00511       0.72773
   306    C   14  S      Ryd( 4S)     0.00020       1.09639
   307    C   14  S      Ryd( 5S)     0.00001      23.16438
   308    C   14  px     Val( 2p)     0.94732       0.06351
   309    C   14  px     Ryd( 4p)     0.00935       0.79467
   310    C   14  px     Ryd( 3p)     0.00050       0.61364
   311    C   14  px     Ryd( 5p)     0.00007       3.16973
   312    C   14  py     Val( 2p)     0.99171      -0.01249
   313    C   14  py     Ryd( 4p)     0.00308       0.68219
   314    C   14  py     Ryd( 3p)     0.00044       0.47945
   315    C   14  py     Ryd( 5p)     0.00006       2.95849
   316    C   14  pz     Val( 2p)     0.98037      -0.01718
   317    C   14  pz     Ryd( 4p)     0.00058       0.64881
   318    C   14  pz     Ryd( 3p)     0.00012       0.56721
   319    C   14  pz     Ryd( 5p)     0.00001       2.65293
   320    C   14  dxy    Ryd( 3d)     0.00060       2.37534
   321    C   14  dxz    Ryd( 3d)     0.00072       1.78119
   322    C   14  dyz    Ryd( 3d)     0.00078       1.66819
   323    C   14  dx2y2  Ryd( 3d)     0.00102       2.37311
   324    C   14  dz2    Ryd( 3d)     0.00041       2.04632

   325    C   15  S      Cor( 1S)     1.99804     -10.36203
   326    C   15  S      Val( 2S)     0.99817      -0.11984
   327    C   15  S      Ryd( 3S)     0.00666       0.69456
   328    C   15  S      Ryd( 4S)     0.00046       1.03233
   329    C   15  S      Ryd( 5S)     0.00000      23.28640
   330    C   15  px     Val( 2p)     0.98719      -0.02348
   331    C   15  px     Ryd( 4p)     0.00454       0.64001
   332    C   15  px     Ryd( 3p)     0.00033       0.41346
   333    C   15  px     Ryd( 5p)     0.00008       3.02703
   334    C   15  py     Val( 2p)     1.00366       0.04850
   335    C   15  py     Ryd( 4p)     0.00628       0.80819
   336    C   15  py     Ryd( 3p)     0.00055       0.55432
   337    C   15  py     Ryd( 5p)     0.00011       3.29685
   338    C   15  pz     Val( 2p)     0.99916      -0.01787
   339    C   15  pz     Ryd( 4p)     0.00140       0.63510
   340    C   15  pz     Ryd( 3p)     0.00036       0.47880
   341    C   15  pz     Ryd( 5p)     0.00003       2.76748
   342    C   15  dxy    Ryd( 3d)     0.00066       2.57324
   343    C   15  dxz    Ryd( 3d)     0.00086       1.65127
   344    C   15  dyz    Ryd( 3d)     0.00057       1.81308
   345    C   15  dx2y2  Ryd( 3d)     0.00123       2.16192
   346    C   15  dz2    Ryd( 3d)     0.00041       2.04494

   347   Cl   16  S      Cor( 1S)     2.00000    -101.13918
   348   Cl   16  S      Cor( 2S)     1.99970     -10.82824
   349   Cl   16  S      Val( 3S)     1.82046      -0.98376
   350   Cl   16  S      Ryd( 4S)     0.00226       0.72021
   351   Cl   16  S      Ryd( 5S)     0.00033       1.30190
   352   Cl   16  S      Ryd( 6S)     0.00000      18.15770
   353   Cl   16  S      Ryd( 7S)     0.00000     207.64052
   354   Cl   16  px     Cor( 2p)     1.99997      -7.43633
   355   Cl   16  px     Val( 3p)     1.73492      -0.25873
   356   Cl   16  px     Ryd( 4p)     0.00258       0.53745
   357   Cl   16  px     Ryd( 5p)     0.00019       0.53997
   358   Cl   16  px     Ryd( 6p)     0.00002       3.35569
   359   Cl   16  px     Ryd( 7p)     0.00000      25.21439
   360   Cl   16  py     Cor( 2p)     1.99994      -7.43775
   361   Cl   16  py     Val( 3p)     1.50137      -0.22811
   362   Cl   16  py     Ryd( 4p)     0.00336       0.52139
   363   Cl   16  py     Ryd( 5p)     0.00028       0.53599
   364   Cl   16  py     Ryd( 6p)     0.00002       3.45670
   365   Cl   16  py     Ryd( 7p)     0.00000      25.24218
   366   Cl   16  pz     Cor( 2p)     1.99999      -7.43499
   367   Cl   16  pz     Val( 3p)     1.93174      -0.28586
   368   Cl   16  pz     Ryd( 4p)     0.00253       0.54078
   369   Cl   16  pz     Ryd( 5p)     0.00013       0.54424
   370   Cl   16  pz     Ryd( 6p)     0.00001       2.99369
   371   Cl   16  pz     Ryd( 7p)     0.00000      25.11381
   372   Cl   16  dxy    Ryd( 3d)     0.00412       1.37360
   373   Cl   16  dxz    Ryd( 3d)     0.00086       1.06050
   374   Cl   16  dyz    Ryd( 3d)     0.00164       1.08923
   375   Cl   16  dx2y2  Ryd( 3d)     0.00145       1.28614
   376   Cl   16  dz2    Ryd( 3d)     0.00141       1.15260

   377    H   17  S      Val( 1S)     0.79065       0.15570
   378    H   17  S      Ryd( 2S)     0.00082       1.01132
   379    H   17  S      Ryd( 3S)     0.00017       2.02179
   380    H   17  px     Ryd( 2p)     0.00014       2.29538
   381    H   17  py     Ryd( 2p)     0.00034       2.59141
   382    H   17  pz     Ryd( 2p)     0.00011       1.75468

   383    H   18  S      Val( 1S)     0.71138       0.21233
   384    H   18  S      Ryd( 2S)     0.00159       1.27788
   385    H   18  S      Ryd( 3S)     0.00021       1.75182
   386    H   18  px     Ryd( 2p)     0.00019       2.21515
   387    H   18  py     Ryd( 2p)     0.00038       2.76903
   388    H   18  pz     Ryd( 2p)     0.00009       1.79936

   389    H   19  S      Val( 1S)     0.80427       0.16277
   390    H   19  S      Ryd( 2S)     0.00108       1.06717
   391    H   19  S      Ryd( 3S)     0.00020       1.96095
   392    H   19  px     Ryd( 2p)     0.00014       2.26835
   393    H   19  py     Ryd( 2p)     0.00035       2.71667
   394    H   19  pz     Ryd( 2p)     0.00018       1.76241

   395    H   20  S      Val( 1S)     0.78687       0.16555
   396    H   20  S      Ryd( 2S)     0.00099       0.97689
   397    H   20  S      Ryd( 3S)     0.00020       2.04288
   398    H   20  px     Ryd( 2p)     0.00020       2.31232
   399    H   20  py     Ryd( 2p)     0.00027       2.64856
   400    H   20  pz     Ryd( 2p)     0.00021       1.75874

 WARNING:  1 low occupancy (<1.9990e) core orbital  found on  C    1
           1 low occupancy (<1.9990e) core orbital  found on  C    4
           1 low occupancy (<1.9990e) core orbital  found on  C    5
           1 low occupancy (<1.9990e) core orbital  found on  C    6
           1 low occupancy (<1.9990e) core orbital  found on  C   11
           1 low occupancy (<1.9990e) core orbital  found on  C   12
           1 low occupancy (<1.9990e) core orbital  found on  C   13
           1 low occupancy (<1.9990e) core orbital  found on  C   14
           1 low occupancy (<1.9990e) core orbital  found on  C   15

 WARNING:  Population inversion found on atom  C    1
           Population inversion found on atom  C    2
           Population inversion found on atom  C    3
           Population inversion found on atom  C    4
           Population inversion found on atom  C    5
           Population inversion found on atom  C    6
           Population inversion found on atom Cl    8
           Population inversion found on atom Cl    9
           Population inversion found on atom  C   10
           Population inversion found on atom  C   11
           Population inversion found on atom  C   12
           Population inversion found on atom  C   13
           Population inversion found on atom  C   14
           Population inversion found on atom  C   15


 Summary of Natural Population Analysis:                  
                                                          
                                       Natural Population 
                Natural  -----------------------------------------------
    Atom  No    Charge         Core      Valence    Rydberg      Total
 -----------------------------------------------------------------------
      C    1   -0.06497      1.99840     4.04213    0.02444     6.06497
      C    2   -0.33032      1.99902     4.30878    0.02251     6.33032
      C    3   -0.16847      1.99919     4.15373    0.01556     6.16847
      C    4   -0.14851      1.99846     4.12513    0.02491     6.14851
      C    5    0.38932      1.99888     3.57388    0.03792     5.61068
      C    6   -0.16343      1.99899     4.14561    0.01883     6.16343
      O    7   -0.75333      1.99982     6.74055    0.01296     8.75333
     Cl    8   -0.01532      9.99965     6.99463    0.02104    17.01532
     Cl    9   -0.01053      9.99961     6.98975    0.02117    17.01053
      C   10   -0.01232      1.99903     3.99342    0.01987     6.01232
      C   11   -0.21092      1.99895     4.19251    0.01946     6.21092
      C   12   -0.14959      1.99849     4.12548    0.02562     6.14959
      C   13   -0.28482      1.99899     4.26648    0.01936     6.28482
      C   14    0.04426      1.99832     3.93436    0.02306     5.95574
      C   15   -0.01073      1.99804     3.98818    0.02451     6.01073
     Cl   16   -0.00928      9.99960     6.98849    0.02119    17.00928
      H   17    0.20777      0.00000     0.79065    0.00159     0.79223
      H   18    0.28616      0.00000     0.71138    0.00246     0.71384
      H   19    0.19379      0.00000     0.80427    0.00194     0.80621
      H   20    0.21127      0.00000     0.78687    0.00186     0.78873
 =======================================================================
   * Total *   -1.00000     55.98344    79.65629    0.36027   136.00000

                                 Natural Population      
 --------------------------------------------------------
   Core                      55.98344 ( 99.9704% of  56)
   Valence                   79.65629 ( 99.5704% of  80)
   Natural Minimal Basis    135.63973 ( 99.7351% of 136)
   Natural Rydberg Basis      0.36027 (  0.2649% of 136)
 --------------------------------------------------------

    Atom  No          Natural Electron Configuration
 ----------------------------------------------------------------------------
      C    1      [core]2S( 0.92)2p( 3.12)3d( 0.01)4p( 0.02)
      C    2      [core]2S( 0.92)2p( 3.39)4p( 0.02)
      C    3      [core]2S( 0.93)2p( 3.22)4p( 0.01)
      C    4      [core]2S( 0.95)2p( 3.18)3d( 0.01)4p( 0.02)
      C    5      [core]2S( 0.81)2p( 2.77)3d( 0.01)4p( 0.02)
      C    6      [core]2S( 0.89)2p( 3.25)4p( 0.01)
      O    7      [core]2S( 1.72)2p( 5.03)3p( 0.01)
     Cl    8      [core]3S( 1.83)3p( 5.16)3d( 0.01)5p( 0.01)
     Cl    9      [core]3S( 1.82)3p( 5.17)3d( 0.01)5p( 0.01)
      C   10      [core]2S( 0.89)2p( 3.10)4p( 0.01)
      C   11      [core]2S( 0.95)2p( 3.24)4p( 0.01)
      C   12      [core]2S( 0.95)2p( 3.17)3d( 0.01)4p( 0.01)
      C   13      [core]2S( 0.96)2p( 3.31)4p( 0.01)
      C   14      [core]2S( 1.01)2p( 2.92)3S( 0.01)4p( 0.01)
      C   15      [core]2S( 1.00)2p( 2.99)3S( 0.01)4p( 0.01)
     Cl   16      [core]3S( 1.82)3p( 5.17)3d( 0.01)4p( 0.01)
      H   17            1S( 0.79)
      H   18            1S( 0.71)
      H   19            1S( 0.80)
      H   20            1S( 0.79)


 NATURAL BOND ORBITAL ANALYSIS:

                       Occupancies       Lewis Structure    Low   High
           Occ.    -------------------  -----------------   occ   occ
  Cycle   Thresh.   Lewis   Non-Lewis     CR  BD  3C  LP    (L)   (NL)   Dev
 =============================================================================
   1(1)    1.90   129.65225   6.34775     28  23   0  17     7      6    0.48
   2(2)    1.90   129.65225   6.34775     28  23   0  17     7      6    0.48
   3(1)    1.80   130.20861   5.79139     28  24   0  16     5      6    0.48
   4(2)    1.80   130.20861   5.79139     28  24   0  16     5      6    0.48
   5(1)    1.70   131.92582   4.07418     28  27   0  13     2      6    0.44
   6(2)    1.70   131.99028   4.00972     28  27   0  13     2      6    0.43
   7(3)    1.70   132.01674   3.98326     28  27   0  13     2      6    0.40
   8(4)    1.70   131.92582   4.07418     28  27   0  13     2      6    0.44
   9(5)    1.70   131.99028   4.00972     28  27   0  13     2      6    0.43
  10(6)    1.70   132.01674   3.98326     28  27   0  13     2      6    0.40
  11(1)    1.60   132.23856   3.76144     28  27   0  13     1      6    0.48
  12(2)    1.60   132.26556   3.73444     28  27   0  13     1      6    0.44
  13(3)    1.60   132.26556   3.73444     28  27   0  13     1      6    0.44
  14(1)    1.50   132.64406   3.35594     28  28   0  12     0      6    0.44
  15(2)    1.50   132.53792   3.46208     28  28   0  12     0      6    0.44
  16(3)    1.50   132.64406   3.35594     28  28   0  12     0      6    0.44
 -----------------------------------------------------------------------------

 Structure accepted: RESONANCE keyword permits strongly delocalized structure

 WARNING:  1 low occupancy (<1.9990e) core orbital  found on  C    1
           1 low occupancy (<1.9990e) core orbital  found on  C    4
           1 low occupancy (<1.9990e) core orbital  found on  C    5
           1 low occupancy (<1.9990e) core orbital  found on  C    6
           1 low occupancy (<1.9990e) core orbital  found on  C   11
           1 low occupancy (<1.9990e) core orbital  found on  C   12
           1 low occupancy (<1.9990e) core orbital  found on  C   13
           1 low occupancy (<1.9990e) core orbital  found on  C   14
           1 low occupancy (<1.9990e) core orbital  found on  C   15

 --------------------------------------------------------
   Core                     55.98343 ( 99.970% of  56)
   Valence Lewis            76.66064 ( 95.826% of  80)
  ==================       ============================
   Total Lewis             132.64406 ( 97.532% of 136)
  -----------------------------------------------------
   Valence non-Lewis         3.11593 (  2.291% of 136)
   Rydberg non-Lewis         0.24001 (  0.176% of 136)
  ==================       ============================
   Total non-Lewis           3.35594 (  2.468% of 136)
 --------------------------------------------------------


       (Occupancy)   Bond orbital/ Coefficients/ Hybrids
 ---------------------------------------------------------------------------------
     1. (1.97230) BD ( 1) C   1 - C   2  
                ( 51.16%)   0.7153* C   1 s( 38.66%)p 1.59( 61.30%)d 0.00(  0.03%)
                                           -0.0002  0.6218 -0.0056 -0.0003  0.0004
                                            0.3395  0.0174  0.0088  0.0068  0.7042
                                           -0.0178  0.0040  0.0073 -0.0330  0.0014
                                           -0.0003 -0.0003  0.0104 -0.0003 -0.0015
                                           -0.0061 -0.0137
                ( 48.84%)   0.6988* C   2 s( 35.23%)p 1.84( 64.73%)d 0.00(  0.04%)
                                            0.0001  0.5933 -0.0170  0.0031  0.0001
                                           -0.4267  0.0454 -0.0012 -0.0003 -0.6790
                                            0.0055  0.0149 -0.0011  0.0435  0.0004
                                           -0.0009  0.0001  0.0111 -0.0007 -0.0019
                                           -0.0094 -0.0124
     2. (1.98102) BD ( 1) C   1 - C   4  
                ( 51.02%)   0.7143* C   1 s( 38.48%)p 1.60( 61.50%)d 0.00(  0.03%)
                                           -0.0001  0.6202 -0.0072  0.0067  0.0001
                                            0.3348  0.0164  0.0089  0.0061 -0.7072
                                            0.0109 -0.0076 -0.0067  0.0464 -0.0004
                                            0.0007  0.0005 -0.0110  0.0009 -0.0015
                                           -0.0038 -0.0112
                ( 48.98%)   0.6998* C   4 s( 38.59%)p 1.59( 61.38%)d 0.00(  0.04%)
                                           -0.0001  0.6209  0.0191  0.0037 -0.0001
                                           -0.4477  0.0273 -0.0011 -0.0025  0.6400
                                           -0.0015 -0.0067  0.0126 -0.0522  0.0006
                                            0.0002 -0.0007 -0.0116  0.0013 -0.0020
                                           -0.0054 -0.0135
     3. (1.80159) BD ( 2) C   1 - C   4  
                ( 46.39%)   0.6811* C   1 s(  0.00%)p 1.00( 99.97%)d 0.00(  0.03%)
                                            0.0001 -0.0000  0.0001  0.0000 -0.0000
                                           -0.0194 -0.0001  0.0002 -0.0000  0.0562
                                            0.0005 -0.0023  0.0004  0.9977  0.0062
                                           -0.0263  0.0026  0.0007  0.0075 -0.0155
                                            0.0006  0.0020
                ( 53.61%)   0.7322* C   4 s(  0.00%)p 1.00( 99.97%)d 0.00(  0.03%)
                                            0.0000  0.0014  0.0005 -0.0001  0.0000
                                           -0.0317 -0.0004 -0.0011  0.0000  0.0577
                                           -0.0002  0.0013 -0.0004  0.9975 -0.0012
                                            0.0194 -0.0054 -0.0007 -0.0077  0.0145
                                           -0.0008 -0.0019
     4. (1.98924) BD ( 1) C   1 -Cl   9  
                ( 45.32%)   0.6732* C   1 s( 22.74%)p 3.39( 77.07%)d 0.01(  0.19%)
                                           -0.0001  0.4766  0.0138 -0.0088 -0.0011
                                           -0.8775  0.0016 -0.0095  0.0170  0.0014
                                            0.0009  0.0002 -0.0011 -0.0171 -0.0002
                                           -0.0001  0.0003 -0.0024  0.0014 -0.0002
                                            0.0366 -0.0231
                ( 54.68%)   0.7395*Cl   9 s( 19.51%)p 4.10( 80.00%)d 0.02(  0.48%)
                                            0.0000  0.0001  0.4396  0.0432  0.0015
                                            0.0002 -0.0000  0.0001  0.8908 -0.0493
                                           -0.0074  0.0006 -0.0002 -0.0000 -0.0613
                                            0.0019 -0.0007  0.0001 -0.0000  0.0000
                                            0.0167 -0.0008 -0.0001  0.0000 -0.0000
                                           -0.0076  0.0022 -0.0000  0.0601 -0.0344
     5. (1.96816) BD ( 1) C   2 - C   3  
                ( 50.31%)   0.7093* C   2 s( 35.86%)p 1.79( 64.10%)d 0.00(  0.04%)
                                           -0.0002  0.5985 -0.0191 -0.0037  0.0000
                                            0.7990 -0.0201 -0.0119  0.0021  0.0203
                                           -0.0389  0.0079  0.0004  0.0059  0.0029
                                           -0.0007 -0.0001 -0.0049  0.0004 -0.0007
                                            0.0132 -0.0138
                ( 49.69%)   0.7049* C   3 s( 36.14%)p 1.77( 63.83%)d 0.00(  0.03%)
                                            0.0001  0.6008  0.0208 -0.0014 -0.0007
                                           -0.7977  0.0171  0.0145 -0.0013 -0.0067
                                           -0.0367  0.0047 -0.0002 -0.0051  0.0022
                                           -0.0000  0.0003  0.0021 -0.0000 -0.0004
                                            0.0129 -0.0121
     6. (1.74047) BD ( 2) C   2 - C   3  
                ( 55.20%)   0.7430* C   2 s(  0.00%)p 1.00( 99.97%)d 0.00(  0.03%)
                                            0.0000  0.0004 -0.0009 -0.0015 -0.0004
                                           -0.0096 -0.0001 -0.0002  0.0000  0.0703
                                            0.0017  0.0013 -0.0001  0.9968  0.0264
                                            0.0168 -0.0004  0.0013  0.0145 -0.0101
                                            0.0006  0.0014
                ( 44.80%)   0.6693* C   3 s(  0.00%)p 1.00( 99.95%)d 0.00(  0.04%)
                                           -0.0000 -0.0023 -0.0024  0.0005  0.0002
                                           -0.0090  0.0005 -0.0039 -0.0011  0.0879
                                            0.0019  0.0012  0.0003  0.9955  0.0094
                                            0.0263 -0.0011 -0.0010 -0.0206 -0.0045
                                            0.0010  0.0003
     7. (1.97753) BD ( 1) C   2 - H  20  
                ( 60.63%)   0.7786* C   2 s( 28.94%)p 2.45( 71.03%)d 0.00(  0.03%)
                                           -0.0004  0.5372  0.0278  0.0017 -0.0002
                                           -0.4200 -0.0120  0.0027  0.0004  0.7284
                                            0.0024 -0.0001 -0.0017 -0.0556 -0.0008
                                            0.0001  0.0001 -0.0129  0.0010 -0.0017
                                           -0.0075 -0.0096
                ( 39.37%)   0.6275* H  20 s( 99.96%)p 0.00(  0.04%)
                                            0.9998  0.0011  0.0014  0.0118 -0.0153
                                            0.0010
     8. (1.97428) BD ( 1) C   3 - C   6  
                ( 49.59%)   0.7042* C   3 s( 36.15%)p 1.77( 63.82%)d 0.00(  0.03%)
                                            0.0000  0.6012  0.0049  0.0010  0.0012
                                            0.4578 -0.0206 -0.0080 -0.0013 -0.6511
                                           -0.0057  0.0141 -0.0010  0.0630  0.0012
                                           -0.0017  0.0000 -0.0103  0.0013 -0.0026
                                           -0.0062 -0.0112
                ( 50.41%)   0.7100* C   6 s( 33.87%)p 1.95( 66.09%)d 0.00(  0.04%)
                                           -0.0001  0.5819  0.0107 -0.0020 -0.0004
                                           -0.4420  0.0059  0.0034 -0.0007  0.6791
                                           -0.0151 -0.0029  0.0031 -0.0641  0.0031
                                            0.0005 -0.0004 -0.0133  0.0011 -0.0024
                                           -0.0041 -0.0133
     9. (1.97838) BD ( 1) C   3 - H  19  
                ( 59.74%)   0.7729* C   3 s( 27.70%)p 2.61( 72.27%)d 0.00(  0.04%)
                                           -0.0003  0.5258 -0.0220  0.0003 -0.0005
                                            0.3894  0.0097 -0.0037 -0.0011  0.7530
                                            0.0053  0.0048  0.0012 -0.0619  0.0012
                                           -0.0019 -0.0005  0.0132 -0.0011 -0.0025
                                           -0.0111 -0.0086
                ( 40.26%)   0.6345* H  19 s( 99.96%)p 0.00(  0.04%)
                                            0.9998  0.0018  0.0008 -0.0068 -0.0182
                                            0.0022
    10. (1.97148) BD ( 1) C   4 - C   5  
                ( 51.95%)   0.7208* C   4 s( 38.85%)p 1.57( 61.12%)d 0.00(  0.04%)
                                           -0.0003  0.6232 -0.0045  0.0043  0.0009
                                            0.7787  0.0027 -0.0061  0.0087 -0.0579
                                            0.0235 -0.0061  0.0034  0.0272 -0.0018
                                            0.0001  0.0001  0.0017  0.0013 -0.0003
                                            0.0133 -0.0133
                ( 48.05%)   0.6931* C   5 s( 33.84%)p 1.95( 66.12%)d 0.00(  0.04%)
                                           -0.0000  0.5817  0.0055  0.0018 -0.0011
                                           -0.8118 -0.0060  0.0114  0.0025 -0.0081
                                            0.0299 -0.0080  0.0038 -0.0301 -0.0021
                                            0.0013 -0.0005 -0.0017  0.0011  0.0007
                                            0.0173 -0.0069
    11. (1.98753) BD ( 1) C   4 -Cl   8  
                ( 45.37%)   0.6735* C   4 s( 22.46%)p 3.44( 77.36%)d 0.01(  0.18%)
                                           -0.0001  0.4737 -0.0096 -0.0117 -0.0013
                                           -0.4372 -0.0109  0.0114  0.0043 -0.7621
                                            0.0111  0.0142  0.0092  0.0295 -0.0003
                                            0.0001 -0.0005  0.0322 -0.0008 -0.0017
                                           -0.0147 -0.0236
                ( 54.63%)   0.7392*Cl   8 s( 18.08%)p 4.51( 81.45%)d 0.03(  0.47%)
                                            0.0000  0.0002  0.4232  0.0404  0.0014
                                            0.0004 -0.0000  0.0001  0.4860 -0.0250
                                           -0.0035  0.0001 -0.0001  0.0001  0.7586
                                           -0.0423 -0.0075  0.0006 -0.0002 -0.0000
                                           -0.0184  0.0012  0.0003 -0.0001  0.0000
                                            0.0532 -0.0014 -0.0022 -0.0264 -0.0342
    12. (1.96791) BD ( 1) C   5 - C   6  
                ( 48.54%)   0.6967* C   5 s( 35.92%)p 1.78( 64.06%)d 0.00(  0.03%)
                                           -0.0001  0.5991  0.0140  0.0004  0.0011
                                            0.4251 -0.0139 -0.0008 -0.0033  0.6761
                                            0.0191 -0.0133  0.0019 -0.0449 -0.0020
                                            0.0014 -0.0003  0.0123 -0.0011 -0.0014
                                           -0.0091 -0.0076
                ( 51.46%)   0.7174* C   6 s( 34.63%)p 1.89( 65.33%)d 0.00(  0.04%)
                                           -0.0001  0.5884 -0.0082  0.0001  0.0005
                                           -0.3497 -0.0125  0.0053  0.0005 -0.7269
                                            0.0042  0.0068 -0.0029  0.0476 -0.0022
                                           -0.0005  0.0003  0.0137 -0.0007 -0.0018
                                           -0.0067 -0.0124
    13. (1.52335) BD ( 2) C   5 - C   6  
                ( 36.88%)   0.6073* C   5 s(  0.00%)p 1.00( 99.94%)d 0.00(  0.06%)
                                           -0.0000  0.0023 -0.0004 -0.0010  0.0002
                                           -0.0361 -0.0008 -0.0014  0.0005  0.0866
                                            0.0008  0.0015  0.0008  0.9949  0.0055
                                            0.0255  0.0038 -0.0004 -0.0010  0.0232
                                           -0.0019 -0.0038
                ( 63.12%)   0.7945* C   6 s(  0.00%)p 1.00( 99.99%)d 0.00(  0.01%)
                                           -0.0000 -0.0015  0.0002 -0.0007  0.0001
                                           -0.0276 -0.0005 -0.0013  0.0000  0.0773
                                            0.0042  0.0007  0.0002  0.9963  0.0119
                                            0.0189 -0.0001 -0.0010 -0.0113 -0.0014
                                            0.0005 -0.0006
    14. (1.99203) BD ( 1) C   5 - O   7  
                ( 37.07%)   0.6089* C   5 s( 29.89%)p 2.34( 69.97%)d 0.00(  0.13%)
                                           -0.0000  0.5460 -0.0289 -0.0029 -0.0008
                                            0.3972 -0.0264 -0.0055 -0.0003 -0.7297
                                            0.0516  0.0115  0.0024  0.0767 -0.0070
                                           -0.0017 -0.0001 -0.0250  0.0026 -0.0053
                                           -0.0176 -0.0194
                ( 62.93%)   0.7933* O   7 s( 36.75%)p 1.72( 63.14%)d 0.00(  0.11%)
                                            0.0000  0.6057  0.0232 -0.0033  0.0000
                                           -0.3682  0.0112 -0.0004 -0.0006  0.6981
                                           -0.0156  0.0045  0.0016 -0.0900  0.0010
                                           -0.0010 -0.0002 -0.0238  0.0028 -0.0055
                                           -0.0168 -0.0148
    15. (1.96371) BD ( 1) C   6 - C  10  
                ( 48.33%)   0.6952* C   6 s( 31.47%)p 2.18( 68.50%)d 0.00(  0.03%)
                                            0.0001  0.5610  0.0034  0.0025  0.0001
                                            0.8253  0.0016 -0.0099 -0.0023  0.0583
                                            0.0020 -0.0026 -0.0007  0.0191 -0.0006
                                            0.0001  0.0001  0.0044  0.0004 -0.0002
                                            0.0122 -0.0099
                ( 51.67%)   0.7188* C  10 s( 33.72%)p 1.96( 66.26%)d 0.00(  0.02%)
                                           -0.0002  0.5807 -0.0074 -0.0026  0.0005
                                           -0.8078 -0.0223  0.0081  0.0026 -0.0959
                                            0.0021 -0.0007 -0.0003 -0.0159 -0.0006
                                            0.0001 -0.0001  0.0021  0.0005  0.0006
                                            0.0097 -0.0075
    16. (1.96980) BD ( 1) C  10 - C  11  
                ( 50.47%)   0.7104* C  10 s( 33.65%)p 1.97( 66.32%)d 0.00(  0.03%)
                                            0.0000  0.5801  0.0041 -0.0002 -0.0000
                                            0.4944  0.0124 -0.0049  0.0010 -0.6426
                                            0.0169  0.0075 -0.0027 -0.0726  0.0033
                                            0.0012 -0.0004 -0.0147 -0.0012  0.0022
                                            0.0016 -0.0102
                ( 49.53%)   0.7038* C  11 s( 36.75%)p 1.72( 63.21%)d 0.00(  0.03%)
                                           -0.0002  0.6061  0.0102 -0.0030  0.0015
                                           -0.5203  0.0222  0.0067 -0.0017  0.5970
                                            0.0158 -0.0111  0.0027  0.0639  0.0018
                                           -0.0015  0.0003 -0.0133 -0.0012  0.0032
                                           -0.0054 -0.0113
    17. (1.60861) BD ( 2) C  10 - C  11  
                ( 49.56%)   0.7040* C  10 s(  0.00%)p 1.00( 99.95%)d 0.00(  0.05%)
                                            0.0001  0.0034  0.0015 -0.0010  0.0000
                                           -0.0039  0.0006 -0.0009 -0.0002 -0.1121
                                           -0.0021 -0.0003  0.0003  0.9932  0.0014
                                            0.0190  0.0008 -0.0025  0.0225 -0.0043
                                           -0.0007 -0.0012
                ( 50.44%)   0.7102* C  11 s(  0.00%)p 1.00( 99.94%)d 0.00(  0.06%)
                                            0.0000  0.0005  0.0023 -0.0006 -0.0001
                                           -0.0150  0.0016  0.0000  0.0004 -0.1199
                                           -0.0012 -0.0004 -0.0001  0.9922  0.0071
                                            0.0162 -0.0010 -0.0004  0.0031  0.0227
                                            0.0026  0.0047
    18. (1.95512) BD ( 1) C  10 - C  13  
                ( 50.07%)   0.7076* C  10 s( 32.61%)p 2.07( 67.35%)d 0.00(  0.04%)
                                            0.0001  0.5710  0.0080  0.0023 -0.0004
                                            0.3193  0.0064 -0.0004  0.0000  0.7512
                                           -0.0131 -0.0047  0.0028  0.0840 -0.0032
                                           -0.0011  0.0004  0.0136  0.0011  0.0026
                                           -0.0075 -0.0110
                ( 49.93%)   0.7066* C  13 s( 40.73%)p 1.45( 59.24%)d 0.00(  0.03%)
                                           -0.0007  0.6382  0.0007  0.0014  0.0019
                                           -0.3057  0.0222  0.0052 -0.0003 -0.6996
                                           -0.0080  0.0125 -0.0028 -0.0931 -0.0018
                                            0.0020 -0.0002  0.0094  0.0012  0.0042
                                           -0.0087 -0.0119
    19. (1.96221) BD ( 1) C  11 - C  12  
                ( 48.39%)   0.6956* C  11 s( 34.46%)p 1.90( 65.51%)d 0.00(  0.04%)
                                            0.0001  0.5866  0.0212  0.0059 -0.0001
                                            0.8017 -0.0242 -0.0081  0.0005  0.1003
                                            0.0325 -0.0081  0.0007  0.0240  0.0034
                                           -0.0009  0.0006  0.0061  0.0010  0.0004
                                            0.0147 -0.0105
                ( 51.61%)   0.7184* C  12 s( 42.42%)p 1.36( 57.55%)d 0.00(  0.03%)
                                           -0.0007  0.6513 -0.0065  0.0046  0.0010
                                           -0.7512 -0.0001 -0.0124 -0.0068 -0.0980
                                            0.0202  0.0026  0.0003 -0.0302  0.0022
                                            0.0000 -0.0003  0.0020  0.0012  0.0008
                                            0.0116 -0.0120
    20. (1.95872) BD ( 1) C  11 - H  18  
                ( 64.15%)   0.8010* C  11 s( 28.79%)p 2.47( 71.17%)d 0.00(  0.03%)
                                            0.0004 -0.5362  0.0215  0.0023  0.0014
                                            0.2895 -0.0122 -0.0013 -0.0029  0.7859
                                            0.0136 -0.0004 -0.0003  0.0996  0.0043
                                            0.0019  0.0007 -0.0087 -0.0017 -0.0045
                                            0.0122  0.0093
                ( 35.85%)   0.5987* H  18 s( 99.95%)p 0.00(  0.05%)
                                           -0.9997 -0.0032 -0.0007 -0.0093 -0.0205
                                            0.0001
    21. (1.97998) BD ( 1) C  12 - C  15  
                ( 51.29%)   0.7161* C  12 s( 35.66%)p 1.80( 64.30%)d 0.00(  0.05%)
                                           -0.0001  0.5971  0.0049  0.0061 -0.0009
                                            0.4274 -0.0280 -0.0048 -0.0011  0.6740
                                            0.0094  0.0088  0.0051  0.0709  0.0005
                                            0.0008  0.0005  0.0176  0.0019  0.0026
                                           -0.0051 -0.0107
                ( 48.71%)   0.6979* C  15 s( 51.11%)p 0.96( 48.85%)d 0.00(  0.04%)
                                           -0.0002  0.7148 -0.0086  0.0053  0.0007
                                           -0.0291 -0.0050  0.0066 -0.0011 -0.6937
                                            0.0323  0.0073 -0.0016 -0.0726  0.0029
                                            0.0008 -0.0002  0.0144  0.0018  0.0028
                                           -0.0096 -0.0100
    22. (1.70401) BD ( 2) C  12 - C  15  
                ( 54.59%)   0.7389* C  12 s(  0.00%)p 1.00( 99.97%)d 0.00(  0.03%)
                                            0.0000  0.0046  0.0015 -0.0003  0.0001
                                           -0.0239 -0.0005  0.0004  0.0001 -0.0937
                                           -0.0005  0.0020 -0.0004  0.9950  0.0037
                                           -0.0134  0.0051 -0.0012  0.0056  0.0160
                                            0.0011  0.0025
                ( 45.41%)   0.6738* C  15 s(  0.00%)p 1.00( 99.90%)d 0.00(  0.09%)
                                           -0.0002 -0.0030 -0.0024  0.0002 -0.0000
                                           -0.0409 -0.0017 -0.0004 -0.0001 -0.1053
                                           -0.0004 -0.0011 -0.0001  0.9930  0.0027
                                            0.0141 -0.0012  0.0031 -0.0268 -0.0143
                                           -0.0007 -0.0033
    23. (1.99082) BD ( 1) C  12 -Cl  16  
                ( 45.91%)   0.6776* C  12 s( 21.78%)p 3.58( 78.04%)d 0.01(  0.19%)
                                           -0.0001  0.4665 -0.0022 -0.0130 -0.0006
                                            0.5014 -0.0038  0.0006 -0.0093 -0.7247
                                            0.0019 -0.0030  0.0141 -0.0584 -0.0005
                                           -0.0000  0.0010 -0.0350 -0.0028  0.0042
                                           -0.0112 -0.0221
                ( 54.09%)   0.7355*Cl  16 s( 19.42%)p 4.12( 80.08%)d 0.03(  0.50%)
                                            0.0000  0.0001  0.4388  0.0400  0.0043
                                            0.0000 -0.0000 -0.0000 -0.5154  0.0285
                                            0.0067  0.0003  0.0000  0.0001  0.7275
                                           -0.0427 -0.0099 -0.0002 -0.0001  0.0000
                                            0.0561 -0.0032 -0.0006  0.0000 -0.0000
                                           -0.0581 -0.0044  0.0061 -0.0208 -0.0343
    24. (1.97924) BD ( 1) C  13 - C  14  
                ( 50.14%)   0.7081* C  13 s( 32.67%)p 2.06( 67.27%)d 0.00(  0.05%)
                                           -0.0001  0.5713  0.0189  0.0042 -0.0005
                                            0.8007 -0.0067 -0.0075 -0.0015  0.1710
                                           -0.0463  0.0061 -0.0026  0.0056 -0.0048
                                            0.0003 -0.0005  0.0101  0.0004  0.0006
                                            0.0159 -0.0130
                ( 49.86%)   0.7061* C  14 s( 52.28%)p 0.91( 47.68%)d 0.00(  0.04%)
                                           -0.0001  0.7230 -0.0074  0.0024  0.0008
                                           -0.6750  0.0302 -0.0071 -0.0012  0.1411
                                           -0.0148 -0.0045 -0.0004  0.0074 -0.0018
                                           -0.0005  0.0001  0.0088  0.0010  0.0005
                                            0.0139 -0.0103
    25. (1.70317) BD ( 2) C  13 - C  14  
                ( 53.12%)   0.7288* C  13 s(  0.01%)p99.99( 99.92%)d 4.96(  0.06%)
                                            0.0000  0.0112  0.0024  0.0000  0.0001
                                            0.0121  0.0003 -0.0020 -0.0001 -0.1269
                                           -0.0027 -0.0014  0.0003  0.9913  0.0052
                                            0.0125 -0.0018 -0.0030  0.0242 -0.0069
                                           -0.0010 -0.0022
                ( 46.88%)   0.6847* C  14 s(  0.00%)p 1.00( 99.91%)d 0.00(  0.09%)
                                           -0.0001 -0.0031 -0.0021  0.0011  0.0001
                                           -0.0195 -0.0001 -0.0003  0.0001 -0.1297
                                           -0.0022  0.0019  0.0000  0.9908  0.0081
                                           -0.0101 -0.0010  0.0028 -0.0211 -0.0207
                                           -0.0024 -0.0041
    26. (1.98173) BD ( 1) C  13 - H  17  
                ( 60.79%)   0.7797* C  13 s( 26.53%)p 2.77( 73.43%)d 0.00(  0.04%)
                                           -0.0003  0.5146 -0.0215 -0.0032 -0.0014
                                           -0.5121 -0.0101  0.0007 -0.0000  0.6813
                                            0.0086  0.0063  0.0021  0.0877 -0.0001
                                            0.0023  0.0007 -0.0160 -0.0019  0.0027
                                           -0.0077 -0.0081
                ( 39.21%)   0.6262* H  17 s( 99.96%)p 0.00(  0.04%)
                                            0.9998  0.0021  0.0009  0.0089 -0.0169
                                           -0.0029
    27. (1.99066) BD ( 1) C  14 - C  15  
                ( 49.75%)   0.7054* C  14 s( 47.66%)p 1.10( 52.30%)d 0.00(  0.04%)
                                           -0.0002  0.6903 -0.0046 -0.0023 -0.0009
                                            0.7081 -0.0250  0.0001 -0.0021 -0.1443
                                            0.0023 -0.0108 -0.0023 -0.0028  0.0003
                                           -0.0011 -0.0002 -0.0186 -0.0017  0.0003
                                            0.0049 -0.0067
                ( 50.25%)   0.7089* C  15 s( 48.83%)p 1.05( 51.13%)d 0.00(  0.04%)
                                           -0.0003  0.6988 -0.0060 -0.0029 -0.0007
                                            0.0359 -0.0051  0.0084 -0.0036  0.7091
                                           -0.0289 -0.0026 -0.0019  0.0788 -0.0029
                                           -0.0002 -0.0003 -0.0145 -0.0015  0.0027
                                           -0.0133 -0.0070
    28. (1.89121) BD ( 2) C  14 - C  15  
                ( 49.05%)   0.7003* C  14 s(  0.53%)p99.99( 99.37%)d 0.19(  0.10%)
                                           -0.0004 -0.0025  0.0729  0.0002 -0.0001
                                            0.2023  0.0710 -0.0124  0.0006  0.9643
                                            0.0250  0.0067  0.0032  0.1304  0.0036
                                            0.0005  0.0003 -0.0072 -0.0004 -0.0063
                                            0.0256  0.0156
                ( 50.95%)   0.7138* C  15 s(  0.63%)p99.99( 99.25%)d 0.18(  0.11%)
                                            0.0004 -0.0037  0.0795  0.0032 -0.0000
                                            0.9928  0.0393 -0.0015  0.0030 -0.0482
                                            0.0374  0.0136 -0.0046  0.0360  0.0050
                                            0.0014 -0.0005  0.0077 -0.0005  0.0008
                                           -0.0284  0.0156
    29. (1.99840) CR ( 1) C   1           s(100.00%)
                                            1.0000  0.0002 -0.0000 -0.0000 -0.0000
                                            0.0000  0.0000  0.0000  0.0000  0.0001
                                           -0.0000  0.0000  0.0000 -0.0001 -0.0000
                                            0.0000 -0.0000  0.0000 -0.0000  0.0000
                                            0.0000 -0.0000
    30. (1.99903) CR ( 1) C   2           s(100.00%)p 0.00(  0.00%)
                                            1.0000  0.0003  0.0000 -0.0000 -0.0000
                                            0.0000 -0.0000 -0.0000  0.0000  0.0003
                                           -0.0000  0.0000 -0.0000 -0.0001 -0.0000
                                           -0.0000  0.0000 -0.0000  0.0000 -0.0000
                                            0.0000 -0.0000
    31. (1.99919) CR ( 1) C   3           s(100.00%)p 0.00(  0.00%)
                                            1.0000  0.0001 -0.0000  0.0000 -0.0000
                                            0.0002  0.0000 -0.0000 -0.0000  0.0003
                                            0.0000  0.0000  0.0000 -0.0000  0.0000
                                           -0.0000 -0.0000  0.0000 -0.0000 -0.0000
                                           -0.0000 -0.0000
    32. (1.99846) CR ( 1) C   4           s(100.00%)p 0.00(  0.00%)
                                            1.0000  0.0002 -0.0000  0.0000  0.0000
                                            0.0001  0.0000 -0.0000  0.0000 -0.0001
                                            0.0000 -0.0000  0.0000  0.0000 -0.0000
                                            0.0000 -0.0000  0.0000  0.0000 -0.0000
                                            0.0000 -0.0000
    33. (1.99888) CR ( 1) C   5           s(100.00%)
                                            1.0000  0.0001  0.0000  0.0000  0.0000
                                            0.0001 -0.0000 -0.0000 -0.0000  0.0001
                                            0.0000 -0.0000  0.0000 -0.0000 -0.0000
                                            0.0000 -0.0000  0.0000 -0.0000 -0.0000
                                           -0.0000 -0.0000
    34. (1.99899) CR ( 1) C   6           s(100.00%)p 0.00(  0.00%)
                                            1.0000  0.0001  0.0000 -0.0000 -0.0000
                                           -0.0002 -0.0000  0.0000  0.0000  0.0000
                                           -0.0000  0.0000  0.0000  0.0000  0.0000
                                            0.0000 -0.0000 -0.0000 -0.0000 -0.0000
                                           -0.0000 -0.0000
    35. (1.99982) CR ( 1) O   7           s(100.00%)p 0.00(  0.00%)
                                            1.0000  0.0003 -0.0000  0.0000  0.0000
                                            0.0001 -0.0000 -0.0000  0.0000 -0.0002
                                            0.0000 -0.0000 -0.0000  0.0000 -0.0000
                                            0.0000  0.0000  0.0000 -0.0000  0.0000
                                            0.0000  0.0000
    36. (2.00000) CR ( 1)Cl   8           s(100.00%)
                                            1.0000 -0.0000  0.0000 -0.0000 -0.0000
                                           -0.0000  0.0000 -0.0000 -0.0000  0.0000
                                            0.0000 -0.0000 -0.0000 -0.0000 -0.0000
                                            0.0000  0.0000 -0.0000 -0.0000  0.0000
                                           -0.0000 -0.0000 -0.0000  0.0000  0.0000
                                           -0.0000  0.0000  0.0000  0.0000  0.0000
    37. (1.99974) CR ( 2)Cl   8           s(100.00%)p 0.00(  0.00%)
                                           -0.0000  1.0000  0.0002 -0.0000 -0.0000
                                           -0.0000  0.0000 -0.0000 -0.0002  0.0000
                                            0.0000 -0.0000 -0.0000 -0.0000 -0.0002
                                            0.0000  0.0000 -0.0000 -0.0000  0.0000
                                           -0.0000 -0.0000 -0.0000  0.0000  0.0000
                                           -0.0000  0.0000  0.0000  0.0000  0.0000
    38. (1.99997) CR ( 3)Cl   8           s(  0.00%)p 1.00(100.00%)
                                           -0.0000 -0.0000  0.0000 -0.0000 -0.0000
                                           -0.0000  0.0000  1.0000 -0.0000  0.0000
                                            0.0000  0.0000  0.0000 -0.0000 -0.0001
                                            0.0000  0.0000 -0.0000 -0.0000  0.0000
                                            0.0000 -0.0000 -0.0000  0.0000  0.0000
                                           -0.0000  0.0000  0.0000  0.0000  0.0000
    39. (1.99995) CR ( 4)Cl   8           s(  0.00%)p 1.00(100.00%)
                                           -0.0000 -0.0000  0.0001 -0.0000 -0.0000
                                           -0.0000  0.0000 -0.0000 -0.0001  0.0000
                                            0.0000 -0.0000 -0.0000  1.0000 -0.0001
                                            0.0000  0.0000 -0.0000 -0.0000  0.0000
                                           -0.0000 -0.0000 -0.0000  0.0000  0.0000
                                           -0.0000  0.0000  0.0000  0.0000  0.0000
    40. (1.99999) CR ( 5)Cl   8           s(  0.00%)p 1.00(100.00%)
                                            0.0000  0.0000 -0.0000  0.0000  0.0000
                                            0.0000 -0.0000  0.0000  0.0000 -0.0000
                                            0.0000  0.0000  0.0000  0.0000 -0.0000
                                           -0.0000 -0.0000  0.0000  0.0000  1.0000
                                           -0.0000 -0.0000 -0.0000  0.0000  0.0000
                                            0.0000 -0.0000 -0.0000  0.0000 -0.0000
    41. (2.00000) CR ( 1)Cl   9           s(100.00%)
                                            1.0000 -0.0000  0.0000 -0.0000 -0.0000
                                           -0.0000  0.0000 -0.0000 -0.0000  0.0000
                                            0.0000 -0.0000 -0.0000  0.0000  0.0000
                                            0.0000  0.0000 -0.0000  0.0000 -0.0000
                                           -0.0000  0.0000  0.0000 -0.0000 -0.0000
                                            0.0000 -0.0000 -0.0000 -0.0000  0.0000
    42. (1.99971) CR ( 2)Cl   9           s(100.00%)p 0.00(  0.00%)
                                           -0.0000  1.0000  0.0002 -0.0000 -0.0000
                                           -0.0000  0.0000 -0.0000 -0.0002  0.0000
                                            0.0000 -0.0000 -0.0000  0.0000  0.0000
                                            0.0000  0.0000 -0.0000  0.0000 -0.0000
                                           -0.0000  0.0000 -0.0000 -0.0000 -0.0000
                                            0.0000 -0.0000 -0.0000 -0.0000  0.0000
    43. (1.99992) CR ( 3)Cl   9           s(  0.00%)p 1.00(100.00%)
                                           -0.0000 -0.0000  0.0001 -0.0000 -0.0000
                                           -0.0000  0.0000  1.0000 -0.0002  0.0000
                                            0.0000 -0.0000 -0.0000  0.0000  0.0000
                                            0.0000  0.0000 -0.0000  0.0000 -0.0000
                                           -0.0000  0.0000 -0.0000 -0.0000 -0.0000
                                            0.0000 -0.0000 -0.0000 -0.0000  0.0000
    44. (1.99999) CR ( 4)Cl   9           s(  0.00%)p 1.00(100.00%)
                                            0.0000  0.0000 -0.0000  0.0000  0.0000
                                            0.0000 -0.0000  0.0000  0.0000 -0.0000
                                           -0.0000 -0.0000 -0.0000  1.0000  0.0001
                                            0.0000  0.0000  0.0000  0.0000  0.0000
                                           -0.0000 -0.0000 -0.0000 -0.0000 -0.0000
                                            0.0000 -0.0000  0.0000  0.0000 -0.0000
    45. (1.99999) CR ( 5)Cl   9           s(  0.00%)p 1.00(100.00%)
                                           -0.0000 -0.0000  0.0000 -0.0000 -0.0000
                                           -0.0000  0.0000 -0.0000 -0.0000  0.0000
                                            0.0000  0.0000 -0.0000  0.0000 -0.0000
                                           -0.0000 -0.0000 -0.0000 -0.0000  1.0000
                                           -0.0000 -0.0000 -0.0000  0.0000  0.0000
                                           -0.0000 -0.0000 -0.0000 -0.0000  0.0000
    46. (1.99903) CR ( 1) C  10           s(100.00%)p 0.00(  0.00%)
                                            1.0000  0.0000 -0.0000 -0.0000  0.0000
                                           -0.0002 -0.0000  0.0000  0.0000 -0.0001
                                            0.0000  0.0000 -0.0000 -0.0001  0.0000
                                           -0.0000 -0.0000 -0.0000 -0.0000  0.0000
                                            0.0000 -0.0000
    47. (1.99895) CR ( 1) C  11           s(100.00%)p 0.00(  0.00%)
                                            1.0000  0.0003 -0.0000 -0.0000 -0.0000
                                           -0.0003  0.0000  0.0000  0.0000 -0.0002
                                           -0.0000 -0.0000  0.0000 -0.0000 -0.0000
                                           -0.0000 -0.0000  0.0000  0.0000  0.0000
                                           -0.0000 -0.0000
    48. (1.99848) CR ( 1) C  12           s(100.00%)p 0.00(  0.00%)
                                            1.0000  0.0005 -0.0000  0.0000  0.0000
                                           -0.0004 -0.0000 -0.0000 -0.0000 -0.0001
                                            0.0000  0.0000  0.0000 -0.0000  0.0000
                                            0.0000 -0.0000 -0.0000  0.0000  0.0000
                                            0.0000 -0.0000
    49. (1.99898) CR ( 1) C  13           s(100.00%)p 0.00(  0.00%)
                                            1.0000  0.0007 -0.0000  0.0000  0.0000
                                           -0.0003  0.0000  0.0000 -0.0000 -0.0002
                                           -0.0000  0.0000 -0.0000 -0.0001 -0.0000
                                            0.0000  0.0000  0.0000 -0.0000  0.0000
                                           -0.0000 -0.0000
    50. (1.99834) CR ( 1) C  14           s(100.00%)p 0.00(  0.00%)
                                            1.0000  0.0002  0.0000 -0.0000 -0.0000
                                            0.0002  0.0000 -0.0000 -0.0000  0.0004
                                            0.0000  0.0000  0.0000  0.0002  0.0000
                                           -0.0000  0.0000 -0.0000 -0.0000 -0.0000
                                            0.0000  0.0000
    51. (1.99801) CR ( 1) C  15           s(100.00%)p 0.00(  0.00%)
                                            1.0000  0.0004 -0.0000 -0.0000 -0.0000
                                           -0.0004 -0.0000  0.0000 -0.0000  0.0001
                                           -0.0000 -0.0000  0.0000  0.0002 -0.0000
                                            0.0000 -0.0000 -0.0000 -0.0000 -0.0000
                                            0.0000 -0.0000
    52. (2.00000) CR ( 1)Cl  16           s(100.00%)
                                            1.0000 -0.0000  0.0000 -0.0000 -0.0000
                                           -0.0000  0.0000  0.0000  0.0000 -0.0000
                                           -0.0000 -0.0000  0.0000 -0.0000 -0.0000
                                            0.0000  0.0000 -0.0000 -0.0000 -0.0000
                                           -0.0000  0.0000  0.0000 -0.0000 -0.0000
                                            0.0000  0.0000 -0.0000  0.0000  0.0000
    53. (1.99970) CR ( 2)Cl  16           s(100.00%)p 0.00(  0.00%)
                                           -0.0000  1.0000  0.0002 -0.0000 -0.0000
                                           -0.0000  0.0000  0.0000  0.0001 -0.0000
                                           -0.0000  0.0000  0.0000 -0.0000 -0.0002
                                            0.0000  0.0000 -0.0000 -0.0000 -0.0000
                                           -0.0000  0.0000  0.0000 -0.0000 -0.0000
                                            0.0000  0.0000 -0.0000  0.0000  0.0000
    54. (1.99997) CR ( 3)Cl  16           s(  0.00%)p 1.00(100.00%)
                                            0.0000  0.0000 -0.0001  0.0000  0.0000
                                            0.0000 -0.0000  1.0000 -0.0000  0.0000
                                            0.0000  0.0000 -0.0000  0.0000  0.0001
                                           -0.0000 -0.0000  0.0000  0.0000  0.0000
                                            0.0000 -0.0000  0.0000  0.0000  0.0000
                                           -0.0000 -0.0000  0.0000 -0.0000 -0.0000
    55. (1.99994) CR ( 4)Cl  16           s(  0.00%)p 1.00(100.00%)
                                           -0.0000 -0.0000  0.0001 -0.0000 -0.0000
                                            0.0000  0.0000  0.0000  0.0001 -0.0000
                                           -0.0000  0.0000  0.0000  1.0000 -0.0001
                                            0.0000  0.0000 -0.0000 -0.0000 -0.0000
                                           -0.0000  0.0000  0.0000 -0.0000 -0.0000
                                            0.0000  0.0000 -0.0000  0.0000  0.0000
    56. (1.99999) CR ( 5)Cl  16           s(  0.00%)p 1.00(100.00%)
                                           -0.0000 -0.0000  0.0000 -0.0000 -0.0000
                                           -0.0000 -0.0000  0.0000  0.0000 -0.0000
                                           -0.0000  0.0000  0.0000 -0.0000 -0.0000
                                            0.0000  0.0000 -0.0000 -0.0000  1.0000
                                           -0.0000 -0.0000 -0.0000 -0.0000  0.0000
                                            0.0000  0.0000 -0.0000  0.0000  0.0000
    57. (1.98007) LP ( 1) O   7           s( 63.19%)p 0.58( 36.80%)d 0.00(  0.01%)
                                           -0.0003  0.7948 -0.0109  0.0018  0.0000
                                            0.2458 -0.0042 -0.0020  0.0025 -0.5514
                                            0.0056 -0.0022 -0.0052  0.0592 -0.0003
                                            0.0008  0.0007  0.0060 -0.0009  0.0018
                                            0.0062  0.0053
    58. (1.90079) LP ( 2) O   7           s(  0.10%)p99.99( 99.84%)d 0.56(  0.06%)
                                           -0.0000  0.0316  0.0006 -0.0027 -0.0000
                                            0.8951  0.0041 -0.0110 -0.0009  0.4438
                                            0.0026 -0.0002 -0.0016 -0.0075  0.0008
                                            0.0016  0.0001  0.0141 -0.0023 -0.0013
                                           -0.0189 -0.0003
    59. (1.60834) LP ( 3) O   7           s(  0.01%)p 1.00( 99.91%)d 0.00(  0.09%)
                                            0.0000  0.0078 -0.0006 -0.0005  0.0000
                                           -0.0413  0.0014  0.0021  0.0003  0.0995
                                            0.0016  0.0003 -0.0003  0.9936  0.0113
                                            0.0084 -0.0034 -0.0023 -0.0129  0.0257
                                           -0.0023 -0.0055
    60. (1.99448) LP ( 1)Cl   8           s( 81.71%)p 0.22( 18.29%)d 0.00(  0.01%)
                                           -0.0000 -0.0002  0.9039 -0.0095 -0.0002
                                           -0.0001  0.0000 -0.0001 -0.1753  0.0059
                                           -0.0009  0.0002 -0.0002 -0.0001 -0.3893
                                            0.0124 -0.0019  0.0000 -0.0004  0.0000
                                            0.0195 -0.0004  0.0001  0.0000  0.0000
                                           -0.0063  0.0001  0.0005  0.0042  0.0051
    61. (1.97128) LP ( 2)Cl   8           s(  0.34%)p99.99( 99.65%)d 0.05(  0.02%)
                                           -0.0000 -0.0001  0.0572 -0.0092 -0.0002
                                           -0.0000 -0.0000  0.0000 -0.8535 -0.0072
                                           -0.0010 -0.0007 -0.0004 -0.0001  0.5144
                                            0.0072  0.0006 -0.0010  0.0002  0.0000
                                           -0.0585 -0.0006 -0.0002  0.0000 -0.0000
                                           -0.0083  0.0004 -0.0011 -0.0091 -0.0016
    62. (1.94364) LP ( 3)Cl   8           s(  0.00%)p 1.00( 99.97%)d 0.00(  0.02%)
                                           -0.0000 -0.0000  0.0065 -0.0004 -0.0001
                                            0.0000 -0.0000 -0.0000  0.0376  0.0009
                                           -0.0000 -0.0000 -0.0000 -0.0000 -0.0519
                                           -0.0009 -0.0001 -0.0000  0.0000 -0.0000
                                           -0.9976 -0.0200 -0.0021  0.0001  0.0005
                                            0.0002 -0.0058 -0.0132  0.0009  0.0008
    63. (1.99271) LP ( 1)Cl   9           s( 80.49%)p 0.24( 19.49%)d 0.00(  0.01%)
                                           -0.0000 -0.0003  0.8971 -0.0115 -0.0003
                                           -0.0001  0.0000 -0.0002 -0.4410  0.0151
                                           -0.0022 -0.0000 -0.0006  0.0000 -0.0104
                                            0.0005  0.0006 -0.0003 -0.0000 -0.0000
                                           -0.0087  0.0002 -0.0001  0.0000 -0.0000
                                            0.0004 -0.0004 -0.0000 -0.0096  0.0054
    64. (1.97255) LP ( 2)Cl   9           s(  0.14%)p99.99( 99.85%)d 0.12(  0.02%)
                                           -0.0000 -0.0000  0.0365 -0.0071  0.0009
                                            0.0004 -0.0000 -0.0000  0.0522  0.0012
                                           -0.0006 -0.0005 -0.0002 -0.0001  0.9956
                                            0.0132  0.0018  0.0000  0.0004  0.0000
                                           -0.0663 -0.0010 -0.0002 -0.0000 -0.0000
                                            0.0128 -0.0008  0.0001 -0.0005 -0.0010
    65. (1.93434) LP ( 3)Cl   9           s(  0.00%)p 1.00( 99.97%)d 0.00(  0.03%)
                                           -0.0000 -0.0000  0.0028 -0.0002  0.0000
                                            0.0000 -0.0000 -0.0000 -0.0155 -0.0002
                                           -0.0000 -0.0000 -0.0000  0.0000  0.0671
                                            0.0010  0.0001 -0.0000 -0.0000  0.0000
                                            0.9973  0.0175  0.0010 -0.0003 -0.0005
                                            0.0011  0.0165  0.0001 -0.0003  0.0004
    66. (1.99214) LP ( 1)Cl  16           s( 80.53%)p 0.24( 19.45%)d 0.00(  0.01%)
                                           -0.0000 -0.0003  0.8973 -0.0112 -0.0005
                                           -0.0000  0.0000  0.0001  0.2899 -0.0075
                                            0.0013  0.0002  0.0003 -0.0002 -0.3309
                                            0.0137 -0.0004 -0.0004 -0.0004 -0.0000
                                           -0.0272  0.0009 -0.0001 -0.0001 -0.0000
                                            0.0099  0.0008 -0.0008  0.0030  0.0053
    67. (1.97058) LP ( 2)Cl  16           s(  0.17%)p99.99( 99.81%)d 0.12(  0.02%)
                                           -0.0000 -0.0000  0.0406  0.0031  0.0003
                                           -0.0001  0.0000  0.0001 -0.8041 -0.0110
                                           -0.0033 -0.0005 -0.0002  0.0000 -0.5892
                                           -0.0061 -0.0025  0.0004 -0.0002  0.0000
                                           -0.0649 -0.0008 -0.0004  0.0000 -0.0000
                                           -0.0044 -0.0001 -0.0013  0.0133  0.0006
    68. (1.93546) LP ( 3)Cl  16           s(  0.00%)p 1.00( 99.97%)d 0.00(  0.03%)
                                           -0.0000 -0.0000  0.0023  0.0005 -0.0001
                                            0.0000  0.0000  0.0000 -0.0151 -0.0003
                                            0.0001  0.0000  0.0000 -0.0000 -0.0888
                                           -0.0015 -0.0001 -0.0000  0.0000  0.0000
                                            0.9956  0.0182  0.0016  0.0001 -0.0003
                                            0.0005 -0.0095  0.0142  0.0015  0.0017
    69. (0.00758) RY*( 1) C   1           s(  0.45%)p99.99( 96.43%)d 6.92(  3.12%)
                                            0.0000  0.0078  0.0663  0.0056 -0.0044
                                            0.0085 -0.5529 -0.0340 -0.0118 -0.0186
                                           -0.8081  0.0322  0.0436  0.0014  0.0298
                                           -0.0033 -0.0026  0.1299 -0.0017  0.0080
                                            0.1178 -0.0194
    70. (0.00644) RY*( 2) C   1           s(  0.41%)p99.99( 96.32%)d 7.98(  3.27%)
                                           -0.0000 -0.0169  0.0258  0.0525  0.0198
                                           -0.0157  0.8041 -0.0204  0.0319 -0.0130
                                           -0.5553 -0.0507  0.0428  0.0004  0.0444
                                            0.0034 -0.0017  0.0840 -0.0056 -0.0027
                                           -0.1517  0.0514
    71. (0.00225) RY*( 3) C   1           s(  0.00%)p 1.00( 35.64%)d 1.81( 64.36%)
                                            0.0000  0.0001  0.0033  0.0033 -0.0009
                                            0.0001  0.0082  0.0032 -0.0008 -0.0002
                                           -0.0259 -0.0251  0.0029 -0.0113 -0.5531
                                           -0.2034  0.0874  0.0380  0.7735 -0.2039
                                           -0.0075  0.0460
    72. (0.00146) RY*( 4) C   1           s(  0.02%)p99.99( 19.41%)d99.99( 80.57%)
                                           -0.0000 -0.0006  0.0142  0.0024  0.0022
                                            0.0003  0.0122 -0.0037 -0.0002  0.0012
                                           -0.0157  0.0559 -0.0137  0.0230 -0.3223
                                            0.2780 -0.0932 -0.0127  0.0944  0.8857
                                           -0.0441 -0.1012
    73. (0.00092) RY*( 5) C   1           s( 58.78%)p 0.11(  6.59%)d 0.59( 34.63%)
                                            0.0000  0.0079  0.6956  0.3223  0.0058
                                            0.0040 -0.0472 -0.1877 -0.0254  0.0102
                                           -0.0286 -0.0359 -0.1596 -0.0006  0.0025
                                            0.0015  0.0100 -0.5439  0.0100 -0.0166
                                           -0.1919  0.1151
    74. (0.00076) RY*( 6) C   1           s( 41.62%)p 0.45( 18.58%)d 0.96( 39.79%)
                                            0.0000 -0.0060  0.5776 -0.2855  0.0330
                                            0.0320  0.1308 -0.3081 -0.0753 -0.0084
                                            0.1221  0.1427  0.1774  0.0007  0.0027
                                           -0.0135 -0.0097  0.4110 -0.0013  0.0034
                                            0.4625 -0.1229
    75. (0.00054) RY*( 7) C   1           s( 17.38%)p 0.56(  9.66%)d 4.20( 72.96%)
                                           -0.0000  0.0122  0.2633  0.3220 -0.0247
                                           -0.0217 -0.1228  0.2085 -0.0139 -0.0058
                                            0.1252 -0.1438  0.0190 -0.0002  0.0143
                                            0.0203  0.0013  0.6703 -0.0299  0.0091
                                           -0.5144  0.1212
    76. (0.00023) RY*( 8) C   1           s(  0.01%)p99.99( 63.82%)d99.99( 36.17%)
                                           -0.0000  0.0002  0.0085  0.0082  0.0003
                                           -0.0001  0.0144  0.0117  0.0093 -0.0004
                                           -0.0330  0.0015 -0.0442 -0.0016 -0.6909
                                           -0.3522 -0.1825  0.0064 -0.5933 -0.0980
                                            0.0082  0.0007
    77. (0.00012) RY*( 9) C   1           s(  2.42%)p32.77( 79.46%)d 7.47( 18.12%)
                                            0.0000 -0.0027 -0.0409  0.1453  0.0382
                                            0.0099  0.0483 -0.0425  0.2318  0.0062
                                           -0.0056  0.0431 -0.8538  0.0001  0.0260
                                            0.0164  0.0694  0.2131  0.0092  0.0345
                                            0.3122  0.1924
    78. (0.00010) RY*(10) C   1           s( 21.46%)p 3.45( 74.14%)d 0.21(  4.40%)
    79. (0.00010) RY*(11) C   1           s( 20.05%)p 1.90( 38.12%)d 2.09( 41.83%)
    80. (0.00004) RY*(12) C   1           s( 28.19%)p 1.88( 53.00%)d 0.67( 18.81%)
    81. (0.00004) RY*(13) C   1           s(  4.84%)p19.00( 91.99%)d 0.65(  3.17%)
    82. (0.00002) RY*(14) C   1           s(  0.17%)p99.99( 84.92%)d86.83( 14.91%)
    83. (0.00000) RY*(15) C   1           s(  0.00%)p 1.00( 96.11%)d 0.04(  3.88%)
    84. (0.00001) RY*(16) C   1           s( 12.71%)p 2.66( 33.88%)d 4.20( 53.41%)
    85. (0.00001) RY*(17) C   1           s( 91.58%)p 0.02(  2.09%)d 0.07(  6.33%)
    86. (0.00599) RY*( 1) C   2           s(  4.93%)p18.77( 92.47%)d 0.53(  2.61%)
                                           -0.0000  0.0185  0.2176  0.0394  0.0048
                                            0.0003 -0.7907  0.0420  0.0184 -0.0402
                                            0.5335 -0.0778  0.0256  0.0039 -0.0656
                                            0.0079 -0.0034 -0.1372  0.0082 -0.0102
                                           -0.0803 -0.0254
    87. (0.00298) RY*( 2) C   2           s(  0.38%)p99.99( 97.93%)d 4.37(  1.68%)
                                            0.0000  0.0106  0.0480 -0.0324 -0.0194
                                            0.0420  0.5585 -0.1370 -0.1285  0.0199
                                            0.7589 -0.1571 -0.0046  0.0020 -0.1707
                                            0.0114 -0.0125 -0.1149  0.0145 -0.0212
                                            0.0478 -0.0259
    88. (0.00270) RY*( 3) C   2           s(  0.07%)p99.99( 96.20%)d51.07(  3.73%)
                                           -0.0000 -0.0015  0.0120  0.0236  0.0053
                                           -0.0045 -0.0402  0.0224  0.0113 -0.0011
                                           -0.1778  0.0152 -0.0176  0.0242 -0.9547
                                           -0.0787 -0.0971  0.0264  0.0621 -0.1792
                                            0.0069  0.0241
    89. (0.00097) RY*( 4) C   2           s( 74.11%)p 0.28( 20.60%)d 0.07(  5.29%)
                                           -0.0000  0.0066  0.8195 -0.2632  0.0128
                                            0.0214  0.1470  0.3073 -0.1630 -0.0213
                                           -0.1503 -0.1949  0.0294  0.0020  0.0301
                                            0.0117  0.0045  0.0896 -0.0485 -0.0315
                                           -0.2028  0.0188
    90. (0.00053) RY*( 5) C   2           s(  0.61%)p 7.82(  4.73%)d99.99( 94.66%)
                                           -0.0000 -0.0012  0.0045  0.0767  0.0119
                                           -0.0010 -0.0040 -0.0509  0.0084  0.0008
                                           -0.0010  0.0357  0.0071  0.0046  0.0060
                                            0.2043  0.0391 -0.0397 -0.8662 -0.4352
                                            0.0716  0.0088
    91. (0.00036) RY*( 6) C   2           s( 51.85%)p 0.71( 36.58%)d 0.22( 11.58%)
                                           -0.0000 -0.0053  0.3519  0.6280 -0.0163
                                            0.0082  0.0171 -0.2146 -0.2898  0.0002
                                            0.0333  0.4449 -0.1561  0.0006  0.0291
                                           -0.1027  0.0229  0.2871  0.0544  0.0110
                                            0.1556 -0.0778
    92. (0.00024) RY*( 7) C   2           s(  0.82%)p99.03( 81.52%)d21.44( 17.65%)
                                            0.0000  0.0010 -0.0587  0.0634  0.0276
                                            0.0022  0.0178  0.1185  0.0586  0.0025
                                            0.0355 -0.1312  0.0598  0.0068  0.1358
                                           -0.8653  0.0908  0.0138  0.0037 -0.4191
                                           -0.0200  0.0178
    93. (0.00018) RY*( 8) C   2           s( 14.87%)p 3.88( 57.72%)d 1.84( 27.41%)
                                            0.0000  0.0002 -0.1954  0.3324 -0.0035
                                            0.0175  0.0897  0.6129  0.1243  0.0160
                                            0.1566  0.0394  0.3582 -0.0016 -0.0297
                                            0.1406 -0.0496  0.3569 -0.0287  0.0282
                                           -0.2895 -0.2476
    94. (0.00011) RY*( 9) C   2           s(  9.77%)p 8.67( 84.66%)d 0.57(  5.57%)
                                           -0.0000 -0.0080  0.2673 -0.0854 -0.1374
                                           -0.0020  0.0505 -0.3725  0.5158 -0.0036
                                           -0.0128  0.2032  0.6297  0.0001 -0.0039
                                           -0.0316 -0.0199 -0.0122  0.0414 -0.0195
                                            0.1116 -0.2024
    95. (0.00005) RY*(10) C   2           s(  1.11%)p44.33( 49.17%)d44.82( 49.72%)
    96. (0.00003) RY*(11) C   2           s( 34.06%)p 1.43( 48.64%)d 0.51( 17.29%)
    97. (0.00004) RY*(12) C   2           s(  0.41%)p44.53( 18.05%)d99.99( 81.55%)
    98. (0.00001) RY*(13) C   2           s(  9.41%)p 7.72( 72.68%)d 1.90( 17.91%)
    99. (0.00001) RY*(14) C   2           s(  1.47%)p12.49( 18.34%)d54.60( 80.19%)
   100. (0.00001) RY*(15) C   2           s(  0.19%)p94.49( 18.25%)d99.99( 81.56%)
   101. (0.00000) RY*(16) C   2           s(  0.01%)p99.99( 99.44%)d44.92(  0.55%)
   102. (0.00000) RY*(17) C   2           s( 95.89%)p 0.03(  3.19%)d 0.01(  0.92%)
   103. (0.00505) RY*( 1) C   3           s(  0.61%)p99.99( 95.39%)d 6.59(  4.00%)
                                            0.0000 -0.0170  0.0718  0.0244  0.0049
                                            0.0166 -0.5444  0.0437 -0.0339  0.0228
                                           -0.8053  0.0491 -0.0377  0.0000  0.0366
                                           -0.0056  0.0021 -0.1621  0.0139  0.0123
                                            0.1145  0.0168
   104. (0.00229) RY*( 2) C   3           s(  1.32%)p73.04( 96.31%)d 1.80(  2.37%)
                                            0.0000  0.0149  0.0354  0.1079 -0.0080
                                           -0.0265 -0.7943  0.0828  0.1498  0.0120
                                            0.5412 -0.0523 -0.0577  0.0004 -0.0521
                                           -0.0162  0.0076  0.0718  0.0407 -0.0171
                                            0.1242 -0.0343
   105. (0.00122) RY*( 3) C   3           s(  0.53%)p24.30( 12.85%)d99.99( 86.62%)
                                            0.0000 -0.0026  0.0720 -0.0074 -0.0061
                                            0.0028  0.0461  0.0697 -0.0314  0.0023
                                           -0.0141  0.0319  0.0054  0.0212  0.1464
                                           -0.3079  0.0508  0.0806  0.7878 -0.4802
                                            0.0219  0.0893
   106. (0.00059) RY*( 4) C   3           s( 41.60%)p 1.21( 50.38%)d 0.19(  8.02%)
                                            0.0000 -0.0012  0.6449 -0.0112 -0.0080
                                            0.0235  0.0812  0.3605 -0.0955  0.0083
                                           -0.0307 -0.0746  0.0024  0.0066 -0.5789
                                           -0.0999 -0.0761  0.1446 -0.1515 -0.1683
                                            0.0411  0.0795
   107. (0.00048) RY*( 5) C   3           s( 29.17%)p 2.01( 58.51%)d 0.42( 12.32%)
                                            0.0000 -0.0013  0.5398 -0.0117  0.0138
                                            0.0182  0.0320  0.2279 -0.1463  0.0062
                                            0.0585 -0.0690  0.0064 -0.0062  0.6924
                                            0.1160  0.0961  0.1404  0.0115  0.3140
                                            0.0689  0.0069
   108. (0.00028) RY*( 6) C   3           s( 26.23%)p 2.65( 69.54%)d 0.16(  4.23%)
                                            0.0000 -0.0001  0.4799  0.1764 -0.0306
                                           -0.0061 -0.0234 -0.8234  0.0078  0.0148
                                            0.0529  0.0315  0.0373 -0.0011 -0.0188
                                           -0.1006 -0.0296 -0.1957  0.0023 -0.0346
                                           -0.0287 -0.0443
   109. (0.00023) RY*( 7) C   3           s(  7.87%)p11.09( 87.30%)d 0.61(  4.83%)
                                           -0.0000 -0.0134  0.1078  0.2539 -0.0491
                                           -0.0021  0.0367  0.1780  0.2693  0.0060
                                            0.0295  0.8736  0.0274 -0.0012  0.0103
                                            0.0347  0.0361 -0.0692  0.0011  0.0315
                                           -0.1848 -0.0915
   110. (0.00013) RY*( 8) C   3           s(  1.73%)p45.24( 78.48%)d11.40( 19.78%)
                                           -0.0000 -0.0031 -0.0683  0.0962 -0.0585
                                            0.0023  0.0496  0.1298  0.0589  0.0008
                                            0.0254 -0.0359  0.0792  0.0132  0.1965
                                           -0.8454 -0.0181 -0.1794 -0.3501 -0.0158
                                            0.1544 -0.1379
   111. (0.00014) RY*( 9) C   3           s( 71.65%)p 0.25( 18.03%)d 0.14( 10.31%)
                                           -0.0000 -0.0020 -0.0796  0.8426 -0.0104
                                            0.0064  0.1087  0.1312 -0.1264 -0.0032
                                           -0.0393 -0.2377  0.2061 -0.0022 -0.0439
                                            0.1809 -0.0115 -0.0622  0.1001 -0.0166
                                            0.1551 -0.2548
   112. (0.00009) RY*(10) C   3           s(  4.80%)p10.36( 49.75%)d 9.46( 45.44%)
   113. (0.00006) RY*(11) C   3           s( 14.58%)p 1.35( 19.69%)d 4.51( 65.73%)
   114. (0.00004) RY*(12) C   3           s(  5.01%)p 4.90( 24.58%)d14.05( 70.40%)
   115. (0.00001) RY*(13) C   3           s(  2.93%)p30.30( 88.91%)d 2.78(  8.15%)
   116. (0.00001) RY*(14) C   3           s(  0.62%)p30.91( 19.02%)d99.99( 80.36%)
   117. (0.00001) RY*(15) C   3           s(  2.29%)p11.08( 25.37%)d31.60( 72.34%)
   118. (0.00000) RY*(16) C   3           s( 88.90%)p 0.11(  9.34%)d 0.02(  1.76%)
   119. (0.00000) RY*(17) C   3           s(  0.17%)p99.99( 96.65%)d18.40(  3.17%)
   120. (0.00645) RY*( 1) C   4           s(  0.08%)p99.99( 96.74%)d41.80(  3.18%)
                                            0.0000  0.0195 -0.0132 -0.0009 -0.0144
                                            0.0071 -0.7496  0.0366  0.0061  0.0193
                                           -0.6332  0.0054 -0.0401 -0.0013  0.0327
                                            0.0011  0.0032  0.1658 -0.0066 -0.0065
                                           -0.0248 -0.0602
   121. (0.00612) RY*( 2) C   4           s(  0.60%)p99.99( 95.42%)d 6.59(  3.97%)
                                            0.0000  0.0042  0.0764  0.0116 -0.0059
                                            0.0185  0.6253 -0.0332 -0.0262 -0.0256
                                           -0.7422  0.0191  0.0510  0.0019  0.0807
                                            0.0076 -0.0063 -0.0327 -0.0094 -0.0151
                                           -0.1950 -0.0175
   122. (0.00278) RY*( 3) C   4           s(  0.07%)p99.99( 80.72%)d99.99( 19.21%)
                                            0.0000  0.0005  0.0016  0.0271 -0.0026
                                            0.0000  0.0223  0.0093 -0.0019 -0.0017
                                           -0.0772 -0.0082  0.0015 -0.0079 -0.8937
                                            0.0337 -0.0266 -0.0152  0.0427  0.4337
                                           -0.0322 -0.0295
   123. (0.00133) RY*( 4) C   4           s( 89.75%)p 0.09(  8.15%)d 0.02(  2.10%)
                                           -0.0000 -0.0043  0.9410 -0.1097 -0.0015
                                            0.0052 -0.0699  0.0924  0.0967 -0.0211
                                            0.0300 -0.2038  0.0984 -0.0003  0.0298
                                            0.0725  0.0008 -0.1037  0.0736  0.0556
                                            0.0260  0.0325
   124. (0.00118) RY*( 5) C   4           s(  1.00%)p24.56( 24.64%)d74.11( 74.36%)
                                           -0.0000  0.0002  0.0981  0.0203 -0.0021
                                           -0.0003  0.0049  0.0418  0.0090 -0.0032
                                           -0.0269 -0.0596  0.0096  0.0109 -0.3435
                                           -0.3429 -0.0669 -0.0308 -0.5827 -0.6298
                                            0.0721  0.0353
   125. (0.00067) RY*( 6) C   4           s(  0.29%)p50.63( 14.49%)d99.99( 85.23%)
                                            0.0000  0.0014  0.0457  0.0273 -0.0046
                                            0.0112 -0.1717 -0.2021 -0.0870 -0.0019
                                            0.1154  0.2277  0.0341 -0.0003 -0.0170
                                           -0.0012 -0.0140 -0.4204 -0.0234 -0.0760
                                           -0.8171 -0.0393
   126. (0.00037) RY*( 7) C   4           s(  0.33%)p28.93(  9.51%)d99.99( 90.17%)
                                           -0.0000 -0.0001  0.0347  0.0456 -0.0011
                                            0.0001 -0.0115 -0.0206 -0.0257 -0.0013
                                            0.0205  0.0275  0.0082 -0.0110  0.2530
                                           -0.1471  0.0826 -0.0559 -0.7236  0.6029
                                            0.0167 -0.1058
   127. (0.00032) RY*( 8) C   4           s( 21.16%)p 0.25(  5.34%)d 3.47( 73.50%)
                                            0.0000  0.0187 -0.0816  0.4483 -0.0599
                                           -0.0152 -0.0798  0.0991  0.1151 -0.0297
                                           -0.1319  0.0210  0.0614  0.0015  0.0287
                                            0.0201  0.0007 -0.7211  0.0593  0.0238
                                            0.3316  0.3178
   128. (0.00023) RY*( 9) C   4           s( 17.23%)p 4.23( 72.92%)d 0.57(  9.84%)
                                           -0.0000 -0.0024  0.2148  0.3551  0.0096
                                            0.0021 -0.0165 -0.3732 -0.4824 -0.0013
                                            0.0159  0.4864  0.3408  0.0009 -0.0174
                                           -0.0481 -0.0367  0.2263  0.0481 -0.0182
                                            0.2057  0.0476
   129. (0.00010) RY*(10) C   4           s( 34.46%)p 0.98( 33.78%)d 0.92( 31.76%)
                                           -0.0000 -0.0121  0.0540  0.5563 -0.1790
                                            0.0010  0.0298  0.2313 -0.3301 -0.0049
                                            0.0507 -0.3207 -0.2618  0.0012  0.0170
                                            0.0059  0.0101  0.0153  0.0672 -0.0543
                                           -0.0776 -0.5513
   130. (0.00007) RY*(11) C   4           s(  0.31%)p99.99( 86.51%)d42.09( 13.17%)
   131. (0.00005) RY*(12) C   4           s( 27.08%)p 2.10( 56.91%)d 0.59( 16.02%)
   132. (0.00005) RY*(13) C   4           s(  3.55%)p25.69( 91.12%)d 1.50(  5.33%)
   133. (0.00002) RY*(14) C   4           s(  3.54%)p26.33( 93.13%)d 0.94(  3.33%)
   134. (0.00003) RY*(15) C   4           s(  4.21%)p 7.35( 30.96%)d15.39( 64.83%)
   135. (0.00000) RY*(16) C   4           s(  0.01%)p99.99( 98.25%)d99.99(  1.74%)
   136. (0.00000) RY*(17) C   4           s( 96.43%)p 0.02(  1.59%)d 0.02(  1.97%)
   137. (0.01342) RY*( 1) C   5           s(  8.47%)p10.77( 91.20%)d 0.04(  0.33%)
                                            0.0000  0.0612  0.2834 -0.0157 -0.0193
                                            0.0103  0.4089 -0.0320 -0.0150 -0.0328
                                           -0.8570  0.0163  0.0269  0.0033  0.0832
                                           -0.0033 -0.0048 -0.0488 -0.0059  0.0166
                                           -0.0249 -0.0050
   138. (0.00698) RY*( 2) C   5           s(  0.30%)p99.99( 71.49%)d93.76( 28.21%)
                                           -0.0000  0.0013 -0.0262  0.0480 -0.0044
                                           -0.0165 -0.7519 -0.0094  0.0016 -0.0083
                                           -0.3738 -0.0940  0.0211  0.0005  0.0120
                                            0.0010  0.0053  0.3097 -0.0337 -0.0537
                                           -0.4264  0.0177
   139. (0.00587) RY*( 3) C   5           s(  0.02%)p99.99( 12.93%)d99.99( 87.06%)
                                           -0.0000 -0.0023  0.0069  0.0022  0.0099
                                           -0.0006 -0.0132 -0.0166  0.0188 -0.0011
                                           -0.0140 -0.0162  0.0006 -0.0179 -0.3538
                                           -0.0228 -0.0452 -0.0407 -0.3718  0.8347
                                           -0.0835 -0.1644
   140. (0.00233) RY*( 4) C   5           s(  1.13%)p31.79( 35.94%)d55.66( 62.93%)
                                            0.0000  0.0017  0.0627  0.0846  0.0147
                                            0.0121 -0.4834  0.1177  0.0103  0.0074
                                           -0.2106  0.2581 -0.0123 -0.0004 -0.0210
                                           -0.0034 -0.0057 -0.3923  0.0554  0.0615
                                            0.6845  0.0089
   141. (0.00120) RY*( 5) C   5           s( 69.73%)p 0.22( 15.55%)d 0.21( 14.71%)
                                           -0.0000 -0.0078  0.8326  0.0578  0.0281
                                            0.0158 -0.0668  0.1956 -0.1085 -0.0348
                                            0.2174 -0.1928  0.1093  0.0030  0.0340
                                            0.0431 -0.0128  0.3265 -0.0649  0.0330
                                            0.1680  0.0839
   142. (0.00054) RY*( 6) C   5           s(  3.93%)p 3.43( 13.45%)d21.04( 82.62%)
                                            0.0000  0.0023 -0.1309  0.1479 -0.0155
                                            0.0033  0.0409  0.0716  0.0359 -0.0020
                                           -0.0457 -0.0804  0.0821  0.0019 -0.1055
                                            0.3115 -0.0540  0.0116 -0.8133 -0.3827
                                            0.1321  0.0261
   143. (0.00049) RY*( 7) C   5           s( 24.77%)p 2.13( 52.85%)d 0.90( 22.38%)
                                           -0.0000 -0.0075  0.3753 -0.3161  0.0831
                                           -0.0158 -0.0918 -0.3928 -0.0968  0.0128
                                            0.1163  0.5161 -0.2690 -0.0000 -0.0580
                                            0.0012  0.0186 -0.2592 -0.2105 -0.1730
                                           -0.2729 -0.0891
   144. (0.00031) RY*( 8) C   5           s(  0.11%)p99.99( 84.04%)d99.99( 15.85%)
                                           -0.0000 -0.0003  0.0305  0.0064 -0.0107
                                            0.0000  0.0373 -0.0122 -0.0043 -0.0018
                                           -0.0541  0.0510 -0.0357 -0.0040 -0.7319
                                            0.5004 -0.2144  0.0948  0.3604 -0.1391
                                            0.0044  0.0159
   145. (0.00017) RY*( 9) C   5           s( 17.94%)p 2.76( 49.44%)d 1.82( 32.62%)
                                            0.0000  0.0156 -0.0838  0.3901  0.1413
                                           -0.0001  0.0438 -0.6250 -0.1846 -0.0076
                                           -0.0056  0.2142  0.1317  0.0010 -0.0002
                                           -0.0654  0.0112  0.3316 -0.0121  0.1040
                                            0.1936  0.4097
   146. (0.00011) RY*(10) C   5           s(  3.13%)p16.57( 51.86%)d14.38( 45.01%)
                                            0.0000  0.0054 -0.0594  0.0047  0.1665
                                           -0.0026  0.0177  0.3989 -0.5821  0.0051
                                            0.0041  0.0846  0.1004  0.0002 -0.0379
                                            0.0130 -0.0385 -0.2956 -0.0248  0.0593
                                           -0.2561  0.5413
   147. (0.00008) RY*(11) C   5           s(  5.29%)p11.72( 62.01%)d 6.18( 32.69%)
   148. (0.00005) RY*(12) C   5           s( 68.22%)p 0.12(  7.92%)d 0.35( 23.86%)
   149. (0.00005) RY*(13) C   5           s( 10.99%)p 7.59( 83.44%)d 0.51(  5.57%)
   150. (0.00004) RY*(14) C   5           s(  1.16%)p78.18( 90.43%)d 7.28(  8.42%)
   151. (0.00002) RY*(15) C   5           s( 15.14%)p 3.20( 48.47%)d 2.40( 36.39%)
   152. (0.00000) RY*(16) C   5           s(  0.20%)p99.99( 99.43%)d 1.81(  0.36%)
   153. (0.00000) RY*(17) C   5           s( 69.82%)p 0.42( 29.46%)d 0.01(  0.72%)
   154. (0.00624) RY*( 1) C   6           s(  1.64%)p59.07( 96.91%)d 0.88(  1.45%)
                                           -0.0000 -0.0042  0.1163  0.0532  0.0059
                                            0.0036  0.3625  0.0075 -0.0327 -0.0152
                                           -0.9070  0.0686  0.0196  0.0066 -0.0924
                                            0.0055 -0.0040  0.1071  0.0232  0.0217
                                            0.0432  0.0106
   155. (0.00484) RY*( 2) C   6           s(  5.74%)p15.64( 89.71%)d 0.79(  4.55%)
                                            0.0000  0.0036  0.2385 -0.0188 -0.0100
                                           -0.0072  0.8644  0.0448 -0.0062 -0.0136
                                            0.3560 -0.1034  0.0215 -0.0019  0.0969
                                            0.0179  0.0075 -0.0951 -0.0015 -0.0026
                                            0.1901 -0.0176
   156. (0.00288) RY*( 3) C   6           s(  0.12%)p99.99( 95.53%)d35.81(  4.35%)
                                           -0.0000 -0.0011  0.0227  0.0259  0.0049
                                            0.0022 -0.0621 -0.0002 -0.0169 -0.0046
                                           -0.1178  0.0311  0.0093 -0.0130  0.9634
                                            0.0298  0.0839  0.0354 -0.1505 -0.1383
                                            0.0116  0.0186
   157. (0.00061) RY*( 4) C   6           s( 76.36%)p 0.18( 13.48%)d 0.13( 10.16%)
                                           -0.0000 -0.0020  0.8723 -0.0455  0.0261
                                            0.0020 -0.2688  0.1299 -0.0621 -0.0115
                                           -0.0054  0.0074  0.0312 -0.0013 -0.0582
                                            0.1926  0.0121 -0.1637  0.1099 -0.2296
                                            0.0375  0.0927
   158. (0.00049) RY*( 5) C   6           s( 10.78%)p 2.29( 24.64%)d 5.99( 64.58%)
                                           -0.0000 -0.0014  0.3269  0.0268  0.0151
                                           -0.0005 -0.0820 -0.0013 -0.0205 -0.0024
                                            0.0028 -0.0312 -0.0063  0.0051  0.0498
                                           -0.4815 -0.0624 -0.0164 -0.3881  0.6946
                                           -0.0447 -0.1020
   159. (0.00028) RY*( 6) C   6           s( 12.29%)p 0.87( 10.73%)d 6.26( 76.98%)
                                           -0.0000  0.0012  0.0229  0.3498 -0.0057
                                            0.0041  0.0695  0.1903  0.0790  0.0055
                                            0.0442  0.0419 -0.1524 -0.0058 -0.1762
                                           -0.0263  0.0357  0.1323 -0.7170 -0.4152
                                           -0.2408  0.0885
   160. (0.00024) RY*( 7) C   6           s( 37.68%)p 0.26(  9.84%)d 1.39( 52.48%)
                                           -0.0000  0.0022  0.0801  0.6084  0.0155
                                            0.0043  0.0841 -0.0813  0.1112 -0.0011
                                            0.0316 -0.1014 -0.2288  0.0049  0.0928
                                           -0.0092  0.0026 -0.0797  0.4220  0.1398
                                           -0.5621  0.0694
   161. (0.00019) RY*( 8) C   6           s(  2.42%)p33.12( 80.21%)d 7.17( 17.36%)
                                            0.0000 -0.0007  0.1460  0.0347  0.0411
                                           -0.0061  0.0158 -0.5695  0.2781  0.0016
                                            0.0524 -0.1324  0.6140 -0.0014 -0.0243
                                            0.0045 -0.0481  0.3750 -0.0563 -0.0927
                                           -0.1456  0.0092
   162. (0.00015) RY*( 9) C   6           s(  7.63%)p 7.18( 54.77%)d 4.93( 37.60%)
                                           -0.0000 -0.0011  0.0064  0.2756 -0.0168
                                            0.0012 -0.0508  0.6407  0.1533  0.0121
                                            0.0865  0.1025  0.2932  0.0035  0.0296
                                           -0.0640 -0.0447  0.5184  0.2254  0.0927
                                            0.2183 -0.0163
   163. (0.00010) RY*(10) C   6           s(  1.63%)p50.14( 81.87%)d10.10( 16.50%)
                                           -0.0000 -0.0057  0.1240  0.0201 -0.0228
                                           -0.0038  0.0565 -0.2855 -0.1791  0.0114
                                            0.1385  0.7800 -0.2574 -0.0032 -0.0068
                                            0.0888  0.0012  0.3456  0.0480  0.0413
                                           -0.0056 -0.2037
   164. (0.00006) RY*(11) C   6           s( 13.53%)p 5.90( 79.82%)d 0.49(  6.66%)
   165. (0.00007) RY*(12) C   6           s( 17.04%)p 2.06( 35.06%)d 2.81( 47.90%)
   166. (0.00005) RY*(13) C   6           s(  0.55%)p99.99( 71.05%)d51.46( 28.40%)
   167. (0.00005) RY*(14) C   6           s( 19.29%)p 1.73( 33.36%)d 2.45( 47.35%)
   168. (0.00003) RY*(15) C   6           s(  7.79%)p 2.88( 22.44%)d 8.95( 69.77%)
   169. (0.00000) RY*(16) C   6           s(  0.40%)p99.99( 99.17%)d 1.07(  0.43%)
   170. (0.00001) RY*(17) C   6           s( 85.14%)p 0.02(  1.49%)d 0.16( 13.37%)
   171. (0.00273) RY*( 1) O   7           s(  0.09%)p99.99( 98.66%)d14.22(  1.25%)
                                           -0.0000  0.0006 -0.0133  0.0265 -0.0007
                                            0.0002 -0.3903 -0.0050 -0.0120  0.0027
                                           -0.2607  0.0132 -0.0092  0.0079 -0.8745
                                            0.0069 -0.0307  0.0281 -0.0475  0.0715
                                           -0.0634 -0.0186
   172. (0.00243) RY*( 2) O   7           s(  0.93%)p99.99( 96.70%)d 2.54(  2.37%)
                                            0.0000 -0.0016  0.0958  0.0115  0.0006
                                            0.0016  0.7995 -0.0450  0.0266 -0.0048
                                            0.3313  0.0232  0.0159  0.0027 -0.4623
                                            0.0203 -0.0167 -0.0791 -0.0067  0.0544
                                            0.1200  0.0006
   173. (0.00081) RY*( 3) O   7           s( 76.88%)p 0.30( 22.88%)d 0.00(  0.25%)
                                            0.0000 -0.0022  0.8590  0.1756  0.0012
                                            0.0043 -0.2447 -0.1362 -0.0127 -0.0129
                                            0.3295  0.1929  0.0583  0.0026  0.0077
                                           -0.0258 -0.0092  0.0142  0.0028 -0.0072
                                           -0.0300  0.0362
   174. (0.00035) RY*( 4) O   7           s( 19.92%)p 3.91( 77.98%)d 0.11(  2.09%)
                                            0.0000 -0.0038  0.4213  0.1474 -0.0029
                                            0.0129  0.2806  0.4807  0.0471 -0.0160
                                           -0.6247 -0.2620  0.0665  0.0010  0.0570
                                            0.0270 -0.0076  0.1318 -0.0099  0.0060
                                            0.0132 -0.0571
   175. (0.00017) RY*( 5) O   7           s(  1.04%)p92.62( 96.02%)d 2.84(  2.94%)
                                            0.0000 -0.0075  0.0797  0.0629  0.0006
                                           -0.0007  0.2083 -0.7471  0.0407 -0.0192
                                           -0.5175  0.2285 -0.0524  0.0017  0.0767
                                            0.1668 -0.0138 -0.0862  0.0378 -0.0050
                                           -0.1432 -0.0062
   176. (0.00006) RY*( 6) O   7           s( 69.82%)p 0.08(  5.55%)d 0.35( 24.63%)
   177. (0.00003) RY*( 7) O   7           s(  1.63%)p36.32( 59.19%)d24.04( 39.18%)
   178. (0.00002) RY*( 8) O   7           s(  0.48%)p99.99( 88.33%)d23.44( 11.19%)
   179. (0.00003) RY*( 9) O   7           s(  2.18%)p43.24( 94.23%)d 1.65(  3.59%)
   180. (0.00000) RY*(10) O   7           s(  1.54%)p62.09( 95.86%)d 1.68(  2.60%)
   181. (0.00000) RY*(11) O   7           s( 99.63%)p 0.00(  0.27%)d 0.00(  0.10%)
   182. (0.00000) RY*(12) O   7           s(  0.02%)p99.99( 99.69%)d15.15(  0.29%)
   183. (0.00000) RY*(13) O   7           s(  1.31%)p40.36( 52.79%)d35.09( 45.90%)
   184. (0.00001) RY*(14) O   7           s(  0.12%)p 4.42(  0.54%)d99.99( 99.34%)
   185. (0.00000) RY*(15) O   7           s(  0.12%)p33.64(  3.94%)d99.99( 95.95%)
   186. (0.00001) RY*(16) O   7           s( 23.98%)p 0.17(  4.17%)d 3.00( 71.85%)
   187. (0.00000) RY*(17) O   7           s(  0.27%)p13.11(  3.51%)d99.99( 96.22%)
   188. (0.00453) RY*( 1)Cl   8           s(  0.01%)p 1.00( 55.34%)d 0.81( 44.65%)
                                           -0.0000 -0.0000 -0.0001  0.0063  0.0064
                                           -0.0003 -0.0000  0.0000 -0.0003 -0.0363
                                            0.0037  0.0032 -0.0012  0.0000 -0.0011
                                            0.0306  0.0000  0.0020  0.0008  0.0000
                                           -0.0048  0.7326 -0.1137  0.0385  0.0033
                                            0.0107 -0.3192 -0.5849  0.0368  0.0323
   189. (0.00216) RY*( 2)Cl   8           s(  7.89%)p 8.72( 68.82%)d 2.95( 23.28%)
                                           -0.0000 -0.0000 -0.0075  0.2794 -0.0278
                                           -0.0065  0.0007  0.0000 -0.0148 -0.7658
                                            0.0655  0.0597 -0.0048 -0.0000 -0.0218
                                            0.2996  0.0010  0.0189  0.0092  0.0000
                                            0.0005 -0.0539 -0.0056  0.0008 -0.0009
                                            0.3507 -0.0130  0.0353  0.3291  0.0128
   190. (0.00132) RY*( 3)Cl   8           s( 32.15%)p 1.25( 40.13%)d 0.86( 27.73%)
                                           -0.0000 -0.0000 -0.0160  0.5666  0.0051
                                           -0.0117  0.0014  0.0000 -0.0432 -0.1365
                                           -0.2115  0.0460  0.0127 -0.0000 -0.0603
                                           -0.5343  0.2008  0.0567  0.0092  0.0000
                                            0.0012  0.0095 -0.0295  0.0014 -0.0004
                                            0.1890 -0.0235 -0.0146 -0.4852 -0.0731
   191. (0.00043) RY*( 4)Cl   8           s( 27.93%)p 2.10( 58.62%)d 0.48( 13.45%)
                                            0.0000  0.0000  0.0070  0.4573 -0.2635
                                           -0.0255  0.0006 -0.0000  0.0158  0.2950
                                           -0.3578 -0.0171 -0.0076  0.0000  0.0268
                                            0.5714  0.1806  0.0986 -0.0243 -0.0000
                                           -0.0011 -0.0050 -0.0175 -0.0010  0.0004
                                           -0.1349 -0.0142  0.0295 -0.0477  0.3361
   192. (0.00019) RY*( 5)Cl   8           s(  6.23%)p 7.52( 46.88%)d 7.53( 46.89%)
                                            0.0000  0.0000  0.0056  0.0646  0.2391
                                           -0.0307  0.0008 -0.0000  0.0106 -0.2361
                                           -0.5838  0.1398  0.0036  0.0000  0.0112
                                           -0.1542 -0.1654 -0.0282  0.0217 -0.0000
                                           -0.0003  0.0012  0.0001  0.0079 -0.0006
                                           -0.5980  0.0477 -0.0175  0.2961 -0.1449
   193. (0.00017) RY*( 6)Cl   8           s(  2.73%)p29.11( 79.46%)d 6.53( 17.81%)
                                           -0.0000  0.0000  0.0013  0.0735  0.1477
                                           -0.0091  0.0004 -0.0000  0.0006 -0.0013
                                            0.0902  0.0426 -0.0010  0.0000  0.0011
                                            0.0202  0.1152  0.0493  0.0034  0.0000
                                           -0.0163  0.4635  0.7437  0.0162  0.0037
                                           -0.0333  0.3250  0.2657  0.0067  0.0274
   194. (0.00013) RY*( 7)Cl   8           s( 27.56%)p 2.25( 61.99%)d 0.38( 10.45%)
                                           -0.0000 -0.0000 -0.0058  0.4013 -0.3372
                                           -0.0274  0.0002  0.0000 -0.0203  0.2575
                                            0.1435  0.0250 -0.0109 -0.0000 -0.0124
                                           -0.1929 -0.6942 -0.0610 -0.0108  0.0000
                                           -0.0016  0.0608  0.0698  0.0094  0.0003
                                            0.0848  0.0112  0.0478  0.2954 -0.0876
   195. (0.00013) RY*( 8)Cl   8           s( 45.12%)p 0.94( 42.39%)d 0.28( 12.48%)
                                            0.0000  0.0000  0.0058  0.3965  0.5402
                                           -0.0462  0.0019 -0.0000 -0.0006  0.1869
                                            0.4984  0.1066 -0.0043  0.0000  0.0113
                                           -0.0299  0.1715  0.2430  0.0000 -0.0000
                                            0.0032 -0.1057 -0.1686 -0.0098 -0.0012
                                           -0.2192 -0.0253 -0.0683  0.2546  0.0814
   196. (0.00005) RY*( 9)Cl   8           s(  0.05%)p99.99( 36.57%)d99.99( 63.38%)
   197. (0.00002) RY*(10)Cl   8           s(  0.15%)p99.99( 26.71%)d99.99( 73.14%)
   198. (0.00001) RY*(11)Cl   8           s(  3.79%)p24.52( 92.87%)d 0.88(  3.34%)
   199. (0.00001) RY*(12)Cl   8           s( 36.24%)p 1.15( 41.69%)d 0.61( 22.07%)
   200. (0.00002) RY*(13)Cl   8           s(  7.16%)p 5.86( 41.92%)d 7.12( 50.93%)
   201. (0.00000) RY*(14)Cl   8           s(  0.03%)p99.99( 99.92%)d 2.12(  0.05%)
   202. (0.00000) RY*(15)Cl   8           s(  0.03%)p99.99( 99.77%)d 7.56(  0.21%)
   203. (0.00000) RY*(16)Cl   8           s(  0.00%)p 1.00( 99.92%)d 0.00(  0.08%)
   204. (0.00000) RY*(17)Cl   8           s( 99.59%)p 0.00(  0.26%)d 0.00(  0.16%)
   205. (0.00000) RY*(18)Cl   8           s(100.00%)p 0.00(  0.00%)d 0.00(  0.00%)
   206. (0.00000) RY*(19)Cl   8           s(  0.05%)p99.99( 99.77%)d 3.47(  0.18%)
   207. (0.00000) RY*(20)Cl   8           s(  1.39%)p67.00( 93.28%)d 3.82(  5.32%)
   208. (0.00001) RY*(21)Cl   8           s(  1.80%)p 7.98( 14.33%)d46.70( 83.88%)
   209. (0.00382) RY*( 1)Cl   9           s(  0.00%)p 1.00( 49.56%)d 1.02( 50.43%)
                                           -0.0000  0.0000 -0.0000  0.0043 -0.0025
                                            0.0003  0.0000  0.0000 -0.0000 -0.0081
                                           -0.0002 -0.0004 -0.0004 -0.0000  0.0001
                                            0.0327 -0.0049  0.0019  0.0003  0.0000
                                           -0.0003  0.6934 -0.1090  0.0411  0.0062
                                           -0.0379 -0.7088  0.0064  0.0097 -0.0198
   210. (0.00257) RY*( 2)Cl   9           s(  1.73%)p38.04( 65.81%)d18.76( 32.46%)
                                           -0.0000 -0.0000 -0.0008  0.1293  0.0236
                                           -0.0042  0.0007 -0.0000 -0.0106 -0.0949
                                           -0.0171  0.0235  0.0035 -0.0000  0.0047
                                           -0.7964  0.1047  0.0363 -0.0086  0.0000
                                           -0.0005  0.0393 -0.0031 -0.0028  0.0005
                                            0.5633 -0.0250  0.0108  0.0751 -0.0304
   211. (0.00097) RY*( 3)Cl   9           s(  3.64%)p20.51( 74.58%)d 5.99( 21.79%)
                                           -0.0000 -0.0000 -0.0166 -0.0106  0.1897
                                            0.0030  0.0005 -0.0000 -0.0743 -0.8475
                                            0.0481  0.0011  0.0248 -0.0000  0.0043
                                            0.1159  0.0726 -0.0042  0.0002  0.0000
                                           -0.0013 -0.0184 -0.0060 -0.0001  0.0004
                                           -0.0606  0.0125 -0.0070  0.3757 -0.2699
   212. (0.00047) RY*( 4)Cl   9           s( 70.25%)p 0.12(  8.19%)d 0.31( 21.55%)
                                           -0.0000 -0.0000 -0.0104  0.8292 -0.1220
                                           -0.0079  0.0016 -0.0000 -0.0460  0.1119
                                            0.1918  0.0852 -0.0213 -0.0000  0.0090
                                            0.0923  0.0892  0.0781 -0.0021  0.0000
                                           -0.0014  0.0023  0.0099 -0.0033  0.0001
                                           -0.0979  0.0135  0.0380  0.3981  0.2141
   213. (0.00020) RY*( 5)Cl   9           s(  0.00%)p 1.00( 80.20%)d 0.25( 19.80%)
                                           -0.0000  0.0000  0.0001 -0.0022  0.0061
                                            0.0012 -0.0000  0.0000  0.0004 -0.0160
                                           -0.0248 -0.0099  0.0002 -0.0000 -0.0006
                                            0.0212  0.0372  0.0059  0.0011 -0.0000
                                           -0.0165  0.5220  0.7252  0.0214 -0.0067
                                            0.0053  0.4027  0.1858 -0.0323 -0.0149
   214. (0.00020) RY*( 6)Cl   9           s( 11.90%)p 6.72( 79.95%)d 0.68(  8.15%)
                                           -0.0000 -0.0000 -0.0031  0.3422  0.0392
                                           -0.0197  0.0012 -0.0000 -0.0147 -0.2025
                                           -0.6128  0.0303 -0.0002 -0.0000  0.0072
                                           -0.1015 -0.6066  0.0556 -0.0165  0.0000
                                           -0.0004 -0.0073  0.0080 -0.0050  0.0009
                                           -0.1342 -0.0015 -0.0083 -0.2512  0.0184
   215. (0.00006) RY*( 7)Cl   9           s(  7.66%)p 8.62( 66.02%)d 3.44( 26.32%)
   216. (0.00007) RY*( 8)Cl   9           s(  0.01%)p99.99(  3.80%)d99.99( 96.19%)
   217. (0.00004) RY*( 9)Cl   9           s( 31.41%)p 0.87( 27.29%)d 1.31( 41.30%)
   218. (0.00001) RY*(10)Cl   9           s( 61.43%)p 0.38( 23.26%)d 0.25( 15.32%)
   219. (0.00001) RY*(11)Cl   9           s(  1.16%)p85.28( 98.66%)d 0.16(  0.18%)
   220. (0.00002) RY*(12)Cl   9           s(  0.02%)p99.99( 67.45%)d99.99( 32.53%)
   221. (0.00000) RY*(13)Cl   9           s( 99.57%)p 0.00(  0.29%)d 0.00(  0.15%)
   222. (0.00000) RY*(14)Cl   9           s(100.00%)p 0.00(  0.00%)d 0.00(  0.00%)
   223. (0.00000) RY*(15)Cl   9           s(  0.01%)p 1.00( 99.14%)d 0.01(  0.85%)
   224. (0.00000) RY*(16)Cl   9           s(  0.00%)p 1.00( 99.94%)d 0.00(  0.06%)
   225. (0.00000) RY*(17)Cl   9           s(  2.22%)p20.70( 45.86%)d23.43( 51.92%)
   226. (0.00001) RY*(18)Cl   9           s(  3.88%)p24.40( 94.81%)d 0.34(  1.31%)
   227. (0.00000) RY*(19)Cl   9           s(  0.01%)p99.99( 99.82%)d11.46(  0.17%)
   228. (0.00000) RY*(20)Cl   9           s(  0.19%)p99.99( 99.80%)d 0.02(  0.00%)
   229. (0.00000) RY*(21)Cl   9           s(  4.76%)p 3.42( 16.25%)d16.61( 78.99%)
   230. (0.00661) RY*( 1) C  10           s(  0.74%)p99.99( 97.55%)d 2.33(  1.71%)
                                            0.0000  0.0027  0.0833  0.0202 -0.0007
                                            0.0060 -0.1530  0.0323  0.0052 -0.0181
                                           -0.9748  0.0003  0.0165 -0.0046  0.0131
                                           -0.0023 -0.0024 -0.1088  0.0125 -0.0123
                                            0.0706 -0.0013
   231. (0.00615) RY*( 2) C  10           s(  1.53%)p62.04( 94.94%)d 2.30(  3.53%)
                                           -0.0000 -0.0031  0.1232  0.0112  0.0012
                                            0.0250 -0.9558 -0.0576 -0.0392  0.0003
                                            0.1583 -0.0656 -0.0089  0.0012 -0.0303
                                           -0.0051 -0.0040  0.1022  0.0025 -0.0095
                                            0.1572 -0.0023
   232. (0.00130) RY*( 3) C  10           s( 55.51%)p 0.72( 40.12%)d 0.08(  4.37%)
                                            0.0000 -0.0018  0.7182 -0.1983 -0.0014
                                           -0.0153  0.1595 -0.6100  0.0141 -0.0003
                                            0.0203 -0.0382  0.0312  0.0012 -0.0183
                                           -0.0054 -0.0019  0.0149 -0.1301  0.0130
                                            0.1576 -0.0391
   233. (0.00109) RY*( 4) C  10           s(  0.72%)p48.58( 35.00%)d89.22( 64.28%)
                                           -0.0000  0.0001 -0.0394  0.0751 -0.0021
                                            0.0012 -0.0017  0.1133  0.0188 -0.0022
                                           -0.0115  0.0629 -0.0084  0.0176 -0.5695
                                            0.0765 -0.0464 -0.0362 -0.7553  0.2552
                                            0.0417  0.0650
   234. (0.00062) RY*( 5) C  10           s(  0.07%)p99.99( 19.91%)d99.99( 80.02%)
                                            0.0000  0.0005 -0.0077  0.0257 -0.0016
                                           -0.0002  0.0276 -0.0607 -0.0361 -0.0042
                                           -0.0127 -0.0956  0.0661 -0.0005 -0.2747
                                           -0.3129 -0.0792  0.0446  0.4368  0.7587
                                            0.0644  0.1662
   235. (0.00044) RY*( 6) C  10           s( 57.03%)p 0.68( 38.58%)d 0.08(  4.39%)
                                            0.0000 -0.0018  0.5622  0.5033  0.0292
                                           -0.0035  0.0591  0.5069  0.0987  0.0022
                                            0.0817  0.3124 -0.0822 -0.0007  0.0400
                                           -0.0498 -0.0234 -0.0265  0.1021 -0.0183
                                            0.1583  0.0859
   236. (0.00034) RY*( 7) C  10           s(  0.16%)p99.99( 63.95%)d99.99( 35.89%)
                                            0.0000 -0.0004 -0.0014  0.0402 -0.0001
                                           -0.0001  0.0241 -0.0787  0.0160 -0.0003
                                            0.0039  0.0659  0.1083 -0.0154 -0.7415
                                            0.2349  0.1058 -0.0552  0.4344 -0.3998
                                            0.0203 -0.0828
   237. (0.00022) RY*( 8) C  10           s(  9.57%)p 7.30( 69.82%)d 2.15( 20.61%)
                                            0.0000  0.0016  0.2315  0.2050  0.0079
                                           -0.0025  0.0443  0.2027 -0.2399 -0.0179
                                           -0.0280 -0.6885  0.3419 -0.0007 -0.0418
                                           -0.0088  0.0603  0.2787 -0.0616 -0.0815
                                           -0.3435 -0.0060
   238. (0.00017) RY*( 9) C  10           s( 28.99%)p 1.38( 40.00%)d 1.07( 31.01%)
                                            0.0000  0.0027 -0.0434  0.5367 -0.0052
                                           -0.0097 -0.0792 -0.4006 -0.4115  0.0046
                                            0.0021  0.1750 -0.1704 -0.0009  0.0372
                                            0.0520  0.0045 -0.3090 -0.0088  0.0631
                                           -0.4585  0.0179
   239. (0.00008) RY*(10) C  10           s( 16.88%)p 3.53( 59.64%)d 1.39( 23.49%)
   240. (0.00008) RY*(11) C  10           s( 12.81%)p 0.55(  7.00%)d 6.26( 80.20%)
   241. (0.00006) RY*(12) C  10           s(  9.20%)p 7.13( 65.60%)d 2.74( 25.20%)
   242. (0.00005) RY*(13) C  10           s( 15.87%)p 1.97( 31.26%)d 3.33( 52.88%)
   243. (0.00003) RY*(14) C  10           s(  3.42%)p16.54( 56.61%)d11.68( 39.96%)
   244. (0.00002) RY*(15) C  10           s(  4.36%)p18.15( 79.17%)d 3.77( 16.46%)
   245. (0.00000) RY*(16) C  10           s(  0.13%)p99.99( 99.16%)d 5.58(  0.71%)
   246. (0.00000) RY*(17) C  10           s( 83.03%)p 0.02(  1.81%)d 0.18( 15.16%)
   247. (0.00528) RY*( 1) C  11           s(  0.33%)p99.99( 96.18%)d10.40(  3.48%)
                                           -0.0000 -0.0205 -0.0282  0.0455  0.0079
                                           -0.0216  0.0492 -0.0170  0.0093 -0.0257
                                            0.9698 -0.0498  0.0007 -0.0031  0.1223
                                           -0.0004  0.0041 -0.1061 -0.0149 -0.0254
                                            0.1459  0.0374
   248. (0.00329) RY*( 2) C  11           s(  1.93%)p50.24( 97.13%)d 0.48(  0.93%)
                                            0.0000  0.0016  0.1203 -0.0685 -0.0128
                                           -0.0351 -0.9689  0.0206  0.0585 -0.0034
                                            0.0583 -0.1388 -0.0419 -0.0001  0.0485
                                            0.0262  0.0021  0.0191 -0.0086 -0.0015
                                           -0.0922 -0.0200
   249. (0.00189) RY*( 3) C  11           s( 14.35%)p 5.82( 83.58%)d 0.14(  2.07%)
                                           -0.0000 -0.0065  0.3628 -0.1072 -0.0198
                                           -0.0054  0.0229 -0.1751 -0.0338 -0.0082
                                            0.1280 -0.0747 -0.0072  0.0048 -0.8638
                                           -0.1775 -0.0609 -0.0206  0.0801  0.0976
                                           -0.0658  0.0008
   250. (0.00123) RY*( 4) C  11           s( 52.43%)p 0.88( 46.29%)d 0.02(  1.28%)
                                           -0.0000 -0.0099  0.7206 -0.0571 -0.0400
                                           -0.0114  0.1456 -0.4252 -0.0124 -0.0195
                                           -0.0476 -0.2605  0.0143 -0.0056  0.4281
                                           -0.0741  0.0329  0.0121 -0.0534 -0.0034
                                           -0.0539 -0.0831
   251. (0.00058) RY*( 5) C  11           s(  0.23%)p79.95( 18.05%)d99.99( 81.73%)
                                            0.0000 -0.0003  0.0473 -0.0045 -0.0009
                                           -0.0013  0.0252 -0.0470  0.0186 -0.0015
                                            0.0067 -0.0544 -0.0054  0.0024 -0.0304
                                            0.4161  0.0135 -0.0459  0.7530 -0.4859
                                           -0.0586 -0.0931
   252. (0.00039) RY*( 6) C  11           s( 51.53%)p 0.73( 37.63%)d 0.21( 10.84%)
                                           -0.0000 -0.0028 -0.0565  0.7144 -0.0405
                                           -0.0043 -0.0115 -0.0173  0.0237 -0.0050
                                           -0.1044 -0.5604  0.0854 -0.0013 -0.1380
                                            0.1546 -0.0016 -0.2002 -0.1437 -0.0409
                                            0.2142  0.0137
   253. (0.00035) RY*( 7) C  11           s( 10.73%)p 5.52( 59.23%)d 2.80( 30.04%)
                                           -0.0000  0.0003  0.1234  0.3033  0.0059
                                            0.0022 -0.0446  0.2647 -0.0414 -0.0070
                                           -0.0368  0.1515  0.0321  0.0077  0.1365
                                           -0.6888  0.0087 -0.3650  0.3986  0.0167
                                           -0.0771  0.0457
   254. (0.00029) RY*( 8) C  11           s( 22.97%)p 2.43( 55.72%)d 0.93( 21.30%)
                                           -0.0000 -0.0001  0.4572  0.1411  0.0282
                                            0.0051  0.0530  0.5271  0.0705 -0.0128
                                            0.0382  0.2995 -0.0051 -0.0074 -0.0392
                                            0.4227 -0.0023 -0.2767 -0.2563 -0.0096
                                           -0.2658 -0.0015
   255. (0.00016) RY*( 9) C  11           s(  6.18%)p 5.32( 32.89%)d 9.86( 60.93%)
                                            0.0000  0.0029  0.2355  0.0766 -0.0213
                                           -0.0215 -0.1216  0.0648 -0.4190 -0.0074
                                           -0.0591  0.3431  0.0983 -0.0015 -0.0271
                                            0.0475  0.0024  0.1345  0.0051 -0.0706
                                            0.7506 -0.1510
   256. (0.00012) RY*(10) C  11           s(  5.97%)p13.44( 80.31%)d 2.30( 13.71%)
                                            0.0000  0.0002  0.0980  0.2127 -0.0699
                                           -0.0108  0.0035 -0.0630  0.7763  0.0042
                                           -0.0086  0.2396 -0.3633  0.0002 -0.0225
                                           -0.0552 -0.0577  0.2250  0.0523  0.0245
                                            0.2624 -0.1197
   257. (0.00010) RY*(11) C  11           s(  5.60%)p 8.47( 47.45%)d 8.38( 46.95%)
   258. (0.00007) RY*(12) C  11           s(  2.01%)p35.28( 71.08%)d13.36( 26.91%)
   259. (0.00005) RY*(13) C  11           s( 28.28%)p 0.73( 20.69%)d 1.80( 51.03%)
   260. (0.00004) RY*(14) C  11           s(  1.98%)p 5.97( 11.81%)d43.56( 86.21%)
   261. (0.00000) RY*(15) C  11           s( 94.90%)p 0.03(  2.85%)d 0.02(  2.24%)
   262. (0.00000) RY*(16) C  11           s(  0.04%)p99.99( 99.27%)d15.45(  0.69%)
   263. (0.00001) RY*(17) C  11           s(  0.51%)p78.22( 40.01%)d99.99( 59.48%)
   264. (0.00726) RY*( 1) C  12           s(  1.54%)p59.61( 91.58%)d 4.48(  6.88%)
                                           -0.0000 -0.0008  0.1234 -0.0115 -0.0016
                                           -0.0234 -0.6895  0.0601  0.0755 -0.0057
                                           -0.6465  0.0205  0.0666 -0.0020 -0.0868
                                            0.0050  0.0082 -0.0687 -0.0104  0.0388
                                           -0.2460 -0.0443
   265. (0.00656) RY*( 2) C  12           s(  4.44%)p18.80( 83.48%)d 2.72( 12.08%)
                                           -0.0000  0.0219  0.1935 -0.0792 -0.0138
                                           -0.0045  0.6791  0.0791  0.0315  0.0251
                                           -0.5950  0.0689 -0.0561  0.0017 -0.0613
                                            0.0071 -0.0065 -0.3154 -0.0302  0.0289
                                           -0.0836 -0.1121
   266. (0.00293) RY*( 3) C  12           s( 40.45%)p 0.86( 34.79%)d 0.61( 24.76%)
                                           -0.0000 -0.0134  0.6296 -0.0874  0.0182
                                           -0.0134 -0.1070  0.2358  0.0394  0.0093
                                            0.4239  0.3033  0.0117 -0.0006  0.0745
                                            0.0407 -0.0049 -0.3794 -0.0017  0.0141
                                           -0.2859 -0.1473
   267. (0.00251) RY*( 4) C  12           s(  0.04%)p99.99( 36.22%)d99.99( 63.74%)
                                           -0.0000 -0.0011  0.0196  0.0047  0.0032
                                           -0.0004  0.0014  0.0167  0.0028  0.0013
                                            0.0986  0.0281 -0.0092 -0.0083 -0.5912
                                            0.0137  0.0384 -0.0078 -0.2787  0.7371
                                            0.0728  0.1050
   268. (0.00105) RY*( 5) C  12           s(  0.56%)p 9.43(  5.32%)d99.99( 94.12%)
                                            0.0000  0.0005  0.0600  0.0444 -0.0080
                                            0.0000  0.0143 -0.0335  0.0198 -0.0042
                                           -0.0014  0.0372 -0.0249  0.0068  0.0409
                                           -0.1536  0.1554  0.1579 -0.9037 -0.2963
                                           -0.0631 -0.0884
   269. (0.00070) RY*( 6) C  12           s(  1.05%)p11.06( 11.66%)d82.83( 87.29%)
                                            0.0000  0.0079  0.0074  0.0841 -0.0579
                                            0.0001  0.1902  0.0879  0.0894 -0.0235
                                           -0.0096  0.2384 -0.0640 -0.0032  0.0215
                                            0.0490 -0.0148  0.6555  0.1252  0.1160
                                           -0.6417  0.0484
   270. (0.00043) RY*( 7) C  12           s( 72.40%)p 0.17( 11.98%)d 0.22( 15.62%)
                                            0.0000  0.0012  0.5749  0.6265 -0.0312
                                            0.0111  0.0138 -0.3238 -0.0182 -0.0215
                                           -0.0965 -0.0427 -0.0455 -0.0029  0.0123
                                            0.0177 -0.0135  0.2358  0.0902  0.0201
                                            0.3033 -0.0070
   271. (0.00024) RY*( 8) C  12           s(  2.68%)p23.86( 63.89%)d12.48( 33.43%)
                                           -0.0000 -0.0049  0.0496  0.0924  0.1255
                                           -0.0071  0.0648 -0.3754 -0.1676  0.0150
                                            0.1159 -0.6411  0.1699  0.0028 -0.0845
                                           -0.0666 -0.0236 -0.2123 -0.0110 -0.0062
                                           -0.5365  0.0359
   272. (0.00011) RY*( 9) C  12           s(  0.93%)p70.85( 66.23%)d35.12( 32.83%)
                                            0.0000  0.0003 -0.0192  0.0892 -0.0319
                                            0.0002  0.0119  0.1082  0.0407 -0.0035
                                            0.0738  0.0475  0.0125  0.0130 -0.7562
                                            0.0578 -0.2561  0.0343  0.1124 -0.5459
                                           -0.0127 -0.1278
   273. (0.00007) RY*(10) C  12           s( 57.41%)p 0.61( 34.74%)d 0.14(  7.85%)
   274. (0.00006) RY*(11) C  12           s(  7.72%)p10.35( 79.98%)d 1.59( 12.30%)
   275. (0.00004) RY*(12) C  12           s( 12.29%)p 2.19( 26.86%)d 4.95( 60.85%)
   276. (0.00001) RY*(13) C  12           s(  2.66%)p32.51( 86.38%)d 4.13( 10.96%)
   277. (0.00001) RY*(14) C  12           s(  6.31%)p12.14( 76.58%)d 2.71( 17.12%)
   278. (0.00000) RY*(15) C  12           s(  0.18%)p99.99( 94.45%)d30.35(  5.38%)
   279. (0.00001) RY*(16) C  12           s(  0.93%)p99.99( 95.47%)d 3.85(  3.59%)
   280. (0.00000) RY*(17) C  12           s( 88.55%)p 0.01(  0.53%)d 0.12( 10.92%)
   281. (0.00673) RY*( 1) C  13           s(  7.06%)p11.63( 82.09%)d 1.54( 10.85%)
                                            0.0000  0.0217  0.2519 -0.0805 -0.0142
                                            0.0177 -0.6273 -0.1673 -0.0012 -0.0205
                                            0.6190 -0.0589  0.0828 -0.0026  0.0710
                                           -0.0014  0.0131 -0.3217 -0.0411  0.0123
                                           -0.0396 -0.0398
   282. (0.00305) RY*( 2) C  13           s(  0.36%)p99.99( 98.48%)d 3.19(  1.15%)
                                           -0.0000  0.0159  0.0072  0.0521 -0.0245
                                            0.0279  0.6688 -0.1033 -0.1576  0.0139
                                            0.6919 -0.1078 -0.0798  0.0023  0.0658
                                           -0.0082 -0.0102  0.0873  0.0071 -0.0066
                                            0.0506 -0.0354
   283. (0.00145) RY*( 3) C  13           s( 39.43%)p 1.25( 49.33%)d 0.28( 11.24%)
                                           -0.0000 -0.0078  0.6191 -0.1041 -0.0084
                                           -0.0308  0.2527 -0.5568  0.0551  0.0069
                                           -0.3035 -0.0506  0.0972 -0.0027  0.0976
                                            0.0376  0.0192 -0.2434 -0.0448 -0.0033
                                            0.2259 -0.0089
   284. (0.00087) RY*( 4) C  13           s(  0.27%)p99.99( 59.64%)d99.99( 40.09%)
                                           -0.0000 -0.0018  0.0507  0.0098  0.0041
                                           -0.0022  0.0252 -0.0627  0.0411  0.0014
                                            0.0580  0.0364  0.0273 -0.0081 -0.7534
                                           -0.1043 -0.0783 -0.1189  0.5887  0.1785
                                            0.0884  0.0228
   285. (0.00070) RY*( 5) C  13           s(  0.46%)p67.00( 30.98%)d99.99( 68.55%)
                                            0.0000 -0.0016  0.0652 -0.0191  0.0035
                                           -0.0029  0.0205 -0.0103  0.0232 -0.0012
                                            0.0370  0.0567  0.0254  0.0122 -0.5420
                                           -0.0977 -0.0108  0.0317 -0.5250 -0.6239
                                           -0.0234 -0.1385
   286. (0.00031) RY*( 6) C  13           s( 67.65%)p 0.34( 23.20%)d 0.14(  9.15%)
                                           -0.0000 -0.0055  0.6057  0.5561 -0.0175
                                           -0.0093  0.0439  0.4398  0.0568  0.0145
                                            0.0188  0.1460  0.0135  0.0003 -0.0075
                                            0.1054 -0.0079  0.0763  0.0134  0.0725
                                           -0.2647 -0.1010
   287. (0.00017) RY*( 7) C  13           s(  5.67%)p10.61( 60.20%)d 6.01( 34.12%)
                                           -0.0000 -0.0044 -0.1610  0.1754 -0.0058
                                            0.0151  0.1288 -0.1810 -0.0379 -0.0028
                                           -0.0429  0.4081  0.0859  0.0028  0.1560
                                           -0.5919 -0.0232 -0.3834  0.0669 -0.0799
                                           -0.4283 -0.0027
   288. (0.00015) RY*( 8) C  13           s( 25.54%)p 2.14( 54.54%)d 0.78( 19.92%)
                                           -0.0000 -0.0101 -0.1966  0.4543 -0.1012
                                           -0.0063 -0.1698 -0.5820 -0.1135 -0.0006
                                            0.0168  0.2655  0.0786 -0.0034 -0.0408
                                            0.2935  0.0107  0.3918  0.0276  0.0264
                                           -0.0379 -0.2068
   289. (0.00012) RY*( 9) C  13           s(  5.31%)p13.13( 69.70%)d 4.71( 24.99%)
                                            0.0000  0.0036  0.0013  0.2164 -0.0791
                                           -0.0114 -0.0781  0.0081  0.3257 -0.0003
                                            0.0241 -0.3658  0.3441  0.0054  0.1089
                                           -0.5639  0.0454  0.3113  0.0592 -0.0142
                                            0.3025 -0.2403
   290. (0.00010) RY*(10) C  13           s(  8.25%)p 8.37( 69.11%)d 2.74( 22.64%)
   291. (0.00004) RY*(11) C  13           s( 34.55%)p 1.14( 39.52%)d 0.75( 25.93%)
   292. (0.00001) RY*(12) C  13           s(  1.11%)p 8.94(  9.96%)d79.79( 88.92%)
   293. (0.00002) RY*(13) C  13           s(  8.13%)p 4.32( 35.17%)d 6.97( 56.70%)
   294. (0.00000) RY*(14) C  13           s( 90.29%)p 0.07(  6.77%)d 0.03(  2.94%)
   295. (0.00000) RY*(15) C  13           s(  0.36%)p99.99( 98.61%)d 2.81(  1.02%)
   296. (0.00001) RY*(16) C  13           s(  2.53%)p37.08( 93.86%)d 1.43(  3.61%)
   297. (0.00001) RY*(17) C  13           s(  3.06%)p 6.20( 18.97%)d25.51( 77.98%)
   298. (0.00455) RY*( 1) C  14           s(  1.94%)p49.99( 97.01%)d 0.54(  1.05%)
                                           -0.0000  0.0044  0.0975  0.0992 -0.0060
                                            0.0120  0.8129 -0.0091 -0.0346 -0.0817
                                            0.5165  0.1523  0.0784 -0.0098  0.0672
                                            0.0214  0.0098  0.0953  0.0082  0.0070
                                           -0.0255 -0.0249
   299. (0.00251) RY*( 2) C  14           s(  1.14%)p84.72( 96.79%)d 1.81(  2.07%)
                                            0.0000  0.0117  0.1054  0.0133 -0.0022
                                           -0.0227 -0.5369 -0.2707  0.1140  0.0120
                                            0.7299  0.2181 -0.0286  0.0025  0.1044
                                            0.0261 -0.0043  0.1278  0.0578 -0.0103
                                            0.0291 -0.0073
   300. (0.00089) RY*( 3) C  14           s(  0.69%)p 2.30(  1.59%)d99.99( 97.72%)
                                           -0.0000  0.0005  0.0644  0.0525  0.0024
                                            0.0003 -0.0171 -0.0738  0.0165 -0.0035
                                           -0.0133  0.0796 -0.0156 -0.0122 -0.0511
                                           -0.0008  0.0199  0.1028 -0.9143  0.3465
                                            0.0884  0.0529
   301. (0.00048) RY*( 4) C  14           s(  5.70%)p14.41( 82.16%)d 2.13( 12.14%)
                                           -0.0000  0.0006  0.2354  0.0368 -0.0151
                                           -0.0036 -0.0024  0.0172  0.0189 -0.0177
                                           -0.1590 -0.0039  0.0115  0.0002  0.8873
                                            0.0503  0.0733 -0.0422  0.0976  0.3113
                                            0.1016  0.0537
   302. (0.00040) RY*( 5) C  14           s( 77.74%)p 0.15( 11.30%)d 0.14( 10.96%)
                                           -0.0000  0.0018  0.8741 -0.1014 -0.0548
                                           -0.0116  0.0188 -0.1118  0.0896 -0.0699
                                           -0.1487  0.0335  0.0670 -0.0071 -0.2417
                                            0.0142 -0.0267 -0.0444  0.0475 -0.1510
                                            0.2867 -0.0199
   303. (0.00027) RY*( 6) C  14           s( 39.49%)p 1.10( 43.49%)d 0.43( 17.02%)
                                            0.0000 -0.0027  0.1186  0.6155 -0.0436
                                           -0.0130 -0.1253  0.4424  0.1475  0.0075
                                            0.1924 -0.3386  0.2179  0.0008 -0.0424
                                           -0.0222  0.0026 -0.3061 -0.0578  0.0341
                                           -0.0005 -0.2684
   304. (0.00007) RY*( 7) C  14           s( 36.42%)p 1.04( 37.84%)d 0.71( 25.74%)
   305. (0.00006) RY*( 8) C  14           s( 14.69%)p 1.91( 28.09%)d 3.90( 57.23%)
   306. (0.00002) RY*( 9) C  14           s(  6.23%)p 2.13( 13.25%)d12.92( 80.52%)
   307. (0.00003) RY*(10) C  14           s(  3.14%)p28.27( 88.68%)d 2.61(  8.19%)
   308. (0.00003) RY*(11) C  14           s(  6.09%)p10.51( 64.02%)d 4.91( 29.89%)
   309. (0.00001) RY*(12) C  14           s(  0.71%)p99.99( 90.07%)d12.90(  9.21%)
   310. (0.00001) RY*(13) C  14           s(  2.05%)p45.99( 94.24%)d 1.81(  3.71%)
   311. (0.00000) RY*(14) C  14           s( 95.76%)p 0.03(  2.74%)d 0.02(  1.49%)
   312. (0.00000) RY*(15) C  14           s(  0.33%)p99.99( 45.54%)d99.99( 54.13%)
   313. (0.00000) RY*(16) C  14           s(  0.14%)p99.99( 98.70%)d 8.30(  1.16%)
   314. (0.00001) RY*(17) C  14           s(  7.27%)p 0.72(  5.24%)d12.03( 87.49%)
   315. (0.00414) RY*( 1) C  15           s( 10.58%)p 8.31( 87.98%)d 0.14(  1.43%)
                                            0.0000  0.0115  0.3251 -0.0014 -0.0019
                                           -0.0362  0.7340 -0.0893  0.0122 -0.0192
                                           -0.5493  0.1558  0.0132 -0.0017 -0.0702
                                            0.0090 -0.0038  0.1062  0.0070 -0.0024
                                            0.0520 -0.0169
   316. (0.00326) RY*( 2) C  15           s(  2.32%)p41.77( 97.08%)d 0.26(  0.60%)
                                            0.0000  0.0036  0.0804  0.1288 -0.0137
                                           -0.0540  0.5683 -0.0179  0.0984  0.0369
                                            0.7761 -0.1264 -0.0979  0.0028  0.0734
                                           -0.0113 -0.0094  0.0152  0.0001  0.0056
                                            0.0552 -0.0517
   317. (0.00141) RY*( 3) C  15           s(  0.55%)p99.99( 88.66%)d19.55( 10.79%)
                                            0.0000  0.0006  0.0738 -0.0082 -0.0027
                                           -0.0091 -0.0176 -0.0424 -0.0046  0.0010
                                           -0.0737  0.0619 -0.0137  0.0069  0.9241
                                           -0.1276  0.0682  0.0172  0.1184  0.3007
                                            0.0038  0.0557
   318. (0.00099) RY*( 4) C  15           s( 70.14%)p 0.35( 24.70%)d 0.07(  5.16%)
                                            0.0000  0.0081  0.6905 -0.4734 -0.0207
                                           -0.0581 -0.2474 -0.3408 -0.0120  0.0127
                                            0.2096  0.1326 -0.0046 -0.0010 -0.0525
                                            0.0406 -0.0003  0.1891  0.0184 -0.0681
                                           -0.0979  0.0367
   319. (0.00071) RY*( 5) C  15           s(  0.45%)p46.23( 20.78%)d99.99( 78.77%)
                                           -0.0000 -0.0009 -0.0371  0.0558 -0.0006
                                            0.0022  0.0140  0.0044  0.0008  0.0018
                                           -0.0335  0.0110 -0.0210 -0.0105  0.2828
                                            0.3332  0.1217 -0.0101  0.2621 -0.8273
                                           -0.1052 -0.1529
   320. (0.00032) RY*( 6) C  15           s( 64.59%)p 0.36( 23.41%)d 0.19( 12.00%)
                                            0.0000 -0.0051  0.5401  0.5929 -0.0514
                                           -0.0416 -0.1728  0.3501  0.1719 -0.0012
                                           -0.0547 -0.2097  0.0245 -0.0005 -0.0255
                                           -0.0468 -0.0033 -0.0265 -0.0129  0.0366
                                           -0.3370 -0.0649
   321. (0.00026) RY*( 7) C  15           s(  0.32%)p99.99( 75.49%)d76.43( 24.19%)
                                            0.0000 -0.0008  0.0024  0.0561 -0.0040
                                           -0.0020 -0.0056 -0.0293  0.0032  0.0013
                                            0.0095 -0.0346  0.0073  0.0013 -0.0616
                                            0.8547  0.1356 -0.0019  0.2570  0.4141
                                            0.0051  0.0662
   322. (0.00018) RY*( 8) C  15           s( 18.14%)p 2.98( 54.12%)d 1.53( 27.74%)
                                           -0.0000 -0.0063 -0.1990  0.3762 -0.0157
                                            0.0033 -0.0567 -0.4155  0.1514  0.0179
                                            0.0830  0.4702  0.3330  0.0009 -0.0384
                                           -0.0374  0.0166  0.3940 -0.0106  0.0681
                                           -0.2285 -0.2554
   323. (0.00006) RY*( 9) C  15           s(  8.55%)p 9.58( 81.93%)d 1.11(  9.52%)
   324. (0.00005) RY*(10) C  15           s(  1.36%)p43.97( 59.89%)d28.45( 38.75%)
   325. (0.00002) RY*(11) C  15           s(  3.43%)p 7.95( 27.30%)d20.17( 69.26%)
   326. (0.00001) RY*(12) C  15           s( 17.13%)p 2.15( 36.80%)d 2.69( 46.07%)
   327. (0.00001) RY*(13) C  15           s(  2.69%)p35.66( 95.93%)d 0.51(  1.38%)
   328. (0.00001) RY*(14) C  15           s(  0.06%)p99.99( 15.16%)d99.99( 84.78%)
   329. (0.00000) RY*(15) C  15           s( 98.21%)p 0.01(  1.25%)d 0.01(  0.54%)
   330. (0.00000) RY*(16) C  15           s(  0.05%)p99.99( 99.25%)d15.35(  0.71%)
   331. (0.00000) RY*(17) C  15           s(  0.85%)p13.08( 11.14%)d99.99( 88.01%)
   332. (0.00383) RY*( 1)Cl  16           s(  0.00%)p 1.00( 51.66%)d 0.94( 48.34%)
                                            0.0000 -0.0000  0.0002  0.0050  0.0002
                                           -0.0002  0.0000  0.0000 -0.0002 -0.0147
                                           -0.0015 -0.0023 -0.0001 -0.0000  0.0002
                                           -0.0553  0.0245  0.0006 -0.0011 -0.0000
                                           -0.0005  0.6974 -0.1583  0.0351  0.0088
                                           -0.0231  0.4045 -0.5568 -0.0628 -0.0724
   333. (0.00221) RY*( 2)Cl  16           s(  0.20%)p99.99( 68.51%)d99.99( 31.30%)
                                           -0.0000  0.0000  0.0003  0.0403  0.0182
                                           -0.0018  0.0002 -0.0000  0.0030 -0.6521
                                            0.1283  0.0290 -0.0125 -0.0000 -0.0011
                                           -0.4789  0.0938  0.0207 -0.0052  0.0000
                                            0.0002 -0.0610  0.0053  0.0026 -0.0006
                                            0.2180  0.0162  0.0529 -0.5121 -0.0107
   334. (0.00176) RY*( 3)Cl  16           s( 17.46%)p 4.24( 74.02%)d 0.49(  8.52%)
                                           -0.0000  0.0000 -0.0119 -0.1233  0.3991
                                            0.0040  0.0001 -0.0000  0.0311  0.5349
                                            0.0827 -0.0698 -0.0101 -0.0000 -0.0488
                                           -0.6379  0.1701  0.0133  0.0266  0.0000
                                           -0.0038 -0.0420  0.0210 -0.0007  0.0022
                                           -0.1517 -0.0075  0.0375 -0.0823 -0.2323
   335. (0.00020) RY*( 4)Cl  16           s( 51.87%)p 0.55( 28.64%)d 0.38( 19.49%)
                                           -0.0000  0.0000 -0.0107  0.7033 -0.1546
                                            0.0030  0.0023 -0.0000  0.0218  0.2253
                                            0.3999 -0.0135  0.0168 -0.0000 -0.0402
                                            0.1185  0.2206  0.0452 -0.0236  0.0000
                                           -0.0050  0.0506  0.0725  0.0028 -0.0021
                                           -0.2493 -0.0766  0.0113 -0.3219  0.1522
   336. (0.00015) RY*( 5)Cl  16           s( 27.60%)p 1.65( 45.46%)d 0.98( 26.95%)
                                            0.0000 -0.0000  0.0140 -0.0386  0.5226
                                           -0.0343 -0.0004  0.0000 -0.0318 -0.0520
                                            0.2019 -0.2505  0.0275  0.0000  0.0401
                                            0.2532  0.4790  0.2211 -0.0112 -0.0000
                                            0.0035  0.0059  0.0464  0.0151 -0.0004
                                            0.4167  0.0227 -0.0586  0.1438  0.2668
   337. (0.00006) RY*( 6)Cl  16           s( 27.26%)p 2.44( 66.39%)d 0.23(  6.35%)
   338. (0.00006) RY*( 7)Cl  16           s(  0.41%)p85.94( 35.03%)d99.99( 64.56%)
   339. (0.00004) RY*( 8)Cl  16           s( 15.14%)p 4.09( 61.90%)d 1.52( 22.96%)
   340. (0.00001) RY*( 9)Cl  16           s(  0.09%)p99.99( 62.63%)d99.99( 37.28%)
   341. (0.00001) RY*(10)Cl  16           s(  0.76%)p68.19( 51.84%)d62.35( 47.40%)
   342. (0.00000) RY*(11)Cl  16           s(  9.94%)p 8.58( 85.28%)d 0.48(  4.79%)
   343. (0.00000) RY*(12)Cl  16           s(  0.07%)p99.99( 99.89%)d 0.67(  0.04%)
   344. (0.00000) RY*(13)Cl  16           s(  2.55%)p37.36( 95.15%)d 0.90(  2.30%)
   345. (0.00000) RY*(14)Cl  16           s(  0.01%)p 1.00( 99.88%)d 0.00(  0.11%)
   346. (0.00000) RY*(15)Cl  16           s(  0.07%)p99.99( 99.85%)d 1.14(  0.08%)
   347. (0.00000) RY*(16)Cl  16           s(  0.00%)p 1.00( 99.88%)d 0.00(  0.11%)
   348. (0.00001) RY*(17)Cl  16           s( 30.91%)p 0.62( 19.10%)d 1.62( 49.99%)
   349. (0.00000) RY*(18)Cl  16           s( 99.41%)p 0.00(  0.42%)d 0.00(  0.16%)
   350. (0.00000) RY*(19)Cl  16           s(100.00%)p 0.00(  0.00%)d 0.00(  0.00%)
   351. (0.00001) RY*(20)Cl  16           s( 10.37%)p 2.94( 30.50%)d 5.70( 59.12%)
   352. (0.00000) RY*(21)Cl  16           s(  5.79%)p 4.26( 24.64%)d12.02( 69.57%)
   353. (0.00085) RY*( 1) H  17           s( 97.28%)p 0.03(  2.72%)
                                           -0.0020  0.9863  0.0029  0.1429  0.0760
                                            0.0311
   354. (0.00019) RY*( 2) H  17           s( 85.57%)p 0.17( 14.43%)
                                            0.0065 -0.0077  0.9250 -0.1607  0.3348
                                            0.0796
   355. (0.00011) RY*( 3) H  17           s(  0.15%)p99.99( 99.85%)
                                            0.0020  0.0344 -0.0185 -0.1406  0.2141
                                           -0.9658
   356. (0.00006) RY*( 4) H  17           s( 12.84%)p 6.79( 87.16%)
   357. (0.00006) RY*( 5) H  17           s(  4.19%)p22.86( 95.81%)
   358. (0.00161) RY*( 1) H  18           s( 99.42%)p 0.01(  0.58%)
                                           -0.0043  0.9971 -0.0008  0.0732  0.0208
                                           -0.0026
   359. (0.00023) RY*( 2) H  18           s( 87.29%)p 0.15( 12.71%)
                                            0.0069  0.0218  0.9340 -0.2097 -0.2777
                                           -0.0778
   360. (0.00012) RY*( 3) H  18           s(  3.47%)p27.81( 96.53%)
                                           -0.0076 -0.0684  0.1731  0.9380 -0.0509
                                           -0.2878
   361. (0.00008) RY*( 4) H  18           s(  0.29%)p99.99( 99.71%)
   362. (0.00005) RY*( 5) H  18           s(  9.58%)p 9.44( 90.42%)
   363. (0.00111) RY*( 1) H  19           s( 97.66%)p 0.02(  2.34%)
                                           -0.0028  0.9882  0.0004 -0.1528  0.0012
                                            0.0028
   364. (0.00022) RY*( 2) H  19           s( 84.53%)p 0.18( 15.47%)
                                            0.0048 -0.0066  0.9194 -0.0431  0.2894
                                           -0.2629
   365. (0.00017) RY*( 3) H  19           s(  4.97%)p19.12( 95.03%)
                                            0.0016  0.0127  0.2226  0.1015  0.1746
                                            0.9537
   366. (0.00009) RY*( 4) H  19           s(  5.61%)p16.82( 94.39%)
   367. (0.00003) RY*( 5) H  19           s(  7.26%)p12.77( 92.74%)
   368. (0.00100) RY*( 1) H  20           s( 98.91%)p 0.01(  1.09%)
                                           -0.0031  0.9945 -0.0060  0.0462 -0.0931
                                            0.0107
   369. (0.00023) RY*( 2) H  20           s( 86.95%)p 0.15( 13.05%)
                                            0.0037  0.0368  0.9317 -0.0133  0.3042
                                           -0.1944
   370. (0.00021) RY*( 3) H  20           s(  2.70%)p36.02( 97.30%)
                                            0.0006  0.0019  0.1643 -0.0008  0.1219
                                            0.9788
   371. (0.00010) RY*( 4) H  20           s(  2.02%)p48.46( 97.98%)
   372. (0.00002) RY*( 5) H  20           s(  9.46%)p 9.57( 90.54%)
   373. (0.02812) BD*( 1) C   1 - C   2  
                ( 48.84%)   0.6988* C   1 s( 38.66%)p 1.59( 61.30%)d 0.00(  0.03%)
                                            0.0002 -0.6218  0.0056  0.0003 -0.0004
                                           -0.3395 -0.0174 -0.0088 -0.0068 -0.7042
                                            0.0178 -0.0040 -0.0073  0.0330 -0.0014
                                            0.0003  0.0003 -0.0104  0.0003  0.0015
                                            0.0061  0.0137
                ( 51.16%)  -0.7153* C   2 s( 35.23%)p 1.84( 64.73%)d 0.00(  0.04%)
                                           -0.0001 -0.5933  0.0170 -0.0031 -0.0001
                                            0.4267 -0.0454  0.0012  0.0003  0.6790
                                           -0.0055 -0.0149  0.0011 -0.0435 -0.0004
                                            0.0009 -0.0001 -0.0111  0.0007  0.0019
                                            0.0094  0.0124
   374. (0.03843) BD*( 1) C   1 - C   4  
                ( 48.98%)   0.6998* C   1 s( 38.48%)p 1.60( 61.50%)d 0.00(  0.03%)
                                            0.0001 -0.6202  0.0072 -0.0067 -0.0001
                                           -0.3348 -0.0164 -0.0089 -0.0061  0.7072
                                           -0.0109  0.0076  0.0067 -0.0464  0.0004
                                           -0.0007 -0.0005  0.0110 -0.0009  0.0015
                                            0.0038  0.0112
                ( 51.02%)  -0.7143* C   4 s( 38.59%)p 1.59( 61.38%)d 0.00(  0.04%)
                                            0.0001 -0.6209 -0.0191 -0.0037  0.0001
                                            0.4477 -0.0273  0.0011  0.0025 -0.6400
                                            0.0015  0.0067 -0.0126  0.0522 -0.0006
                                           -0.0002  0.0007  0.0116 -0.0013  0.0020
                                            0.0054  0.0135
   375. (0.44418) BD*( 2) C   1 - C   4  
                ( 53.61%)   0.7322* C   1 s(  0.00%)p 1.00( 99.97%)d 0.00(  0.03%)
                                            0.0001 -0.0000  0.0001  0.0000 -0.0000
                                           -0.0194 -0.0001  0.0002 -0.0000  0.0562
                                            0.0005 -0.0023  0.0004  0.9977  0.0062
                                           -0.0263  0.0026  0.0007  0.0075 -0.0155
                                            0.0006  0.0020
                ( 46.39%)  -0.6811* C   4 s(  0.00%)p 1.00( 99.97%)d 0.00(  0.03%)
                                            0.0000  0.0014  0.0005 -0.0001  0.0000
                                           -0.0317 -0.0004 -0.0011  0.0000  0.0577
                                           -0.0002  0.0013 -0.0004  0.9975 -0.0012
                                            0.0194 -0.0054 -0.0007 -0.0077  0.0145
                                           -0.0008 -0.0019
   376. (0.03326) BD*( 1) C   1 -Cl   9  
                ( 54.68%)   0.7395* C   1 s( 22.74%)p 3.39( 77.07%)d 0.01(  0.19%)
                                           -0.0001  0.4766  0.0138 -0.0088 -0.0011
                                           -0.8775  0.0016 -0.0095  0.0170  0.0014
                                            0.0009  0.0002 -0.0011 -0.0171 -0.0002
                                           -0.0001  0.0003 -0.0024  0.0014 -0.0002
                                            0.0366 -0.0231
                ( 45.32%)  -0.6732*Cl   9 s( 19.51%)p 4.10( 80.00%)d 0.02(  0.48%)
                                            0.0000  0.0001  0.4396  0.0432  0.0015
                                            0.0002 -0.0000  0.0001  0.8908 -0.0493
                                           -0.0074  0.0006 -0.0002 -0.0000 -0.0613
                                            0.0019 -0.0007  0.0001 -0.0000  0.0000
                                            0.0167 -0.0008 -0.0001  0.0000 -0.0000
                                           -0.0076  0.0022 -0.0000  0.0601 -0.0344
   377. (0.01656) BD*( 1) C   2 - C   3  
                ( 49.69%)   0.7049* C   2 s( 35.86%)p 1.79( 64.10%)d 0.00(  0.04%)
                                            0.0002 -0.5985  0.0191  0.0037 -0.0000
                                           -0.7990  0.0201  0.0119 -0.0021 -0.0203
                                            0.0389 -0.0079 -0.0004 -0.0059 -0.0029
                                            0.0007  0.0001  0.0049 -0.0004  0.0007
                                           -0.0132  0.0138
                ( 50.31%)  -0.7093* C   3 s( 36.14%)p 1.77( 63.83%)d 0.00(  0.03%)
                                           -0.0001 -0.6008 -0.0208  0.0014  0.0007
                                            0.7977 -0.0171 -0.0145  0.0013  0.0067
                                            0.0367 -0.0047  0.0002  0.0051 -0.0022
                                            0.0000 -0.0003 -0.0021  0.0000  0.0004
                                           -0.0129  0.0121
   378. (0.39270) BD*( 2) C   2 - C   3  
                ( 44.80%)   0.6693* C   2 s(  0.00%)p 1.00( 99.97%)d 0.00(  0.03%)
                                           -0.0000 -0.0004  0.0009  0.0015  0.0004
                                            0.0096  0.0001  0.0002 -0.0000 -0.0703
                                           -0.0017 -0.0013  0.0001 -0.9968 -0.0264
                                           -0.0168  0.0004 -0.0013 -0.0145  0.0101
                                           -0.0006 -0.0014
                ( 55.20%)  -0.7430* C   3 s(  0.00%)p 1.00( 99.95%)d 0.00(  0.04%)
                                            0.0000  0.0023  0.0024 -0.0005 -0.0002
                                            0.0090 -0.0005  0.0039  0.0011 -0.0879
                                           -0.0019 -0.0012 -0.0003 -0.9955 -0.0094
                                           -0.0263  0.0011  0.0010  0.0206  0.0045
                                           -0.0010 -0.0003
   379. (0.01416) BD*( 1) C   2 - H  20  
                ( 39.37%)   0.6275* C   2 s( 28.94%)p 2.45( 71.03%)d 0.00(  0.03%)
                                            0.0004 -0.5372 -0.0278 -0.0017  0.0002
                                            0.4200  0.0120 -0.0027 -0.0004 -0.7284
                                           -0.0024  0.0001  0.0017  0.0556  0.0008
                                           -0.0001 -0.0001  0.0129 -0.0010  0.0017
                                            0.0075  0.0096
                ( 60.63%)  -0.7786* H  20 s( 99.96%)p 0.00(  0.04%)
                                           -0.9998 -0.0011 -0.0014 -0.0118  0.0153
                                           -0.0010
   380. (0.01841) BD*( 1) C   3 - C   6  
                ( 50.41%)   0.7100* C   3 s( 36.15%)p 1.77( 63.82%)d 0.00(  0.03%)
                                            0.0000  0.6012  0.0049  0.0010  0.0012
                                            0.4578 -0.0206 -0.0080 -0.0013 -0.6511
                                           -0.0057  0.0141 -0.0010  0.0630  0.0012
                                           -0.0017  0.0000 -0.0103  0.0013 -0.0026
                                           -0.0062 -0.0112
                ( 49.59%)  -0.7042* C   6 s( 33.87%)p 1.95( 66.09%)d 0.00(  0.04%)
                                           -0.0001  0.5819  0.0107 -0.0020 -0.0004
                                           -0.4420  0.0059  0.0034 -0.0007  0.6791
                                           -0.0151 -0.0029  0.0031 -0.0641  0.0031
                                            0.0005 -0.0004 -0.0133  0.0011 -0.0024
                                           -0.0041 -0.0133
   381. (0.01358) BD*( 1) C   3 - H  19  
                ( 40.26%)   0.6345* C   3 s( 27.70%)p 2.61( 72.27%)d 0.00(  0.04%)
                                            0.0003 -0.5258  0.0220 -0.0003  0.0005
                                           -0.3894 -0.0097  0.0037  0.0011 -0.7530
                                           -0.0053 -0.0048 -0.0012  0.0619 -0.0012
                                            0.0019  0.0005 -0.0132  0.0011  0.0025
                                            0.0111  0.0086
                ( 59.74%)  -0.7729* H  19 s( 99.96%)p 0.00(  0.04%)
                                           -0.9998 -0.0018 -0.0008  0.0068  0.0182
                                           -0.0022
   382. (0.06058) BD*( 1) C   4 - C   5  
                ( 48.05%)   0.6931* C   4 s( 38.85%)p 1.57( 61.12%)d 0.00(  0.04%)
                                            0.0003 -0.6232  0.0045 -0.0043 -0.0009
                                           -0.7787 -0.0027  0.0061 -0.0087  0.0579
                                           -0.0235  0.0061 -0.0034 -0.0272  0.0018
                                           -0.0001 -0.0001 -0.0017 -0.0013  0.0003
                                           -0.0133  0.0133
                ( 51.95%)  -0.7208* C   5 s( 33.84%)p 1.95( 66.12%)d 0.00(  0.04%)
                                            0.0000 -0.5817 -0.0055 -0.0018  0.0011
                                            0.8118  0.0060 -0.0114 -0.0025  0.0081
                                           -0.0299  0.0080 -0.0038  0.0301  0.0021
                                           -0.0013  0.0005  0.0017 -0.0011 -0.0007
                                           -0.0173  0.0069
   383. (0.02468) BD*( 1) C   4 -Cl   8  
                ( 54.63%)   0.7392* C   4 s( 22.46%)p 3.44( 77.36%)d 0.01(  0.18%)
                                           -0.0001  0.4737 -0.0096 -0.0117 -0.0013
                                           -0.4372 -0.0109  0.0114  0.0043 -0.7621
                                            0.0111  0.0142  0.0092  0.0295 -0.0003
                                            0.0001 -0.0005  0.0322 -0.0008 -0.0017
                                           -0.0147 -0.0236
                ( 45.37%)  -0.6735*Cl   8 s( 18.08%)p 4.51( 81.45%)d 0.03(  0.47%)
                                            0.0000  0.0002  0.4232  0.0404  0.0014
                                            0.0004 -0.0000  0.0001  0.4860 -0.0250
                                           -0.0035  0.0001 -0.0001  0.0001  0.7586
                                           -0.0423 -0.0075  0.0006 -0.0002 -0.0000
                                           -0.0184  0.0012  0.0003 -0.0001  0.0000
                                            0.0532 -0.0014 -0.0022 -0.0264 -0.0342
   384. (0.04947) BD*( 1) C   5 - C   6  
                ( 51.46%)   0.7174* C   5 s( 35.92%)p 1.78( 64.06%)d 0.00(  0.03%)
                                           -0.0001  0.5991  0.0140  0.0004  0.0011
                                            0.4251 -0.0139 -0.0008 -0.0033  0.6761
                                            0.0191 -0.0133  0.0019 -0.0449 -0.0020
                                            0.0014 -0.0003  0.0123 -0.0011 -0.0014
                                           -0.0091 -0.0076
                ( 48.54%)  -0.6967* C   6 s( 34.63%)p 1.89( 65.33%)d 0.00(  0.04%)
                                           -0.0001  0.5884 -0.0082  0.0001  0.0005
                                           -0.3497 -0.0125  0.0053  0.0005 -0.7269
                                            0.0042  0.0068 -0.0029  0.0476 -0.0022
                                           -0.0005  0.0003  0.0137 -0.0007 -0.0018
                                           -0.0067 -0.0124
   385. (0.49690) BD*( 2) C   5 - C   6  
                ( 63.12%)   0.7945* C   5 s(  0.00%)p 1.00( 99.94%)d 0.00(  0.06%)
                                           -0.0000  0.0023 -0.0004 -0.0010  0.0002
                                           -0.0361 -0.0008 -0.0014  0.0005  0.0866
                                            0.0008  0.0015  0.0008  0.9949  0.0055
                                            0.0255  0.0038 -0.0004 -0.0010  0.0232
                                           -0.0019 -0.0038
                ( 36.88%)  -0.6073* C   6 s(  0.00%)p 1.00( 99.99%)d 0.00(  0.01%)
                                           -0.0000 -0.0015  0.0002 -0.0007  0.0001
                                           -0.0276 -0.0005 -0.0013  0.0000  0.0773
                                            0.0042  0.0007  0.0002  0.9963  0.0119
                                            0.0189 -0.0001 -0.0010 -0.0113 -0.0014
                                            0.0005 -0.0006
   386. (0.01106) BD*( 1) C   5 - O   7  
                ( 62.93%)   0.7933* C   5 s( 29.89%)p 2.34( 69.97%)d 0.00(  0.13%)
                                           -0.0000  0.5460 -0.0289 -0.0029 -0.0008
                                            0.3972 -0.0264 -0.0055 -0.0003 -0.7297
                                            0.0516  0.0115  0.0024  0.0767 -0.0070
                                           -0.0017 -0.0001 -0.0250  0.0026 -0.0053
                                           -0.0176 -0.0194
                ( 37.07%)  -0.6089* O   7 s( 36.75%)p 1.72( 63.14%)d 0.00(  0.11%)
                                            0.0000  0.6057  0.0232 -0.0033  0.0000
                                           -0.3682  0.0112 -0.0004 -0.0006  0.6981
                                           -0.0156  0.0045  0.0016 -0.0900  0.0010
                                           -0.0010 -0.0002 -0.0238  0.0028 -0.0055
                                           -0.0168 -0.0148
   387. (0.02549) BD*( 1) C   6 - C  10  
                ( 51.67%)   0.7188* C   6 s( 31.47%)p 2.18( 68.50%)d 0.00(  0.03%)
                                            0.0001  0.5610  0.0034  0.0025  0.0001
                                            0.8253  0.0016 -0.0099 -0.0023  0.0583
                                            0.0020 -0.0026 -0.0007  0.0191 -0.0006
                                            0.0001  0.0001  0.0044  0.0004 -0.0002
                                            0.0122 -0.0099
                ( 48.33%)  -0.6952* C  10 s( 33.72%)p 1.96( 66.26%)d 0.00(  0.02%)
                                           -0.0002  0.5807 -0.0074 -0.0026  0.0005
                                           -0.8078 -0.0223  0.0081  0.0026 -0.0959
                                            0.0021 -0.0007 -0.0003 -0.0159 -0.0006
                                            0.0001 -0.0001  0.0021  0.0005  0.0006
                                            0.0097 -0.0075
   388. (0.02119) BD*( 1) C  10 - C  11  
                ( 49.53%)   0.7038* C  10 s( 33.65%)p 1.97( 66.32%)d 0.00(  0.03%)
                                           -0.0000 -0.5801 -0.0041  0.0002  0.0000
                                           -0.4944 -0.0124  0.0049 -0.0010  0.6426
                                           -0.0169 -0.0075  0.0027  0.0726 -0.0033
                                           -0.0012  0.0004  0.0147  0.0012 -0.0022
                                           -0.0016  0.0102
                ( 50.47%)  -0.7104* C  11 s( 36.75%)p 1.72( 63.21%)d 0.00(  0.03%)
                                            0.0002 -0.6061 -0.0102  0.0030 -0.0015
                                            0.5203 -0.0222 -0.0067  0.0017 -0.5970
                                           -0.0158  0.0111 -0.0027 -0.0639 -0.0018
                                            0.0015 -0.0003  0.0133  0.0012 -0.0032
                                            0.0054  0.0113
   389. (0.34703) BD*( 2) C  10 - C  11  
                ( 50.44%)   0.7102* C  10 s(  0.00%)p 1.00( 99.95%)d 0.00(  0.05%)
                                            0.0001  0.0034  0.0015 -0.0010  0.0000
                                           -0.0039  0.0006 -0.0009 -0.0002 -0.1121
                                           -0.0021 -0.0003  0.0003  0.9932  0.0014
                                            0.0190  0.0008 -0.0025  0.0225 -0.0043
                                           -0.0007 -0.0012
                ( 49.56%)  -0.7040* C  11 s(  0.00%)p 1.00( 99.94%)d 0.00(  0.06%)
                                            0.0000  0.0005  0.0023 -0.0006 -0.0001
                                           -0.0150  0.0016  0.0000  0.0004 -0.1199
                                           -0.0012 -0.0004 -0.0001  0.9922  0.0071
                                            0.0162 -0.0010 -0.0004  0.0031  0.0227
                                            0.0026  0.0047
   390. (0.02677) BD*( 1) C  10 - C  13  
                ( 49.93%)   0.7066* C  10 s( 32.61%)p 2.07( 67.35%)d 0.00(  0.04%)
                                           -0.0001 -0.5710 -0.0080 -0.0023  0.0004
                                           -0.3193 -0.0064  0.0004 -0.0000 -0.7512
                                            0.0131  0.0047 -0.0028 -0.0840  0.0032
                                            0.0011 -0.0004 -0.0136 -0.0011 -0.0026
                                            0.0075  0.0110
                ( 50.07%)  -0.7076* C  13 s( 40.73%)p 1.45( 59.24%)d 0.00(  0.03%)
                                            0.0007 -0.6382 -0.0007 -0.0014 -0.0019
                                            0.3057 -0.0222 -0.0052  0.0003  0.6996
                                            0.0080 -0.0125  0.0028  0.0931  0.0018
                                           -0.0020  0.0002 -0.0094 -0.0012 -0.0042
                                            0.0087  0.0119
   391. (0.03275) BD*( 1) C  11 - C  12  
                ( 51.61%)   0.7184* C  11 s( 34.46%)p 1.90( 65.51%)d 0.00(  0.04%)
                                            0.0001  0.5866  0.0212  0.0059 -0.0001
                                            0.8017 -0.0242 -0.0081  0.0005  0.1003
                                            0.0325 -0.0081  0.0007  0.0240  0.0034
                                           -0.0009  0.0006  0.0061  0.0010  0.0004
                                            0.0147 -0.0105
                ( 48.39%)  -0.6956* C  12 s( 42.42%)p 1.36( 57.55%)d 0.00(  0.03%)
                                           -0.0007  0.6513 -0.0065  0.0046  0.0010
                                           -0.7512 -0.0001 -0.0124 -0.0068 -0.0980
                                            0.0202  0.0026  0.0003 -0.0302  0.0022
                                            0.0000 -0.0003  0.0020  0.0012  0.0008
                                            0.0116 -0.0120
   392. (0.01502) BD*( 1) C  11 - H  18  
                ( 35.85%)   0.5987* C  11 s( 28.79%)p 2.47( 71.17%)d 0.00(  0.03%)
                                           -0.0004  0.5362 -0.0215 -0.0023 -0.0014
                                           -0.2895  0.0122  0.0013  0.0029 -0.7859
                                           -0.0136  0.0004  0.0003 -0.0996 -0.0043
                                           -0.0019 -0.0007  0.0087  0.0017  0.0045
                                           -0.0122 -0.0093
                ( 64.15%)  -0.8010* H  18 s( 99.95%)p 0.00(  0.05%)
                                            0.9997  0.0032  0.0007  0.0093  0.0205
                                           -0.0001
   393. (0.04247) BD*( 1) C  12 - C  15  
                ( 48.71%)   0.6979* C  12 s( 35.66%)p 1.80( 64.30%)d 0.00(  0.05%)
                                            0.0001 -0.5971 -0.0049 -0.0061  0.0009
                                           -0.4274  0.0280  0.0048  0.0011 -0.6740
                                           -0.0094 -0.0088 -0.0051 -0.0709 -0.0005
                                           -0.0008 -0.0005 -0.0176 -0.0019 -0.0026
                                            0.0051  0.0107
                ( 51.29%)  -0.7161* C  15 s( 51.11%)p 0.96( 48.85%)d 0.00(  0.04%)
                                            0.0002 -0.7148  0.0086 -0.0053 -0.0007
                                            0.0291  0.0050 -0.0066  0.0011  0.6937
                                           -0.0323 -0.0073  0.0016  0.0726 -0.0029
                                           -0.0008  0.0002 -0.0144 -0.0018 -0.0028
                                            0.0096  0.0100
   394. (0.41646) BD*( 2) C  12 - C  15  
                ( 45.41%)   0.6738* C  12 s(  0.00%)p 1.00( 99.97%)d 0.00(  0.03%)
                                           -0.0000 -0.0046 -0.0015  0.0003 -0.0001
                                            0.0239  0.0005 -0.0004 -0.0001  0.0937
                                            0.0005 -0.0020  0.0004 -0.9950 -0.0037
                                            0.0134 -0.0051  0.0012 -0.0056 -0.0160
                                           -0.0011 -0.0025
                ( 54.59%)  -0.7389* C  15 s(  0.00%)p 1.00( 99.90%)d 0.00(  0.09%)
                                            0.0002  0.0030  0.0024 -0.0002  0.0000
                                            0.0409  0.0017  0.0004  0.0001  0.1053
                                            0.0004  0.0011  0.0001 -0.9930 -0.0027
                                           -0.0141  0.0012 -0.0031  0.0268  0.0143
                                            0.0007  0.0033
   395. (0.05731) BD*( 1) C  12 -Cl  16  
                ( 54.09%)   0.7355* C  12 s( 21.78%)p 3.58( 78.04%)d 0.01(  0.19%)
                                           -0.0001  0.4665 -0.0022 -0.0130 -0.0006
                                            0.5014 -0.0038  0.0006 -0.0093 -0.7247
                                            0.0019 -0.0030  0.0141 -0.0584 -0.0005
                                           -0.0000  0.0010 -0.0350 -0.0028  0.0042
                                           -0.0112 -0.0221
                ( 45.91%)  -0.6776*Cl  16 s( 19.42%)p 4.12( 80.08%)d 0.03(  0.50%)
                                            0.0000  0.0001  0.4388  0.0400  0.0043
                                            0.0000 -0.0000 -0.0000 -0.5154  0.0285
                                            0.0067  0.0003  0.0000  0.0001  0.7275
                                           -0.0427 -0.0099 -0.0002 -0.0001  0.0000
                                            0.0561 -0.0032 -0.0006  0.0000 -0.0000
                                           -0.0581 -0.0044  0.0061 -0.0208 -0.0343
   396. (0.02247) BD*( 1) C  13 - C  14  
                ( 49.86%)   0.7061* C  13 s( 32.67%)p 2.06( 67.27%)d 0.00(  0.05%)
                                            0.0001 -0.5713 -0.0189 -0.0042  0.0005
                                           -0.8007  0.0067  0.0075  0.0015 -0.1710
                                            0.0463 -0.0061  0.0026 -0.0056  0.0048
                                           -0.0003  0.0005 -0.0101 -0.0004 -0.0006
                                           -0.0159  0.0130
                ( 50.14%)  -0.7081* C  14 s( 52.28%)p 0.91( 47.68%)d 0.00(  0.04%)
                                            0.0001 -0.7230  0.0074 -0.0024 -0.0008
                                            0.6750 -0.0302  0.0071  0.0012 -0.1411
                                            0.0148  0.0045  0.0004 -0.0074  0.0018
                                            0.0005 -0.0001 -0.0088 -0.0010 -0.0005
                                           -0.0139  0.0103
   397. (0.34228) BD*( 2) C  13 - C  14  
                ( 46.88%)   0.6847* C  13 s(  0.01%)p99.99( 99.92%)d 4.96(  0.06%)
                                           -0.0000 -0.0112 -0.0024 -0.0000 -0.0001
                                           -0.0121 -0.0003  0.0020  0.0001  0.1269
                                            0.0027  0.0014 -0.0003 -0.9913 -0.0052
                                           -0.0125  0.0018  0.0030 -0.0242  0.0069
                                            0.0010  0.0022
                ( 53.12%)  -0.7288* C  14 s(  0.00%)p 1.00( 99.91%)d 0.00(  0.09%)
                                            0.0001  0.0031  0.0021 -0.0011 -0.0001
                                            0.0195  0.0001  0.0003 -0.0001  0.1297
                                            0.0022 -0.0019 -0.0000 -0.9908 -0.0081
                                            0.0101  0.0010 -0.0028  0.0211  0.0207
                                            0.0024  0.0041
   398. (0.02284) BD*( 1) C  13 - H  17  
                ( 39.21%)   0.6262* C  13 s( 26.53%)p 2.77( 73.43%)d 0.00(  0.04%)
                                            0.0003 -0.5146  0.0215  0.0032  0.0014
                                            0.5121  0.0101 -0.0007  0.0000 -0.6813
                                           -0.0086 -0.0063 -0.0021 -0.0877  0.0001
                                           -0.0023 -0.0007  0.0160  0.0019 -0.0027
                                            0.0077  0.0081
                ( 60.79%)  -0.7797* H  17 s( 99.96%)p 0.00(  0.04%)
                                           -0.9998 -0.0021 -0.0009 -0.0089  0.0169
                                            0.0029
   399. (0.02101) BD*( 1) C  14 - C  15  
                ( 50.25%)   0.7089* C  14 s( 47.66%)p 1.10( 52.30%)d 0.00(  0.04%)
                                           -0.0002  0.6903 -0.0046 -0.0023 -0.0009
                                            0.7081 -0.0250  0.0001 -0.0021 -0.1443
                                            0.0023 -0.0108 -0.0023 -0.0028  0.0003
                                           -0.0011 -0.0002 -0.0186 -0.0017  0.0003
                                            0.0049 -0.0067
                ( 49.75%)  -0.7054* C  15 s( 48.83%)p 1.05( 51.13%)d 0.00(  0.04%)
                                           -0.0003  0.6988 -0.0060 -0.0029 -0.0007
                                            0.0359 -0.0051  0.0084 -0.0036  0.7091
                                           -0.0289 -0.0026 -0.0019  0.0788 -0.0029
                                           -0.0002 -0.0003 -0.0145 -0.0015  0.0027
                                           -0.0133 -0.0070
   400. (0.08075) BD*( 2) C  14 - C  15  
                ( 50.95%)   0.7138* C  14 s(  0.53%)p99.99( 99.37%)d 0.19(  0.10%)
                                           -0.0004 -0.0025  0.0729  0.0002 -0.0001
                                            0.2023  0.0710 -0.0124  0.0006  0.9643
                                            0.0250  0.0067  0.0032  0.1304  0.0036
                                            0.0005  0.0003 -0.0072 -0.0004 -0.0063
                                            0.0256  0.0156
                ( 49.05%)  -0.7003* C  15 s(  0.63%)p99.99( 99.25%)d 0.18(  0.11%)
                                            0.0004 -0.0037  0.0795  0.0032 -0.0000
                                            0.9928  0.0393 -0.0015  0.0030 -0.0482
                                            0.0374  0.0136 -0.0046  0.0360  0.0050
                                            0.0014 -0.0005  0.0077 -0.0005  0.0008
                                           -0.0284  0.0156


 NHO Directionality and "Bond Bending" (deviations from line of nuclear centers)

         [Thresholds for printing:  angular deviation  >  1.0 degree]
                                    hybrid p-character > 25.0%
                                    orbital occupancy  >  0.10e

                                Line of Centers        Hybrid 1              Hybrid 2
                                ---------------  -------------------   ------------------
                NBO               Theta   Phi    Theta   Phi    Dev    Theta   Phi    Dev
 ========================================================================================
     1. BD (   1) C   1 - C   2    92.7   60.5    92.3   61.9   1.4      --     --    --
     2. BD (   1) C   1 - C   4    86.4  301.1    86.6  297.3   3.8     93.9  123.3   2.2
     3. BD (   2) C   1 - C   4    86.4  301.1     3.4  109.4  89.8      3.8  119.7  89.8
     4. BD (   1) C   1 -Cl   9    91.1  177.4    91.1  179.9   2.5     88.9  355.9   1.5
     5. BD (   1) C   2 - C   3    89.6    0.1     --     --    --      90.2  182.9   2.8
     6. BD (   2) C   2 - C   3    89.6    0.1   175.9  277.6  89.9    174.9  278.4  90.3
     9. BD (   1) C   3 - H  19    94.7   65.2    94.2   62.7   2.5      --     --    --
    11. BD (   1) C   4 -Cl   8    88.6  238.3    88.1  239.3   1.1     91.2   57.2   1.2
    12. BD (   1) C   5 - C   6    93.3   61.4    93.3   59.2   2.1     86.8  243.6   2.3
    13. BD (   2) C   5 - C   6    93.3   61.4     5.4  112.8  90.0    175.1  289.6  90.1
    14. BD (   1) C   5 - O   7    84.2  298.0    84.9  298.8   1.0      --     --    --
    15. BD (   1) C   6 - C  10    88.9    6.4    88.7    4.0   2.4      --     --    --
    16. BD (   1) C  10 - C  11    94.8  310.5    94.9  309.0   1.5     85.3  129.2   1.3
    17. BD (   2) C  10 - C  11    94.8  310.5     6.4  267.8  90.1      6.9  263.9  89.9
    18. BD (   1) C  10 - C  13    84.0   64.4    84.3   66.2   1.8     97.1  248.2   3.9
    19. BD (   1) C  11 - C  12    88.1    6.8    88.0    9.3   2.5     92.1  185.6   1.2
    21. BD (   1) C  12 - C  15    84.4   66.9    84.8   60.6   6.3     96.0  267.5  20.5
    22. BD (   2) C  12 - C  15    84.4   66.9     5.5  255.5  89.9    173.5   68.1  90.9
    24. BD (   1) C  13 - C  14    89.3    7.7    90.0    9.3   1.7     89.5  169.5  18.3
    25. BD (   2) C  13 - C  14    89.3    7.7     7.4  274.5  89.7    172.4   81.3  91.4
    26. BD (   1) C  13 - H  17    83.6  123.3    84.1  126.8   3.5      --     --    --
    27. BD (   1) C  14 - C  15    94.2  308.1    90.3  347.2  39.2     83.6   87.0  41.0
    28. BD (   2) C  14 - C  15    94.2  308.1    82.6   75.3 127.4     87.7  359.9 127.8
    57. LP (   1) O   7             --     --     84.3  293.6   --       --     --    --
    58. LP (   2) O   7             --     --     90.3   26.6   --       --     --    --
    59. LP (   3) O   7             --     --      6.1  110.4   --       --     --    --
    61. LP (   2)Cl   8             --     --     93.4  148.9   --       --     --    --
    62. LP (   3)Cl   8             --     --    176.3  306.0   --       --     --    --
    64. LP (   2)Cl   9             --     --     93.8   87.1   --       --     --    --
    65. LP (   3)Cl   9             --     --      3.9  103.0   --       --     --    --
    67. LP (   2)Cl  16             --     --     93.7  216.1   --       --     --    --
    68. LP (   3)Cl  16             --     --      5.2  260.4   --       --     --    --
   375. BD*(   2) C   1 - C   4    86.4  301.1     3.4  109.4  89.8      3.8  119.7  89.8
   378. BD*(   2) C   2 - C   3    89.6    0.1   175.9  277.6  89.9    174.9  278.4  90.3
   385. BD*(   2) C   5 - C   6    93.3   61.4     5.4  112.8  90.0    175.1  289.6  90.1
   389. BD*(   2) C  10 - C  11    94.8  310.5     6.4  267.8  90.1      6.9  263.9  89.9
   394. BD*(   2) C  12 - C  15    84.4   66.9     5.5  255.5  89.9    173.5   68.1  90.9
   397. BD*(   2) C  13 - C  14    89.3    7.7     7.4  274.5  89.7    172.4   81.3  91.4


 Second Order Perturbation Theory Analysis of Fock Matrix in NBO Basis

     Threshold for printing:   0.50 kcal/mol
                                                                              E(2)  E(j)-E(i) F(i,j)
         Donor NBO (i)                     Acceptor NBO (j)                 kcal/mol   a.u.    a.u. 
 ===================================================================================================

 within unit  1
   1. BD (   1) C   1 - C   2        /103. RY*(   1) C   3                    0.91    1.88    0.037
   1. BD (   1) C   1 - C   2        /104. RY*(   2) C   3                    1.81    2.11    0.055
   1. BD (   1) C   1 - C   2        /120. RY*(   1) C   4                    1.41    1.86    0.046
   1. BD (   1) C   1 - C   2        /121. RY*(   2) C   4                    0.52    1.72    0.027
   1. BD (   1) C   1 - C   2        /210. RY*(   2)Cl   9                    0.67    1.46    0.028
   1. BD (   1) C   1 - C   2        /374. BD*(   1) C   1 - C   4            5.49    1.41    0.079
   1. BD (   1) C   1 - C   2        /377. BD*(   1) C   2 - C   3            4.01    1.45    0.068
   1. BD (   1) C   1 - C   2        /379. BD*(   1) C   2 - H  20            1.74    1.29    0.042
   1. BD (   1) C   1 - C   2        /381. BD*(   1) C   3 - H  19            2.03    1.31    0.046
   1. BD (   1) C   1 - C   2        /383. BD*(   1) C   4 -Cl   8            4.89    1.01    0.063
   2. BD (   1) C   1 - C   4        / 86. RY*(   1) C   2                    1.78    1.78    0.050
   2. BD (   1) C   1 - C   4        /137. RY*(   1) C   5                    0.59    1.88    0.030
   2. BD (   1) C   1 - C   4        /138. RY*(   2) C   5                    0.80    2.30    0.038
   2. BD (   1) C   1 - C   4        /140. RY*(   4) C   5                    0.97    3.06    0.049
   2. BD (   1) C   1 - C   4        /373. BD*(   1) C   1 - C   2            5.04    1.45    0.077
   2. BD (   1) C   1 - C   4        /379. BD*(   1) C   2 - H  20            2.63    1.30    0.052
   2. BD (   1) C   1 - C   4        /382. BD*(   1) C   4 - C   5            2.43    1.37    0.052
   2. BD (   1) C   1 - C   4        /386. BD*(   1) C   5 - O   7            1.77    1.43    0.045
   3. BD (   2) C   1 - C   4        / 88. RY*(   3) C   2                    2.12    0.80    0.039
   3. BD (   2) C   1 - C   4        /188. RY*(   1)Cl   8                    2.17    0.99    0.044
   3. BD (   2) C   1 - C   4        /209. RY*(   1)Cl   9                    2.01    1.00    0.042
   3. BD (   2) C   1 - C   4        /375. BD*(   2) C   1 - C   4            0.71    0.35    0.015
   3. BD (   2) C   1 - C   4        /378. BD*(   2) C   2 - C   3           17.13    0.38    0.076
   3. BD (   2) C   1 - C   4        /385. BD*(   2) C   5 - C   6           19.91    0.38    0.085
   4. BD (   1) C   1 -Cl   9        / 86. RY*(   1) C   2                    0.91    1.78    0.036
   4. BD (   1) C   1 -Cl   9        /120. RY*(   1) C   4                    0.84    1.87    0.035
   4. BD (   1) C   1 -Cl   9        /377. BD*(   1) C   2 - C   3            2.66    1.46    0.056
   4. BD (   1) C   1 -Cl   9        /382. BD*(   1) C   4 - C   5            2.09    1.38    0.048
   5. BD (   1) C   2 - C   3        / 70. RY*(   2) C   1                    1.85    1.76    0.051
   5. BD (   1) C   2 - C   3        /154. RY*(   1) C   6                    0.51    2.05    0.029
   5. BD (   1) C   2 - C   3        /155. RY*(   2) C   6                    1.73    2.10    0.054
   5. BD (   1) C   2 - C   3        /373. BD*(   1) C   1 - C   2            4.78    1.41    0.073
   5. BD (   1) C   2 - C   3        /376. BD*(   1) C   1 -Cl   9            5.92    0.98    0.068
   5. BD (   1) C   2 - C   3        /379. BD*(   1) C   2 - H  20            1.55    1.26    0.040
   5. BD (   1) C   2 - C   3        /380. BD*(   1) C   3 - C   6            3.52    1.37    0.062
   5. BD (   1) C   2 - C   3        /381. BD*(   1) C   3 - H  19            1.09    1.27    0.033
   5. BD (   1) C   2 - C   3        /387. BD*(   1) C   6 - C  10            3.27    1.24    0.057
   6. BD (   2) C   2 - C   3        / 72. RY*(   4) C   1                    0.97    1.70    0.039
   6. BD (   2) C   2 - C   3        /156. RY*(   3) C   6                    1.10    0.94    0.031
   6. BD (   2) C   2 - C   3        /375. BD*(   2) C   1 - C   4           34.58    0.33    0.099
   6. BD (   2) C   2 - C   3        /378. BD*(   2) C   2 - C   3            0.62    0.35    0.014
   6. BD (   2) C   2 - C   3        /385. BD*(   2) C   5 - C   6           13.60    0.35    0.066
   7. BD (   1) C   2 - H  20        / 69. RY*(   1) C   1                    1.04    1.47    0.035
   7. BD (   1) C   2 - H  20        /103. RY*(   1) C   3                    1.11    1.66    0.038
   7. BD (   1) C   2 - H  20        /373. BD*(   1) C   1 - C   2            1.40    1.23    0.037
   7. BD (   1) C   2 - H  20        /374. BD*(   1) C   1 - C   4            4.17    1.19    0.063
   7. BD (   1) C   2 - H  20        /377. BD*(   1) C   2 - C   3            1.38    1.23    0.037
   7. BD (   1) C   2 - H  20        /380. BD*(   1) C   3 - C   6            4.31    1.19    0.064
   7. BD (   1) C   2 - H  20        /381. BD*(   1) C   3 - H  19            0.62    1.09    0.023
   8. BD (   1) C   3 - C   6        / 87. RY*(   2) C   2                    2.51    1.82    0.061
   8. BD (   1) C   3 - C   6        /140. RY*(   4) C   5                    0.80    3.00    0.044
   8. BD (   1) C   3 - C   6        /230. RY*(   1) C  10                    1.70    1.97    0.052
   8. BD (   1) C   3 - C   6        /377. BD*(   1) C   2 - C   3            3.56    1.39    0.063
   8. BD (   1) C   3 - C   6        /379. BD*(   1) C   2 - H  20            2.44    1.24    0.049
   8. BD (   1) C   3 - C   6        /381. BD*(   1) C   3 - H  19            1.11    1.25    0.033
   8. BD (   1) C   3 - C   6        /384. BD*(   1) C   5 - C   6            2.22    1.32    0.049
   8. BD (   1) C   3 - C   6        /386. BD*(   1) C   5 - O   7            3.25    1.37    0.060
   8. BD (   1) C   3 - C   6        /387. BD*(   1) C   6 - C  10            2.00    1.22    0.044
   8. BD (   1) C   3 - C   6        /388. BD*(   1) C  10 - C  11            2.54    1.35    0.052
   9. BD (   1) C   3 - H  19        / 86. RY*(   1) C   2                    0.96    1.55    0.035
   9. BD (   1) C   3 - H  19        /155. RY*(   2) C   6                    1.61    1.92    0.050
   9. BD (   1) C   3 - H  19        /373. BD*(   1) C   1 - C   2            4.17    1.23    0.064
   9. BD (   1) C   3 - H  19        /377. BD*(   1) C   2 - C   3            0.70    1.24    0.026
   9. BD (   1) C   3 - H  19        /379. BD*(   1) C   2 - H  20            0.65    1.08    0.024
   9. BD (   1) C   3 - H  19        /380. BD*(   1) C   3 - C   6            0.78    1.19    0.027
   9. BD (   1) C   3 - H  19        /384. BD*(   1) C   5 - C   6            3.82    1.16    0.060
  10. BD (   1) C   4 - C   5        / 69. RY*(   1) C   1                    1.64    1.64    0.047
  10. BD (   1) C   4 - C   5        /154. RY*(   1) C   6                    1.26    2.04    0.045
  10. BD (   1) C   4 - C   5        /374. BD*(   1) C   1 - C   4            4.16    1.36    0.067
  10. BD (   1) C   4 - C   5        /376. BD*(   1) C   1 -Cl   9            5.80    0.96    0.067
  10. BD (   1) C   4 - C   5        /384. BD*(   1) C   5 - C   6            2.03    1.32    0.046
  10. BD (   1) C   4 - C   5        /386. BD*(   1) C   5 - O   7            1.36    1.37    0.039
  10. BD (   1) C   4 - C   5        /387. BD*(   1) C   6 - C  10            3.45    1.22    0.058
  11. BD (   1) C   4 -Cl   8        / 69. RY*(   1) C   1                    0.54    1.65    0.027
  11. BD (   1) C   4 -Cl   8        / 70. RY*(   2) C   1                    0.51    1.76    0.027
  11. BD (   1) C   4 -Cl   8        /137. RY*(   1) C   5                    0.78    1.83    0.034
  11. BD (   1) C   4 -Cl   8        /373. BD*(   1) C   1 - C   2            3.26    1.40    0.061
  11. BD (   1) C   4 -Cl   8        /384. BD*(   1) C   5 - C   6            2.22    1.33    0.049
  12. BD (   1) C   5 - C   6        /103. RY*(   1) C   3                    0.60    1.80    0.030
  12. BD (   1) C   5 - C   6        /104. RY*(   2) C   3                    0.58    2.03    0.031
  12. BD (   1) C   5 - C   6        /121. RY*(   2) C   4                    1.33    1.65    0.042
  12. BD (   1) C   5 - C   6        /172. RY*(   2) O   7                    0.54    1.59    0.026
  12. BD (   1) C   5 - C   6        /230. RY*(   1) C  10                    1.32    1.96    0.046
  12. BD (   1) C   5 - C   6        /380. BD*(   1) C   3 - C   6            3.08    1.33    0.057
  12. BD (   1) C   5 - C   6        /381. BD*(   1) C   3 - H  19            2.94    1.23    0.054
  12. BD (   1) C   5 - C   6        /382. BD*(   1) C   4 - C   5            2.27    1.29    0.049
  12. BD (   1) C   5 - C   6        /383. BD*(   1) C   4 -Cl   8            4.49    0.94    0.058
  12. BD (   1) C   5 - C   6        /386. BD*(   1) C   5 - O   7            1.54    1.35    0.041
  12. BD (   1) C   5 - C   6        /387. BD*(   1) C   6 - C  10            1.85    1.20    0.042
  12. BD (   1) C   5 - C   6        /390. BD*(   1) C  10 - C  13            2.10    1.31    0.047
  13. BD (   2) C   5 - C   6        /107. RY*(   5) C   3                    0.91    1.13    0.033
  13. BD (   2) C   5 - C   6        /171. RY*(   1) O   7                    1.28    0.87    0.034
  13. BD (   2) C   5 - C   6        /233. RY*(   4) C  10                    0.86    1.57    0.038
  13. BD (   2) C   5 - C   6        /375. BD*(   2) C   1 - C   4           21.80    0.28    0.071
  13. BD (   2) C   5 - C   6        /378. BD*(   2) C   2 - C   3           43.55    0.31    0.106
  13. BD (   2) C   5 - C   6        /385. BD*(   2) C   5 - C   6            2.26    0.31    0.024
  13. BD (   2) C   5 - C   6        /389. BD*(   2) C  10 - C  11           19.99    0.30    0.072
  14. BD (   1) C   5 - O   7        /137. RY*(   1) C   5                    1.34    2.09    0.047
  14. BD (   1) C   5 - O   7        /374. BD*(   1) C   1 - C   4            1.60    1.62    0.046
  14. BD (   1) C   5 - O   7        /380. BD*(   1) C   3 - C   6            1.46    1.62    0.044
  14. BD (   1) C   5 - O   7        /382. BD*(   1) C   4 - C   5            1.73    1.58    0.047
  14. BD (   1) C   5 - O   7        /384. BD*(   1) C   5 - C   6            2.02    1.59    0.051
  15. BD (   1) C   6 - C  10        /103. RY*(   1) C   3                    1.21    1.77    0.042
  15. BD (   1) C   6 - C  10        /137. RY*(   1) C   5                    0.99    1.76    0.038
  15. BD (   1) C   6 - C  10        /247. RY*(   1) C  11                    0.81    1.67    0.033
  15. BD (   1) C   6 - C  10        /281. RY*(   1) C  13                    0.79    1.72    0.033
  15. BD (   1) C   6 - C  10        /377. BD*(   1) C   2 - C   3            2.43    1.34    0.051
  15. BD (   1) C   6 - C  10        /380. BD*(   1) C   3 - C   6            1.86    1.30    0.044
  15. BD (   1) C   6 - C  10        /382. BD*(   1) C   4 - C   5            1.55    1.26    0.040
  15. BD (   1) C   6 - C  10        /384. BD*(   1) C   5 - C   6            1.64    1.27    0.041
  15. BD (   1) C   6 - C  10        /388. BD*(   1) C  10 - C  11            2.32    1.30    0.049
  15. BD (   1) C   6 - C  10        /390. BD*(   1) C  10 - C  13            2.39    1.28    0.049
  15. BD (   1) C   6 - C  10        /391. BD*(   1) C  11 - C  12            2.53    1.28    0.051
  15. BD (   1) C   6 - C  10        /396. BD*(   1) C  13 - C  14            3.69    1.26    0.061
  16. BD (   1) C  10 - C  11        /154. RY*(   1) C   6                    1.61    2.06    0.052
  16. BD (   1) C  10 - C  11        /264. RY*(   1) C  12                    1.38    1.67    0.043
  16. BD (   1) C  10 - C  11        /281. RY*(   1) C  13                    0.69    1.80    0.032
  16. BD (   1) C  10 - C  11        /380. BD*(   1) C   3 - C   6            1.42    1.38    0.040
  16. BD (   1) C  10 - C  11        /387. BD*(   1) C   6 - C  10            2.28    1.25    0.048
  16. BD (   1) C  10 - C  11        /390. BD*(   1) C  10 - C  13            2.92    1.36    0.056
  16. BD (   1) C  10 - C  11        /391. BD*(   1) C  11 - C  12            3.91    1.36    0.065
  16. BD (   1) C  10 - C  11        /392. BD*(   1) C  11 - H  18            1.73    1.29    0.042
  16. BD (   1) C  10 - C  11        /395. BD*(   1) C  12 -Cl  16            4.16    0.97    0.057
  16. BD (   1) C  10 - C  11        /398. BD*(   1) C  13 - H  17            3.25    1.26    0.057
  17. BD (   2) C  10 - C  11        /156. RY*(   3) C   6                    0.97    0.94    0.030
  17. BD (   2) C  10 - C  11        /268. RY*(   5) C  12                    0.67    1.86    0.035
  17. BD (   2) C  10 - C  11        /285. RY*(   5) C  13                    1.18    1.58    0.043
  17. BD (   2) C  10 - C  11        /385. BD*(   2) C   5 - C   6            8.74    0.35    0.051
  17. BD (   2) C  10 - C  11        /394. BD*(   2) C  12 - C  15           31.26    0.32    0.090
  17. BD (   2) C  10 - C  11        /397. BD*(   2) C  13 - C  14           28.51    0.34    0.088
  18. BD (   1) C  10 - C  13        /154. RY*(   1) C   6                    1.59    2.07    0.052
  18. BD (   1) C  10 - C  13        /230. RY*(   1) C  10                    0.50    2.02    0.029
  18. BD (   1) C  10 - C  13        /247. RY*(   1) C  11                    0.63    1.76    0.030
  18. BD (   1) C  10 - C  13        /248. RY*(   2) C  11                    0.96    1.78    0.037
  18. BD (   1) C  10 - C  13        /299. RY*(   2) C  14                    1.71    1.64    0.048
  18. BD (   1) C  10 - C  13        /384. BD*(   1) C   5 - C   6            1.58    1.36    0.041
  18. BD (   1) C  10 - C  13        /387. BD*(   1) C   6 - C  10            2.01    1.26    0.045
  18. BD (   1) C  10 - C  13        /388. BD*(   1) C  10 - C  11            2.79    1.39    0.056
  18. BD (   1) C  10 - C  13        /392. BD*(   1) C  11 - H  18            3.03    1.30    0.056
  18. BD (   1) C  10 - C  13        /396. BD*(   1) C  13 - C  14            5.80    1.35    0.080
  18. BD (   1) C  10 - C  13        /398. BD*(   1) C  13 - H  17            1.39    1.27    0.038
  18. BD (   1) C  10 - C  13        /399. BD*(   1) C  14 - C  15            1.96    1.25    0.044
  18. BD (   1) C  10 - C  13        /400. BD*(   2) C  14 - C  15            4.44    0.91    0.057
  19. BD (   1) C  11 - C  12        /230. RY*(   1) C  10                    2.02    2.04    0.058
  19. BD (   1) C  11 - C  12        /315. RY*(   1) C  15                    1.73    1.43    0.045
  19. BD (   1) C  11 - C  12        /387. BD*(   1) C   6 - C  10            2.91    1.29    0.055
  19. BD (   1) C  11 - C  12        /388. BD*(   1) C  10 - C  11            3.31    1.42    0.061
  19. BD (   1) C  11 - C  12        /392. BD*(   1) C  11 - H  18            1.27    1.33    0.037
  19. BD (   1) C  11 - C  12        /393. BD*(   1) C  12 - C  15            6.47    1.37    0.084
  19. BD (   1) C  11 - C  12        /399. BD*(   1) C  14 - C  15            1.74    1.27    0.042
  19. BD (   1) C  11 - C  12        /400. BD*(   2) C  14 - C  15            4.18    0.93    0.056
  20. BD (   1) C  11 - H  18        /231. RY*(   2) C  10                    1.78    1.76    0.050
  20. BD (   1) C  11 - H  18        /265. RY*(   2) C  12                    1.09    1.59    0.038
  20. BD (   1) C  11 - H  18        /388. BD*(   1) C  10 - C  11            1.29    1.18    0.035
  20. BD (   1) C  11 - H  18        /390. BD*(   1) C  10 - C  13            4.37    1.16    0.064
  20. BD (   1) C  11 - H  18        /391. BD*(   1) C  11 - C  12            0.79    1.17    0.027
  20. BD (   1) C  11 - H  18        /393. BD*(   1) C  12 - C  15            6.93    1.14    0.079
  20. BD (   1) C  11 - H  18        /395. BD*(   1) C  12 -Cl  16            0.82    0.77    0.023
  21. BD (   1) C  12 - C  15        /247. RY*(   1) C  11                    1.25    1.82    0.043
  21. BD (   1) C  12 - C  15        /248. RY*(   2) C  11                    0.59    1.83    0.029
  21. BD (   1) C  12 - C  15        /298. RY*(   1) C  14                    2.14    1.44    0.050
  21. BD (   1) C  12 - C  15        /299. RY*(   2) C  14                    0.82    1.70    0.033
  21. BD (   1) C  12 - C  15        /333. RY*(   2)Cl  16                    0.51    1.48    0.025
  21. BD (   1) C  12 - C  15        /391. BD*(   1) C  11 - C  12            1.96    1.43    0.047
  21. BD (   1) C  12 - C  15        /392. BD*(   1) C  11 - H  18            1.49    1.35    0.040
  21. BD (   1) C  12 - C  15        /396. BD*(   1) C  13 - C  14            0.86    1.41    0.031
  21. BD (   1) C  12 - C  15        /399. BD*(   1) C  14 - C  15            1.17    1.30    0.035
  21. BD (   1) C  12 - C  15        /400. BD*(   2) C  14 - C  15            4.43    0.96    0.059
  22. BD (   2) C  12 - C  15        /249. RY*(   3) C  11                    1.69    0.84    0.036
  22. BD (   2) C  12 - C  15        /301. RY*(   4) C  14                    1.25    0.95    0.033
  22. BD (   2) C  12 - C  15        /332. RY*(   1)Cl  16                    2.36    1.01    0.047
  22. BD (   2) C  12 - C  15        /389. BD*(   2) C  10 - C  11           24.61    0.39    0.088
  22. BD (   2) C  12 - C  15        /397. BD*(   2) C  13 - C  14           26.81    0.38    0.091
  23. BD (   1) C  12 -Cl  16        /247. RY*(   1) C  11                    0.94    1.81    0.037
  23. BD (   1) C  12 -Cl  16        /315. RY*(   1) C  15                    0.52    1.45    0.024
  23. BD (   1) C  12 -Cl  16        /388. BD*(   1) C  10 - C  11            2.60    1.43    0.055
  23. BD (   1) C  12 -Cl  16        /399. BD*(   1) C  14 - C  15            1.67    1.29    0.042
  24. BD (   1) C  13 - C  14        /230. RY*(   1) C  10                    0.75    2.04    0.035
  24. BD (   1) C  13 - C  14        /231. RY*(   2) C  10                    1.33    2.00    0.046
  24. BD (   1) C  13 - C  14        /316. RY*(   2) C  15                    2.50    1.52    0.055
  24. BD (   1) C  13 - C  14        /387. BD*(   1) C   6 - C  10            2.55    1.29    0.051
  24. BD (   1) C  13 - C  14        /390. BD*(   1) C  10 - C  13            1.48    1.40    0.041
  24. BD (   1) C  13 - C  14        /393. BD*(   1) C  12 - C  15            0.58    1.37    0.025
  24. BD (   1) C  13 - C  14        /398. BD*(   1) C  13 - H  17            1.40    1.29    0.038
  24. BD (   1) C  13 - C  14        /399. BD*(   1) C  14 - C  15            0.62    1.27    0.025
  24. BD (   1) C  13 - C  14        /400. BD*(   2) C  14 - C  15            5.12    0.93    0.063
  25. BD (   2) C  13 - C  14        /234. RY*(   5) C  10                    0.69    1.75    0.034
  25. BD (   2) C  13 - C  14        /317. RY*(   3) C  15                    0.70    0.95    0.025
  25. BD (   2) C  13 - C  14        /319. RY*(   5) C  15                    0.70    1.67    0.033
  25. BD (   2) C  13 - C  14        /389. BD*(   2) C  10 - C  11           25.02    0.37    0.087
  25. BD (   2) C  13 - C  14        /394. BD*(   2) C  12 - C  15           28.87    0.34    0.092
  26. BD (   1) C  13 - H  17        /231. RY*(   2) C  10                    1.69    1.79    0.049
  26. BD (   1) C  13 - H  17        /298. RY*(   1) C  14                    1.17    1.21    0.034
  26. BD (   1) C  13 - H  17        /388. BD*(   1) C  10 - C  11            4.01    1.21    0.062
  26. BD (   1) C  13 - H  17        /390. BD*(   1) C  10 - C  13            0.97    1.19    0.030
  26. BD (   1) C  13 - H  17        /399. BD*(   1) C  14 - C  15            3.70    1.06    0.056
  26. BD (   1) C  13 - H  17        /400. BD*(   2) C  14 - C  15            0.59    0.72    0.019
  27. BD (   1) C  14 - C  15        /264. RY*(   1) C  12                    1.97    1.68    0.051
  27. BD (   1) C  14 - C  15        /282. RY*(   2) C  13                    2.22    1.80    0.057
  27. BD (   1) C  14 - C  15        /390. BD*(   1) C  10 - C  13            0.61    1.37    0.026
  27. BD (   1) C  14 - C  15        /391. BD*(   1) C  11 - C  12            0.66    1.37    0.027
  27. BD (   1) C  14 - C  15        /395. BD*(   1) C  12 -Cl  16            2.16    0.97    0.041
  27. BD (   1) C  14 - C  15        /398. BD*(   1) C  13 - H  17            0.53    1.26    0.023
  28. BD (   2) C  14 - C  15        /265. RY*(   2) C  12                    1.86    1.39    0.047
  28. BD (   2) C  14 - C  15        /266. RY*(   3) C  12                    0.77    1.36    0.030
  28. BD (   2) C  14 - C  15        /281. RY*(   1) C  13                    3.35    1.40    0.063
  28. BD (   2) C  14 - C  15        /390. BD*(   1) C  10 - C  13            3.55    0.96    0.053
  28. BD (   2) C  14 - C  15        /391. BD*(   1) C  11 - C  12            3.59    0.96    0.053
  28. BD (   2) C  14 - C  15        /393. BD*(   1) C  12 - C  15            6.68    0.94    0.072
  28. BD (   2) C  14 - C  15        /395. BD*(   1) C  12 -Cl  16           16.12    0.56    0.086
  28. BD (   2) C  14 - C  15        /396. BD*(   1) C  13 - C  14            5.32    0.94    0.065
  28. BD (   2) C  14 - C  15        /398. BD*(   1) C  13 - H  17            8.02    0.86    0.076
  29. CR (   1) C   1                / 87. RY*(   2) C   2                    1.66   11.53    0.123
  29. CR (   1) C   1                /121. RY*(   2) C   4                    2.83   11.38    0.160
  29. CR (   1) C   1                /373. BD*(   1) C   1 - C   2            1.09   11.11    0.099
  29. CR (   1) C   1                /374. BD*(   1) C   1 - C   4            0.95   11.07    0.093
  29. CR (   1) C   1                /376. BD*(   1) C   1 -Cl   9            2.85   10.67    0.157
  29. CR (   1) C   1                /377. BD*(   1) C   2 - C   3            0.71   11.11    0.080
  29. CR (   1) C   1                /382. BD*(   1) C   4 - C   5            0.72   11.02    0.081
  29. CR (   1) C   1                /383. BD*(   1) C   4 -Cl   8            0.97   10.67    0.092
  30. CR (   1) C   2                / 69. RY*(   1) C   1                    2.59   11.26    0.153
  30. CR (   1) C   2                /104. RY*(   2) C   3                    1.19   11.68    0.105
  30. CR (   1) C   2                /373. BD*(   1) C   1 - C   2            0.52   11.02    0.068
  30. CR (   1) C   2                /374. BD*(   1) C   1 - C   4            0.97   10.98    0.093
  30. CR (   1) C   2                /376. BD*(   1) C   1 -Cl   9            1.01   10.58    0.093
  30. CR (   1) C   2                /380. BD*(   1) C   3 - C   6            0.91   10.98    0.090
  31. CR (   1) C   3                / 86. RY*(   1) C   2                    0.52   11.36    0.069
  31. CR (   1) C   3                / 87. RY*(   2) C   2                    0.92   11.46    0.092
  31. CR (   1) C   3                / 89. RY*(   4) C   2                    0.53   11.33    0.069
  31. CR (   1) C   3                /154. RY*(   1) C   6                    1.90   11.68    0.133
  31. CR (   1) C   3                /373. BD*(   1) C   1 - C   2            0.77   11.04    0.083
  31. CR (   1) C   3                /384. BD*(   1) C   5 - C   6            0.57   10.97    0.071
  31. CR (   1) C   3                /387. BD*(   1) C   6 - C  10            0.71   10.87    0.079
  32. CR (   1) C   4                / 69. RY*(   1) C   1                    0.70   11.34    0.080
  32. CR (   1) C   4                / 70. RY*(   2) C   1                    2.11   11.45    0.139
  32. CR (   1) C   4                /138. RY*(   2) C   5                    1.47   11.95    0.119
  32. CR (   1) C   4                /373. BD*(   1) C   1 - C   2            0.89   11.10    0.089
  32. CR (   1) C   4                /374. BD*(   1) C   1 - C   4            1.15   11.06    0.102
  32. CR (   1) C   4                /376. BD*(   1) C   1 -Cl   9            1.38   10.66    0.109
  32. CR (   1) C   4                /383. BD*(   1) C   4 -Cl   8            2.49   10.67    0.146
  32. CR (   1) C   4                /384. BD*(   1) C   5 - C   6            0.58   11.03    0.072
  32. CR (   1) C   4                /386. BD*(   1) C   5 - O   7            0.52   11.07    0.068
  33. CR (   1) C   5                /120. RY*(   1) C   4                    0.90   11.51    0.091
  33. CR (   1) C   5                /121. RY*(   2) C   4                    0.97   11.37    0.094
  33. CR (   1) C   5                /154. RY*(   1) C   6                    0.56   11.74    0.072
  33. CR (   1) C   5                /155. RY*(   2) C   6                    0.91   11.78    0.093
  33. CR (   1) C   5                /374. BD*(   1) C   1 - C   4            0.97   11.06    0.093
  33. CR (   1) C   5                /380. BD*(   1) C   3 - C   6            0.63   11.06    0.075
  33. CR (   1) C   5                /382. BD*(   1) C   4 - C   5            0.53   11.01    0.070
  33. CR (   1) C   5                /383. BD*(   1) C   4 -Cl   8            0.83   10.66    0.085
  33. CR (   1) C   5                /387. BD*(   1) C   6 - C  10            0.84   10.93    0.086
  34. CR (   1) C   6                /104. RY*(   2) C   3                    1.29   11.72    0.110
  34. CR (   1) C   6                /138. RY*(   2) C   5                    1.26   11.90    0.109
  34. CR (   1) C   6                /231. RY*(   2) C  10                    0.91   11.59    0.092
  34. CR (   1) C   6                /377. BD*(   1) C   2 - C   3            0.75   11.06    0.081
  34. CR (   1) C   6                /380. BD*(   1) C   3 - C   6            0.61   11.01    0.073
  34. CR (   1) C   6                /386. BD*(   1) C   5 - O   7            0.69   11.03    0.078
  34. CR (   1) C   6                /388. BD*(   1) C  10 - C  11            0.61   11.01    0.073
  34. CR (   1) C   6                /390. BD*(   1) C  10 - C  13            0.63   10.99    0.075
  35. CR (   1) O   7                /137. RY*(   1) C   5                    4.91   20.36    0.283
  35. CR (   1) O   7                /382. BD*(   1) C   4 - C   5            0.59   19.86    0.098
  35. CR (   1) O   7                /384. BD*(   1) C   5 - C   6            0.72   19.87    0.108
  37. CR (   2)Cl   8                /120. RY*(   1) C   4                    1.67   11.99    0.126
  37. CR (   2)Cl   8                /382. BD*(   1) C   4 - C   5            0.54   11.49    0.071
  42. CR (   2)Cl   9                / 69. RY*(   1) C   1                    0.73   11.83    0.083
  42. CR (   2)Cl   9                / 70. RY*(   2) C   1                    1.68   11.93    0.127
  42. CR (   2)Cl   9                /373. BD*(   1) C   1 - C   2            0.60   11.58    0.075
  42. CR (   2)Cl   9                /374. BD*(   1) C   1 - C   4            0.66   11.55    0.079
  46. CR (   1) C  10                /155. RY*(   2) C   6                    0.69   11.77    0.080
  46. CR (   1) C  10                /247. RY*(   1) C  11                    0.55   11.41    0.071
  46. CR (   1) C  10                /248. RY*(   2) C  11                    0.81   11.43    0.086
  46. CR (   1) C  10                /282. RY*(   2) C  13                    1.47   11.46    0.116
  46. CR (   1) C  10                /391. BD*(   1) C  11 - C  12            0.75   11.03    0.082
  46. CR (   1) C  10                /396. BD*(   1) C  13 - C  14            1.30   11.00    0.108
  47. CR (   1) C  11                /230. RY*(   1) C  10                    1.00   11.64    0.096
  47. CR (   1) C  11                /231. RY*(   2) C  10                    1.13   11.59    0.102
  47. CR (   1) C  11                /264. RY*(   1) C  12                    1.68   11.30    0.123
  47. CR (   1) C  11                /265. RY*(   2) C  12                    0.90   11.42    0.091
  47. CR (   1) C  11                /358. RY*(   1) H  18                    0.60   11.57    0.074
  47. CR (   1) C  11                /387. BD*(   1) C   6 - C  10            0.84   10.88    0.086
  47. CR (   1) C  11                /390. BD*(   1) C  10 - C  13            0.64   10.99    0.075
  47. CR (   1) C  11                /393. BD*(   1) C  12 - C  15            1.56   10.97    0.118
  47. CR (   1) C  11                /395. BD*(   1) C  12 -Cl  16            0.82   10.60    0.084
  48. CR (   1) C  12                /248. RY*(   2) C  11                    1.97   11.50    0.134
  48. CR (   1) C  12                /316. RY*(   2) C  15                    1.49   11.22    0.116
  48. CR (   1) C  12                /388. BD*(   1) C  10 - C  11            0.83   11.12    0.086
  48. CR (   1) C  12                /391. BD*(   1) C  11 - C  12            0.76   11.10    0.083
  48. CR (   1) C  12                /395. BD*(   1) C  12 -Cl  16            2.07   10.70    0.135
  48. CR (   1) C  12                /399. BD*(   1) C  14 - C  15            2.07   10.97    0.135
  48. CR (   1) C  12                /400. BD*(   2) C  14 - C  15            0.92   10.63    0.090
  49. CR (   1) C  13                /230. RY*(   1) C  10                    2.27   11.67    0.145
  49. CR (   1) C  13                /298. RY*(   1) C  14                    1.03   11.04    0.095
  49. CR (   1) C  13                /299. RY*(   2) C  14                    0.61   11.30    0.074
  49. CR (   1) C  13                /387. BD*(   1) C   6 - C  10            0.77   10.92    0.082
  49. CR (   1) C  13                /388. BD*(   1) C  10 - C  11            0.58   11.04    0.072
  49. CR (   1) C  13                /399. BD*(   1) C  14 - C  15            2.13   10.90    0.137
  49. CR (   1) C  13                /400. BD*(   2) C  14 - C  15            0.89   10.56    0.088
  50. CR (   1) C  14                /282. RY*(   2) C  13                    1.33   11.50    0.111
  50. CR (   1) C  14                /315. RY*(   1) C  15                    0.83   11.10    0.086
  50. CR (   1) C  14                /316. RY*(   2) C  15                    0.53   11.19    0.069
  50. CR (   1) C  14                /318. RY*(   4) C  15                    0.80   11.29    0.085
  50. CR (   1) C  14                /390. BD*(   1) C  10 - C  13            0.52   11.06    0.068
  50. CR (   1) C  14                /393. BD*(   1) C  12 - C  15            0.97   11.04    0.093
  50. CR (   1) C  14                /400. BD*(   2) C  14 - C  15            8.29   10.60    0.270
  51. CR (   1) C  15                /264. RY*(   1) C  12                    2.56   11.37    0.152
  51. CR (   1) C  15                /270. RY*(   7) C  12                    0.65   11.48    0.077
  51. CR (   1) C  15                /299. RY*(   2) C  14                    1.61   11.33    0.121
  51. CR (   1) C  15                /302. RY*(   5) C  14                    0.53   11.43    0.069
  51. CR (   1) C  15                /395. BD*(   1) C  12 -Cl  16            1.53   10.66    0.116
  51. CR (   1) C  15                /396. BD*(   1) C  13 - C  14            0.90   11.04    0.090
  51. CR (   1) C  15                /400. BD*(   2) C  14 - C  15            8.56   10.59    0.274
  53. CR (   2)Cl  16                /265. RY*(   2) C  12                    1.73   11.95    0.129
  53. CR (   2)Cl  16                /266. RY*(   3) C  12                    1.16   11.92    0.105
  53. CR (   2)Cl  16                /391. BD*(   1) C  11 - C  12            0.67   11.53    0.079
  53. CR (   2)Cl  16                /393. BD*(   1) C  12 - C  15            0.61   11.50    0.076
  57. LP (   1) O   7                /137. RY*(   1) C   5                   13.01    1.82    0.138
  57. LP (   1) O   7                /382. BD*(   1) C   4 - C   5            1.26    1.31    0.037
  57. LP (   1) O   7                /384. BD*(   1) C   5 - C   6            2.72    1.32    0.054
  57. LP (   1) O   7                /392. BD*(   1) C  11 - H  18            0.58    1.26    0.024
  58. LP (   2) O   7                /138. RY*(   2) C   5                    1.68    1.77    0.050
  58. LP (   2) O   7                /140. RY*(   4) C   5                    1.71    2.53    0.060
  58. LP (   2) O   7                /374. BD*(   1) C   1 - C   4            0.69    0.88    0.022
  58. LP (   2) O   7                /380. BD*(   1) C   3 - C   6            0.54    0.88    0.020
  58. LP (   2) O   7                /382. BD*(   1) C   4 - C   5           18.72    0.84    0.113
  58. LP (   2) O   7                /384. BD*(   1) C   5 - C   6           16.15    0.85    0.106
  58. LP (   2) O   7                /392. BD*(   1) C  11 - H  18            1.07    0.79    0.027
  59. LP (   3) O   7                /139. RY*(   3) C   5                    3.64    1.80    0.080
  59. LP (   3) O   7                /144. RY*(   8) C   5                    1.66    1.04    0.041
  59. LP (   3) O   7                /150. RY*(  14) C   5                    0.72    0.96    0.026
  59. LP (   3) O   7                /171. RY*(   1) O   7                    0.85    0.86    0.027
  59. LP (   3) O   7                /375. BD*(   2) C   1 - C   4            0.64    0.27    0.012
  59. LP (   3) O   7                /385. BD*(   2) C   5 - C   6          111.74    0.30    0.167
  60. LP (   1)Cl   8                /120. RY*(   1) C   4                    2.48    2.05    0.064
  60. LP (   1)Cl   8                /374. BD*(   1) C   1 - C   4            1.11    1.60    0.038
  60. LP (   1)Cl   8                /382. BD*(   1) C   4 - C   5            0.95    1.55    0.035
  61. LP (   2)Cl   8                /121. RY*(   2) C   4                    0.70    1.29    0.027
  61. LP (   2)Cl   8                /373. BD*(   1) C   1 - C   2            0.65    1.01    0.023
  61. LP (   2)Cl   8                /374. BD*(   1) C   1 - C   4            4.19    0.97    0.057
  61. LP (   2)Cl   8                /382. BD*(   1) C   4 - C   5            5.35    0.93    0.063
  62. LP (   3)Cl   8                /124. RY*(   5) C   4                    0.92    1.61    0.035
  62. LP (   3)Cl   8                /375. BD*(   2) C   1 - C   4           13.28    0.40    0.072
  63. LP (   1)Cl   9                / 69. RY*(   1) C   1                    1.21    1.90    0.043
  63. LP (   1)Cl   9                / 70. RY*(   2) C   1                    2.71    2.01    0.066
  63. LP (   1)Cl   9                /373. BD*(   1) C   1 - C   2            1.70    1.66    0.048
  63. LP (   1)Cl   9                /374. BD*(   1) C   1 - C   4            1.34    1.62    0.042
  64. LP (   2)Cl   9                / 69. RY*(   1) C   1                    0.66    1.28    0.026
  64. LP (   2)Cl   9                / 70. RY*(   2) C   1                    0.51    1.39    0.024
  64. LP (   2)Cl   9                /373. BD*(   1) C   1 - C   2            4.15    1.03    0.058
  64. LP (   2)Cl   9                /374. BD*(   1) C   1 - C   4            5.69    1.00    0.067
  64. LP (   2)Cl   9                /377. BD*(   1) C   2 - C   3            0.76    1.04    0.025
  65. LP (   3)Cl   9                / 71. RY*(   3) C   1                    0.99    1.64    0.037
  65. LP (   3)Cl   9                /375. BD*(   2) C   1 - C   4           17.34    0.42    0.084
  66. LP (   1)Cl  16                /265. RY*(   2) C  12                    2.83    2.04    0.068
  66. LP (   1)Cl  16                /266. RY*(   3) C  12                    1.14    2.01    0.043
  66. LP (   1)Cl  16                /391. BD*(   1) C  11 - C  12            1.79    1.61    0.048
  66. LP (   1)Cl  16                /393. BD*(   1) C  12 - C  15            1.54    1.58    0.044
  67. LP (   2)Cl  16                /264. RY*(   1) C  12                    1.29    1.29    0.037
  67. LP (   2)Cl  16                /388. BD*(   1) C  10 - C  11            0.54    1.00    0.021
  67. LP (   2)Cl  16                /391. BD*(   1) C  11 - C  12            4.34    0.99    0.059
  67. LP (   2)Cl  16                /393. BD*(   1) C  12 - C  15            5.95    0.96    0.068
  68. LP (   3)Cl  16                /267. RY*(   4) C  12                    1.09    1.59    0.038
  68. LP (   3)Cl  16                /394. BD*(   2) C  12 - C  15           14.89    0.42    0.078
 375. BD*(   2) C   1 - C   4        / 71. RY*(   3) C   1                    1.70    1.22    0.086
 375. BD*(   2) C   1 - C   4        / 82. RY*(  14) C   1                    0.56    0.47    0.031
 375. BD*(   2) C   1 - C   4        / 88. RY*(   3) C   2                    1.33    0.44    0.046
 375. BD*(   2) C   1 - C   4        /122. RY*(   3) C   4                    2.86    0.77    0.088
 375. BD*(   2) C   1 - C   4        /188. RY*(   1)Cl   8                    1.01    0.63    0.048
 375. BD*(   2) C   1 - C   4        /209. RY*(   1)Cl   9                    1.36    0.64    0.056
 375. BD*(   2) C   1 - C   4        /378. BD*(   2) C   2 - C   3          175.98    0.03    0.099
 375. BD*(   2) C   1 - C   4        /385. BD*(   2) C   5 - C   6          155.77    0.03    0.088
 378. BD*(   2) C   2 - C   3        / 88. RY*(   3) C   2                    3.94    0.41    0.081
 378. BD*(   2) C   2 - C   3        /105. RY*(   3) C   3                    0.65    1.53    0.063
 378. BD*(   2) C   2 - C   3        /106. RY*(   4) C   3                    0.96    0.77    0.055
 378. BD*(   2) C   2 - C   3        /107. RY*(   5) C   3                    1.02    0.82    0.058
 385. BD*(   2) C   5 - C   6        /139. RY*(   3) C   5                    1.03    1.50    0.070
 385. BD*(   2) C   5 - C   6        /144. RY*(   8) C   5                    1.29    0.74    0.055
 385. BD*(   2) C   5 - C   6        /156. RY*(   3) C   6                    0.74    0.58    0.037
 385. BD*(   2) C   5 - C   6        /171. RY*(   1) O   7                    1.76    0.56    0.056
 389. BD*(   2) C  10 - C  11        /236. RY*(   7) C  10                    1.60    1.04    0.088
 389. BD*(   2) C  10 - C  11        /249. RY*(   3) C  11                    2.60    0.45    0.073
 394. BD*(   2) C  12 - C  15        /249. RY*(   3) C  11                    0.60    0.48    0.033
 394. BD*(   2) C  12 - C  15        /267. RY*(   4) C  12                    1.59    1.16    0.084
 394. BD*(   2) C  12 - C  15        /301. RY*(   4) C  14                    0.52    0.59    0.034
 394. BD*(   2) C  12 - C  15        /317. RY*(   3) C  15                    4.62    0.60    0.103
 394. BD*(   2) C  12 - C  15        /332. RY*(   1)Cl  16                    1.07    0.65    0.051
 394. BD*(   2) C  12 - C  15        /389. BD*(   2) C  10 - C  11          145.97    0.03    0.092
 394. BD*(   2) C  12 - C  15        /397. BD*(   2) C  13 - C  14          311.60    0.02    0.104
 397. BD*(   2) C  13 - C  14        /284. RY*(   4) C  13                    2.25    0.87    0.096
 397. BD*(   2) C  13 - C  14        /301. RY*(   4) C  14                    2.52    0.57    0.082
 397. BD*(   2) C  13 - C  14        /389. BD*(   2) C  10 - C  11          312.94    0.01    0.091


 Natural Bond Orbitals (Summary):

                                                            Principal Delocalizations
           NBO                        Occupancy    Energy   (geminal,vicinal,remote)
 ====================================================================================
 Molecular unit  1  (C12H4OCl3)
     1. BD (   1) C   1 - C   2          1.97230    -0.69225  374(g),383(v),377(g),381(v)
                                                    104(v),379(g),120(v),103(v)
                                                    210(v),121(v)
     2. BD (   1) C   1 - C   4          1.98102    -0.70081  373(g),379(v),382(g),86(v)
                                                    386(v),140(v),138(v),137(v)
     3. BD (   2) C   1 - C   4          1.80159    -0.21177  385(v),378(v),188(v),88(v)
                                                    209(v),375(g)
     4. BD (   1) C   1 -Cl   9          1.98924    -0.70295  377(v),382(v),86(v),120(v)
     5. BD (   1) C   2 - C   3          1.96816    -0.65759  376(v),373(g),380(g),387(v)
                                                    70(v),155(v),379(g),381(g)
                                                    154(v)
     6. BD (   2) C   2 - C   3          1.74047    -0.18307  375(v),385(v),156(v),72(v)
                                                    378(g)
     7. BD (   1) C   2 - H  20          1.97753    -0.47377  380(v),374(v),373(g),377(g)
                                                    103(v),69(v),381(v)
     8. BD (   1) C   3 - C   6          1.97428    -0.63660  377(g),386(v),388(v),87(v)
                                                    379(v),384(g),387(g),230(v)
                                                    381(g),140(v)
     9. BD (   1) C   3 - H  19          1.97838    -0.47781  373(v),384(v),155(v),86(v)
                                                    380(g),377(g),379(v)
    10. BD (   1) C   4 - C   5          1.97148    -0.63998  376(v),374(g),387(v),384(g)
                                                    69(v),386(g),154(v)
    11. BD (   1) C   4 -Cl   8          1.98753    -0.64993  373(v),384(v),137(v),69(v)
                                                    70(v)
    12. BD (   1) C   5 - C   6          1.96791    -0.61809  383(v),380(g),381(v),382(g)
                                                    390(v),387(g),386(g),121(v)
                                                    230(v),103(v),104(v),172(v)
    13. BD (   2) C   5 - C   6          1.52335    -0.14080  378(v),375(v),389(v),385(g)
                                                    171(v),107(v),233(v)
    14. BD (   1) C   5 - O   7          1.99203    -0.90663  384(g),382(g),374(v),380(v)
                                                    137(g)
    15. BD (   1) C   6 - C  10          1.96371    -0.58286  396(v),391(v),377(v),390(g)
                                                    388(g),380(g),384(g),382(v)
                                                    103(v),137(v),247(v),281(v)
    16. BD (   1) C  10 - C  11          1.96980    -0.66608  395(v),391(g),398(v),390(g)
                                                    387(g),392(g),154(v),380(v)
                                                    264(v),281(v)
    17. BD (   2) C  10 - C  11          1.60861    -0.18293  394(v),397(v),385(v),285(v)
                                                    156(v),268(v)
    18. BD (   1) C  10 - C  13          1.95512    -0.67709  396(g),400(v),392(v),388(g)
                                                    387(g),399(v),299(v),154(v)
                                                    384(v),398(g),248(v),247(v)
    19. BD (   1) C  11 - C  12          1.96221    -0.70419  393(g),400(v),388(g),387(v)
                                                    230(v),399(v),315(v),392(g)
    20. BD (   1) C  11 - H  18          1.95872    -0.46889  393(v),390(v),231(v),388(g)
                                                    265(v),395(v),391(g)
    21. BD (   1) C  12 - C  15          1.97998    -0.73144  400(g),298(v),391(g),392(v)
                                                    247(v),399(g),396(v),299(v)
                                                    248(v),333(v)
    22. BD (   2) C  12 - C  15          1.70401    -0.22525  397(v),389(v),332(v),249(v)
                                                    301(v)
    23. BD (   1) C  12 -Cl  16          1.99082    -0.72096  388(v),399(v),247(v),315(v)
    24. BD (   1) C  13 - C  14          1.97924    -0.70305  400(g),387(v),316(v),390(g)
                                                    398(g),231(v),230(v),399(g)
                                                    393(v)
    25. BD (   2) C  13 - C  14          1.70317    -0.20657  394(v),389(v),317(v),319(v)
                                                    234(v)
    26. BD (   1) C  13 - H  17          1.98173    -0.49429  388(v),399(v),231(v),298(v)
                                                    390(g),400(v)
    27. BD (   1) C  14 - C  15          1.99066    -0.67252  282(v),395(v),264(v),391(v)
                                                    390(v),398(v)
    28. BD (   2) C  14 - C  15          1.89121    -0.26582  395(v),398(v),393(g),396(g)
                                                    391(v),390(v),281(v),265(v)
                                                    266(v)
    29. CR (   1) C   1                  1.99840   -10.35185  376(g),121(v),87(v),373(g)
                                                    383(v),374(g),382(v),377(v)
    30. CR (   1) C   2                  1.99903   -10.26468  69(v),104(v),376(v),374(v)
                                                    380(v),373(g)
    31. CR (   1) C   3                  1.99919   -10.28532  154(v),87(v),373(v),387(v)
                                                    384(v),89(v),86(v)
    32. CR (   1) C   4                  1.99846   -10.34477  383(g),70(v),138(v),376(v)
                                                    374(g),373(v),69(v),384(v)
                                                    386(v)
    33. CR (   1) C   5                  1.99888   -10.34164  374(v),121(v),155(v),120(v)
                                                    387(v),383(v),380(v),154(v)
                                                    382(g)
    34. CR (   1) C   6                  1.99899   -10.29864  104(v),138(v),231(v),377(v)
                                                    386(v),390(v),380(g),388(v)
    35. CR (   1) O   7                  1.99982   -19.18358  137(v),384(v),382(v)
    36. CR (   1)Cl   8                  2.00000  -101.10390   
    37. CR (   2)Cl   8                  1.99974   -10.81695  120(v),382(v)
    38. CR (   3)Cl   8                  1.99997    -7.40323   
    39. CR (   4)Cl   8                  1.99995    -7.40519   
    40. CR (   5)Cl   8                  1.99999    -7.40221   
    41. CR (   1)Cl   9                  2.00000  -101.12252   
    42. CR (   2)Cl   9                  1.99971   -10.82892  70(v),69(v),374(v),373(v)
    43. CR (   3)Cl   9                  1.99992    -7.42930   
    44. CR (   4)Cl   9                  1.99999    -7.42498   
    45. CR (   5)Cl   9                  1.99999    -7.42516   
    46. CR (   1) C  10                  1.99903   -10.32898  282(v),396(v),248(v),391(v)
                                                    155(v),247(v)
    47. CR (   1) C  11                  1.99895   -10.29803  264(v),393(v),231(v),230(v)
                                                    265(v),387(v),395(v),390(v)
                                                    358(v)
    48. CR (   1) C  12                  1.99848   -10.40419  395(g),399(v),248(v),316(v)
                                                    400(v),388(v),391(g)
    49. CR (   1) C  13                  1.99898   -10.33105  230(v),399(v),298(v),400(v)
                                                    387(v),299(v),388(v)
    50. CR (   1) C  14                  1.99834   -10.37087  400(g),282(v),393(v),315(v)
                                                    318(v),316(v),390(v)
    51. CR (   1) C  15                  1.99801   -10.36250  400(g),264(v),299(v),395(v)
                                                    396(v),270(v),302(v),391(v)
    52. CR (   1)Cl  16                  2.00000  -101.13918   
    53. CR (   2)Cl  16                  1.99970   -10.82905  265(v),266(v),391(v),393(v)
    54. CR (   3)Cl  16                  1.99997    -7.43633   
    55. CR (   4)Cl  16                  1.99994    -7.43772   
    56. CR (   5)Cl  16                  1.99999    -7.43498   
    57. LP (   1) O   7                  1.98007    -0.63912  137(v),384(v),382(v),392(r)
    58. LP (   2) O   7                  1.90079    -0.16635  382(v),384(v),140(v),138(v)
                                                    392(r),374(r),380(r)
    59. LP (   3) O   7                  1.60834    -0.12661  385(v),139(v),144(v),171(g)
                                                    150(v),375(r)
    60. LP (   1)Cl   8                  1.99448    -0.87900  120(v),374(v),382(v)
    61. LP (   2)Cl   8                  1.97128    -0.25471  382(v),374(v),121(v),373(r)
    62. LP (   3)Cl   8                  1.94364    -0.25291  375(v),124(v)
    63. LP (   1)Cl   9                  1.99271    -0.90295  70(v),373(v),374(v),69(v)
    64. LP (   2)Cl   9                  1.97255    -0.27953  374(v),373(v),377(r),69(v)
                                                    70(v)
    65. LP (   3)Cl   9                  1.93434    -0.27618  375(v),71(v)
    66. LP (   1)Cl  16                  1.99214    -0.91462  265(v),391(v),393(v),266(v)
    67. LP (   2)Cl  16                  1.97058    -0.28998  393(v),391(v),264(v),388(r)
    68. LP (   3)Cl  16                  1.93546    -0.28652  394(v),267(v)
    69. RY*(   1) C   1                  0.00758     1.00015   
    70. RY*(   2) C   1                  0.00644     1.10547   
    71. RY*(   3) C   1                  0.00225     1.36079   
    72. RY*(   4) C   1                  0.00146     1.51311   
    73. RY*(   5) C   1                  0.00092     1.33557   
    74. RY*(   6) C   1                  0.00076     1.52781   
    75. RY*(   7) C   1                  0.00054     2.03658   
    76. RY*(   8) C   1                  0.00023     1.12198   
    77. RY*(   9) C   1                  0.00012     3.50395   
    78. RY*(  10) C   1                  0.00010     0.89012   
    79. RY*(  11) C   1                  0.00010     4.05353   
    80. RY*(  12) C   1                  0.00004     2.26608   
    81. RY*(  13) C   1                  0.00004     0.94423   
    82. RY*(  14) C   1                  0.00002     0.61631   
    83. RY*(  15) C   1                  0.00000     2.85510   
    84. RY*(  16) C   1                  0.00001     2.20823   
    85. RY*(  17) C   1                  0.00001    21.08733   
    86. RY*(   1) C   2                  0.00599     1.07522   
    87. RY*(   2) C   2                  0.00298     1.17851   
    88. RY*(   3) C   2                  0.00270     0.58585   
    89. RY*(   4) C   2                  0.00097     1.04654   
    90. RY*(   5) C   2                  0.00053     1.76586   
    91. RY*(   6) C   2                  0.00036     1.59226   
    92. RY*(   7) C   2                  0.00024     0.77935   
    93. RY*(   8) C   2                  0.00018     1.76856   
    94. RY*(   9) C   2                  0.00011     3.00208   
    95. RY*(  10) C   2                  0.00005     2.44215   
    96. RY*(  11) C   2                  0.00003     1.03416   
    97. RY*(  12) C   2                  0.00004     2.21880   
    98. RY*(  13) C   2                  0.00001     2.79382   
    99. RY*(  14) C   2                  0.00001     2.02306   
   100. RY*(  15) C   2                  0.00001     1.49700   
   101. RY*(  16) C   2                  0.00000     2.95722   
   102. RY*(  17) C   2                  0.00000    22.00732   
   103. RY*(   1) C   3                  0.00505     1.18412   
   104. RY*(   2) C   3                  0.00229     1.41688   
   105. RY*(   3) C   3                  0.00122     1.69761   
   106. RY*(   4) C   3                  0.00059     0.94622   
   107. RY*(   5) C   3                  0.00048     0.98718   
   108. RY*(   6) C   3                  0.00028     0.82819   
   109. RY*(   7) C   3                  0.00023     0.77113   
   110. RY*(   8) C   3                  0.00013     1.00024   
   111. RY*(   9) C   3                  0.00014     1.02096   
   112. RY*(  10) C   3                  0.00009     3.70588   
   113. RY*(  11) C   3                  0.00006     2.78755   
   114. RY*(  12) C   3                  0.00004     3.41856   
   115. RY*(  13) C   3                  0.00001     2.47178   
   116. RY*(  14) C   3                  0.00001     1.72324   
   117. RY*(  15) C   3                  0.00001     2.48440   
   118. RY*(  16) C   3                  0.00000    20.90951   
   119. RY*(  17) C   3                  0.00000     2.95108   
   120. RY*(   1) C   4                  0.00645     1.17205   
   121. RY*(   2) C   4                  0.00612     1.03257   
   122. RY*(   3) C   4                  0.00278     0.90775   
   123. RY*(   4) C   4                  0.00133     1.05477   
   124. RY*(   5) C   4                  0.00118     1.35522   
   125. RY*(   6) C   4                  0.00067     2.14709   
   126. RY*(   7) C   4                  0.00037     1.70458   
   127. RY*(   8) C   4                  0.00032     1.94655   
   128. RY*(   9) C   4                  0.00023     2.78463   
   129. RY*(  10) C   4                  0.00010     2.44640   
   130. RY*(  11) C   4                  0.00007     0.61946   
   131. RY*(  12) C   4                  0.00005     2.59402   
   132. RY*(  13) C   4                  0.00005     1.42204   
   133. RY*(  14) C   4                  0.00002     1.10281   
   134. RY*(  15) C   4                  0.00003     2.12147   
   135. RY*(  16) C   4                  0.00000     2.93263   
   136. RY*(  17) C   4                  0.00000    22.43351   
   137. RY*(   1) C   5                  0.01342     1.17991   
   138. RY*(   2) C   5                  0.00698     1.60251   
   139. RY*(   3) C   5                  0.00587     1.67014   
   140. RY*(   4) C   5                  0.00233     2.36347   
   141. RY*(   5) C   5                  0.00120     1.48072   
   142. RY*(   6) C   5                  0.00054     1.61533   
   143. RY*(   7) C   5                  0.00049     1.38556   
   144. RY*(   8) C   5                  0.00031     0.91182   
   145. RY*(   9) C   5                  0.00017     1.65199   
   146. RY*(  10) C   5                  0.00011     3.24427   
   147. RY*(  11) C   5                  0.00008     2.65922   
   148. RY*(  12) C   5                  0.00005     2.49870   
   149. RY*(  13) C   5                  0.00005     2.16667   
   150. RY*(  14) C   5                  0.00004     0.83479   
   151. RY*(  15) C   5                  0.00002     5.19295   
   152. RY*(  16) C   5                  0.00000     2.92328   
   153. RY*(  17) C   5                  0.00000    16.76436   
   154. RY*(   1) C   6                  0.00624     1.39616   
   155. RY*(   2) C   6                  0.00484     1.43930   
   156. RY*(   3) C   6                  0.00288     0.75588   
   157. RY*(   4) C   6                  0.00061     1.10593   
   158. RY*(   5) C   6                  0.00049     1.41570   
   159. RY*(   6) C   6                  0.00028     1.80225   
   160. RY*(   7) C   6                  0.00024     1.94499   
   161. RY*(   8) C   6                  0.00019     2.70378   
   162. RY*(   9) C   6                  0.00015     1.79276   
   163. RY*(  10) C   6                  0.00010     1.34378   
   164. RY*(  11) C   6                  0.00006     3.16855   
   165. RY*(  12) C   6                  0.00007     3.70393   
   166. RY*(  13) C   6                  0.00005     1.02673   
   167. RY*(  14) C   6                  0.00005     2.00108   
   168. RY*(  15) C   6                  0.00003     4.05258   
   169. RY*(  16) C   6                  0.00000     2.98609   
   170. RY*(  17) C   6                  0.00001    19.26858   
   171. RY*(   1) O   7                  0.00273     0.72936   
   172. RY*(   2) O   7                  0.00243     0.97128   
   173. RY*(   3) O   7                  0.00081     1.16002   
   174. RY*(   4) O   7                  0.00035     0.97979   
   175. RY*(   5) O   7                  0.00017     1.39228   
   176. RY*(   6) O   7                  0.00006     1.91031   
   177. RY*(   7) O   7                  0.00003     5.21784   
   178. RY*(   8) O   7                  0.00002     1.91127   
   179. RY*(   9) O   7                  0.00003     1.24163   
   180. RY*(  10) O   7                  0.00000     4.97455   
   181. RY*(  11) O   7                  0.00000    49.79399   
   182. RY*(  12) O   7                  0.00000     5.28649   
   183. RY*(  13) O   7                  0.00000     3.90630   
   184. RY*(  14) O   7                  0.00001     3.15384   
   185. RY*(  15) O   7                  0.00000     3.23715   
   186. RY*(  16) O   7                  0.00001     2.88393   
   187. RY*(  17) O   7                  0.00000     3.21363   
   188. RY*(   1)Cl   8                  0.00453     0.77623   
   189. RY*(   2)Cl   8                  0.00216     0.74662   
   190. RY*(   3)Cl   8                  0.00132     0.84389   
   191. RY*(   4)Cl   8                  0.00043     0.61275   
   192. RY*(   5)Cl   8                  0.00019     1.05220   
   193. RY*(   6)Cl   8                  0.00017     0.50445   
   194. RY*(   7)Cl   8                  0.00013     0.57535   
   195. RY*(   8)Cl   8                  0.00013     1.46356   
   196. RY*(   9)Cl   8                  0.00005     0.99951   
   197. RY*(  10)Cl   8                  0.00002     0.95141   
   198. RY*(  11)Cl   8                  0.00001     3.41307   
   199. RY*(  12)Cl   8                  0.00001     1.06567   
   200. RY*(  13)Cl   8                  0.00002     1.46408   
   201. RY*(  14)Cl   8                  0.00000    25.25781   
   202. RY*(  15)Cl   8                  0.00000     3.16400   
   203. RY*(  16)Cl   8                  0.00000    25.20401   
   204. RY*(  17)Cl   8                  0.00000    18.12761   
   205. RY*(  18)Cl   8                  0.00000   207.75923   
   206. RY*(  19)Cl   8                  0.00000    24.99729   
   207. RY*(  20)Cl   8                  0.00000     3.16513   
   208. RY*(  21)Cl   8                  0.00001     1.08541   
   209. RY*(   1)Cl   9                  0.00382     0.78604   
   210. RY*(   2)Cl   9                  0.00257     0.76889   
   211. RY*(   3)Cl   9                  0.00097     0.68743   
   212. RY*(   4)Cl   9                  0.00047     0.71504   
   213. RY*(   5)Cl   9                  0.00020     0.44174   
   214. RY*(   6)Cl   9                  0.00020     0.70426   
   215. RY*(   7)Cl   9                  0.00006     0.76298   
   216. RY*(   8)Cl   9                  0.00007     1.03834   
   217. RY*(   9)Cl   9                  0.00004     1.70676   
   218. RY*(  10)Cl   9                  0.00001     1.02830   
   219. RY*(  11)Cl   9                  0.00001     3.70371   
   220. RY*(  12)Cl   9                  0.00002     0.80995   
   221. RY*(  13)Cl   9                  0.00000    18.23887   
   222. RY*(  14)Cl   9                  0.00000   207.65795   
   223. RY*(  15)Cl   9                  0.00000     3.98333   
   224. RY*(  16)Cl   9                  0.00000    24.34067   
   225. RY*(  17)Cl   9                  0.00000     1.11378   
   226. RY*(  18)Cl   9                  0.00001     4.59316   
   227. RY*(  19)Cl   9                  0.00000    24.09720   
   228. RY*(  20)Cl   9                  0.00000    24.74513   
   229. RY*(  21)Cl   9                  0.00000     0.93673   
   230. RY*(   1) C  10                  0.00661     1.33823   
   231. RY*(   2) C  10                  0.00615     1.29421   
   232. RY*(   3) C  10                  0.00130     0.86483   
   233. RY*(   4) C  10                  0.00109     1.42842   
   234. RY*(   5) C  10                  0.00062     1.54158   
   235. RY*(   6) C  10                  0.00044     1.01168   
   236. RY*(   7) C  10                  0.00034     1.20841   
   237. RY*(   8) C  10                  0.00022     2.07453   
   238. RY*(   9) C  10                  0.00017     1.83257   
   239. RY*(  10) C  10                  0.00008     2.73074   
   240. RY*(  11) C  10                  0.00008     5.10321   
   241. RY*(  12) C  10                  0.00006     1.12144   
   242. RY*(  13) C  10                  0.00005     3.16545   
   243. RY*(  14) C  10                  0.00003     3.28891   
   244. RY*(  15) C  10                  0.00002     1.31555   
   245. RY*(  16) C  10                  0.00000     2.91157   
   246. RY*(  17) C  10                  0.00000    19.03498   
   247. RY*(   1) C  11                  0.00528     1.08408   
   248. RY*(   2) C  11                  0.00329     1.09927   
   249. RY*(   3) C  11                  0.00189     0.61202   
   250. RY*(   4) C  11                  0.00123     0.79009   
   251. RY*(   5) C  11                  0.00058     1.56935   
   252. RY*(   6) C  11                  0.00039     0.94258   
   253. RY*(   7) C  11                  0.00035     1.06666   
   254. RY*(   8) C  11                  0.00029     1.16229   
   255. RY*(   9) C  11                  0.00016     2.67185   
   256. RY*(  10) C  11                  0.00012     2.74902   
   257. RY*(  11) C  11                  0.00010     3.24427   
   258. RY*(  12) C  11                  0.00007     1.87752   
   259. RY*(  13) C  11                  0.00005     1.91229   
   260. RY*(  14) C  11                  0.00004     1.60190   
   261. RY*(  15) C  11                  0.00000    22.17482   
   262. RY*(  16) C  11                  0.00000     2.95115   
   263. RY*(  17) C  11                  0.00001     2.60378   
   264. RY*(   1) C  12                  0.00726     1.00436   
   265. RY*(   2) C  12                  0.00656     1.12301   
   266. RY*(   3) C  12                  0.00293     1.09410   
   267. RY*(   4) C  12                  0.00251     1.30012   
   268. RY*(   5) C  12                  0.00105     1.68025   
   269. RY*(   6) C  12                  0.00070     2.29833   
   270. RY*(   7) C  12                  0.00043     1.12164   
   271. RY*(   8) C  12                  0.00024     1.96347   
   272. RY*(   9) C  12                  0.00011     0.97862   
   273. RY*(  10) C  12                  0.00007     0.79770   
   274. RY*(  11) C  12                  0.00006     2.11727   
   275. RY*(  12) C  12                  0.00004     3.21932   
   276. RY*(  13) C  12                  0.00001     2.90890   
   277. RY*(  14) C  12                  0.00001     2.87449   
   278. RY*(  15) C  12                  0.00000     2.68023   
   279. RY*(  16) C  12                  0.00001     0.75108   
   280. RY*(  17) C  12                  0.00000    20.68636   
   281. RY*(   1) C  13                  0.00673     1.13287   
   282. RY*(   2) C  13                  0.00305     1.12706   
   283. RY*(   3) C  13                  0.00145     0.98568   
   284. RY*(   4) C  13                  0.00087     1.02407   
   285. RY*(   5) C  13                  0.00070     1.39782   
   286. RY*(   6) C  13                  0.00031     1.03424   
   287. RY*(   7) C  13                  0.00017     1.20164   
   288. RY*(   8) C  13                  0.00015     1.34282   
   289. RY*(   9) C  13                  0.00012     1.79569   
   290. RY*(  10) C  13                  0.00010     3.37543   
   291. RY*(  11) C  13                  0.00004     1.13624   
   292. RY*(  12) C  13                  0.00001     1.68004   
   293. RY*(  13) C  13                  0.00002     3.12321   
   294. RY*(  14) C  13                  0.00000    21.08129   
   295. RY*(  15) C  13                  0.00000     2.91783   
   296. RY*(  16) C  13                  0.00001     2.92059   
   297. RY*(  17) C  13                  0.00001     2.28524   
   298. RY*(   1) C  14                  0.00455     0.71136   
   299. RY*(   2) C  14                  0.00251     0.96563   
   300. RY*(   3) C  14                  0.00089     1.78102   
   301. RY*(   4) C  14                  0.00048     0.72394   
   302. RY*(   5) C  14                  0.00040     1.06425   
   303. RY*(   6) C  14                  0.00027     1.38600   
   304. RY*(   7) C  14                  0.00007     1.20018   
   305. RY*(   8) C  14                  0.00006     1.99528   
   306. RY*(   9) C  14                  0.00002     2.27694   
   307. RY*(  10) C  14                  0.00003     1.38027   
   308. RY*(  11) C  14                  0.00003     1.32250   
   309. RY*(  12) C  14                  0.00001     2.46237   
   310. RY*(  13) C  14                  0.00001     2.82685   
   311. RY*(  14) C  14                  0.00000    22.30724   
   312. RY*(  15) C  14                  0.00000     1.13276   
   313. RY*(  16) C  14                  0.00000     2.46007   
   314. RY*(  17) C  14                  0.00001     1.78639   
   315. RY*(   1) C  15                  0.00414     0.72665   
   316. RY*(   2) C  15                  0.00326     0.81645   
   317. RY*(   3) C  15                  0.00141     0.74024   
   318. RY*(   4) C  15                  0.00099     0.91628   
   319. RY*(   5) C  15                  0.00071     1.46331   
   320. RY*(   6) C  15                  0.00032     1.09533   
   321. RY*(   7) C  15                  0.00026     0.77369   
   322. RY*(   8) C  15                  0.00018     1.64769   
   323. RY*(   9) C  15                  0.00006     2.95459   
   324. RY*(  10) C  15                  0.00005     1.24440   
   325. RY*(  11) C  15                  0.00002     2.33822   
   326. RY*(  12) C  15                  0.00001     1.34470   
   327. RY*(  13) C  15                  0.00001     2.75859   
   328. RY*(  14) C  15                  0.00001     1.45242   
   329. RY*(  15) C  15                  0.00000    22.69882   
   330. RY*(  16) C  15                  0.00000     2.88934   
   331. RY*(  17) C  15                  0.00000     1.99854   
   332. RY*(   1)Cl  16                  0.00383     0.78308   
   333. RY*(   2)Cl  16                  0.00221     0.74680   
   334. RY*(   3)Cl  16                  0.00176     0.70572   
   335. RY*(   4)Cl  16                  0.00020     0.64920   
   336. RY*(   5)Cl  16                  0.00015     1.65308   
   337. RY*(   6)Cl  16                  0.00006     1.30701   
   338. RY*(   7)Cl  16                  0.00006     0.79875   
   339. RY*(   8)Cl  16                  0.00004     0.97764   
   340. RY*(   9)Cl  16                  0.00001     0.71061   
   341. RY*(  10)Cl  16                  0.00001     0.84472   
   342. RY*(  11)Cl  16                  0.00000     2.88396   
   343. RY*(  12)Cl  16                  0.00000    25.16625   
   344. RY*(  13)Cl  16                  0.00000     2.88375   
   345. RY*(  14)Cl  16                  0.00000    25.10423   
   346. RY*(  15)Cl  16                  0.00000     2.99723   
   347. RY*(  16)Cl  16                  0.00000    25.22214   
   348. RY*(  17)Cl  16                  0.00001     1.10720   
   349. RY*(  18)Cl  16                  0.00000    18.10628   
   350. RY*(  19)Cl  16                  0.00000   207.62827   
   351. RY*(  20)Cl  16                  0.00001     1.07809   
   352. RY*(  21)Cl  16                  0.00000     1.00588   
   353. RY*(   1) H  17                  0.00085     1.04101   
   354. RY*(   2) H  17                  0.00019     2.22960   
   355. RY*(   3) H  17                  0.00011     1.75288   
   356. RY*(   4) H  17                  0.00006     2.47207   
   357. RY*(   5) H  17                  0.00006     2.17622   
   358. RY*(   1) H  18                  0.00161     1.27581   
   359. RY*(   2) H  18                  0.00023     1.99248   
   360. RY*(   3) H  18                  0.00012     2.11257   
   361. RY*(   4) H  18                  0.00008     1.81948   
   362. RY*(   5) H  18                  0.00005     2.60938   
   363. RY*(   1) H  19                  0.00111     1.08554   
   364. RY*(   2) H  19                  0.00022     2.08344   
   365. RY*(   3) H  19                  0.00017     1.79515   
   366. RY*(   4) H  19                  0.00009     2.16087   
   367. RY*(   5) H  19                  0.00003     2.64786   
   368. RY*(   1) H  20                  0.00100     0.98680   
   369. RY*(   2) H  20                  0.00023     2.22512   
   370. RY*(   3) H  20                  0.00021     1.76834   
   371. RY*(   4) H  20                  0.00010     2.13370   
   372. RY*(   5) H  20                  0.00002     2.62295   
   373. BD*(   1) C   1 - C   2          0.02812     0.75358   
   374. BD*(   1) C   1 - C   4          0.03843     0.71815   
   375. BD*(   2) C   1 - C   4          0.44418     0.14255  378(v),385(v),122(g),71(g)
                                                    209(v),88(v),188(v),82(g)
   376. BD*(   1) C   1 -Cl   9          0.03326     0.31941   
   377. BD*(   1) C   2 - C   3          0.01656     0.75828   
   378. BD*(   2) C   2 - C   3          0.39270     0.17155  385(v),375(v),88(g),107(g)
                                                    106(g),105(g)
   379. BD*(   1) C   2 - H  20          0.01416     0.60253   
   380. BD*(   1) C   3 - C   6          0.01841     0.71397   
   381. BD*(   1) C   3 - H  19          0.01358     0.61546   
   382. BD*(   1) C   4 - C   5          0.06058     0.67218   
   383. BD*(   1) C   4 -Cl   8          0.02468     0.32026   
   384. BD*(   1) C   5 - C   6          0.04947     0.68364   
   385. BD*(   2) C   5 - C   6          0.49690     0.17172  378(v),389(v),375(v),171(v)
                                                    144(g),139(g),156(g)
   386. BD*(   1) C   5 - O   7          0.01106     0.72893   
   387. BD*(   1) C   6 - C  10          0.02549     0.58462   
   388. BD*(   1) C  10 - C  11          0.02119     0.71328   
   389. BD*(   2) C  10 - C  11          0.34703     0.16390  397(v),385(v),394(v),249(g)
                                                    236(g)
   390. BD*(   1) C  10 - C  13          0.02677     0.69340   
   391. BD*(   1) C  11 - C  12          0.03275     0.69782   
   392. BD*(   1) C  11 - H  18          0.01502     0.62136   
   393. BD*(   1) C  12 - C  15          0.04247     0.67038   
   394. BD*(   2) C  12 - C  15          0.41646     0.13584  397(v),389(v),317(g),267(g)
                                                    332(v),249(v),301(v)
   395. BD*(   1) C  12 -Cl  16          0.05731     0.29906   
   396. BD*(   1) C  13 - C  14          0.02247     0.67452   
   397. BD*(   2) C  13 - C  14          0.34228     0.15240  389(v),394(v),301(g),284(g)
   398. BD*(   1) C  13 - H  17          0.02284     0.59057   
   399. BD*(   1) C  14 - C  15          0.02101     0.56829   
   400. BD*(   2) C  14 - C  15          0.08075     0.22986   
       -------------------------------
              Total Lewis  132.64406  ( 97.5324%)
        Valence non-Lewis    3.11593  (  2.2911%)
        Rydberg non-Lewis    0.24001  (  0.1765%)
       -------------------------------
            Total unit  1  136.00000  (100.0000%)
           Charge unit  1   -1.00000
 Leave Link  607 at Tue Jul  5 22:48:39 2022, MaxMem=   671088640 cpu:              11.1 elap:               2.3
 (Enter /gpfs/software/gaussian16/sse4/tar/g16/l701.exe)
 ... and contract with generalized density number  0.
 Compute integral first derivatives.
 Leave Link  701 at Tue Jul  5 22:49:23 2022, MaxMem=   671088640 cpu:               1.3 elap:              15.2
 (Enter /gpfs/software/gaussian16/sse4/tar/g16/l702.exe)
 L702 exits ... SP integral derivatives will be done elsewhere.
 Leave Link  702 at Tue Jul  5 22:50:53 2022, MaxMem=   671088640 cpu:               0.2 elap:              14.1
 (Enter /gpfs/software/gaussian16/sse4/tar/g16/l703.exe)
 Integral derivatives from FoFJK, PRISM(SPDF).
 Compute integral first derivatives, UseDBF=F ICtDFT=           0.
 Calling FoFJK, ICntrl=      2127 FMM=F ISym2X=0 I1Cent= 0 IOpClX= 0 NMat=1 NMatS=1 NMatT=0.
 FoFJK:  IHMeth= 1 ICntrl=    2127 DoSepK=F KAlg= 0 I1Cent=           0 FoldK=F
 IRaf=         0 NMat=       1 IRICut=       1 DoRegI=T DoRafI=F ISym2E= 0 IDoP0=0 IntGTp=1.
 FoFCou: FMM=F IPFlag=           0 FMFlag=      100000 FMFlg1=         800
         NFxFlg=           0 DoJE=F BraDBF=F KetDBF=F FulRan=T
         wScrn=  0.000000 ICntrl=      2127 IOpCl=  0 I1Cent=           0 NGrid=           0
         NMat0=    1 NMatS0=      1 NMatT0=    0 NMatD0=    1 NMtDS0=    0 NMtDT0=    0
 Symmetry not used in FoFCou.
 Leave Link  703 at Tue Jul  5 22:53:11 2022, MaxMem=   671088640 cpu:             239.7 elap:              48.0
 (Enter /gpfs/software/gaussian16/sse4/tar/g16/l716.exe)
 Dipole        = 1.75278789D-01 1.54868483D+00-1.95863670D-01
 ***** Axes restored to original set *****
 -------------------------------------------------------------------
 Center     Atomic                   Forces (Hartrees/Bohr)
 Number     Number              X              Y              Z
 -------------------------------------------------------------------
      1        6           0.012013940    0.012373446   -0.023592556
      2        6           0.015763046   -0.013351076    0.005733958
      3        6           0.000471481    0.009957738   -0.013701210
      4        6          -0.019974337   -0.005228518    0.021550476
      5        6           0.016973855    0.022562897   -0.043494336
      6        6           0.011006910   -0.024358638    0.021938683
      7        8          -0.004400697   -0.019129495    0.030953926
      8       17           0.011790987   -0.006855418   -0.001921021
      9       17          -0.006593489    0.003871817    0.000316856
     10        6          -0.003257111    0.016790443   -0.010224351
     11        6          -0.005515777    0.000880415    0.002002364
     12        6           0.010184927   -0.013564191    0.004044974
     13        6           0.009694249   -0.043113569    0.027828091
     14        6           0.038524343    0.111541477   -0.116283665
     15        6          -0.083678895   -0.066316331    0.107654976
     16       17           0.005667257    0.007732548   -0.009307599
     17        1          -0.006469484    0.004418792   -0.000650223
     18        1          -0.004434384   -0.001640681    0.001405732
     19        1           0.002582061    0.000879984   -0.002689364
     20        1          -0.000348883    0.002548361   -0.001565709
 -------------------------------------------------------------------
 Cartesian Forces:  Max     0.116283665 RMS     0.032186184
 Leave Link  716 at Tue Jul  5 22:54:11 2022, MaxMem=   671088640 cpu:               0.2 elap:               0.1
 (Enter /gpfs/software/gaussian16/sse4/tar/g16/l103.exe)

 GradGradGradGradGradGradGradGradGradGradGradGradGradGradGradGradGradGrad
 Berny optimization.
 FormGI is forming the generalized inverse of G from B-inverse, IUseBI=4.
 Internal  Forces:  Max     0.139433217 RMS     0.018295593
 Search for a local minimum.
 Step number   1 out of a maximum of  108
 All quantities printed in internal units (Hartrees-Bohrs-Radians)
 RMS Force = .18296D-01 SwitMx=.10000D-02 MixMth= 1
 Mixed Optimization -- RFO/linear search
 Second derivative matrix not updated -- first step.
 ITU=  0
     Eigenvalues ---    0.00255   0.01149   0.01342   0.01415   0.01533
     Eigenvalues ---    0.01741   0.01858   0.01913   0.01931   0.01947
     Eigenvalues ---    0.01966   0.02018   0.02079   0.02168   0.02169
     Eigenvalues ---    0.02197   0.02276   0.15999   0.16000   0.16000
     Eigenvalues ---    0.16000   0.22461   0.23296   0.23461   0.24468
     Eigenvalues ---    0.24996   0.24997   0.24998   0.25000   0.25000
     Eigenvalues ---    0.25000   0.25000   0.25000   0.28643   0.29072
     Eigenvalues ---    0.32031   0.32329   0.35319   0.35386   0.35488
     Eigenvalues ---    0.35633   0.36609   0.37360   0.40438   0.40939
     Eigenvalues ---    0.41587   0.43783   0.44088   0.44832   0.45638
     Eigenvalues ---    0.46175   0.47133   0.48140   0.72236
 RFO step:  Lambda=-7.15369601D-02 EMin= 2.55301397D-03
 Linear search not attempted -- first point.
 Maximum step size (   0.300) exceeded in Quadratic search.
    -- Step size scaled by   0.735
 Iteration  1 RMS(Cart)=  0.08944435 RMS(Int)=  0.00203040
 Iteration  2 RMS(Cart)=  0.00271365 RMS(Int)=  0.00018049
 Iteration  3 RMS(Cart)=  0.00000171 RMS(Int)=  0.00018048
 Iteration  4 RMS(Cart)=  0.00000000 RMS(Int)=  0.00018048
 ITry= 1 IFail=0 DXMaxC= 2.99D-01 DCOld= 1.00D+10 DXMaxT= 3.00D-01 DXLimC= 3.00D+00 Rises=F
 Variable       Old X    -DE/DX   Delta X   Delta X   Delta X     New X
                                 (Linear)    (Quad)   (Total)
    R1        2.60764   0.01599   0.00000   0.02166   0.02161   2.62924
    R2        2.65233  -0.01954   0.00000  -0.02708  -0.02713   2.62520
    R3        3.27786   0.00648   0.00000   0.01216   0.01216   3.29002
    R4        2.63204  -0.00723   0.00000  -0.00947  -0.00947   2.62257
    R5        2.05052  -0.00251   0.00000  -0.00433  -0.00433   2.04619
    R6        2.69396  -0.02460   0.00000  -0.03748  -0.03742   2.65654
    R7        2.04659  -0.00042   0.00000  -0.00072  -0.00072   2.04588
    R8        2.73658  -0.00463   0.00000  -0.00787  -0.00788   2.72871
    R9        3.33552  -0.01146   0.00000  -0.02324  -0.02324   3.31228
   R10        2.74686  -0.01003   0.00000  -0.01739  -0.01733   2.72954
   R11        2.42395  -0.03640   0.00000  -0.03370  -0.03370   2.39026
   R12        2.90754  -0.04194   0.00000  -0.08609  -0.08609   2.82145
   R13        2.66949  -0.01095   0.00000  -0.01117  -0.01152   2.65797
   R14        2.67561  -0.00232   0.00000  -0.00068  -0.00067   2.67494
   R15        2.65662  -0.00903   0.00000  -0.01097  -0.01131   2.64531
   R16        2.05160  -0.00012   0.00000  -0.00021  -0.00021   2.05139
   R17        2.62840  -0.01636   0.00000  -0.02480  -0.02478   2.60362
   R18        3.27246   0.01335   0.00000   0.02485   0.02485   3.29731
   R19        2.65303  -0.02338   0.00000  -0.03472  -0.03437   2.61865
   R20        2.04889  -0.00054   0.00000  -0.00093  -0.00093   2.04796
   R21        2.62361  -0.13943   0.00000  -0.19148  -0.19114   2.43248
    A1        2.08574   0.00302   0.00000   0.00946   0.00934   2.09509
    A2        2.03829   0.00515   0.00000   0.01050   0.01056   2.04885
    A3        2.15915  -0.00817   0.00000  -0.01996  -0.01990   2.13925
    A4        2.08682  -0.00501   0.00000  -0.00989  -0.00995   2.07686
    A5        2.10831   0.00094   0.00000  -0.00002   0.00001   2.10832
    A6        2.08804   0.00407   0.00000   0.00991   0.00994   2.09798
    A7        2.16013  -0.00570   0.00000  -0.01398  -0.01393   2.14620
    A8        2.00433   0.00674   0.00000   0.01934   0.01931   2.02364
    A9        2.11872  -0.00105   0.00000  -0.00538  -0.00541   2.11331
   A10        2.14874  -0.00132   0.00000  -0.00253  -0.00258   2.14616
   A11        2.04666   0.01336   0.00000   0.03028   0.03031   2.07698
   A12        2.08778  -0.01204   0.00000  -0.02776  -0.02773   2.06005
   A13        2.03314  -0.00603   0.00000  -0.01552  -0.01547   2.01767
   A14        2.09476   0.00755   0.00000   0.01814   0.01810   2.11286
   A15        2.15522  -0.00150   0.00000  -0.00255  -0.00258   2.15264
   A16        2.05110   0.01506   0.00000   0.03263   0.03274   2.08384
   A17        2.05281   0.01559   0.00000   0.03652   0.03646   2.08928
   A18        2.17926  -0.03064   0.00000  -0.06913  -0.06919   2.11007
   A19        2.16253  -0.01409   0.00000  -0.04012  -0.03992   2.12262
   A20        2.12701   0.00267   0.00000  -0.00181  -0.00160   2.12542
   A21        1.99364   0.01142   0.00000   0.04195   0.04150   2.03514
   A22        2.15361  -0.01371   0.00000  -0.01971  -0.02047   2.13314
   A23        2.09828   0.00217   0.00000  -0.00502  -0.00465   2.09363
   A24        2.03128   0.01155   0.00000   0.02474   0.02512   2.05640
   A25        2.09330  -0.02052   0.00000  -0.04560  -0.04601   2.04729
   A26        2.06456   0.01023   0.00000   0.02273   0.02293   2.08749
   A27        2.12532   0.01029   0.00000   0.02288   0.02308   2.14840
   A28        2.14964  -0.03755   0.00000  -0.08938  -0.08912   2.06052
   A29        2.12063   0.01077   0.00000   0.01927   0.01913   2.13976
   A30        2.01286   0.02678   0.00000   0.07008   0.06994   2.08281
   A31        2.09849   0.03510   0.00000   0.06903   0.06989   2.16838
   A32        2.07719   0.02528   0.00000   0.04391   0.04431   2.12150
    D1        0.01006  -0.00048   0.00000  -0.00400  -0.00402   0.00604
    D2       -3.13893  -0.00039   0.00000  -0.00344  -0.00350   3.14075
    D3       -3.13200  -0.00018   0.00000  -0.00150  -0.00148  -3.13348
    D4        0.00219  -0.00009   0.00000  -0.00095  -0.00096   0.00123
    D5        0.02310  -0.00001   0.00000  -0.00018  -0.00018   0.02292
    D6       -3.11835  -0.00003   0.00000  -0.00026  -0.00027  -3.11862
    D7       -3.11799  -0.00034   0.00000  -0.00288  -0.00287  -3.12086
    D8        0.02375  -0.00035   0.00000  -0.00295  -0.00296   0.02080
    D9       -0.03170   0.00070   0.00000   0.00513   0.00509  -0.02661
   D10        3.10528   0.00018   0.00000   0.00099   0.00091   3.10619
   D11        3.11721   0.00063   0.00000   0.00462   0.00461   3.12182
   D12       -0.02899   0.00011   0.00000   0.00048   0.00043  -0.02856
   D13        0.01919  -0.00017   0.00000  -0.00123  -0.00120   0.01799
   D14       -3.11711  -0.00049   0.00000  -0.00470  -0.00483  -3.12194
   D15       -3.11750   0.00037   0.00000   0.00311   0.00312  -3.11437
   D16        0.02938   0.00005   0.00000  -0.00036  -0.00050   0.02888
   D17       -0.03414   0.00046   0.00000   0.00387   0.00385  -0.03029
   D18        3.09580   0.00121   0.00000   0.01031   0.01030   3.10609
   D19        3.10730   0.00048   0.00000   0.00396   0.00395   3.11124
   D20       -0.04595   0.00122   0.00000   0.01039   0.01039  -0.03556
   D21        0.01288  -0.00031   0.00000  -0.00294  -0.00297   0.00991
   D22       -3.13443   0.00020   0.00000   0.00119   0.00106  -3.13337
   D23       -3.11662  -0.00115   0.00000  -0.00977  -0.00973  -3.12635
   D24        0.01926  -0.00064   0.00000  -0.00564  -0.00570   0.01356
   D25       -2.94812  -0.00012   0.00000  -0.00129  -0.00125  -2.94937
   D26        0.19104   0.00076   0.00000   0.00669   0.00656   0.19760
   D27        0.19919  -0.00063   0.00000  -0.00541  -0.00528   0.19391
   D28       -2.94484   0.00025   0.00000   0.00257   0.00253  -2.94231
   D29       -3.12472  -0.00063   0.00000  -0.00331  -0.00330  -3.12802
   D30        0.00955  -0.00048   0.00000  -0.00335  -0.00336   0.00619
   D31        0.01914  -0.00145   0.00000  -0.01070  -0.01068   0.00846
   D32       -3.12978  -0.00129   0.00000  -0.01074  -0.01074  -3.14051
   D33       -3.13052  -0.00036   0.00000  -0.00152  -0.00157  -3.13209
   D34        0.02276   0.00023   0.00000   0.00218   0.00205   0.02481
   D35        0.00886   0.00041   0.00000   0.00564   0.00577   0.01463
   D36       -3.12104   0.00100   0.00000   0.00934   0.00938  -3.11166
   D37       -0.03082   0.00073   0.00000   0.00517   0.00516  -0.02566
   D38        3.10941   0.00110   0.00000   0.00743   0.00738   3.11679
   D39        3.11784   0.00061   0.00000   0.00531   0.00533   3.12317
   D40       -0.02512   0.00098   0.00000   0.00757   0.00754  -0.01757
   D41        0.01321   0.00111   0.00000   0.00653   0.00640   0.01962
   D42       -3.12697   0.00073   0.00000   0.00419   0.00411  -3.12286
   D43       -0.02545   0.00037   0.00000   0.00369   0.00363  -0.02182
   D44        3.10512  -0.00025   0.00000  -0.00004  -0.00013   3.10499
   D45        0.01361  -0.00098   0.00000  -0.00938  -0.00961   0.00400
         Item               Value     Threshold  Converged?
 Maximum Force            0.139433     0.000450     NO 
 RMS     Force            0.018296     0.000300     NO 
 Maximum Displacement     0.299170     0.001800     NO 
 RMS     Displacement     0.089815     0.001200     NO 
 Predicted change in Energy=-3.653276D-02
 Lowest energy point so far.  Saving SCF results.
 GradGradGradGradGradGradGradGradGradGradGradGradGradGradGradGradGradGrad

 Leave Link  103 at Tue Jul  5 22:54:11 2022, MaxMem=   671088640 cpu:               0.2 elap:               0.1
 (Enter /gpfs/software/gaussian16/sse4/tar/g16/l202.exe)
                          Input orientation:                          
 ---------------------------------------------------------------------
 Center     Atomic      Atomic             Coordinates (Angstroms)
 Number     Number       Type             X           Y           Z
 ---------------------------------------------------------------------
      1          6           0       -7.908886   -1.580126    6.769639
      2          6           0       -7.107955   -2.557175    7.352476
      3          6           0       -5.859880   -2.818722    6.804848
      4          6           0       -7.459356   -0.887878    5.652240
      5          6           0       -6.184487   -1.149028    5.026492
      6          6           0       -5.373026   -2.161122    5.661717
      7          8           0       -5.827327   -0.523005    3.987056
      8         17           0       -8.475796    0.361547    4.960838
      9         17           0       -9.461057   -1.277540    7.497860
     10          6           0       -4.028466   -2.517720    5.119326
     11          6           0       -3.403801   -1.740648    4.127209
     12          6           0       -2.150789   -2.072121    3.598407
     13          6           0       -3.320424   -3.656960    5.571545
     14          6           0       -2.072877   -3.909039    5.023516
     15          6           0       -1.523252   -3.186440    4.111005
     16         17           0       -1.455323   -1.080128    2.342695
     17          1           0       -3.722259   -4.338003    6.312619
     18          1           0       -3.898006   -0.854278    3.741813
     19          1           0       -5.264452   -3.563698    7.317259
     20          1           0       -7.445781   -3.103648    8.224079
 ---------------------------------------------------------------------
                    Distance matrix (angstroms):
                    1          2          3          4          5
     1  C    0.000000
     2  C    1.391335   0.000000
     3  C    2.394532   1.387802   0.000000
     4  C    1.389196   2.408493   2.759526   0.000000
     5  C    2.489570   2.871563   2.460853   1.443970   0.000000
     6  C    2.827655   2.454690   1.405778   2.444178   1.444408
     7  O    3.632239   4.135687   3.634738   2.359976   1.264869
     8  Cl   2.713530   4.013709   4.511928   1.752784   2.745222
     9  Cl   1.741005   2.682479   3.977937   2.750446   4.106103
    10  C    4.319753   3.804177   2.507122   3.835542   2.555457
    11  C    5.225322   4.978937   3.790028   4.415932   2.981767
    12  C    6.591999   6.237131   4.959438   5.813909   4.377470
    13  C    5.177128   4.327428   2.944914   4.980470   3.845733
    14  C    6.521639   5.709956   4.324734   6.207806   4.952071
    15  C    7.101049   6.487836   5.118432   6.549513   5.168779
    16  Cl   7.841958   7.696221   6.506430   6.858459   5.438060
    17  H    5.034143   3.964289   2.668320   5.128875   4.229215
    18  H    5.077573   5.122550   4.134026   4.041543   2.639180
    19  H    3.350742   2.100674   1.082631   3.840560   3.453218
    20  H    2.156613   1.082798   2.147204   3.394727   3.954234
                    6          7          8          9         10
     6  C    0.000000
     7  O    2.386274   0.000000
     8  Cl   4.059836   2.957206   0.000000
     9  Cl   4.567727   5.108723   3.177078   0.000000
    10  C    1.493048   2.914931   5.300381   6.058755   0.000000
    11  C    2.531671   2.715838   5.553313   6.947381   1.406536
    12  C    3.827268   4.008458   6.912645   8.323287   2.457117
    13  C    2.541425   4.314724   6.565000   6.861465   1.415519
    14  C    3.788602   5.160947   7.696701   8.223890   2.401932
    15  C    4.275131   5.063034   7.851643   8.838746   2.782085
    16  Cl   5.247176   4.704118   7.630212   9.523994   4.049372
    17  H    2.808473   4.939005   6.819765   6.610979   2.197986
    18  H    2.751283   1.972857   4.890850   6.725665   2.163701
    19  H    2.172517   4.544545   5.592226   4.782324   2.729953
    20  H    3.427881   5.218378   4.870036   2.814854   4.654121
                   11         12         13         14         15
    11  C    0.000000
    12  C    1.399838   0.000000
    13  C    2.401106   2.788016   0.000000
    14  C    2.697526   2.326215   1.385732   0.000000
    15  C    2.372139   1.377776   2.363131   1.287211   0.000000
    16  Cl   2.723480   1.744860   4.532564   3.946000   2.751016
    17  H    3.409353   3.869197   1.083736   2.136880   3.317956
    18  H    1.085551   2.134590   3.396549   3.782252   3.348842
    19  H    4.118489   5.074402   2.614472   3.945462   4.941555
    20  H    5.914365   7.106182   4.935652   6.305581   7.211142
                   16         17         18         19         20
    16  Cl   0.000000
    17  H    5.613648   0.000000
    18  H    2.824046   4.333160   0.000000
    19  H    6.739724   1.996800   4.689558   0.000000
    20  H    8.635444   4.363706   6.143052   2.406691   0.000000
 Stoichiometry    C12H4Cl3O(1-)
 Framework group  C1[X(C12H4Cl3O)]
 Deg. of freedom    54
 Full point group                 C1      NOp   1
 RotChk:  IX=0 Diff= 8.41D-03
 Largest Abelian subgroup         C1      NOp   1
 Largest concise Abelian subgroup C1      NOp   1
                         Standard orientation:                         
 ---------------------------------------------------------------------
 Center     Atomic      Atomic             Coordinates (Angstroms)
 Number     Number       Type             X           Y           Z
 ---------------------------------------------------------------------
      1          6           0       -2.880344    0.577958   -0.054969
      2          6           0       -2.253142    1.817830   -0.126735
      3          6           0       -0.866459    1.872017   -0.113813
      4          6           0       -2.120564   -0.581544    0.035335
      5          6           0       -0.677558   -0.573305    0.087466
      6          6           0       -0.057223    0.728190    0.000241
      7          8           0       -0.022778   -1.648778    0.207943
      8         17           0       -2.937962   -2.131129    0.089153
      9         17           0       -4.620941    0.557819   -0.086812
     10          6           0        1.428443    0.873077    0.031806
     11          6           0        2.280489   -0.239902   -0.084979
     12          6           0        3.674533   -0.120501   -0.041050
     13          6           0        2.051251    2.134713    0.186981
     14          6           0        3.436174    2.181474    0.194262
     15          6           0        4.196287    1.147709    0.091928
     16         17           0        4.666272   -1.551547   -0.155492
     17          1           0        1.488346    3.052209    0.312765
     18          1           0        1.860668   -1.233499   -0.207193
     19          1           0       -0.430085    2.858493   -0.206183
     20          1           0       -2.833292    2.729295   -0.198209
 ---------------------------------------------------------------------
 Rotational constants (GHZ):           0.8941621           0.1865409           0.1547092
 Leave Link  202 at Tue Jul  5 22:54:11 2022, MaxMem=   671088640 cpu:               0.1 elap:               0.0
 (Enter /gpfs/software/gaussian16/sse4/tar/g16/l301.exe)
 Standard basis: 6-311+G(d,p) (5D, 7F)
 Ernie: Thresh=  0.10000D-02 Tol=  0.10000D-05 Strict=F.
 There are   416 symmetry adapted cartesian basis functions of A   symmetry.
 There are   400 symmetry adapted basis functions of A   symmetry.
   400 basis functions,   659 primitive gaussians,   416 cartesian basis functions
    68 alpha electrons       68 beta electrons
       nuclear repulsion energy      1260.4381813354 Hartrees.
 IExCor= 4336 DFT=T Ex+Corr=M062X ExCW=0 ScaHFX=  0.540000
 ScaDFX=  1.000000  1.000000  1.000000  1.000000 ScalE2=  1.000000  1.000000
 IRadAn=      5 IRanWt=     -1 IRanGd=            0 ICorTp=0 IEmpDi=  4
 NAtoms=   20 NActive=   20 NUniq=   20 SFac= 1.00D+00 NAtFMM=   60 NAOKFM=F Big=F
 Integral buffers will be    131072 words long.
 Raffenetti 2 integral format.
 Two-electron integral symmetry is turned on.
 Leave Link  301 at Tue Jul  5 22:54:11 2022, MaxMem=   671088640 cpu:               0.4 elap:               0.1
 (Enter /gpfs/software/gaussian16/sse4/tar/g16/l302.exe)
 NPDir=0 NMtPBC=     1 NCelOv=     1 NCel=       1 NClECP=     1 NCelD=      1
         NCelK=      1 NCelE2=     1 NClLst=     1 CellRange=     0.0.
 One-electron integrals computed using PRISM.
 One-electron integral symmetry used in STVInt
 NBasis=   400 RedAO= T EigKep=  1.07D-06  NBF=   400
 NBsUse=   397 1.00D-06 EigRej=  5.51D-07 NBFU=   397
 Precomputing XC quadrature grid using
 IXCGrd= 4 IRadAn=           5 IRanWt=          -1 IRanGd=           0 AccXCQ= 0.00D+00.
 Generated NRdTot=       0 NPtTot=           0 NUsed=           0 NTot=          32
 NSgBfM=   408   408   408   408   408 MxSgAt=    20 MxSgA2=    20.
 Leave Link  302 at Tue Jul  5 22:54:12 2022, MaxMem=   671088640 cpu:               2.8 elap:               0.6
 (Enter /gpfs/software/gaussian16/sse4/tar/g16/l303.exe)
 DipDrv:  MaxL=1.
 Leave Link  303 at Tue Jul  5 22:54:12 2022, MaxMem=   671088640 cpu:               0.3 elap:               0.1
 (Enter /gpfs/software/gaussian16/sse4/tar/g16/l401.exe)
 Initial guess from the checkpoint file:  "checkpoint.chk"
 B after Tr=     0.000000    0.000000   -0.000000
         Rot=    0.999988    0.001405   -0.000563   -0.004561 Ang=   0.55 deg.
 Guess basis will be translated and rotated to current coordinates.
 JPrj=2 DoOrth=T DoCkMO=T.
 Generating alternative initial guess.
 ExpMin= 4.38D-02 ExpMax= 1.06D+05 ExpMxC= 3.62D+03 IAcc=2 IRadAn=         4 AccDes= 0.00D+00
 Harris functional with IExCor= 1009 and IRadAn=       4 diagonalized for initial guess.
 HarFok:  IExCor= 1009 AccDes= 0.00D+00 IRadAn=         4 IDoV= 1 UseB2=F ITyADJ=14
 ICtDFT=  3500011 ScaDFX=  1.000000  1.000000  1.000000  1.000000
 FoFCou: FMM=F IPFlag=           0 FMFlag=      100000 FMFlg1=           0
         NFxFlg=           0 DoJE=T BraDBF=F KetDBF=T FulRan=T
         wScrn=  0.000000 ICntrl=       500 IOpCl=  0 I1Cent=   200000004 NGrid=           0
         NMat0=    1 NMatS0=      1 NMatT0=    0 NMatD0=    1 NMtDS0=    0 NMtDT0=    0
 Petite list used in FoFCou.
 Harris En= -1914.51679042635    
 Leave Link  401 at Tue Jul  5 22:54:14 2022, MaxMem=   671088640 cpu:              12.2 elap:               2.5
 (Enter /gpfs/software/gaussian16/sse4/tar/g16/l502.exe)
 Integral symmetry usage will be decided dynamically.
 Closed shell SCF:
 Using DIIS extrapolation, IDIIS=  1040.
 NGot=   671088640 LenX=   670736251 LenY=   670562754
 Requested convergence on RMS density matrix=1.00D-08 within 128 cycles.
 Requested convergence on MAX density matrix=1.00D-06.
 Requested convergence on             energy=1.00D-06.
 No special actions if energy rises.
 Fock matrices will be formed incrementally for  20 cycles.

 Cycle   1  Pass 1  IDiag  1:
 FoFJK:  IHMeth= 1 ICntrl=       0 DoSepK=F KAlg= 0 I1Cent=           0 FoldK=F
 IRaf= 820000000 NMat=       1 IRICut=       1 DoRegI=T DoRafI=F ISym2E= 0 IDoP0=0 IntGTp=1.
 FoFCou: FMM=F IPFlag=           0 FMFlag=      100000 FMFlg1=           0
         NFxFlg=           0 DoJE=F BraDBF=F KetDBF=F FulRan=T
         wScrn=  0.000000 ICntrl=         0 IOpCl=  0 I1Cent=           0 NGrid=           0
         NMat0=    1 NMatS0=      1 NMatT0=    0 NMatD0=    1 NMtDS0=    0 NMtDT0=    0
 Symmetry not used in FoFCou.
 E= -1915.29574279268    
 DIIS: error= 5.22D-03 at cycle   1 NSaved=   1.
 NSaved= 1 IEnMin= 1 EnMin= -1915.29574279268     IErMin= 1 ErrMin= 5.22D-03
 ErrMax= 5.22D-03  0.00D+00 EMaxC= 1.00D-01 BMatC= 4.33D-02 BMatP= 4.33D-02
 IDIUse=3 WtCom= 9.48D-01 WtEn= 5.22D-02
 Coeff-Com:  0.100D+01
 Coeff-En:   0.100D+01
 Coeff:      0.100D+01
 Gap=     0.419 Goal=   None    Shift=    0.000
 GapD=    0.419 DampG=2.000 DampE=1.000 DampFc=2.0000 IDamp=-1.
 RMSDP=2.72D-02 MaxDP=2.27D+00              OVMax= 8.55D-02

 Cycle   2  Pass 1  IDiag  1:
 RMSU=  2.61D-02    CP:  1.06D+00
 E= -1915.36199622477     Delta-E=       -0.066253432098 Rises=F Damp=F
 DIIS: error= 2.10D-03 at cycle   2 NSaved=   2.
 NSaved= 2 IEnMin= 2 EnMin= -1915.36199622477     IErMin= 2 ErrMin= 2.10D-03
 ErrMax= 2.10D-03  0.00D+00 EMaxC= 1.00D-01 BMatC= 2.59D-03 BMatP= 4.33D-02
 IDIUse=3 WtCom= 9.79D-01 WtEn= 2.10D-02
 Coeff-Com:  0.326D-01 0.967D+00
 Coeff-En:   0.000D+00 0.100D+01
 Coeff:      0.319D-01 0.968D+00
 Gap=     0.144 Goal=   None    Shift=    0.000
 RMSDP=9.98D-03 MaxDP=8.05D-01 DE=-6.63D-02 OVMax= 2.58D-02

 Cycle   3  Pass 1  IDiag  1:
 RMSU=  7.80D-03    CP:  1.10D+00  1.10D+00
 E= -1915.36270880400     Delta-E=       -0.000712579229 Rises=F Damp=F
 DIIS: error= 2.45D-03 at cycle   3 NSaved=   3.
 NSaved= 3 IEnMin= 3 EnMin= -1915.36270880400     IErMin= 2 ErrMin= 2.10D-03
 ErrMax= 2.45D-03  0.00D+00 EMaxC= 1.00D-01 BMatC= 2.79D-03 BMatP= 2.59D-03
 IDIUse=3 WtCom= 9.75D-01 WtEn= 2.45D-02
 Coeff-Com: -0.366D-01 0.525D+00 0.512D+00
 Coeff-En:   0.000D+00 0.427D+00 0.573D+00
 Coeff:     -0.357D-01 0.522D+00 0.513D+00
 Gap=     0.136 Goal=   None    Shift=    0.000
 RMSDP=4.21D-03 MaxDP=2.91D-01 DE=-7.13D-04 OVMax= 1.40D-02

 Cycle   4  Pass 1  IDiag  1:
 RMSU=  2.45D-03    CP:  1.08D+00  1.11D+00  6.87D-01
 E= -1915.36534941485     Delta-E=       -0.002640610848 Rises=F Damp=F
 DIIS: error= 5.71D-04 at cycle   4 NSaved=   4.
 NSaved= 4 IEnMin= 4 EnMin= -1915.36534941485     IErMin= 4 ErrMin= 5.71D-04
 ErrMax= 5.71D-04  0.00D+00 EMaxC= 1.00D-01 BMatC= 1.58D-04 BMatP= 2.59D-03
 IDIUse=3 WtCom= 9.94D-01 WtEn= 5.71D-03
 Coeff-Com: -0.193D-01 0.186D+00 0.253D+00 0.580D+00
 Coeff-En:   0.000D+00 0.000D+00 0.000D+00 0.100D+01
 Coeff:     -0.192D-01 0.185D+00 0.252D+00 0.583D+00
 Gap=     0.137 Goal=   None    Shift=    0.000
 RMSDP=1.18D-03 MaxDP=9.46D-02 DE=-2.64D-03 OVMax= 5.88D-03

 Cycle   5  Pass 1  IDiag  1:
 RMSU=  7.51D-04    CP:  1.08D+00  1.11D+00  8.00D-01  9.61D-01
 E= -1915.36548208639     Delta-E=       -0.000132671544 Rises=F Damp=F
 DIIS: error= 2.77D-04 at cycle   5 NSaved=   5.
 NSaved= 5 IEnMin= 5 EnMin= -1915.36548208639     IErMin= 5 ErrMin= 2.77D-04
 ErrMax= 2.77D-04  0.00D+00 EMaxC= 1.00D-01 BMatC= 3.95D-05 BMatP= 1.58D-04
 IDIUse=3 WtCom= 9.97D-01 WtEn= 2.77D-03
 Coeff-Com: -0.428D-02 0.118D-01 0.550D-01 0.357D+00 0.580D+00
 Coeff-En:   0.000D+00 0.000D+00 0.000D+00 0.175D+00 0.825D+00
 Coeff:     -0.427D-02 0.118D-01 0.549D-01 0.357D+00 0.581D+00
 Gap=     0.138 Goal=   None    Shift=    0.000
 RMSDP=4.27D-04 MaxDP=2.08D-02 DE=-1.33D-04 OVMax= 2.94D-03

 Cycle   6  Pass 1  IDiag  1:
 RMSU=  3.13D-04    CP:  1.08D+00  1.11D+00  7.84D-01  1.02D+00  1.06D+00
 E= -1915.36552126644     Delta-E=       -0.000039180047 Rises=F Damp=F
 DIIS: error= 1.69D-04 at cycle   6 NSaved=   6.
 NSaved= 6 IEnMin= 6 EnMin= -1915.36552126644     IErMin= 6 ErrMin= 1.69D-04
 ErrMax= 1.69D-04  0.00D+00 EMaxC= 1.00D-01 BMatC= 6.70D-06 BMatP= 3.95D-05
 IDIUse=3 WtCom= 9.98D-01 WtEn= 1.69D-03
 Coeff-Com:  0.397D-03-0.232D-01-0.834D-02 0.119D+00 0.354D+00 0.558D+00
 Coeff-En:   0.000D+00 0.000D+00 0.000D+00 0.000D+00 0.735D-01 0.927D+00
 Coeff:      0.396D-03-0.232D-01-0.833D-02 0.119D+00 0.353D+00 0.559D+00
 Gap=     0.138 Goal=   None    Shift=    0.000
 RMSDP=1.72D-04 MaxDP=1.01D-02 DE=-3.92D-05 OVMax= 1.09D-03

 Cycle   7  Pass 1  IDiag  1:
 RMSU=  1.44D-04    CP:  1.08D+00  1.11D+00  7.82D-01  1.04D+00  1.02D+00
                    CP:  1.16D+00
 E= -1915.36552882954     Delta-E=       -0.000007563100 Rises=F Damp=F
 DIIS: error= 3.87D-05 at cycle   7 NSaved=   7.
 NSaved= 7 IEnMin= 7 EnMin= -1915.36552882954     IErMin= 7 ErrMin= 3.87D-05
 ErrMax= 3.87D-05  0.00D+00 EMaxC= 1.00D-01 BMatC= 6.04D-07 BMatP= 6.70D-06
 IDIUse=1 WtCom= 1.00D+00 WtEn= 0.00D+00
 Coeff-Com:  0.625D-03-0.132D-01-0.103D-01 0.217D-01 0.115D+00 0.282D+00
 Coeff-Com:  0.603D+00
 Coeff:      0.625D-03-0.132D-01-0.103D-01 0.217D-01 0.115D+00 0.282D+00
 Coeff:      0.603D+00
 Gap=     0.138 Goal=   None    Shift=    0.000
 RMSDP=6.07D-05 MaxDP=4.96D-03 DE=-7.56D-06 OVMax= 4.27D-04

 Cycle   8  Pass 1  IDiag  1:
 RMSU=  4.57D-05    CP:  1.08D+00  1.11D+00  7.86D-01  1.05D+00  1.03D+00
                    CP:  1.14D+00  9.69D-01
 E= -1915.36552964536     Delta-E=       -0.000000815819 Rises=F Damp=F
 DIIS: error= 1.74D-05 at cycle   8 NSaved=   8.
 NSaved= 8 IEnMin= 8 EnMin= -1915.36552964536     IErMin= 8 ErrMin= 1.74D-05
 ErrMax= 1.74D-05  0.00D+00 EMaxC= 1.00D-01 BMatC= 7.61D-08 BMatP= 6.04D-07
 IDIUse=1 WtCom= 1.00D+00 WtEn= 0.00D+00
 Coeff-Com:  0.256D-03-0.169D-02-0.342D-02-0.143D-01-0.218D-01 0.104D-01
 Coeff-Com:  0.241D+00 0.789D+00
 Coeff:      0.256D-03-0.169D-02-0.342D-02-0.143D-01-0.218D-01 0.104D-01
 Coeff:      0.241D+00 0.789D+00
 Gap=     0.138 Goal=   None    Shift=    0.000
 RMSDP=3.23D-05 MaxDP=3.35D-03 DE=-8.16D-07 OVMax= 2.86D-04

 Cycle   9  Pass 1  IDiag  1:
 RMSU=  1.48D-05    CP:  1.08D+00  1.11D+00  7.86D-01  1.05D+00  1.04D+00
                    CP:  1.17D+00  1.03D+00  1.25D+00
 E= -1915.36552982368     Delta-E=       -0.000000178316 Rises=F Damp=F
 DIIS: error= 5.17D-06 at cycle   9 NSaved=   9.
 NSaved= 9 IEnMin= 9 EnMin= -1915.36552982368     IErMin= 9 ErrMin= 5.17D-06
 ErrMax= 5.17D-06  0.00D+00 EMaxC= 1.00D-01 BMatC= 1.74D-08 BMatP= 7.61D-08
 IDIUse=1 WtCom= 1.00D+00 WtEn= 0.00D+00
 Coeff-Com:  0.280D-04 0.128D-02 0.272D-04-0.935D-02-0.295D-01-0.384D-01
 Coeff-Com:  0.928D-02 0.355D+00 0.711D+00
 Coeff:      0.280D-04 0.128D-02 0.272D-04-0.935D-02-0.295D-01-0.384D-01
 Coeff:      0.928D-02 0.355D+00 0.711D+00
 Gap=     0.138 Goal=   None    Shift=    0.000
 RMSDP=1.24D-05 MaxDP=9.15D-04 DE=-1.78D-07 OVMax= 1.48D-04

 Cycle  10  Pass 1  IDiag  1:
 RMSU=  5.87D-06    CP:  1.08D+00  1.11D+00  7.85D-01  1.05D+00  1.04D+00
                    CP:  1.19D+00  1.07D+00  1.26D+00  1.04D+00
 E= -1915.36552986480     Delta-E=       -0.000000041123 Rises=F Damp=F
 DIIS: error= 2.74D-06 at cycle  10 NSaved=  10.
 NSaved=10 IEnMin=10 EnMin= -1915.36552986480     IErMin=10 ErrMin= 2.74D-06
 ErrMax= 2.74D-06  0.00D+00 EMaxC= 1.00D-01 BMatC= 2.54D-09 BMatP= 1.74D-08
 IDIUse=1 WtCom= 1.00D+00 WtEn= 0.00D+00
 Coeff-Com: -0.382D-04 0.852D-03 0.673D-03-0.799D-03-0.826D-02-0.154D-01
 Coeff-Com: -0.396D-01-0.186D-01 0.267D+00 0.814D+00
 Coeff:     -0.382D-04 0.852D-03 0.673D-03-0.799D-03-0.826D-02-0.154D-01
 Coeff:     -0.396D-01-0.186D-01 0.267D+00 0.814D+00
 Gap=     0.138 Goal=   None    Shift=    0.000
 RMSDP=5.14D-06 MaxDP=3.81D-04 DE=-4.11D-08 OVMax= 8.03D-05

 Cycle  11  Pass 1  IDiag  1:
 RMSU=  2.68D-06    CP:  1.08D+00  1.11D+00  7.84D-01  1.05D+00  1.04D+00
                    CP:  1.19D+00  1.07D+00  1.29D+00  1.18D+00  1.24D+00
 E= -1915.36552987375     Delta-E=       -0.000000008952 Rises=F Damp=F
 DIIS: error= 9.24D-07 at cycle  11 NSaved=  11.
 NSaved=11 IEnMin=11 EnMin= -1915.36552987375     IErMin=11 ErrMin= 9.24D-07
 ErrMax= 9.24D-07  0.00D+00 EMaxC= 1.00D-01 BMatC= 3.89D-10 BMatP= 2.54D-09
 IDIUse=1 WtCom= 1.00D+00 WtEn= 0.00D+00
 Coeff-Com: -0.166D-04 0.125D-03 0.216D-03 0.968D-03 0.775D-03-0.383D-04
 Coeff-Com: -0.145D-01-0.546D-01-0.828D-03 0.276D+00 0.792D+00
 Coeff:     -0.166D-04 0.125D-03 0.216D-03 0.968D-03 0.775D-03-0.383D-04
 Coeff:     -0.145D-01-0.546D-01-0.828D-03 0.276D+00 0.792D+00
 Gap=     0.138 Goal=   None    Shift=    0.000
 RMSDP=3.06D-06 MaxDP=2.77D-04 DE=-8.95D-09 OVMax= 3.46D-05

 Cycle  12  Pass 1  IDiag  1:
 RMSU=  1.61D-06    CP:  1.08D+00  1.11D+00  7.84D-01  1.05D+00  1.04D+00
                    CP:  1.19D+00  1.07D+00  1.26D+00  1.22D+00  1.42D+00
                    CP:  9.43D-01
 E= -1915.36552987538     Delta-E=       -0.000000001626 Rises=F Damp=F
 DIIS: error= 6.62D-07 at cycle  12 NSaved=  12.
 NSaved=12 IEnMin=12 EnMin= -1915.36552987538     IErMin=12 ErrMin= 6.62D-07
 ErrMax= 6.62D-07  0.00D+00 EMaxC= 1.00D-01 BMatC= 1.25D-10 BMatP= 3.89D-10
 IDIUse=1 WtCom= 1.00D+00 WtEn= 0.00D+00
 Coeff-Com:  0.175D-05-0.171D-03-0.700D-04 0.777D-03 0.265D-02 0.417D-02
 Coeff-Com:  0.298D-02-0.221D-01-0.706D-01-0.856D-01 0.383D+00 0.785D+00
 Coeff:      0.175D-05-0.171D-03-0.700D-04 0.777D-03 0.265D-02 0.417D-02
 Coeff:      0.298D-02-0.221D-01-0.706D-01-0.856D-01 0.383D+00 0.785D+00
 Gap=     0.138 Goal=   None    Shift=    0.000
 RMSDP=1.17D-06 MaxDP=8.35D-05 DE=-1.63D-09 OVMax= 2.05D-05

 Cycle  13  Pass 1  IDiag  1:
 RMSU=  6.68D-07    CP:  1.08D+00  1.11D+00  7.84D-01  1.05D+00  1.04D+00
                    CP:  1.19D+00  1.07D+00  1.26D+00  1.24D+00  1.46D+00
                    CP:  1.18D+00  1.07D+00
 E= -1915.36552987584     Delta-E=       -0.000000000465 Rises=F Damp=F
 DIIS: error= 2.61D-07 at cycle  13 NSaved=  13.
 NSaved=13 IEnMin=13 EnMin= -1915.36552987584     IErMin=13 ErrMin= 2.61D-07
 ErrMax= 2.61D-07  0.00D+00 EMaxC= 1.00D-01 BMatC= 2.34D-11 BMatP= 1.25D-10
 IDIUse=1 WtCom= 1.00D+00 WtEn= 0.00D+00
 Coeff-Com:  0.421D-05-0.109D-03-0.744D-04 0.227D-03 0.119D-02 0.196D-02
 Coeff-Com:  0.346D-02-0.103D-02-0.309D-01-0.841D-01 0.367D-01 0.350D+00
 Coeff-Com:  0.722D+00
 Coeff:      0.421D-05-0.109D-03-0.744D-04 0.227D-03 0.119D-02 0.196D-02
 Coeff:      0.346D-02-0.103D-02-0.309D-01-0.841D-01 0.367D-01 0.350D+00
 Coeff:      0.722D+00
 Gap=     0.138 Goal=   None    Shift=    0.000
 RMSDP=6.60D-07 MaxDP=8.33D-05 DE=-4.65D-10 OVMax= 7.99D-06

 Cycle  14  Pass 1  IDiag  1:
 RMSU=  3.01D-07    CP:  1.08D+00  1.11D+00  7.84D-01  1.05D+00  1.04D+00
                    CP:  1.19D+00  1.07D+00  1.25D+00  1.24D+00  1.47D+00
                    CP:  1.18D+00  1.20D+00  7.87D-01
 E= -1915.36552987601     Delta-E=       -0.000000000164 Rises=F Damp=F
 DIIS: error= 1.21D-07 at cycle  14 NSaved=  14.
 NSaved=14 IEnMin=14 EnMin= -1915.36552987601     IErMin=14 ErrMin= 1.21D-07
 ErrMax= 1.21D-07  0.00D+00 EMaxC= 1.00D-01 BMatC= 6.93D-12 BMatP= 2.34D-11
 IDIUse=1 WtCom= 1.00D+00 WtEn= 0.00D+00
 Coeff-Com:  0.796D-06 0.670D-05-0.782D-05-0.139D-03-0.268D-03-0.457D-03
 Coeff-Com:  0.833D-03 0.702D-02 0.632D-02-0.172D-01-0.980D-01-0.558D-01
 Coeff-Com:  0.380D+00 0.777D+00
 Coeff:      0.796D-06 0.670D-05-0.782D-05-0.139D-03-0.268D-03-0.457D-03
 Coeff:      0.833D-03 0.702D-02 0.632D-02-0.172D-01-0.980D-01-0.558D-01
 Coeff:      0.380D+00 0.777D+00
 Gap=     0.138 Goal=   None    Shift=    0.000
 RMSDP=2.18D-07 MaxDP=1.13D-05 DE=-1.64D-10 OVMax= 4.21D-06

 Cycle  15  Pass 1  IDiag  1:
 RMSU=  1.01D-07    CP:  1.08D+00  1.11D+00  7.84D-01  1.05D+00  1.04D+00
                    CP:  1.19D+00  1.07D+00  1.25D+00  1.24D+00  1.47D+00
                    CP:  1.17D+00  1.25D+00  9.05D-01  1.21D+00
 E= -1915.36552987605     Delta-E=       -0.000000000047 Rises=F Damp=F
 DIIS: error= 4.62D-08 at cycle  15 NSaved=  15.
 NSaved=15 IEnMin=15 EnMin= -1915.36552987605     IErMin=15 ErrMin= 4.62D-08
 ErrMax= 4.62D-08  0.00D+00 EMaxC= 1.00D-01 BMatC= 6.11D-13 BMatP= 6.93D-12
 IDIUse=1 WtCom= 1.00D+00 WtEn= 0.00D+00
 Coeff-Com: -0.205D-06 0.146D-04 0.674D-05-0.651D-04-0.207D-03-0.358D-03
 Coeff-Com: -0.183D-03 0.142D-02 0.528D-02 0.925D-02-0.253D-01-0.702D-01
 Coeff-Com: -0.274D-01 0.211D+00 0.897D+00
 Coeff:     -0.205D-06 0.146D-04 0.674D-05-0.651D-04-0.207D-03-0.358D-03
 Coeff:     -0.183D-03 0.142D-02 0.528D-02 0.925D-02-0.253D-01-0.702D-01
 Coeff:     -0.274D-01 0.211D+00 0.897D+00
 Gap=     0.138 Goal=   None    Shift=    0.000
 RMSDP=7.37D-08 MaxDP=8.34D-06 DE=-4.73D-11 OVMax= 1.66D-06

 Cycle  16  Pass 1  IDiag  1:
 RMSU=  4.23D-08    CP:  1.08D+00  1.11D+00  7.84D-01  1.05D+00  1.04D+00
                    CP:  1.19D+00  1.07D+00  1.25D+00  1.24D+00  1.46D+00
                    CP:  1.17D+00  1.25D+00  9.07D-01  1.34D+00  1.01D+00
 E= -1915.36552987604     Delta-E=        0.000000000009 Rises=F Damp=F
 DIIS: error= 2.29D-08 at cycle  16 NSaved=  16.
 NSaved=16 IEnMin=15 EnMin= -1915.36552987605     IErMin=16 ErrMin= 2.29D-08
 ErrMax= 2.29D-08  0.00D+00 EMaxC= 1.00D-01 BMatC= 1.68D-13 BMatP= 6.11D-13
 IDIUse=1 WtCom= 1.00D+00 WtEn= 0.00D+00
 Coeff-Com: -0.224D-06 0.604D-05 0.447D-05-0.105D-04-0.556D-04-0.103D-03
 Coeff-Com: -0.200D-03-0.449D-03 0.141D-02 0.705D-02 0.403D-02-0.243D-01
 Coeff-Com: -0.766D-01-0.276D-01 0.418D+00 0.699D+00
 Coeff:     -0.224D-06 0.604D-05 0.447D-05-0.105D-04-0.556D-04-0.103D-03
 Coeff:     -0.200D-03-0.449D-03 0.141D-02 0.705D-02 0.403D-02-0.243D-01
 Coeff:     -0.766D-01-0.276D-01 0.418D+00 0.699D+00
 Gap=     0.138 Goal=   None    Shift=    0.000
 RMSDP=3.99D-08 MaxDP=2.30D-06 DE= 8.64D-12 OVMax= 5.88D-07

 Cycle  17  Pass 1  IDiag  1:
 RMSU=  1.62D-08    CP:  1.08D+00  1.11D+00  7.84D-01  1.05D+00  1.04D+00
                    CP:  1.19D+00  1.07D+00  1.25D+00  1.24D+00  1.46D+00
                    CP:  1.16D+00  1.25D+00  9.07D-01  1.37D+00  1.10D+00
                    CP:  1.13D+00
 E= -1915.36552987606     Delta-E=       -0.000000000016 Rises=F Damp=F
 DIIS: error= 9.85D-09 at cycle  17 NSaved=  17.
 NSaved=17 IEnMin=17 EnMin= -1915.36552987606     IErMin=17 ErrMin= 9.85D-09
 ErrMax= 9.85D-09  0.00D+00 EMaxC= 1.00D-01 BMatC= 2.30D-14 BMatP= 1.68D-13
 IDIUse=1 WtCom= 1.00D+00 WtEn= 0.00D+00
 Coeff-Com: -0.741D-07 0.651D-07 0.670D-06 0.628D-05 0.152D-04 0.198D-04
 Coeff-Com: -0.332D-04-0.349D-03-0.375D-03 0.723D-03 0.590D-02 0.414D-02
 Coeff-Com: -0.223D-01-0.516D-01-0.133D-01 0.272D+00 0.805D+00
 Coeff:     -0.741D-07 0.651D-07 0.670D-06 0.628D-05 0.152D-04 0.198D-04
 Coeff:     -0.332D-04-0.349D-03-0.375D-03 0.723D-03 0.590D-02 0.414D-02
 Coeff:     -0.223D-01-0.516D-01-0.133D-01 0.272D+00 0.805D+00
 Gap=     0.138 Goal=   None    Shift=    0.000
 RMSDP=2.85D-08 MaxDP=2.01D-06 DE=-1.59D-11 OVMax= 1.93D-07

 Cycle  18  Pass 1  IDiag  1:
 RMSU=  9.06D-09    CP:  1.08D+00  1.11D+00  7.84D-01  1.05D+00  1.04D+00
                    CP:  1.19D+00  1.07D+00  1.25D+00  1.24D+00  1.47D+00
                    CP:  1.17D+00  1.24D+00  8.92D-01  1.39D+00  1.16D+00
                    CP:  1.25D+00  1.36D+00
 E= -1915.36552987610     Delta-E=       -0.000000000037 Rises=F Damp=F
 DIIS: error= 3.49D-09 at cycle  18 NSaved=  18.
 NSaved=18 IEnMin=18 EnMin= -1915.36552987610     IErMin=18 ErrMin= 3.49D-09
 ErrMax= 3.49D-09  0.00D+00 EMaxC= 1.00D-01 BMatC= 3.09D-15 BMatP= 2.30D-14
 IDIUse=1 WtCom= 1.00D+00 WtEn= 0.00D+00
 Coeff-Com: -0.469D-08-0.801D-06-0.267D-06 0.445D-05 0.152D-04 0.231D-04
 Coeff-Com:  0.525D-05-0.114D-03-0.370D-03-0.585D-03 0.231D-02 0.507D-02
 Coeff-Com: -0.371D-03-0.210D-01-0.561D-01 0.378D-01 0.336D+00 0.697D+00
 Coeff:     -0.469D-08-0.801D-06-0.267D-06 0.445D-05 0.152D-04 0.231D-04
 Coeff:      0.525D-05-0.114D-03-0.370D-03-0.585D-03 0.231D-02 0.507D-02
 Coeff:     -0.371D-03-0.210D-01-0.561D-01 0.378D-01 0.336D+00 0.697D+00
 Gap=     0.138 Goal=   None    Shift=    0.000
 RMSDP=7.80D-09 MaxDP=7.04D-07 DE=-3.73D-11 OVMax= 6.90D-08

 SCF Done:  E(RM062X) =  -1915.36552988     A.U. after   18 cycles
            NFock= 18  Conv=0.78D-08     -V/T= 2.0027
 KE= 1.910242660139D+03 PE=-7.065477557095D+03 EE= 1.979431185744D+03
 Leave Link  502 at Tue Jul  5 23:01:01 2022, MaxMem=   671088640 cpu:            1981.5 elap:             406.8
 (Enter /gpfs/software/gaussian16/sse4/tar/g16/l701.exe)
 ... and contract with generalized density number  0.
 Compute integral first derivatives.
 Leave Link  701 at Tue Jul  5 23:01:02 2022, MaxMem=   671088640 cpu:               1.1 elap:               0.2
 (Enter /gpfs/software/gaussian16/sse4/tar/g16/l702.exe)
 L702 exits ... SP integral derivatives will be done elsewhere.
 Leave Link  702 at Tue Jul  5 23:01:02 2022, MaxMem=   671088640 cpu:               0.1 elap:               0.0
 (Enter /gpfs/software/gaussian16/sse4/tar/g16/l703.exe)
 Integral derivatives from FoFJK, PRISM(SPDF).
 Compute integral first derivatives, UseDBF=F ICtDFT=           0.
 Calling FoFJK, ICntrl=      2127 FMM=F ISym2X=0 I1Cent= 0 IOpClX= 0 NMat=1 NMatS=1 NMatT=0.
 FoFJK:  IHMeth= 1 ICntrl=    2127 DoSepK=F KAlg= 0 I1Cent=           0 FoldK=F
 IRaf=         0 NMat=       1 IRICut=       1 DoRegI=T DoRafI=F ISym2E= 0 IDoP0=0 IntGTp=1.
 FoFCou: FMM=F IPFlag=           0 FMFlag=      100000 FMFlg1=         800
         NFxFlg=           0 DoJE=F BraDBF=F KetDBF=F FulRan=T
         wScrn=  0.000000 ICntrl=      2127 IOpCl=  0 I1Cent=           0 NGrid=           0
         NMat0=    1 NMatS0=      1 NMatT0=    0 NMatD0=    1 NMtDS0=    0 NMtDT0=    0
 Symmetry not used in FoFCou.
 Leave Link  703 at Tue Jul  5 23:01:50 2022, MaxMem=   671088640 cpu:             243.5 elap:              48.7
 (Enter /gpfs/software/gaussian16/sse4/tar/g16/l716.exe)
 Dipole        = 5.04142496D-02 1.45734075D+00-1.75998058D-01
 ***** Axes restored to original set *****
 -------------------------------------------------------------------
 Center     Atomic                   Forces (Hartrees/Bohr)
 Number     Number              X              Y              Z
 -------------------------------------------------------------------
      1        6           0.009829356    0.003244029   -0.011326543
      2        6           0.005824465   -0.006501370    0.004183027
      3        6          -0.002646892    0.005474133   -0.005571942
      4        6          -0.015557135   -0.000166520    0.011718102
      5        6           0.009548641    0.012195316   -0.023583190
      6        6           0.006979006   -0.013745775    0.012022358
      7        8          -0.009869009   -0.004831590    0.014392374
      8       17           0.006069564   -0.003783342   -0.001105934
      9       17          -0.003970818    0.002076660    0.000654279
     10        6          -0.000158062    0.005035561   -0.003212141
     11        6           0.007705303    0.003788324   -0.006188159
     12        6           0.004720817   -0.001424880   -0.001538636
     13        6           0.002959788   -0.028646827    0.020677282
     14        6           0.009931811    0.052893766   -0.050208597
     15        6          -0.028362163   -0.031819244    0.044141052
     16       17           0.002323301    0.003541197   -0.003762203
     17        1          -0.004732123    0.003748414   -0.000765055
     18        1          -0.001586567   -0.003171064    0.001580741
     19        1           0.002026832    0.000185990   -0.001589954
     20        1          -0.001036113    0.001907221   -0.000516860
 -------------------------------------------------------------------
 Cartesian Forces:  Max     0.052893766 RMS     0.014756539
 Leave Link  716 at Tue Jul  5 23:01:50 2022, MaxMem=   671088640 cpu:               0.1 elap:               0.0
 (Enter /gpfs/software/gaussian16/sse4/tar/g16/l103.exe)

 GradGradGradGradGradGradGradGradGradGradGradGradGradGradGradGradGradGrad
 Berny optimization.
 Using GEDIIS/GDIIS optimizer.
 FormGI is forming the generalized inverse of G from B-inverse, IUseBI=4.
 Internal  Forces:  Max     0.054630561 RMS     0.007738797
 Search for a local minimum.
 Step number   2 out of a maximum of  108
 All quantities printed in internal units (Hartrees-Bohrs-Radians)
 RMS Force = .77388D-02 SwitMx=.10000D-02 MixMth= 1
 Mixed Optimization -- RFO/linear search
 Update second derivatives using D2CorX and points    1    2
 DE= -3.73D-02 DEPred=-3.65D-02 R= 1.02D+00
 TightC=F SS=  1.41D+00  RLast= 3.02D-01 DXNew= 5.0454D-01 9.0637D-01
 Trust test= 1.02D+00 RLast= 3.02D-01 DXMaxT set to 5.05D-01
 ITU=  1  0
 Use linear search instead of GDIIS.
     Eigenvalues ---    0.00255   0.01172   0.01365   0.01416   0.01534
     Eigenvalues ---    0.01751   0.01855   0.01914   0.01933   0.01951
     Eigenvalues ---    0.01967   0.02021   0.02079   0.02171   0.02173
     Eigenvalues ---    0.02197   0.02276   0.15660   0.15999   0.15999
     Eigenvalues ---    0.16003   0.19895   0.22547   0.23501   0.24456
     Eigenvalues ---    0.24779   0.24997   0.24998   0.25000   0.25000
     Eigenvalues ---    0.25000   0.25000   0.26967   0.29023   0.31054
     Eigenvalues ---    0.32005   0.32423   0.35279   0.35385   0.35481
     Eigenvalues ---    0.35633   0.36175   0.37354   0.40175   0.40619
     Eigenvalues ---    0.40996   0.43663   0.44096   0.44919   0.45633
     Eigenvalues ---    0.46462   0.48088   0.52715   0.71698
 RFO step:  Lambda=-1.10341025D-02 EMin= 2.55166896D-03
 Quartic linear search produced a step of  0.40225.
 Iteration  1 RMS(Cart)=  0.11443817 RMS(Int)=  0.00426393
 Iteration  2 RMS(Cart)=  0.00567612 RMS(Int)=  0.00035517
 Iteration  3 RMS(Cart)=  0.00001248 RMS(Int)=  0.00035497
 Iteration  4 RMS(Cart)=  0.00000000 RMS(Int)=  0.00035497
 ITry= 1 IFail=0 DXMaxC= 4.30D-01 DCOld= 1.00D+10 DXMaxT= 5.05D-01 DXLimC= 3.00D+00 Rises=F
 Variable       Old X    -DE/DX   Delta X   Delta X   Delta X     New X
                                 (Linear)    (Quad)   (Total)
    R1        2.62924   0.00407   0.00869   0.00000   0.00865   2.63790
    R2        2.62520  -0.01007  -0.01091  -0.01657  -0.02751   2.59769
    R3        3.29002   0.00417   0.00489   0.01032   0.01521   3.30523
    R4        2.62257  -0.00279  -0.00381  -0.00374  -0.00755   2.61502
    R5        2.04619  -0.00106  -0.00174  -0.00157  -0.00331   2.04288
    R6        2.65654  -0.00775  -0.01505  -0.00528  -0.02030   2.63623
    R7        2.04588   0.00023  -0.00029   0.00129   0.00101   2.04688
    R8        2.72871   0.00264  -0.00317   0.01416   0.01099   2.73970
    R9        3.31228  -0.00578  -0.00935  -0.01219  -0.02153   3.29075
   R10        2.72954   0.00832  -0.00697   0.04014   0.03321   2.76274
   R11        2.39026  -0.01700  -0.01355  -0.01756  -0.03112   2.35914
   R12        2.82145  -0.00769  -0.03463   0.01824  -0.01639   2.80506
   R13        2.65797   0.00754  -0.00463   0.03379   0.02866   2.68662
   R14        2.67494   0.00199  -0.00027   0.00939   0.00926   2.68420
   R15        2.64531  -0.00304  -0.00455  -0.00204  -0.00722   2.63809
   R16        2.05139  -0.00243  -0.00008  -0.00920  -0.00928   2.04211
   R17        2.60362  -0.00391  -0.00997  -0.00142  -0.01146   2.59216
   R18        3.29731   0.00565   0.01000   0.00878   0.01878   3.31608
   R19        2.61865  -0.00713  -0.01383  -0.00524  -0.01842   2.60023
   R20        2.04796  -0.00112  -0.00037  -0.00375  -0.00413   2.04384
   R21        2.43248  -0.05463  -0.07688  -0.06384  -0.14022   2.29226
    A1        2.09509   0.00275   0.00376   0.00722   0.01092   2.10600
    A2        2.04885   0.00150   0.00425   0.00149   0.00577   2.05462
    A3        2.13925  -0.00425  -0.00801  -0.00871  -0.01668   2.12257
    A4        2.07686  -0.00253  -0.00400  -0.01014  -0.01418   2.06269
    A5        2.10832  -0.00066   0.00000  -0.00629  -0.00626   2.10205
    A6        2.09798   0.00318   0.00400   0.01643   0.02045   2.11843
    A7        2.14620   0.00215  -0.00560   0.02230   0.01672   2.16292
    A8        2.02364   0.00155   0.00777  -0.00043   0.00731   2.03095
    A9        2.11331  -0.00371  -0.00218  -0.02191  -0.02411   2.08920
   A10        2.14616   0.00081  -0.00104   0.00668   0.00561   2.15177
   A11        2.07698   0.00674   0.01219   0.01527   0.02747   2.10444
   A12        2.06005  -0.00755  -0.01115  -0.02194  -0.03309   2.02696
   A13        2.01767  -0.00383  -0.00622  -0.00819  -0.01445   2.00322
   A14        2.11286  -0.00549   0.00728  -0.04254  -0.03537   2.07749
   A15        2.15264   0.00931  -0.00104   0.05059   0.04941   2.20205
   A16        2.08384   0.00066   0.01317  -0.01750  -0.00429   2.07955
   A17        2.08928  -0.00441   0.01467  -0.04882  -0.03423   2.05504
   A18        2.11007   0.00375  -0.02783   0.06629   0.03837   2.14844
   A19        2.12262   0.00621  -0.01606   0.05228   0.03629   2.15891
   A20        2.12542  -0.01013  -0.00064  -0.06105  -0.06159   2.06383
   A21        2.03514   0.00392   0.01670   0.00893   0.02502   2.06017
   A22        2.13314  -0.00332  -0.00823   0.00931  -0.00014   2.13300
   A23        2.09363  -0.00113  -0.00187  -0.01447  -0.01573   2.07790
   A24        2.05640   0.00445   0.01010   0.00518   0.01589   2.07228
   A25        2.04729  -0.01130  -0.01851  -0.02901  -0.04839   1.99890
   A26        2.08749   0.00542   0.00923   0.01329   0.02295   2.11044
   A27        2.14840   0.00589   0.00928   0.01572   0.02544   2.17384
   A28        2.06052  -0.02096  -0.03585  -0.05611  -0.09129   1.96923
   A29        2.13976   0.00437   0.00770   0.00019   0.00751   2.14727
   A30        2.08281   0.01658   0.02814   0.05576   0.08351   2.16631
   A31        2.16838   0.02236   0.02811   0.06179   0.09127   2.25965
   A32        2.12150   0.00932   0.01782   0.00560   0.02383   2.14533
    D1        0.00604  -0.00034  -0.00162  -0.00045  -0.00208   0.00397
    D2        3.14075  -0.00029  -0.00141   0.00104  -0.00048   3.14027
    D3       -3.13348  -0.00017  -0.00059  -0.00328  -0.00378  -3.13726
    D4        0.00123  -0.00012  -0.00039  -0.00179  -0.00218  -0.00095
    D5        0.02292  -0.00017  -0.00007  -0.00863  -0.00852   0.01440
    D6       -3.11862  -0.00026  -0.00011  -0.01343  -0.01341  -3.13203
    D7       -3.12086  -0.00034  -0.00115  -0.00564  -0.00672  -3.12758
    D8        0.02080  -0.00044  -0.00119  -0.01044  -0.01162   0.00918
    D9       -0.02661   0.00058   0.00205   0.01080   0.01274  -0.01387
   D10        3.10619   0.00014   0.00036   0.00498   0.00518   3.11137
   D11        3.12182   0.00054   0.00186   0.00941   0.01124   3.13306
   D12       -0.02856   0.00010   0.00017   0.00359   0.00367  -0.02489
   D13        0.01799  -0.00033  -0.00048  -0.01233  -0.01264   0.00535
   D14       -3.12194  -0.00029  -0.00194   0.00650   0.00433  -3.11761
   D15       -3.11437   0.00011   0.00126  -0.00634  -0.00500  -3.11937
   D16        0.02888   0.00015  -0.00020   0.01249   0.01197   0.04085
   D17       -0.03029   0.00046   0.00155   0.00706   0.00846  -0.02184
   D18        3.10609   0.00043   0.00414  -0.02070  -0.01604   3.09005
   D19        3.11124   0.00055   0.00159   0.01182   0.01315   3.12439
   D20       -0.03556   0.00052   0.00418  -0.01594  -0.01135  -0.04690
   D21        0.00991  -0.00018  -0.00120   0.00326   0.00194   0.01185
   D22       -3.13337  -0.00023   0.00043  -0.01592  -0.01606   3.13376
   D23       -3.12635  -0.00011  -0.00391   0.03204   0.02877  -3.09757
   D24        0.01356  -0.00015  -0.00229   0.01286   0.01077   0.02434
   D25       -2.94937   0.00114  -0.00050   0.11835   0.11758  -2.83179
   D26        0.19760   0.00106   0.00264   0.08333   0.08609   0.28369
   D27        0.19391   0.00119  -0.00212   0.13756   0.13531   0.32922
   D28       -2.94231   0.00110   0.00102   0.10254   0.10382  -2.83848
   D29       -3.12802  -0.00077  -0.00133  -0.02455  -0.02645   3.12872
   D30        0.00619  -0.00062  -0.00135  -0.02094  -0.02295  -0.01677
   D31        0.00846  -0.00073  -0.00430   0.00853   0.00472   0.01319
   D32       -3.14051  -0.00058  -0.00432   0.01214   0.00822  -3.13230
   D33       -3.13209   0.00002  -0.00063   0.01166   0.01072  -3.12137
   D34        0.02481   0.00055   0.00082   0.02340   0.02363   0.04844
   D35        0.01463  -0.00007   0.00232  -0.02184  -0.01902  -0.00439
   D36       -3.11166   0.00046   0.00377  -0.01009  -0.00610  -3.11776
   D37       -0.02566   0.00068   0.00208   0.00868   0.01061  -0.01505
   D38        3.11679   0.00079   0.00297   0.00604   0.00883   3.12561
   D39        3.12317   0.00055   0.00214   0.00523   0.00726   3.13042
   D40       -0.01757   0.00066   0.00303   0.00259   0.00547  -0.01210
   D41        0.01962   0.00031   0.00258  -0.01288  -0.01066   0.00896
   D42       -3.12286   0.00019   0.00165  -0.01014  -0.00880  -3.13166
   D43       -0.02182   0.00060   0.00146   0.01850   0.02006  -0.00176
   D44        3.10499  -0.00002  -0.00005   0.00669   0.00628   3.11126
   D45        0.00400  -0.00073  -0.00386  -0.00036  -0.00470  -0.00070
         Item               Value     Threshold  Converged?
 Maximum Force            0.054631     0.000450     NO 
 RMS     Force            0.007739     0.000300     NO 
 Maximum Displacement     0.429548     0.001800     NO 
 RMS     Displacement     0.115773     0.001200     NO 
 Predicted change in Energy=-1.210567D-02
 Lowest energy point so far.  Saving SCF results.
 GradGradGradGradGradGradGradGradGradGradGradGradGradGradGradGradGradGrad

 Leave Link  103 at Tue Jul  5 23:01:50 2022, MaxMem=   671088640 cpu:               0.1 elap:               0.1
 (Enter /gpfs/software/gaussian16/sse4/tar/g16/l202.exe)
                          Input orientation:                          
 ---------------------------------------------------------------------
 Center     Atomic      Atomic             Coordinates (Angstroms)
 Number     Number       Type             X           Y           Z
 ---------------------------------------------------------------------
      1          6           0       -7.882348   -1.599902    6.800309
      2          6           0       -7.024203   -2.533471    7.383930
      3          6           0       -5.799289   -2.761220    6.781736
      4          6           0       -7.517330   -0.931476    5.655934
      5          6           0       -6.256358   -1.149992    4.974699
      6          6           0       -5.374917   -2.124855    5.615086
      7          8           0       -6.029469   -0.539640    3.909571
      8         17           0       -8.583737    0.243026    4.937771
      9         17           0       -9.424621   -1.316660    7.575140
     10          6           0       -4.045142   -2.496176    5.069936
     11          6           0       -3.328689   -1.704868    4.130917
     12          6           0       -2.072105   -2.076701    3.649664
     13          6           0       -3.438787   -3.693820    5.534231
     14          6           0       -2.200857   -3.916508    4.976313
     15          6           0       -1.586946   -3.249274    4.170517
     16         17           0       -1.228016   -1.086029    2.472639
     17          1           0       -3.919973   -4.366402    6.231260
     18          1           0       -3.770869   -0.785960    3.773331
     19          1           0       -5.145066   -3.469647    7.275057
     20          1           0       -7.314478   -3.056155    8.284598
 ---------------------------------------------------------------------
                    Distance matrix (angstroms):
                    1          2          3          4          5
     1  C    0.000000
     2  C    1.395915   0.000000
     3  C    2.384983   1.383807   0.000000
     4  C    1.374637   2.407392   2.750829   0.000000
     5  C    2.485782   2.882359   2.463808   1.449786   0.000000
     6  C    2.822683   2.452737   1.395035   2.452703   1.461982
     7  O    3.593561   4.127472   3.638369   2.327455   1.248401
     8  Cl   2.712448   4.015567   4.492088   1.741389   2.712666
     9  Cl   1.749055   2.697999   3.982371   2.733035   4.102189
    10  C    4.303678   3.772368   2.465266   3.853280   2.590513
    11  C    5.279440   4.992544   3.774464   4.524215   3.096950
    12  C    6.626675   6.219055   4.916333   5.914992   4.485809
    13  C    5.072739   4.197976   2.828070   4.927461   3.837036
    14  C    6.401012   5.565435   4.188430   6.134915   4.909246
    15  C    7.019140   6.356269   4.980009   6.538203   5.182384
    16  Cl   7.954428   7.733799   6.501624   7.050725   5.616816
    17  H    4.865979   3.784776   2.532086   5.007064   4.169284
    18  H    5.170044   5.164726   4.131178   4.195394   2.784503
    19  H    3.348738   2.102245   1.083163   3.832950   3.450712
    20  H    2.155519   1.081046   2.154386   3.386043   3.963396
                    6          7          8          9         10
     6  C    0.000000
     7  O    2.418703   0.000000
     8  Cl   4.045014   2.862524   0.000000
     9  Cl   4.571114   5.056403   3.177329   0.000000
    10  C    1.484375   3.018615   5.302786   6.050297   0.000000
    11  C    2.562459   2.949740   5.662228   7.012400   1.421700
    12  C    3.843666   4.253333   7.031479   8.369379   2.466983
    13  C    2.493349   4.393178   6.505769   6.756212   1.420418
    14  C    3.700366   5.215308   7.618685   8.105298   2.329698
    15  C    4.207116   5.210204   7.857475   8.761027   2.723755
    16  Cl   5.305744   5.041554   7.870825   9.657796   4.082973
    17  H    2.742456   4.948163   6.683609   6.434911   2.205013
    18  H    2.785259   2.276073   5.057512   6.833761   2.163620
    19  H    2.148674   4.549022   5.574164   4.799999   2.649535
    20  H    3.428631   5.208162   4.867942   2.825221   4.619111
                   11         12         13         14         15
    11  C    0.000000
    12  C    1.396018   0.000000
    13  C    2.436667   2.834517   0.000000
    14  C    2.622604   2.271885   1.375984   0.000000
    15  C    2.328181   1.371712   2.342361   1.213011   0.000000
    16  Cl   2.746939   1.754795   4.589274   3.902104   2.773311
    17  H    3.441630   3.914330   1.081552   2.175466   3.307212
    18  H    1.080640   2.137079   3.415655   3.703030   3.315900
    19  H    4.037237   4.952460   2.447880   3.761950   4.727256
    20  H    5.913168   7.065721   4.795010   6.150941   7.054614
                   16         17         18         19         20
    16  Cl   0.000000
    17  H    5.668748   0.000000
    18  H    2.871923   4.345481   0.000000
    19  H    6.639889   1.842426   4.620895   0.000000
    20  H    8.643222   4.177991   6.169479   2.428271   0.000000
 Stoichiometry    C12H4Cl3O(1-)
 Framework group  C1[X(C12H4Cl3O)]
 Deg. of freedom    54
 Full point group                 C1      NOp   1
 RotChk:  IX=0 Diff= 2.18D-02
 Largest Abelian subgroup         C1      NOp   1
 Largest concise Abelian subgroup C1      NOp   1
                         Standard orientation:                         
 ---------------------------------------------------------------------
 Center     Atomic      Atomic             Coordinates (Angstroms)
 Number     Number       Type             X           Y           Z
 ---------------------------------------------------------------------
      1          6           0       -2.864355    0.593933   -0.105598
      2          6           0       -2.190724    1.812088   -0.209982
      3          6           0       -0.807977    1.800915   -0.156997
      4          6           0       -2.168181   -0.581093    0.050227
      5          6           0       -0.722184   -0.644160    0.133860
      6          6           0       -0.044540    0.645422    0.010706
      7          8           0       -0.174339   -1.748434    0.331217
      8         17           0       -3.010264   -2.100940    0.165966
      9         17           0       -4.611581    0.621378   -0.180722
     10          6           0        1.430605    0.795735    0.079437
     11          6           0        2.342730   -0.277062   -0.116437
     12          6           0        3.725987   -0.097512   -0.059622
     13          6           0        1.963875    2.089274    0.324322
     14          6           0        3.339673    2.105276    0.340312
     15          6           0        4.123302    1.193289    0.180310
     16         17           0        4.820785   -1.450588   -0.283026
     17          1           0        1.344907    2.957503    0.505463
     18          1           0        1.954922   -1.266465   -0.312571
     19          1           0       -0.314526    2.758514   -0.269920
     20          1           0       -2.741835    2.733848   -0.333662
 ---------------------------------------------------------------------
 Rotational constants (GHZ):           0.9102729           0.1826784           0.1532273
 Leave Link  202 at Tue Jul  5 23:01:50 2022, MaxMem=   671088640 cpu:               0.1 elap:               0.0
 (Enter /gpfs/software/gaussian16/sse4/tar/g16/l301.exe)
 Standard basis: 6-311+G(d,p) (5D, 7F)
 Ernie: Thresh=  0.10000D-02 Tol=  0.10000D-05 Strict=F.
 There are   416 symmetry adapted cartesian basis functions of A   symmetry.
 There are   400 symmetry adapted basis functions of A   symmetry.
   400 basis functions,   659 primitive gaussians,   416 cartesian basis functions
    68 alpha electrons       68 beta electrons
       nuclear repulsion energy      1259.8470675463 Hartrees.
 IExCor= 4336 DFT=T Ex+Corr=M062X ExCW=0 ScaHFX=  0.540000
 ScaDFX=  1.000000  1.000000  1.000000  1.000000 ScalE2=  1.000000  1.000000
 IRadAn=      5 IRanWt=     -1 IRanGd=            0 ICorTp=0 IEmpDi=  4
 NAtoms=   20 NActive=   20 NUniq=   20 SFac= 1.00D+00 NAtFMM=   60 NAOKFM=F Big=F
 Integral buffers will be    131072 words long.
 Raffenetti 2 integral format.
 Two-electron integral symmetry is turned on.
 Leave Link  301 at Tue Jul  5 23:01:51 2022, MaxMem=   671088640 cpu:               0.4 elap:               0.1
 (Enter /gpfs/software/gaussian16/sse4/tar/g16/l302.exe)
 NPDir=0 NMtPBC=     1 NCelOv=     1 NCel=       1 NClECP=     1 NCelD=      1
         NCelK=      1 NCelE2=     1 NClLst=     1 CellRange=     0.0.
 One-electron integrals computed using PRISM.
 One-electron integral symmetry used in STVInt
 NBasis=   400 RedAO= T EigKep=  1.29D-06  NBF=   400
 NBsUse=   397 1.00D-06 EigRej=  7.13D-07 NBFU=   397
 Precomputing XC quadrature grid using
 IXCGrd= 4 IRadAn=           5 IRanWt=          -1 IRanGd=           0 AccXCQ= 0.00D+00.
 Generated NRdTot=       0 NPtTot=           0 NUsed=           0 NTot=          32
 NSgBfM=   408   408   408   408   408 MxSgAt=    20 MxSgA2=    20.
 Leave Link  302 at Tue Jul  5 23:01:51 2022, MaxMem=   671088640 cpu:               2.4 elap:               0.5
 (Enter /gpfs/software/gaussian16/sse4/tar/g16/l303.exe)
 DipDrv:  MaxL=1.
 Leave Link  303 at Tue Jul  5 23:01:51 2022, MaxMem=   671088640 cpu:               0.3 elap:               0.1
 (Enter /gpfs/software/gaussian16/sse4/tar/g16/l401.exe)
 Initial guess from the checkpoint file:  "checkpoint.chk"
 B after Tr=    -0.000000   -0.000000    0.000000
         Rot=    0.999995   -0.002896    0.001317   -0.000235 Ang=  -0.37 deg.
 Guess basis will be translated and rotated to current coordinates.
 JPrj=2 DoOrth=T DoCkMO=T.
 Generating alternative initial guess.
 ExpMin= 4.38D-02 ExpMax= 1.06D+05 ExpMxC= 3.62D+03 IAcc=2 IRadAn=         4 AccDes= 0.00D+00
 Harris functional with IExCor= 1009 and IRadAn=       4 diagonalized for initial guess.
 HarFok:  IExCor= 1009 AccDes= 0.00D+00 IRadAn=         4 IDoV= 1 UseB2=F ITyADJ=14
 ICtDFT=  3500011 ScaDFX=  1.000000  1.000000  1.000000  1.000000
 FoFCou: FMM=F IPFlag=           0 FMFlag=      100000 FMFlg1=           0
         NFxFlg=           0 DoJE=T BraDBF=F KetDBF=T FulRan=T
         wScrn=  0.000000 ICntrl=       500 IOpCl=  0 I1Cent=   200000004 NGrid=           0
         NMat0=    1 NMatS0=      1 NMatT0=    0 NMatD0=    1 NMtDS0=    0 NMtDT0=    0
 Petite list used in FoFCou.
 Harris En= -1914.53675258677    
 Leave Link  401 at Tue Jul  5 23:01:54 2022, MaxMem=   671088640 cpu:              11.6 elap:               2.4
 (Enter /gpfs/software/gaussian16/sse4/tar/g16/l502.exe)
 Integral symmetry usage will be decided dynamically.
 Closed shell SCF:
 Using DIIS extrapolation, IDIIS=  1040.
 NGot=   671088640 LenX=   670736251 LenY=   670562754
 Requested convergence on RMS density matrix=1.00D-08 within 128 cycles.
 Requested convergence on MAX density matrix=1.00D-06.
 Requested convergence on             energy=1.00D-06.
 No special actions if energy rises.
 Fock matrices will be formed incrementally for  20 cycles.

 Cycle   1  Pass 1  IDiag  1:
 FoFJK:  IHMeth= 1 ICntrl=       0 DoSepK=F KAlg= 0 I1Cent=           0 FoldK=F
 IRaf= 820000000 NMat=       1 IRICut=       1 DoRegI=T DoRafI=F ISym2E= 0 IDoP0=0 IntGTp=1.
 FoFCou: FMM=F IPFlag=           0 FMFlag=      100000 FMFlg1=           0
         NFxFlg=           0 DoJE=F BraDBF=F KetDBF=F FulRan=T
         wScrn=  0.000000 ICntrl=         0 IOpCl=  0 I1Cent=           0 NGrid=           0
         NMat0=    1 NMatS0=      1 NMatT0=    0 NMatD0=    1 NMtDS0=    0 NMtDT0=    0
 Symmetry not used in FoFCou.
 E= -1915.19807170197    
 DIIS: error= 7.84D-03 at cycle   1 NSaved=   1.
 NSaved= 1 IEnMin= 1 EnMin= -1915.19807170197     IErMin= 1 ErrMin= 7.84D-03
 ErrMax= 7.84D-03  0.00D+00 EMaxC= 1.00D-01 BMatC= 9.41D-02 BMatP= 9.41D-02
 IDIUse=3 WtCom= 9.22D-01 WtEn= 7.84D-02
 Coeff-Com:  0.100D+01
 Coeff-En:   0.100D+01
 Coeff:      0.100D+01
 Gap=     0.416 Goal=   None    Shift=    0.000
 GapD=    0.416 DampG=2.000 DampE=1.000 DampFc=2.0000 IDamp=-1.
 RMSDP=3.71D-02 MaxDP=3.56D+00              OVMax= 1.36D-01

 Cycle   2  Pass 1  IDiag  1:
 RMSU=  3.63D-02    CP:  9.46D-01
 E= -1915.36140580199     Delta-E=       -0.163334100023 Rises=F Damp=F
 DIIS: error= 3.60D-03 at cycle   2 NSaved=   2.
 NSaved= 2 IEnMin= 2 EnMin= -1915.36140580199     IErMin= 2 ErrMin= 3.60D-03
 ErrMax= 3.60D-03  0.00D+00 EMaxC= 1.00D-01 BMatC= 5.76D-03 BMatP= 9.41D-02
 IDIUse=3 WtCom= 9.64D-01 WtEn= 3.60D-02
 Coeff-Com:  0.887D-02 0.991D+00
 Coeff-En:   0.000D+00 0.100D+01
 Coeff:      0.855D-02 0.991D+00
 Gap=     0.149 Goal=   None    Shift=    0.000
 RMSDP=1.81D-02 MaxDP=1.56D+00 DE=-1.63D-01 OVMax= 6.16D-02

 Cycle   3  Pass 1  IDiag  1:
 RMSU=  1.42D-02    CP:  1.02D+00  1.08D+00
 E= -1915.36047689911     Delta-E=        0.000928902879 Rises=F Damp=F
 DIIS: error= 5.70D-03 at cycle   3 NSaved=   3.
 NSaved= 3 IEnMin= 2 EnMin= -1915.36140580199     IErMin= 2 ErrMin= 3.60D-03
 ErrMax= 5.70D-03  0.00D+00 EMaxC= 1.00D-01 BMatC= 1.02D-02 BMatP= 5.76D-03
 IDIUse=3 WtCom= 1.17D-01 WtEn= 8.83D-01
 Coeff-Com: -0.452D-01 0.607D+00 0.438D+00
 Coeff-En:   0.000D+00 0.530D+00 0.470D+00
 Coeff:     -0.529D-02 0.539D+00 0.466D+00
 Gap=     0.156 Goal=   None    Shift=    0.000
 RMSDP=9.29D-03 MaxDP=1.06D+00 DE= 9.29D-04 OVMax= 3.78D-02

 Cycle   4  Pass 1  IDiag  1:
 RMSU=  4.53D-03    CP:  9.74D-01  1.09D+00  6.80D-01
 E= -1915.36950226191     Delta-E=       -0.009025362800 Rises=F Damp=F
 DIIS: error= 1.68D-03 at cycle   4 NSaved=   4.
 NSaved= 4 IEnMin= 4 EnMin= -1915.36950226191     IErMin= 4 ErrMin= 1.68D-03
 ErrMax= 1.68D-03  0.00D+00 EMaxC= 1.00D-01 BMatC= 1.03D-03 BMatP= 5.76D-03
 IDIUse=3 WtCom= 9.83D-01 WtEn= 1.68D-02
 Coeff-Com: -0.227D-01 0.177D+00 0.273D+00 0.573D+00
 Coeff-En:   0.000D+00 0.000D+00 0.667D-01 0.933D+00
 Coeff:     -0.223D-01 0.174D+00 0.269D+00 0.579D+00
 Gap=     0.157 Goal=   None    Shift=    0.000
 RMSDP=1.73D-03 MaxDP=1.23D-01 DE=-9.03D-03 OVMax= 9.98D-03

 Cycle   5  Pass 1  IDiag  1:
 RMSU=  1.42D-03    CP:  9.72D-01  1.08D+00  7.41D-01  1.06D+00
 E= -1915.37050324165     Delta-E=       -0.001000979741 Rises=F Damp=F
 DIIS: error= 4.09D-04 at cycle   5 NSaved=   5.
 NSaved= 5 IEnMin= 5 EnMin= -1915.37050324165     IErMin= 5 ErrMin= 4.09D-04
 ErrMax= 4.09D-04  0.00D+00 EMaxC= 1.00D-01 BMatC= 8.45D-05 BMatP= 1.03D-03
 IDIUse=3 WtCom= 9.96D-01 WtEn= 4.09D-03
 Coeff-Com: -0.488D-02-0.309D-02 0.658D-01 0.297D+00 0.646D+00
 Coeff-En:   0.000D+00 0.000D+00 0.000D+00 0.000D+00 0.100D+01
 Coeff:     -0.486D-02-0.308D-02 0.655D-01 0.295D+00 0.647D+00
 Gap=     0.157 Goal=   None    Shift=    0.000
 RMSDP=7.94D-04 MaxDP=4.13D-02 DE=-1.00D-03 OVMax= 4.19D-03

 Cycle   6  Pass 1  IDiag  1:
 RMSU=  4.58D-04    CP:  9.72D-01  1.08D+00  7.63D-01  1.18D+00  9.08D-01
 E= -1915.37058351440     Delta-E=       -0.000080272747 Rises=F Damp=F
 DIIS: error= 1.57D-04 at cycle   6 NSaved=   6.
 NSaved= 6 IEnMin= 6 EnMin= -1915.37058351440     IErMin= 6 ErrMin= 1.57D-04
[truncated: 1,090,900 more chars]
