# Supplementary material for: Gas Phase Reactivity of Isomeric Hydroxylated Polychlorinated Biphenyls
Source: J Am Soc Mass Spectrom. 2024 Apr 19;35(5):1021–9. doi: 10.1021/jasms.4c00035 (PMC11066962; doi:10.1021/jasms.4c00035)
Supplement: Supplementary file 3 — js4c00035_si_003.zip [file js4c00035_si_003.zip › Claculated geometries/4-OH-CB107_anion1.out]

 Entering Gaussian System, Link 0=/gpfs/software/gaussian16/sse4/tar/g16/g16
 Initial command:
 /gpfs/software/gaussian16/sse4/tar/g16/l1.exe "/tmp/Gau-213696.inp" -scrdir="/tmp/"
 Entering Link 1 = /gpfs/software/gaussian16/sse4/tar/g16/l1.exe PID=    213697.
  
 Copyright (c) 1988,1990,1992,1993,1995,1998,2003,2009,2016,
            Gaussian, Inc.  All Rights Reserved.
  
 This is part of the Gaussian(R) 16 program.  It is based on
 the Gaussian(R) 09 system (copyright 2009, Gaussian, Inc.),
 the Gaussian(R) 03 system (copyright 2003, Gaussian, Inc.),
 the Gaussian(R) 98 system (copyright 1998, Gaussian, Inc.),
 the Gaussian(R) 94 system (copyright 1995, Gaussian, Inc.),
 the Gaussian 92(TM) system (copyright 1992, Gaussian, Inc.),
 the Gaussian 90(TM) system (copyright 1990, Gaussian, Inc.),
 the Gaussian 88(TM) system (copyright 1988, Gaussian, Inc.),
 the Gaussian 86(TM) system (copyright 1986, Carnegie Mellon
 University), and the Gaussian 82(TM) system (copyright 1983,
 Carnegie Mellon University). Gaussian is a federally registered
 trademark of Gaussian, Inc.
  
 This software contains proprietary and confidential information,
 including trade secrets, belonging to Gaussian, Inc.
  
 This software is provided under written license and may be
 used, copied, transmitted, or stored only in accord with that
 written license.
  
 The following legend is applicable only to US Government
 contracts under FAR:
  
                    RESTRICTED RIGHTS LEGEND
  
 Use, reproduction and disclosure by the US Government is
 subject to restrictions as set forth in subparagraphs (a)
 and (c) of the Commercial Computer Software - Restricted
 Rights clause in FAR 52.227-19.
  
 Gaussian, Inc.
 340 Quinnipiac St., Bldg. 40, Wallingford CT 06492
  
  
 ---------------------------------------------------------------
 Warning -- This program may not be used in any manner that
 competes with the business of Gaussian, Inc. or will provide
 assistance to any competitor of Gaussian, Inc.  The licensee
 of this program is prohibited from giving any competitor of
 Gaussian, Inc. access to this program.  By using this program,
 the user acknowledges that Gaussian, Inc. is engaged in the
 business of creating and licensing software in the field of
 computational chemistry and represents and warrants to the
 licensee that it is not a competitor of Gaussian, Inc. and that
 it will not use this program in any manner prohibited above.
 ---------------------------------------------------------------
  

 Cite this work as:
 Gaussian 16, Revision A.03,
 M. J. Frisch, G. W. Trucks, H. B. Schlegel, G. E. Scuseria, 
 M. A. Robb, J. R. Cheeseman, G. Scalmani, V. Barone, 
 G. A. Petersson, H. Nakatsuji, X. Li, M. Caricato, A. V. Marenich, 
 J. Bloino, B. G. Janesko, R. Gomperts, B. Mennucci, H. P. Hratchian, 
 J. V. Ortiz, A. F. Izmaylov, J. L. Sonnenberg, D. Williams-Young, 
 F. Ding, F. Lipparini, F. Egidi, J. Goings, B. Peng, A. Petrone, 
 T. Henderson, D. Ranasinghe, V. G. Zakrzewski, J. Gao, N. Rega, 
 G. Zheng, W. Liang, M. Hada, M. Ehara, K. Toyota, R. Fukuda, 
 J. Hasegawa, M. Ishida, T. Nakajima, Y. Honda, O. Kitao, H. Nakai, 
 T. Vreven, K. Throssell, J. A. Montgomery, Jr., J. E. Peralta, 
 F. Ogliaro, M. J. Bearpark, J. J. Heyd, E. N. Brothers, K. N. Kudin, 
 V. N. Staroverov, T. A. Keith, R. Kobayashi, J. Normand, 
 K. Raghavachari, A. P. Rendell, J. C. Burant, S. S. Iyengar, 
 J. Tomasi, M. Cossi, J. M. Millam, M. Klene, C. Adamo, R. Cammi, 
 J. W. Ochterski, R. L. Martin, K. Morokuma, O. Farkas, 
 J. B. Foresman, and D. J. Fox, Gaussian, Inc., Wallingford CT, 2016.
 
 ******************************************
 Gaussian 16:  ES64L-G16RevA.03 25-Dec-2016
                 4-Apr-2022 
 ******************************************
 %Chk=checkpoint
 %Mem=14gb
 %NProc=7
 Will use up to    7 processors via shared memory.
 -----------------------------------------
 #p M062X/6-311+G** opt int=ultrafine freq
 -----------------------------------------
 1/18=20,19=15,26=4,38=1/1,3;
 2/9=110,12=2,17=6,18=5,40=1/2;
 3/5=4,6=6,7=111,11=2,25=1,30=1,71=1,74=-55,75=-5/1,2,3;
 4//1;
 5/5=2,38=5/2;
 6/7=2,8=2,9=2,10=2,28=1/1;
 7//1,2,3,16;
 1/18=20,19=15,26=4/3(2);
 2/9=110/2;
 99//99;
 2/9=110/2;
 3/5=4,6=6,7=111,11=2,25=1,30=1,71=1,74=-55,75=-5/1,2,3;
 4/5=5,16=3,69=1/1;
 5/5=2,38=5/2;
 7//1,2,3,16;
 1/18=20,19=15,26=4/3(-5);
 2/9=110/2;
 6/7=2,8=2,9=2,10=2,19=2,28=1/1;
 99/9=1/99;
 Leave Link    1 at Mon Apr  4 21:05:29 2022, MaxMem=  1879048192 cpu:               0.6 elap:               0.1
 (Enter /gpfs/software/gaussian16/sse4/tar/g16/l101.exe)
 ---
 ...
 ---
 Symbolic Z-matrix:
 Charge = -1 Multiplicity = 1
 C                    -8.08615  -1.48692   6.69067 
 C                    -7.31203  -2.57994   7.33735 
 C                    -6.07215  -2.93014   6.91419 
 C                    -7.39067  -0.83778   5.57211 
 C                    -6.07503  -1.25479   5.17167 
 C                    -5.36992  -2.25273   5.76343 
 Cl                   -5.30863  -4.23412   7.78469 
 H                    -5.71511  -0.67125   4.33587 
 Cl                   -8.16807   0.44219   4.73087 
 O                    -9.20716  -1.14976   7.05175 
 Cl                   -8.14281  -3.34711   8.66385 
 C                    -3.97229  -2.53795   5.17389 
 C                    -3.09488  -3.52884   5.65169 
 C                    -1.81897  -3.7755    5.09847 
 C                    -3.45469  -1.80223   4.07704 
 C                    -2.18614  -2.03453   3.51422 
 C                    -1.36208  -3.02465   4.02437 
 Cl                    0.18055  -3.26285   3.29324 
 Cl                   -0.86699  -5.03507   5.80839 
 H                    -1.85798  -1.42761   2.67244 
 H                    -4.00417  -1.00249   3.59086 
 H                    -3.34187  -4.17119   6.48018 
 
 ITRead=  0  0  0  0  0  0  0  0  0  0  0  0  0  0  0  0  0  0  0  0
 ITRead=  0  0
 MicOpt= -1 -1 -1 -1 -1 -1 -1 -1 -1 -1 -1 -1 -1 -1 -1 -1 -1 -1 -1 -1
 MicOpt= -1 -1
 NAtoms=     22 NQM=       22 NQMF=       0 NMMI=      0 NMMIF=      0
                NMic=       0 NMicF=      0.
                    Isotopes and Nuclear Properties:
 (Nuclear quadrupole moments (NQMom) in fm**2, nuclear magnetic moments (NMagM)
  in nuclear magnetons)

  Atom         1           2           3           4           5           6           7           8           9          10
 IAtWgt=          12          12          12          12          12          12          35           1          35          16
 AtmWgt=  12.0000000  12.0000000  12.0000000  12.0000000  12.0000000  12.0000000  34.9688527   1.0078250  34.9688527  15.9949146
 NucSpn=           0           0           0           0           0           0           3           1           3           0
 AtZEff=  -0.0000000  -0.0000000  -0.0000000  -0.0000000  -0.0000000  -0.0000000  -0.0000000  -0.0000000  -0.0000000  -0.0000000
 NQMom=    0.0000000   0.0000000   0.0000000   0.0000000   0.0000000   0.0000000  -8.1650000   0.0000000  -8.1650000   0.0000000
 NMagM=    0.0000000   0.0000000   0.0000000   0.0000000   0.0000000   0.0000000   0.8218740   2.7928460   0.8218740   0.0000000
 AtZNuc=   6.0000000   6.0000000   6.0000000   6.0000000   6.0000000   6.0000000  17.0000000   1.0000000  17.0000000   8.0000000

  Atom        11          12          13          14          15          16          17          18          19          20
 IAtWgt=          35          12          12          12          12          12          12          35          35           1
 AtmWgt=  34.9688527  12.0000000  12.0000000  12.0000000  12.0000000  12.0000000  12.0000000  34.9688527  34.9688527   1.0078250
 NucSpn=           3           0           0           0           0           0           0           3           3           1
 AtZEff=  -0.0000000  -0.0000000  -0.0000000  -0.0000000  -0.0000000  -0.0000000  -0.0000000  -0.0000000  -0.0000000  -0.0000000
 NQMom=   -8.1650000   0.0000000   0.0000000   0.0000000   0.0000000   0.0000000   0.0000000  -8.1650000  -8.1650000   0.0000000
 NMagM=    0.8218740   0.0000000   0.0000000   0.0000000   0.0000000   0.0000000   0.0000000   0.8218740   0.8218740   2.7928460
 AtZNuc=  17.0000000   6.0000000   6.0000000   6.0000000   6.0000000   6.0000000   6.0000000  17.0000000  17.0000000   1.0000000

  Atom        21          22
 IAtWgt=           1           1
 AtmWgt=   1.0078250   1.0078250
 NucSpn=           1           1
 AtZEff=  -0.0000000  -0.0000000
 NQMom=    0.0000000   0.0000000
 NMagM=    2.7928460   2.7928460
 AtZNuc=   1.0000000   1.0000000
 Leave Link  101 at Mon Apr  4 21:05:29 2022, MaxMem=  1879048192 cpu:               2.0 elap:               0.3
 (Enter /gpfs/software/gaussian16/sse4/tar/g16/l103.exe)

 GradGradGradGradGradGradGradGradGradGradGradGradGradGradGradGradGradGrad
 Berny optimization.
 Initialization pass.
                           ----------------------------
                           !    Initial Parameters    !
                           ! (Angstroms and Degrees)  !
 --------------------------                            --------------------------
 ! Name  Definition              Value          Derivative Info.                !
 --------------------------------------------------------------------------------
 ! R1    R(1,2)                  1.4873         estimate D2E/DX2                !
 ! R2    R(1,4)                  1.4684         estimate D2E/DX2                !
 ! R3    R(1,10)                 1.225          estimate D2E/DX2                !
 ! R4    R(2,3)                  1.3561         estimate D2E/DX2                !
 ! R5    R(2,11)                 1.7431         estimate D2E/DX2                !
 ! R6    R(3,6)                  1.5087         estimate D2E/DX2                !
 ! R7    R(3,7)                  1.7439         estimate D2E/DX2                !
 ! R8    R(4,5)                  1.4371         estimate D2E/DX2                !
 ! R9    R(4,9)                  1.7177         estimate D2E/DX2                !
 ! R10   R(5,6)                  1.3577         estimate D2E/DX2                !
 ! R11   R(5,8)                  1.081          estimate D2E/DX2                !
 ! R12   R(6,12)                 1.5435         estimate D2E/DX2                !
 ! R13   R(12,13)                1.4071         estimate D2E/DX2                !
 ! R14   R(12,15)                1.4185         estimate D2E/DX2                !
 ! R15   R(13,14)                1.4124         estimate D2E/DX2                !
 ! R16   R(13,22)                1.077          estimate D2E/DX2                !
 ! R17   R(14,17)                1.3879         estimate D2E/DX2                !
 ! R18   R(14,19)                1.7311         estimate D2E/DX2                !
 ! R19   R(15,16)                1.4071         estimate D2E/DX2                !
 ! R20   R(15,21)                1.0853         estimate D2E/DX2                !
 ! R21   R(16,17)                1.3855         estimate D2E/DX2                !
 ! R22   R(16,20)                1.0884         estimate D2E/DX2                !
 ! R23   R(17,18)                1.7237         estimate D2E/DX2                !
 ! A1    A(2,1,4)              114.1772         estimate D2E/DX2                !
 ! A2    A(2,1,10)             123.3932         estimate D2E/DX2                !
 ! A3    A(4,1,10)             122.4296         estimate D2E/DX2                !
 ! A4    A(1,2,3)              122.0038         estimate D2E/DX2                !
 ! A5    A(1,2,11)             113.9697         estimate D2E/DX2                !
 ! A6    A(3,2,11)             124.0265         estimate D2E/DX2                !
 ! A7    A(2,3,6)              123.2034         estimate D2E/DX2                !
 ! A8    A(2,3,7)              115.9536         estimate D2E/DX2                !
 ! A9    A(6,3,7)              120.8431         estimate D2E/DX2                !
 ! A10   A(1,4,5)              121.1705         estimate D2E/DX2                !
 ! A11   A(1,4,9)              119.218          estimate D2E/DX2                !
 ! A12   A(5,4,9)              119.6115         estimate D2E/DX2                !
 ! A13   A(4,5,6)              124.5631         estimate D2E/DX2                !
 ! A14   A(4,5,8)              111.322          estimate D2E/DX2                !
 ! A15   A(6,5,8)              124.1148         estimate D2E/DX2                !
 ! A16   A(3,6,5)              114.8819         estimate D2E/DX2                !
 ! A17   A(3,6,12)             129.0377         estimate D2E/DX2                !
 ! A18   A(5,6,12)             116.0804         estimate D2E/DX2                !
 ! A19   A(6,12,13)            124.4068         estimate D2E/DX2                !
 ! A20   A(6,12,15)            121.9989         estimate D2E/DX2                !
 ! A21   A(13,12,15)           113.5943         estimate D2E/DX2                !
 ! A22   A(12,13,14)           123.5919         estimate D2E/DX2                !
 ! A23   A(12,13,22)           122.5603         estimate D2E/DX2                !
 ! A24   A(14,13,22)           113.8478         estimate D2E/DX2                !
 ! A25   A(13,14,17)           120.4006         estimate D2E/DX2                !
 ! A26   A(13,14,19)           117.5953         estimate D2E/DX2                !
 ! A27   A(17,14,19)           122.0041         estimate D2E/DX2                !
 ! A28   A(12,15,16)           123.5458         estimate D2E/DX2                !
 ! A29   A(12,15,21)           122.9441         estimate D2E/DX2                !
 ! A30   A(16,15,21)           113.5101         estimate D2E/DX2                !
 ! A31   A(15,16,17)           120.4577         estimate D2E/DX2                !
 ! A32   A(15,16,20)           119.2819         estimate D2E/DX2                !
 ! A33   A(17,16,20)           120.2604         estimate D2E/DX2                !
 ! A34   A(14,17,16)           118.4096         estimate D2E/DX2                !
 ! A35   A(14,17,18)           123.2392         estimate D2E/DX2                !
 ! A36   A(16,17,18)           118.3513         estimate D2E/DX2                !
 ! D1    D(4,1,2,3)              0.0086         estimate D2E/DX2                !
 ! D2    D(4,1,2,11)          -179.9757         estimate D2E/DX2                !
 ! D3    D(10,1,2,3)           179.9958         estimate D2E/DX2                !
 ! D4    D(10,1,2,11)            0.0115         estimate D2E/DX2                !
 ! D5    D(2,1,4,5)             -0.0457         estimate D2E/DX2                !
 ! D6    D(2,1,4,9)            179.9551         estimate D2E/DX2                !
 ! D7    D(10,1,4,5)           179.967          estimate D2E/DX2                !
 ! D8    D(10,1,4,9)            -0.0322         estimate D2E/DX2                !
 ! D9    D(1,2,3,6)              0.0352         estimate D2E/DX2                !
 ! D10   D(1,2,3,7)           -179.9378         estimate D2E/DX2                !
 ! D11   D(11,2,3,6)          -179.9821         estimate D2E/DX2                !
 ! D12   D(11,2,3,7)             0.0449         estimate D2E/DX2                !
 ! D13   D(2,3,6,5)             -0.0409         estimate D2E/DX2                !
 ! D14   D(2,3,6,12)           179.9571         estimate D2E/DX2                !
 ! D15   D(7,3,6,5)            179.9308         estimate D2E/DX2                !
 ! D16   D(7,3,6,12)            -0.0712         estimate D2E/DX2                !
 ! D17   D(1,4,5,6)              0.0418         estimate D2E/DX2                !
 ! D18   D(1,4,5,8)           -179.9535         estimate D2E/DX2                !
 ! D19   D(9,4,5,6)           -179.959          estimate D2E/DX2                !
 ! D20   D(9,4,5,8)              0.0457         estimate D2E/DX2                !
 ! D21   D(4,5,6,3)              0.0019         estimate D2E/DX2                !
 ! D22   D(4,5,6,12)          -179.9964         estimate D2E/DX2                !
 ! D23   D(8,5,6,3)            179.9966         estimate D2E/DX2                !
 ! D24   D(8,5,6,12)            -0.0017         estimate D2E/DX2                !
 ! D25   D(3,6,12,13)           -0.0815         estimate D2E/DX2                !
 ! D26   D(3,6,12,15)          179.9249         estimate D2E/DX2                !
 ! D27   D(5,6,12,13)          179.9165         estimate D2E/DX2                !
 ! D28   D(5,6,12,15)           -0.0771         estimate D2E/DX2                !
 ! D29   D(6,12,13,14)         179.9786         estimate D2E/DX2                !
 ! D30   D(6,12,13,22)          -0.0309         estimate D2E/DX2                !
 ! D31   D(15,12,13,14)         -0.0273         estimate D2E/DX2                !
 ! D32   D(15,12,13,22)        179.9632         estimate D2E/DX2                !
 ! D33   D(6,12,15,16)         179.9992         estimate D2E/DX2                !
 ! D34   D(6,12,15,21)           0.001          estimate D2E/DX2                !
 ! D35   D(13,12,15,16)          0.005          estimate D2E/DX2                !
 ! D36   D(13,12,15,21)       -179.9933         estimate D2E/DX2                !
 ! D37   D(12,13,14,17)          0.0288         estimate D2E/DX2                !
 ! D38   D(12,13,14,19)       -179.9703         estimate D2E/DX2                !
 ! D39   D(22,13,14,17)       -179.9624         estimate D2E/DX2                !
 ! D40   D(22,13,14,19)          0.0384         estimate D2E/DX2                !
 ! D41   D(13,14,17,16)         -0.0056         estimate D2E/DX2                !
 ! D42   D(13,14,17,18)        179.9901         estimate D2E/DX2                !
 ! D43   D(19,14,17,16)        179.9935         estimate D2E/DX2                !
 ! D44   D(19,14,17,18)         -0.0108         estimate D2E/DX2                !
 ! D45   D(12,15,16,17)          0.0164         estimate D2E/DX2                !
 ! D46   D(12,15,16,20)       -179.9883         estimate D2E/DX2                !
 ! D47   D(21,15,16,17)       -179.9852         estimate D2E/DX2                !
 ! D48   D(21,15,16,20)          0.0101         estimate D2E/DX2                !
 ! D49   D(15,16,17,14)         -0.0158         estimate D2E/DX2                !
 ! D50   D(15,16,17,18)        179.9883         estimate D2E/DX2                !
 ! D51   D(20,16,17,14)        179.989          estimate D2E/DX2                !
 ! D52   D(20,16,17,18)         -0.0069         estimate D2E/DX2                !
 --------------------------------------------------------------------------------
 Trust Radius=3.00D-01 FncErr=1.00D-07 GrdErr=1.00D-06 EigMax=2.50D+02 EigMin=1.00D-04
 Number of steps in this run=    121 maximum allowed number of steps=    132.
 GradGradGradGradGradGradGradGradGradGradGradGradGradGradGradGradGradGrad

 Leave Link  103 at Mon Apr  4 21:05:29 2022, MaxMem=  1879048192 cpu:               0.1 elap:               0.0
 (Enter /gpfs/software/gaussian16/sse4/tar/g16/l202.exe)
                          Input orientation:                          
 ---------------------------------------------------------------------
 Center     Atomic      Atomic             Coordinates (Angstroms)
 Number     Number       Type             X           Y           Z
 ---------------------------------------------------------------------
      1          6           0       -8.086150   -1.486920    6.690670
      2          6           0       -7.312030   -2.579940    7.337350
      3          6           0       -6.072150   -2.930140    6.914190
      4          6           0       -7.390670   -0.837780    5.572110
      5          6           0       -6.075030   -1.254790    5.171670
      6          6           0       -5.369920   -2.252730    5.763430
      7         17           0       -5.308630   -4.234120    7.784690
      8          1           0       -5.715110   -0.671250    4.335870
      9         17           0       -8.168070    0.442190    4.730870
     10          8           0       -9.207160   -1.149760    7.051750
     11         17           0       -8.142810   -3.347110    8.663850
     12          6           0       -3.972290   -2.537950    5.173890
     13          6           0       -3.094880   -3.528840    5.651690
     14          6           0       -1.818970   -3.775500    5.098470
     15          6           0       -3.454690   -1.802230    4.077040
     16          6           0       -2.186140   -2.034530    3.514220
     17          6           0       -1.362080   -3.024650    4.024370
     18         17           0        0.180550   -3.262850    3.293240
     19         17           0       -0.866990   -5.035070    5.808390
     20          1           0       -1.857980   -1.427610    2.672440
     21          1           0       -4.004170   -1.002490    3.590860
     22          1           0       -3.341870   -4.171190    6.480180
 ---------------------------------------------------------------------
                    Distance matrix (angstroms):
                    1          2          3          4          5
     1  C    0.000000
     2  C    1.487330   0.000000
     3  C    2.487778   1.356100   0.000000
     4  C    1.468418   2.481406   2.813831   0.000000
     5  C    2.530978   2.824245   2.417267   1.437066   0.000000
     6  C    2.970546   2.521127   1.508728   2.474291   1.357661
     7  Cl   4.056921   2.636292   1.743874   4.556921   4.036292
     8  H    3.439801   3.898991   3.446418   2.088905   1.081029
     9  Cl   2.751180   4.081643   4.531267   1.717661   2.730359
    10  O    1.225038   2.391339   3.607903   2.363536   3.654582
    11  Cl   2.712371   1.743086   2.742774   4.052321   4.566053
    12  C    4.508784   3.979471   2.755335   3.838552   2.463335
    13  C    5.491966   4.639635   3.288842   5.069709   3.779288
    14  C    6.859318   6.051087   4.701171   6.316516   4.947058
    15  C    5.327373   5.110140   4.021529   4.319414   2.892073
    16  C    6.723082   6.417830   5.240514   5.723133   4.298674
    17  C    7.395058   6.824625   5.526731   6.597105   5.163390
    18  Cl   9.112343   8.541659   7.233134   8.270283   6.833234
    19  Cl   8.092222   7.064271   5.722518   7.760894   6.466808
    20  H    7.412138   7.268831   6.165166   6.274284   4.905051
    21  H    5.148403   5.240847   4.363129   3.926941   2.617456
    22  H    5.455071   4.362223   3.030346   5.322499   4.205681
                    6          7          8          9         10
     6  C    0.000000
     7  Cl   2.831105   0.000000
     8  H    2.158278   4.975302   0.000000
     9  Cl   4.019753   6.274559   2.722643   0.000000
    10  O    4.195321   5.024840   4.449650   3.000083   0.000000
    11  Cl   4.159209   3.097141   5.637851   5.461480   2.925757
    12  C    1.543463   3.388078   2.687800   5.165469   5.732128
    13  C    2.610891   3.154013   4.094241   6.508014   6.706725
    14  C    3.920491   4.427622   5.039626   7.631193   8.080542
    15  C    2.591325   4.806022   2.540789   5.261261   6.508881
    16  C    3.904230   5.729315   3.871340   6.587706   7.911489
    17  C    4.436550   5.583734   4.958265   7.670699   8.615424
    18  Cl   6.158725   7.158742   6.523977   9.246273  10.330569
    19  Cl   5.293375   4.927012   6.686966   9.190604   9.284396
    20  H    4.750659   6.776325   4.268083   6.895689   8.559556
    21  H    2.854546   5.452821   1.895277   4.552448   6.250644
    22  H    2.882222   2.360901   4.741299   6.901852   6.622489
                   11         12         13         14         15
    11  Cl   0.000000
    12  C    5.497981   0.000000
    13  C    5.881133   1.407126   0.000000
    14  C    7.272304   2.484755   1.412388   0.000000
    15  C    6.738245   1.418546   2.364354   2.759111   0.000000
    16  C    7.982698   2.489632   2.761802   2.382360   1.407107
    17  C    8.222351   2.893349   2.430015   1.387881   2.424067
    18  Cl   9.906002   4.616103   4.044932   2.742215   3.995338
    19  Cl   7.996275   4.034983   2.693841   1.731118   4.488320
    20  H    8.892725   3.458383   3.849808   3.376349   2.159334
    21  H    6.954194   2.205592   3.384712   3.838954   1.085303
    22  H    5.338216   2.184330   1.077039   2.094019   3.376356
                   16         17         18         19         20
    16  C    0.000000
    17  C    1.385520   0.000000
    18  Cl   2.675598   1.723658   0.000000
    19  Cl   4.000827   2.733062   3.250244   0.000000
    20  H    1.088409   2.150388   2.812313   4.881599   0.000000
    21  H    2.091940   3.355250   4.765468   5.569653   2.372837
    22  H    3.833790   3.356356   4.836229   2.706034   4.922199
                   21         22
    21  H    0.000000
    22  H    4.339063   0.000000
 Stoichiometry    C12H4Cl5O(1-)
 Framework group  C1[X(C12H4Cl5O)]
 Deg. of freedom    60
 Full point group                 C1      NOp   1
 Largest Abelian subgroup         C1      NOp   1
 Largest concise Abelian subgroup C1      NOp   1
                         Standard orientation:                         
 ---------------------------------------------------------------------
 Center     Atomic      Atomic             Coordinates (Angstroms)
 Number     Number       Type             X           Y           Z
 ---------------------------------------------------------------------
      1          6           0       -3.619693    0.314738    0.000986
      2          6           0       -2.829803   -0.945509    0.000346
      3          6           0       -1.473704   -0.943742   -0.000486
      4          6           0       -2.804004    1.535763    0.000434
      5          6           0       -1.368388    1.471230    0.000349
      6          6           0       -0.649151    0.319734   -0.000061
      7         17           0       -0.708470   -2.510748   -0.002850
      8          1           0       -0.930490    2.459596    0.000738
      9         17           0       -3.584812    3.065697   -0.000095
     10          8           0       -4.844408    0.342847    0.001666
     11         17           0       -3.803310   -2.391410    0.000330
     12          6           0        0.886111    0.478630    0.000010
     13          6           0        1.796520   -0.594291    0.001321
     14          6           0        3.199194   -0.428924    0.000925
     15          6           0        1.509962    1.752632   -0.001142
     16          6           0        2.905172    1.935222   -0.001099
     17          6           0        3.756535    0.842132   -0.000231
     18         17           0        5.456244    1.128467   -0.000534
     19         17           0        4.175199   -1.858673    0.001907
     20          1           0        3.309831    2.945610   -0.001834
     21          1           0        0.951543    2.683250   -0.002117
     22          1           0        1.479396   -1.623584    0.002879
 ---------------------------------------------------------------------
 Rotational constants (GHZ):           0.4518785           0.1301180           0.1010273
 Leave Link  202 at Mon Apr  4 21:05:30 2022, MaxMem=  1879048192 cpu:               0.1 elap:               0.0
 (Enter /gpfs/software/gaussian16/sse4/tar/g16/l301.exe)
 Standard basis: 6-311+G(d,p) (5D, 7F)
 Ernie: Thresh=  0.10000D-02 Tol=  0.10000D-05 Strict=F.
 There are   478 symmetry adapted cartesian basis functions of A   symmetry.
 There are   460 symmetry adapted basis functions of A   symmetry.
   460 basis functions,   765 primitive gaussians,   478 cartesian basis functions
    85 alpha electrons       85 beta electrons
       nuclear repulsion energy      1797.4246465790 Hartrees.
 IExCor= 4336 DFT=T Ex+Corr=M062X ExCW=0 ScaHFX=  0.540000
 ScaDFX=  1.000000  1.000000  1.000000  1.000000 ScalE2=  1.000000  1.000000
 IRadAn=      5 IRanWt=     -1 IRanGd=            0 ICorTp=0 IEmpDi=  4
 NAtoms=   22 NActive=   22 NUniq=   22 SFac= 1.00D+00 NAtFMM=   60 NAOKFM=F Big=F
 Integral buffers will be    131072 words long.
 Raffenetti 2 integral format.
 Two-electron integral symmetry is turned on.
 Leave Link  301 at Mon Apr  4 21:05:30 2022, MaxMem=  1879048192 cpu:               0.4 elap:               0.1
 (Enter /gpfs/software/gaussian16/sse4/tar/g16/l302.exe)
 NPDir=0 NMtPBC=     1 NCelOv=     1 NCel=       1 NClECP=     1 NCelD=      1
         NCelK=      1 NCelE2=     1 NClLst=     1 CellRange=     0.0.
 One-electron integrals computed using PRISM.
 One-electron integral symmetry used in STVInt
 NBasis=   460 RedAO= T EigKep=  1.42D-06  NBF=   460
 NBsUse=   454 1.00D-06 EigRej=  9.83D-07 NBFU=   454
 Precomputing XC quadrature grid using
 IXCGrd= 4 IRadAn=           5 IRanWt=          -1 IRanGd=           0 AccXCQ= 0.00D+00.
 Generated NRdTot=       0 NPtTot=           0 NUsed=           0 NTot=          32
 NSgBfM=   465   465   465   465   465 MxSgAt=    22 MxSgA2=    22.
 Leave Link  302 at Mon Apr  4 21:05:30 2022, MaxMem=  1879048192 cpu:               3.2 elap:               0.5
 (Enter /gpfs/software/gaussian16/sse4/tar/g16/l303.exe)
 DipDrv:  MaxL=1.
 Leave Link  303 at Mon Apr  4 21:05:30 2022, MaxMem=  1879048192 cpu:               0.4 elap:               0.1
 (Enter /gpfs/software/gaussian16/sse4/tar/g16/l401.exe)
 ExpMin= 4.38D-02 ExpMax= 1.06D+05 ExpMxC= 3.62D+03 IAcc=3 IRadAn=         5 AccDes= 0.00D+00
 Harris functional with IExCor= 1009 and IRadAn=       5 diagonalized for initial guess.
 HarFok:  IExCor= 1009 AccDes= 0.00D+00 IRadAn=         5 IDoV= 1 UseB2=F ITyADJ=14
 ICtDFT=  3500011 ScaDFX=  1.000000  1.000000  1.000000  1.000000
 FoFCou: FMM=F IPFlag=           0 FMFlag=      100000 FMFlg1=           0
         NFxFlg=           0 DoJE=T BraDBF=F KetDBF=T FulRan=T
         wScrn=  0.000000 ICntrl=       500 IOpCl=  0 I1Cent=   200000004 NGrid=           0
         NMat0=    1 NMatS0=      1 NMatT0=    0 NMatD0=    1 NMtDS0=    0 NMtDT0=    0
 Petite list used in FoFCou.
 Harris En= -2834.51074203795    
 JPrj=0 DoOrth=F DoCkMO=F.
 Leave Link  401 at Mon Apr  4 21:05:34 2022, MaxMem=  1879048192 cpu:              24.5 elap:               3.5
 (Enter /gpfs/software/gaussian16/sse4/tar/g16/l502.exe)
 Integral symmetry usage will be decided dynamically.
 Closed shell SCF:
 Using DIIS extrapolation, IDIIS=  1040.
 NGot=  1879048192 LenX=  1878583581 LenY=  1878354619
 Requested convergence on RMS density matrix=1.00D-08 within 128 cycles.
 Requested convergence on MAX density matrix=1.00D-06.
 Requested convergence on             energy=1.00D-06.
 No special actions if energy rises.
 Fock matrices will be formed incrementally for  20 cycles.

 Cycle   1  Pass 1  IDiag  1:
 FoFJK:  IHMeth= 1 ICntrl=       0 DoSepK=F KAlg= 0 I1Cent=           0 FoldK=F
 IRaf= 770000000 NMat=       1 IRICut=       1 DoRegI=T DoRafI=F ISym2E= 0 IDoP0=0 IntGTp=1.
 FoFCou: FMM=F IPFlag=           0 FMFlag=      100000 FMFlg1=           0
         NFxFlg=           0 DoJE=F BraDBF=F KetDBF=F FulRan=T
         wScrn=  0.000000 ICntrl=         0 IOpCl=  0 I1Cent=           0 NGrid=           0
         NMat0=    1 NMatS0=      1 NMatT0=    0 NMatD0=    1 NMtDS0=    0 NMtDT0=    0
 Symmetry not used in FoFCou.
 E= -2835.31470258941    
 DIIS: error= 3.03D-02 at cycle   1 NSaved=   1.
 NSaved= 1 IEnMin= 1 EnMin= -2835.31470258941     IErMin= 1 ErrMin= 3.03D-02
 ErrMax= 3.03D-02  0.00D+00 EMaxC= 1.00D-01 BMatC= 7.90D-01 BMatP= 7.90D-01
 IDIUse=3 WtCom= 6.97D-01 WtEn= 3.03D-01
 Coeff-Com:  0.100D+01
 Coeff-En:   0.100D+01
 Coeff:      0.100D+01
 Gap=     0.292 Goal=   None    Shift=    0.000
 GapD=    0.292 DampG=1.000 DampE=0.500 DampFc=0.5000 IDamp=-1.
 Damping current iteration by 5.00D-01
 RMSDP=1.17D+00 MaxDP=1.14D+02              OVMax= 9.98D-01

 Cycle   2  Pass 1  IDiag  1:
 RMSU=  5.47D-01    CP:  2.93D+00
 E= -2835.06292066335     Delta-E=        0.251781926059 Rises=F Damp=T
 DIIS: error= 2.96D-02 at cycle   2 NSaved=   2.
 NSaved= 2 IEnMin= 1 EnMin= -2835.31470258941     IErMin= 2 ErrMin= 2.96D-02
 ErrMax= 2.96D-02  0.00D+00 EMaxC= 1.00D-01 BMatC= 2.03D-01 BMatP= 7.90D-01
 IDIUse=3 WtCom= 7.04D-01 WtEn= 2.96D-01
 Coeff-Com:  0.209D+00 0.791D+00
 Coeff-En:   0.651D+00 0.349D+00
 Coeff:      0.340D+00 0.660D+00
 Gap=    -0.052 Goal=   None    Shift=    0.000
 RMSDP=5.78D-01 MaxDP=5.48D+01 DE= 2.52D-01 OVMax= 6.57D-01

 Cycle   3  Pass 1  IDiag  1:
 RMSU=  1.87D-02    CP:  1.02D+00  1.02D-02
 E= -2835.63450282229     Delta-E=       -0.571582158937 Rises=F Damp=F
 DIIS: error= 4.20D-02 at cycle   3 NSaved=   3.
 NSaved= 3 IEnMin= 3 EnMin= -2835.63450282229     IErMin= 2 ErrMin= 2.96D-02
 ErrMax= 4.20D-02  0.00D+00 EMaxC= 1.00D-01 BMatC= 2.37D-01 BMatP= 2.03D-01
 IDIUse=2 WtCom= 0.00D+00 WtEn= 1.00D+00
 EnCoef did     1 forward-backward iterations
 Coeff-En:   0.855D-02 0.103D+00 0.888D+00
 Coeff:      0.855D-02 0.103D+00 0.888D+00
 Gap=     0.370 Goal=   None    Shift=    0.000
 RMSDP=5.72D-02 MaxDP=1.10D+01 DE=-5.72D-01 OVMax= 9.99D-01

 Cycle   4  Pass 1  IDiag  1:
 RMSU=  5.46D-02    CP:  1.17D+00  8.74D-03  6.85D-01
 E= -2832.31674957669     Delta-E=        3.317753245593 Rises=F Damp=F
 DIIS: error= 1.78D-01 at cycle   4 NSaved=   4.
 NSaved= 4 IEnMin= 3 EnMin= -2835.63450282229     IErMin= 2 ErrMin= 2.96D-02
 ErrMax= 1.78D-01  0.00D+00 EMaxC= 1.00D-01 BMatC= 2.28D+00 BMatP= 2.03D-01
 IDIUse=2 WtCom= 0.00D+00 WtEn= 1.00D+00
 Coeff-En:   0.000D+00 0.000D+00 0.892D+00 0.108D+00
 Coeff:      0.000D+00 0.000D+00 0.892D+00 0.108D+00
 Gap=    -0.003 Goal=   None    Shift=    0.000
 RMSDP=3.04D-02 MaxDP=3.10D+00 DE= 3.32D+00 OVMax= 9.98D-01

 Cycle   5  Pass 1  IDiag  1:
 RMSU=  2.03D-02    CP:  1.20D+00  7.49D-03  7.33D-01  5.92D-01
 E= -2835.75184242278     Delta-E=       -3.435092846085 Rises=F Damp=F
 DIIS: error= 3.18D-02 at cycle   5 NSaved=   5.
 NSaved= 5 IEnMin= 5 EnMin= -2835.75184242278     IErMin= 2 ErrMin= 2.96D-02
 ErrMax= 3.18D-02  0.00D+00 EMaxC= 1.00D-01 BMatC= 1.49D-01 BMatP= 2.03D-01
 IDIUse=3 WtCom= 6.82D-01 WtEn= 3.18D-01
 Coeff-Com:  0.101D-01 0.978D-01 0.414D+00-0.116D-01 0.490D+00
 Coeff-En:   0.000D+00 0.000D+00 0.360D+00 0.000D+00 0.640D+00
 Coeff:      0.692D-02 0.668D-01 0.397D+00-0.795D-02 0.537D+00
 Gap=     0.255 Goal=   None    Shift=    0.000
 RMSDP=1.68D-02 MaxDP=2.18D+00 DE=-3.44D+00 OVMax= 1.41D-01

 Cycle   6  Pass 1  IDiag  1:
 RMSU=  6.54D-03    CP:  1.13D+00  7.61D-03  8.20D-01  4.34D-01  4.90D-01
 E= -2835.87257320880     Delta-E=       -0.120730786022 Rises=F Damp=F
 DIIS: error= 6.75D-03 at cycle   6 NSaved=   6.
 NSaved= 6 IEnMin= 6 EnMin= -2835.87257320880     IErMin= 6 ErrMin= 6.75D-03
 ErrMax= 6.75D-03  0.00D+00 EMaxC= 1.00D-01 BMatC= 7.33D-03 BMatP= 1.49D-01
 IDIUse=3 WtCom= 9.32D-01 WtEn= 6.75D-02
 Coeff-Com: -0.818D-02 0.378D-01 0.126D+00-0.176D-01 0.260D+00 0.602D+00
 Coeff-En:   0.000D+00 0.000D+00 0.000D+00 0.000D+00 0.000D+00 0.100D+01
 Coeff:     -0.763D-02 0.352D-01 0.117D+00-0.164D-01 0.242D+00 0.629D+00
 Gap=     0.190 Goal=   None    Shift=    0.000
 RMSDP=3.53D-03 MaxDP=2.39D-01 DE=-1.21D-01 OVMax= 4.03D-02

 Cycle   7  Pass 1  IDiag  1:
 RMSU=  2.89D-03    CP:  1.15D+00  8.55D-03  7.85D-01  4.25D-01  5.17D-01
                    CP:  1.10D+00
 E= -2835.87840968291     Delta-E=       -0.005836474113 Rises=F Damp=F
 DIIS: error= 2.27D-03 at cycle   7 NSaved=   7.
 NSaved= 7 IEnMin= 7 EnMin= -2835.87840968291     IErMin= 7 ErrMin= 2.27D-03
 ErrMax= 2.27D-03  0.00D+00 EMaxC= 1.00D-01 BMatC= 1.43D-03 BMatP= 7.33D-03
 IDIUse=3 WtCom= 9.77D-01 WtEn= 2.27D-02
 Coeff-Com: -0.672D-02 0.162D-01 0.925D-02-0.465D-02 0.613D-02 0.293D+00
 Coeff-Com:  0.687D+00
 Coeff-En:   0.000D+00 0.000D+00 0.000D+00 0.000D+00 0.000D+00 0.131D+00
 Coeff-En:   0.869D+00
 Coeff:     -0.657D-02 0.158D-01 0.904D-02-0.455D-02 0.599D-02 0.289D+00
 Coeff:      0.691D+00
 Gap=     0.191 Goal=   None    Shift=    0.000
 RMSDP=1.53D-03 MaxDP=1.16D-01 DE=-5.84D-03 OVMax= 1.03D-02

 Cycle   8  Pass 1  IDiag  1:
 RMSU=  8.21D-04    CP:  1.15D+00  8.49D-03  8.08D-01  4.10D-01  4.96D-01
                    CP:  1.20D+00  8.77D-01
 E= -2835.87972011946     Delta-E=       -0.001310436543 Rises=F Damp=F
 DIIS: error= 5.20D-04 at cycle   8 NSaved=   8.
 NSaved= 8 IEnMin= 8 EnMin= -2835.87972011946     IErMin= 8 ErrMin= 5.20D-04
 ErrMax= 5.20D-04  0.00D+00 EMaxC= 1.00D-01 BMatC= 1.19D-04 BMatP= 1.43D-03
 IDIUse=3 WtCom= 9.95D-01 WtEn= 5.20D-03
 Coeff-Com: -0.366D-02 0.677D-02-0.699D-02-0.621D-03-0.218D-01 0.104D+00
 Coeff-Com:  0.362D+00 0.561D+00
 Coeff-En:   0.000D+00 0.000D+00 0.000D+00 0.000D+00 0.000D+00 0.000D+00
 Coeff-En:   0.000D+00 0.100D+01
 Coeff:     -0.364D-02 0.673D-02-0.695D-02-0.618D-03-0.217D-01 0.103D+00
 Coeff:      0.360D+00 0.563D+00
 Gap=     0.191 Goal=   None    Shift=    0.000
 RMSDP=4.96D-04 MaxDP=4.94D-02 DE=-1.31D-03 OVMax= 2.74D-03

 Cycle   9  Pass 1  IDiag  1:
 RMSU=  2.27D-04    CP:  1.15D+00  8.45D-03  8.06D-01  4.06D-01  4.94D-01
                    CP:  1.23D+00  9.63D-01  1.03D+00
 E= -2835.87983639353     Delta-E=       -0.000116274069 Rises=F Damp=F
 DIIS: error= 3.25D-04 at cycle   9 NSaved=   9.
 NSaved= 9 IEnMin= 9 EnMin= -2835.87983639353     IErMin= 9 ErrMin= 3.25D-04
 ErrMax= 3.25D-04  0.00D+00 EMaxC= 1.00D-01 BMatC= 1.11D-05 BMatP= 1.19D-04
 IDIUse=3 WtCom= 9.97D-01 WtEn= 3.25D-03
 Coeff-Com: -0.111D-02 0.216D-02-0.496D-02 0.341D-03-0.779D-02 0.299D-02
 Coeff-Com:  0.410D-01 0.191D+00 0.777D+00
 Coeff-En:   0.000D+00 0.000D+00 0.000D+00 0.000D+00 0.000D+00 0.000D+00
 Coeff-En:   0.000D+00 0.000D+00 0.100D+01
 Coeff:     -0.111D-02 0.215D-02-0.494D-02 0.340D-03-0.776D-02 0.298D-02
 Coeff:      0.409D-01 0.190D+00 0.777D+00
 Gap=     0.191 Goal=   None    Shift=    0.000
 RMSDP=1.96D-04 MaxDP=1.44D-02 DE=-1.16D-04 OVMax= 2.48D-03

 Cycle  10  Pass 1  IDiag  1:
 RMSU=  8.05D-05    CP:  1.15D+00  8.42D-03  8.03D-01  4.07D-01  4.90D-01
                    CP:  1.22D+00  9.52D-01  1.01D+00  7.60D-01
 E= -2835.87985453391     Delta-E=       -0.000018140388 Rises=F Damp=F
 DIIS: error= 2.00D-04 at cycle  10 NSaved=  10.
 NSaved=10 IEnMin=10 EnMin= -2835.87985453391     IErMin=10 ErrMin= 2.00D-04
 ErrMax= 2.00D-04  0.00D+00 EMaxC= 1.00D-01 BMatC= 2.62D-06 BMatP= 1.11D-05
 IDIUse=3 WtCom= 9.98D-01 WtEn= 2.00D-03
 Coeff-Com: -0.185D-03 0.371D-03-0.178D-02 0.284D-03 0.677D-04-0.138D-01
 Coeff-Com: -0.364D-01-0.203D-01 0.332D+00 0.739D+00
 Coeff-En:   0.000D+00 0.000D+00 0.000D+00 0.000D+00 0.000D+00 0.000D+00
 Coeff-En:   0.000D+00 0.000D+00 0.000D+00 0.100D+01
 Coeff:     -0.185D-03 0.370D-03-0.178D-02 0.283D-03 0.676D-04-0.138D-01
 Coeff:     -0.363D-01-0.202D-01 0.332D+00 0.740D+00
 Gap=     0.190 Goal=   None    Shift=    0.000
 RMSDP=9.06D-05 MaxDP=6.29D-03 DE=-1.81D-05 OVMax= 1.61D-03

 Cycle  11  Pass 1  IDiag  1:
 RMSU=  3.76D-05    CP:  1.15D+00  8.44D-03  8.04D-01  4.07D-01  4.90D-01
                    CP:  1.22D+00  9.68D-01  1.01D+00  8.64D-01  1.05D+00
 E= -2835.87985891194     Delta-E=       -0.000004378025 Rises=F Damp=F
 DIIS: error= 3.84D-05 at cycle  11 NSaved=  11.
 NSaved=11 IEnMin=11 EnMin= -2835.87985891194     IErMin=11 ErrMin= 3.84D-05
 ErrMax= 3.84D-05  0.00D+00 EMaxC= 1.00D-01 BMatC= 3.38D-07 BMatP= 2.62D-06
 IDIUse=1 WtCom= 1.00D+00 WtEn= 0.00D+00
 Coeff-Com: -0.971D-05 0.160D-03-0.182D-03 0.562D-04 0.876D-03-0.648D-02
 Coeff-Com: -0.207D-01-0.383D-01 0.304D-01 0.309D+00 0.726D+00
 Coeff:     -0.971D-05 0.160D-03-0.182D-03 0.562D-04 0.876D-03-0.648D-02
 Coeff:     -0.207D-01-0.383D-01 0.304D-01 0.309D+00 0.726D+00
 Gap=     0.191 Goal=   None    Shift=    0.000
 RMSDP=4.30D-05 MaxDP=9.19D-03 DE=-4.38D-06 OVMax= 5.07D-04

 Cycle  12  Pass 1  IDiag  1:
 RMSU=  1.06D-05    CP:  1.15D+00  8.44D-03  8.04D-01  4.06D-01  4.89D-01
                    CP:  1.22D+00  9.70D-01  1.02D+00  8.48D-01  1.07D+00
                    CP:  1.01D+00
 E= -2835.87985950134     Delta-E=       -0.000000589401 Rises=F Damp=F
 DIIS: error= 2.02D-05 at cycle  12 NSaved=  12.
 NSaved=12 IEnMin=12 EnMin= -2835.87985950134     IErMin=12 ErrMin= 2.02D-05
 ErrMax= 2.02D-05  0.00D+00 EMaxC= 1.00D-01 BMatC= 7.48D-08 BMatP= 3.38D-07
 IDIUse=1 WtCom= 1.00D+00 WtEn= 0.00D+00
 Coeff-Com:  0.396D-04-0.856D-05 0.388D-03 0.123D-04 0.420D-03-0.182D-02
 Coeff-Com: -0.597D-02-0.160D-01-0.400D-01 0.100D-01 0.348D+00 0.705D+00
 Coeff:      0.396D-04-0.856D-05 0.388D-03 0.123D-04 0.420D-03-0.182D-02
 Coeff:     -0.597D-02-0.160D-01-0.400D-01 0.100D-01 0.348D+00 0.705D+00
 Gap=     0.191 Goal=   None    Shift=    0.000
 RMSDP=9.45D-06 MaxDP=5.57D-04 DE=-5.89D-07 OVMax= 3.15D-04

 Cycle  13  Pass 1  IDiag  1:
 RMSU=  4.79D-06    CP:  1.15D+00  8.44D-03  8.04D-01  4.06D-01  4.89D-01
                    CP:  1.23D+00  9.70D-01  1.03D+00  8.57D-01  1.10D+00
                    CP:  1.02D+00  9.07D-01
 E= -2835.87985962135     Delta-E=       -0.000000120011 Rises=F Damp=F
 DIIS: error= 8.84D-06 at cycle  13 NSaved=  13.
 NSaved=13 IEnMin=13 EnMin= -2835.87985962135     IErMin=13 ErrMin= 8.84D-06
 ErrMax= 8.84D-06  0.00D+00 EMaxC= 1.00D-01 BMatC= 1.08D-08 BMatP= 7.48D-08
 IDIUse=1 WtCom= 1.00D+00 WtEn= 0.00D+00
 Coeff-Com:  0.247D-04-0.228D-04 0.238D-03-0.568D-05 0.641D-04-0.201D-03
 Coeff-Com: -0.466D-03-0.187D-02-0.181D-01-0.337D-01 0.443D-01 0.289D+00
 Coeff-Com:  0.720D+00
 Coeff:      0.247D-04-0.228D-04 0.238D-03-0.568D-05 0.641D-04-0.201D-03
 Coeff:     -0.466D-03-0.187D-02-0.181D-01-0.337D-01 0.443D-01 0.289D+00
 Coeff:      0.720D+00
 Gap=     0.191 Goal=   None    Shift=    0.000
 RMSDP=7.83D-06 MaxDP=1.81D-03 DE=-1.20D-07 OVMax= 8.33D-05

 Cycle  14  Pass 1  IDiag  1:
 RMSU=  2.17D-06    CP:  1.15D+00  8.44D-03  8.04D-01  4.06D-01  4.89D-01
                    CP:  1.23D+00  9.71D-01  1.02D+00  8.60D-01  1.11D+00
                    CP:  1.07D+00  8.84D-01  8.41D-01
 E= -2835.87985963775     Delta-E=       -0.000000016400 Rises=F Damp=F
 DIIS: error= 2.31D-06 at cycle  14 NSaved=  14.
 NSaved=14 IEnMin=14 EnMin= -2835.87985963775     IErMin=14 ErrMin= 2.31D-06
 ErrMax= 2.31D-06  0.00D+00 EMaxC= 1.00D-01 BMatC= 2.74D-09 BMatP= 1.08D-08
 IDIUse=1 WtCom= 1.00D+00 WtEn= 0.00D+00
 Coeff-Com:  0.103D-04-0.238D-04 0.630D-04 0.864D-06-0.451D-04 0.667D-04
 Coeff-Com:  0.394D-03 0.213D-02 0.260D-02-0.974D-02-0.499D-01-0.272D-01
 Coeff-Com:  0.291D+00 0.790D+00
 Coeff:      0.103D-04-0.238D-04 0.630D-04 0.864D-06-0.451D-04 0.667D-04
 Coeff:      0.394D-03 0.213D-02 0.260D-02-0.974D-02-0.499D-01-0.272D-01
 Coeff:      0.291D+00 0.790D+00
 Gap=     0.191 Goal=   None    Shift=    0.000
 RMSDP=3.62D-06 MaxDP=4.97D-04 DE=-1.64D-08 OVMax= 3.74D-05

 Cycle  15  Pass 1  IDiag  1:
 RMSU=  8.82D-07    CP:  1.15D+00  8.44D-03  8.04D-01  4.06D-01  4.89D-01
                    CP:  1.23D+00  9.72D-01  1.03D+00  8.61D-01  1.10D+00
                    CP:  1.07D+00  9.27D-01  9.21D-01  1.01D+00
 E= -2835.87985964106     Delta-E=       -0.000000003312 Rises=F Damp=F
 DIIS: error= 1.20D-06 at cycle  15 NSaved=  15.
 NSaved=15 IEnMin=15 EnMin= -2835.87985964106     IErMin=15 ErrMin= 1.20D-06
 ErrMax= 1.20D-06  0.00D+00 EMaxC= 1.00D-01 BMatC= 3.15D-10 BMatP= 2.74D-09
 IDIUse=1 WtCom= 1.00D+00 WtEn= 0.00D+00
 Coeff-Com:  0.479D-05-0.111D-04 0.545D-05 0.430D-06-0.228D-04-0.659D-06
 Coeff-Com:  0.575D-04 0.819D-03 0.281D-02 0.205D-02-0.226D-01-0.430D-01
 Coeff-Com:  0.142D-01 0.261D+00 0.785D+00
 Coeff:      0.479D-05-0.111D-04 0.545D-05 0.430D-06-0.228D-04-0.659D-06
 Coeff:      0.575D-04 0.819D-03 0.281D-02 0.205D-02-0.226D-01-0.430D-01
 Coeff:      0.142D-01 0.261D+00 0.785D+00
 Gap=     0.191 Goal=   None    Shift=    0.000
 RMSDP=1.23D-06 MaxDP=7.82D-05 DE=-3.31D-09 OVMax= 1.02D-05

 Cycle  16  Pass 1  IDiag  1:
 RMSU=  2.21D-07    CP:  1.15D+00  8.44D-03  8.04D-01  4.06D-01  4.89D-01
                    CP:  1.23D+00  9.72D-01  1.03D+00  8.61D-01  1.10D+00
                    CP:  1.07D+00  9.23D-01  9.53D-01  1.05D+00  9.58D-01
 E= -2835.87985964156     Delta-E=       -0.000000000500 Rises=F Damp=F
 DIIS: error= 4.87D-07 at cycle  16 NSaved=  16.
 NSaved=16 IEnMin=16 EnMin= -2835.87985964156     IErMin=16 ErrMin= 4.87D-07
 ErrMax= 4.87D-07  0.00D+00 EMaxC= 1.00D-01 BMatC= 4.90D-11 BMatP= 3.15D-10
 IDIUse=1 WtCom= 1.00D+00 WtEn= 0.00D+00
 Coeff-Com:  0.191D-05-0.381D-05-0.187D-05 0.615D-07-0.673D-05-0.163D-04
 Coeff-Com: -0.217D-04 0.147D-03 0.106D-02 0.263D-02-0.497D-02-0.166D-01
 Coeff-Com: -0.272D-01 0.270D-01 0.369D+00 0.649D+00
 Coeff:      0.191D-05-0.381D-05-0.187D-05 0.615D-07-0.673D-05-0.163D-04
 Coeff:     -0.217D-04 0.147D-03 0.106D-02 0.263D-02-0.497D-02-0.166D-01
 Coeff:     -0.272D-01 0.270D-01 0.369D+00 0.649D+00
 Gap=     0.191 Goal=   None    Shift=    0.000
 RMSDP=3.57D-07 MaxDP=5.04D-05 DE=-5.00D-10 OVMax= 2.44D-06

 Cycle  17  Pass 1  IDiag  1:
 RMSU=  9.63D-08    CP:  1.15D+00  8.44D-03  8.04D-01  4.06D-01  4.89D-01
                    CP:  1.23D+00  9.72D-01  1.03D+00  8.61D-01  1.10D+00
                    CP:  1.07D+00  9.27D-01  9.54D-01  1.05D+00  9.91D-01
                    CP:  1.07D+00
 E= -2835.87985964165     Delta-E=       -0.000000000089 Rises=F Damp=F
 DIIS: error= 1.61D-07 at cycle  17 NSaved=  17.
 NSaved=17 IEnMin=17 EnMin= -2835.87985964165     IErMin=17 ErrMin= 1.61D-07
 ErrMax= 1.61D-07  0.00D+00 EMaxC= 1.00D-01 BMatC= 4.43D-12 BMatP= 4.90D-11
 IDIUse=1 WtCom= 1.00D+00 WtEn= 0.00D+00
 Coeff-Com:  0.323D-06-0.502D-06-0.171D-06-0.621D-07-0.581D-07-0.102D-04
 Coeff-Com: -0.142D-04-0.707D-04-0.535D-04 0.814D-03 0.154D-02 0.105D-02
 Coeff-Com: -0.931D-02-0.281D-01 0.174D-01 0.247D+00 0.770D+00
 Coeff:      0.323D-06-0.502D-06-0.171D-06-0.621D-07-0.581D-07-0.102D-04
 Coeff:     -0.142D-04-0.707D-04-0.535D-04 0.814D-03 0.154D-02 0.105D-02
 Coeff:     -0.931D-02-0.281D-01 0.174D-01 0.247D+00 0.770D+00
 Gap=     0.191 Goal=   None    Shift=    0.000
 RMSDP=2.11D-07 MaxDP=2.66D-05 DE=-8.91D-11 OVMax= 8.02D-07

 Cycle  18  Pass 1  IDiag  1:
 RMSU=  3.35D-08    CP:  1.15D+00  8.44D-03  8.04D-01  4.06D-01  4.89D-01
                    CP:  1.23D+00  9.72D-01  1.03D+00  8.61D-01  1.10D+00
                    CP:  1.07D+00  9.26D-01  9.49D-01  1.06D+00  1.01D+00
                    CP:  1.13D+00  9.52D-01
 E= -2835.87985964146     Delta-E=        0.000000000187 Rises=F Damp=F
 DIIS: error= 3.94D-08 at cycle  18 NSaved=  18.
 NSaved=18 IEnMin=17 EnMin= -2835.87985964165     IErMin=18 ErrMin= 3.94D-08
 ErrMax= 3.94D-08  0.00D+00 EMaxC= 1.00D-01 BMatC= 5.28D-13 BMatP= 4.43D-12
 IDIUse=1 WtCom= 1.00D+00 WtEn= 0.00D+00
 Coeff-Com:  0.624D-07-0.378D-07 0.209D-06-0.154D-07 0.340D-06-0.508D-05
 Coeff-Com: -0.536D-05-0.488D-04-0.130D-03 0.129D-03 0.107D-02 0.196D-02
 Coeff-Com: -0.121D-02-0.162D-01-0.298D-01 0.547D-01 0.357D+00 0.632D+00
 Coeff:      0.624D-07-0.378D-07 0.209D-06-0.154D-07 0.340D-06-0.508D-05
 Coeff:     -0.536D-05-0.488D-04-0.130D-03 0.129D-03 0.107D-02 0.196D-02
 Coeff:     -0.121D-02-0.162D-01-0.298D-01 0.547D-01 0.357D+00 0.632D+00
 Gap=     0.191 Goal=   None    Shift=    0.000
 RMSDP=3.48D-08 MaxDP=3.95D-06 DE= 1.87D-10 OVMax= 3.23D-07

 Cycle  19  Pass 1  IDiag  1:
 RMSU=  1.04D-08    CP:  1.15D+00  8.44D-03  8.04D-01  4.06D-01  4.89D-01
                    CP:  1.23D+00  9.72D-01  1.03D+00  8.61D-01  1.10D+00
                    CP:  1.07D+00  9.26D-01  9.49D-01  1.06D+00  1.01D+00
                    CP:  1.15D+00  1.05D+00  8.87D-01
 E= -2835.87985964157     Delta-E=       -0.000000000104 Rises=F Damp=F
 DIIS: error= 1.26D-08 at cycle  19 NSaved=  19.
 NSaved=19 IEnMin=17 EnMin= -2835.87985964165     IErMin=19 ErrMin= 1.26D-08
 ErrMax= 1.26D-08  0.00D+00 EMaxC= 1.00D-01 BMatC= 6.05D-14 BMatP= 5.28D-13
 IDIUse=1 WtCom= 1.00D+00 WtEn= 0.00D+00
 Coeff-Com: -0.116D-07 0.253D-07 0.915D-07-0.113D-07 0.136D-06-0.575D-06
 Coeff-Com:  0.116D-05-0.612D-05-0.318D-04-0.693D-04 0.845D-04 0.476D-03
 Coeff-Com:  0.147D-02-0.154D-02-0.147D-01-0.167D-01 0.782D-02 0.258D+00
 Coeff-Com:  0.765D+00
 Coeff:     -0.116D-07 0.253D-07 0.915D-07-0.113D-07 0.136D-06-0.575D-06
 Coeff:      0.116D-05-0.612D-05-0.318D-04-0.693D-04 0.845D-04 0.476D-03
 Coeff:      0.147D-02-0.154D-02-0.147D-01-0.167D-01 0.782D-02 0.258D+00
 Coeff:      0.765D+00
 Gap=     0.191 Goal=   None    Shift=    0.000
 RMSDP=1.38D-08 MaxDP=9.37D-07 DE=-1.04D-10 OVMax= 1.11D-07

 Cycle  20  Pass 1  IDiag  1:
 RMSU=  4.75D-09    CP:  1.15D+00  8.44D-03  8.04D-01  4.06D-01  4.89D-01
                    CP:  1.23D+00  9.72D-01  1.03D+00  8.61D-01  1.10D+00
                    CP:  1.07D+00  9.26D-01  9.50D-01  1.06D+00  1.01D+00
                    CP:  1.17D+00  1.03D+00  1.00D+00  1.04D+00
 E= -2835.87985964143     Delta-E=        0.000000000142 Rises=F Damp=F
 DIIS: error= 4.61D-09 at cycle  20 NSaved=  20.
 NSaved=20 IEnMin=17 EnMin= -2835.87985964165     IErMin=20 ErrMin= 4.61D-09
 ErrMax= 4.61D-09  0.00D+00 EMaxC= 1.00D-01 BMatC= 4.50D-15 BMatP= 6.05D-14
 IDIUse=1 WtCom= 1.00D+00 WtEn= 0.00D+00
 Coeff-Com: -0.369D-08-0.839D-08 0.177D-07-0.455D-09 0.512D-07 0.229D-06
 Coeff-Com:  0.668D-06 0.143D-05 0.238D-05-0.190D-04-0.596D-04-0.360D-04
 Coeff-Com:  0.529D-03 0.684D-03-0.854D-03-0.627D-02-0.291D-01 0.111D-01
 Coeff-Com:  0.222D+00 0.802D+00
 Coeff:     -0.369D-08-0.839D-08 0.177D-07-0.455D-09 0.512D-07 0.229D-06
 Coeff:      0.668D-06 0.143D-05 0.238D-05-0.190D-04-0.596D-04-0.360D-04
 Coeff:      0.529D-03 0.684D-03-0.854D-03-0.627D-02-0.291D-01 0.111D-01
 Coeff:      0.222D+00 0.802D+00
 Gap=     0.191 Goal=   None    Shift=    0.000
 RMSDP=5.32D-09 MaxDP=4.10D-07 DE= 1.42D-10 OVMax= 3.99D-08

 SCF Done:  E(RM062X) =  -2835.87985964     A.U. after   20 cycles
            NFock= 20  Conv=0.53D-08     -V/T= 2.0025
 KE= 2.828700680052D+03 PE=-1.032977016868D+04 EE= 2.867764982408D+03
 Leave Link  502 at Mon Apr  4 21:11:27 2022, MaxMem=  1879048192 cpu:            2464.3 elap:             352.9
 (Enter /gpfs/software/gaussian16/sse4/tar/g16/l601.exe)
 Copying SCF densities to generalized density rwf, IOpCl= 0 IROHF=0.

 **********************************************************************

            Population analysis using the SCF density.

 **********************************************************************

 Orbital symmetries:
       Occupied  (A) (A) (A) (A) (A) (A) (A) (A) (A) (A) (A) (A)
                 (A) (A) (A) (A) (A) (A) (A) (A) (A) (A) (A) (A)
                 (A) (A) (A) (A) (A) (A) (A) (A) (A) (A) (A) (A)
                 (A) (A) (A) (A) (A) (A) (A) (A) (A) (A) (A) (A)
                 (A) (A) (A) (A) (A) (A) (A) (A) (A) (A) (A) (A)
                 (A) (A) (A) (A) (A) (A) (A) (A) (A) (A) (A) (A)
                 (A) (A) (A) (A) (A) (A) (A) (A) (A) (A) (A) (A)
                 (A)
       Virtual   (A) (A) (A) (A) (A) (A) (A) (A) (A) (A) (A) (A)
                 (A) (A) (A) (A) (A) (A) (A) (A) (A) (A) (A) (A)
                 (A) (A) (A) (A) (A) (A) (A) (A) (A) (A) (A) (A)
                 (A) (A) (A) (A) (A) (A) (A) (A) (A) (A) (A) (A)
                 (A) (A) (A) (A) (A) (A) (A) (A) (A) (A) (A) (A)
                 (A) (A) (A) (A) (A) (A) (A) (A) (A) (A) (A) (A)
                 (A) (A) (A) (A) (A) (A) (A) (A) (A) (A) (A) (A)
                 (A) (A) (A) (A) (A) (A) (A) (A) (A) (A) (A) (A)
                 (A) (A) (A) (A) (A) (A) (A) (A) (A) (A) (A) (A)
                 (A) (A) (A) (A) (A) (A) (A) (A) (A) (A) (A) (A)
                 (A) (A) (A) (A) (A) (A) (A) (A) (A) (A) (A) (A)
                 (A) (A) (A) (A) (A) (A) (A) (A) (A) (A) (A) (A)
                 (A) (A) (A) (A) (A) (A) (A) (A) (A) (A) (A) (A)
                 (A) (A) (A) (A) (A) (A) (A) (A) (A) (A) (A) (A)
                 (A) (A) (A) (A) (A) (A) (A) (A) (A) (A) (A) (A)
                 (A) (A) (A) (A) (A) (A) (A) (A) (A) (A) (A) (A)
                 (A) (A) (A) (A) (A) (A) (A) (A) (A) (A) (A) (A)
                 (A) (A) (A) (A) (A) (A) (A) (A) (A) (A) (A) (A)
                 (A) (A) (A) (A) (A) (A) (A) (A) (A) (A) (A) (A)
                 (A) (A) (A) (A) (A) (A) (A) (A) (A) (A) (A) (A)
                 (A) (A) (A) (A) (A) (A) (A) (A) (A) (A) (A) (A)
                 (A) (A) (A) (A) (A) (A) (A) (A) (A) (A) (A) (A)
                 (A) (A) (A) (A) (A) (A) (A) (A) (A) (A) (A) (A)
                 (A) (A) (A) (A) (A) (A) (A) (A) (A) (A) (A) (A)
                 (A) (A) (A) (A) (A) (A) (A) (A) (A) (A) (A) (A)
                 (A) (A) (A) (A) (A) (A) (A) (A) (A) (A) (A) (A)
                 (A) (A) (A) (A) (A) (A) (A) (A) (A) (A) (A) (A)
                 (A) (A) (A) (A) (A) (A) (A) (A) (A) (A) (A) (A)
                 (A) (A) (A) (A) (A) (A) (A) (A) (A) (A) (A) (A)
                 (A) (A) (A) (A) (A) (A) (A) (A) (A) (A) (A) (A)
                 (A) (A) (A) (A) (A) (A) (A) (A) (A)
 The electronic state is 1-A.
 Alpha  occ. eigenvalues -- -102.60307-102.60043-102.57300-102.55908-102.55297
 Alpha  occ. eigenvalues --  -19.44180 -10.53180 -10.52646 -10.51173 -10.49091
 Alpha  occ. eigenvalues --  -10.48857 -10.48375 -10.47854 -10.46952 -10.46577
 Alpha  occ. eigenvalues --  -10.46460 -10.45693 -10.44205  -9.74611  -9.74332
 Alpha  occ. eigenvalues --   -9.71646  -9.70144  -9.69568  -7.47119  -7.46844
 Alpha  occ. eigenvalues --   -7.46455  -7.46444  -7.46176  -7.46159  -7.44140
 Alpha  occ. eigenvalues --   -7.43497  -7.43476  -7.42664  -7.42071  -7.42003
 Alpha  occ. eigenvalues --   -7.41956  -7.41428  -7.41418  -1.00524  -0.93940
 Alpha  occ. eigenvalues --   -0.89664  -0.88197  -0.85853  -0.85050  -0.83243
 Alpha  occ. eigenvalues --   -0.79731  -0.75715  -0.74148  -0.69907  -0.66470
 Alpha  occ. eigenvalues --   -0.62006  -0.59960  -0.55261  -0.54623  -0.50281
 Alpha  occ. eigenvalues --   -0.47780  -0.45973  -0.44428  -0.43755  -0.41596
 Alpha  occ. eigenvalues --   -0.40869  -0.40350  -0.39716  -0.38128  -0.37364
 Alpha  occ. eigenvalues --   -0.35263  -0.35064  -0.33883  -0.33758  -0.33053
 Alpha  occ. eigenvalues --   -0.32901  -0.32421  -0.31139  -0.29856  -0.29470
 Alpha  occ. eigenvalues --   -0.27444  -0.27351  -0.26536  -0.25679  -0.24722
 Alpha  occ. eigenvalues --   -0.22242  -0.21134  -0.18402  -0.17710  -0.10681
 Alpha virt. eigenvalues --    0.08374   0.08472   0.08813   0.09271   0.10314
 Alpha virt. eigenvalues --    0.11549   0.11918   0.12866   0.13181   0.13890
 Alpha virt. eigenvalues --    0.14032   0.14057   0.14921   0.15319   0.15871
 Alpha virt. eigenvalues --    0.15988   0.16809   0.16871   0.17110   0.17437
 Alpha virt. eigenvalues --    0.17611   0.17922   0.18691   0.19334   0.19574
 Alpha virt. eigenvalues --    0.19708   0.20081   0.20539   0.20788   0.21372
 Alpha virt. eigenvalues --    0.21761   0.22561   0.22648   0.23021   0.23608
 Alpha virt. eigenvalues --    0.23758   0.23958   0.24708   0.25401   0.25567
 Alpha virt. eigenvalues --    0.26380   0.26684   0.26953   0.27199   0.27425
 Alpha virt. eigenvalues --    0.27483   0.28232   0.28468   0.28483   0.29325
 Alpha virt. eigenvalues --    0.29765   0.30176   0.30569   0.31264   0.31293
 Alpha virt. eigenvalues --    0.32093   0.32384   0.32881   0.33182   0.33471
 Alpha virt. eigenvalues --    0.33701   0.33952   0.34239   0.34564   0.35742
 Alpha virt. eigenvalues --    0.36174   0.36664   0.36891   0.37365   0.38094
 Alpha virt. eigenvalues --    0.38693   0.39056   0.40249   0.41193   0.41541
 Alpha virt. eigenvalues --    0.42395   0.42519   0.43750   0.44360   0.44580
 Alpha virt. eigenvalues --    0.45746   0.46420   0.46560   0.46600   0.47734
 Alpha virt. eigenvalues --    0.48269   0.49720   0.51040   0.53068   0.53275
 Alpha virt. eigenvalues --    0.54446   0.54852   0.56415   0.56590   0.56757
 Alpha virt. eigenvalues --    0.57329   0.58193   0.58510   0.58693   0.60005
 Alpha virt. eigenvalues --    0.60488   0.60750   0.61186   0.62079   0.62681
 Alpha virt. eigenvalues --    0.64053   0.64928   0.65727   0.66893   0.67369
 Alpha virt. eigenvalues --    0.68310   0.68463   0.69821   0.70590   0.71844
 Alpha virt. eigenvalues --    0.72687   0.72850   0.74385   0.74877   0.74925
 Alpha virt. eigenvalues --    0.75613   0.77123   0.77954   0.78348   0.79024
 Alpha virt. eigenvalues --    0.79167   0.81422   0.81712   0.82427   0.82629
 Alpha virt. eigenvalues --    0.83746   0.84701   0.85713   0.87208   0.88042
 Alpha virt. eigenvalues --    0.88447   0.91418   0.92334   0.95133   0.96414
 Alpha virt. eigenvalues --    0.97017   0.97252   0.98398   0.99405   0.99755
 Alpha virt. eigenvalues --    1.00386   1.00632   1.00994   1.01466   1.02099
 Alpha virt. eigenvalues --    1.02335   1.03110   1.03986   1.04068   1.04182
 Alpha virt. eigenvalues --    1.05383   1.05395   1.05867   1.05961   1.06502
 Alpha virt. eigenvalues --    1.06915   1.07445   1.08411   1.08802   1.09288
 Alpha virt. eigenvalues --    1.09946   1.09987   1.11265   1.12138   1.12782
 Alpha virt. eigenvalues --    1.12892   1.14703   1.15594   1.15883   1.15892
 Alpha virt. eigenvalues --    1.17585   1.18382   1.20766   1.21402   1.22331
 Alpha virt. eigenvalues --    1.23341   1.24052   1.25136   1.26075   1.28055
 Alpha virt. eigenvalues --    1.31194   1.33168   1.34536   1.37471   1.38492
 Alpha virt. eigenvalues --    1.39542   1.40277   1.41218   1.41448   1.41800
 Alpha virt. eigenvalues --    1.42627   1.43639   1.43767   1.43975   1.45604
 Alpha virt. eigenvalues --    1.46793   1.49224   1.49542   1.50934   1.53353
 Alpha virt. eigenvalues --    1.54768   1.56923   1.57037   1.60757   1.64047
 Alpha virt. eigenvalues --    1.65487   1.67242   1.68912   1.70613   1.71886
 Alpha virt. eigenvalues --    1.73931   1.78690   1.80851   1.81661   1.83158
 Alpha virt. eigenvalues --    1.84476   1.85203   1.87121   1.90181   1.91033
 Alpha virt. eigenvalues --    1.92236   1.94485   1.94573   1.96300   1.98160
 Alpha virt. eigenvalues --    1.98389   2.00527   2.00912   2.01698   2.03436
 Alpha virt. eigenvalues --    2.04168   2.05904   2.06668   2.07736   2.10006
 Alpha virt. eigenvalues --    2.12692   2.15813   2.17620   2.19751   2.20967
 Alpha virt. eigenvalues --    2.26736   2.27959   2.30266   2.33326   2.35736
 Alpha virt. eigenvalues --    2.36207   2.36879   2.38544   2.39577   2.40323
 Alpha virt. eigenvalues --    2.40993   2.42896   2.43582   2.45019   2.46018
 Alpha virt. eigenvalues --    2.46848   2.48189   2.50563   2.54201   2.54875
 Alpha virt. eigenvalues --    2.56703   2.58094   2.59285   2.61519   2.64069
 Alpha virt. eigenvalues --    2.65388   2.69662   2.70749   2.71376   2.72454
 Alpha virt. eigenvalues --    2.74238   2.75541   2.78276   2.80157   2.81121
 Alpha virt. eigenvalues --    2.83231   2.84589   2.85871   2.89095   2.91191
 Alpha virt. eigenvalues --    2.91818   2.94312   2.94476   2.97821   2.98167
 Alpha virt. eigenvalues --    3.01683   3.02601   3.05137   3.07145   3.11928
 Alpha virt. eigenvalues --    3.13776   3.16406   3.19924   3.22057   3.23597
 Alpha virt. eigenvalues --    3.24170   3.31003   3.31635   3.34734   3.35566
 Alpha virt. eigenvalues --    3.37564   3.39645   3.44465   3.49704   3.53918
 Alpha virt. eigenvalues --    3.56228   3.57668   3.64486   3.69098   3.75757
 Alpha virt. eigenvalues --    3.76218   3.78491   3.85957   3.92171   4.00936
 Alpha virt. eigenvalues --    4.02427   4.17969   4.23735   4.27209   4.33602
 Alpha virt. eigenvalues --    4.61402   4.87705   4.92062   5.35588   5.52038
 Alpha virt. eigenvalues --    6.00105  10.04168  10.07682  10.08458  10.12038
 Alpha virt. eigenvalues --   10.14344  23.60593  23.69883  23.88170  24.02104
 Alpha virt. eigenvalues --   24.03091  24.08308  24.10510  24.16460  24.21025
 Alpha virt. eigenvalues --   24.25000  24.28040  24.35804  25.97399  26.02175
 Alpha virt. eigenvalues --   26.06297  26.06942  26.12151  26.26352  26.36263
 Alpha virt. eigenvalues --   26.39826  26.43710  26.54927  26.70313  26.83597
 Alpha virt. eigenvalues --   26.86761  26.97968  27.04563  50.31296 216.14211
 Alpha virt. eigenvalues --  216.17948 216.18821 216.22542 216.25816
          Condensed to atoms (all electrons):
               1          2          3          4          5          6
     1  C   37.873734  -8.201257  -5.582928  -6.480589  -6.208694  -1.960883
     2  C   -8.201257  20.635115  -0.304133  -1.861288   2.249230  -2.935910
     3  C   -5.582928  -0.304133  16.839034   0.556965   0.549562  -2.186033
     4  C   -6.480589  -1.861288   0.556965  22.190054   3.037490  -5.384773
     5  C   -6.208694   2.249230   0.549562   3.037490  13.356402   0.607210
     6  C   -1.960883  -2.935910  -2.186033  -5.384773   0.607210  18.472201
     7  Cl   0.326872   0.974952  -1.339866   0.469354   0.449326  -0.475154
     8  H    0.035592  -0.020077  -0.104070  -0.168729   0.228736   0.082011
     9  Cl   0.112604   0.063811   0.313794  -1.613733   0.615415  -0.270604
    10  O   -0.209408   0.001771   0.129920  -0.102569   0.108892  -0.038121
    11  Cl   0.027075  -1.859031   0.687085   0.072211   0.041119   0.016670
    12  C   -2.742616  -2.959874  -0.027236  -3.885348  -2.513874   5.000542
    13  C   -0.433280  -0.104869   0.540431  -1.243368  -1.869720  -0.731316
    14  C   -0.158267   1.118805  -0.313829  -0.556961  -1.521236  -1.680180
    15  C    0.830041  -0.809244  -2.141820  -0.417703  -0.901015   0.114660
    16  C    0.178053  -0.751270  -0.498330   0.390900  -1.670223  -1.758018
    17  C    0.022355   0.209850  -0.610603   0.090703  -0.034703  -0.147886
    18  Cl  -0.000967  -0.005809  -0.026454  -0.000485  -0.032975  -0.081106
    19  Cl  -0.000583   0.001518  -0.011465  -0.022101  -0.118394  -0.232124
    20  H    0.000568   0.000117   0.002728   0.002914   0.012806   0.010044
    21  H   -0.009336   0.005727   0.014820  -0.032108   0.034025   0.086811
    22  H   -0.009420   0.008311   0.056173   0.003635   0.018179   0.073890
               7          8          9         10         11         12
     1  C    0.326872   0.035592   0.112604  -0.209408   0.027075  -2.742616
     2  C    0.974952  -0.020077   0.063811   0.001771  -1.859031  -2.959874
     3  C   -1.339866  -0.104070   0.313794   0.129920   0.687085  -0.027236
     4  C    0.469354  -0.168729  -1.613733  -0.102569   0.072211  -3.885348
     5  C    0.449326   0.228736   0.615415   0.108892   0.041119  -2.513874
     6  C   -0.475154   0.082011  -0.270604  -0.038121   0.016670   5.000542
     7  Cl  18.070441  -0.002256   0.010936  -0.010911  -0.390972  -0.502356
     8  H   -0.002256   0.553657  -0.038642  -0.000651   0.001669   0.093266
     9  Cl   0.010936  -0.038642  17.750354   0.061474  -0.052336  -0.027020
    10  O   -0.010911  -0.000651   0.061474   8.278439   0.072846   0.025294
    11  Cl  -0.390972   0.001669  -0.052336   0.072846  17.922969   0.165733
    12  C   -0.502356   0.093266  -0.027020   0.025294   0.165733  19.125041
    13  C   -0.538512   0.005394   0.000179   0.000138  -0.038226   4.945090
    14  C   -0.481564  -0.004153  -0.001293  -0.000118   0.018510  -4.533372
    15  C   -0.030824   0.128040  -0.123054  -0.000672  -0.028854  -2.334427
    16  C    0.003835   0.051872  -0.027086   0.000622  -0.003267  -0.272598
    17  C   -0.056633   0.006427  -0.005227   0.000114   0.007361  -2.261957
    18  Cl  -0.000062   0.000082  -0.000105   0.000002  -0.000039  -0.059818
    19  Cl  -0.025878   0.000055  -0.000115  -0.000004   0.000393  -0.773408
    20  H   -0.000030   0.000104   0.000023  -0.000000  -0.000001   0.075692
    21  H   -0.000079  -0.001679   0.000370  -0.000001   0.000032   0.076238
    22  H   -0.035538  -0.000047   0.000063   0.000009   0.001965  -0.028891
              13         14         15         16         17         18
     1  C   -0.433280  -0.158267   0.830041   0.178053   0.022355  -0.000967
     2  C   -0.104869   1.118805  -0.809244  -0.751270   0.209850  -0.005809
     3  C    0.540431  -0.313829  -2.141820  -0.498330  -0.610603  -0.026454
     4  C   -1.243368  -0.556961  -0.417703   0.390900   0.090703  -0.000485
     5  C   -1.869720  -1.521236  -0.901015  -1.670223  -0.034703  -0.032975
     6  C   -0.731316  -1.680180   0.114660  -1.758018  -0.147886  -0.081106
     7  Cl  -0.538512  -0.481564  -0.030824   0.003835  -0.056633  -0.000062
     8  H    0.005394  -0.004153   0.128040   0.051872   0.006427   0.000082
     9  Cl   0.000179  -0.001293  -0.123054  -0.027086  -0.005227  -0.000105
    10  O    0.000138  -0.000118  -0.000672   0.000622   0.000114   0.000002
    11  Cl  -0.038226   0.018510  -0.028854  -0.003267   0.007361  -0.000039
    12  C    4.945090  -4.533372  -2.334427  -0.272598  -2.261957  -0.059818
    13  C   20.512784   5.143990  -5.142061  -1.530529 -12.973060   0.338265
    14  C    5.143990  33.387750  -5.370092  -9.313521  -9.784743   1.010497
    15  C   -5.142061  -5.370092  23.530482  -1.414454  -0.072230  -0.483288
    16  C   -1.530529  -9.313521  -1.414454  19.920773   2.817952   0.179578
    17  C  -12.973060  -9.784743  -0.072230   2.817952  29.477792  -1.723090
    18  Cl   0.338265   1.010497  -0.483288   0.179578  -1.723090  17.682034
    19  Cl   0.095816  -1.303411   0.587144   0.390500   0.464242  -0.200233
    20  H   -0.017515  -0.009135  -0.039454   0.271276   0.044392  -0.012798
    21  H   -0.009124  -0.018343   0.412411  -0.225357  -0.012626  -0.001700
    22  H    0.264198  -0.114834  -0.018912  -0.010356   0.107877  -0.001462
              19         20         21         22
     1  C   -0.000583   0.000568  -0.009336  -0.009420
     2  C    0.001518   0.000117   0.005727   0.008311
     3  C   -0.011465   0.002728   0.014820   0.056173
     4  C   -0.022101   0.002914  -0.032108   0.003635
     5  C   -0.118394   0.012806   0.034025   0.018179
     6  C   -0.232124   0.010044   0.086811   0.073890
     7  Cl  -0.025878  -0.000030  -0.000079  -0.035538
     8  H    0.000055   0.000104  -0.001679  -0.000047
     9  Cl  -0.000115   0.000023   0.000370   0.000063
    10  O   -0.000004  -0.000000  -0.000001   0.000009
    11  Cl   0.000393  -0.000001   0.000032   0.001965
    12  C   -0.773408   0.075692   0.076238  -0.028891
    13  C    0.095816  -0.017515  -0.009124   0.264198
    14  C   -1.303411  -0.009135  -0.018343  -0.114834
    15  C    0.587144  -0.039454   0.412411  -0.018912
    16  C    0.390500   0.271276  -0.225357  -0.010356
    17  C    0.464242   0.044392  -0.012626   0.107877
    18  Cl  -0.200233  -0.012798  -0.001700  -0.001462
    19  Cl  17.739629  -0.000063   0.000651  -0.021465
    20  H   -0.000063   0.504061  -0.008444   0.000059
    21  H    0.000651  -0.008444   0.525887  -0.000135
    22  H   -0.021465   0.000059  -0.000135   0.511615
 Mulliken charges:
               1
     1  C   -1.408670
     2  C    0.543556
     3  C   -0.543745
     4  C    0.955527
     5  C   -0.437558
     6  C   -0.581933
     7  Cl   0.584918
     8  H    0.153399
     9  Cl   0.230193
    10  O   -0.317068
    11  Cl   0.337090
    12  C   -0.584102
    13  C   -1.214704
    14  C    0.485497
    15  C   -0.274672
    16  C   -0.730352
    17  C    0.433692
    18  Cl   0.419935
    19  Cl   0.429296
    20  H    0.162655
    21  H    0.161961
    22  H    0.195084
 Sum of Mulliken charges =  -1.00000
 Mulliken charges with hydrogens summed into heavy atoms:
               1
     1  C   -1.408670
     2  C    0.543556
     3  C   -0.543745
     4  C    0.955527
     5  C   -0.284159
     6  C   -0.581933
     7  Cl   0.584918
     9  Cl   0.230193
    10  O   -0.317068
    11  Cl   0.337090
    12  C   -0.584102
    13  C   -1.019620
    14  C    0.485497
    15  C   -0.112711
    16  C   -0.567697
    17  C    0.433692
    18  Cl   0.419935
    19  Cl   0.429296
 Electronic spatial extent (au):  <R**2>=           9219.5892
 Charge=             -1.0000 electrons
 Dipole moment (field-independent basis, Debye):
    X=              9.6662    Y=              0.3984    Z=             -0.0022  Tot=              9.6744
 Quadrupole moment (field-independent basis, Debye-Ang):
   XX=           -231.0360   YY=           -151.3250   ZZ=           -144.9391
   XY=              7.4999   XZ=              0.0137   YZ=             -0.0085
 Traceless Quadrupole moment (field-independent basis, Debye-Ang):
   XX=            -55.2693   YY=             24.4417   ZZ=             30.8276
   XY=              7.4999   XZ=              0.0137   YZ=             -0.0085
 Octapole moment (field-independent basis, Debye-Ang**2):
  XXX=            195.7017  YYY=            -10.2477  ZZZ=             -0.0003  XYY=             43.8240
  XXY=            -34.6278  XXZ=             -0.1076  XZZ=             -2.7834  YZZ=             -8.4771
  YYZ=             -0.0107  XYZ=              0.0036
 Hexadecapole moment (field-independent basis, Debye-Ang**3):
 XXXX=         -11379.1103 YYYY=          -2798.7708 ZZZZ=           -171.5722 XXXY=            111.4644
 XXXZ=              0.4491 YYYX=             48.2264 YYYZ=             -0.0441 ZZZX=              0.0157
 ZZZY=              0.0158 XXYY=          -2144.0910 XXZZ=          -1613.9454 YYZZ=           -515.1730
 XXYZ=             -0.0459 YYXZ=             -0.0175 ZZXY=             -5.8294
 N-N= 1.797424646579D+03 E-N=-1.032977016938D+04  KE= 2.828700680052D+03
 No NMR shielding tensors so no spin-rotation constants.
 Leave Link  601 at Mon Apr  4 21:11:27 2022, MaxMem=  1879048192 cpu:               1.4 elap:               0.2
 (Enter /gpfs/software/gaussian16/sse4/tar/g16/l701.exe)
 ... and contract with generalized density number  0.
 Compute integral first derivatives.
 Leave Link  701 at Mon Apr  4 21:11:27 2022, MaxMem=  1879048192 cpu:               1.3 elap:               0.2
 (Enter /gpfs/software/gaussian16/sse4/tar/g16/l702.exe)
 L702 exits ... SP integral derivatives will be done elsewhere.
 Leave Link  702 at Mon Apr  4 21:11:27 2022, MaxMem=  1879048192 cpu:               0.1 elap:               0.0
 (Enter /gpfs/software/gaussian16/sse4/tar/g16/l703.exe)
 Integral derivatives from FoFJK, PRISM(SPDF).
 Compute integral first derivatives, UseDBF=F ICtDFT=           0.
 Calling FoFJK, ICntrl=      2127 FMM=F ISym2X=0 I1Cent= 0 IOpClX= 0 NMat=1 NMatS=1 NMatT=0.
 FoFJK:  IHMeth= 1 ICntrl=    2127 DoSepK=F KAlg= 0 I1Cent=           0 FoldK=F
 IRaf=         0 NMat=       1 IRICut=       1 DoRegI=T DoRafI=F ISym2E= 0 IDoP0=0 IntGTp=1.
 FoFCou: FMM=F IPFlag=           0 FMFlag=      100000 FMFlg1=         800
         NFxFlg=           0 DoJE=F BraDBF=F KetDBF=F FulRan=T
         wScrn=  0.000000 ICntrl=      2127 IOpCl=  0 I1Cent=           0 NGrid=           0
         NMat0=    1 NMatS0=      1 NMatT0=    0 NMatD0=    1 NMtDS0=    0 NMtDT0=    0
 Symmetry not used in FoFCou.
 Leave Link  703 at Mon Apr  4 21:12:06 2022, MaxMem=  1879048192 cpu:             267.7 elap:              38.4
 (Enter /gpfs/software/gaussian16/sse4/tar/g16/l716.exe)
 Dipole        = 3.80297390D+00 1.56732812D-01-8.47242637D-04
 ***** Axes restored to original set *****
 -------------------------------------------------------------------
 Center     Atomic                   Forces (Hartrees/Bohr)
 Number     Number              X              Y              Z
 -------------------------------------------------------------------
      1        6           0.010216895    0.010701626   -0.017661313
      2        6          -0.015841465    0.020747036   -0.011544089
      3        6           0.033844465    0.011211396   -0.033149036
      4        6           0.044857178   -0.042008042    0.015319167
      5        6          -0.069089458    0.042571558   -0.000502004
      6        6           0.026709862   -0.040754561    0.025500278
      7       17           0.004172587   -0.004467615    0.001997146
      8        1           0.005979917   -0.003618021   -0.000032267
      9       17          -0.005801064    0.006794911   -0.003376167
     10        8          -0.010196520   -0.001043561    0.007565844
     11       17           0.004136679    0.001208896   -0.003896319
     12        6          -0.015766488   -0.002149770    0.012228922
     13        6           0.014827719   -0.006450459   -0.002672540
     14        6          -0.021231349    0.010186209    0.002862072
     15        6           0.010548539    0.002676292   -0.009492210
     16        6          -0.022624213    0.004147645    0.010029175
     17        6          -0.002970609    0.000341622    0.001535884
     18       17           0.009665226   -0.003945543   -0.002023892
     19       17           0.004276537   -0.002511017   -0.000079712
     20        1          -0.000408484   -0.002972429    0.003352314
     21        1          -0.002204473   -0.003211850    0.004743089
     22        1          -0.003101482    0.002545678   -0.000704341
 -------------------------------------------------------------------
 Cartesian Forces:  Max     0.069089458 RMS     0.017412467
 Leave Link  716 at Mon Apr  4 21:12:06 2022, MaxMem=  1879048192 cpu:               0.2 elap:               0.0
 (Enter /gpfs/software/gaussian16/sse4/tar/g16/l103.exe)

 GradGradGradGradGradGradGradGradGradGradGradGradGradGradGradGradGradGrad
 Berny optimization.
 FormGI is forming the generalized inverse of G from B-inverse, IUseBI=4.
 Internal  Forces:  Max     0.049031557 RMS     0.009452552
 Search for a local minimum.
 Step number   1 out of a maximum of  121
 All quantities printed in internal units (Hartrees-Bohrs-Radians)
 RMS Force = .94526D-02 SwitMx=.10000D-02 MixMth= 1
 Mixed Optimization -- RFO/linear search
 Second derivative matrix not updated -- first step.
 ITU=  0
     Eigenvalues ---    0.00230   0.01027   0.01050   0.01071   0.01349
     Eigenvalues ---    0.01397   0.01516   0.01627   0.01903   0.01929
     Eigenvalues ---    0.01963   0.01984   0.02010   0.02092   0.02140
     Eigenvalues ---    0.02164   0.02195   0.02246   0.02264   0.16000
     Eigenvalues ---    0.16000   0.16000   0.16000   0.22365   0.23431
     Eigenvalues ---    0.23462   0.24609   0.25000   0.25000   0.25000
     Eigenvalues ---    0.25000   0.25000   0.25000   0.25000   0.25000
     Eigenvalues ---    0.25000   0.25000   0.28214   0.31007   0.31088
     Eigenvalues ---    0.31167   0.32391   0.33129   0.33187   0.33846
     Eigenvalues ---    0.34997   0.35308   0.35361   0.35870   0.36354
     Eigenvalues ---    0.39039   0.40107   0.41274   0.43730   0.44182
     Eigenvalues ---    0.46571   0.47540   0.51246   0.52883   0.93185
 RFO step:  Lambda=-2.70458982D-02 EMin= 2.30000000D-03
 Linear search not attempted -- first point.
 Iteration  1 RMS(Cart)=  0.05806159 RMS(Int)=  0.00039152
 Iteration  2 RMS(Cart)=  0.00047701 RMS(Int)=  0.00001946
 Iteration  3 RMS(Cart)=  0.00000026 RMS(Int)=  0.00001946
 ITry= 1 IFail=0 DXMaxC= 1.87D-01 DCOld= 1.00D+10 DXMaxT= 3.00D-01 DXLimC= 3.00D+00 Rises=F
 Variable       Old X    -DE/DX   Delta X   Delta X   Delta X     New X
                                 (Linear)    (Quad)   (Total)
    R1        2.81065  -0.01108   0.00000  -0.03130  -0.03134   2.77931
    R2        2.77491  -0.02353   0.00000  -0.06348  -0.06351   2.71140
    R3        2.31499   0.01127   0.00000   0.01176   0.01176   2.32674
    R4        2.56266   0.01221   0.00000   0.02274   0.02273   2.58539
    R5        3.29395  -0.00547   0.00000  -0.01614  -0.01614   3.27781
    R6        2.85108  -0.04903   0.00000  -0.14054  -0.14050   2.71058
    R7        3.29544   0.00616   0.00000   0.01824   0.01824   3.31369
    R8        2.71566  -0.04271   0.00000  -0.10142  -0.10140   2.61426
    R9        3.24591   0.00934   0.00000   0.02556   0.02556   3.27147
   R10        2.56561   0.03285   0.00000   0.05911   0.05915   2.62476
   R11        2.04285   0.00006   0.00000   0.00016   0.00016   2.04301
   R12        2.91672  -0.03356   0.00000  -0.10853  -0.10853   2.80819
   R13        2.65908  -0.00345   0.00000  -0.00749  -0.00747   2.65161
   R14        2.68066  -0.00869   0.00000  -0.01963  -0.01962   2.66104
   R15        2.66903  -0.01717   0.00000  -0.03680  -0.03679   2.63224
   R16        2.03531  -0.00135   0.00000  -0.00345  -0.00345   2.03185
   R17        2.62272  -0.00214   0.00000  -0.00382  -0.00383   2.61889
   R18        3.27134   0.00415   0.00000   0.01181   0.01181   3.28315
   R19        2.65905  -0.02003   0.00000  -0.04272  -0.04273   2.61632
   R20        2.05093  -0.00338   0.00000  -0.00887  -0.00887   2.04206
   R21        2.61825   0.00366   0.00000   0.00739   0.00738   2.62563
   R22        2.05680  -0.00437   0.00000  -0.01160  -0.01160   2.04520
   R23        3.25724   0.01005   0.00000   0.02801   0.02801   3.28525
    A1        1.99277  -0.01033   0.00000  -0.04274  -0.04282   1.94995
    A2        2.15362  -0.00170   0.00000  -0.00343  -0.00338   2.15023
    A3        2.13680   0.01203   0.00000   0.04616   0.04621   2.18300
    A4        2.12937   0.01084   0.00000   0.04003   0.03997   2.16934
    A5        1.98915  -0.00219   0.00000  -0.00835  -0.00832   1.98082
    A6        2.16467  -0.00865   0.00000  -0.03168  -0.03165   2.13302
    A7        2.15030  -0.00794   0.00000  -0.02295  -0.02293   2.12738
    A8        2.02377   0.00699   0.00000   0.02237   0.02236   2.04614
    A9        2.10911   0.00095   0.00000   0.00057   0.00056   2.10967
   A10        2.11483   0.00914   0.00000   0.02694   0.02692   2.14174
   A11        2.08075  -0.00779   0.00000  -0.02510  -0.02509   2.05566
   A12        2.08761  -0.00135   0.00000  -0.00184  -0.00183   2.08579
   A13        2.17404   0.00172   0.00000   0.00606   0.00612   2.18016
   A14        1.94294   0.00628   0.00000   0.03513   0.03511   1.97804
   A15        2.16621  -0.00800   0.00000  -0.04120  -0.04122   2.12499
   A16        2.00507  -0.00343   0.00000  -0.00734  -0.00726   1.99780
   A17        2.25213  -0.00707   0.00000  -0.02803  -0.02807   2.22406
   A18        2.02599   0.01050   0.00000   0.03537   0.03533   2.06132
   A19        2.17131   0.00249   0.00000   0.00936   0.00935   2.18066
   A20        2.12928  -0.01015   0.00000  -0.03626  -0.03627   2.09301
   A21        1.98260   0.00765   0.00000   0.02690   0.02692   2.00951
   A22        2.15709  -0.00484   0.00000  -0.01896  -0.01893   2.13816
   A23        2.13908  -0.00149   0.00000  -0.01143  -0.01145   2.12763
   A24        1.98702   0.00633   0.00000   0.03039   0.03038   2.01740
   A25        2.10139   0.00164   0.00000   0.00764   0.00765   2.10904
   A26        2.05242   0.00363   0.00000   0.01225   0.01225   2.06468
   A27        2.12937  -0.00527   0.00000  -0.01990  -0.01990   2.10947
   A28        2.15628  -0.00389   0.00000  -0.01658  -0.01659   2.13970
   A29        2.14578  -0.00331   0.00000  -0.01982  -0.01981   2.12597
   A30        1.98112   0.00720   0.00000   0.03640   0.03640   2.01752
   A31        2.10238   0.00196   0.00000   0.00843   0.00840   2.11079
   A32        2.08186   0.00010   0.00000   0.00159   0.00160   2.08346
   A33        2.09894  -0.00207   0.00000  -0.01001  -0.01000   2.08894
   A34        2.06664  -0.00252   0.00000  -0.00743  -0.00745   2.05918
   A35        2.15093  -0.00438   0.00000  -0.01664  -0.01663   2.13430
   A36        2.06562   0.00690   0.00000   0.02407   0.02409   2.08970
    D1        0.00015   0.00000   0.00000   0.00003   0.00004   0.00019
    D2       -3.14117   0.00000   0.00000   0.00000   0.00000  -3.14116
    D3        3.14152   0.00001   0.00000   0.00015   0.00015  -3.14152
    D4        0.00020   0.00001   0.00000   0.00012   0.00012   0.00032
    D5       -0.00080   0.00001   0.00000   0.00019   0.00019  -0.00060
    D6        3.14081   0.00002   0.00000   0.00034   0.00033   3.14114
    D7        3.14102   0.00000   0.00000   0.00009   0.00009   3.14110
    D8       -0.00056   0.00001   0.00000   0.00023   0.00023  -0.00033
    D9        0.00061  -0.00001   0.00000  -0.00022  -0.00022   0.00040
   D10       -3.14051  -0.00000   0.00000  -0.00009  -0.00009  -3.14059
   D11       -3.14128  -0.00001   0.00000  -0.00018  -0.00018  -3.14146
   D12        0.00078  -0.00000   0.00000  -0.00005  -0.00005   0.00074
   D13       -0.00071   0.00001   0.00000   0.00017   0.00017  -0.00055
   D14        3.14084   0.00001   0.00000   0.00005   0.00005   3.14089
   D15        3.14038   0.00000   0.00000   0.00004   0.00003   3.14042
   D16       -0.00124  -0.00000   0.00000  -0.00009  -0.00009  -0.00133
   D17        0.00073  -0.00001   0.00000  -0.00025  -0.00025   0.00048
   D18       -3.14078   0.00000   0.00000  -0.00007  -0.00007  -3.14085
   D19       -3.14088  -0.00002   0.00000  -0.00039  -0.00040  -3.14127
   D20        0.00080  -0.00001   0.00000  -0.00021  -0.00021   0.00058
   D21        0.00003   0.00001   0.00000   0.00010   0.00010   0.00013
   D22       -3.14153   0.00001   0.00000   0.00021   0.00021  -3.14132
   D23        3.14153  -0.00000   0.00000  -0.00010  -0.00010   3.14144
   D24       -0.00003   0.00000   0.00000   0.00001   0.00001  -0.00002
   D25       -0.00142  -0.00002   0.00000  -0.00085  -0.00085  -0.00227
   D26        3.14028  -0.00002   0.00000  -0.00078  -0.00078   3.13951
   D27        3.14014  -0.00003   0.00000  -0.00097  -0.00097   3.13917
   D28       -0.00135  -0.00003   0.00000  -0.00090  -0.00090  -0.00225
   D29        3.14122   0.00001   0.00000   0.00022   0.00022   3.14144
   D30       -0.00054   0.00000   0.00000   0.00010   0.00010  -0.00043
   D31       -0.00048   0.00001   0.00000   0.00015   0.00015  -0.00032
   D32        3.14095   0.00000   0.00000   0.00003   0.00003   3.14099
   D33        3.14158  -0.00000   0.00000  -0.00003  -0.00003   3.14155
   D34        0.00002  -0.00001   0.00000  -0.00017  -0.00017  -0.00015
   D35        0.00009   0.00000   0.00000   0.00003   0.00003   0.00012
   D36       -3.14147  -0.00000   0.00000  -0.00011  -0.00010  -3.14158
   D37        0.00050  -0.00001   0.00000  -0.00022  -0.00022   0.00029
   D38       -3.14107  -0.00001   0.00000  -0.00025  -0.00025  -3.14132
   D39       -3.14094  -0.00001   0.00000  -0.00010  -0.00010  -3.14104
   D40        0.00067  -0.00001   0.00000  -0.00013  -0.00013   0.00054
   D41       -0.00010   0.00000   0.00000   0.00007   0.00007  -0.00003
   D42        3.14142   0.00000   0.00000   0.00010   0.00010   3.14152
   D43        3.14148   0.00000   0.00000   0.00010   0.00010   3.14158
   D44       -0.00019   0.00001   0.00000   0.00014   0.00014  -0.00005
   D45        0.00029  -0.00001   0.00000  -0.00016  -0.00016   0.00012
   D46       -3.14139  -0.00001   0.00000  -0.00012  -0.00012  -3.14151
   D47       -3.14133  -0.00000   0.00000  -0.00004  -0.00003  -3.14137
   D48        0.00018  -0.00000   0.00000   0.00000   0.00000   0.00018
   D49       -0.00028   0.00000   0.00000   0.00010   0.00011  -0.00017
   D50        3.14139   0.00000   0.00000   0.00007   0.00007   3.14146
   D51        3.14140   0.00000   0.00000   0.00006   0.00007   3.14147
   D52       -0.00012   0.00000   0.00000   0.00003   0.00003  -0.00009
         Item               Value     Threshold  Converged?
 Maximum Force            0.049032     0.000450     NO 
 RMS     Force            0.009453     0.000300     NO 
 Maximum Displacement     0.186510     0.001800     NO 
 RMS     Displacement     0.058062     0.001200     NO 
 Predicted change in Energy=-1.458233D-02
 Lowest energy point so far.  Saving SCF results.
 GradGradGradGradGradGradGradGradGradGradGradGradGradGradGradGradGradGrad

 Leave Link  103 at Mon Apr  4 21:12:06 2022, MaxMem=  1879048192 cpu:               0.2 elap:               0.1
 (Enter /gpfs/software/gaussian16/sse4/tar/g16/l202.exe)
                          Input orientation:                          
 ---------------------------------------------------------------------
 Center     Atomic      Atomic             Coordinates (Angstroms)
 Number     Number       Type             X           Y           Z
 ---------------------------------------------------------------------
      1          6           0       -8.043468   -1.477424    6.653828
      2          6           0       -7.245946   -2.551470    7.264955
      3          6           0       -5.994521   -2.914904    6.848270
      4          6           0       -7.348719   -0.854496    5.563891
      5          6           0       -6.082434   -1.243109    5.164749
      6          6           0       -5.340826   -2.259991    5.752275
      7         17           0       -5.210392   -4.224817    7.710901
      8          1           0       -5.702530   -0.671571    4.329390
      9         17           0       -8.147832    0.434451    4.729001
     10          8           0       -9.168699   -1.166889    7.045524
     11         17           0       -8.044113   -3.337453    8.589265
     12          6           0       -3.992213   -2.551505    5.200412
     13          6           0       -3.122988   -3.541471    5.683426
     14          6           0       -1.867285   -3.771763    5.126288
     15          6           0       -3.503099   -1.805997    4.110500
     16          6           0       -2.255832   -2.030504    3.553048
     17          6           0       -1.417198   -3.018879    4.053354
     18         17           0        0.142541   -3.274024    3.329176
     19         17           0       -0.880097   -5.026817    5.810940
     20          1           0       -1.932013   -1.426084    2.715714
     21          1           0       -4.083302   -1.016898    3.653984
     22          1           0       -3.386275   -4.173645    6.512350
 ---------------------------------------------------------------------
                    Distance matrix (angstroms):
                    1          2          3          4          5
     1  C    0.000000
     2  C    1.470746   0.000000
     3  C    2.510446   1.368128   0.000000
     4  C    1.434810   2.404975   2.780066   0.000000
     5  C    2.473442   2.734306   2.374210   1.383406   0.000000
     6  C    2.954570   2.450029   1.434376   2.458158   1.388963
     7  Cl   4.085571   2.672534   1.753528   4.532235   4.016706
     8  H    3.395940   3.812309   3.385641   2.065767   1.081115
     9  Cl   2.714980   4.019973   4.510680   1.731186   2.696285
    10  O    1.231260   2.379536   3.629031   2.367520   3.614990
    11  Cl   2.684329   1.734542   2.722212   3.975115   4.467859
    12  C    4.436072   3.853455   2.618536   3.778636   2.466211
    13  C    5.423385   4.525497   3.161511   5.009085   3.782832
    14  C    6.763328   5.915489   4.553406   6.224794   4.915593
    15  C    5.214540   4.951285   3.864226   4.219774   2.842755
    16  C    6.589193   6.241065   5.061467   5.600355   4.226163
    17  C    7.283269   6.671369   5.364164   6.492243   5.113999
    18  Cl   9.016198   8.402510   7.083539   8.183339   6.800313
    19  Cl   8.038815   6.983232   5.629704   7.701452   6.465162
    20  H    7.270575   7.085194   5.983192   6.146506   4.822577
    21  H    4.989395   5.039478   4.178355   3.786432   2.515972
    22  H    5.383222   4.253814   2.915514   5.255216   4.203968
                    6          7          8          9         10
     6  C    0.000000
     7  Cl   2.777367   0.000000
     8  H    2.162986   4.929743   0.000000
     9  Cl   4.023231   6.263310   2.713389   0.000000
    10  O    4.185687   5.045972   4.431371   2.995453   0.000000
    11  Cl   4.064136   3.096597   5.544048   5.398116   2.891224
    12  C    1.486031   3.253688   2.686636   5.138806   5.667239
    13  C    2.562369   2.989126   4.089471   6.478267   6.636608
    14  C    3.839635   4.249923   4.995531   7.569368   7.986205
    15  C    2.505748   4.661375   2.484417   5.193813   6.412631
    16  C    3.795583   5.552672   3.785383   6.494192   7.793006
    17  C    4.342476   5.405577   4.893886   7.594960   8.512856
    18  Cl   6.080048   6.982651   6.475959   9.189264  10.244532
    19  Cl   5.249464   4.796302   6.664759   9.155108   9.226275
    20  H    4.640701   6.597921   4.170136   6.793477   8.437064
    21  H    2.743988   5.293359   1.788105   4.447750   6.114434
    22  H    2.839024   2.183242   4.732322   6.862019   6.539211
                   11         12         13         14         15
    11  Cl   0.000000
    12  C    5.340405   0.000000
    13  C    5.718654   1.403171   0.000000
    14  C    7.094649   2.451498   1.392920   0.000000
    15  C    6.559383   1.408163   2.372857   2.751717   0.000000
    16  C    7.783045   2.449545   2.751997   2.378662   1.384497
    17  C    8.036914   2.857426   2.416600   1.385857   2.413572
    18  Cl   9.731077   4.595623   4.034563   2.741670   4.007026
    19  Cl   7.867412   4.023081   2.693153   1.737369   4.488353
    20  H    8.689632   3.418293   3.834136   3.364114   2.134965
    21  H    6.740178   2.180541   3.378507   3.829842   1.080611
    22  H    5.168003   2.172483   1.075211   2.095235   3.374654
                   16         17         18         19         20
    16  C    0.000000
    17  C    1.389424   0.000000
    18  Cl   2.710840   1.738481   0.000000
    19  Cl   3.996075   2.722021   3.205811   0.000000
    20  H    1.082271   2.142734   2.845170   4.863356   0.000000
    21  H    2.092184   3.357907   4.801861   5.567085   2.382400
    22  H    3.824712   3.355206   4.836781   2.738760   4.906976
                   21         22
    21  H    0.000000
    22  H    4.315224   0.000000
 Stoichiometry    C12H4Cl5O(1-)
 Framework group  C1[X(C12H4Cl5O)]
 Deg. of freedom    60
 Full point group                 C1      NOp   1
 RotChk:  IX=0 Diff= 2.23D-02
 Largest Abelian subgroup         C1      NOp   1
 Largest concise Abelian subgroup C1      NOp   1
                         Standard orientation:                         
 ---------------------------------------------------------------------
 Center     Atomic      Atomic             Coordinates (Angstroms)
 Number     Number       Type             X           Y           Z
 ---------------------------------------------------------------------
      1          6           0       -3.595146    0.281249    0.001055
      2          6           0       -2.758532   -0.928366    0.000055
      3          6           0       -1.390434   -0.919409   -0.000837
      4          6           0       -2.800986    1.476234    0.000735
      5          6           0       -1.417748    1.454643    0.000315
      6          6           0       -0.640659    0.303405   -0.000389
      7         17           0       -0.577761   -2.473248   -0.003508
      8          1           0       -0.974098    2.440535    0.000851
      9         17           0       -3.630022    2.996005    0.001124
     10          8           0       -4.826000    0.249667    0.001925
     11         17           0       -3.673535   -2.401935   -0.000283
     12          6           0        0.837461    0.456533   -0.000413
     13          6           0        1.755379   -0.604745    0.001716
     14          6           0        3.133534   -0.402473    0.001408
     15          6           0        1.410353    1.742890   -0.002476
     16          6           0        2.779322    1.949665   -0.002556
     17          6           0        3.663635    0.877991   -0.000716
     18         17           0        5.376764    1.173811   -0.001070
     19         17           0        4.170539   -1.796412    0.003780
     20          1           0        3.163365    2.961505   -0.004116
     21          1           0        0.803196    2.636801   -0.004206
     22          1           0        1.436739   -1.631655    0.003960
 ---------------------------------------------------------------------
 Rotational constants (GHZ):           0.4636212           0.1335750           0.1036983
 Leave Link  202 at Mon Apr  4 21:12:06 2022, MaxMem=  1879048192 cpu:               0.1 elap:               0.0
 (Enter /gpfs/software/gaussian16/sse4/tar/g16/l301.exe)
 Standard basis: 6-311+G(d,p) (5D, 7F)
 Ernie: Thresh=  0.10000D-02 Tol=  0.10000D-05 Strict=F.
 There are   478 symmetry adapted cartesian basis functions of A   symmetry.
 There are   460 symmetry adapted basis functions of A   symmetry.
   460 basis functions,   765 primitive gaussians,   478 cartesian basis functions
    85 alpha electrons       85 beta electrons
       nuclear repulsion energy      1816.7378902955 Hartrees.
 IExCor= 4336 DFT=T Ex+Corr=M062X ExCW=0 ScaHFX=  0.540000
 ScaDFX=  1.000000  1.000000  1.000000  1.000000 ScalE2=  1.000000  1.000000
 IRadAn=      5 IRanWt=     -1 IRanGd=            0 ICorTp=0 IEmpDi=  4
 NAtoms=   22 NActive=   22 NUniq=   22 SFac= 1.00D+00 NAtFMM=   60 NAOKFM=F Big=F
 Integral buffers will be    131072 words long.
 Raffenetti 2 integral format.
 Two-electron integral symmetry is turned on.
 Leave Link  301 at Mon Apr  4 21:12:06 2022, MaxMem=  1879048192 cpu:               0.4 elap:               0.1
 (Enter /gpfs/software/gaussian16/sse4/tar/g16/l302.exe)
 NPDir=0 NMtPBC=     1 NCelOv=     1 NCel=       1 NClECP=     1 NCelD=      1
         NCelK=      1 NCelE2=     1 NClLst=     1 CellRange=     0.0.
 One-electron integrals computed using PRISM.
 One-electron integral symmetry used in STVInt
 NBasis=   460 RedAO= T EigKep=  1.27D-06  NBF=   460
 NBsUse=   454 1.00D-06 EigRej=  8.51D-07 NBFU=   454
 Precomputing XC quadrature grid using
 IXCGrd= 4 IRadAn=           5 IRanWt=          -1 IRanGd=           0 AccXCQ= 0.00D+00.
 Generated NRdTot=       0 NPtTot=           0 NUsed=           0 NTot=          32
 NSgBfM=   466   466   466   466   466 MxSgAt=    22 MxSgA2=    22.
 Leave Link  302 at Mon Apr  4 21:12:07 2022, MaxMem=  1879048192 cpu:               3.2 elap:               0.5
 (Enter /gpfs/software/gaussian16/sse4/tar/g16/l303.exe)
 DipDrv:  MaxL=1.
 Leave Link  303 at Mon Apr  4 21:12:07 2022, MaxMem=  1879048192 cpu:               0.4 elap:               0.1
 (Enter /gpfs/software/gaussian16/sse4/tar/g16/l401.exe)
 Initial guess from the checkpoint file:  "checkpoint.chk"
 B after Tr=     0.000000   -0.000000    0.000000
         Rot=    0.999968   -0.000004    0.000002   -0.007958 Ang=  -0.91 deg.
 Guess basis will be translated and rotated to current coordinates.
 JPrj=2 DoOrth=T DoCkMO=T.
 Generating alternative initial guess.
 ExpMin= 4.38D-02 ExpMax= 1.06D+05 ExpMxC= 3.62D+03 IAcc=2 IRadAn=         4 AccDes= 0.00D+00
 Harris functional with IExCor= 1009 and IRadAn=       4 diagonalized for initial guess.
 HarFok:  IExCor= 1009 AccDes= 0.00D+00 IRadAn=         4 IDoV= 1 UseB2=F ITyADJ=14
 ICtDFT=  3500011 ScaDFX=  1.000000  1.000000  1.000000  1.000000
 FoFCou: FMM=F IPFlag=           0 FMFlag=      100000 FMFlg1=           0
         NFxFlg=           0 DoJE=T BraDBF=F KetDBF=T FulRan=T
         wScrn=  0.000000 ICntrl=       500 IOpCl=  0 I1Cent=   200000004 NGrid=           0
         NMat0=    1 NMatS0=      1 NMatT0=    0 NMatD0=    1 NMtDS0=    0 NMtDT0=    0
 Petite list used in FoFCou.
 Harris En= -2834.54966754194    
 Leave Link  401 at Mon Apr  4 21:12:09 2022, MaxMem=  1879048192 cpu:              13.6 elap:               2.0
 (Enter /gpfs/software/gaussian16/sse4/tar/g16/l502.exe)
 Integral symmetry usage will be decided dynamically.
 Closed shell SCF:
 Using DIIS extrapolation, IDIIS=  1040.
 NGot=  1879048192 LenX=  1878583581 LenY=  1878354619
 Requested convergence on RMS density matrix=1.00D-08 within 128 cycles.
 Requested convergence on MAX density matrix=1.00D-06.
 Requested convergence on             energy=1.00D-06.
 No special actions if energy rises.
 Fock matrices will be formed incrementally for  20 cycles.

 Cycle   1  Pass 1  IDiag  1:
 FoFJK:  IHMeth= 1 ICntrl=       0 DoSepK=F KAlg= 0 I1Cent=           0 FoldK=F
 IRaf= 770000000 NMat=       1 IRICut=       1 DoRegI=T DoRafI=F ISym2E= 0 IDoP0=0 IntGTp=1.
 FoFCou: FMM=F IPFlag=           0 FMFlag=      100000 FMFlg1=           0
         NFxFlg=           0 DoJE=F BraDBF=F KetDBF=F FulRan=T
         wScrn=  0.000000 ICntrl=         0 IOpCl=  0 I1Cent=           0 NGrid=           0
         NMat0=    1 NMatS0=      1 NMatT0=    0 NMatD0=    1 NMtDS0=    0 NMtDT0=    0
 Symmetry not used in FoFCou.
 E= -2835.87329084512    
 DIIS: error= 3.85D-03 at cycle   1 NSaved=   1.
 NSaved= 1 IEnMin= 1 EnMin= -2835.87329084512     IErMin= 1 ErrMin= 3.85D-03
 ErrMax= 3.85D-03  0.00D+00 EMaxC= 1.00D-01 BMatC= 1.39D-02 BMatP= 1.39D-02
 IDIUse=3 WtCom= 9.62D-01 WtEn= 3.85D-02
 Coeff-Com:  0.100D+01
 Coeff-En:   0.100D+01
 Coeff:      0.100D+01
 Gap=     0.389 Goal=   None    Shift=    0.000
 GapD=    0.389 DampG=1.000 DampE=1.000 DampFc=1.0000 IDamp=-1.
 RMSDP=3.06D-02 MaxDP=3.70D+00              OVMax= 3.81D-02

 Cycle   2  Pass 1  IDiag  1:
 RMSU=  1.86D-02    CP:  1.20D+00
 E= -2835.89364211601     Delta-E=       -0.020351270884 Rises=F Damp=F
 DIIS: error= 1.04D-03 at cycle   2 NSaved=   2.
 NSaved= 2 IEnMin= 2 EnMin= -2835.89364211601     IErMin= 2 ErrMin= 1.04D-03
 ErrMax= 1.04D-03  0.00D+00 EMaxC= 1.00D-01 BMatC= 5.24D-04 BMatP= 1.39D-02
 IDIUse=3 WtCom= 9.90D-01 WtEn= 1.04D-02
 Coeff-Com:  0.659D-03 0.999D+00
 Coeff-En:   0.000D+00 0.100D+01
 Coeff:      0.652D-03 0.999D+00
 Gap=     0.193 Goal=   None    Shift=    0.000
 RMSDP=5.87D-03 MaxDP=1.01D+00 DE=-2.04D-02 OVMax= 1.46D-02

 Cycle   3  Pass 1  IDiag  1:
 RMSU=  2.19D-03    CP:  1.24D+00  1.17D+00
 E= -2835.89401576823     Delta-E=       -0.000373652220 Rises=F Damp=F
 DIIS: error= 1.01D-03 at cycle   3 NSaved=   3.
 NSaved= 3 IEnMin= 3 EnMin= -2835.89401576823     IErMin= 3 ErrMin= 1.01D-03
 ErrMax= 1.01D-03  0.00D+00 EMaxC= 1.00D-01 BMatC= 4.66D-04 BMatP= 5.24D-04
 IDIUse=3 WtCom= 9.90D-01 WtEn= 1.01D-02
 Coeff-Com: -0.336D-01 0.499D+00 0.535D+00
 Coeff-En:   0.000D+00 0.242D+00 0.758D+00
 Coeff:     -0.333D-01 0.496D+00 0.537D+00
 Gap=     0.195 Goal=   None    Shift=    0.000
 RMSDP=1.52D-03 MaxDP=3.34D-01 DE=-3.74D-04 OVMax= 5.83D-03

 Cycle   4  Pass 1  IDiag  1:
 RMSU=  1.02D-03    CP:  1.24D+00  1.15D+00  5.35D-01
 E= -2835.89446607590     Delta-E=       -0.000450307673 Rises=F Damp=F
 DIIS: error= 5.07D-04 at cycle   4 NSaved=   4.
 NSaved= 4 IEnMin= 4 EnMin= -2835.89446607590     IErMin= 4 ErrMin= 5.07D-04
 ErrMax= 5.07D-04  0.00D+00 EMaxC= 1.00D-01 BMatC= 3.39D-05 BMatP= 4.66D-04
 IDIUse=3 WtCom= 9.95D-01 WtEn= 5.07D-03
 Coeff-Com: -0.127D-01 0.109D+00 0.230D+00 0.674D+00
 Coeff-En:   0.000D+00 0.000D+00 0.000D+00 0.100D+01
 Coeff:     -0.126D-01 0.108D+00 0.229D+00 0.675D+00
 Gap=     0.195 Goal=   None    Shift=    0.000
 RMSDP=3.00D-04 MaxDP=1.88D-02 DE=-4.50D-04 OVMax= 3.14D-03

 Cycle   5  Pass 1  IDiag  1:
 RMSU=  2.35D-04    CP:  1.24D+00  1.15D+00  5.68D-01  9.61D-01
 E= -2835.89450301382     Delta-E=       -0.000036937920 Rises=F Damp=F
 DIIS: error= 2.08D-04 at cycle   5 NSaved=   5.
 NSaved= 5 IEnMin= 5 EnMin= -2835.89450301382     IErMin= 5 ErrMin= 2.08D-04
 ErrMax= 2.08D-04  0.00D+00 EMaxC= 1.00D-01 BMatC= 8.80D-06 BMatP= 3.39D-05
 IDIUse=3 WtCom= 9.98D-01 WtEn= 2.08D-03
 Coeff-Com: -0.130D-02-0.259D-01 0.290D-01 0.369D+00 0.629D+00
 Coeff-En:   0.000D+00 0.000D+00 0.000D+00 0.000D+00 0.100D+01
 Coeff:     -0.130D-02-0.258D-01 0.289D-01 0.368D+00 0.630D+00
 Gap=     0.195 Goal=   None    Shift=    0.000
 RMSDP=1.90D-04 MaxDP=1.63D-02 DE=-3.69D-05 OVMax= 1.71D-03

 Cycle   6  Pass 1  IDiag  1:
 RMSU=  1.07D-04    CP:  1.24D+00  1.15D+00  5.70D-01  9.92D-01  9.20D-01
 E= -2835.89451293843     Delta-E=       -0.000009924610 Rises=F Damp=F
 DIIS: error= 9.07D-05 at cycle   6 NSaved=   6.
 NSaved= 6 IEnMin= 6 EnMin= -2835.89451293843     IErMin= 6 ErrMin= 9.07D-05
 ErrMax= 9.07D-05  0.00D+00 EMaxC= 1.00D-01 BMatC= 1.22D-06 BMatP= 8.80D-06
 IDIUse=1 WtCom= 1.00D+00 WtEn= 0.00D+00
 Coeff-Com:  0.151D-02-0.327D-01-0.283D-01 0.894D-01 0.322D+00 0.648D+00
 Coeff:      0.151D-02-0.327D-01-0.283D-01 0.894D-01 0.322D+00 0.648D+00
 Gap=     0.195 Goal=   None    Shift=    0.000
 RMSDP=9.10D-05 MaxDP=1.78D-02 DE=-9.92D-06 OVMax= 7.33D-04

 Cycle   7  Pass 1  IDiag  1:
 RMSU=  4.84D-05    CP:  1.24D+00  1.15D+00  5.62D-01  1.06D+00  9.04D-01
                    CP:  7.95D-01
 E= -2835.89451469973     Delta-E=       -0.000001761297 Rises=F Damp=F
 DIIS: error= 3.91D-05 at cycle   7 NSaved=   7.
 NSaved= 7 IEnMin= 7 EnMin= -2835.89451469973     IErMin= 7 ErrMin= 3.91D-05
 ErrMax= 3.91D-05  0.00D+00 EMaxC= 1.00D-01 BMatC= 9.16D-08 BMatP= 1.22D-06
 IDIUse=1 WtCom= 1.00D+00 WtEn= 0.00D+00
 Coeff-Com:  0.731D-03-0.682D-02-0.171D-01-0.257D-01-0.349D-02 0.154D+00
 Coeff-Com:  0.899D+00
 Coeff:      0.731D-03-0.682D-02-0.171D-01-0.257D-01-0.349D-02 0.154D+00
 Coeff:      0.899D+00
 Gap=     0.195 Goal=   None    Shift=    0.000
 RMSDP=2.40D-05 MaxDP=2.84D-03 DE=-1.76D-06 OVMax= 5.17D-04

 Cycle   8  Pass 1  IDiag  1:
 RMSU=  1.21D-05    CP:  1.24D+00  1.15D+00  5.59D-01  1.06D+00  9.48D-01
                    CP:  8.72D-01  1.02D+00
 E= -2835.89451497920     Delta-E=       -0.000000279475 Rises=F Damp=F
 DIIS: error= 1.46D-05 at cycle   8 NSaved=   8.
 NSaved= 8 IEnMin= 8 EnMin= -2835.89451497920     IErMin= 8 ErrMin= 1.46D-05
 ErrMax= 1.46D-05  0.00D+00 EMaxC= 1.00D-01 BMatC= 3.47D-08 BMatP= 9.16D-08
 IDIUse=1 WtCom= 1.00D+00 WtEn= 0.00D+00
 Coeff-Com:  0.125D-03 0.207D-02-0.426D-02-0.245D-01-0.501D-01-0.460D-01
 Coeff-Com:  0.454D+00 0.669D+00
 Coeff:      0.125D-03 0.207D-02-0.426D-02-0.245D-01-0.501D-01-0.460D-01
 Coeff:      0.454D+00 0.669D+00
 Gap=     0.195 Goal=   None    Shift=    0.000
 RMSDP=1.41D-05 MaxDP=2.20D-03 DE=-2.79D-07 OVMax= 1.74D-04

 Cycle   9  Pass 1  IDiag  1:
 RMSU=  7.08D-06    CP:  1.24D+00  1.15D+00  5.56D-01  1.07D+00  9.51D-01
                    CP:  8.76D-01  1.10D+00  5.83D-01
 E= -2835.89451503489     Delta-E=       -0.000000055688 Rises=F Damp=F
 DIIS: error= 4.21D-06 at cycle   9 NSaved=   9.
 NSaved= 9 IEnMin= 9 EnMin= -2835.89451503489     IErMin= 9 ErrMin= 4.21D-06
 ErrMax= 4.21D-06  0.00D+00 EMaxC= 1.00D-01 BMatC= 4.05D-09 BMatP= 3.47D-08
 IDIUse=1 WtCom= 1.00D+00 WtEn= 0.00D+00
 Coeff-Com: -0.661D-04 0.218D-02 0.766D-03-0.685D-02-0.211D-01-0.524D-01
 Coeff-Com:  0.624D-01 0.294D+00 0.721D+00
 Coeff:     -0.661D-04 0.218D-02 0.766D-03-0.685D-02-0.211D-01-0.524D-01
 Coeff:      0.624D-01 0.294D+00 0.721D+00
 Gap=     0.195 Goal=   None    Shift=    0.000
 RMSDP=4.11D-06 MaxDP=8.09D-04 DE=-5.57D-08 OVMax= 5.43D-05

 Cycle  10  Pass 1  IDiag  1:
 RMSU=  2.19D-06    CP:  1.24D+00  1.15D+00  5.56D-01  1.07D+00  9.46D-01
                    CP:  8.73D-01  1.10D+00  6.09D-01  1.15D+00
 E= -2835.89451504036     Delta-E=       -0.000000005473 Rises=F Damp=F
 DIIS: error= 1.64D-06 at cycle  10 NSaved=  10.
 NSaved=10 IEnMin=10 EnMin= -2835.89451504036     IErMin=10 ErrMin= 1.64D-06
 ErrMax= 1.64D-06  0.00D+00 EMaxC= 1.00D-01 BMatC= 4.93D-10 BMatP= 4.05D-09
 IDIUse=1 WtCom= 1.00D+00 WtEn= 0.00D+00
 Coeff-Com: -0.405D-04 0.707D-03 0.738D-03-0.462D-03-0.324D-02-0.192D-01
 Coeff-Com: -0.170D-01 0.555D-01 0.316D+00 0.667D+00
 Coeff:     -0.405D-04 0.707D-03 0.738D-03-0.462D-03-0.324D-02-0.192D-01
 Coeff:     -0.170D-01 0.555D-01 0.316D+00 0.667D+00
 Gap=     0.195 Goal=   None    Shift=    0.000
 RMSDP=1.25D-06 MaxDP=1.47D-04 DE=-5.47D-09 OVMax= 1.45D-05

 Cycle  11  Pass 1  IDiag  1:
 RMSU=  5.39D-07    CP:  1.24D+00  1.15D+00  5.56D-01  1.06D+00  9.47D-01
                    CP:  8.66D-01  1.10D+00  6.12D-01  1.22D+00  9.83D-01
 E= -2835.89451504124     Delta-E=       -0.000000000877 Rises=F Damp=F
 DIIS: error= 3.52D-07 at cycle  11 NSaved=  11.
 NSaved=11 IEnMin=11 EnMin= -2835.89451504124     IErMin=11 ErrMin= 3.52D-07
 ErrMax= 3.52D-07  0.00D+00 EMaxC= 1.00D-01 BMatC= 8.21D-11 BMatP= 4.93D-10
 IDIUse=1 WtCom= 1.00D+00 WtEn= 0.00D+00
 Coeff-Com: -0.649D-05-0.383D-04 0.183D-03 0.866D-03 0.219D-02-0.544D-03
 Coeff-Com: -0.159D-01-0.238D-01 0.210D-01 0.312D+00 0.704D+00
 Coeff:     -0.649D-05-0.383D-04 0.183D-03 0.866D-03 0.219D-02-0.544D-03
 Coeff:     -0.159D-01-0.238D-01 0.210D-01 0.312D+00 0.704D+00
 Gap=     0.195 Goal=   None    Shift=    0.000
 RMSDP=8.37D-07 MaxDP=1.88D-04 DE=-8.77D-10 OVMax= 5.04D-06

 Cycle  12  Pass 1  IDiag  1:
 RMSU=  2.07D-07    CP:  1.24D+00  1.15D+00  5.56D-01  1.06D+00  9.46D-01
                    CP:  8.64D-01  1.09D+00  5.94D-01  1.26D+00  1.07D+00
                    CP:  1.15D+00
 E= -2835.89451504128     Delta-E=       -0.000000000038 Rises=F Damp=F
 DIIS: error= 1.31D-07 at cycle  12 NSaved=  12.
 NSaved=12 IEnMin=12 EnMin= -2835.89451504128     IErMin=12 ErrMin= 1.31D-07
 ErrMax= 1.31D-07  0.00D+00 EMaxC= 1.00D-01 BMatC= 8.63D-12 BMatP= 8.21D-11
 IDIUse=1 WtCom= 1.00D+00 WtEn= 0.00D+00
 Coeff-Com:  0.204D-05-0.111D-03-0.832D-05 0.475D-03 0.142D-02 0.195D-02
 Coeff-Com: -0.513D-02-0.188D-01-0.334D-01 0.664D-01 0.311D+00 0.676D+00
 Coeff:      0.204D-05-0.111D-03-0.832D-05 0.475D-03 0.142D-02 0.195D-02
 Coeff:     -0.513D-02-0.188D-01-0.334D-01 0.664D-01 0.311D+00 0.676D+00
 Gap=     0.195 Goal=   None    Shift=    0.000
 RMSDP=2.33D-07 MaxDP=3.44D-05 DE=-3.82D-11 OVMax= 1.58D-06

 Cycle  13  Pass 1  IDiag  1:
 RMSU=  9.09D-08    CP:  1.24D+00  1.15D+00  5.56D-01  1.06D+00  9.46D-01
                    CP:  8.64D-01  1.09D+00  5.97D-01  1.26D+00  1.11D+00
                    CP:  1.28D+00  9.72D-01
 E= -2835.89451504126     Delta-E=        0.000000000024 Rises=F Damp=F
 DIIS: error= 6.30D-08 at cycle  13 NSaved=  13.
 NSaved=13 IEnMin=12 EnMin= -2835.89451504128     IErMin=13 ErrMin= 6.30D-08
 ErrMax= 6.30D-08  0.00D+00 EMaxC= 1.00D-01 BMatC= 1.23D-12 BMatP= 8.63D-12
 IDIUse=1 WtCom= 1.00D+00 WtEn= 0.00D+00
 Coeff-Com:  0.162D-05-0.443D-04-0.259D-04 0.114D-03 0.366D-03 0.879D-03
 Coeff-Com: -0.662D-04-0.538D-02-0.176D-01-0.328D-02 0.513D-01 0.307D+00
 Coeff-Com:  0.666D+00
 Coeff:      0.162D-05-0.443D-04-0.259D-04 0.114D-03 0.366D-03 0.879D-03
 Coeff:     -0.662D-04-0.538D-02-0.176D-01-0.328D-02 0.513D-01 0.307D+00
 Coeff:      0.666D+00
 Gap=     0.195 Goal=   None    Shift=    0.000
 RMSDP=5.28D-08 MaxDP=3.35D-06 DE= 2.36D-11 OVMax= 5.59D-07

 Cycle  14  Pass 1  IDiag  1:
 RMSU=  2.90D-08    CP:  1.24D+00  1.15D+00  5.56D-01  1.06D+00  9.46D-01
                    CP:  8.64D-01  1.09D+00  5.95D-01  1.26D+00  1.11D+00
                    CP:  1.31D+00  1.05D+00  1.13D+00
 E= -2835.89451504122     Delta-E=        0.000000000040 Rises=F Damp=F
 DIIS: error= 2.72D-08 at cycle  14 NSaved=  14.
 NSaved=14 IEnMin=12 EnMin= -2835.89451504128     IErMin=14 ErrMin= 2.72D-08
 ErrMax= 2.72D-08  0.00D+00 EMaxC= 1.00D-01 BMatC= 1.43D-13 BMatP= 1.23D-12
 IDIUse=1 WtCom= 1.00D+00 WtEn= 0.00D+00
 Coeff-Com:  0.278D-06 0.756D-06-0.717D-05-0.322D-04-0.800D-04-0.132D-04
 Coeff-Com:  0.763D-03 0.801D-03-0.130D-02-0.989D-02-0.344D-01 0.869D-03
 Coeff-Com:  0.251D+00 0.792D+00
 Coeff:      0.278D-06 0.756D-06-0.717D-05-0.322D-04-0.800D-04-0.132D-04
 Coeff:      0.763D-03 0.801D-03-0.130D-02-0.989D-02-0.344D-01 0.869D-03
 Coeff:      0.251D+00 0.792D+00
 Gap=     0.195 Goal=   None    Shift=    0.000
 RMSDP=2.59D-08 MaxDP=1.54D-06 DE= 4.00D-11 OVMax= 2.61D-07

 Cycle  15  Pass 1  IDiag  1:
 RMSU=  7.99D-09    CP:  1.24D+00  1.15D+00  5.56D-01  1.06D+00  9.46D-01
                    CP:  8.64D-01  1.09D+00  5.96D-01  1.26D+00  1.11D+00
                    CP:  1.32D+00  1.07D+00  1.20D+00  1.15D+00
 E= -2835.89451504139     Delta-E=       -0.000000000178 Rises=F Damp=F
 DIIS: error= 8.19D-09 at cycle  15 NSaved=  15.
 NSaved=15 IEnMin=15 EnMin= -2835.89451504139     IErMin=15 ErrMin= 8.19D-09
 ErrMax= 8.19D-09  0.00D+00 EMaxC= 1.00D-01 BMatC= 1.46D-14 BMatP= 1.43D-13
 IDIUse=1 WtCom= 1.00D+00 WtEn= 0.00D+00
 Coeff-Com: -0.439D-07 0.440D-05 0.197D-07-0.229D-04-0.582D-04-0.924D-04
 Coeff-Com:  0.297D-03 0.765D-03 0.133D-02-0.258D-02-0.189D-01-0.309D-01
 Coeff-Com:  0.293D-01 0.278D+00 0.743D+00
 Coeff:     -0.439D-07 0.440D-05 0.197D-07-0.229D-04-0.582D-04-0.924D-04
 Coeff:      0.297D-03 0.765D-03 0.133D-02-0.258D-02-0.189D-01-0.309D-01
 Coeff:      0.293D-01 0.278D+00 0.743D+00
 Gap=     0.195 Goal=   None    Shift=    0.000
 RMSDP=1.91D-08 MaxDP=4.23D-06 DE=-1.78D-10 OVMax= 8.68D-08

 Cycle  16  Pass 1  IDiag  1:
 RMSU=  3.38D-09    CP:  1.24D+00  1.15D+00  5.56D-01  1.06D+00  9.46D-01
                    CP:  8.64D-01  1.09D+00  5.96D-01  1.26D+00  1.11D+00
                    CP:  1.32D+00  1.07D+00  1.24D+00  1.18D+00  1.16D+00
 E= -2835.89451504134     Delta-E=        0.000000000049 Rises=F Damp=F
 DIIS: error= 5.53D-09 at cycle  16 NSaved=  16.
 NSaved=16 IEnMin=15 EnMin= -2835.89451504139     IErMin=16 ErrMin= 5.53D-09
 ErrMax= 5.53D-09  0.00D+00 EMaxC= 1.00D-01 BMatC= 3.48D-15 BMatP= 1.46D-14
 IDIUse=1 WtCom= 1.00D+00 WtEn= 0.00D+00
 Coeff-Com: -0.765D-07 0.221D-05 0.141D-05-0.666D-05-0.160D-04-0.480D-04
 Coeff-Com:  0.237D-04 0.234D-03 0.892D-03 0.568D-03-0.390D-02-0.150D-01
 Coeff-Com: -0.274D-01-0.431D-02 0.357D+00 0.691D+00
 Coeff:     -0.765D-07 0.221D-05 0.141D-05-0.666D-05-0.160D-04-0.480D-04
 Coeff:      0.237D-04 0.234D-03 0.892D-03 0.568D-03-0.390D-02-0.150D-01
 Coeff:     -0.274D-01-0.431D-02 0.357D+00 0.691D+00
 Gap=     0.195 Goal=   None    Shift=    0.000
 RMSDP=7.40D-09 MaxDP=1.73D-06 DE= 4.91D-11 OVMax= 4.69D-08

 Cycle  17  Pass 1  IDiag  1:
 RMSU=  1.88D-09    CP:  1.24D+00  1.15D+00  5.56D-01  1.06D+00  9.46D-01
                    CP:  8.64D-01  1.09D+00  5.96D-01  1.26D+00  1.11D+00
                    CP:  1.32D+00  1.07D+00  1.24D+00  1.24D+00  1.21D+00
                    CP:  7.26D-01
 E= -2835.89451504133     Delta-E=        0.000000000018 Rises=F Damp=F
 DIIS: error= 1.75D-09 at cycle  17 NSaved=  17.
 NSaved=17 IEnMin=15 EnMin= -2835.89451504139     IErMin=17 ErrMin= 1.75D-09
 ErrMax= 1.75D-09  0.00D+00 EMaxC= 1.00D-01 BMatC= 3.31D-16 BMatP= 3.48D-15
 IDIUse=1 WtCom= 1.00D+00 WtEn= 0.00D+00
 Large coefficients: NSaved= 17 BigCof=    0.00 CofMax=   10.00 Det=-2.41D-15
 Inversion failed.  Reducing to 16 matrices.
 Large coefficients: NSaved= 16 BigCof=    0.00 CofMax=   10.00 Det=-2.48D-15
 Inversion failed.  Reducing to 15 matrices.
 Coeff-Com:  0.370D-06 0.944D-06 0.328D-05-0.297D-05-0.335D-04-0.428D-04
 Coeff-Com:  0.971D-04 0.628D-03 0.131D-02-0.305D-03-0.127D-01-0.395D-01
 Coeff-Com:  0.167D-01 0.232D+00 0.802D+00
 Coeff:      0.370D-06 0.944D-06 0.328D-05-0.297D-05-0.335D-04-0.428D-04
 Coeff:      0.971D-04 0.628D-03 0.131D-02-0.305D-03-0.127D-01-0.395D-01
 Coeff:      0.167D-01 0.232D+00 0.802D+00
 Gap=     0.195 Goal=   None    Shift=    0.000
 RMSDP=1.50D-09 MaxDP=1.93D-07 DE= 1.82D-11 OVMax= 1.69D-08

 SCF Done:  E(RM062X) =  -2835.89451504     A.U. after   17 cycles
            NFock= 17  Conv=0.15D-08     -V/T= 2.0024
 KE= 2.829193640190D+03 PE=-1.036894308643D+04 EE= 2.887117040904D+03
 Leave Link  502 at Mon Apr  4 21:17:06 2022, MaxMem=  1879048192 cpu:            2073.5 elap:             296.9
 (Enter /gpfs/software/gaussian16/sse4/tar/g16/l701.exe)
 ... and contract with generalized density number  0.
 Compute integral first derivatives.
 Leave Link  701 at Mon Apr  4 21:17:06 2022, MaxMem=  1879048192 cpu:               1.3 elap:               0.2
 (Enter /gpfs/software/gaussian16/sse4/tar/g16/l702.exe)
 L702 exits ... SP integral derivatives will be done elsewhere.
 Leave Link  702 at Mon Apr  4 21:17:06 2022, MaxMem=  1879048192 cpu:               0.1 elap:               0.0
 (Enter /gpfs/software/gaussian16/sse4/tar/g16/l703.exe)
 Integral derivatives from FoFJK, PRISM(SPDF).
 Compute integral first derivatives, UseDBF=F ICtDFT=           0.
 Calling FoFJK, ICntrl=      2127 FMM=F ISym2X=0 I1Cent= 0 IOpClX= 0 NMat=1 NMatS=1 NMatT=0.
 FoFJK:  IHMeth= 1 ICntrl=    2127 DoSepK=F KAlg= 0 I1Cent=           0 FoldK=F
 IRaf=         0 NMat=       1 IRICut=       1 DoRegI=T DoRafI=F ISym2E= 0 IDoP0=0 IntGTp=1.
 FoFCou: FMM=F IPFlag=           0 FMFlag=      100000 FMFlg1=         800
         NFxFlg=           0 DoJE=F BraDBF=F KetDBF=F FulRan=T
         wScrn=  0.000000 ICntrl=      2127 IOpCl=  0 I1Cent=           0 NGrid=           0
         NMat0=    1 NMatS0=      1 NMatT0=    0 NMatD0=    1 NMtDS0=    0 NMtDT0=    0
 Symmetry not used in FoFCou.
 Leave Link  703 at Mon Apr  4 21:17:45 2022, MaxMem=  1879048192 cpu:             272.3 elap:              39.0
 (Enter /gpfs/software/gaussian16/sse4/tar/g16/l716.exe)
 Dipole        = 3.70377386D+00 3.20619936D-01-1.40198745D-03
 ***** Axes restored to original set *****
 -------------------------------------------------------------------
 Center     Atomic                   Forces (Hartrees/Bohr)
 Number     Number              X              Y              Z
 -------------------------------------------------------------------
      1        6           0.001067344   -0.003026036    0.002470612
      2        6          -0.010467705    0.007054713   -0.000704543
      3        6           0.010992994    0.002847976   -0.009936572
      4        6           0.016694323   -0.012448005    0.002363466
      5        6          -0.021972258    0.018110335   -0.004886387
      6        6           0.010355273   -0.013666927    0.007671675
      7       17          -0.008405911   -0.001966993    0.007318898
      8        1           0.001836978   -0.002300195    0.001238135
      9       17          -0.003706470    0.005328200   -0.003179480
     10        8          -0.003339248    0.000909884    0.001169436
     11       17           0.000406264   -0.001936484    0.001751253
     12        6          -0.007622872    0.000422835    0.004368453
     13        6           0.008626582   -0.004761894   -0.000444220
     14        6          -0.005695113    0.004325920   -0.000900475
     15        6           0.006274913    0.001979069   -0.006072628
     16        6          -0.003273611    0.000625225    0.001429831
     17        6           0.000524451    0.000472101   -0.000824969
     18       17           0.001861635   -0.000209686   -0.000966675
     19       17           0.001816325   -0.002069863    0.001018918
     20        1           0.001402773   -0.000465439   -0.000412438
     21        1           0.000442511   -0.001661436    0.001431321
     22        1           0.002180820    0.002436699   -0.003903611
 -------------------------------------------------------------------
 Cartesian Forces:  Max     0.021972258 RMS     0.006287331
 Leave Link  716 at Mon Apr  4 21:17:45 2022, MaxMem=  1879048192 cpu:               0.2 elap:               0.0
 (Enter /gpfs/software/gaussian16/sse4/tar/g16/l103.exe)

 GradGradGradGradGradGradGradGradGradGradGradGradGradGradGradGradGradGrad
 Berny optimization.
 Using GEDIIS/GDIIS optimizer.
 FormGI is forming the generalized inverse of G from B-inverse, IUseBI=4.
 Internal  Forces:  Max     0.021497089 RMS     0.004969944
 Search for a local minimum.
 Step number   2 out of a maximum of  121
 All quantities printed in internal units (Hartrees-Bohrs-Radians)
 RMS Force = .49699D-02 SwitMx=.10000D-02 MixMth= 1
 Mixed Optimization -- RFO/linear search
 Update second derivatives using D2CorX and points    1    2
 DE= -1.47D-02 DEPred=-1.46D-02 R= 1.01D+00
 TightC=F SS=  1.41D+00  RLast= 2.80D-01 DXNew= 5.0454D-01 8.3986D-01
 Trust test= 1.01D+00 RLast= 2.80D-01 DXMaxT set to 5.05D-01
 ITU=  1  0
 Use linear search instead of GDIIS.
     Eigenvalues ---    0.00230   0.01048   0.01054   0.01081   0.01364
     Eigenvalues ---    0.01400   0.01522   0.01647   0.01904   0.01931
     Eigenvalues ---    0.01962   0.01975   0.02013   0.02089   0.02138
     Eigenvalues ---    0.02152   0.02195   0.02236   0.02265   0.14735
     Eigenvalues ---    0.16000   0.16000   0.16039   0.18532   0.22388
     Eigenvalues ---    0.23490   0.23588   0.24623   0.25000   0.25000
     Eigenvalues ---    0.25000   0.25000   0.25000   0.25000   0.25000
     Eigenvalues ---    0.25000   0.26017   0.29264   0.31062   0.31160
     Eigenvalues ---    0.32180   0.32547   0.33148   0.33621   0.34078
     Eigenvalues ---    0.35000   0.35341   0.35853   0.36214   0.37515
     Eigenvalues ---    0.39552   0.40356   0.43283   0.43849   0.46452
     Eigenvalues ---    0.47418   0.49453   0.50968   0.55232   0.92989
 RFO step:  Lambda=-9.86115737D-03 EMin= 2.29996460D-03
 Quartic linear search produced a step of  0.03458.
 Iteration  1 RMS(Cart)=  0.11225792 RMS(Int)=  0.00357212
 Iteration  2 RMS(Cart)=  0.00594552 RMS(Int)=  0.00004289
 Iteration  3 RMS(Cart)=  0.00001708 RMS(Int)=  0.00004224
 Iteration  4 RMS(Cart)=  0.00000000 RMS(Int)=  0.00004224
 ITry= 1 IFail=0 DXMaxC= 4.65D-01 DCOld= 1.00D+10 DXMaxT= 5.05D-01 DXLimC= 3.00D+00 Rises=F
 Variable       Old X    -DE/DX   Delta X   Delta X   Delta X     New X
                                 (Linear)    (Quad)   (Total)
    R1        2.77931  -0.00660  -0.00108  -0.03026  -0.03137   2.74794
    R2        2.71140  -0.00042  -0.00220  -0.02305  -0.02534   2.68605
    R3        2.32674   0.00365   0.00041   0.00784   0.00824   2.33499
    R4        2.58539   0.00962   0.00079   0.02589   0.02675   2.61214
    R5        3.27781   0.00203  -0.00056   0.00136   0.00080   3.27861
    R6        2.71058   0.00487  -0.00486  -0.02728  -0.03204   2.67854
    R7        3.31369   0.00131   0.00063   0.00998   0.01061   3.32430
    R8        2.61426  -0.01017  -0.00351  -0.05859  -0.06217   2.55209
    R9        3.27147   0.00721   0.00088   0.02933   0.03022   3.30169
   R10        2.62476   0.01681   0.00205   0.05134   0.05341   2.67817
   R11        2.04301  -0.00153   0.00001  -0.00420  -0.00420   2.03881
   R12        2.80819   0.00768  -0.00375  -0.00722  -0.01097   2.79722
   R13        2.65161   0.00566  -0.00026   0.01098   0.01073   2.66234
   R14        2.66104   0.00721  -0.00068   0.01108   0.01041   2.67145
   R15        2.63224  -0.00140  -0.00127  -0.01488  -0.01614   2.61609
   R16        2.03185  -0.00498  -0.00012  -0.01477  -0.01489   2.01697
   R17        2.61889  -0.00017  -0.00013  -0.00202  -0.00216   2.61673
   R18        3.28315   0.00292   0.00041   0.01273   0.01314   3.29629
   R19        2.61632  -0.00180  -0.00148  -0.01798  -0.01946   2.59686
   R20        2.04206  -0.00205  -0.00031  -0.00861  -0.00892   2.03314
   R21        2.62563  -0.00216   0.00026  -0.00270  -0.00246   2.62317
   R22        2.04520   0.00048  -0.00040  -0.00232  -0.00272   2.04248
   R23        3.28525   0.00210   0.00097   0.01521   0.01618   3.30143
    A1        1.94995  -0.00338  -0.00148  -0.03092  -0.03254   1.91740
    A2        2.15023   0.00166  -0.00012   0.00761   0.00756   2.15780
    A3        2.18300   0.00172   0.00160   0.02331   0.02498   2.20799
    A4        2.16934   0.00402   0.00138   0.02799   0.02941   2.19875
    A5        1.98082   0.00078  -0.00029   0.00066   0.00035   1.98118
    A6        2.13302  -0.00480  -0.00109  -0.02865  -0.02976   2.10326
    A7        2.12738   0.00031  -0.00079  -0.00275  -0.00337   2.12401
    A8        2.04614  -0.01878   0.00077  -0.06864  -0.06796   1.97818
    A9        2.10967   0.01846   0.00002   0.07140   0.07133   2.18100
   A10        2.14174   0.00503   0.00093   0.02448   0.02524   2.16699
   A11        2.05566  -0.00332  -0.00087  -0.01904  -0.01983   2.03583
   A12        2.08579  -0.00171  -0.00006  -0.00544  -0.00542   2.08037
   A13        2.18016   0.00376   0.00021   0.01851   0.01868   2.19884
   A14        1.97804   0.00098   0.00121   0.01950   0.02073   1.99877
   A15        2.12499  -0.00474  -0.00143  -0.03800  -0.03941   2.08558
   A16        1.99780  -0.00976  -0.00025  -0.03731  -0.03742   1.96038
   A17        2.22406   0.02150  -0.00097   0.07429   0.07325   2.29731
   A18        2.06132  -0.01174   0.00122  -0.03698  -0.03583   2.02549
   A19        2.18066   0.01519   0.00032   0.06208   0.06240   2.24305
   A20        2.09301  -0.00783  -0.00125  -0.04297  -0.04424   2.04878
   A21        2.00951  -0.00736   0.00093  -0.01911  -0.01816   1.99135
   A22        2.13816   0.00128  -0.00065   0.00087   0.00023   2.13838
   A23        2.12763   0.00046  -0.00040  -0.00008  -0.00048   2.12715
   A24        2.01740  -0.00174   0.00105  -0.00079   0.00025   2.01765
   A25        2.10904   0.00314   0.00026   0.01376   0.01402   2.12305
   A26        2.06468  -0.00122   0.00042  -0.00045  -0.00002   2.06465
   A27        2.10947  -0.00193  -0.00069  -0.01331  -0.01399   2.09548
   A28        2.13970   0.00430  -0.00057   0.01405   0.01348   2.15317
   A29        2.12597  -0.00306  -0.00069  -0.02094  -0.02162   2.10434
   A30        2.01752  -0.00125   0.00126   0.00689   0.00814   2.02567
   A31        2.11079   0.00037   0.00029   0.00208   0.00236   2.11314
   A32        2.08346   0.00130   0.00006   0.00966   0.00972   2.09318
   A33        2.08894  -0.00167  -0.00035  -0.01174  -0.01208   2.07686
   A34        2.05918  -0.00173  -0.00026  -0.01164  -0.01192   2.04726
   A35        2.13430   0.00111  -0.00058   0.00042  -0.00015   2.13415
   A36        2.08970   0.00062   0.00083   0.01123   0.01207   2.10178
    D1        0.00019   0.00001   0.00000   0.00035   0.00034   0.00053
    D2       -3.14116   0.00001   0.00000   0.00060   0.00058  -3.14058
    D3       -3.14152   0.00000   0.00001   0.00009   0.00010  -3.14142
    D4        0.00032   0.00001   0.00000   0.00034   0.00034   0.00066
    D5       -0.00060   0.00000   0.00001  -0.00004  -0.00002  -0.00063
    D6        3.14114   0.00001   0.00001   0.00020   0.00021   3.14136
    D7        3.14110   0.00001   0.00000   0.00023   0.00023   3.14133
    D8       -0.00033   0.00001   0.00001   0.00046   0.00047   0.00013
    D9        0.00040  -0.00001  -0.00001  -0.00030  -0.00030   0.00009
   D10       -3.14059   0.00002  -0.00000   0.00102   0.00097  -3.13963
   D11       -3.14146  -0.00001  -0.00001  -0.00056  -0.00055   3.14118
   D12        0.00074   0.00002  -0.00000   0.00076   0.00072   0.00146
   D13       -0.00055   0.00000   0.00001  -0.00008  -0.00007  -0.00062
   D14        3.14089  -0.00000   0.00000  -0.00019  -0.00018   3.14071
   D15        3.14042  -0.00004   0.00000  -0.00150  -0.00154   3.13888
   D16       -0.00133  -0.00004  -0.00000  -0.00161  -0.00165  -0.00298
   D17        0.00048  -0.00001  -0.00001  -0.00035  -0.00036   0.00012
   D18       -3.14085   0.00000  -0.00000   0.00019   0.00019  -3.14067
   D19       -3.14127  -0.00001  -0.00001  -0.00059  -0.00060   3.14131
   D20        0.00058  -0.00000  -0.00001  -0.00005  -0.00006   0.00052
   D21        0.00013   0.00001   0.00000   0.00042   0.00041   0.00054
   D22       -3.14132   0.00001   0.00001   0.00050   0.00049  -3.14084
   D23        3.14144  -0.00000  -0.00000  -0.00015  -0.00015   3.14129
   D24       -0.00002  -0.00001   0.00000  -0.00007  -0.00007  -0.00009
   D25       -0.00227  -0.00008  -0.00003  -0.00646  -0.00649  -0.00876
   D26        3.13951  -0.00007  -0.00003  -0.00595  -0.00598   3.13352
   D27        3.13917  -0.00008  -0.00003  -0.00657  -0.00660   3.13257
   D28       -0.00225  -0.00007  -0.00003  -0.00606  -0.00609  -0.00834
   D29        3.14144   0.00001   0.00001   0.00042   0.00044  -3.14130
   D30       -0.00043  -0.00000   0.00000  -0.00011  -0.00010  -0.00053
   D31       -0.00032  -0.00000   0.00001  -0.00006  -0.00006  -0.00038
   D32        3.14099  -0.00002   0.00000  -0.00059  -0.00059   3.14039
   D33        3.14155  -0.00000  -0.00000  -0.00015  -0.00013   3.14141
   D34       -0.00015  -0.00001  -0.00001  -0.00061  -0.00059  -0.00074
   D35        0.00012   0.00001   0.00000   0.00030   0.00029   0.00041
   D36       -3.14158  -0.00001  -0.00000  -0.00016  -0.00017   3.14144
   D37        0.00029  -0.00000  -0.00001  -0.00017  -0.00018   0.00011
   D38       -3.14132  -0.00001  -0.00001  -0.00029  -0.00030   3.14156
   D39       -3.14104   0.00001  -0.00000   0.00032   0.00033  -3.14071
   D40        0.00054   0.00001  -0.00000   0.00021   0.00021   0.00074
   D41       -0.00003   0.00001   0.00000   0.00019   0.00019   0.00016
   D42        3.14152   0.00000   0.00000   0.00014   0.00014  -3.14152
   D43        3.14158   0.00001   0.00000   0.00031   0.00031  -3.14129
   D44       -0.00005   0.00001   0.00000   0.00026   0.00026   0.00021
   D45        0.00012  -0.00001  -0.00001  -0.00029  -0.00030  -0.00017
   D46       -3.14151  -0.00001  -0.00000  -0.00031  -0.00032   3.14136
   D47       -3.14137   0.00000  -0.00000   0.00014   0.00015  -3.14122
   D48        0.00018   0.00000   0.00000   0.00012   0.00013   0.00031
   D49       -0.00017   0.00000   0.00000   0.00004   0.00004  -0.00013
   D50        3.14146   0.00000   0.00000   0.00009   0.00009   3.14155
   D51        3.14147   0.00000   0.00000   0.00005   0.00006   3.14153
   D52       -0.00009   0.00000   0.00000   0.00010   0.00011   0.00002
         Item               Value     Threshold  Converged?
 Maximum Force            0.021497     0.000450     NO 
 RMS     Force            0.004970     0.000300     NO 
 Maximum Displacement     0.465496     0.001800     NO 
 RMS     Displacement     0.115141     0.001200     NO 
 Predicted change in Energy=-5.209439D-03
 Lowest energy point so far.  Saving SCF results.
 GradGradGradGradGradGradGradGradGradGradGradGradGradGradGradGradGradGrad

 Leave Link  103 at Mon Apr  4 21:17:45 2022, MaxMem=  1879048192 cpu:               0.2 elap:               0.0
 (Enter /gpfs/software/gaussian16/sse4/tar/g16/l202.exe)
                          Input orientation:                          
 ---------------------------------------------------------------------
 Center     Atomic      Atomic             Coordinates (Angstroms)
 Number     Number       Type             X           Y           Z
 ---------------------------------------------------------------------
      1          6           0       -8.045861   -1.426455    6.603893
      2          6           0       -7.303540   -2.500605    7.243976
      3          6           0       -6.039362   -2.935600    6.892779
      4          6           0       -7.277221   -0.873196    5.543955
      5          6           0       -6.042056   -1.298150    5.200952
      6          6           0       -5.318253   -2.344556    5.825189
      7         17           0       -5.456722   -4.262377    7.890162
      8          1           0       -5.599868   -0.767138    4.372396
      9         17           0       -8.006284    0.438481    4.649195
     10          8           0       -9.176565   -1.072444    6.954529
     11         17           0       -8.158881   -3.246896    8.556056
     12          6           0       -3.975922   -2.628060    5.269455
     13          6           0       -3.038325   -3.592245    5.689110
     14          6           0       -1.808275   -3.751247    5.074133
     15          6           0       -3.547543   -1.845432    4.172893
     16          6           0       -2.326467   -2.003566    3.562654
     17          6           0       -1.425384   -2.964102    4.001178
     18         17           0        0.122448   -3.150502    3.212745
     19         17           0       -0.731433   -4.980312    5.684433
     20          1           0       -2.055641   -1.373867    2.726993
     21          1           0       -4.182674   -1.077466    3.767455
     22          1           0       -3.233413   -4.249525    6.507108
 ---------------------------------------------------------------------
                    Distance matrix (angstroms):
                    1          2          3          4          5
     1  C    0.000000
     2  C    1.454147   0.000000
     3  C    2.527254   1.382283   0.000000
     4  C    1.421398   2.353555   2.757740   0.000000
     5  C    2.449478   2.685365   2.354470   1.350507   0.000000
     6  C    2.981466   2.445133   1.417421   2.466079   1.417226
     7  Cl   4.049763   2.632895   1.759141   4.506156   4.044887
     8  H    3.375969   3.762098   3.353761   2.048734   1.078892
     9  Cl   2.701925   3.983085   4.504095   1.747177   2.679275
    10  O    1.235621   2.373109   3.649274   2.374221   3.598767
    11  Cl   2.671650   1.734967   2.712149   3.935038   4.419873
    12  C    4.448482   3.871437   2.643398   3.748796   2.458102
    13  C    5.531989   4.669191   3.299429   5.038108   3.810981
    14  C    6.830249   6.039061   4.677056   6.197844   4.894759
    15  C    5.130319   4.895744   3.846480   4.090911   2.753001
    16  C    6.503358   6.210510   5.073856   5.450986   4.121557
    17  C    7.277994   6.729286   5.445270   6.402815   5.052575
    18  Cl   9.010744   8.474579   7.180303   8.085528   6.736860
    19  Cl   8.183897   7.195395   5.815072   7.728872   6.480339
    20  H    7.135535   7.015206   5.971835   5.954060   4.692303
    21  H    4.805351   4.883782   4.082598   3.574059   2.358160
    22  H    5.580211   4.490839   3.122258   5.355338   4.278450
                    6          7          8          9         10
     6  C    0.000000
     7  Cl   2.821582   0.000000
     8  H    2.162906   4.961034   0.000000
     9  Cl   4.043979   6.253175   2.705730   0.000000
    10  O    4.216664   4.988819   4.421921   2.994498   0.000000
    11  Cl   4.042403   2.962479   5.495521   5.372974   2.885968
    12  C    1.480225   3.425181   2.627727   5.102178   5.683846
    13  C    2.602560   3.338016   4.034411   6.481419   6.754900
    14  C    3.855231   4.637072   4.875809   7.493311   8.062479
    15  C    2.472775   4.827491   2.326920   5.032245   6.326207
    16  C    3.766446   5.798969   3.591600   6.277299   7.700367
    17  C    4.343418   5.749904   4.731889   7.436783   8.507729
    18  Cl   6.088977   7.364892   6.306355   9.001137  10.236744
    19  Cl   5.292063   5.263936   6.570687   9.130087   9.391742
    20  H    4.602791   6.824159   3.954366   6.510730   8.286764
    21  H    2.670080   5.363168   1.571845   4.206608   5.924223
    22  H    2.905250   2.618417   4.720607   6.943309   6.753894
                   11         12         13         14         15
    11  Cl   0.000000
    12  C    5.355544   0.000000
    13  C    5.878668   1.408848   0.000000
    14  C    7.260051   2.449161   1.384377   0.000000
    15  C    6.514649   1.413669   2.368453   2.733023   0.000000
    16  C    7.777980   2.454356   2.748173   2.368012   1.374200
    17  C    8.134301   2.868221   2.417696   1.384714   2.405092
    18  Cl   9.855997   4.615153   4.039555   2.748337   4.011724
    19  Cl   8.149719   4.028896   2.692304   1.744321   4.476907
    20  H    8.644983   3.424118   3.828969   3.349954   2.130439
    21  H    6.591460   2.168662   3.365473   3.807136   1.075892
    22  H    5.428046   2.170773   1.067332   2.081518   3.365546
                   16         17         18         19         20
    16  C    0.000000
    17  C    1.388122   0.000000
    18  Cl   2.726735   1.747042   0.000000
    19  Cl   3.988370   2.716618   3.191639   0.000000
    20  H    1.080832   2.132984   2.852448   4.848343   0.000000
    21  H    2.084493   3.349130   4.810328   5.551403   2.386353
    22  H    3.812701   3.346784   4.829336   2.733267   4.893447
                   21         22
    21  H    0.000000
    22  H    4.297529   0.000000
 Stoichiometry    C12H4Cl5O(1-)
 Framework group  C1[X(C12H4Cl5O)]
 Deg. of freedom    60
 Full point group                 C1      NOp   1
 RotChk:  IX=0 Diff= 3.22D-02
 Largest Abelian subgroup         C1      NOp   1
 Largest concise Abelian subgroup C1      NOp   1
                         Standard orientation:                         
 ---------------------------------------------------------------------
 Center     Atomic      Atomic             Coordinates (Angstroms)
 Number     Number       Type             X           Y           Z
 ---------------------------------------------------------------------
      1          6           0       -3.580929    0.406523    0.002772
      2          6           0       -2.831555   -0.839660   -0.000556
      3          6           0       -1.454448   -0.959150   -0.002438
      4          6           0       -2.684086    1.509268    0.003139
      5          6           0       -1.338641    1.392467    0.001422
      6          6           0       -0.608240    0.177957   -0.001120
      7         17           0       -0.899706   -2.628518   -0.009536
      8          1           0       -0.807652    2.331646    0.002915
      9         17           0       -3.401259    3.102465    0.006628
     10          8           0       -4.815265    0.462843    0.004540
     11         17           0       -3.838243   -2.252701   -0.002870
     12          6           0        0.866419    0.306206   -0.001640
     13          6           0        1.835992   -0.715911    0.005989
     14          6           0        3.195082   -0.452528    0.004805
     15          6           0        1.405487    1.613033   -0.010042
     16          6           0        2.754657    1.874110   -0.011251
     17          6           0        3.683963    0.842985   -0.003903
     18         17           0        5.395303    1.194371   -0.005634
     19         17           0        4.299042   -1.803020    0.014847
     20          1           0        3.106155    2.896167   -0.018067
     21          1           0        0.757785    2.472094   -0.016468
     22          1           0        1.566317   -1.748583    0.013836
 ---------------------------------------------------------------------
 Rotational constants (GHZ):           0.4554179           0.1318158           0.1022280
 Leave Link  202 at Mon Apr  4 21:17:45 2022, MaxMem=  1879048192 cpu:               0.1 elap:               0.0
 (Enter /gpfs/software/gaussian16/sse4/tar/g16/l301.exe)
 Standard basis: 6-311+G(d,p) (5D, 7F)
 Ernie: Thresh=  0.10000D-02 Tol=  0.10000D-05 Strict=F.
 There are   478 symmetry adapted cartesian basis functions of A   symmetry.
 There are   460 symmetry adapted basis functions of A   symmetry.
   460 basis functions,   765 primitive gaussians,   478 cartesian basis functions
    85 alpha electrons       85 beta electrons
       nuclear repulsion energy      1810.3398386440 Hartrees.
 IExCor= 4336 DFT=T Ex+Corr=M062X ExCW=0 ScaHFX=  0.540000
 ScaDFX=  1.000000  1.000000  1.000000  1.000000 ScalE2=  1.000000  1.000000
 IRadAn=      5 IRanWt=     -1 IRanGd=            0 ICorTp=0 IEmpDi=  4
 NAtoms=   22 NActive=   22 NUniq=   22 SFac= 1.00D+00 NAtFMM=   60 NAOKFM=F Big=F
 Integral buffers will be    131072 words long.
 Raffenetti 2 integral format.
 Two-electron integral symmetry is turned on.
 Leave Link  301 at Mon Apr  4 21:17:45 2022, MaxMem=  1879048192 cpu:               0.4 elap:               0.1
 (Enter /gpfs/software/gaussian16/sse4/tar/g16/l302.exe)
 NPDir=0 NMtPBC=     1 NCelOv=     1 NCel=       1 NClECP=     1 NCelD=      1
         NCelK=      1 NCelE2=     1 NClLst=     1 CellRange=     0.0.
 One-electron integrals computed using PRISM.
 One-electron integral symmetry used in STVInt
 NBasis=   460 RedAO= T EigKep=  1.36D-06  NBF=   460
 NBsUse=   454 1.00D-06 EigRej=  8.22D-07 NBFU=   454
 Precomputing XC quadrature grid using
 IXCGrd= 4 IRadAn=           5 IRanWt=          -1 IRanGd=           0 AccXCQ= 0.00D+00.
 Generated NRdTot=       0 NPtTot=           0 NUsed=           0 NTot=          32
 NSgBfM=   466   466   466   466   466 MxSgAt=    22 MxSgA2=    22.
 Leave Link  302 at Mon Apr  4 21:17:46 2022, MaxMem=  1879048192 cpu:               3.2 elap:               0.5
 (Enter /gpfs/software/gaussian16/sse4/tar/g16/l303.exe)
 DipDrv:  MaxL=1.
 Leave Link  303 at Mon Apr  4 21:17:46 2022, MaxMem=  1879048192 cpu:               0.4 elap:               0.1
 (Enter /gpfs/software/gaussian16/sse4/tar/g16/l401.exe)
 Initial guess from the checkpoint file:  "checkpoint.chk"
 B after Tr=    -0.000000   -0.000000   -0.000000
         Rot=    0.999920    0.000059   -0.000045    0.012638 Ang=   1.45 deg.
 Guess basis will be translated and rotated to current coordinates.
 JPrj=2 DoOrth=T DoCkMO=T.
 Generating alternative initial guess.
 ExpMin= 4.38D-02 ExpMax= 1.06D+05 ExpMxC= 3.62D+03 IAcc=2 IRadAn=         4 AccDes= 0.00D+00
 Harris functional with IExCor= 1009 and IRadAn=       4 diagonalized for initial guess.
 HarFok:  IExCor= 1009 AccDes= 0.00D+00 IRadAn=         4 IDoV= 1 UseB2=F ITyADJ=14
 ICtDFT=  3500011 ScaDFX=  1.000000  1.000000  1.000000  1.000000
 FoFCou: FMM=F IPFlag=           0 FMFlag=      100000 FMFlg1=           0
         NFxFlg=           0 DoJE=T BraDBF=F KetDBF=T FulRan=T
         wScrn=  0.000000 ICntrl=       500 IOpCl=  0 I1Cent=   200000004 NGrid=           0
         NMat0=    1 NMatS0=      1 NMatT0=    0 NMatD0=    1 NMtDS0=    0 NMtDT0=    0
 Petite list used in FoFCou.
 Harris En= -2834.54377100539    
 Leave Link  401 at Mon Apr  4 21:17:48 2022, MaxMem=  1879048192 cpu:              13.6 elap:               2.0
 (Enter /gpfs/software/gaussian16/sse4/tar/g16/l502.exe)
 Integral symmetry usage will be decided dynamically.
 Closed shell SCF:
 Using DIIS extrapolation, IDIIS=  1040.
 NGot=  1879048192 LenX=  1878583581 LenY=  1878354619
 Requested convergence on RMS density matrix=1.00D-08 within 128 cycles.
 Requested convergence on MAX density matrix=1.00D-06.
 Requested convergence on             energy=1.00D-06.
 No special actions if energy rises.
 Fock matrices will be formed incrementally for  20 cycles.

 Cycle   1  Pass 1  IDiag  1:
 FoFJK:  IHMeth= 1 ICntrl=       0 DoSepK=F KAlg= 0 I1Cent=           0 FoldK=F
 IRaf= 770000000 NMat=       1 IRICut=       1 DoRegI=T DoRafI=F ISym2E= 0 IDoP0=0 IntGTp=1.
 FoFCou: FMM=F IPFlag=           0 FMFlag=      100000 FMFlg1=           0
         NFxFlg=           0 DoJE=F BraDBF=F KetDBF=F FulRan=T
         wScrn=  0.000000 ICntrl=         0 IOpCl=  0 I1Cent=           0 NGrid=           0
         NMat0=    1 NMatS0=      1 NMatT0=    0 NMatD0=    1 NMtDS0=    0 NMtDT0=    0
 Symmetry not used in FoFCou.
 E= -2835.67515808354    
 DIIS: error= 1.35D-02 at cycle   1 NSaved=   1.
 NSaved= 1 IEnMin= 1 EnMin= -2835.67515808354     IErMin= 1 ErrMin= 1.35D-02
 ErrMax= 1.35D-02  0.00D+00 EMaxC= 1.00D-01 BMatC= 1.30D-01 BMatP= 1.30D-01
 IDIUse=3 WtCom= 8.65D-01 WtEn= 1.35D-01
 Coeff-Com:  0.100D+01
 Coeff-En:   0.100D+01
 Coeff:      0.100D+01
 Recover alternate guess density for next cycle.
 RMSDP=4.77D-02 MaxDP=7.33D+00              OVMax= 0.00D+00

 Cycle   2  Pass 1  IDiag  1:
 RMSU=  4.51D-02    CP:  8.88D-01
 E= -2835.30555473775     Delta-E=        0.369603345791 Rises=F Damp=F
 Switch densities from cycles 1 and 2 for lowest energy.
 DIIS: error= 2.87D-02 at cycle   2 NSaved=   2.
 NSaved= 2 IEnMin= 1 EnMin= -2835.67515808354     IErMin= 1 ErrMin= 1.35D-02
 ErrMax= 2.87D-02  0.00D+00 EMaxC= 1.00D+00 BMatC= 8.08D-01 BMatP= 1.30D-01
 IDIUse=1 WtCom= 1.00D+00 WtEn= 0.00D+00
 Coeff-Com:  0.868D+00 0.132D+00
 Coeff:      0.868D+00 0.132D+00
 Gap=     0.253 Goal=   None    Shift=    0.000
 RMSDP=3.23D-02 MaxDP=2.53D+00 DE= 3.70D-01 OVMax= 1.89D-01

 Cycle   3  Pass 1  IDiag  1:
 RMSU=  2.15D-02    CP:  1.13D+00  3.55D-01
 E= -2835.86175090365     Delta-E=       -0.556196165896 Rises=F Damp=F
 DIIS: error= 6.46D-03 at cycle   3 NSaved=   3.
 NSaved= 3 IEnMin= 3 EnMin= -2835.86175090365     IErMin= 3 ErrMin= 6.46D-03
 ErrMax= 6.46D-03  0.00D+00 EMaxC= 1.00D+00 BMatC= 2.44D-02 BMatP= 1.30D-01
 IDIUse=1 WtCom= 1.00D+00 WtEn= 0.00D+00
 Coeff-Com:  0.497D-01 0.113D+00 0.837D+00
 Coeff:      0.497D-01 0.113D+00 0.837D+00
 Gap=     0.206 Goal=   None    Shift=    0.000
 RMSDP=7.92D-03 MaxDP=4.66D-01 DE=-5.56D-01 OVMax= 5.84D-02

 Cycle   4  Pass 1  IDiag  1:
 RMSU=  7.19D-03    CP:  1.14D+00  4.24D-01  9.58D-01
 E= -2835.88133526250     Delta-E=       -0.019584358856 Rises=F Damp=F
 DIIS: error= 6.26D-03 at cycle   4 NSaved=   4.
 NSaved= 4 IEnMin= 4 EnMin= -2835.88133526250     IErMin= 4 ErrMin= 6.26D-03
 ErrMax= 6.26D-03  0.00D+00 EMaxC= 1.00D+00 BMatC= 7.43D-03 BMatP= 2.44D-02
 IDIUse=1 WtCom= 1.00D+00 WtEn= 0.00D+00
 Coeff-Com: -0.185D-01 0.312D-01 0.408D+00 0.580D+00
 Coeff:     -0.185D-01 0.312D-01 0.408D+00 0.580D+00
 Gap=     0.197 Goal=   None    Shift=    0.000
 RMSDP=5.30D-03 MaxDP=1.06D+00 DE=-1.96D-02 OVMax= 3.64D-02

 Cycle   5  Pass 1  IDiag  1:
 RMSU=  3.39D-03    CP:  1.11D+00  4.43D-01  8.58D-01  8.62D-01
 E= -2835.88827830140     Delta-E=       -0.006943038902 Rises=F Damp=F
 DIIS: error= 3.19D-03 at cycle   5 NSaved=   5.
 NSaved= 5 IEnMin= 5 EnMin= -2835.88827830140     IErMin= 5 ErrMin= 3.19D-03
 ErrMax= 3.19D-03  0.00D+00 EMaxC= 1.00D+00 BMatC= 1.38D-03 BMatP= 7.43D-03
 IDIUse=1 WtCom= 1.00D+00 WtEn= 0.00D+00
 Coeff-Com: -0.128D-01 0.172D-02 0.154D+00 0.341D+00 0.516D+00
 Coeff:     -0.128D-01 0.172D-02 0.154D+00 0.341D+00 0.516D+00
 Gap=     0.194 Goal=   None    Shift=    0.000
 RMSDP=1.54D-03 MaxDP=2.81D-01 DE=-6.94D-03 OVMax= 1.50D-02

 Cycle   6  Pass 1  IDiag  1:
 RMSU=  7.12D-04    CP:  1.12D+00  4.27D-01  8.86D-01  9.20D-01  9.29D-01
 E= -2835.88964532694     Delta-E=       -0.001367025537 Rises=F Damp=F
 DIIS: error= 3.21D-04 at cycle   6 NSaved=   6.
 NSaved= 6 IEnMin= 6 EnMin= -2835.88964532694     IErMin= 6 ErrMin= 3.21D-04
 ErrMax= 3.21D-04  0.00D+00 EMaxC= 1.00D+00 BMatC= 3.05D-05 BMatP= 1.38D-03
 IDIUse=1 WtCom= 1.00D+00 WtEn= 0.00D+00
 Coeff-Com: -0.343D-02-0.112D-02 0.288D-01 0.771D-01 0.178D+00 0.721D+00
 Coeff:     -0.343D-02-0.112D-02 0.288D-01 0.771D-01 0.178D+00 0.721D+00
 Gap=     0.193 Goal=   None    Shift=    0.000
 RMSDP=4.18D-04 MaxDP=2.99D-02 DE=-1.37D-03 OVMax= 1.90D-03

 Cycle   7  Pass 1  IDiag  1:
 RMSU=  3.11D-04    CP:  1.12D+00  4.29D-01  8.83D-01  9.50D-01  9.64D-01
                    CP:  1.12D+00
 E= -2835.88967157648     Delta-E=       -0.000026249540 Rises=F Damp=F
 DIIS: error= 2.03D-04 at cycle   7 NSaved=   7.
 NSaved= 7 IEnMin= 7 EnMin= -2835.88967157648     IErMin= 7 ErrMin= 2.03D-04
 ErrMax= 2.03D-04  0.00D+00 EMaxC= 1.00D+00 BMatC= 1.05D-05 BMatP= 3.05D-05
 IDIUse=1 WtCom= 1.00D+00 WtEn= 0.00D+00
 Coeff-Com:  0.151D-04-0.568D-03-0.107D-01-0.163D-01 0.980D-02 0.397D+00
 Coeff-Com:  0.621D+00
 Coeff:      0.151D-04-0.568D-03-0.107D-01-0.163D-01 0.980D-02 0.397D+00
 Coeff:      0.621D+00
 Gap=     0.194 Goal=   None    Shift=    0.000
 RMSDP=3.10D-04 MaxDP=6.04D-02 DE=-2.62D-05 OVMax= 1.20D-03

 Cycle   8  Pass 1  IDiag  1:
 RMSU=  1.39D-04    CP:  1.12D+00  4.30D-01  8.77D-01  9.64D-01  1.02D+00
                    CP:  1.23D+00  1.02D+00
 E= -2835.88968351180     Delta-E=       -0.000011935320 Rises=F Damp=F
 DIIS: error= 4.63D-05 at cycle   8 NSaved=   8.
 NSaved= 8 IEnMin= 8 EnMin= -2835.88968351180     IErMin= 8 ErrMin= 4.63D-05
 ErrMax= 4.63D-05  0.00D+00 EMaxC= 1.00D+00 BMatC= 8.01D-07 BMatP= 1.05D-05
 IDIUse=1 WtCom= 1.00D+00 WtEn= 0.00D+00
 Coeff-Com:  0.282D-03-0.114D-03-0.802D-02-0.138D-01-0.102D-01 0.108D+00
 Coeff-Com:  0.273D+00 0.651D+00
 Coeff:      0.282D-03-0.114D-03-0.802D-02-0.138D-01-0.102D-01 0.108D+00
 Coeff:      0.273D+00 0.651D+00
 Gap=     0.194 Goal=   None    Shift=    0.000
 RMSDP=7.28D-05 MaxDP=9.98D-03 DE=-1.19D-05 OVMax= 2.61D-04

 Cycle   9  Pass 1  IDiag  1:
 RMSU=  2.56D-05    CP:  1.12D+00  4.31D-01  8.76D-01  9.66D-01  1.03D+00
                    CP:  1.25D+00  1.16D+00  1.06D+00
 E= -2835.88968432888     Delta-E=       -0.000000817080 Rises=F Damp=F
 DIIS: error= 2.03D-05 at cycle   9 NSaved=   9.
 NSaved= 9 IEnMin= 9 EnMin= -2835.88968432888     IErMin= 9 ErrMin= 2.03D-05
 ErrMax= 2.03D-05  0.00D+00 EMaxC= 1.00D+00 BMatC= 1.07D-07 BMatP= 8.01D-07
 IDIUse=1 WtCom= 1.00D+00 WtEn= 0.00D+00
 Coeff-Com:  0.131D-03 0.127D-04-0.186D-02-0.311D-02-0.503D-02-0.160D-01
 Coeff-Com:  0.247D-01 0.277D+00 0.724D+00
 Coeff:      0.131D-03 0.127D-04-0.186D-02-0.311D-02-0.503D-02-0.160D-01
 Coeff:      0.247D-01 0.277D+00 0.724D+00
 Gap=     0.194 Goal=   None    Shift=    0.000
 RMSDP=3.17D-05 MaxDP=6.88D-03 DE=-8.17D-07 OVMax= 2.47D-04

 Cycle  10  Pass 1  IDiag  1:
 RMSU=  8.78D-06    CP:  1.12D+00  4.31D-01  8.75D-01  9.66D-01  1.03D+00
                    CP:  1.26D+00  1.20D+00  1.16D+00  1.12D+00
 E= -2835.88968447921     Delta-E=       -0.000000150329 Rises=F Damp=F
 DIIS: error= 6.80D-06 at cycle  10 NSaved=  10.
 NSaved=10 IEnMin=10 EnMin= -2835.88968447921     IErMin=10 ErrMin= 6.80D-06
 ErrMax= 6.80D-06  0.00D+00 EMaxC= 1.00D+00 BMatC= 2.36D-08 BMatP= 1.07D-07
 IDIUse=1 WtCom= 1.00D+00 WtEn= 0.00D+00
 Coeff-Com:  0.156D-04 0.206D-04 0.558D-03 0.971D-03-0.926D-04-0.253D-01
 Coeff-Com: -0.370D-01-0.116D-01 0.340D+00 0.732D+00
 Coeff:      0.156D-04 0.206D-04 0.558D-03 0.971D-03-0.926D-04-0.253D-01
 Coeff:     -0.370D-01-0.116D-01 0.340D+00 0.732D+00
 Gap=     0.194 Goal=   None    Shift=    0.000
 RMSDP=1.35D-05 MaxDP=2.14D-03 DE=-1.50D-07 OVMax= 7.94D-05

 Cycle  11  Pass 1  IDiag  1:
 RMSU=  6.06D-06    CP:  1.12D+00  4.31D-01  8.75D-01  9.66D-01  1.03D+00
                    CP:  1.25D+00  1.22D+00  1.20D+00  1.30D+00  1.01D+00
 E= -2835.88968450906     Delta-E=       -0.000000029852 Rises=F Damp=F
 DIIS: error= 3.28D-06 at cycle  11 NSaved=  11.
 NSaved=11 IEnMin=11 EnMin= -2835.88968450906     IErMin=11 ErrMin= 3.28D-06
 ErrMax= 3.28D-06  0.00D+00 EMaxC= 1.00D+00 BMatC= 2.19D-09 BMatP= 2.36D-08
 IDIUse=1 WtCom= 1.00D+00 WtEn= 0.00D+00
 Coeff-Com: -0.472D-05 0.759D-05 0.436D-03 0.692D-03 0.553D-03-0.913D-02
 Coeff-Com: -0.186D-01-0.379D-01 0.765D-01 0.286D+00 0.702D+00
 Coeff:     -0.472D-05 0.759D-05 0.436D-03 0.692D-03 0.553D-03-0.913D-02
 Coeff:     -0.186D-01-0.379D-01 0.765D-01 0.286D+00 0.702D+00
 Gap=     0.194 Goal=   None    Shift=    0.000
 RMSDP=2.89D-06 MaxDP=5.02D-04 DE=-2.99D-08 OVMax= 3.56D-05

 Cycle  12  Pass 1  IDiag  1:
 RMSU=  1.45D-06    CP:  1.12D+00  4.31D-01  8.75D-01  9.66D-01  1.03D+00
                    CP:  1.25D+00  1.22D+00  1.21D+00  1.32D+00  1.04D+00
                    CP:  1.10D+00
 E= -2835.88968451263     Delta-E=       -0.000000003569 Rises=F Damp=F
 DIIS: error= 1.29D-06 at cycle  12 NSaved=  12.
 NSaved=12 IEnMin=12 EnMin= -2835.88968451263     IErMin=12 ErrMin= 1.29D-06
 ErrMax= 1.29D-06  0.00D+00 EMaxC= 1.00D+00 BMatC= 5.59D-10 BMatP= 2.19D-09
 IDIUse=1 WtCom= 1.00D+00 WtEn= 0.00D+00
 Coeff-Com: -0.619D-05 0.111D-05 0.110D-03 0.159D-03 0.358D-03 0.445D-03
 Coeff-Com: -0.216D-02-0.160D-01-0.244D-01-0.214D-01 0.335D+00 0.728D+00
 Coeff:     -0.619D-05 0.111D-05 0.110D-03 0.159D-03 0.358D-03 0.445D-03
 Coeff:     -0.216D-02-0.160D-01-0.244D-01-0.214D-01 0.335D+00 0.728D+00
 Gap=     0.194 Goal=   None    Shift=    0.000
 RMSDP=2.42D-06 MaxDP=2.08D-04 DE=-3.57D-09 OVMax= 1.83D-05

 Cycle  13  Pass 1  IDiag  1:
 RMSU=  6.09D-07    CP:  1.12D+00  4.31D-01  8.75D-01  9.66D-01  1.03D+00
                    CP:  1.25D+00  1.22D+00  1.20D+00  1.32D+00  1.07D+00
                    CP:  1.23D+00  1.21D+00
 E= -2835.88968451329     Delta-E=       -0.000000000659 Rises=F Damp=F
 DIIS: error= 4.16D-07 at cycle  13 NSaved=  13.
 NSaved=13 IEnMin=13 EnMin= -2835.88968451329     IErMin=13 ErrMin= 4.16D-07
 ErrMax= 4.16D-07  0.00D+00 EMaxC= 1.00D+00 BMatC= 4.11D-11 BMatP= 5.59D-10
 IDIUse=1 WtCom= 1.00D+00 WtEn= 0.00D+00
 Coeff-Com: -0.137D-05-0.583D-06-0.224D-04-0.427D-04 0.614D-04 0.137D-02
 Coeff-Com:  0.176D-02-0.178D-03-0.176D-01-0.511D-01 0.262D-01 0.235D+00
 Coeff-Com:  0.805D+00
 Coeff:     -0.137D-05-0.583D-06-0.224D-04-0.427D-04 0.614D-04 0.137D-02
 Coeff:      0.176D-02-0.178D-03-0.176D-01-0.511D-01 0.262D-01 0.235D+00
 Coeff:      0.805D+00
 Gap=     0.194 Goal=   None    Shift=    0.000
 RMSDP=5.88D-07 MaxDP=3.20D-05 DE=-6.59D-10 OVMax= 5.26D-06

 Cycle  14  Pass 1  IDiag  1:
 RMSU=  2.22D-07    CP:  1.12D+00  4.31D-01  8.75D-01  9.66D-01  1.03D+00
                    CP:  1.25D+00  1.22D+00  1.20D+00  1.33D+00  1.06D+00
                    CP:  1.27D+00  1.35D+00  1.07D+00
 E= -2835.88968451338     Delta-E=       -0.000000000092 Rises=F Damp=F
 DIIS: error= 1.94D-07 at cycle  14 NSaved=  14.
 NSaved=14 IEnMin=14 EnMin= -2835.88968451338     IErMin=14 ErrMin= 1.94D-07
 ErrMax= 1.94D-07  0.00D+00 EMaxC= 1.00D+00 BMatC= 7.55D-12 BMatP= 4.11D-11
 IDIUse=1 WtCom= 1.00D+00 WtEn= 0.00D+00
 Coeff-Com:  0.157D-06-0.414D-06-0.214D-04-0.348D-04-0.744D-05 0.484D-03
 Coeff-Com:  0.944D-03 0.177D-02-0.350D-02-0.184D-01-0.241D-01 0.683D-02
 Coeff-Com:  0.346D+00 0.690D+00
 Coeff:      0.157D-06-0.414D-06-0.214D-04-0.348D-04-0.744D-05 0.484D-03
 Coeff:      0.944D-03 0.177D-02-0.350D-02-0.184D-01-0.241D-01 0.683D-02
 Coeff:      0.346D+00 0.690D+00
 Gap=     0.194 Goal=   None    Shift=    0.000
 RMSDP=3.18D-07 MaxDP=4.77D-05 DE=-9.19D-11 OVMax= 2.03D-06

 Cycle  15  Pass 1  IDiag  1:
 RMSU=  9.74D-08    CP:  1.12D+00  4.31D-01  8.75D-01  9.66D-01  1.03D+00
                    CP:  1.25D+00  1.22D+00  1.20D+00  1.32D+00  1.05D+00
                    CP:  1.28D+00  1.36D+00  1.18D+00  9.28D-01
 E= -2835.88968451357     Delta-E=       -0.000000000184 Rises=F Damp=F
 DIIS: error= 4.23D-08 at cycle  15 NSaved=  15.
 NSaved=15 IEnMin=15 EnMin= -2835.88968451357     IErMin=15 ErrMin= 4.23D-08
 ErrMax= 4.23D-08  0.00D+00 EMaxC= 1.00D+00 BMatC= 7.58D-13 BMatP= 7.55D-12
 IDIUse=1 WtCom= 1.00D+00 WtEn= 0.00D+00
 Coeff-Com:  0.174D-06-0.564D-07-0.405D-05-0.632D-05-0.793D-05-0.141D-04
 Coeff-Com:  0.703D-04 0.511D-03 0.921D-03 0.205D-03-0.111D-01-0.319D-01
 Coeff-Com:  0.266D-03 0.236D+00 0.805D+00
 Coeff:      0.174D-06-0.564D-07-0.405D-05-0.632D-05-0.793D-05-0.141D-04
 Coeff:      0.703D-04 0.511D-03 0.921D-03 0.205D-03-0.111D-01-0.319D-01
 Coeff:      0.266D-03 0.236D+00 0.805D+00
 Gap=     0.194 Goal=   None    Shift=    0.000
 RMSDP=1.03D-07 MaxDP=1.80D-05 DE=-1.84D-10 OVMax= 4.77D-07

 Cycle  16  Pass 1  IDiag  1:
 RMSU=  2.30D-08    CP:  1.12D+00  4.31D-01  8.75D-01  9.66D-01  1.03D+00
                    CP:  1.25D+00  1.22D+00  1.20D+00  1.32D+00  1.05D+00
                    CP:  1.28D+00  1.36D+00  1.19D+00  1.02D+00  1.15D+00
 E= -2835.88968451344     Delta-E=        0.000000000131 Rises=F Damp=F
 DIIS: error= 1.54D-08 at cycle  16 NSaved=  16.
 NSaved=16 IEnMin=15 EnMin= -2835.88968451357     IErMin=16 ErrMin= 1.54D-08
 ErrMax= 1.54D-08  0.00D+00 EMaxC= 1.00D+00 BMatC= 8.52D-14 BMatP= 7.58D-13
 IDIUse=1 WtCom= 1.00D+00 WtEn= 0.00D+00
 Coeff-Com:  0.733D-07 0.135D-07 0.261D-06 0.291D-06-0.269D-05-0.517D-04
 Coeff-Com: -0.608D-04 0.773D-04 0.776D-03 0.195D-02-0.217D-02-0.136D-01
 Coeff-Com: -0.340D-01 0.380D-01 0.321D+00 0.688D+00
 Coeff:      0.733D-07 0.135D-07 0.261D-06 0.291D-06-0.269D-05-0.517D-04
 Coeff:     -0.608D-04 0.773D-04 0.776D-03 0.195D-02-0.217D-02-0.136D-01
 Coeff:     -0.340D-01 0.380D-01 0.321D+00 0.688D+00
 Gap=     0.194 Goal=   None    Shift=    0.000
 RMSDP=3.62D-08 MaxDP=2.26D-06 DE= 1.31D-10 OVMax= 1.58D-07

 Cycle  17  Pass 1  IDiag  1:
 RMSU=  7.96D-09    CP:  1.12D+00  4.31D-01  8.75D-01  9.66D-01  1.03D+00
                    CP:  1.25D+00  1.22D+00  1.20D+00  1.32D+00  1.04D+00
                    CP:  1.28D+00  1.36D+00  1.20D+00  1.04D+00  1.21D+00
                    CP:  1.26D+00
 E= -2835.88968451345     Delta-E=       -0.000000000016 Rises=F Damp=F
 DIIS: error= 8.38D-09 at cycle  17 NSaved=  17.
 NSaved=17 IEnMin=15 EnMin= -2835.88968451357     IErMin=17 ErrMin= 8.38D-09
 ErrMax= 8.38D-09  0.00D+00 EMaxC= 1.00D+00 BMatC= 1.29D-14 BMatP= 8.52D-14
 IDIUse=1 WtCom= 1.00D+00 WtEn= 0.00D+00
 Coeff-Com:  0.660D-08 0.117D-07 0.692D-06 0.937D-06-0.848D-07-0.196D-04
 Coeff-Com: -0.368D-04-0.364D-04 0.167D-03 0.762D-03 0.542D-03-0.128D-02
 Coeff-Com: -0.143D-01-0.140D-01 0.191D-01 0.289D+00 0.720D+00
 Coeff:      0.660D-08 0.117D-07 0.692D-06 0.937D-06-0.848D-07-0.196D-04
 Coeff:     -0.368D-04-0.364D-04 0.167D-03 0.762D-03 0.542D-03-0.128D-02
 Coeff:     -0.143D-01-0.140D-01 0.191D-01 0.289D+00 0.720D+00
 Gap=     0.194 Goal=   None    Shift=    0.000
 RMSDP=1.20D-08 MaxDP=1.22D-06 DE=-1.64D-11 OVMax= 6.36D-08

 Cycle  18  Pass 1  IDiag  1:
 RMSU=  2.48D-09    CP:  1.12D+00  4.31D-01  8.75D-01  9.66D-01  1.03D+00
                    CP:  1.25D+00  1.22D+00  1.20D+00  1.32D+00  1.04D+00
                    CP:  1.28D+00  1.35D+00  1.19D+00  1.04D+00  1.23D+00
                    CP:  1.39D+00  1.07D+00
 E= -2835.88968451324     Delta-E=        0.000000000209 Rises=F Damp=F
 DIIS: error= 3.00D-09 at cycle  18 NSaved=  18.
 NSaved=18 IEnMin=15 EnMin= -2835.88968451357     IErMin=18 ErrMin= 3.00D-09
 ErrMax= 3.00D-09  0.00D+00 EMaxC= 1.00D+00 BMatC= 1.92D-15 BMatP= 1.29D-14
 IDIUse=1 WtCom= 1.00D+00 WtEn= 0.00D+00
 Coeff-Com: -0.288D-08 0.329D-08 0.229D-06 0.294D-06 0.206D-06-0.172D-05
 Coeff-Com: -0.708D-05-0.188D-04-0.265D-04 0.855D-04 0.503D-03 0.118D-02
 Coeff-Com: -0.214D-02-0.105D-01-0.325D-01 0.399D-01 0.322D+00 0.681D+00
 Coeff:     -0.288D-08 0.329D-08 0.229D-06 0.294D-06 0.206D-06-0.172D-05
 Coeff:     -0.708D-05-0.188D-04-0.265D-04 0.855D-04 0.503D-03 0.118D-02
 Coeff:     -0.214D-02-0.105D-01-0.325D-01 0.399D-01 0.322D+00 0.681D+00
 Gap=     0.194 Goal=   None    Shift=    0.000
 RMSDP=5.45D-09 MaxDP=3.69D-07 DE= 2.09D-10 OVMax= 2.04D-08

 SCF Done:  E(RM062X) =  -2835.88968451     A.U. after   18 cycles
            NFock= 18  Conv=0.55D-08     -V/T= 2.0023
 KE= 2.829262204164D+03 PE=-1.035610282397D+04 EE= 2.880611096647D+03
 Leave Link  502 at Mon Apr  4 21:23:04 2022, MaxMem=  1879048192 cpu:            2205.7 elap:             315.9
 (Enter /gpfs/software/gaussian16/sse4/tar/g16/l701.exe)
 ... and contract with generalized density number  0.
 Compute integral first derivatives.
 Leave Link  701 at Mon Apr  4 21:23:04 2022, MaxMem=  1879048192 cpu:               1.3 elap:               0.2
 (Enter /gpfs/software/gaussian16/sse4/tar/g16/l702.exe)
 L702 exits ... SP integral derivatives will be done elsewhere.
 Leave Link  702 at Mon Apr  4 21:23:04 2022, MaxMem=  1879048192 cpu:               0.1 elap:               0.0
 (Enter /gpfs/software/gaussian16/sse4/tar/g16/l703.exe)
 Integral derivatives from FoFJK, PRISM(SPDF).
 Compute integral first derivatives, UseDBF=F ICtDFT=           0.
 Calling FoFJK, ICntrl=      2127 FMM=F ISym2X=0 I1Cent= 0 IOpClX= 0 NMat=1 NMatS=1 NMatT=0.
 FoFJK:  IHMeth= 1 ICntrl=    2127 DoSepK=F KAlg= 0 I1Cent=           0 FoldK=F
 IRaf=         0 NMat=       1 IRICut=       1 DoRegI=T DoRafI=F ISym2E= 0 IDoP0=0 IntGTp=1.
 FoFCou: FMM=F IPFlag=           0 FMFlag=      100000 FMFlg1=         800
         NFxFlg=           0 DoJE=F BraDBF=F KetDBF=F FulRan=T
         wScrn=  0.000000 ICntrl=      2127 IOpCl=  0 I1Cent=           0 NGrid=           0
         NMat0=    1 NMatS0=      1 NMatT0=    0 NMatD0=    1 NMtDS0=    0 NMtDT0=    0
 Symmetry not used in FoFCou.
 Leave Link  703 at Mon Apr  4 21:23:43 2022, MaxMem=  1879048192 cpu:             271.7 elap:              38.9
 (Enter /gpfs/software/gaussian16/sse4/tar/g16/l716.exe)
 Dipole        = 3.73771721D+00 2.06665740D-01-4.52438931D-03
 ***** Axes restored to original set *****
 -------------------------------------------------------------------
 Center     Atomic                   Forces (Hartrees/Bohr)
 Number     Number              X              Y              Z
 -------------------------------------------------------------------
      1        6          -0.007084297   -0.006875705    0.011580485
      2        6          -0.003127226   -0.001085206    0.003098933
      3        6          -0.003276812   -0.001567906    0.003667388
      4        6          -0.007360599    0.007981715   -0.003590796
      5        6           0.010939068   -0.001152303   -0.005634880
      6        6          -0.000341794    0.001717918   -0.001478842
      7       17           0.015851060   -0.000644788   -0.009332341
      8        1          -0.005582365   -0.000130069    0.003883725
      9       17          -0.001221566    0.002738050   -0.002058704
     10        8           0.002403291    0.001391549   -0.002946326
     11       17          -0.005552460    0.000160294    0.003360786
     12        6          -0.000028547    0.001892934   -0.002095619
     13        6          -0.008400330    0.002914461    0.002299120
     14        6           0.004754731   -0.001328909   -0.001635900
     15        6           0.002569608   -0.000332875   -0.001414000
     16        6           0.005290239   -0.000251949   -0.003063529
     17        6           0.002674924   -0.001040205   -0.000587957
     18       17          -0.003000742    0.001164475    0.000675254
     19       17          -0.000231142   -0.000874945    0.001065821
     20        1           0.000577602    0.000941551   -0.001372439
     21        1           0.005626268   -0.001383793   -0.002342963
     22        1          -0.005478913   -0.004234296    0.007922783
 -------------------------------------------------------------------
 Cartesian Forces:  Max     0.015851060 RMS     0.004546240
 Leave Link  716 at Mon Apr  4 21:23:43 2022, MaxMem=  1879048192 cpu:               0.2 elap:               0.0
 (Enter /gpfs/software/gaussian16/sse4/tar/g16/l103.exe)

 GradGradGradGradGradGradGradGradGradGradGradGradGradGradGradGradGradGrad
 Berny optimization.
 Using GEDIIS/GDIIS optimizer.
 FormGI is forming the generalized inverse of G from B-inverse, IUseBI=4.
 GSVD:  received Info=                   1 from GESDD.
 Internal  Forces:  Max     0.050093416 RMS     0.010482682
 Search for a local minimum.
 Step number   3 out of a maximum of  121
 All quantities printed in internal units (Hartrees-Bohrs-Radians)
 RMS Force = .10483D-01 SwitMx=.10000D-02 MixMth= 1
 Mixed Optimization -- RFO/linear search
 Update second derivatives using D2CorX and points    1    3    2
 DE=  4.83D-03 DEPred=-5.21D-03 R=-9.27D-01
 Trust test=-9.27D-01 RLast= 2.13D-01 DXMaxT set to 2.52D-01
 ITU= -1  1  0
 Use linear search instead of GDIIS.
     Eigenvalues ---    0.00230   0.00983   0.01053   0.01081   0.01356
     Eigenvalues ---    0.01401   0.01478   0.01659   0.01904   0.01931
     Eigenvalues ---    0.01962   0.01968   0.02013   0.02088   0.02134
     Eigenvalues ---    0.02137   0.02194   0.02221   0.02265   0.15391
     Eigenvalues ---    0.16000   0.16039   0.16101   0.19508   0.22390
     Eigenvalues ---    0.23476   0.23681   0.24662   0.25000   0.25000
     Eigenvalues ---    0.25000   0.25000   0.25000   0.25000   0.25000
     Eigenvalues ---    0.25647   0.28924   0.30670   0.31095   0.31666
     Eigenvalues ---    0.32275   0.32542   0.33209   0.33510   0.34998
     Eigenvalues ---    0.35228   0.35755   0.36211   0.36873   0.37681
     Eigenvalues ---    0.40250   0.42330   0.43798   0.44646   0.46714
     Eigenvalues ---    0.47549   0.48615   0.51685   0.92874   0.98387
 RFO step:  Lambda=-2.11018261D-03 EMin= 2.29946892D-03
 Quartic linear search produced a step of -0.68989.
 Iteration  1 RMS(Cart)=  0.10490649 RMS(Int)=  0.00222304
 Iteration  2 RMS(Cart)=  0.00599129 RMS(Int)=  0.00002892
 Iteration  3 RMS(Cart)=  0.00001316 RMS(Int)=  0.00002839
 Iteration  4 RMS(Cart)=  0.00000000 RMS(Int)=  0.00002839
 ITry= 1 IFail=0 DXMaxC= 3.29D-01 DCOld= 1.00D+10 DXMaxT= 2.52D-01 DXLimC= 3.00D+00 Rises=F
 Variable       Old X    -DE/DX   Delta X   Delta X   Delta X     New X
                                 (Linear)    (Quad)   (Total)
    R1        2.74794   0.00295   0.02164  -0.01505   0.00659   2.75453
    R2        2.68605   0.01518   0.01748   0.00753   0.02507   2.71113
    R3        2.33499  -0.00264  -0.00569   0.00335  -0.00233   2.33265
    R4        2.61214   0.00837  -0.01845   0.02111   0.00261   2.61475
    R5        3.27861   0.00521  -0.00055   0.00931   0.00875   3.28736
    R6        2.67854  -0.00422   0.02210   0.00134   0.02339   2.70193
    R7        3.32430   0.00045  -0.00732   0.00466  -0.00265   3.32164
    R8        2.55209   0.01545   0.04289  -0.01463   0.02831   2.58039
    R9        3.30169   0.00362  -0.02085   0.02131   0.00046   3.30215
   R10        2.67817   0.00346  -0.03685   0.03223  -0.00462   2.67355
   R11        2.03881  -0.00534   0.00290  -0.00792  -0.00502   2.03379
   R12        2.79722   0.00464   0.00757   0.02035   0.02791   2.82514
   R13        2.66234  -0.00272  -0.00740   0.00825   0.00085   2.66318
   R14        2.67145   0.00859  -0.00718   0.01904   0.01185   2.68330
   R15        2.61609   0.00416   0.01114  -0.00209   0.00905   2.62514
   R16        2.01697   0.00968   0.01027  -0.00278   0.00749   2.02446
   R17        2.61673   0.00141   0.00149  -0.00012   0.00138   2.61811
   R18        3.29629   0.00085  -0.00906   0.00844  -0.00062   3.29567
   R19        2.59686   0.00713   0.01342  -0.00091   0.01252   2.60938
   R20        2.03314  -0.00343   0.00615  -0.00804  -0.00188   2.03126
   R21        2.62317   0.00152   0.00170  -0.00254  -0.00084   2.62233
   R22        2.04248   0.00176   0.00188   0.00196   0.00384   2.04632
   R23        3.30143  -0.00309  -0.01116   0.00361  -0.00755   3.29388
    A1        1.91740   0.00352   0.02245  -0.01013   0.01239   1.92980
    A2        2.15780   0.00182  -0.00522   0.00828   0.00303   2.16082
    A3        2.20799  -0.00535  -0.01723   0.00185  -0.01542   2.19256
    A4        2.19875  -0.00909  -0.02029   0.00175  -0.01857   2.18018
    A5        1.98118  -0.00180  -0.00024   0.00015  -0.00008   1.98110
    A6        2.10326   0.01089   0.02053  -0.00190   0.01865   2.12191
    A7        2.12401   0.00938   0.00233   0.01291   0.01514   2.13914
    A8        1.97818   0.02590   0.04688  -0.02374   0.02319   2.00137
    A9        2.18100  -0.03527  -0.04921   0.01083  -0.03833   2.14268
   A10        2.16699   0.00010  -0.01742   0.01487  -0.00244   2.16455
   A11        2.03583   0.00053   0.01368  -0.00963   0.00400   2.03983
   A12        2.08037  -0.00063   0.00374  -0.00525  -0.00156   2.07881
   A13        2.19884  -0.00807  -0.01289   0.00234  -0.01051   2.18833
   A14        1.99877  -0.00027  -0.01430   0.00339  -0.01092   1.98785
   A15        2.08558   0.00833   0.02719  -0.00574   0.02144   2.10701
   A16        1.96038   0.00415   0.02582  -0.02175   0.00399   1.96438
   A17        2.29731  -0.05009  -0.05053  -0.00011  -0.05061   2.24670
   A18        2.02549   0.04594   0.02472   0.02186   0.04662   2.07211
   A19        2.24305  -0.04486  -0.04305  -0.01013  -0.05317   2.18988
   A20        2.04878   0.04557   0.03052   0.03045   0.06097   2.10975
   A21        1.99135  -0.00071   0.01253  -0.02032  -0.00780   1.98355
   A22        2.13838   0.00331  -0.00016   0.00811   0.00795   2.14633
   A23        2.12715  -0.00581   0.00033  -0.00785  -0.00752   2.11964
   A24        2.01765   0.00250  -0.00017  -0.00026  -0.00043   2.01722
   A25        2.12305  -0.00137  -0.00967   0.00651  -0.00315   2.11990
   A26        2.06465  -0.00115   0.00002  -0.00373  -0.00371   2.06094
   A27        2.09548   0.00251   0.00965  -0.00278   0.00687   2.10235
   A28        2.15317  -0.00268  -0.00930   0.01060   0.00130   2.15447
   A29        2.10434   0.00665   0.01492   0.00046   0.01538   2.11972
   A30        2.02567  -0.00397  -0.00562  -0.01105  -0.01667   2.00900
   A31        2.11314   0.00051  -0.00163   0.00139  -0.00023   2.11291
   A32        2.09318  -0.00009  -0.00670   0.00593  -0.00078   2.09240
   A33        2.07686  -0.00042   0.00833  -0.00732   0.00101   2.07787
   A34        2.04726   0.00093   0.00822  -0.00629   0.00194   2.04920
   A35        2.13415   0.00141   0.00010   0.00526   0.00536   2.13951
   A36        2.10178  -0.00234  -0.00833   0.00103  -0.00730   2.09448
    D1        0.00053  -0.00001  -0.00024  -0.00113  -0.00138  -0.00084
    D2       -3.14058  -0.00003  -0.00040  -0.00183  -0.00223   3.14037
    D3       -3.14142   0.00001  -0.00007   0.00019   0.00013  -3.14129
    D4        0.00066   0.00000  -0.00023  -0.00051  -0.00073  -0.00008
    D5       -0.00063   0.00002   0.00002   0.00106   0.00108   0.00045
    D6        3.14136   0.00003  -0.00015   0.00073   0.00060  -3.14123
    D7        3.14133  -0.00001  -0.00016  -0.00031  -0.00046   3.14087
    D8        0.00013   0.00000  -0.00032  -0.00064  -0.00095  -0.00081
    D9        0.00009  -0.00003   0.00021  -0.00004   0.00017   0.00027
   D10       -3.13963   0.00000  -0.00067  -0.00154  -0.00220   3.14136
   D11        3.14118  -0.00002   0.00038   0.00071   0.00109  -3.14092
   D12        0.00146   0.00001  -0.00050  -0.00079  -0.00128   0.00018
   D13       -0.00062   0.00005   0.00005   0.00127   0.00133   0.00071
   D14        3.14071  -0.00002   0.00012  -0.00019  -0.00003   3.14069
   D15        3.13888   0.00009   0.00106   0.00291   0.00396  -3.14035
   D16       -0.00298   0.00002   0.00114   0.00144   0.00261  -0.00037
   D17        0.00012   0.00000   0.00025   0.00017   0.00044   0.00056
   D18       -3.14067   0.00006  -0.00013   0.00037   0.00026  -3.14041
   D19        3.14131  -0.00001   0.00042   0.00051   0.00093  -3.14094
   D20        0.00052   0.00005   0.00004   0.00070   0.00076   0.00128
   D21        0.00054  -0.00004  -0.00028  -0.00138  -0.00166  -0.00113
   D22       -3.14084   0.00003  -0.00033  -0.00016  -0.00045  -3.14128
   D23        3.14129  -0.00011   0.00010  -0.00158  -0.00149   3.13980
   D24       -0.00009  -0.00003   0.00005  -0.00036  -0.00027  -0.00036
   D25       -0.00876  -0.00009   0.00448   0.02426   0.02873   0.01998
   D26        3.13352  -0.00017   0.00413   0.02225   0.02636  -3.12330
   D27        3.13257  -0.00017   0.00455   0.02274   0.02730  -3.12332
   D28       -0.00834  -0.00025   0.00420   0.02073   0.02493   0.01660
   D29       -3.14130  -0.00004  -0.00030  -0.00095  -0.00119   3.14069
   D30       -0.00053  -0.00004   0.00007  -0.00080  -0.00069  -0.00122
   D31       -0.00038   0.00005   0.00004   0.00102   0.00105   0.00067
   D32        3.14039   0.00005   0.00041   0.00117   0.00156  -3.14124
   D33        3.14141   0.00000   0.00009   0.00062   0.00077  -3.14100
   D34       -0.00074  -0.00005   0.00041   0.00009   0.00055  -0.00020
   D35        0.00041  -0.00005  -0.00020  -0.00111  -0.00131  -0.00090
   D36        3.14144  -0.00010   0.00011  -0.00163  -0.00154   3.13990
   D37        0.00011  -0.00002   0.00012  -0.00032  -0.00019  -0.00008
   D38        3.14156  -0.00001   0.00021  -0.00013   0.00007  -3.14155
   D39       -3.14071  -0.00002  -0.00023  -0.00045  -0.00066  -3.14137
   D40        0.00074  -0.00001  -0.00014  -0.00027  -0.00040   0.00034
   D41        0.00016  -0.00002  -0.00013  -0.00037  -0.00051  -0.00035
   D42       -3.14152   0.00001  -0.00010   0.00012   0.00002  -3.14151
   D43       -3.14129  -0.00003  -0.00022  -0.00056  -0.00078   3.14112
   D44        0.00021   0.00000  -0.00018  -0.00007  -0.00025  -0.00004
   D45       -0.00017   0.00001   0.00021   0.00048   0.00070   0.00053
   D46        3.14136  -0.00001   0.00022   0.00015   0.00037  -3.14146
   D47       -3.14122   0.00006  -0.00010   0.00099   0.00091  -3.14032
   D48        0.00031   0.00004  -0.00009   0.00065   0.00057   0.00088
   D49       -0.00013   0.00002  -0.00003   0.00029   0.00026   0.00013
   D50        3.14155  -0.00001  -0.00006  -0.00019  -0.00025   3.14130
   D51        3.14153   0.00004  -0.00004   0.00063   0.00059  -3.14107
   D52        0.00002   0.00001  -0.00007   0.00015   0.00008   0.00010
         Item               Value     Threshold  Converged?
 Maximum Force            0.050093     0.000450     NO 
 RMS     Force            0.010483     0.000300     NO 
 Maximum Displacement     0.328828     0.001800     NO 
 RMS     Displacement     0.109321     0.001200     NO 
 Predicted change in Energy=-1.917223D-03
 GradGradGradGradGradGradGradGradGradGradGradGradGradGradGradGradGradGrad

 Leave Link  103 at Mon Apr  4 21:23:43 2022, MaxMem=  1879048192 cpu:               0.2 elap:               0.1
 (Enter /gpfs/software/gaussian16/sse4/tar/g16/l202.exe)
                          Input orientation:                          
 ---------------------------------------------------------------------
 Center     Atomic      Atomic             Coordinates (Angstroms)
 Number     Number       Type             X           Y           Z
 ---------------------------------------------------------------------
      1          6           0       -8.072892   -1.474806    6.663475
      2          6           0       -7.271486   -2.529552    7.271721
      3          6           0       -6.004806   -2.900870    6.856780
      4          6           0       -7.365477   -0.870484    5.571401
      5          6           0       -6.114943   -1.244845    5.170690
      6          6           0       -5.338129   -2.269536    5.760751
      7         17           0       -5.282714   -4.207834    7.784176
      8          1           0       -5.738129   -0.681418    4.334722
      9         17           0       -8.179525    0.420903    4.721033
     10          8           0       -9.201824   -1.160008    7.050932
     11         17           0       -8.058461   -3.314895    8.609671
     12          6           0       -3.982055   -2.556122    5.200438
     13          6           0       -3.100584   -3.554073    5.662193
     14          6           0       -1.849484   -3.776477    5.100882
     15          6           0       -3.470125   -1.804005    4.110263
     16          6           0       -2.226697   -2.023712    3.551436
     17          6           0       -1.388865   -3.017520    4.037273
     18         17           0        0.175079   -3.271316    3.310722
     19         17           0       -0.861998   -5.046926    5.773440
     20          1           0       -1.893484   -1.414857    2.720257
     21          1           0       -4.039446   -1.011781    3.658980
     22          1           0       -3.361193   -4.195125    6.480004
 ---------------------------------------------------------------------
                    Distance matrix (angstroms):
                    1          2          3          4          5
     1  C    0.000000
     2  C    1.457637   0.000000
     3  C    2.519525   1.383666   0.000000
     4  C    1.434666   2.377484   2.761538   0.000000
     5  C    2.472823   2.720735   2.365893   1.365485   0.000000
     6  C    2.987547   2.467490   1.429797   2.470494   1.414781
     7  Cl   4.063313   2.652255   1.757736   4.513556   4.037601
     8  H    3.391707   3.793778   3.370143   2.052653   1.076235
     9  Cl   2.716278   4.004464   4.508325   1.747421   2.690614
    10  O    1.234386   2.377100   3.645438   2.375923   3.615431
    11  Cl   2.678398   1.739598   2.731582   3.960613   4.459704
    12  C    4.477127   3.887322   2.637014   3.798227   2.503906
    13  C    5.481766   4.586572   3.207525   5.039762   3.828899
    14  C    6.816905   5.972057   4.595276   6.252388   4.960663
    15  C    5.273777   4.997157   3.895007   4.263819   2.903830
    16  C    6.645606   6.288584   5.095960   5.640678   4.283349
    17  C    7.345279   6.730898   5.410188   6.533238   5.173280
    18  Cl   9.082810   8.467057   7.134616   8.230106   6.865162
    19  Cl   8.096246   7.047237   5.676941   7.731670   6.512493
    20  H    7.330596   7.133111   6.018474   6.194197   4.884081
    21  H    5.050749   5.079528   4.202049   3.839245   2.578231
    22  H    5.443703   4.323348   2.967447   5.283283   4.242828
                    6          7          8          9         10
     6  C    0.000000
     7  Cl   2.802556   0.000000
     8  H    2.171561   4.953963   0.000000
     9  Cl   4.048828   6.260956   2.706429   0.000000
    10  O    4.221820   5.018597   4.427644   2.995465   0.000000
    11  Cl   4.075454   3.030438   5.531214   5.393733   2.894906
    12  C    1.494997   3.331001   2.710678   5.168293   5.711344
    13  C    2.581928   3.113183   4.119584   6.517811   6.699647
    14  C    3.857063   4.378721   5.028713   7.604715   8.043974
    15  C    2.535798   4.749896   2.540556   5.244206   6.474152
    16  C    3.823939   5.659127   3.839980   6.540662   7.851424
    17  C    4.373390   5.533371   4.945901   7.642207   8.577577
    18  Cl   6.115690   7.118733   6.536220   9.242341  10.313734
    19  Cl   5.267808   4.928474   6.701061   9.195157   9.289393
    20  H    4.673399   6.703050   4.233878   6.847439   8.498914
    21  H    2.772357   5.364486   1.857765   4.507859   6.178791
    22  H    2.851927   2.322341   4.753756   6.900580   6.606880
                   11         12         13         14         15
    11  Cl   0.000000
    12  C    5.368025   0.000000
    13  C    5.772814   1.409296   0.000000
    14  C    7.146751   2.459073   1.389167   0.000000
    15  C    6.601537   1.419942   2.368076   2.738330   0.000000
    16  C    7.827028   2.466566   2.749723   2.369653   1.380823
    17  C    8.091895   2.879319   2.420380   1.385443   2.410308
    18  Cl   9.791422   4.622153   4.042195   2.749312   4.009960
    19  Cl   7.926741   4.033261   2.693001   1.743991   4.481632
    20  H    8.735118   3.437429   3.832535   3.353590   2.137604
    21  H    6.779834   2.182745   3.370100   3.810322   1.074896
    22  H    5.232075   2.170043   1.071298   2.088662   3.368233
                   16         17         18         19         20
    16  C    0.000000
    17  C    1.387679   0.000000
    18  Cl   2.717165   1.743046   0.000000
    19  Cl   3.992434   2.722197   3.208318   0.000000
    20  H    1.082864   2.134877   2.841486   4.855700   0.000000
    21  H    2.078853   3.345395   4.794685   5.554234   2.376725
    22  H    3.818196   3.353173   4.837664   2.733272   4.900996
                   21         22
    21  H    0.000000
    22  H    4.307189   0.000000
 Stoichiometry    C12H4Cl5O(1-)
 Framework group  C1[X(C12H4Cl5O)]
 Deg. of freedom    60
 Full point group                 C1      NOp   1
 RotChk:  IX=2 Diff= 2.56D-02
 Largest Abelian subgroup         C1      NOp   1
 Largest concise Abelian subgroup C1      NOp   1
                         Standard orientation:                         
 ---------------------------------------------------------------------
 Center     Atomic      Atomic             Coordinates (Angstroms)
 Number     Number       Type             X           Y           Z
 ---------------------------------------------------------------------
      1          6           0       -3.616694    0.297804   -0.003860
      2          6           0       -2.787474   -0.900966    0.003247
      3          6           0       -1.403823   -0.906821    0.005373
      4          6           0       -2.798767    1.476468   -0.007236
      5          6           0       -1.433397    1.458866   -0.004652
      6          6           0       -0.629153    0.294923    0.001007
      7         17           0       -0.676938   -2.507193    0.014648
      8          1           0       -0.984800    2.437149   -0.006710
      9         17           0       -3.629020    3.014030   -0.015275
     10          8           0       -4.850938    0.279139   -0.005329
     11         17           0       -3.704665   -2.379115    0.009673
     12          6           0        0.857869    0.449125    0.003605
     13          6           0        1.789708   -0.608019   -0.011807
     14          6           0        3.163914   -0.404701   -0.009556
     15          6           0        1.457034    1.736349    0.020700
     16          6           0        2.822748    1.940035    0.023216
     17          6           0        3.706249    0.870058    0.008170
     18         17           0        5.425190    1.158919    0.011346
     19         17           0        4.201266   -1.806482   -0.029967
     20          1           0        3.217905    2.948134    0.036743
     21          1           0        0.862346    2.631680    0.032016
     22          1           0        1.473602   -1.631522   -0.025877
 ---------------------------------------------------------------------
 Rotational constants (GHZ):           0.4616855           0.1314610           0.1023280
 Leave Link  202 at Mon Apr  4 21:23:43 2022, MaxMem=  1879048192 cpu:               0.1 elap:               0.0
 (Enter /gpfs/software/gaussian16/sse4/tar/g16/l301.exe)
 Standard basis: 6-311+G(d,p) (5D, 7F)
 Ernie: Thresh=  0.10000D-02 Tol=  0.10000D-05 Strict=F.
 There are   478 symmetry adapted cartesian basis functions of A   symmetry.
 There are   460 symmetry adapted basis functions of A   symmetry.
   460 basis functions,   765 primitive gaussians,   478 cartesian basis functions
    85 alpha electrons       85 beta electrons
       nuclear repulsion energy      1809.2006980412 Hartrees.
 IExCor= 4336 DFT=T Ex+Corr=M062X ExCW=0 ScaHFX=  0.540000
 ScaDFX=  1.000000  1.000000  1.000000  1.000000 ScalE2=  1.000000  1.000000
 IRadAn=      5 IRanWt=     -1 IRanGd=            0 ICorTp=0 IEmpDi=  4
 NAtoms=   22 NActive=   22 NUniq=   22 SFac= 1.00D+00 NAtFMM=   60 NAOKFM=F Big=F
 Integral buffers will be    131072 words long.
 Raffenetti 2 integral format.
 Two-electron integral symmetry is turned on.
 Leave Link  301 at Mon Apr  4 21:23:43 2022, MaxMem=  1879048192 cpu:               0.4 elap:               0.1
 (Enter /gpfs/software/gaussian16/sse4/tar/g16/l302.exe)
 NPDir=0 NMtPBC=     1 NCelOv=     1 NCel=       1 NClECP=     1 NCelD=      1
         NCelK=      1 NCelE2=     1 NClLst=     1 CellRange=     0.0.
 One-electron integrals computed using PRISM.
 One-electron integral symmetry used in STVInt
 NBasis=   460 RedAO= T EigKep=  1.30D-06  NBF=   460
 NBsUse=   454 1.00D-06 EigRej=  8.78D-07 NBFU=   454
 Precomputing XC quadrature grid using
 IXCGrd= 4 IRadAn=           5 IRanWt=          -1 IRanGd=           0 AccXCQ= 0.00D+00.
 Generated NRdTot=       0 NPtTot=           0 NUsed=           0 NTot=          32
 NSgBfM=   466   466   466   466   466 MxSgAt=    22 MxSgA2=    22.
 Leave Link  302 at Mon Apr  4 21:23:44 2022, MaxMem=  1879048192 cpu:               4.4 elap:               0.7
 (Enter /gpfs/software/gaussian16/sse4/tar/g16/l303.exe)
 DipDrv:  MaxL=1.
 Leave Link  303 at Mon Apr  4 21:23:44 2022, MaxMem=  1879048192 cpu:               0.4 elap:               0.1
 (Enter /gpfs/software/gaussian16/sse4/tar/g16/l401.exe)
 Lowest energy guess from the checkpoint file:  "checkpoint.chk"
 B after Tr=     0.000000   -0.000000   -0.000000
         Rot=    0.999996   -0.000007    0.000004    0.002840 Ang=  -0.33 deg.
 Guess basis will be translated and rotated to current coordinates.
 B after Tr=     0.000000   -0.000000   -0.000000
         Rot=    0.999952    0.000021   -0.000031   -0.009761 Ang=   1.12 deg.
 Guess basis will be translated and rotated to current coordinates.
 CkInt1:  FT= 3.10D-01
 Max alpha theta= 20.871 degrees.
 JPrj=2 DoOrth=T DoCkMO=T.
 Leave Link  401 at Mon Apr  4 21:23:44 2022, MaxMem=  1879048192 cpu:               4.8 elap:               0.7
 (Enter /gpfs/software/gaussian16/sse4/tar/g16/l502.exe)
 Integral symmetry usage will be decided dynamically.
 Closed shell SCF:
 Using DIIS extrapolation, IDIIS=  1040.
 NGot=  1879048192 LenX=  1878583581 LenY=  1878354619
 Requested convergence on RMS density matrix=1.00D-08 within 128 cycles.
 Requested convergence on MAX density matrix=1.00D-06.
 Requested convergence on             energy=1.00D-06.
 No special actions if energy rises.
 Fock matrices will be formed incrementally for  20 cycles.

 Cycle   1  Pass 1  IDiag  1:
 FoFJK:  IHMeth= 1 ICntrl=       0 DoSepK=F KAlg= 0 I1Cent=           0 FoldK=F
 IRaf= 770000000 NMat=       1 IRICut=       1 DoRegI=T DoRafI=F ISym2E= 0 IDoP0=0 IntGTp=1.
 FoFCou: FMM=F IPFlag=           0 FMFlag=      100000 FMFlg1=           0
         NFxFlg=           0 DoJE=F BraDBF=F KetDBF=F FulRan=T
         wScrn=  0.000000 ICntrl=         0 IOpCl=  0 I1Cent=           0 NGrid=           0
         NMat0=    1 NMatS0=      1 NMatT0=    0 NMatD0=    1 NMtDS0=    0 NMtDT0=    0
 Symmetry not used in FoFCou.
 E= -2835.87404589373    
 DIIS: error= 3.51D-03 at cycle   1 NSaved=   1.
 NSaved= 1 IEnMin= 1 EnMin= -2835.87404589373     IErMin= 1 ErrMin= 3.51D-03
 ErrMax= 3.51D-03  0.00D+00 EMaxC= 1.00D-01 BMatC= 1.34D-02 BMatP= 1.34D-02
 IDIUse=3 WtCom= 9.65D-01 WtEn= 3.51D-02
 Coeff-Com:  0.100D+01
 Coeff-En:   0.100D+01
 Coeff:      0.100D+01
 Gap=   102.430 Goal=   None    Shift=    0.000
 GapD=  102.430 DampG=2.000 DampE=1.000 DampFc=2.0000 IDamp=-1.
 RMSDP=8.55D-03 MaxDP=5.40D-01              OVMax= 6.21D-02

 Cycle   2  Pass 1  IDiag  1:
 RMSU=  7.79D-03    CP:  1.02D+00
 E= -2835.89573576147     Delta-E=       -0.021689867734 Rises=F Damp=F
 DIIS: error= 9.41D-04 at cycle   2 NSaved=   2.
 NSaved= 2 IEnMin= 2 EnMin= -2835.89573576147     IErMin= 2 ErrMin= 9.41D-04
 ErrMax= 9.41D-04  0.00D+00 EMaxC= 1.00D-01 BMatC= 2.97D-04 BMatP= 1.34D-02
 IDIUse=3 WtCom= 9.91D-01 WtEn= 9.41D-03
 Coeff-Com: -0.382D-01 0.104D+01
 Coeff-En:   0.000D+00 0.100D+01
 Coeff:     -0.378D-01 0.104D+01
 Gap=     0.193 Goal=   None    Shift=    0.000
 RMSDP=2.27D-03 MaxDP=3.61D-01 DE=-2.17D-02 OVMax= 1.08D-02

 Cycle   3  Pass 1  IDiag  1:
 RMSU=  2.10D-03    CP:  1.02D+00  8.93D-01
 E= -2835.89595587492     Delta-E=       -0.000220113458 Rises=F Damp=F
 DIIS: error= 1.82D-03 at cycle   3 NSaved=   3.
 NSaved= 3 IEnMin= 3 EnMin= -2835.89595587492     IErMin= 2 ErrMin= 9.41D-04
 ErrMax= 1.82D-03  0.00D+00 EMaxC= 1.00D-01 BMatC= 3.98D-04 BMatP= 2.97D-04
 IDIUse=3 WtCom= 1.90D-01 WtEn= 8.10D-01
 Coeff-Com: -0.379D-01 0.582D+00 0.455D+00
 Coeff-En:   0.000D+00 0.309D+00 0.691D+00
 Coeff:     -0.720D-02 0.361D+00 0.646D+00
 Gap=     0.195 Goal=   None    Shift=    0.000
 RMSDP=1.10D-03 MaxDP=9.05D-02 DE=-2.20D-04 OVMax= 1.13D-02

 Cycle   4  Pass 1  IDiag  1:
 RMSU=  9.11D-04    CP:  1.02D+00  8.88D-01  9.13D-01
 E= -2835.89615727903     Delta-E=       -0.000201404105 Rises=F Damp=F
 DIIS: error= 1.41D-03 at cycle   4 NSaved=   4.
 NSaved= 4 IEnMin= 4 EnMin= -2835.89615727903     IErMin= 2 ErrMin= 9.41D-04
 ErrMax= 1.41D-03  0.00D+00 EMaxC= 1.00D-01 BMatC= 2.17D-04 BMatP= 2.97D-04
 IDIUse=3 WtCom= 9.86D-01 WtEn= 1.41D-02
 Coeff-Com: -0.959D-02 0.670D-01 0.423D+00 0.520D+00
 Coeff-En:   0.000D+00 0.000D+00 0.370D+00 0.630D+00
 Coeff:     -0.946D-02 0.660D-01 0.422D+00 0.521D+00
 Gap=     0.194 Goal=   None    Shift=    0.000
 RMSDP=4.75D-04 MaxDP=7.95D-02 DE=-2.01D-04 OVMax= 5.30D-03

 Cycle   5  Pass 1  IDiag  1:
 RMSU=  2.82D-04    CP:  1.02D+00  8.68D-01  1.01D+00  8.41D-01
 E= -2835.89638563221     Delta-E=       -0.000228353183 Rises=F Damp=F
 DIIS: error= 1.18D-04 at cycle   5 NSaved=   5.
 NSaved= 5 IEnMin= 5 EnMin= -2835.89638563221     IErMin= 5 ErrMin= 1.18D-04
 ErrMax= 1.18D-04  0.00D+00 EMaxC= 1.00D-01 BMatC= 4.31D-06 BMatP= 2.17D-04
 IDIUse=3 WtCom= 9.99D-01 WtEn= 1.18D-03
 Coeff-Com:  0.236D-03-0.482D-01 0.148D+00 0.262D+00 0.638D+00
 Coeff-En:   0.000D+00 0.000D+00 0.000D+00 0.000D+00 0.100D+01
 Coeff:      0.236D-03-0.482D-01 0.148D+00 0.262D+00 0.638D+00
 Gap=     0.194 Goal=   None    Shift=    0.000
 RMSDP=1.43D-04 MaxDP=1.08D-02 DE=-2.28D-04 OVMax= 6.58D-04

 Cycle   6  Pass 1  IDiag  1:
 RMSU=  7.35D-05    CP:  1.02D+00  8.63D-01  1.04D+00  9.09D-01  9.34D-01
 E= -2835.89638998637     Delta-E=       -0.000004354160 Rises=F Damp=F
 DIIS: error= 5.46D-05 at cycle   6 NSaved=   6.
 NSaved= 6 IEnMin= 6 EnMin= -2835.89638998637     IErMin= 6 ErrMin= 5.46D-05
 ErrMax= 5.46D-05  0.00D+00 EMaxC= 1.00D-01 BMatC= 3.45D-07 BMatP= 4.31D-06
 IDIUse=1 WtCom= 1.00D+00 WtEn= 0.00D+00
 Coeff-Com:  0.889D-03-0.291D-01 0.377D-01 0.838D-01 0.289D+00 0.618D+00
 Coeff:      0.889D-03-0.291D-01 0.377D-01 0.838D-01 0.289D+00 0.618D+00
 Gap=     0.194 Goal=   None    Shift=    0.000
 RMSDP=4.79D-05 MaxDP=6.74D-03 DE=-4.35D-06 OVMax= 3.55D-04

 Cycle   7  Pass 1  IDiag  1:
 RMSU=  2.82D-05    CP:  1.02D+00  8.61D-01  1.05D+00  9.27D-01  9.92D-01
                    CP:  1.03D+00
 E= -2835.89639038027     Delta-E=       -0.000000393894 Rises=F Damp=F
 DIIS: error= 1.85D-05 at cycle   7 NSaved=   7.
 NSaved= 7 IEnMin= 7 EnMin= -2835.89639038027     IErMin= 7 ErrMin= 1.85D-05
 ErrMax= 1.85D-05  0.00D+00 EMaxC= 1.00D-01 BMatC= 4.18D-08 BMatP= 3.45D-07
 IDIUse=1 WtCom= 1.00D+00 WtEn= 0.00D+00
 Coeff-Com:  0.330D-03-0.497D-02-0.448D-02-0.275D-02 0.145D-01 0.247D+00
 Coeff-Com:  0.751D+00
 Coeff:      0.330D-03-0.497D-02-0.448D-02-0.275D-02 0.145D-01 0.247D+00
 Coeff:      0.751D+00
 Gap=     0.194 Goal=   None    Shift=    0.000
 RMSDP=1.90D-05 MaxDP=1.75D-03 DE=-3.94D-07 OVMax= 1.28D-04

 Cycle   8  Pass 1  IDiag  1:
 RMSU=  7.27D-06    CP:  1.02D+00  8.61D-01  1.05D+00  9.34D-01  1.02D+00
                    CP:  1.15D+00  1.12D+00
 E= -2835.89639043868     Delta-E=       -0.000000058414 Rises=F Damp=F
 DIIS: error= 7.94D-06 at cycle   8 NSaved=   8.
 NSaved= 8 IEnMin= 8 EnMin= -2835.89639043868     IErMin= 8 ErrMin= 7.94D-06
 ErrMax= 7.94D-06  0.00D+00 EMaxC= 1.00D-01 BMatC= 7.51D-09 BMatP= 4.18D-08
 IDIUse=1 WtCom= 1.00D+00 WtEn= 0.00D+00
 Coeff-Com:  0.292D-04 0.203D-02-0.756D-02-0.140D-01-0.397D-01 0.248D-01
 Coeff-Com:  0.344D+00 0.691D+00
 Coeff:      0.292D-04 0.203D-02-0.756D-02-0.140D-01-0.397D-01 0.248D-01
 Coeff:      0.344D+00 0.691D+00
 Gap=     0.194 Goal=   None    Shift=    0.000
 RMSDP=7.37D-06 MaxDP=1.02D-03 DE=-5.84D-08 OVMax= 7.39D-05

 Cycle   9  Pass 1  IDiag  1:
 RMSU=  3.29D-06    CP:  1.02D+00  8.61D-01  1.05D+00  9.37D-01  1.02D+00
                    CP:  1.19D+00  1.25D+00  7.38D-01
 E= -2835.89639045117     Delta-E=       -0.000000012487 Rises=F Damp=F
 DIIS: error= 1.95D-06 at cycle   9 NSaved=   9.
 NSaved= 9 IEnMin= 9 EnMin= -2835.89639045117     IErMin= 9 ErrMin= 1.95D-06
 ErrMax= 1.95D-06  0.00D+00 EMaxC= 1.00D-01 BMatC= 1.06D-09 BMatP= 7.51D-09
 IDIUse=1 WtCom= 1.00D+00 WtEn= 0.00D+00
 Coeff-Com: -0.393D-04 0.157D-02-0.234D-02-0.519D-02-0.174D-01-0.209D-01
 Coeff-Com:  0.552D-02 0.277D+00 0.761D+00
 Coeff:     -0.393D-04 0.157D-02-0.234D-02-0.519D-02-0.174D-01-0.209D-01
 Coeff:      0.552D-02 0.277D+00 0.761D+00
 Gap=     0.194 Goal=   None    Shift=    0.000
 RMSDP=2.32D-06 MaxDP=2.31D-04 DE=-1.25D-08 OVMax= 3.23D-05

 Cycle  10  Pass 1  IDiag  1:
 RMSU=  1.12D-06    CP:  1.02D+00  8.61D-01  1.05D+00  9.37D-01  1.02D+00
                    CP:  1.19D+00  1.29D+00  8.27D-01  1.05D+00
 E= -2835.89639045322     Delta-E=       -0.000000002048 Rises=F Damp=F
 DIIS: error= 1.17D-06 at cycle  10 NSaved=  10.
 NSaved=10 IEnMin=10 EnMin= -2835.89639045322     IErMin=10 ErrMin= 1.17D-06
 ErrMax= 1.17D-06  0.00D+00 EMaxC= 1.00D-01 BMatC= 2.17D-10 BMatP= 1.06D-09
 IDIUse=1 WtCom= 1.00D+00 WtEn= 0.00D+00
 Coeff-Com: -0.224D-04 0.471D-03-0.832D-04-0.594D-03-0.315D-02-0.121D-01
 Coeff-Com: -0.509D-01 0.468D-01 0.360D+00 0.660D+00
 Coeff:     -0.224D-04 0.471D-03-0.832D-04-0.594D-03-0.315D-02-0.121D-01
 Coeff:     -0.509D-01 0.468D-01 0.360D+00 0.660D+00
 Gap=     0.194 Goal=   None    Shift=    0.000
 RMSDP=6.20D-07 MaxDP=4.76D-05 DE=-2.05D-09 OVMax= 1.01D-05

 Cycle  11  Pass 1  IDiag  1:
 RMSU=  2.82D-07    CP:  1.02D+00  8.61D-01  1.05D+00  9.37D-01  1.02D+00
                    CP:  1.19D+00  1.29D+00  8.48D-01  1.09D+00  1.06D+00
 E= -2835.89639045367     Delta-E=       -0.000000000453 Rises=F Damp=F
 DIIS: error= 4.60D-07 at cycle  11 NSaved=  11.
 NSaved=11 IEnMin=11 EnMin= -2835.89639045367     IErMin=11 ErrMin= 4.60D-07
 ErrMax= 4.60D-07  0.00D+00 EMaxC= 1.00D-01 BMatC= 3.72D-11 BMatP= 2.17D-10
 IDIUse=1 WtCom= 1.00D+00 WtEn= 0.00D+00
 Coeff-Com:  0.213D-06-0.210D-03 0.628D-03 0.114D-02 0.303D-02 0.748D-03
 Coeff-Com: -0.279D-01-0.476D-01-0.288D-01 0.304D+00 0.795D+00
 Coeff:      0.213D-06-0.210D-03 0.628D-03 0.114D-02 0.303D-02 0.748D-03
 Coeff:     -0.279D-01-0.476D-01-0.288D-01 0.304D+00 0.795D+00
 Gap=     0.194 Goal=   None    Shift=    0.000
 RMSDP=4.72D-07 MaxDP=5.28D-05 DE=-4.53D-10 OVMax= 7.66D-06

 Cycle  12  Pass 1  IDiag  1:
 RMSU=  1.89D-07    CP:  1.02D+00  8.61D-01  1.05D+00  9.37D-01  1.02D+00
                    CP:  1.19D+00  1.30D+00  8.40D-01  1.14D+00  1.14D+00
                    CP:  1.00D+00
 E= -2835.89639045361     Delta-E=        0.000000000062 Rises=F Damp=F
 DIIS: error= 1.18D-07 at cycle  12 NSaved=  12.
 NSaved=12 IEnMin=11 EnMin= -2835.89639045367     IErMin=12 ErrMin= 1.18D-07
 ErrMax= 1.18D-07  0.00D+00 EMaxC= 1.00D-01 BMatC= 3.16D-12 BMatP= 3.72D-11
 IDIUse=1 WtCom= 1.00D+00 WtEn= 0.00D+00
 Coeff-Com:  0.204D-05-0.115D-03 0.234D-03 0.447D-03 0.120D-02 0.163D-02
 Coeff-Com: -0.430D-02-0.201D-01-0.484D-01 0.280D-01 0.285D+00 0.756D+00
 Coeff:      0.204D-05-0.115D-03 0.234D-03 0.447D-03 0.120D-02 0.163D-02
 Coeff:     -0.430D-02-0.201D-01-0.484D-01 0.280D-01 0.285D+00 0.756D+00
 Gap=     0.194 Goal=   None    Shift=    0.000
 RMSDP=1.71D-07 MaxDP=1.32D-05 DE= 6.18D-11 OVMax= 1.38D-06

 Cycle  13  Pass 1  IDiag  1:
 RMSU=  4.32D-08    CP:  1.02D+00  8.61D-01  1.05D+00  9.37D-01  1.02D+00
                    CP:  1.19D+00  1.30D+00  8.36D-01  1.13D+00  1.15D+00
                    CP:  1.10D+00  1.13D+00
 E= -2835.89639045335     Delta-E=        0.000000000258 Rises=F Damp=F
 DIIS: error= 3.24D-08 at cycle  13 NSaved=  13.
 NSaved=13 IEnMin=11 EnMin= -2835.89639045367     IErMin=13 ErrMin= 3.24D-08
 ErrMax= 3.24D-08  0.00D+00 EMaxC= 1.00D-01 BMatC= 3.61D-13 BMatP= 3.16D-12
 IDIUse=1 WtCom= 1.00D+00 WtEn= 0.00D+00
 Coeff-Com:  0.897D-06-0.303D-04 0.446D-04 0.910D-04 0.224D-03 0.577D-03
 Coeff-Com:  0.473D-03-0.372D-02-0.161D-01-0.172D-01 0.395D-01 0.299D+00
 Coeff-Com:  0.697D+00
 Coeff:      0.897D-06-0.303D-04 0.446D-04 0.910D-04 0.224D-03 0.577D-03
 Coeff:      0.473D-03-0.372D-02-0.161D-01-0.172D-01 0.395D-01 0.299D+00
 Coeff:      0.697D+00
 Gap=     0.194 Goal=   None    Shift=    0.000
 RMSDP=5.83D-08 MaxDP=8.25D-06 DE= 2.58D-10 OVMax= 3.58D-07

 Cycle  14  Pass 1  IDiag  1:
 RMSU=  2.00D-08    CP:  1.02D+00  8.61D-01  1.05D+00  9.37D-01  1.02D+00
                    CP:  1.19D+00  1.29D+00  8.37D-01  1.13D+00  1.15D+00
                    CP:  1.09D+00  1.15D+00  1.16D+00
 E= -2835.89639045337     Delta-E=       -0.000000000025 Rises=F Damp=F
 DIIS: error= 1.58D-08 at cycle  14 NSaved=  14.
 NSaved=14 IEnMin=11 EnMin= -2835.89639045367     IErMin=14 ErrMin= 1.58D-08
 ErrMax= 1.58D-08  0.00D+00 EMaxC= 1.00D-01 BMatC= 6.60D-14 BMatP= 3.61D-13
 IDIUse=1 WtCom= 1.00D+00 WtEn= 0.00D+00
 Coeff-Com:  0.894D-07 0.423D-05-0.177D-04-0.306D-04-0.879D-04 0.583D-04
 Coeff-Com:  0.991D-03 0.147D-02-0.141D-03-0.132D-01-0.244D-01 0.301D-01
 Coeff-Com:  0.326D+00 0.679D+00
 Coeff:      0.894D-07 0.423D-05-0.177D-04-0.306D-04-0.879D-04 0.583D-04
 Coeff:      0.991D-03 0.147D-02-0.141D-03-0.132D-01-0.244D-01 0.301D-01
 Coeff:      0.326D+00 0.679D+00
 Gap=     0.194 Goal=   None    Shift=    0.000
 RMSDP=2.09D-08 MaxDP=1.33D-06 DE=-2.46D-11 OVMax= 1.18D-07

 Cycle  15  Pass 1  IDiag  1:
 RMSU=  8.20D-09    CP:  1.02D+00  8.61D-01  1.05D+00  9.37D-01  1.02D+00
                    CP:  1.19D+00  1.29D+00  8.37D-01  1.12D+00  1.14D+00
                    CP:  1.08D+00  1.18D+00  1.30D+00  1.06D+00
 E= -2835.89639045350     Delta-E=       -0.000000000126 Rises=F Damp=F
 DIIS: error= 6.40D-09 at cycle  15 NSaved=  15.
 NSaved=15 IEnMin=11 EnMin= -2835.89639045367     IErMin=15 ErrMin= 6.40D-09
 ErrMax= 6.40D-09  0.00D+00 EMaxC= 1.00D-01 BMatC= 6.51D-15 BMatP= 6.60D-14
 IDIUse=1 WtCom= 1.00D+00 WtEn= 0.00D+00
 Coeff-Com: -0.535D-07 0.495D-05-0.125D-04-0.225D-04-0.571D-04-0.401D-04
 Coeff-Com:  0.334D-03 0.952D-03 0.172D-02-0.372D-02-0.148D-01-0.208D-01
 Coeff-Com:  0.566D-01 0.285D+00 0.695D+00
 Coeff:     -0.535D-07 0.495D-05-0.125D-04-0.225D-04-0.571D-04-0.401D-04
 Coeff:      0.334D-03 0.952D-03 0.172D-02-0.372D-02-0.148D-01-0.208D-01
 Coeff:      0.566D-01 0.285D+00 0.695D+00
 Gap=     0.194 Goal=   None    Shift=    0.000
 RMSDP=9.47D-09 MaxDP=7.72D-07 DE=-1.26D-10 OVMax= 4.50D-08

 SCF Done:  E(RM062X) =  -2835.89639045     A.U. after   15 cycles
            NFock= 15  Conv=0.95D-08     -V/T= 2.0024
 KE= 2.829060521583D+03 PE=-1.035367143211D+04 EE= 2.879513822036D+03
 Leave Link  502 at Mon Apr  4 21:28:06 2022, MaxMem=  1879048192 cpu:            1824.1 elap:             261.2
 (Enter /gpfs/software/gaussian16/sse4/tar/g16/l701.exe)
 ... and contract with generalized density number  0.
 Compute integral first derivatives.
 Leave Link  701 at Mon Apr  4 21:28:06 2022, MaxMem=  1879048192 cpu:               1.3 elap:               0.2
 (Enter /gpfs/software/gaussian16/sse4/tar/g16/l702.exe)
 L702 exits ... SP integral derivatives will be done elsewhere.
 Leave Link  702 at Mon Apr  4 21:28:06 2022, MaxMem=  1879048192 cpu:               0.1 elap:               0.0
 (Enter /gpfs/software/gaussian16/sse4/tar/g16/l703.exe)
 Integral derivatives from FoFJK, PRISM(SPDF).
 Compute integral first derivatives, UseDBF=F ICtDFT=           0.
 Calling FoFJK, ICntrl=      2127 FMM=F ISym2X=0 I1Cent= 0 IOpClX= 0 NMat=1 NMatS=1 NMatT=0.
 FoFJK:  IHMeth= 1 ICntrl=    2127 DoSepK=F KAlg= 0 I1Cent=           0 FoldK=F
 IRaf=         0 NMat=       1 IRICut=       1 DoRegI=T DoRafI=F ISym2E= 0 IDoP0=0 IntGTp=1.
 FoFCou: FMM=F IPFlag=           0 FMFlag=      100000 FMFlg1=         800
         NFxFlg=           0 DoJE=F BraDBF=F KetDBF=F FulRan=T
         wScrn=  0.000000 ICntrl=      2127 IOpCl=  0 I1Cent=           0 NGrid=           0
         NMat0=    1 NMatS0=      1 NMatT0=    0 NMatD0=    1 NMtDS0=    0 NMtDT0=    0
 Symmetry not used in FoFCou.
 Leave Link  703 at Mon Apr  4 21:28:45 2022, MaxMem=  1879048192 cpu:             271.7 elap:              38.9
 (Enter /gpfs/software/gaussian16/sse4/tar/g16/l716.exe)
 Dipole        = 3.76334990D+00 3.40368653D-01 7.27602264D-03
 ***** Axes restored to original set *****
 -------------------------------------------------------------------
 Center     Atomic                   Forces (Hartrees/Bohr)
 Number     Number              X              Y              Z
 -------------------------------------------------------------------
      1        6          -0.002310117   -0.002311815    0.004134384
      2        6          -0.000937988    0.000766158   -0.000252600
      3        6           0.001014862    0.001092016   -0.002044723
      4        6           0.001317834   -0.000770072   -0.000066954
      5        6           0.002175909    0.000870523   -0.002159414
      6        6           0.002766530   -0.002616828    0.001121975
      7       17           0.003134989   -0.000424500   -0.001295063
      8        1           0.003694953   -0.000243408   -0.002378461
      9       17          -0.000836231    0.001383561   -0.000936271
     10        8           0.001449148    0.000510713   -0.001566392
     11       17          -0.000573306   -0.000262722    0.000647441
     12        6          -0.002635295    0.001675902   -0.000019361
     13        6          -0.001337756    0.000159502    0.000697904
     14        6          -0.000196740    0.000243101   -0.000089802
     15        6          -0.002733465   -0.000757534    0.002395661
     16        6           0.000323339    0.000099828   -0.000381222
     17        6           0.001272214   -0.000647791   -0.000166163
     18       17          -0.000952649    0.000221314    0.000398300
     19       17           0.000307075   -0.000443181    0.000270681
     20        1          -0.000014534    0.000115356   -0.000097437
     21        1          -0.003516859    0.002241529    0.000202513
     22        1          -0.001411913   -0.000901654    0.001585003
 -------------------------------------------------------------------
 Cartesian Forces:  Max     0.004134384 RMS     0.001540666
 Leave Link  716 at Mon Apr  4 21:28:45 2022, MaxMem=  1879048192 cpu:               0.2 elap:               0.0
 (Enter /gpfs/software/gaussian16/sse4/tar/g16/l103.exe)

 GradGradGradGradGradGradGradGradGradGradGradGradGradGradGradGradGradGrad
 Berny optimization.
 Using GEDIIS/GDIIS optimizer.
 FormGI is forming the generalized inverse of G from B-inverse, IUseBI=4.
 Internal  Forces:  Max     0.012065632 RMS     0.002207623
 Search for a local minimum.
 Step number   4 out of a maximum of  121
 All quantities printed in internal units (Hartrees-Bohrs-Radians)
 RMS Force = .22076D-02 SwitMx=.10000D-02 MixMth= 1
 Mixed Optimization -- RFO/linear search
 Update second derivatives using D2CorX and points    1    3    2    4
 DE= -1.88D-03 DEPred=-1.92D-03 R= 9.78D-01
 TightC=F SS=  1.41D+00  RLast= 1.36D-01 DXNew= 4.2426D-01 4.0940D-01
 Trust test= 9.78D-01 RLast= 1.36D-01 DXMaxT set to 4.09D-01
 ITU=  1 -1  1  0
 Use linear search instead of GDIIS.
     Eigenvalues ---    0.00225   0.01028   0.01053   0.01079   0.01350
     Eigenvalues ---    0.01401   0.01498   0.01653   0.01904   0.01930
     Eigenvalues ---    0.01962   0.01971   0.02012   0.02089   0.02137
     Eigenvalues ---    0.02143   0.02194   0.02228   0.02264   0.14128
     Eigenvalues ---    0.16002   0.16039   0.16122   0.20811   0.22411
     Eigenvalues ---    0.23597   0.24202   0.24660   0.25000   0.25000
     Eigenvalues ---    0.25000   0.25000   0.25000   0.25000   0.25487
     Eigenvalues ---    0.26255   0.28959   0.30625   0.31124   0.31491
     Eigenvalues ---    0.32510   0.33193   0.33432   0.34728   0.35009
     Eigenvalues ---    0.35662   0.36151   0.36543   0.37496   0.39355
     Eigenvalues ---    0.40348   0.43683   0.44249   0.45861   0.46776
     Eigenvalues ---    0.47501   0.51434   0.57316   0.93141   1.07586
 RFO step:  Lambda=-7.82681787D-04 EMin= 2.24871130D-03
 Quartic linear search produced a step of -0.22877.
 Iteration  1 RMS(Cart)=  0.02080966 RMS(Int)=  0.00009571
 Iteration  2 RMS(Cart)=  0.00013193 RMS(Int)=  0.00001006
 Iteration  3 RMS(Cart)=  0.00000001 RMS(Int)=  0.00001006
 ITry= 1 IFail=0 DXMaxC= 6.88D-02 DCOld= 1.00D+10 DXMaxT= 4.09D-01 DXLimC= 3.00D+00 Rises=F
 Variable       Old X    -DE/DX   Delta X   Delta X   Delta X     New X
                                 (Linear)    (Quad)   (Total)
    R1        2.75453   0.00082   0.00567  -0.00687  -0.00121   2.75333
    R2        2.71113   0.00423   0.00006   0.01034   0.01042   2.72154
    R3        2.33265  -0.00169  -0.00135   0.00068  -0.00067   2.33198
    R4        2.61475   0.00141  -0.00672   0.01279   0.00605   2.62080
    R5        3.28736   0.00088  -0.00219   0.00622   0.00403   3.29140
    R6        2.70193  -0.00510   0.00198  -0.01243  -0.01047   2.69146
    R7        3.32164   0.00092  -0.00182   0.00480   0.00298   3.32462
    R8        2.58039   0.00070   0.00775  -0.00901  -0.00125   2.57915
    R9        3.30215   0.00187  -0.00702   0.01531   0.00829   3.31044
   R10        2.67355  -0.00301  -0.01116   0.01346   0.00231   2.67585
   R11        2.03379   0.00301   0.00211   0.00207   0.00418   2.03797
   R12        2.82514  -0.01207  -0.00388  -0.02090  -0.02478   2.80036
   R13        2.66318  -0.00159  -0.00265   0.00176  -0.00089   2.66230
   R14        2.68330  -0.00459  -0.00509   0.00151  -0.00358   2.67972
   R15        2.62514   0.00010   0.00162  -0.00164  -0.00002   2.62513
   R16        2.02446   0.00209   0.00169   0.00168   0.00337   2.02783
   R17        2.61811   0.00147   0.00018   0.00220   0.00238   2.62049
   R18        3.29567   0.00060  -0.00286   0.00592   0.00305   3.29872
   R19        2.60938   0.00066   0.00159  -0.00051   0.00107   2.61045
   R20        2.03126   0.00343   0.00247   0.00263   0.00511   2.03636
   R21        2.62233   0.00201   0.00075   0.00176   0.00252   2.62486
   R22        2.04632   0.00014  -0.00026   0.00101   0.00076   2.04707
   R23        3.29388  -0.00105  -0.00197   0.00041  -0.00156   3.29232
    A1        1.92980   0.00091   0.00461  -0.00324   0.00138   1.93118
    A2        2.16082   0.00117  -0.00242   0.00703   0.00460   2.16543
    A3        2.19256  -0.00208  -0.00219  -0.00379  -0.00598   2.18658
    A4        2.18018  -0.00198  -0.00248  -0.00216  -0.00466   2.17552
    A5        1.98110   0.00063  -0.00006   0.00172   0.00167   1.98277
    A6        2.12191   0.00135   0.00254   0.00044   0.00299   2.12490
    A7        2.13914  -0.00078  -0.00269   0.00298   0.00026   2.13940
    A8        2.00137   0.00586   0.01024   0.00008   0.01033   2.01170
    A9        2.14268  -0.00507  -0.00755  -0.00306  -0.01060   2.13208
   A10        2.16455  -0.00036  -0.00522   0.00810   0.00290   2.16745
   A11        2.03983   0.00025   0.00362  -0.00533  -0.00172   2.03811
   A12        2.07881   0.00012   0.00160  -0.00277  -0.00118   2.07762
   A13        2.18833  -0.00352  -0.00187  -0.00845  -0.01030   2.17802
   A14        1.98785   0.00501  -0.00224   0.02299   0.02074   2.00858
   A15        2.10701  -0.00150   0.00411  -0.01454  -0.01044   2.09658
   A16        1.96438   0.00573   0.00765   0.00278   0.01041   1.97479
   A17        2.24670  -0.00008  -0.00518   0.00670   0.00152   2.24822
   A18        2.07211  -0.00565  -0.00247  -0.00947  -0.01194   2.06017
   A19        2.18988   0.00070  -0.00211   0.00322   0.00111   2.19099
   A20        2.10975  -0.00595  -0.00383  -0.00667  -0.01050   2.09926
   A21        1.98355   0.00525   0.00594   0.00345   0.00939   1.99294
   A22        2.14633  -0.00251  -0.00187  -0.00424  -0.00611   2.14022
   A23        2.11964   0.00029   0.00183  -0.00346  -0.00162   2.11801
   A24        2.01722   0.00222   0.00004   0.00769   0.00774   2.02495
   A25        2.11990  -0.00072  -0.00249   0.00280   0.00031   2.12021
   A26        2.06094   0.00028   0.00086  -0.00136  -0.00051   2.06043
   A27        2.10235   0.00043   0.00163  -0.00143   0.00020   2.10254
   A28        2.15447  -0.00214  -0.00338  -0.00101  -0.00440   2.15007
   A29        2.11972  -0.00134   0.00143  -0.00875  -0.00732   2.11239
   A30        2.00900   0.00348   0.00195   0.00977   0.01172   2.02072
   A31        2.11291  -0.00070  -0.00049  -0.00076  -0.00124   2.11167
   A32        2.09240   0.00028  -0.00205   0.00394   0.00189   2.09430
   A33        2.07787   0.00042   0.00253  -0.00318  -0.00065   2.07722
   A34        2.04920   0.00082   0.00228  -0.00024   0.00205   2.05125
   A35        2.13951  -0.00027  -0.00119   0.00108  -0.00011   2.13939
   A36        2.09448  -0.00055  -0.00109  -0.00084  -0.00194   2.09254
    D1       -0.00084   0.00000   0.00024  -0.00013   0.00010  -0.00074
    D2        3.14037  -0.00001   0.00038  -0.00109  -0.00072   3.13965
    D3       -3.14129  -0.00004  -0.00005  -0.00211  -0.00217   3.13972
    D4       -0.00008  -0.00005   0.00009  -0.00307  -0.00299  -0.00307
    D5        0.00045  -0.00002  -0.00024  -0.00046  -0.00070  -0.00025
    D6       -3.14123  -0.00004  -0.00019  -0.00108  -0.00127   3.14069
    D7        3.14087   0.00002   0.00005   0.00157   0.00161  -3.14070
    D8       -0.00081   0.00001   0.00011   0.00096   0.00105   0.00024
    D9        0.00027   0.00002   0.00003   0.00063   0.00066   0.00093
   D10        3.14136  -0.00011   0.00028  -0.00436  -0.00411   3.13726
   D11       -3.14092   0.00003  -0.00012   0.00166   0.00155  -3.13937
   D12        0.00018  -0.00009   0.00013  -0.00332  -0.00322  -0.00304
   D13        0.00071  -0.00002  -0.00029  -0.00049  -0.00078  -0.00007
   D14        3.14069   0.00000   0.00005   0.00123   0.00128  -3.14121
   D15       -3.14035   0.00012  -0.00055   0.00489   0.00430  -3.13604
   D16       -0.00037   0.00014  -0.00022   0.00661   0.00637   0.00601
   D17        0.00056   0.00002  -0.00002   0.00059   0.00058   0.00113
   D18       -3.14041  -0.00007  -0.00010  -0.00240  -0.00252   3.14026
   D19       -3.14094   0.00003  -0.00008   0.00122   0.00115  -3.13979
   D20        0.00128  -0.00006  -0.00016  -0.00177  -0.00195  -0.00067
   D21       -0.00113   0.00000   0.00029  -0.00008   0.00020  -0.00093
   D22       -3.14128  -0.00002  -0.00001  -0.00163  -0.00164   3.14027
   D23        3.13980   0.00010   0.00038   0.00311   0.00346  -3.13993
   D24       -0.00036   0.00008   0.00008   0.00156   0.00162   0.00126
   D25        0.01998   0.00024  -0.00509   0.01893   0.01384   0.03381
   D26       -3.12330   0.00024  -0.00466   0.01867   0.01401  -3.10928
   D27       -3.12332   0.00026  -0.00474   0.02075   0.01601  -3.10730
   D28        0.01660   0.00026  -0.00431   0.02050   0.01619   0.03278
   D29        3.14069  -0.00000   0.00017  -0.00002   0.00014   3.14084
   D30       -0.00122   0.00006   0.00018   0.00208   0.00225   0.00103
   D31        0.00067   0.00001  -0.00023   0.00023  -0.00000   0.00067
   D32       -3.14124   0.00007  -0.00022   0.00233   0.00210  -3.13913
   D33       -3.14100   0.00000  -0.00015   0.00010  -0.00004  -3.14104
   D34       -0.00020   0.00009   0.00001   0.00289   0.00289   0.00270
   D35       -0.00090  -0.00000   0.00023  -0.00013   0.00011  -0.00079
   D36        3.13990   0.00009   0.00039   0.00267   0.00304  -3.14024
   D37       -0.00008  -0.00000   0.00008  -0.00015  -0.00007  -0.00015
   D38       -3.14155   0.00001   0.00005   0.00006   0.00012  -3.14143
   D39       -3.14137  -0.00007   0.00008  -0.00214  -0.00207   3.13975
   D40        0.00034  -0.00006   0.00004  -0.00192  -0.00188  -0.00154
   D41       -0.00035  -0.00000   0.00007  -0.00004   0.00004  -0.00031
   D42       -3.14151  -0.00002  -0.00004  -0.00042  -0.00046   3.14122
   D43        3.14112  -0.00001   0.00011  -0.00026  -0.00015   3.14097
   D44       -0.00004  -0.00002  -0.00000  -0.00064  -0.00065  -0.00068
   D45        0.00053  -0.00000  -0.00009  -0.00005  -0.00015   0.00038
   D46       -3.14146   0.00003  -0.00001   0.00084   0.00083  -3.14062
   D47       -3.14032  -0.00009  -0.00024  -0.00268  -0.00293   3.13994
   D48        0.00088  -0.00006  -0.00016  -0.00178  -0.00195  -0.00107
   D49        0.00013   0.00000  -0.00007   0.00014   0.00006   0.00020
   D50        3.14130   0.00002   0.00004   0.00051   0.00054  -3.14134
   D51       -3.14107  -0.00003  -0.00015  -0.00075  -0.00091   3.14121
   D52        0.00010  -0.00001  -0.00004  -0.00038  -0.00042  -0.00033
         Item               Value     Threshold  Converged?
 Maximum Force            0.012066     0.000450     NO 
 RMS     Force            0.002208     0.000300     NO 
 Maximum Displacement     0.068759     0.001800     NO 
 RMS     Displacement     0.020860     0.001200     NO 
 Predicted change in Energy=-5.730728D-04
 Lowest energy point so far.  Saving SCF results.
 GradGradGradGradGradGradGradGradGradGradGradGradGradGradGradGradGradGrad

 Leave Link  103 at Mon Apr  4 21:28:45 2022, MaxMem=  1879048192 cpu:               0.2 elap:               0.0
 (Enter /gpfs/software/gaussian16/sse4/tar/g16/l202.exe)
                          Input orientation:                          
 ---------------------------------------------------------------------
 Center     Atomic      Atomic             Coordinates (Angstroms)
 Number     Number       Type             X           Y           Z
 ---------------------------------------------------------------------
      1          6           0       -8.063009   -1.476121    6.655938
      2          6           0       -7.265279   -2.526317    7.275259
      3          6           0       -5.995124   -2.899285    6.861728
      4          6           0       -7.350288   -0.878620    5.556332
      5          6           0       -6.099527   -1.253407    5.158993
      6          6           0       -5.331451   -2.276281    5.766321
      7         17           0       -5.252874   -4.194901    7.792119
      8          1           0       -5.704726   -0.707776    4.316696
      9         17           0       -8.167067    0.408018    4.692466
     10          8           0       -9.193488   -1.154156    7.031689
     11         17           0       -8.055552   -3.301023    8.620223
     12          6           0       -3.987668   -2.561533    5.210564
     13          6           0       -3.110120   -3.565800    5.664600
     14          6           0       -1.860710   -3.781363    5.096913
     15          6           0       -3.484325   -1.795989    4.128232
     16          6           0       -2.241855   -2.010214    3.563768
     17          6           0       -1.403259   -3.010363    4.038971
     18         17           0        0.158150   -3.255356    3.305958
     19         17           0       -0.870045   -5.059757    5.753751
     20          1           0       -1.908458   -1.393209    2.738170
     21          1           0       -4.064364   -0.997617    3.695366
     22          1           0       -3.376203   -4.214191    6.477184
 ---------------------------------------------------------------------
                    Distance matrix (angstroms):
                    1          2          3          4          5
     1  C    0.000000
     2  C    1.456998   0.000000
     3  C    2.518709   1.386870   0.000000
     4  C    1.440177   2.382612   2.761090   0.000000
     5  C    2.479054   2.730909   2.370469   1.364825   0.000000
     6  C    2.982128   2.465584   1.424259   2.464398   1.416001
     7  Cl   4.071797   2.664787   1.759313   4.516150   4.037643
     8  H    3.409385   3.807297   3.371088   2.067308   1.078445
     9  Cl   2.723238   4.011778   4.512348   1.751807   2.693083
    10  O    1.234031   2.379105   3.647451   2.376969   3.617932
    11  Cl   2.681182   1.741731   2.738442   3.968987   4.472011
    12  C    4.458210   3.873879   2.621125   3.776105   2.484714
    13  C    5.466317   4.576035   3.193838   5.021124   3.813051
    14  C    6.798031   5.960680   4.581049   6.226754   4.935787
    15  C    5.239844   4.973205   3.872128   4.222169   2.862891
    16  C    6.613063   6.267082   5.074841   5.598831   4.242538
    17  C    7.318107   6.713504   5.391244   6.497220   5.137730
    18  Cl   9.054032   8.449506   7.115691   8.190831   6.826424
    19  Cl   8.086725   7.045021   5.671127   7.714560   6.495346
    20  H    7.296183   7.110882   5.997736   6.149826   4.842002
    21  H    4.998311   5.039684   4.167736   3.778181   2.519825
    22  H    5.430942   4.314019   2.955604   5.269474   4.233245
                    6          7          8          9         10
     6  C    0.000000
     7  Cl   2.791261   0.000000
     8  H    2.168168   4.943963   0.000000
     9  Cl   4.049610   6.267952   2.729344   0.000000
    10  O    4.216118   5.035158   4.443186   2.994309   0.000000
    11  Cl   4.076221   3.056105   5.547220   5.403396   2.902994
    12  C    1.481886   3.306518   2.680244   5.153061   5.691904
    13  C    2.570509   3.084397   4.088659   6.504536   6.685232
    14  C    3.841800   4.352233   4.983186   7.581862   8.025909
    15  C    2.515132   4.722988   2.479901   5.206158   6.437123
    16  C    3.803634   5.631878   3.775542   6.498456   7.815658
    17  C    4.353539   5.505342   4.886886   7.606673   8.549241
    18  Cl   6.094891   7.091373   6.471868   9.200649  10.283445
    19  Cl   5.258520   4.910409   6.661757   9.179837   9.282593
    20  H    4.654717   6.676601   4.168119   6.799550   8.459498
    21  H    2.743965   5.330907   1.777877   4.449965   6.120740
    22  H    2.843205   2.291577   4.731244   6.892199   6.596370
                   11         12         13         14         15
    11  Cl   0.000000
    12  C    5.359132   0.000000
    13  C    5.767418   1.408826   0.000000
    14  C    7.142864   2.454558   1.389159   0.000000
    15  C    6.583254   1.418046   2.373328   2.741565   0.000000
    16  C    7.812362   2.462469   2.754492   2.373347   1.381391
    17  C    8.082410   2.872846   2.421684   1.386703   2.411121
    18  Cl   9.783067   4.614837   4.042420   2.749545   4.009178
    19  Cl   7.933557   4.031841   2.694028   1.745606   4.486530
    20  H    8.719235   3.435233   3.837726   3.356968   2.139594
    21  H    6.744588   2.178885   3.374023   3.817024   1.077598
    22  H    5.227122   2.170136   1.073081   2.095043   3.372976
                   16         17         18         19         20
    16  C    0.000000
    17  C    1.389013   0.000000
    18  Cl   2.716039   1.742219   0.000000
    19  Cl   3.997199   2.724849   3.210099   0.000000
    20  H    1.083264   2.136000   2.839162   4.859589   0.000000
    21  H    2.089069   3.354205   4.804024   5.562517   2.391788
    22  H    3.825212   3.359552   4.844346   2.742109   4.908405
                   21         22
    21  H    0.000000
    22  H    4.307949   0.000000
 Stoichiometry    C12H4Cl5O(1-)
 Framework group  C1[X(C12H4Cl5O)]
 Deg. of freedom    60
 Full point group                 C1      NOp   1
 RotChk:  IX=2 Diff= 5.15D-03
 Largest Abelian subgroup         C1      NOp   1
 Largest concise Abelian subgroup C1      NOp   1
                         Standard orientation:                         
 ---------------------------------------------------------------------
 Center     Atomic      Atomic             Coordinates (Angstroms)
 Number     Number       Type             X           Y           Z
 ---------------------------------------------------------------------
      1          6           0       -3.607581    0.298131   -0.006798
      2          6           0       -2.786180   -0.905198    0.005171
      3          6           0       -1.399340   -0.913191    0.009519
      4          6           0       -2.780818    1.477343   -0.012484
      5          6           0       -1.416153    1.457161   -0.006998
      6          6           0       -0.625513    0.282497    0.003657
      7         17           0       -0.657795   -2.508441    0.031209
      8          1           0       -0.944539    2.426995   -0.013794
      9         17           0       -3.608357    3.021283   -0.028419
     10          8           0       -4.841587    0.292772   -0.012480
     11         17           0       -3.711201   -2.380953    0.015789
     12          6           0        0.848508    0.434944    0.006728
     13          6           0        1.780924   -0.620776   -0.022373
     14          6           0        3.153674   -0.407926   -0.018488
     15          6           0        1.433693    1.726205    0.039262
     16          6           0        2.798758    1.937921    0.043262
     17          6           0        3.688017    0.871267    0.014487
     18         17           0        5.404221    1.171155    0.020776
     19         17           0        4.201007   -1.803903   -0.056981
     20          1           0        3.190087    2.947686    0.069683
     21          1           0        0.821851    2.612896    0.064650
     22          1           0        1.463488   -1.645439   -0.050703
 ---------------------------------------------------------------------
 Rotational constants (GHZ):           0.4605745           0.1322286           0.1027455
 Leave Link  202 at Mon Apr  4 21:28:45 2022, MaxMem=  1879048192 cpu:               0.1 elap:               0.0
 (Enter /gpfs/software/gaussian16/sse4/tar/g16/l301.exe)
 Standard basis: 6-311+G(d,p) (5D, 7F)
 Ernie: Thresh=  0.10000D-02 Tol=  0.10000D-05 Strict=F.
 There are   478 symmetry adapted cartesian basis functions of A   symmetry.
 There are   460 symmetry adapted basis functions of A   symmetry.
   460 basis functions,   765 primitive gaussians,   478 cartesian basis functions
    85 alpha electrons       85 beta electrons
       nuclear repulsion energy      1810.6416044608 Hartrees.
 IExCor= 4336 DFT=T Ex+Corr=M062X ExCW=0 ScaHFX=  0.540000
 ScaDFX=  1.000000  1.000000  1.000000  1.000000 ScalE2=  1.000000  1.000000
 IRadAn=      5 IRanWt=     -1 IRanGd=            0 ICorTp=0 IEmpDi=  4
 NAtoms=   22 NActive=   22 NUniq=   22 SFac= 1.00D+00 NAtFMM=   60 NAOKFM=F Big=F
 Integral buffers will be    131072 words long.
 Raffenetti 2 integral format.
 Two-electron integral symmetry is turned on.
 Leave Link  301 at Mon Apr  4 21:28:45 2022, MaxMem=  1879048192 cpu:               0.4 elap:               0.1
 (Enter /gpfs/software/gaussian16/sse4/tar/g16/l302.exe)
 NPDir=0 NMtPBC=     1 NCelOv=     1 NCel=       1 NClECP=     1 NCelD=      1
         NCelK=      1 NCelE2=     1 NClLst=     1 CellRange=     0.0.
 One-electron integrals computed using PRISM.
 One-electron integral symmetry used in STVInt
 NBasis=   460 RedAO= T EigKep=  1.31D-06  NBF=   460
 NBsUse=   454 1.00D-06 EigRej=  8.65D-07 NBFU=   454
 Precomputing XC quadrature grid using
 IXCGrd= 4 IRadAn=           5 IRanWt=          -1 IRanGd=           0 AccXCQ= 0.00D+00.
 Generated NRdTot=       0 NPtTot=           0 NUsed=           0 NTot=          32
 NSgBfM=   466   466   466   466   466 MxSgAt=    22 MxSgA2=    22.
 Leave Link  302 at Mon Apr  4 21:28:46 2022, MaxMem=  1879048192 cpu:               3.2 elap:               0.5
 (Enter /gpfs/software/gaussian16/sse4/tar/g16/l303.exe)
 DipDrv:  MaxL=1.
 Leave Link  303 at Mon Apr  4 21:28:46 2022, MaxMem=  1879048192 cpu:               0.3 elap:               0.1
 (Enter /gpfs/software/gaussian16/sse4/tar/g16/l401.exe)
 Initial guess from the checkpoint file:  "checkpoint.chk"
 B after Tr=    -0.000000    0.000000   -0.000000
         Rot=    1.000000   -0.000009    0.000012   -0.000096 Ang=  -0.01 deg.
 Guess basis will be translated and rotated to current coordinates.
 JPrj=2 DoOrth=T DoCkMO=T.
 Generating alternative initial guess.
 ExpMin= 4.38D-02 ExpMax= 1.06D+05 ExpMxC= 3.62D+03 IAcc=2 IRadAn=         4 AccDes= 0.00D+00
 Harris functional with IExCor= 1009 and IRadAn=       4 diagonalized for initial guess.
 HarFok:  IExCor= 1009 AccDes= 0.00D+00 IRadAn=         4 IDoV= 1 UseB2=F ITyADJ=14
 ICtDFT=  3500011 ScaDFX=  1.000000  1.000000  1.000000  1.000000
 FoFCou: FMM=F IPFlag=           0 FMFlag=      100000 FMFlg1=           0
         NFxFlg=           0 DoJE=T BraDBF=F KetDBF=T FulRan=T
         wScrn=  0.000000 ICntrl=       500 IOpCl=  0 I1Cent=   200000004 NGrid=           0
         NMat0=    1 NMatS0=      1 NMatT0=    0 NMatD0=    1 NMtDS0=    0 NMtDT0=    0
 Petite list used in FoFCou.
 Harris En= -2834.54750978925    
 Leave Link  401 at Mon Apr  4 21:28:48 2022, MaxMem=  1879048192 cpu:              13.6 elap:               2.0
 (Enter /gpfs/software/gaussian16/sse4/tar/g16/l502.exe)
 Integral symmetry usage will be decided dynamically.
 Closed shell SCF:
 Using DIIS extrapolation, IDIIS=  1040.
 NGot=  1879048192 LenX=  1878583581 LenY=  1878354619
 Requested convergence on RMS density matrix=1.00D-08 within 128 cycles.
 Requested convergence on MAX density matrix=1.00D-06.
 Requested convergence on             energy=1.00D-06.
 No special actions if energy rises.
 Fock matrices will be formed incrementally for  20 cycles.

 Cycle   1  Pass 1  IDiag  1:
 FoFJK:  IHMeth= 1 ICntrl=       0 DoSepK=F KAlg= 0 I1Cent=           0 FoldK=F
 IRaf= 770000000 NMat=       1 IRICut=       1 DoRegI=T DoRafI=F ISym2E= 0 IDoP0=0 IntGTp=1.
 FoFCou: FMM=F IPFlag=           0 FMFlag=      100000 FMFlg1=           0
         NFxFlg=           0 DoJE=F BraDBF=F KetDBF=F FulRan=T
         wScrn=  0.000000 ICntrl=         0 IOpCl=  0 I1Cent=           0 NGrid=           0
         NMat0=    1 NMatS0=      1 NMatT0=    0 NMatD0=    1 NMtDS0=    0 NMtDT0=    0
 Symmetry not used in FoFCou.
 E= -2835.89190650003    
 DIIS: error= 2.00D-03 at cycle   1 NSaved=   1.
 NSaved= 1 IEnMin= 1 EnMin= -2835.89190650003     IErMin= 1 ErrMin= 2.00D-03
 ErrMax= 2.00D-03  0.00D+00 EMaxC= 1.00D-01 BMatC= 2.98D-03 BMatP= 2.98D-03
 IDIUse=3 WtCom= 9.80D-01 WtEn= 2.00D-02
 Coeff-Com:  0.100D+01
 Coeff-En:   0.100D+01
 Coeff:      0.100D+01
 Gap=     0.388 Goal=   None    Shift=    0.000
 GapD=    0.388 DampG=1.000 DampE=1.000 DampFc=1.0000 IDamp=-1.
 RMSDP=3.85D-03 MaxDP=2.17D-01              OVMax= 2.98D-02

 Cycle   2  Pass 1  IDiag  1:
 RMSU=  3.84D-03    CP:  9.98D-01
 E= -2835.89683962512     Delta-E=       -0.004933125085 Rises=F Damp=F
 DIIS: error= 2.61D-04 at cycle   2 NSaved=   2.
 NSaved= 2 IEnMin= 2 EnMin= -2835.89683962512     IErMin= 2 ErrMin= 2.61D-04
 ErrMax= 2.61D-04  0.00D+00 EMaxC= 1.00D-01 BMatC= 6.72D-05 BMatP= 2.98D-03
 IDIUse=3 WtCom= 9.97D-01 WtEn= 2.61D-03
 Coeff-Com: -0.418D-01 0.104D+01
 Coeff-En:   0.000D+00 0.100D+01
 Coeff:     -0.417D-01 0.104D+01
 Gap=     0.195 Goal=   None    Shift=    0.000
 RMSDP=8.69D-04 MaxDP=1.06D-01 DE=-4.93D-03 OVMax= 5.50D-03

 Cycle   3  Pass 1  IDiag  1:
 RMSU=  8.50D-04    CP:  9.99D-01  9.89D-01
 E= -2835.89691941467     Delta-E=       -0.000079789554 Rises=F Damp=F
 DIIS: error= 4.73D-04 at cycle   3 NSaved=   3.
 NSaved= 3 IEnMin= 3 EnMin= -2835.89691941467     IErMin= 2 ErrMin= 2.61D-04
 ErrMax= 4.73D-04  0.00D+00 EMaxC= 1.00D-01 BMatC= 6.81D-05 BMatP= 6.72D-05
 IDIUse=3 WtCom= 9.95D-01 WtEn= 4.73D-03
 Coeff-Com: -0.396D-01 0.544D+00 0.496D+00
 Coeff-En:   0.000D+00 0.234D-01 0.977D+00
 Coeff:     -0.394D-01 0.541D+00 0.498D+00
 Gap=     0.194 Goal=   None    Shift=    0.000
 RMSDP=2.98D-04 MaxDP=5.50D-02 DE=-7.98D-05 OVMax= 2.31D-03

 Cycle   4  Pass 1  IDiag  1:
 RMSU=  2.25D-04    CP:  1.00D+00  9.88D-01  8.82D-01
 E= -2835.89698222349     Delta-E=       -0.000062808819 Rises=F Damp=F
 DIIS: error= 1.49D-04 at cycle   4 NSaved=   4.
 NSaved= 4 IEnMin= 4 EnMin= -2835.89698222349     IErMin= 4 ErrMin= 1.49D-04
 ErrMax= 1.49D-04  0.00D+00 EMaxC= 1.00D-01 BMatC= 4.90D-06 BMatP= 6.72D-05
 IDIUse=3 WtCom= 9.99D-01 WtEn= 1.49D-03
 Coeff-Com: -0.854D-02 0.541D-01 0.208D+00 0.747D+00
 Coeff-En:   0.000D+00 0.000D+00 0.000D+00 0.100D+01
 Coeff:     -0.853D-02 0.540D-01 0.208D+00 0.747D+00
 Gap=     0.194 Goal=   None    Shift=    0.000
 RMSDP=1.71D-04 MaxDP=2.61D-02 DE=-6.28D-05 OVMax= 8.53D-04

 Cycle   5  Pass 1  IDiag  1:
 RMSU=  1.18D-04    CP:  1.00D+00  9.78D-01  9.48D-01  1.10D+00
 E= -2835.89698701053     Delta-E=       -0.000004787041 Rises=F Damp=F
 DIIS: error= 7.29D-05 at cycle   5 NSaved=   5.
 NSaved= 5 IEnMin= 5 EnMin= -2835.89698701053     IErMin= 5 ErrMin= 7.29D-05
 ErrMax= 7.29D-05  0.00D+00 EMaxC= 1.00D-01 BMatC= 1.18D-06 BMatP= 4.90D-06
 IDIUse=1 WtCom= 1.00D+00 WtEn= 0.00D+00
 Coeff-Com:  0.113D-02-0.531D-01 0.387D-01 0.414D+00 0.600D+00
 Coeff:      0.113D-02-0.531D-01 0.387D-01 0.414D+00 0.600D+00
 Gap=     0.194 Goal=   None    Shift=    0.000
 RMSDP=5.25D-05 MaxDP=3.69D-03 DE=-4.79D-06 OVMax= 3.43D-04

 Cycle   6  Pass 1  IDiag  1:
 RMSU=  3.32D-05    CP:  1.00D+00  9.74D-01  9.81D-01  1.15D+00  9.12D-01
 E= -2835.89698833539     Delta-E=       -0.000001324855 Rises=F Damp=F
 DIIS: error= 1.93D-05 at cycle   6 NSaved=   6.
 NSaved= 6 IEnMin= 6 EnMin= -2835.89698833539     IErMin= 6 ErrMin= 1.93D-05
 ErrMax= 1.93D-05  0.00D+00 EMaxC= 1.00D-01 BMatC= 5.08D-08 BMatP= 1.18D-06
 IDIUse=1 WtCom= 1.00D+00 WtEn= 0.00D+00
 Coeff-Com:  0.103D-02-0.258D-01 0.198D-02 0.121D+00 0.241D+00 0.661D+00
 Coeff:      0.103D-02-0.258D-01 0.198D-02 0.121D+00 0.241D+00 0.661D+00
 Gap=     0.194 Goal=   None    Shift=    0.000
 RMSDP=1.64D-05 MaxDP=1.22D-03 DE=-1.32D-06 OVMax= 1.19D-04

 Cycle   7  Pass 1  IDiag  1:
 RMSU=  9.52D-06    CP:  1.00D+00  9.74D-01  9.88D-01  1.17D+00  9.31D-01
                    CP:  8.61D-01
 E= -2835.89698839236     Delta-E=       -0.000000056976 Rises=F Damp=F
 DIIS: error= 6.19D-06 at cycle   7 NSaved=   7.
 NSaved= 7 IEnMin= 7 EnMin= -2835.89698839236     IErMin= 7 ErrMin= 6.19D-06
 ErrMax= 6.19D-06  0.00D+00 EMaxC= 1.00D-01 BMatC= 1.37D-08 BMatP= 5.08D-08
 IDIUse=1 WtCom= 1.00D+00 WtEn= 0.00D+00
 Coeff-Com:  0.376D-03-0.535D-02-0.529D-02-0.248D-02 0.309D-01 0.349D+00
 Coeff-Com:  0.633D+00
 Coeff:      0.376D-03-0.535D-02-0.529D-02-0.248D-02 0.309D-01 0.349D+00
 Coeff:      0.633D+00
 Gap=     0.194 Goal=   None    Shift=    0.000
 RMSDP=5.41D-06 MaxDP=3.51D-04 DE=-5.70D-08 OVMax= 6.04D-05

 Cycle   8  Pass 1  IDiag  1:
 RMSU=  3.43D-06    CP:  1.00D+00  9.74D-01  9.89D-01  1.17D+00  9.47D-01
                    CP:  9.39D-01  1.09D+00
 E= -2835.89698840695     Delta-E=       -0.000000014590 Rises=F Damp=F
 DIIS: error= 3.22D-06 at cycle   8 NSaved=   8.
 NSaved= 8 IEnMin= 8 EnMin= -2835.89698840695     IErMin= 8 ErrMin= 3.22D-06
 ErrMax= 3.22D-06  0.00D+00 EMaxC= 1.00D-01 BMatC= 2.18D-09 BMatP= 1.37D-08
 IDIUse=1 WtCom= 1.00D+00 WtEn= 0.00D+00
 Coeff-Com: -0.181D-04 0.272D-02-0.291D-02-0.271D-01-0.362D-01 0.332D-01
 Coeff-Com:  0.318D+00 0.712D+00
 Coeff:     -0.181D-04 0.272D-02-0.291D-02-0.271D-01-0.362D-01 0.332D-01
 Coeff:      0.318D+00 0.712D+00
 Gap=     0.194 Goal=   None    Shift=    0.000
 RMSDP=3.98D-06 MaxDP=3.08D-04 DE=-1.46D-08 OVMax= 3.10D-05

 Cycle   9  Pass 1  IDiag  1:
 RMSU=  1.14D-06    CP:  1.00D+00  9.74D-01  9.88D-01  1.17D+00  9.58D-01
                    CP:  9.60D-01  1.11D+00  8.56D-01
 E= -2835.89698841005     Delta-E=       -0.000000003096 Rises=F Damp=F
 DIIS: error= 1.26D-06 at cycle   9 NSaved=   9.
 NSaved= 9 IEnMin= 9 EnMin= -2835.89698841005     IErMin= 9 ErrMin= 1.26D-06
 ErrMax= 1.26D-06  0.00D+00 EMaxC= 1.00D-01 BMatC= 1.09D-10 BMatP= 2.18D-09
 IDIUse=1 WtCom= 1.00D+00 WtEn= 0.00D+00
 Coeff-Com: -0.457D-04 0.133D-02-0.191D-03-0.740D-02-0.120D-01-0.258D-01
 Coeff-Com:  0.258D-01 0.184D+00 0.834D+00
 Coeff:     -0.457D-04 0.133D-02-0.191D-03-0.740D-02-0.120D-01-0.258D-01
 Coeff:      0.258D-01 0.184D+00 0.834D+00
 Gap=     0.194 Goal=   None    Shift=    0.000
 RMSDP=7.11D-07 MaxDP=5.96D-05 DE=-3.10D-09 OVMax= 1.51D-05

 Cycle  10  Pass 1  IDiag  1:
 RMSU=  4.65D-07    CP:  1.00D+00  9.74D-01  9.88D-01  1.17D+00  9.57D-01
                    CP:  9.49D-01  1.12D+00  8.60D-01  1.26D+00
 E= -2835.89698841022     Delta-E=       -0.000000000173 Rises=F Damp=F
 DIIS: error= 4.38D-07 at cycle  10 NSaved=  10.
 NSaved=10 IEnMin=10 EnMin= -2835.89698841022     IErMin=10 ErrMin= 4.38D-07
 ErrMax= 4.38D-07  0.00D+00 EMaxC= 1.00D-01 BMatC= 3.47D-11 BMatP= 1.09D-10
 IDIUse=1 WtCom= 1.00D+00 WtEn= 0.00D+00
 Coeff-Com: -0.160D-04 0.147D-03 0.354D-03 0.869D-03 0.442D-03-0.173D-01
 Coeff-Com: -0.378D-01-0.352D-01 0.363D+00 0.725D+00
 Coeff:     -0.160D-04 0.147D-03 0.354D-03 0.869D-03 0.442D-03-0.173D-01
 Coeff:     -0.378D-01-0.352D-01 0.363D+00 0.725D+00
 Gap=     0.194 Goal=   None    Shift=    0.000
 RMSDP=4.74D-07 MaxDP=2.20D-05 DE=-1.73D-10 OVMax= 4.69D-06

 Cycle  11  Pass 1  IDiag  1:
 RMSU=  1.99D-07    CP:  1.00D+00  9.74D-01  9.88D-01  1.17D+00  9.56D-01
                    CP:  9.43D-01  1.14D+00  8.75D-01  1.25D+00  1.04D+00
 E= -2835.89698841019     Delta-E=        0.000000000031 Rises=F Damp=F
 DIIS: error= 2.84D-07 at cycle  11 NSaved=  11.
 NSaved=11 IEnMin=10 EnMin= -2835.89698841022     IErMin=11 ErrMin= 2.84D-07
 ErrMax= 2.84D-07  0.00D+00 EMaxC= 1.00D-01 BMatC= 5.21D-12 BMatP= 3.47D-11
 IDIUse=1 WtCom= 1.00D+00 WtEn= 0.00D+00
 Coeff-Com:  0.258D-05-0.217D-03 0.200D-03 0.195D-02 0.267D-02-0.184D-02
 Coeff-Com: -0.204D-01-0.514D-01-0.870D-02 0.320D+00 0.758D+00
 Coeff:      0.258D-05-0.217D-03 0.200D-03 0.195D-02 0.267D-02-0.184D-02
 Coeff:     -0.204D-01-0.514D-01-0.870D-02 0.320D+00 0.758D+00
 Gap=     0.194 Goal=   None    Shift=    0.000
 RMSDP=1.84D-07 MaxDP=1.73D-05 DE= 3.09D-11 OVMax= 3.06D-06

 Cycle  12  Pass 1  IDiag  1:
 RMSU=  8.85D-08    CP:  1.00D+00  9.74D-01  9.88D-01  1.17D+00  9.56D-01
                    CP:  9.41D-01  1.14D+00  8.67D-01  1.29D+00  1.14D+00
                    CP:  8.94D-01
 E= -2835.89698841030     Delta-E=       -0.000000000109 Rises=F Damp=F
 DIIS: error= 7.55D-08 at cycle  12 NSaved=  12.
 NSaved=12 IEnMin=12 EnMin= -2835.89698841030     IErMin=12 ErrMin= 7.55D-08
 ErrMax= 7.55D-08  0.00D+00 EMaxC= 1.00D-01 BMatC= 8.66D-13 BMatP= 5.21D-12
 IDIUse=1 WtCom= 1.00D+00 WtEn= 0.00D+00
 Coeff-Com:  0.308D-05-0.121D-03 0.537D-04 0.838D-03 0.116D-02 0.984D-03
 Coeff-Com: -0.548D-02-0.201D-01-0.454D-01 0.611D-01 0.354D+00 0.653D+00
 Coeff:      0.308D-05-0.121D-03 0.537D-04 0.838D-03 0.116D-02 0.984D-03
 Coeff:     -0.548D-02-0.201D-01-0.454D-01 0.611D-01 0.354D+00 0.653D+00
 Gap=     0.194 Goal=   None    Shift=    0.000
 RMSDP=7.13D-08 MaxDP=1.04D-05 DE=-1.09D-10 OVMax= 6.02D-07

 Cycle  13  Pass 1  IDiag  1:
 RMSU=  2.46D-08    CP:  1.00D+00  9.74D-01  9.88D-01  1.17D+00  9.56D-01
                    CP:  9.40D-01  1.13D+00  8.61D-01  1.29D+00  1.18D+00
                    CP:  9.71D-01  1.05D+00
 E= -2835.89698841022     Delta-E=        0.000000000076 Rises=F Damp=F
 DIIS: error= 1.67D-08 at cycle  13 NSaved=  13.
 NSaved=13 IEnMin=12 EnMin= -2835.89698841030     IErMin=13 ErrMin= 1.67D-08
 ErrMax= 1.67D-08  0.00D+00 EMaxC= 1.00D-01 BMatC= 7.13D-14 BMatP= 8.66D-13
 IDIUse=1 WtCom= 1.00D+00 WtEn= 0.00D+00
 Coeff-Com:  0.758D-06-0.133D-04-0.861D-05 0.348D-04 0.348D-04 0.611D-03
 Coeff-Com:  0.929D-03-0.168D-03-0.150D-01-0.256D-01 0.243D-01 0.234D+00
 Coeff-Com:  0.781D+00
 Coeff:      0.758D-06-0.133D-04-0.861D-05 0.348D-04 0.348D-04 0.611D-03
 Coeff:      0.929D-03-0.168D-03-0.150D-01-0.256D-01 0.243D-01 0.234D+00
 Coeff:      0.781D+00
 Gap=     0.194 Goal=   None    Shift=    0.000
 RMSDP=2.31D-08 MaxDP=2.02D-06 DE= 7.64D-11 OVMax= 2.39D-07

 Cycle  14  Pass 1  IDiag  1:
 RMSU=  7.98D-09    CP:  1.00D+00  9.74D-01  9.88D-01  1.17D+00  9.56D-01
                    CP:  9.40D-01  1.13D+00  8.59D-01  1.28D+00  1.18D+00
                    CP:  9.69D-01  1.10D+00  1.14D+00
 E= -2835.89698841022     Delta-E=        0.000000000000 Rises=F Damp=F
 DIIS: error= 3.49D-09 at cycle  14 NSaved=  14.
 NSaved=14 IEnMin=12 EnMin= -2835.89698841030     IErMin=14 ErrMin= 3.49D-09
 ErrMax= 3.49D-09  0.00D+00 EMaxC= 1.00D-01 BMatC= 6.84D-15 BMatP= 7.13D-14
 IDIUse=1 WtCom= 1.00D+00 WtEn= 0.00D+00
 Coeff-Com: -0.934D-07 0.904D-05-0.880D-05-0.800D-04-0.111D-03 0.844D-04
 Coeff-Com:  0.911D-03 0.207D-02 0.805D-03-0.152D-01-0.309D-01 0.104D-02
 Coeff-Com:  0.261D+00 0.780D+00
 Coeff:     -0.934D-07 0.904D-05-0.880D-05-0.800D-04-0.111D-03 0.844D-04
 Coeff:      0.911D-03 0.207D-02 0.805D-03-0.152D-01-0.309D-01 0.104D-02
 Coeff:      0.261D+00 0.780D+00
 Gap=     0.194 Goal=   None    Shift=    0.000
 RMSDP=8.84D-09 MaxDP=7.15D-07 DE= 0.00D+00 OVMax= 5.12D-08

 SCF Done:  E(RM062X) =  -2835.89698841     A.U. after   14 cycles
            NFock= 14  Conv=0.88D-08     -V/T= 2.0024
 KE= 2.829058630670D+03 PE=-1.035655256525D+04 EE= 2.880955341704D+03
 Leave Link  502 at Mon Apr  4 21:32:53 2022, MaxMem=  1879048192 cpu:            1711.7 elap:             245.1
 (Enter /gpfs/software/gaussian16/sse4/tar/g16/l701.exe)
 ... and contract with generalized density number  0.
 Compute integral first derivatives.
 Leave Link  701 at Mon Apr  4 21:32:53 2022, MaxMem=  1879048192 cpu:               1.3 elap:               0.2
 (Enter /gpfs/software/gaussian16/sse4/tar/g16/l702.exe)
 L702 exits ... SP integral derivatives will be done elsewhere.
 Leave Link  702 at Mon Apr  4 21:32:53 2022, MaxMem=  1879048192 cpu:               0.1 elap:               0.0
 (Enter /gpfs/software/gaussian16/sse4/tar/g16/l703.exe)
 Integral derivatives from FoFJK, PRISM(SPDF).
 Compute integral first derivatives, UseDBF=F ICtDFT=           0.
 Calling FoFJK, ICntrl=      2127 FMM=F ISym2X=0 I1Cent= 0 IOpClX= 0 NMat=1 NMatS=1 NMatT=0.
 FoFJK:  IHMeth= 1 ICntrl=    2127 DoSepK=F KAlg= 0 I1Cent=           0 FoldK=F
 IRaf=         0 NMat=       1 IRICut=       1 DoRegI=T DoRafI=F ISym2E= 0 IDoP0=0 IntGTp=1.
 FoFCou: FMM=F IPFlag=           0 FMFlag=      100000 FMFlg1=         800
         NFxFlg=           0 DoJE=F BraDBF=F KetDBF=F FulRan=T
         wScrn=  0.000000 ICntrl=      2127 IOpCl=  0 I1Cent=           0 NGrid=           0
         NMat0=    1 NMatS0=      1 NMatT0=    0 NMatD0=    1 NMtDS0=    0 NMtDT0=    0
 Symmetry not used in FoFCou.
 Leave Link  703 at Mon Apr  4 21:33:32 2022, MaxMem=  1879048192 cpu:             272.0 elap:              39.0
 (Enter /gpfs/software/gaussian16/sse4/tar/g16/l716.exe)
 Dipole        = 3.72902031D+00 3.25769657D-01 1.56128534D-02
 ***** Axes restored to original set *****
 -------------------------------------------------------------------
 Center     Atomic                   Forces (Hartrees/Bohr)
 Number     Number              X              Y              Z
 -------------------------------------------------------------------
      1        6          -0.001011255   -0.001038149    0.001429504
      2        6           0.000786274   -0.000086668   -0.000328927
      3        6          -0.001531318    0.000769533    0.000271680
      4        6          -0.000007714    0.000255464   -0.000108009
      5        6           0.000456211    0.000255759   -0.000647847
      6        6          -0.001085261   -0.000051673    0.000538634
      7       17          -0.000350870    0.000317041    0.000283581
      8        1          -0.000123177   -0.000328180   -0.000031111
      9       17          -0.000015454   -0.000072828    0.000070476
     10        8           0.001600490    0.000071737   -0.000977513
     11       17           0.000705195   -0.000126874   -0.000336924
     12        6           0.001098418    0.000588997   -0.000900086
     13        6          -0.000089434   -0.000316143    0.000016726
     14        6           0.000153425    0.000175429   -0.000250712
     15        6          -0.000299729   -0.000293932    0.000666416
     16        6          -0.000001942    0.000016634   -0.000104947
     17        6           0.000287635   -0.000445499    0.000225109
     18       17          -0.000494943    0.000059070    0.000275084
     19       17           0.000005916    0.000085115   -0.000068137
     20        1          -0.000090512   -0.000039357    0.000108389
     21        1           0.000015714    0.000313595    0.000079508
     22        1          -0.000007668   -0.000109071   -0.000210898
 -------------------------------------------------------------------
 Cartesian Forces:  Max     0.001600490 RMS     0.000533549
 Leave Link  716 at Mon Apr  4 21:33:32 2022, MaxMem=  1879048192 cpu:               0.1 elap:               0.0
 (Enter /gpfs/software/gaussian16/sse4/tar/g16/l103.exe)

 GradGradGradGradGradGradGradGradGradGradGradGradGradGradGradGradGradGrad
 Berny optimization.
 Using GEDIIS/GDIIS optimizer.
 FormGI is forming the generalized inverse of G from B-inverse, IUseBI=4.
 Internal  Forces:  Max     0.002205669 RMS     0.000408568
 Search for a local minimum.
 Step number   5 out of a maximum of  121
 All quantities printed in internal units (Hartrees-Bohrs-Radians)
 RMS Force = .40857D-03 SwitMx=.10000D-02 MixMth= 2
 Mixed Optimization -- En-DIIS/RFO-DIIS
 Update second derivatives using D2CorX and points    1    3    2    4    5
 DE= -5.98D-04 DEPred=-5.73D-04 R= 1.04D+00
 TightC=F SS=  1.41D+00  RLast= 6.25D-02 DXNew= 6.8852D-01 1.8754D-01
 Trust test= 1.04D+00 RLast= 6.25D-02 DXMaxT set to 4.09D-01
 ITU=  1  1 -1  1  0
 Use linear search instead of GDIIS.
     Eigenvalues ---    0.00199   0.01025   0.01052   0.01077   0.01355
     Eigenvalues ---    0.01401   0.01499   0.01652   0.01899   0.01930
     Eigenvalues ---    0.01958   0.01970   0.02013   0.02089   0.02136
     Eigenvalues ---    0.02141   0.02194   0.02217   0.02264   0.14452
     Eigenvalues ---    0.16003   0.16040   0.16111   0.20482   0.22397
     Eigenvalues ---    0.23586   0.24270   0.24658   0.25000   0.25000
     Eigenvalues ---    0.25000   0.25000   0.25000   0.25163   0.25443
     Eigenvalues ---    0.26109   0.29332   0.30990   0.31164   0.31420
     Eigenvalues ---    0.32481   0.33205   0.33523   0.34899   0.35003
     Eigenvalues ---    0.35638   0.36097   0.36334   0.38015   0.39318
     Eigenvalues ---    0.40377   0.43717   0.44232   0.46649   0.46828
     Eigenvalues ---    0.47538   0.50693   0.58836   0.93316   1.11515
 RFO step:  Lambda=-6.40274332D-04 EMin= 1.98770112D-03
 Quartic linear search produced a step of  0.03274.
 Iteration  1 RMS(Cart)=  0.14045263 RMS(Int)=  0.00845613
 Iteration  2 RMS(Cart)=  0.02712705 RMS(Int)=  0.00015883
 Iteration  3 RMS(Cart)=  0.00028328 RMS(Int)=  0.00001602
 Iteration  4 RMS(Cart)=  0.00000003 RMS(Int)=  0.00001602
 ITry= 1 IFail=0 DXMaxC= 4.43D-01 DCOld= 1.00D+10 DXMaxT= 4.09D-01 DXLimC= 3.00D+00 Rises=F
 Variable       Old X    -DE/DX   Delta X   Delta X   Delta X     New X
                                 (Linear)    (Quad)   (Total)
    R1        2.75333  -0.00076  -0.00004  -0.00865  -0.00869   2.74464
    R2        2.72154   0.00036   0.00034   0.00873   0.00907   2.73061
    R3        2.33198  -0.00175  -0.00002  -0.00105  -0.00107   2.33091
    R4        2.62080  -0.00221   0.00020   0.00658   0.00678   2.62759
    R5        3.29140  -0.00052   0.00013   0.00337   0.00350   3.29490
    R6        2.69146  -0.00015  -0.00034  -0.01048  -0.01082   2.68064
    R7        3.32462  -0.00023   0.00010   0.00306   0.00315   3.32777
    R8        2.57915  -0.00003  -0.00004  -0.00757  -0.00761   2.57153
    R9        3.31044  -0.00008   0.00027   0.01230   0.01257   3.32300
   R10        2.67585  -0.00024   0.00008   0.01247   0.01255   2.68840
   R11        2.03797  -0.00019   0.00014  -0.00026  -0.00012   2.03785
   R12        2.80036   0.00058  -0.00081  -0.01041  -0.01122   2.78914
   R13        2.66230   0.00017  -0.00003   0.00217   0.00214   2.66443
   R14        2.67972  -0.00079  -0.00012   0.00115   0.00103   2.68075
   R15        2.62513  -0.00012  -0.00000  -0.00181  -0.00181   2.62331
   R16        2.02783  -0.00009   0.00011   0.00100   0.00111   2.02894
   R17        2.62049  -0.00057   0.00008   0.00020   0.00028   2.62077
   R18        3.29872  -0.00009   0.00010   0.00459   0.00469   3.30340
   R19        2.61045  -0.00006   0.00004  -0.00075  -0.00072   2.60974
   R20        2.03636   0.00019   0.00017   0.00120   0.00136   2.03773
   R21        2.62486   0.00012   0.00008   0.00129   0.00137   2.62622
   R22        2.04707  -0.00013   0.00002   0.00043   0.00046   2.04753
   R23        3.29232  -0.00057  -0.00005  -0.00098  -0.00103   3.29128
    A1        1.93118   0.00013   0.00005  -0.00268  -0.00262   1.92856
    A2        2.16543   0.00073   0.00015   0.00841   0.00855   2.17398
    A3        2.18658  -0.00086  -0.00020  -0.00573  -0.00594   2.18064
    A4        2.17552  -0.00006  -0.00015  -0.00232  -0.00246   2.17306
    A5        1.98277   0.00102   0.00005   0.00536   0.00541   1.98817
    A6        2.12490  -0.00095   0.00010  -0.00304  -0.00295   2.12194
    A7        2.13940   0.00056   0.00001   0.00533   0.00531   2.14471
    A8        2.01170  -0.00100   0.00034  -0.00380  -0.00351   2.00819
    A9        2.13208   0.00043  -0.00035  -0.00160  -0.00199   2.13009
   A10        2.16745  -0.00006   0.00010   0.00750   0.00760   2.17505
   A11        2.03811  -0.00008  -0.00006  -0.00533  -0.00540   2.03271
   A12        2.07762   0.00014  -0.00004  -0.00217  -0.00221   2.07541
   A13        2.17802  -0.00068  -0.00034  -0.00830  -0.00864   2.16938
   A14        2.00858   0.00041   0.00068   0.01702   0.01768   2.02626
   A15        2.09658   0.00027  -0.00034  -0.00874  -0.00910   2.08748
   A16        1.97479   0.00011   0.00034   0.00046   0.00081   1.97560
   A17        2.24822   0.00015   0.00005   0.00073   0.00078   2.24900
   A18        2.06017  -0.00026  -0.00039  -0.00120  -0.00159   2.05858
   A19        2.19099  -0.00004   0.00004  -0.00244  -0.00241   2.18858
   A20        2.09926  -0.00017  -0.00034   0.00099   0.00065   2.09990
   A21        1.99294   0.00022   0.00031   0.00144   0.00176   1.99469
   A22        2.14022  -0.00009  -0.00020  -0.00234  -0.00255   2.13767
   A23        2.11801   0.00011  -0.00005  -0.00314  -0.00320   2.11481
   A24        2.02495  -0.00002   0.00025   0.00548   0.00572   2.03068
   A25        2.12021  -0.00008   0.00001   0.00207   0.00208   2.12230
   A26        2.06043   0.00016  -0.00002  -0.00052  -0.00054   2.05989
   A27        2.10254  -0.00008   0.00001  -0.00155  -0.00154   2.10100
   A28        2.15007  -0.00015  -0.00014  -0.00069  -0.00084   2.14923
   A29        2.11239   0.00009  -0.00024  -0.00464  -0.00489   2.10750
   A30        2.02072   0.00006   0.00038   0.00532   0.00569   2.02641
   A31        2.11167   0.00002  -0.00004  -0.00006  -0.00010   2.11157
   A32        2.09430  -0.00008   0.00006   0.00259   0.00265   2.09695
   A33        2.07722   0.00006  -0.00002  -0.00253  -0.00255   2.07466
   A34        2.05125   0.00008   0.00007  -0.00042  -0.00035   2.05090
   A35        2.13939  -0.00010  -0.00000   0.00072   0.00072   2.14011
   A36        2.09254   0.00001  -0.00006  -0.00030  -0.00036   2.09217
    D1       -0.00074  -0.00004   0.00000  -0.00508  -0.00506  -0.00580
    D2        3.13965  -0.00006  -0.00002  -0.00783  -0.00785   3.13180
    D3        3.13972   0.00002  -0.00007   0.00135   0.00131   3.14103
    D4       -0.00307   0.00001  -0.00010  -0.00141  -0.00148  -0.00455
    D5       -0.00025   0.00003  -0.00002   0.00441   0.00438   0.00412
    D6        3.14069  -0.00001  -0.00004   0.00017   0.00010   3.14079
    D7       -3.14070  -0.00004   0.00005  -0.00212  -0.00203   3.14045
    D8        0.00024  -0.00008   0.00003  -0.00636  -0.00630  -0.00607
    D9        0.00093   0.00003   0.00002   0.00247   0.00251   0.00344
   D10        3.13726  -0.00015  -0.00013  -0.01330  -0.01343   3.12383
   D11       -3.13937   0.00005   0.00005   0.00543   0.00550  -3.13387
   D12       -0.00304  -0.00014  -0.00011  -0.01034  -0.01044  -0.01349
   D13       -0.00007  -0.00000  -0.00003   0.00130   0.00126   0.00118
   D14       -3.14121   0.00003   0.00004   0.00572   0.00574  -3.13547
   D15       -3.13604   0.00020   0.00014   0.01815   0.01829  -3.11775
   D16        0.00601   0.00022   0.00021   0.02257   0.02278   0.02879
   D17        0.00113  -0.00000   0.00002  -0.00112  -0.00109   0.00004
   D18        3.14026  -0.00015  -0.00008  -0.01100  -0.01115   3.12911
   D19       -3.13979   0.00004   0.00004   0.00320   0.00328  -3.13651
   D20       -0.00067  -0.00011  -0.00006  -0.00667  -0.00678  -0.00745
   D21       -0.00093  -0.00001   0.00001  -0.00197  -0.00196  -0.00289
   D22        3.14027  -0.00004  -0.00005  -0.00588  -0.00591   3.13435
   D23       -3.13993   0.00014   0.00011   0.00833   0.00839  -3.13154
   D24        0.00126   0.00012   0.00005   0.00443   0.00444   0.00570
   D25        0.03381   0.00064   0.00045   0.23297   0.23343   0.26725
   D26       -3.10928   0.00061   0.00046   0.23030   0.23076  -2.87852
   D27       -3.10730   0.00067   0.00052   0.23758   0.23810  -2.86921
   D28        0.03278   0.00064   0.00053   0.23490   0.23543   0.26821
   D29        3.14084  -0.00003   0.00000  -0.00207  -0.00207   3.13877
   D30        0.00103   0.00008   0.00007   0.00484   0.00490   0.00593
   D31        0.00067  -0.00000  -0.00000   0.00046   0.00046   0.00113
   D32       -3.13913   0.00011   0.00007   0.00737   0.00743  -3.13171
   D33       -3.14104   0.00002  -0.00000   0.00171   0.00172  -3.13933
   D34        0.00270   0.00015   0.00009   0.00996   0.01004   0.01273
   D35       -0.00079  -0.00000   0.00000  -0.00068  -0.00068  -0.00147
   D36       -3.14024   0.00012   0.00010   0.00757   0.00764  -3.13259
   D37       -0.00015   0.00000  -0.00000  -0.00004  -0.00004  -0.00018
   D38       -3.14143   0.00002   0.00000   0.00072   0.00073  -3.14071
   D39        3.13975  -0.00010  -0.00007  -0.00661  -0.00670   3.13305
   D40       -0.00154  -0.00009  -0.00006  -0.00586  -0.00594  -0.00747
   D41       -0.00031  -0.00000   0.00000  -0.00021  -0.00021  -0.00052
   D42        3.14122  -0.00002  -0.00001  -0.00110  -0.00112   3.14011
   D43        3.14097  -0.00001  -0.00000  -0.00098  -0.00099   3.13998
   D44       -0.00068  -0.00003  -0.00002  -0.00187  -0.00190  -0.00258
   D45        0.00038   0.00001  -0.00000   0.00047   0.00047   0.00086
   D46       -3.14062   0.00004   0.00003   0.00261   0.00265  -3.13798
   D47        3.13994  -0.00012  -0.00010  -0.00738  -0.00750   3.13243
   D48       -0.00107  -0.00008  -0.00006  -0.00525  -0.00533  -0.00640
   D49        0.00020  -0.00000   0.00000  -0.00000  -0.00001   0.00019
   D50       -3.14134   0.00001   0.00002   0.00086   0.00088  -3.14046
   D51        3.14121  -0.00004  -0.00003  -0.00212  -0.00215   3.13906
   D52       -0.00033  -0.00002  -0.00001  -0.00125  -0.00127  -0.00159
         Item               Value     Threshold  Converged?
 Maximum Force            0.002206     0.000450     NO 
 RMS     Force            0.000409     0.000300     NO 
 Maximum Displacement     0.442873     0.001800     NO 
 RMS     Displacement     0.165808     0.001200     NO 
 Predicted change in Energy=-3.981407D-04
 Lowest energy point so far.  Saving SCF results.
 GradGradGradGradGradGradGradGradGradGradGradGradGradGradGradGradGradGrad

 Leave Link  103 at Mon Apr  4 21:33:32 2022, MaxMem=  1879048192 cpu:               0.2 elap:               0.0
 (Enter /gpfs/software/gaussian16/sse4/tar/g16/l202.exe)
                          Input orientation:                          
 ---------------------------------------------------------------------
 Center     Atomic      Atomic             Coordinates (Angstroms)
 Number     Number       Type             X           Y           Z
 ---------------------------------------------------------------------
      1          6           0       -8.072948   -1.501513    6.642118
      2          6           0       -7.221336   -2.450276    7.337872
      3          6           0       -5.941338   -2.807324    6.928606
      4          6           0       -7.400242   -0.979073    5.474863
      5          6           0       -6.146169   -1.332570    5.082295
      6          6           0       -5.324540   -2.268005    5.770622
      7         17           0       -5.118335   -3.960542    7.974460
      8          1           0       -5.781932   -0.865624    4.181073
      9         17           0       -8.295257    0.188377    4.511440
     10          8           0       -9.208729   -1.184507    7.003976
     11         17           0       -7.942542   -3.126353    8.774140
     12          6           0       -3.987828   -2.555087    5.214561
     13          6           0       -3.175999   -3.653215    5.565316
     14          6           0       -1.926215   -3.866944    5.000113
     15          6           0       -3.418376   -1.696362    4.239513
     16          6           0       -2.174661   -1.910584    3.678731
     17          6           0       -1.401377   -3.004136    4.049606
     18         17           0        0.163909   -3.245464    3.324993
     19         17           0       -1.018499   -5.267601    5.519744
     20          1           0       -1.784948   -1.220885    2.939526
     21          1           0       -3.946763   -0.819399    3.901107
     22          1           0       -3.503115   -4.378173    6.286564
 ---------------------------------------------------------------------
                    Distance matrix (angstroms):
                    1          2          3          4          5
     1  C    0.000000
     2  C    1.452400   0.000000
     3  C    2.516143   1.390459   0.000000
     4  C    1.444978   2.380598   2.753956   0.000000
     5  C    2.484767   2.737312   2.371860   1.360797   0.000000
     6  C    2.983414   2.467251   1.418532   2.461169   1.422641
     7  Cl   4.068378   2.666226   1.760982   4.510459   4.040706
     8  H    3.421965   3.814234   3.368167   2.075016   1.078382
     9  Cl   2.728541   4.013042   4.511968   1.758458   2.694018
    10  O    1.233465   2.379788   3.648981   2.377187   3.618571
    11  Cl   2.683772   1.743584   2.740910   3.973680   4.480439
    12  C    4.453778   3.869755   2.611088   3.767777   2.484045
    13  C    5.456137   4.577528   3.197060   5.000344   3.800080
    14  C    6.787766   5.959057   4.578547   6.207266   4.923192
    15  C    5.241709   4.962934   3.851077   4.230348   2.878103
    16  C    6.613530   6.256956   5.055065   5.603615   4.251702
    17  C    7.313607   6.707561   5.379463   6.489886   5.135526
    18  Cl   9.049336   8.442592   7.102959   8.183816   6.823808
    19  Cl   8.075171   7.051106   5.680862   7.688961   6.478335
    20  H    7.302525   7.100081   5.975376   6.165868   4.860471
    21  H    5.000382   5.019356   4.134722   3.798515   2.548712
    22  H    5.411558   4.318241   2.970642   5.234533   4.208527
                    6          7          8          9         10
     6  C    0.000000
     7  Cl   2.786415   0.000000
     8  H    2.168535   4.940512   0.000000
     9  Cl   4.055183   6.268881   2.745335   0.000000
    10  O    4.216878   5.037811   4.451225   2.988641   0.000000
    11  Cl   4.075760   3.051476   5.556563   5.411326   2.916759
    12  C    1.475947   3.297028   2.672300   5.155087   5.686678
    13  C    2.564602   3.109838   4.059270   6.486546   6.675185
    14  C    3.833915   4.364073   4.954321   7.566315   8.015357
    15  C    2.510883   4.686812   2.505980   5.235470   6.436803
    16  C    3.798091   5.596501   3.789023   6.523859   7.814254
    17  C    4.346837   5.489533   4.876451   7.611242   8.543659
    18  Cl   6.087659   7.073258   6.461388   9.206324  10.277587
    19  Cl   5.253809   4.954058   6.622668   9.150715   9.271164
    20  H    4.651910   6.630818   4.200420   6.844052   8.463663
    21  H    2.737117   5.275563   1.856977   4.505277   6.119590
    22  H    2.834889   2.373256   4.686587   6.853398   6.577859
                   11         12         13         14         15
    11  Cl   0.000000
    12  C    5.351328   0.000000
    13  C    5.770101   1.409958   0.000000
    14  C    7.140584   2.452999   1.388198   0.000000
    15  C    6.563215   1.418592   2.376084   2.741621   0.000000
    16  C    7.791645   2.462058   2.756563   2.373840   1.381012
    17  C    8.069882   2.872019   2.422388   1.386851   2.411353
    18  Cl   9.768415   4.613459   4.042313   2.749706   4.008595
    19  Cl   7.944709   4.033334   2.695019   1.748086   4.489115
    20  H    8.694221   3.436357   3.840055   3.356724   2.141058
    21  H    6.710792   2.177029   3.375526   3.818109   1.078320
    22  H    5.240572   2.169742   1.073670   2.098314   3.374864
                   16         17         18         19         20
    16  C    0.000000
    17  C    1.389738   0.000000
    18  Cl   2.715869   1.741672   0.000000
    19  Cl   3.999450   2.726018   3.209993   0.000000
    20  H    1.083506   2.135272   2.836468   4.860131   0.000000
    21  H    2.092960   3.357695   4.807840   5.566077   2.399848
    22  H    3.828129   3.362924   4.847782   2.748165   4.911539
                   21         22
    21  H    0.000000
    22  H    4.307214   0.000000
 Stoichiometry    C12H4Cl5O(1-)
 Framework group  C1[X(C12H4Cl5O)]
 Deg. of freedom    60
 Full point group                 C1      NOp   1
 RotChk:  IX=2 Diff= 7.27D-02
 Largest Abelian subgroup         C1      NOp   1
 Largest concise Abelian subgroup C1      NOp   1
                         Standard orientation:                         
 ---------------------------------------------------------------------
 Center     Atomic      Atomic             Coordinates (Angstroms)
 Number     Number       Type             X           Y           Z
 ---------------------------------------------------------------------
      1          6           0       -3.604771    0.294235   -0.052852
      2          6           0       -2.787406   -0.902361    0.044824
      3          6           0       -1.397418   -0.906060    0.080795
      4          6           0       -2.771476    1.473827   -0.099132
      5          6           0       -1.411256    1.461488   -0.061510
      6          6           0       -0.622504    0.280968    0.028777
      7         17           0       -0.659351   -2.497915    0.230160
      8          1           0       -0.926446    2.423168   -0.116634
      9         17           0       -3.604657    3.017672   -0.219663
     10          8           0       -4.837799    0.298608   -0.085403
     11         17           0       -3.706713   -2.381871    0.122350
     12          6           0        0.845738    0.430020    0.050451
     13          6           0        1.775210   -0.605907   -0.175192
     14          6           0        3.147152   -0.396472   -0.143467
     15          6           0        1.433309    1.695024    0.309157
     16          6           0        2.798485    1.901175    0.340647
     17          6           0        3.685358    0.855445    0.114204
     18         17           0        5.401654    1.147713    0.162465
     19         17           0        4.193895   -1.764489   -0.441234
     20          1           0        3.195145    2.888228    0.546490
     21          1           0        0.818355    2.559039    0.504308
     22          1           0        1.450746   -1.606481   -0.390467
 ---------------------------------------------------------------------
 Rotational constants (GHZ):           0.4596887           0.1319468           0.1032012
 Leave Link  202 at Mon Apr  4 21:33:32 2022, MaxMem=  1879048192 cpu:               0.1 elap:               0.0
 (Enter /gpfs/software/gaussian16/sse4/tar/g16/l301.exe)
 Standard basis: 6-311+G(d,p) (5D, 7F)
 Ernie: Thresh=  0.10000D-02 Tol=  0.10000D-05 Strict=F.
 There are   478 symmetry adapted cartesian basis functions of A   symmetry.
 There are   460 symmetry adapted basis functions of A   symmetry.
   460 basis functions,   765 primitive gaussians,   478 cartesian basis functions
    85 alpha electrons       85 beta electrons
       nuclear repulsion energy      1810.2447649129 Hartrees.
 IExCor= 4336 DFT=T Ex+Corr=M062X ExCW=0 ScaHFX=  0.540000
 ScaDFX=  1.000000  1.000000  1.000000  1.000000 ScalE2=  1.000000  1.000000
 IRadAn=      5 IRanWt=     -1 IRanGd=            0 ICorTp=0 IEmpDi=  4
 NAtoms=   22 NActive=   22 NUniq=   22 SFac= 1.00D+00 NAtFMM=   60 NAOKFM=F Big=F
 Integral buffers will be    131072 words long.
 Raffenetti 2 integral format.
 Two-electron integral symmetry is turned on.
 Leave Link  301 at Mon Apr  4 21:33:32 2022, MaxMem=  1879048192 cpu:               0.4 elap:               0.1
 (Enter /gpfs/software/gaussian16/sse4/tar/g16/l302.exe)
 NPDir=0 NMtPBC=     1 NCelOv=     1 NCel=       1 NClECP=     1 NCelD=      1
         NCelK=      1 NCelE2=     1 NClLst=     1 CellRange=     0.0.
 One-electron integrals computed using PRISM.
 One-electron integral symmetry used in STVInt
 NBasis=   460 RedAO= T EigKep=  1.03D-06  NBF=   460
 NBsUse=   455 1.00D-06 EigRej=  7.64D-07 NBFU=   455
 Precomputing XC quadrature grid using
 IXCGrd= 4 IRadAn=           5 IRanWt=          -1 IRanGd=           0 AccXCQ= 0.00D+00.
 Generated NRdTot=       0 NPtTot=           0 NUsed=           0 NTot=          32
 NSgBfM=   466   466   466   466   466 MxSgAt=    22 MxSgA2=    22.
 Leave Link  302 at Mon Apr  4 21:33:33 2022, MaxMem=  1879048192 cpu:               3.3 elap:               0.5
 (Enter /gpfs/software/gaussian16/sse4/tar/g16/l303.exe)
 DipDrv:  MaxL=1.
 Leave Link  303 at Mon Apr  4 21:33:33 2022, MaxMem=  1879048192 cpu:               0.4 elap:               0.1
 (Enter /gpfs/software/gaussian16/sse4/tar/g16/l401.exe)
 Initial guess from the checkpoint file:  "checkpoint.chk"
 B after Tr=    -0.000000   -0.000000   -0.000000
         Rot=    1.000000   -0.000570   -0.000011    0.000189 Ang=  -0.07 deg.
 Guess basis will be translated and rotated to current coordinates.
 JPrj=2 DoOrth=T DoCkMO=T.
 Generating alternative initial guess.
 ExpMin= 4.38D-02 ExpMax= 1.06D+05 ExpMxC= 3.62D+03 IAcc=2 IRadAn=         4 AccDes= 0.00D+00
 Harris functional with IExCor= 1009 and IRadAn=       4 diagonalized for initial guess.
 HarFok:  IExCor= 1009 AccDes= 0.00D+00 IRadAn=         4 IDoV= 1 UseB2=F ITyADJ=14
 ICtDFT=  3500011 ScaDFX=  1.000000  1.000000  1.000000  1.000000
 FoFCou: FMM=F IPFlag=           0 FMFlag=      100000 FMFlg1=           0
         NFxFlg=           0 DoJE=T BraDBF=F KetDBF=T FulRan=T
         wScrn=  0.000000 ICntrl=       500 IOpCl=  0 I1Cent=   200000004 NGrid=           0
         NMat0=    1 NMatS0=      1 NMatT0=    0 NMatD0=    1 NMtDS0=    0 NMtDT0=    0
 Petite list used in FoFCou.
 Harris En= -2834.54854452104    
 Leave Link  401 at Mon Apr  4 21:33:35 2022, MaxMem=  1879048192 cpu:              14.2 elap:               2.1
 (Enter /gpfs/software/gaussian16/sse4/tar/g16/l502.exe)
 Integral symmetry usage will be decided dynamically.
 Closed shell SCF:
 Using DIIS extrapolation, IDIIS=  1040.
 NGot=  1879048192 LenX=  1878583581 LenY=  1878354619
 Requested convergence on RMS density matrix=1.00D-08 within 128 cycles.
 Requested convergence on MAX density matrix=1.00D-06.
 Requested convergence on             energy=1.00D-06.
 No special actions if energy rises.
 Fock matrices will be formed incrementally for  20 cycles.

 Cycle   1  Pass 1  IDiag  1:
 FoFJK:  IHMeth= 1 ICntrl=       0 DoSepK=F KAlg= 0 I1Cent=           0 FoldK=F
 IRaf= 770000000 NMat=       1 IRICut=       1 DoRegI=T DoRafI=F ISym2E= 0 IDoP0=0 IntGTp=1.
 FoFCou: FMM=F IPFlag=           0 FMFlag=      100000 FMFlg1=           0
         NFxFlg=           0 DoJE=F BraDBF=F KetDBF=F FulRan=T
         wScrn=  0.000000 ICntrl=         0 IOpCl=  0 I1Cent=           0 NGrid=           0
         NMat0=    1 NMatS0=      1 NMatT0=    0 NMatD0=    1 NMtDS0=    0 NMtDT0=    0
 Symmetry not used in FoFCou.
 E= -2835.48319450206    
 DIIS: error= 2.43D-02 at cycle   1 NSaved=   1.
 NSaved= 1 IEnMin= 1 EnMin= -2835.48319450206     IErMin= 1 ErrMin= 2.43D-02
 ErrMax= 2.43D-02  0.00D+00 EMaxC= 1.00D-01 BMatC= 2.08D-01 BMatP= 2.08D-01
 IDIUse=3 WtCom= 7.57D-01 WtEn= 2.43D-01
 Coeff-Com:  0.100D+01
 Coeff-En:   0.100D+01
 Coeff:      0.100D+01
 Recover alternate guess density for next cycle.
 RMSDP=1.11D-01 MaxDP=1.14D+01              OVMax= 0.00D+00

 Cycle   2  Pass 1  IDiag  1:
 RMSU=  1.08D-01    CP:  8.04D-01
 E= -2835.32228329903     Delta-E=        0.160911203031 Rises=F Damp=F
 Switch densities from cycles 1 and 2 for lowest energy.
 DIIS: error= 2.36D-02 at cycle   2 NSaved=   2.
 NSaved= 2 IEnMin= 1 EnMin= -2835.48319450206     IErMin= 2 ErrMin= 2.36D-02
 ErrMax= 2.36D-02  0.00D+00 EMaxC= 1.00D+00 BMatC= 8.01D-01 BMatP= 2.08D-01
 IDIUse=1 WtCom= 1.00D+00 WtEn= 0.00D+00
 Coeff-Com:  0.801D+00 0.199D+00
 Coeff:      0.801D+00 0.199D+00
 Gap=     0.251 Goal=   None    Shift=    0.000
 RMSDP=9.88D-02 MaxDP=6.61D+00 DE= 1.61D-01 OVMax= 2.01D-01

 Cycle   3  Pass 1  IDiag  1:
 RMSU=  5.08D-02    CP:  1.09D+00  7.74D-01
 E= -2835.83681090393     Delta-E=       -0.514527604902 Rises=F Damp=F
 DIIS: error= 8.95D-03 at cycle   3 NSaved=   3.
 NSaved= 3 IEnMin= 3 EnMin= -2835.83681090393     IErMin= 3 ErrMin= 8.95D-03
 ErrMax= 8.95D-03  0.00D+00 EMaxC= 1.00D+00 BMatC= 5.48D-02 BMatP= 2.08D-01
 IDIUse=1 WtCom= 1.00D+00 WtEn= 0.00D+00
 Coeff-Com:  0.732D-01 0.162D+00 0.765D+00
 Coeff:      0.732D-01 0.162D+00 0.765D+00
 Gap=     0.216 Goal=   None    Shift=    0.000
 RMSDP=2.55D-02 MaxDP=2.82D+00 DE=-5.15D-01 OVMax= 8.06D-02

 Cycle   4  Pass 1  IDiag  1:
 RMSU=  1.81D-02    CP:  1.08D+00  8.83D-01  7.36D-01
 E= -2835.88786995264     Delta-E=       -0.051059048711 Rises=F Damp=F
 DIIS: error= 4.93D-03 at cycle   4 NSaved=   4.
 NSaved= 4 IEnMin= 4 EnMin= -2835.88786995264     IErMin= 4 ErrMin= 4.93D-03
 ErrMax= 4.93D-03  0.00D+00 EMaxC= 1.00D+00 BMatC= 1.02D-02 BMatP= 5.48D-02
 IDIUse=1 WtCom= 1.00D+00 WtEn= 0.00D+00
 Coeff-Com: -0.189D-01 0.357D-01 0.336D+00 0.647D+00
 Coeff:     -0.189D-01 0.357D-01 0.336D+00 0.647D+00
 Gap=     0.198 Goal=   None    Shift=    0.000
 RMSDP=1.06D-02 MaxDP=1.37D+00 DE=-5.11D-02 OVMax= 3.88D-02

 Cycle   5  Pass 1  IDiag  1:
 RMSU=  4.31D-03    CP:  1.04D+00  8.25D-01  7.26D-01  7.15D-01
 E= -2835.89682166916     Delta-E=       -0.008951716520 Rises=F Damp=F
 DIIS: error= 2.90D-03 at cycle   5 NSaved=   5.
 NSaved= 5 IEnMin= 5 EnMin= -2835.89682166916     IErMin= 5 ErrMin= 2.90D-03
 ErrMax= 2.90D-03  0.00D+00 EMaxC= 1.00D+00 BMatC= 2.48D-03 BMatP= 1.02D-02
 IDIUse=1 WtCom= 1.00D+00 WtEn= 0.00D+00
 Coeff-Com: -0.151D-01 0.293D-02 0.134D+00 0.382D+00 0.496D+00
 Coeff:     -0.151D-01 0.293D-02 0.134D+00 0.382D+00 0.496D+00
 Gap=     0.194 Goal=   None    Shift=    0.000
 RMSDP=2.88D-03 MaxDP=5.24D-01 DE=-8.95D-03 OVMax= 1.67D-02

 Cycle   6  Pass 1  IDiag  1:
 RMSU=  1.16D-03    CP:  1.05D+00  8.31D-01  7.57D-01  7.74D-01  8.46D-01
 E= -2835.89932432813     Delta-E=       -0.002502658964 Rises=F Damp=F
 DIIS: error= 3.98D-04 at cycle   6 NSaved=   6.
 NSaved= 6 IEnMin= 6 EnMin= -2835.89932432813     IErMin= 6 ErrMin= 3.98D-04
 ErrMax= 3.98D-04  0.00D+00 EMaxC= 1.00D+00 BMatC= 5.35D-05 BMatP= 2.48D-03
 IDIUse=1 WtCom= 1.00D+00 WtEn= 0.00D+00
 Coeff-Com: -0.335D-02-0.176D-02 0.143D-01 0.539D-01 0.144D+00 0.793D+00
 Coeff:     -0.335D-02-0.176D-02 0.143D-01 0.539D-01 0.144D+00 0.793D+00
 Gap=     0.194 Goal=   None    Shift=    0.000
 RMSDP=8.79D-04 MaxDP=9.71D-02 DE=-2.50D-03 OVMax= 3.11D-03

 Cycle   7  Pass 1  IDiag  1:
 RMSU=  3.80D-04    CP:  1.05D+00  8.26D-01  7.48D-01  7.73D-01  9.08D-01
                    CP:  1.07D+00
 E= -2835.89937067321     Delta-E=       -0.000046345083 Rises=F Damp=F
 DIIS: error= 2.24D-04 at cycle   7 NSaved=   7.
 NSaved= 7 IEnMin= 7 EnMin= -2835.89937067321     IErMin= 7 ErrMin= 2.24D-04
 ErrMax= 2.24D-04  0.00D+00 EMaxC= 1.00D+00 BMatC= 2.38D-05 BMatP= 5.35D-05
 IDIUse=1 WtCom= 1.00D+00 WtEn= 0.00D+00
 Coeff-Com: -0.246D-03-0.934D-03-0.973D-02-0.202D-01 0.159D-01 0.449D+00
 Coeff-Com:  0.566D+00
 Coeff:     -0.246D-03-0.934D-03-0.973D-02-0.202D-01 0.159D-01 0.449D+00
 Coeff:      0.566D+00
 Gap=     0.194 Goal=   None    Shift=    0.000
 RMSDP=2.13D-04 MaxDP=2.01D-02 DE=-4.63D-05 OVMax= 2.03D-03

 Cycle   8  Pass 1  IDiag  1:
 RMSU=  1.76D-04    CP:  1.05D+00  8.27D-01  7.47D-01  7.74D-01  9.21D-01
                    CP:  1.12D+00  8.64D-01
 E= -2835.89939694071     Delta-E=       -0.000026267506 Rises=F Damp=F
 DIIS: error= 5.67D-05 at cycle   8 NSaved=   8.
 NSaved= 8 IEnMin= 8 EnMin= -2835.89939694071     IErMin= 8 ErrMin= 5.67D-05
 ErrMax= 5.67D-05  0.00D+00 EMaxC= 1.00D+00 BMatC= 1.98D-06 BMatP= 2.38D-05
 IDIUse=1 WtCom= 1.00D+00 WtEn= 0.00D+00
 Coeff-Com:  0.234D-03-0.114D-03-0.717D-02-0.162D-01-0.105D-01 0.102D+00
 Coeff-Com:  0.261D+00 0.670D+00
 Coeff:      0.234D-03-0.114D-03-0.717D-02-0.162D-01-0.105D-01 0.102D+00
 Coeff:      0.261D+00 0.670D+00
 Gap=     0.194 Goal=   None    Shift=    0.000
 RMSDP=1.23D-04 MaxDP=1.65D-02 DE=-2.63D-05 OVMax= 3.63D-04

 Cycle   9  Pass 1  IDiag  1:
 RMSU=  5.42D-05    CP:  1.05D+00  8.26D-01  7.46D-01  7.72D-01  9.27D-01
                    CP:  1.12D+00  9.43D-01  8.70D-01
 E= -2835.89939899349     Delta-E=       -0.000002052775 Rises=F Damp=F
 DIIS: error= 1.81D-05 at cycle   9 NSaved=   9.
 NSaved= 9 IEnMin= 9 EnMin= -2835.89939899349     IErMin= 9 ErrMin= 1.81D-05
 ErrMax= 1.81D-05  0.00D+00 EMaxC= 1.00D+00 BMatC= 1.82D-07 BMatP= 1.98D-06
 IDIUse=1 WtCom= 1.00D+00 WtEn= 0.00D+00
 Coeff-Com:  0.135D-03 0.109D-04-0.188D-02-0.389D-02-0.566D-02-0.111D-01
 Coeff-Com:  0.473D-01 0.271D+00 0.704D+00
 Coeff:      0.135D-03 0.109D-04-0.188D-02-0.389D-02-0.566D-02-0.111D-01
 Coeff:      0.473D-01 0.271D+00 0.704D+00
 Gap=     0.194 Goal=   None    Shift=    0.000
 RMSDP=2.22D-05 MaxDP=3.49D-03 DE=-2.05D-06 OVMax= 2.64D-04

 Cycle  10  Pass 1  IDiag  1:
 RMSU=  1.48D-05    CP:  1.05D+00  8.26D-01  7.46D-01  7.73D-01  9.26D-01
                    CP:  1.12D+00  9.58D-01  9.37D-01  1.02D+00
 E= -2835.89939921406     Delta-E=       -0.000000220573 Rises=F Damp=F
 DIIS: error= 8.04D-06 at cycle  10 NSaved=  10.
 NSaved=10 IEnMin=10 EnMin= -2835.89939921406     IErMin=10 ErrMin= 8.04D-06
 ErrMax= 8.04D-06  0.00D+00 EMaxC= 1.00D+00 BMatC= 4.11D-08 BMatP= 1.82D-07
 IDIUse=1 WtCom= 1.00D+00 WtEn= 0.00D+00
 Coeff-Com:  0.292D-04 0.108D-04 0.251D-03 0.820D-03-0.717D-03-0.205D-01
 Coeff-Com: -0.192D-01 0.422D-02 0.346D+00 0.689D+00
 Coeff:      0.292D-04 0.108D-04 0.251D-03 0.820D-03-0.717D-03-0.205D-01
 Coeff:     -0.192D-01 0.422D-02 0.346D+00 0.689D+00
 Gap=     0.194 Goal=   None    Shift=    0.000
 RMSDP=2.34D-05 MaxDP=2.30D-03 DE=-2.21D-07 OVMax= 7.08D-05

 Cycle  11  Pass 1  IDiag  1:
 RMSU=  1.21D-05    CP:  1.05D+00  8.26D-01  7.46D-01  7.72D-01  9.26D-01
                    CP:  1.11D+00  9.72D-01  9.24D-01  1.19D+00  9.49D-01
 E= -2835.89939926138     Delta-E=       -0.000000047315 Rises=F Damp=F
 DIIS: error= 2.38D-06 at cycle  11 NSaved=  11.
 NSaved=11 IEnMin=11 EnMin= -2835.89939926138     IErMin=11 ErrMin= 2.38D-06
 ErrMax= 2.38D-06  0.00D+00 EMaxC= 1.00D+00 BMatC= 3.51D-09 BMatP= 4.11D-08
 IDIUse=1 WtCom= 1.00D+00 WtEn= 0.00D+00
 Coeff-Com:  0.264D-05 0.449D-05 0.283D-03 0.658D-03 0.274D-03-0.690D-02
 Coeff-Com: -0.126D-01-0.297D-01 0.760D-01 0.262D+00 0.710D+00
 Coeff:      0.264D-05 0.449D-05 0.283D-03 0.658D-03 0.274D-03-0.690D-02
 Coeff:     -0.126D-01-0.297D-01 0.760D-01 0.262D+00 0.710D+00
 Gap=     0.194 Goal=   None    Shift=    0.000
 RMSDP=6.54D-06 MaxDP=1.19D-03 DE=-4.73D-08 OVMax= 3.73D-05

 Cycle  12  Pass 1  IDiag  1:
 RMSU=  2.84D-06    CP:  1.05D+00  8.26D-01  7.46D-01  7.72D-01  9.26D-01
                    CP:  1.11D+00  9.71D-01  9.16D-01  1.23D+00  9.41D-01
                    CP:  9.92D-01
 E= -2835.89939926672     Delta-E=       -0.000000005344 Rises=F Damp=F
 DIIS: error= 1.26D-06 at cycle  12 NSaved=  12.
 NSaved=12 IEnMin=12 EnMin= -2835.89939926672     IErMin=12 ErrMin= 1.26D-06
 ErrMax= 1.26D-06  0.00D+00 EMaxC= 1.00D+00 BMatC= 1.09D-09 BMatP= 3.51D-09
 IDIUse=1 WtCom= 1.00D+00 WtEn= 0.00D+00
 Coeff-Com: -0.473D-05 0.206D-05 0.866D-04 0.153D-03 0.318D-03 0.786D-03
 Coeff-Com: -0.252D-02-0.166D-01-0.296D-01-0.244D-01 0.359D+00 0.713D+00
 Coeff:     -0.473D-05 0.206D-05 0.866D-04 0.153D-03 0.318D-03 0.786D-03
 Coeff:     -0.252D-02-0.166D-01-0.296D-01-0.244D-01 0.359D+00 0.713D+00
 Gap=     0.194 Goal=   None    Shift=    0.000
 RMSDP=2.86D-06 MaxDP=2.70D-04 DE=-5.34D-09 OVMax= 2.31D-05

 Cycle  13  Pass 1  IDiag  1:
 RMSU=  1.41D-06    CP:  1.05D+00  8.26D-01  7.46D-01  7.72D-01  9.26D-01
                    CP:  1.11D+00  9.71D-01  9.18D-01  1.23D+00  9.73D-01
                    CP:  1.03D+00  9.20D-01
 E= -2835.89939926857     Delta-E=       -0.000000001848 Rises=F Damp=F
 DIIS: error= 3.35D-07 at cycle  13 NSaved=  13.
 NSaved=13 IEnMin=13 EnMin= -2835.89939926857     IErMin=13 ErrMin= 3.35D-07
 ErrMax= 3.35D-07  0.00D+00 EMaxC= 1.00D+00 BMatC= 8.22D-11 BMatP= 1.09D-09
 IDIUse=1 WtCom= 1.00D+00 WtEn= 0.00D+00
 Coeff-Com: -0.147D-05-0.426D-06-0.213D-04-0.571D-04 0.698D-04 0.126D-02
 Coeff-Com:  0.132D-02 0.540D-04-0.179D-01-0.535D-01-0.887D-02 0.208D+00
 Coeff-Com:  0.870D+00
 Coeff:     -0.147D-05-0.426D-06-0.213D-04-0.571D-04 0.698D-04 0.126D-02
 Coeff:      0.132D-02 0.540D-04-0.179D-01-0.535D-01-0.887D-02 0.208D+00
 Coeff:      0.870D+00
 Gap=     0.194 Goal=   None    Shift=    0.000
 RMSDP=1.38D-06 MaxDP=2.89D-04 DE=-1.85D-09 OVMax= 8.76D-06

 Cycle  14  Pass 1  IDiag  1:
 RMSU=  3.59D-07    CP:  1.05D+00  8.26D-01  7.46D-01  7.72D-01  9.26D-01
                    CP:  1.11D+00  9.71D-01  9.16D-01  1.24D+00  9.69D-01
                    CP:  1.05D+00  1.05D+00  9.16D-01
 E= -2835.89939926872     Delta-E=       -0.000000000153 Rises=F Damp=F
 DIIS: error= 1.48D-07 at cycle  14 NSaved=  14.
 NSaved=14 IEnMin=14 EnMin= -2835.89939926872     IErMin=14 ErrMin= 1.48D-07
 ErrMax= 1.48D-07  0.00D+00 EMaxC= 1.00D+00 BMatC= 1.22D-11 BMatP= 8.22D-11
 IDIUse=1 WtCom= 1.00D+00 WtEn= 0.00D+00
 Coeff-Com: -0.872D-07-0.551D-06-0.169D-04-0.366D-04 0.219D-05 0.397D-03
 Coeff-Com:  0.780D-03 0.171D-02-0.362D-02-0.200D-01-0.390D-01 0.356D-02
 Coeff-Com:  0.326D+00 0.731D+00
 Coeff:     -0.872D-07-0.551D-06-0.169D-04-0.366D-04 0.219D-05 0.397D-03
 Coeff:      0.780D-03 0.171D-02-0.362D-02-0.200D-01-0.390D-01 0.356D-02
 Coeff:      0.326D+00 0.731D+00
 Gap=     0.194 Goal=   None    Shift=    0.000
 RMSDP=4.01D-07 MaxDP=3.54D-05 DE=-1.53D-10 OVMax= 3.23D-06

 Cycle  15  Pass 1  IDiag  1:
 RMSU=  1.34D-07    CP:  1.05D+00  8.26D-01  7.46D-01  7.72D-01  9.26D-01
                    CP:  1.11D+00  9.72D-01  9.16D-01  1.24D+00  9.64D-01
                    CP:  1.05D+00  1.04D+00  1.02D+00  9.38D-01
 E= -2835.89939926883     Delta-E=       -0.000000000111 Rises=F Damp=F
 DIIS: error= 5.69D-08 at cycle  15 NSaved=  15.
 NSaved=15 IEnMin=15 EnMin= -2835.89939926883     IErMin=15 ErrMin= 5.69D-08
 ErrMax= 5.69D-08  0.00D+00 EMaxC= 1.00D+00 BMatC= 2.23D-12 BMatP= 1.22D-11
 IDIUse=1 WtCom= 1.00D+00 WtEn= 0.00D+00
 Coeff-Com:  0.133D-06-0.178D-06-0.464D-05-0.912D-05-0.780D-05 0.206D-05
 Coeff-Com:  0.148D-03 0.728D-03 0.867D-03-0.147D-02-0.160D-01-0.282D-01
 Coeff-Com:  0.130D-01 0.325D+00 0.706D+00
 Coeff:      0.133D-06-0.178D-06-0.464D-05-0.912D-05-0.780D-05 0.206D-05
 Coeff:      0.148D-03 0.728D-03 0.867D-03-0.147D-02-0.160D-01-0.282D-01
 Coeff:      0.130D-01 0.325D+00 0.706D+00
 Gap=     0.194 Goal=   None    Shift=    0.000
 RMSDP=2.22D-07 MaxDP=4.33D-05 DE=-1.11D-10 OVMax= 7.96D-07

 Cycle  16  Pass 1  IDiag  1:
 RMSU=  6.88D-08    CP:  1.05D+00  8.26D-01  7.46D-01  7.72D-01  9.26D-01
                    CP:  1.11D+00  9.72D-01  9.16D-01  1.24D+00  9.63D-01
                    CP:  1.05D+00  1.05D+00  9.94D-01  1.04D+00  8.97D-01
 E= -2835.89939926882     Delta-E=        0.000000000018 Rises=F Damp=F
 DIIS: error= 1.81D-08 at cycle  16 NSaved=  16.
 NSaved=16 IEnMin=15 EnMin= -2835.89939926883     IErMin=16 ErrMin= 1.81D-08
 ErrMax= 1.81D-08  0.00D+00 EMaxC= 1.00D+00 BMatC= 3.01D-13 BMatP= 2.23D-12
 IDIUse=1 WtCom= 1.00D+00 WtEn= 0.00D+00
 Coeff-Com:  0.657D-07 0.279D-08 0.299D-06 0.852D-06-0.393D-05-0.555D-04
 Coeff-Com: -0.471D-04 0.128D-03 0.951D-03 0.224D-02-0.210D-02-0.123D-01
 Coeff-Com: -0.400D-01 0.509D-01 0.309D+00 0.692D+00
 Coeff:      0.657D-07 0.279D-08 0.299D-06 0.852D-06-0.393D-05-0.555D-04
 Coeff:     -0.471D-04 0.128D-03 0.951D-03 0.224D-02-0.210D-02-0.123D-01
 Coeff:     -0.400D-01 0.509D-01 0.309D+00 0.692D+00
 Gap=     0.194 Goal=   None    Shift=    0.000
 RMSDP=6.13D-08 MaxDP=4.44D-06 DE= 1.82D-11 OVMax= 3.53D-07

 Cycle  17  Pass 1  IDiag  1:
 RMSU=  1.66D-08    CP:  1.05D+00  8.26D-01  7.46D-01  7.72D-01  9.26D-01
                    CP:  1.11D+00  9.72D-01  9.16D-01  1.24D+00  9.64D-01
                    CP:  1.05D+00  1.05D+00  9.91D-01  1.07D+00  9.75D-01
                    CP:  8.82D-01
 E= -2835.89939926877     Delta-E=        0.000000000044 Rises=F Damp=F
 DIIS: error= 8.25D-09 at cycle  17 NSaved=  17.
 NSaved=17 IEnMin=15 EnMin= -2835.89939926883     IErMin=17 ErrMin= 8.25D-09
 ErrMax= 8.25D-09  0.00D+00 EMaxC= 1.00D+00 BMatC= 3.64D-14 BMatP= 3.01D-13
 IDIUse=1 WtCom= 1.00D+00 WtEn= 0.00D+00
 Coeff-Com:  0.112D-07 0.149D-07 0.725D-06 0.140D-05-0.693D-06-0.210D-04
 Coeff-Com: -0.401D-04-0.359D-04 0.232D-03 0.108D-02 0.916D-03-0.105D-02
 Coeff-Com: -0.175D-01-0.186D-01 0.215D-01 0.269D+00 0.745D+00
 Coeff:      0.112D-07 0.149D-07 0.725D-06 0.140D-05-0.693D-06-0.210D-04
 Coeff:     -0.401D-04-0.359D-04 0.232D-03 0.108D-02 0.916D-03-0.105D-02
 Coeff:     -0.175D-01-0.186D-01 0.215D-01 0.269D+00 0.745D+00
 Gap=     0.194 Goal=   None    Shift=    0.000
 RMSDP=2.01D-08 MaxDP=1.34D-06 DE= 4.37D-11 OVMax= 1.12D-07

 Cycle  18  Pass 1  IDiag  1:
 RMSU=  7.88D-09    CP:  1.05D+00  8.26D-01  7.46D-01  7.72D-01  9.26D-01
                    CP:  1.11D+00  9.72D-01  9.16D-01  1.24D+00  9.64D-01
                    CP:  1.05D+00  1.05D+00  9.84D-01  1.08D+00  1.00D+00
                    CP:  1.00D+00  1.13D+00
 E= -2835.89939926861     Delta-E=        0.000000000159 Rises=F Damp=F
 DIIS: error= 2.54D-09 at cycle  18 NSaved=  18.
 NSaved=18 IEnMin=15 EnMin= -2835.89939926883     IErMin=18 ErrMin= 2.54D-09
 ErrMax= 2.54D-09  0.00D+00 EMaxC= 1.00D+00 BMatC= 4.02D-15 BMatP= 3.64D-14
 IDIUse=1 WtCom= 1.00D+00 WtEn= 0.00D+00
 Coeff-Com: -0.291D-08 0.694D-08 0.136D-06 0.168D-06 0.976D-07 0.185D-05
 Coeff-Com: -0.471D-05-0.191D-04-0.700D-04 0.322D-04 0.512D-03 0.152D-02
 Coeff-Com: -0.155D-03-0.112D-01-0.352D-01-0.129D-01 0.230D+00 0.828D+00
 Coeff:     -0.291D-08 0.694D-08 0.136D-06 0.168D-06 0.976D-07 0.185D-05
 Coeff:     -0.471D-05-0.191D-04-0.700D-04 0.322D-04 0.512D-03 0.152D-02
 Coeff:     -0.155D-03-0.112D-01-0.352D-01-0.129D-01 0.230D+00 0.828D+00
 Gap=     0.194 Goal=   None    Shift=    0.000
 RMSDP=9.37D-09 MaxDP=1.78D-06 DE= 1.59D-10 OVMax= 4.80D-08

 Cycle  19  Pass 1  IDiag  1:
 RMSU=  1.99D-09    CP:  1.05D+00  8.26D-01  7.46D-01  7.72D-01  9.26D-01
                    CP:  1.11D+00  9.72D-01  9.16D-01  1.24D+00  9.64D-01
                    CP:  1.05D+00  1.05D+00  9.84D-01  1.08D+00  1.01D+00
                    CP:  1.02D+00  1.26D+00  1.19D+00
 E= -2835.89939926858     Delta-E=        0.000000000035 Rises=F Damp=F
 DIIS: error= 8.02D-10 at cycle  19 NSaved=  19.
 NSaved=19 IEnMin=15 EnMin= -2835.89939926883     IErMin=19 ErrMin= 8.02D-10
 ErrMax= 8.02D-10  0.00D+00 EMaxC= 1.00D+00 BMatC= 5.30D-16 BMatP= 4.02D-15
 IDIUse=1 WtCom= 1.00D+00 WtEn= 0.00D+00
 Large coefficients: NSaved= 19 BigCof=    0.00 CofMax=   10.00 Det=-2.67D-15
 Inversion failed.  Reducing to 18 matrices.
 Large coefficients: NSaved= 18 BigCof=    0.00 CofMax=   10.00 Det=-2.68D-15
 Inversion failed.  Reducing to 17 matrices.
 Large coefficients: NSaved= 17 BigCof=    0.00 CofMax=   10.00 Det=-2.68D-15
 Inversion failed.  Reducing to 16 matrices.
 Large coefficients: NSaved= 16 BigCof=    0.00 CofMax=   10.00 Det=-2.68D-15
 Inversion failed.  Reducing to 15 matrices.
 Coeff-Com:  0.127D-06 0.228D-05 0.157D-05-0.519D-05-0.498D-04-0.824D-04
 Coeff-Com:  0.899D-04 0.586D-03 0.155D-02-0.141D-02-0.137D-01-0.390D-01
 Coeff-Com: -0.170D-01 0.269D+00 0.800D+00
 Coeff:      0.127D-06 0.228D-05 0.157D-05-0.519D-05-0.498D-04-0.824D-04
 Coeff:      0.899D-04 0.586D-03 0.155D-02-0.141D-02-0.137D-01-0.390D-01
 Coeff:     -0.170D-01 0.269D+00 0.800D+00
 Gap=     0.194 Goal=   None    Shift=    0.000
 RMSDP=4.23D-09 MaxDP=3.47D-07 DE= 3.55D-11 OVMax= 2.01D-08

 SCF Done:  E(RM062X) =  -2835.89939927     A.U. after   19 cycles
            NFock= 19  Conv=0.42D-08     -V/T= 2.0024
 KE= 2.829034672809D+03 PE=-1.035575032173D+04 EE= 2.880571484737D+03
 Leave Link  502 at Mon Apr  4 21:39:09 2022, MaxMem=  1879048192 cpu:            2334.7 elap:             334.4
 (Enter /gpfs/software/gaussian16/sse4/tar/g16/l701.exe)
 ... and contract with generalized density number  0.
 Compute integral first derivatives.
 Leave Link  701 at Mon Apr  4 21:39:09 2022, MaxMem=  1879048192 cpu:               1.3 elap:               0.2
 (Enter /gpfs/software/gaussian16/sse4/tar/g16/l702.exe)
 L702 exits ... SP integral derivatives will be done elsewhere.
 Leave Link  702 at Mon Apr  4 21:39:10 2022, MaxMem=  1879048192 cpu:               0.1 elap:               0.0
 (Enter /gpfs/software/gaussian16/sse4/tar/g16/l703.exe)
 Integral derivatives from FoFJK, PRISM(SPDF).
 Compute integral first derivatives, UseDBF=F ICtDFT=           0.
 Calling FoFJK, ICntrl=      2127 FMM=F ISym2X=0 I1Cent= 0 IOpClX= 0 NMat=1 NMatS=1 NMatT=0.
 FoFJK:  IHMeth= 1 ICntrl=    2127 DoSepK=F KAlg= 0 I1Cent=           0 FoldK=F
 IRaf=         0 NMat=       1 IRICut=       1 DoRegI=T DoRafI=F ISym2E= 0 IDoP0=0 IntGTp=1.
 FoFCou: FMM=F IPFlag=           0 FMFlag=      100000 FMFlg1=         800
         NFxFlg=           0 DoJE=F BraDBF=F KetDBF=F FulRan=T
         wScrn=  0.000000 ICntrl=      2127 IOpCl=  0 I1Cent=           0 NGrid=           0
         NMat0=    1 NMatS0=      1 NMatT0=    0 NMatD0=    1 NMtDS0=    0 NMtDT0=    0
 Symmetry not used in FoFCou.
 Leave Link  703 at Mon Apr  4 21:39:49 2022, MaxMem=  1879048192 cpu:             272.3 elap:              39.0
 (Enter /gpfs/software/gaussian16/sse4/tar/g16/l716.exe)
 Dipole        = 3.76538079D+00 3.26153711D-01 1.15134886D-01
 ***** Axes restored to original set *****
 -------------------------------------------------------------------
 Center     Atomic                   Forces (Hartrees/Bohr)
 Number     Number              X              Y              Z
 -------------------------------------------------------------------
      1        6           0.000424858    0.001443428   -0.001004883
      2        6           0.003049489   -0.001765267    0.000042802
      3        6          -0.004076190   -0.001357364    0.003207065
      4        6          -0.004729892    0.002995197   -0.000645639
      5        6           0.005601047   -0.003702484    0.001307573
      6        6          -0.005544900    0.003029069   -0.002203213
      7       17           0.002682548    0.001777164   -0.001112400
      8        1          -0.000302571   -0.000902823   -0.001716090
      9       17           0.001238718   -0.001794893    0.001376819
     10        8           0.000978857   -0.000642974   -0.000378100
     11       17           0.000450001    0.000571917   -0.000956074
     12        6           0.005970557    0.000864778   -0.000682075
     13        6          -0.002647538    0.000666394   -0.000652248
     14        6           0.001558123   -0.001394345    0.000708791
     15        6          -0.001772254   -0.000266582    0.001929305
     16        6           0.000832881   -0.000796294   -0.001088268
     17        6          -0.000678992    0.000366701    0.000033452
     18       17          -0.000475106    0.000076187    0.000441649
     19       17          -0.000611801    0.000658895   -0.000464252
     20        1          -0.000283941    0.000045279    0.000310929
     21        1          -0.000327695    0.001452671    0.001481675
     22        1          -0.001336200   -0.001324653    0.000063182
 -------------------------------------------------------------------
 Cartesian Forces:  Max     0.005970557 RMS     0.001992624
 Leave Link  716 at Mon Apr  4 21:39:49 2022, MaxMem=  1879048192 cpu:               0.1 elap:               0.0
 (Enter /gpfs/software/gaussian16/sse4/tar/g16/l103.exe)

 GradGradGradGradGradGradGradGradGradGradGradGradGradGradGradGradGradGrad
 Berny optimization.
 Using GEDIIS/GDIIS optimizer.
 FormGI is forming the generalized inverse of G from B-inverse, IUseBI=4.
 GSVD:  received Info=                   1 from GESDD.
 Internal  Forces:  Max     0.005059078 RMS     0.001523074
 Search for a local minimum.
 Step number   6 out of a maximum of  121
 All quantities printed in internal units (Hartrees-Bohrs-Radians)
 RMS Force = .15231D-02 SwitMx=.10000D-02 MixMth= 1
 Mixed Optimization -- RFO/linear search
 Update second derivatives using D2CorX and points    3    2    4    5    6
 DE= -2.41D-03 DEPred=-3.98D-04 R= 6.06D+00
 TightC=F SS=  1.41D+00  RLast= 4.73D-01 DXNew= 6.8852D-01 1.4191D+00
 Trust test= 6.06D+00 RLast= 4.73D-01 DXMaxT set to 6.89D-01
 ITU=  1  1  1 -1  1  0
 Use linear search instead of GDIIS.
     Eigenvalues ---   -0.05770   0.00073   0.01025   0.01050   0.01070
     Eigenvalues ---    0.01351   0.01401   0.01484   0.01652   0.01892
     Eigenvalues ---    0.01931   0.01954   0.01966   0.02013   0.02087
     Eigenvalues ---    0.02134   0.02139   0.02193   0.02204   0.02264
     Eigenvalues ---    0.13770   0.16003   0.16041   0.16158   0.20126
     Eigenvalues ---    0.22400   0.23594   0.24368   0.24680   0.24988
     Eigenvalues ---    0.24999   0.25000   0.25000   0.25000   0.25317
     Eigenvalues ---    0.25506   0.27751   0.29541   0.30957   0.31164
     Eigenvalues ---    0.31450   0.32506   0.33306   0.33702   0.34988
     Eigenvalues ---    0.35073   0.35717   0.36126   0.36355   0.38289
     Eigenvalues ---    0.40118   0.40860   0.43726   0.44645   0.46489
     Eigenvalues ---    0.46938   0.47580   0.53153   0.93334   1.17244
 Eigenvalue     1 is  -5.77D-02 should be greater than     0.000000 Eigenvector:
                          A8        R10       D27       A16       D25
   1                   -0.30028   0.27641  -0.25755  -0.24329  -0.24281
                          D28       D26       R12       A9        A21
   1                   -0.24069  -0.22595   0.22334   0.22024  -0.20857
 RFO step:  Lambda=-6.10418956D-02 EMin=-5.76959810D-02
 I=     1 Eig=   -5.77D-02 Dot1= -8.57D-03
 I=     1 Stepn= -6.00D-01 RXN=   6.00D-01 EDone=F
 Mixed    1 eigenvectors in step.  Raw Step.Grad=  8.57D-03.
 RFO eigenvector is Hessian eigenvector with negative curvature.
 Taking step of  6.00D-01 in eigenvector direction(s).  Step.Grad=  1.03D-03.
 Skip linear search -- no minimum in search direction.
 Iteration  1 RMS(Cart)=  0.19064681 RMS(Int)=  0.00815563
 Iteration  2 RMS(Cart)=  0.01129419 RMS(Int)=  0.00106796
 Iteration  3 RMS(Cart)=  0.00005146 RMS(Int)=  0.00106753
 Iteration  4 RMS(Cart)=  0.00000010 RMS(Int)=  0.00106753
 ITry= 1 IFail=0 DXMaxC= 6.98D-01 DCOld= 1.00D+10 DXMaxT= 6.89D-01 DXLimC= 3.00D+00 Rises=F
 Variable       Old X    -DE/DX   Delta X   Delta X   Delta X     New X
                                 (Linear)    (Quad)   (Total)
    R1        2.74464   0.00150   0.00000   0.07873   0.07811   2.82274
    R2        2.73061  -0.00044   0.00000   0.01304   0.01187   2.74248
    R3        2.33091  -0.00118   0.00000  -0.02172  -0.02172   2.30919
    R4        2.62759  -0.00391   0.00000  -0.09129  -0.09076   2.53683
    R5        3.29490  -0.00120   0.00000  -0.02898  -0.02898   3.26592
    R6        2.68064  -0.00131   0.00000  -0.01827  -0.01710   2.66353
    R7        3.32777  -0.00057   0.00000  -0.01790  -0.01790   3.30987
    R8        2.57153   0.00236   0.00000   0.09873   0.09827   2.66980
    R9        3.32300  -0.00258   0.00000  -0.08642  -0.08642   3.23659
   R10        2.68840  -0.00457   0.00000  -0.16585  -0.16517   2.52324
   R11        2.03785   0.00094   0.00000   0.04944   0.04944   2.08729
   R12        2.78914  -0.00065   0.00000  -0.13401  -0.13401   2.65513
   R13        2.66443  -0.00198   0.00000  -0.04863  -0.04786   2.61658
   R14        2.68075  -0.00305   0.00000  -0.10054  -0.09995   2.58080
   R15        2.62331   0.00007   0.00000   0.01810   0.01829   2.64161
   R16        2.02894   0.00134   0.00000   0.03446   0.03446   2.06340
   R17        2.62077   0.00039   0.00000   0.01169   0.01111   2.63188
   R18        3.30340  -0.00098   0.00000  -0.03515  -0.03515   3.26825
   R19        2.60974   0.00043   0.00000   0.02052   0.02033   2.63006
   R20        2.03773   0.00088   0.00000   0.05379   0.05379   2.09152
   R21        2.62622   0.00036   0.00000   0.01926   0.01849   2.64471
   R22        2.04753  -0.00029   0.00000  -0.00465  -0.00465   2.04288
   R23        3.29128  -0.00062   0.00000  -0.02912  -0.02912   3.26216
    A1        1.92856   0.00122   0.00000   0.06494   0.06303   1.99159
    A2        2.17398  -0.00082   0.00000  -0.02861  -0.02768   2.14630
    A3        2.18064  -0.00041   0.00000  -0.03628  -0.03534   2.14530
    A4        2.17306  -0.00087   0.00000  -0.04038  -0.04037   2.13269
    A5        1.98817   0.00029   0.00000   0.00402   0.00397   1.99215
    A6        2.12194   0.00059   0.00000   0.03633   0.03633   2.15827
    A7        2.14471  -0.00059   0.00000  -0.04904  -0.04762   2.09709
    A8        2.00819   0.00506   0.00000   0.18017   0.17844   2.18663
    A9        2.13009  -0.00450   0.00000  -0.13214  -0.13312   1.99696
   A10        2.17505  -0.00147   0.00000  -0.06825  -0.06986   2.10519
   A11        2.03271   0.00067   0.00000   0.04451   0.04530   2.07801
   A12        2.07541   0.00080   0.00000   0.02371   0.02451   2.09992
   A13        2.16938  -0.00149   0.00000  -0.05326  -0.05314   2.11624
   A14        2.02626   0.00079   0.00000   0.03657   0.03619   2.06246
   A15        2.08748   0.00069   0.00000   0.01633   0.01603   2.10351
   A16        1.97560   0.00320   0.00000   0.14598   0.14788   2.12348
   A17        2.24900  -0.00441   0.00000  -0.05768  -0.05863   2.19037
   A18        2.05858   0.00121   0.00000  -0.08833  -0.08932   1.96925
   A19        2.18858  -0.00284   0.00000  -0.00828  -0.00899   2.17959
   A20        2.09990  -0.00014   0.00000  -0.11690  -0.11761   1.98230
   A21        1.99469   0.00297   0.00000   0.12514   0.12652   2.12122
   A22        2.13767  -0.00092   0.00000  -0.05130  -0.05036   2.08731
   A23        2.11481  -0.00003   0.00000   0.02197   0.02138   2.13619
   A24        2.03068   0.00095   0.00000   0.02915   0.02854   2.05922
   A25        2.12230  -0.00106   0.00000  -0.03660  -0.03698   2.08532
   A26        2.05989   0.00053   0.00000   0.01473   0.01490   2.07478
   A27        2.10100   0.00053   0.00000   0.02187   0.02203   2.12303
   A28        2.14923  -0.00139   0.00000  -0.06419  -0.06385   2.08538
   A29        2.10750  -0.00015   0.00000  -0.01240  -0.01271   2.09479
   A30        2.02641   0.00154   0.00000   0.07636   0.07600   2.10241
   A31        2.11157  -0.00047   0.00000  -0.01350  -0.01445   2.09712
   A32        2.09695  -0.00006   0.00000  -0.01875  -0.01830   2.07865
   A33        2.07466   0.00052   0.00000   0.03222   0.03266   2.10732
   A34        2.05090   0.00087   0.00000   0.04045   0.03911   2.09001
   A35        2.14011  -0.00063   0.00000  -0.02277  -0.02211   2.11800
   A36        2.09217  -0.00024   0.00000  -0.01768  -0.01701   2.07516
    D1       -0.00580  -0.00009   0.00000  -0.00274  -0.00357  -0.00937
    D2        3.13180  -0.00030   0.00000  -0.01052  -0.01219   3.11962
    D3        3.14103  -0.00027   0.00000  -0.01171  -0.01175   3.12928
    D4       -0.00455  -0.00048   0.00000  -0.01949  -0.02037  -0.02492
    D5        0.00412  -0.00016   0.00000  -0.00634  -0.00587  -0.00174
    D6        3.14079  -0.00034   0.00000  -0.01272  -0.01244   3.12835
    D7        3.14045   0.00002   0.00000   0.00270   0.00234  -3.14039
    D8       -0.00607  -0.00016   0.00000  -0.00368  -0.00424  -0.01030
    D9        0.00344   0.00029   0.00000   0.01076   0.01073   0.01418
   D10        3.12383  -0.00125   0.00000  -0.04387  -0.04838   3.07545
   D11       -3.13387   0.00052   0.00000   0.01920   0.02028  -3.11359
   D12       -0.01349  -0.00103   0.00000  -0.03543  -0.03883  -0.05232
   D13        0.00118  -0.00023   0.00000  -0.00909  -0.00878  -0.00760
   D14       -3.13547  -0.00006   0.00000  -0.00005   0.00128  -3.13420
   D15       -3.11775   0.00131   0.00000   0.04551   0.04055  -3.07720
   D16        0.02879   0.00148   0.00000   0.05455   0.05060   0.07939
   D17        0.00004   0.00021   0.00000   0.00778   0.00804   0.00808
   D18        3.12911  -0.00075   0.00000  -0.02599  -0.02678   3.10232
   D19       -3.13651   0.00040   0.00000   0.01426   0.01465  -3.12186
   D20       -0.00745  -0.00056   0.00000  -0.01951  -0.02017  -0.02762
   D21       -0.00289  -0.00001   0.00000   0.00022  -0.00079  -0.00368
   D22        3.13435  -0.00018   0.00000  -0.00775  -0.00968   3.12467
   D23       -3.13154   0.00098   0.00000   0.03499   0.03473  -3.09681
   D24        0.00570   0.00081   0.00000   0.02702   0.02584   0.03154
   D25        0.26725   0.00375   0.00000   0.14568   0.14541   0.41266
   D26       -2.87852   0.00342   0.00000   0.13557   0.13598  -2.74254
   D27       -2.86921   0.00393   0.00000   0.15453   0.15412  -2.71509
   D28        0.26821   0.00360   0.00000   0.14442   0.14468   0.41289
   D29        3.13877  -0.00032   0.00000  -0.01077  -0.01137   3.12739
   D30        0.00593   0.00040   0.00000   0.01423   0.01374   0.01967
   D31        0.00113  -0.00000   0.00000  -0.00070  -0.00069   0.00044
   D32       -3.13171   0.00072   0.00000   0.02430   0.02442  -3.10729
   D33       -3.13933   0.00032   0.00000   0.01046   0.01050  -3.12883
   D34        0.01273   0.00107   0.00000   0.03755   0.03698   0.04971
   D35       -0.00147   0.00001   0.00000   0.00118   0.00113  -0.00033
   D36       -3.13259   0.00077   0.00000   0.02827   0.02761  -3.10498
   D37       -0.00018   0.00003   0.00000   0.00094   0.00087   0.00069
   D38       -3.14071   0.00031   0.00000   0.01036   0.01033  -3.13038
   D39        3.13305  -0.00067   0.00000  -0.02294  -0.02315   3.10990
   D40       -0.00747  -0.00039   0.00000  -0.01352  -0.01370  -0.02117
   D41       -0.00052  -0.00005   0.00000  -0.00139  -0.00138  -0.00190
   D42        3.14011  -0.00011   0.00000  -0.00403  -0.00408   3.13603
   D43        3.13998  -0.00034   0.00000  -0.01104  -0.01111   3.12887
   D44       -0.00258  -0.00041   0.00000  -0.01367  -0.01380  -0.01639
   D45        0.00086  -0.00004   0.00000  -0.00188  -0.00175  -0.00089
   D46       -3.13798   0.00027   0.00000   0.00920   0.00929  -3.12869
   D47        3.13243  -0.00077   0.00000  -0.02825  -0.02884   3.10359
   D48       -0.00640  -0.00046   0.00000  -0.01717  -0.01780  -0.02420
   D49        0.00019   0.00006   0.00000   0.00184   0.00182   0.00201
   D50       -3.14046   0.00012   0.00000   0.00440   0.00446  -3.13600
   D51        3.13906  -0.00025   0.00000  -0.00918  -0.00949   3.12958
   D52       -0.00159  -0.00019   0.00000  -0.00662  -0.00685  -0.00844
         Item               Value     Threshold  Converged?
 Maximum Force            0.005059     0.000450     NO 
 RMS     Force            0.001523     0.000300     NO 
 Maximum Displacement     0.697593     0.001800     NO 
 RMS     Displacement     0.193627     0.001200     NO 
 Predicted change in Energy=-1.892520D-02
 Lowest energy point so far.  Saving SCF results.
 GradGradGradGradGradGradGradGradGradGradGradGradGradGradGradGradGradGrad

 Leave Link  103 at Mon Apr  4 21:39:49 2022, MaxMem=  1879048192 cpu:               0.2 elap:               0.1
 (Enter /gpfs/software/gaussian16/sse4/tar/g16/l202.exe)
                          Input orientation:                          
 ---------------------------------------------------------------------
 Center     Atomic      Atomic             Coordinates (Angstroms)
 Number     Number       Type             X           Y           Z
 ---------------------------------------------------------------------
      1          6           0       -7.939097   -1.511749    6.548906
      2          6           0       -7.087200   -2.432336    7.360095
      3          6           0       -5.850940   -2.787462    6.975822
      4          6           0       -7.306638   -1.036774    5.332127
      5          6           0       -5.995477   -1.442456    4.997046
      6          6           0       -5.307085   -2.276694    5.780006
      7         17           0       -4.749184   -3.782395    7.905351
      8          1           0       -5.567387   -1.086784    4.042974
      9         17           0       -8.178719    0.011477    4.295750
     10          8           0       -9.070603   -1.189066    6.878734
     11         17           0       -7.826426   -2.971306    8.826349
     12          6           0       -4.033651   -2.578353    5.268644
     13          6           0       -3.312196   -3.722534    5.564550
     14          6           0       -2.058451   -3.919002    4.978383
     15          6           0       -3.549923   -1.630182    4.413004
     16          6           0       -2.303125   -1.812851    3.822113
     17          6           0       -1.552283   -2.959551    4.104918
     18         17           0       -0.006360   -3.149052    3.360479
     19         17           0       -1.180676   -5.362626    5.347939
     20          1           0       -1.920975   -1.052689    3.155201
     21          1           0       -4.132179   -0.708711    4.221067
     22          1           0       -3.698663   -4.504164    6.221779
 ---------------------------------------------------------------------
                    Distance matrix (angstroms):
                    1          2          3          4          5
     1  C    0.000000
     2  C    1.493732   0.000000
     3  C    2.483969   1.342431   0.000000
     4  C    1.451260   2.471518   2.808149   0.000000
     5  C    2.488117   2.784910   2.396974   1.412799   0.000000
     6  C    2.846723   2.385313   1.409481   2.395039   1.335239
     7  Cl   4.143829   2.754321   1.751508   4.549779   3.935327
     8  H    3.476392   3.888912   3.402103   2.165505   1.104544
     9  Cl   2.730266   4.068642   4.520554   1.712727   2.715195
    10  O    1.221973   2.389835   3.595904   2.350906   3.614049
    11  Cl   2.707351   1.728249   2.713079   4.027677   4.511465
    12  C    4.246082   3.704004   2.502143   3.618416   2.283153
    13  C    5.221565   4.374843   3.051437   4.819014   3.566625
    14  C    6.545487   5.759431   4.433183   5.997986   4.651215
    15  C    4.882719   4.673449   3.633457   3.912778   2.521326
    16  C    6.268192   5.982345   4.845899   5.283709   3.892445
    17  C    6.990035   6.442782   5.172055   6.189969   4.779063
    18  Cl   8.704892   8.163879   6.881902   7.851318   6.438972
    19  Cl   7.870694   6.893649   5.576095   7.499377   6.218776
    20  H    6.924287   6.802532   5.749018   5.809013   4.488416
    21  H    4.533908   4.642901   3.855388   3.379241   2.147651
    22  H    5.200272   4.131636   2.854459   5.082495   4.018629
                    6          7          8          9         10
     6  C    0.000000
     7  Cl   2.663735   0.000000
     8  H    2.121538   4.780558   0.000000
     9  Cl   3.960433   6.259744   2.844139   0.000000
    10  O    4.068686   5.143341   4.508272   2.984723   0.000000
    11  Cl   4.013698   3.312932   5.615636   5.435756   2.918486
    12  C    1.405035   2.985621   2.465642   4.983505   5.467484
    13  C    2.473147   2.747339   3.787910   6.263844   6.426880
    14  C    3.727385   3.978172   4.605332   7.305637   7.761066
    15  C    2.318251   4.273960   2.121878   4.912693   6.062369
    16  C    3.615559   5.151227   3.351322   6.170503   7.451899
    17  C    4.167823   5.033939   4.430819   7.264508   8.206936
    18  Cl   5.891758   6.599347   5.970241   8.811988   9.918678
    19  Cl   5.170775   4.666020   6.263305   8.885983   9.056096
    20  H    4.455730   6.165549   3.753082   6.449237   8.062287
    21  H    2.503849   4.837579   1.494817   4.110807   5.628673
    22  H    2.782769   2.111625   4.462937   6.646164   6.346589
                   11         12         13         14         15
    11  Cl   0.000000
    12  C    5.215057   0.000000
    13  C    5.619783   1.384633   0.000000
    14  C    6.998179   2.404789   1.397879   0.000000
    15  C    6.290048   1.365701   2.400105   2.789773   0.000000
    16  C    7.542629   2.381841   2.775103   2.415098   1.391770
    17  C    7.852192   2.767085   2.410386   1.392728   2.419236
    18  Cl   9.542577   4.492869   4.014395   2.724246   3.996451
    19  Cl   7.872976   3.987221   2.698184   1.729483   4.518691
    20  H    8.409362   3.355249   3.855973   3.399800   2.137531
    21  H    6.322612   2.145386   3.400065   3.896131   1.106784
    22  H    5.115844   2.174726   1.091903   2.139800   3.399053
                   16         17         18         19         20
    16  C    0.000000
    17  C    1.399523   0.000000
    18  Cl   2.696975   1.726262   0.000000
    19  Cl   4.023548   2.730927   3.198270   0.000000
    20  H    1.081045   2.161948   2.846512   4.892004   0.000000
    21  H    2.173414   3.425731   4.870140   5.624956   2.478672
    22  H    3.866405   3.387311   4.863793   2.800146   4.947399
                   21         22
    21  H    0.000000
    22  H    4.312336   0.000000
 Stoichiometry    C12H4Cl5O(1-)
 Framework group  C1[X(C12H4Cl5O)]
 Deg. of freedom    60
 Full point group                 C1      NOp   1
 RotChk:  IX=2 Diff= 5.72D-02
 Largest Abelian subgroup         C1      NOp   1
 Largest concise Abelian subgroup C1      NOp   1
                         Standard orientation:                         
 ---------------------------------------------------------------------
 Center     Atomic      Atomic             Coordinates (Angstroms)
 Number     Number       Type             X           Y           Z
 ---------------------------------------------------------------------
      1          6           0       -3.486541    0.286368   -0.080987
      2          6           0       -2.702255   -0.976660    0.063548
      3          6           0       -1.360647   -0.984151    0.109946
      4          6           0       -2.671783    1.485200   -0.152595
      5          6           0       -1.263051    1.402974   -0.083954
      6          6           0       -0.642962    0.226841    0.038788
      7         17           0       -0.365230   -2.401459    0.371026
      8          1           0       -0.680900    2.336683   -0.180421
      9         17           0       -3.441085    3.004034   -0.339014
     10          8           0       -4.707012    0.308609   -0.137315
     11         17           0       -3.672844   -2.401595    0.183391
     12          6           0        0.756451    0.348850    0.068437
     13          6           0        1.646142   -0.650188   -0.288750
     14          6           0        3.020803   -0.402601   -0.233294
     15          6           0        1.189068    1.578478    0.475865
     16          6           0        2.554947    1.838893    0.535718
     17          6           0        3.476064    0.846487    0.181685
     18         17           0        5.162711    1.201902    0.275938
     19         17           0        4.115048   -1.658102   -0.699615
     20          1           0        2.890738    2.810362    0.870604
     21          1           0        0.457063    2.347379    0.788806
     22          1           0        1.315578   -1.627517   -0.646254
 ---------------------------------------------------------------------
 Rotational constants (GHZ):           0.4629110           0.1413505           0.1102131
 Leave Link  202 at Mon Apr  4 21:39:49 2022, MaxMem=  1879048192 cpu:               0.1 elap:               0.0
 (Enter /gpfs/software/gaussian16/sse4/tar/g16/l301.exe)
 Standard basis: 6-311+G(d,p) (5D, 7F)
 Ernie: Thresh=  0.10000D-02 Tol=  0.10000D-05 Strict=F.
 There are   478 symmetry adapted cartesian basis functions of A   symmetry.
 There are   460 symmetry adapted basis functions of A   symmetry.
   460 basis functions,   765 primitive gaussians,   478 cartesian basis functions
    85 alpha electrons       85 beta electrons
       nuclear repulsion energy      1844.4723694719 Hartrees.
 IExCor= 4336 DFT=T Ex+Corr=M062X ExCW=0 ScaHFX=  0.540000
 ScaDFX=  1.000000  1.000000  1.000000  1.000000 ScalE2=  1.000000  1.000000
 IRadAn=      5 IRanWt=     -1 IRanGd=            0 ICorTp=0 IEmpDi=  4
 NAtoms=   22 NActive=   22 NUniq=   22 SFac= 1.00D+00 NAtFMM=   60 NAOKFM=F Big=F
 Integral buffers will be    131072 words long.
 Raffenetti 2 integral format.
 Two-electron integral symmetry is turned on.
 Leave Link  301 at Mon Apr  4 21:39:49 2022, MaxMem=  1879048192 cpu:               0.4 elap:               0.1
 (Enter /gpfs/software/gaussian16/sse4/tar/g16/l302.exe)
 NPDir=0 NMtPBC=     1 NCelOv=     1 NCel=       1 NClECP=     1 NCelD=      1
         NCelK=      1 NCelE2=     1 NClLst=     1 CellRange=     0.0.
 One-electron integrals computed using PRISM.
 One-electron integral symmetry used in STVInt
 NBasis=   460 RedAO= T EigKep=  1.07D-06  NBF=   460
 NBsUse=   455 1.00D-06 EigRej=  7.35D-07 NBFU=   455
 Precomputing XC quadrature grid using
 IXCGrd= 4 IRadAn=           5 IRanWt=          -1 IRanGd=           0 AccXCQ= 0.00D+00.
 Generated NRdTot=       0 NPtTot=           0 NUsed=           0 NTot=          32
 NSgBfM=   467   467   467   467   467 MxSgAt=    22 MxSgA2=    22.
 Leave Link  302 at Mon Apr  4 21:39:49 2022, MaxMem=  1879048192 cpu:               3.3 elap:               0.5
 (Enter /gpfs/software/gaussian16/sse4/tar/g16/l303.exe)
 DipDrv:  MaxL=1.
 Leave Link  303 at Mon Apr  4 21:39:49 2022, MaxMem=  1879048192 cpu:               0.4 elap:               0.1
 (Enter /gpfs/software/gaussian16/sse4/tar/g16/l401.exe)
 Initial guess from the checkpoint file:  "checkpoint.chk"
 B after Tr=     0.000000    0.000000    0.000000
         Rot=    0.999984   -0.001775    0.000603   -0.005277 Ang=  -0.64 deg.
 Guess basis will be translated and rotated to current coordinates.
 JPrj=2 DoOrth=T DoCkMO=T.
 Generating alternative initial guess.
 ExpMin= 4.38D-02 ExpMax= 1.06D+05 ExpMxC= 3.62D+03 IAcc=2 IRadAn=         4 AccDes= 0.00D+00
 Harris functional with IExCor= 1009 and IRadAn=       4 diagonalized for initial guess.
 HarFok:  IExCor= 1009 AccDes= 0.00D+00 IRadAn=         4 IDoV= 1 UseB2=F ITyADJ=14
 ICtDFT=  3500011 ScaDFX=  1.000000  1.000000  1.000000  1.000000
 FoFCou: FMM=F IPFlag=           0 FMFlag=      100000 FMFlg1=           0
         NFxFlg=           0 DoJE=T BraDBF=F KetDBF=T FulRan=T
         wScrn=  0.000000 ICntrl=       500 IOpCl=  0 I1Cent=   200000004 NGrid=           0
         NMat0=    1 NMatS0=      1 NMatT0=    0 NMatD0=    1 NMtDS0=    0 NMtDT0=    0
 Petite list used in FoFCou.
 Harris En= -2834.53139221081    
 Leave Link  401 at Mon Apr  4 21:39:51 2022, MaxMem=  1879048192 cpu:              13.9 elap:               2.0
 (Enter /gpfs/software/gaussian16/sse4/tar/g16/l502.exe)
 Integral symmetry usage will be decided dynamically.
 Closed shell SCF:
 Using DIIS extrapolation, IDIIS=  1040.
 NGot=  1879048192 LenX=  1878583581 LenY=  1878354619
 Requested convergence on RMS density matrix=1.00D-08 within 128 cycles.
 Requested convergence on MAX density matrix=1.00D-06.
 Requested convergence on             energy=1.00D-06.
 No special actions if energy rises.
 Fock matrices will be formed incrementally for  20 cycles.

 Cycle   1  Pass 1  IDiag  1:
 FoFJK:  IHMeth= 1 ICntrl=       0 DoSepK=F KAlg= 0 I1Cent=           0 FoldK=F
 IRaf= 780000000 NMat=       1 IRICut=       1 DoRegI=T DoRafI=F ISym2E= 0 IDoP0=0 IntGTp=1.
 FoFCou: FMM=F IPFlag=           0 FMFlag=      100000 FMFlg1=           0
         NFxFlg=           0 DoJE=F BraDBF=F KetDBF=F FulRan=T
         wScrn=  0.000000 ICntrl=         0 IOpCl=  0 I1Cent=           0 NGrid=           0
         NMat0=    1 NMatS0=      1 NMatT0=    0 NMatD0=    1 NMtDS0=    0 NMtDT0=    0
 Symmetry not used in FoFCou.
 E= -2835.52205680007    
 DIIS: error= 1.31D-02 at cycle   1 NSaved=   1.
 NSaved= 1 IEnMin= 1 EnMin= -2835.52205680007     IErMin= 1 ErrMin= 1.31D-02
 ErrMax= 1.31D-02  0.00D+00 EMaxC= 1.00D-01 BMatC= 1.75D-01 BMatP= 1.75D-01
 IDIUse=3 WtCom= 8.69D-01 WtEn= 1.31D-01
 Coeff-Com:  0.100D+01
 Coeff-En:   0.100D+01
 Coeff:      0.100D+01
 Recover alternate guess density for next cycle.
 RMSDP=6.90D-02 MaxDP=1.17D+01              OVMax= 0.00D+00

 Cycle   2  Pass 1  IDiag  1:
 RMSU=  6.64D-02    CP:  8.64D-01
 E= -2835.21981328640     Delta-E=        0.302243513666 Rises=F Damp=F
 Switch densities from cycles 1 and 2 for lowest energy.
 DIIS: error= 2.79D-02 at cycle   2 NSaved=   2.
 NSaved= 2 IEnMin= 1 EnMin= -2835.52205680007     IErMin= 1 ErrMin= 1.31D-02
 ErrMax= 2.79D-02  0.00D+00 EMaxC= 1.00D+00 BMatC= 8.61D-01 BMatP= 1.75D-01
 IDIUse=1 WtCom= 1.00D+00 WtEn= 0.00D+00
 Coeff-Com:  0.830D+00 0.170D+00
 Coeff:      0.830D+00 0.170D+00
 Gap=     0.245 Goal=   None    Shift=    0.000
 RMSDP=4.86D-02 MaxDP=2.62D+00 DE= 3.02D-01 OVMax= 1.92D-01

 Cycle   3  Pass 1  IDiag  1:
 RMSU=  2.73D-02    CP:  1.09D+00  5.77D-01
 E= -2835.81635925493     Delta-E=       -0.596545968534 Rises=F Damp=F
 DIIS: error= 5.93D-03 at cycle   3 NSaved=   3.
 NSaved= 3 IEnMin= 3 EnMin= -2835.81635925493     IErMin= 3 ErrMin= 5.93D-03
 ErrMax= 5.93D-03  0.00D+00 EMaxC= 1.00D+00 BMatC= 3.49D-02 BMatP= 1.75D-01
 IDIUse=1 WtCom= 1.00D+00 WtEn= 0.00D+00
 Coeff-Com:  0.494D-01 0.131D+00 0.819D+00
 Coeff:      0.494D-01 0.131D+00 0.819D+00
 Gap=     0.198 Goal=   None    Shift=    0.000
 RMSDP=1.12D-02 MaxDP=1.70D+00 DE=-5.97D-01 OVMax= 5.75D-02

 Cycle   4  Pass 1  IDiag  1:
 RMSU=  8.52D-03    CP:  1.06D+00  6.37D-01  8.20D-01
 E= -2835.84840348519     Delta-E=       -0.032044230258 Rises=F Damp=F
 DIIS: error= 2.42D-03 at cycle   4 NSaved=   4.
 NSaved= 4 IEnMin= 4 EnMin= -2835.84840348519     IErMin= 4 ErrMin= 2.42D-03
 ErrMax= 2.42D-03  0.00D+00 EMaxC= 1.00D+00 BMatC= 6.76D-03 BMatP= 3.49D-02
 IDIUse=1 WtCom= 1.00D+00 WtEn= 0.00D+00
 Coeff-Com: -0.268D-01 0.272D-01 0.347D+00 0.653D+00
 Coeff:     -0.268D-01 0.272D-01 0.347D+00 0.653D+00
 Gap=     0.195 Goal=   None    Shift=    0.000
 RMSDP=4.23D-03 MaxDP=3.57D-01 DE=-3.20D-02 OVMax= 2.69D-02

 Cycle   5  Pass 1  IDiag  1:
 RMSU=  3.75D-03    CP:  1.05D+00  6.29D-01  7.78D-01  8.89D-01
 E= -2835.85428171132     Delta-E=       -0.005878226131 Rises=F Damp=F
 DIIS: error= 1.10D-03 at cycle   5 NSaved=   5.
 NSaved= 5 IEnMin= 5 EnMin= -2835.85428171132     IErMin= 5 ErrMin= 1.10D-03
 ErrMax= 1.10D-03  0.00D+00 EMaxC= 1.00D+00 BMatC= 1.18D-03 BMatP= 6.76D-03
 IDIUse=1 WtCom= 1.00D+00 WtEn= 0.00D+00
 Coeff-Com: -0.148D-01 0.128D-02 0.129D+00 0.359D+00 0.525D+00
 Coeff:     -0.148D-01 0.128D-02 0.129D+00 0.359D+00 0.525D+00
 Gap=     0.191 Goal=   None    Shift=    0.000
 RMSDP=1.81D-03 MaxDP=1.20D-01 DE=-5.88D-03 OVMax= 1.01D-02

 Cycle   6  Pass 1  IDiag  1:
 RMSU=  1.25D-03    CP:  1.05D+00  6.24D-01  7.94D-01  8.98D-01  7.82D-01
 E= -2835.85550571319     Delta-E=       -0.001224001865 Rises=F Damp=F
 DIIS: error= 2.78D-04 at cycle   6 NSaved=   6.
 NSaved= 6 IEnMin= 6 EnMin= -2835.85550571319     IErMin= 6 ErrMin= 2.78D-04
 ErrMax= 2.78D-04  0.00D+00 EMaxC= 1.00D+00 BMatC= 4.04D-05 BMatP= 1.18D-03
 IDIUse=1 WtCom= 1.00D+00 WtEn= 0.00D+00
 Coeff-Com: -0.296D-02-0.173D-02 0.119D-01 0.545D-01 0.171D+00 0.768D+00
 Coeff:     -0.296D-02-0.173D-02 0.119D-01 0.545D-01 0.171D+00 0.768D+00
 Gap=     0.190 Goal=   None    Shift=    0.000
 RMSDP=6.25D-04 MaxDP=3.92D-02 DE=-1.22D-03 OVMax= 2.75D-03

 Cycle   7  Pass 1  IDiag  1:
 RMSU=  3.35D-04    CP:  1.05D+00  6.22D-01  7.87D-01  9.19D-01  8.95D-01
                    CP:  9.99D-01
 E= -2835.85554725234     Delta-E=       -0.000041539151 Rises=F Damp=F
 DIIS: error= 1.37D-04 at cycle   7 NSaved=   7.
 NSaved= 7 IEnMin= 7 EnMin= -2835.85554725234     IErMin= 7 ErrMin= 1.37D-04
 ErrMax= 1.37D-04  0.00D+00 EMaxC= 1.00D+00 BMatC= 1.28D-05 BMatP= 4.04D-05
 IDIUse=1 WtCom= 1.00D+00 WtEn= 0.00D+00
 Coeff-Com:  0.350D-03-0.714D-03-0.140D-01-0.248D-01 0.134D-01 0.390D+00
 Coeff-Com:  0.636D+00
 Coeff:      0.350D-03-0.714D-03-0.140D-01-0.248D-01 0.134D-01 0.390D+00
 Coeff:      0.636D+00
 Gap=     0.191 Goal=   None    Shift=    0.000
 RMSDP=3.18D-04 MaxDP=5.62D-02 DE=-4.15D-05 OVMax= 1.73D-03

 Cycle   8  Pass 1  IDiag  1:
 RMSU=  1.19D-04    CP:  1.05D+00  6.22D-01  7.85D-01  9.24D-01  8.92D-01
                    CP:  1.12D+00  7.99D-01
 E= -2835.85556027834     Delta-E=       -0.000013026004 Rises=F Damp=F
 DIIS: error= 5.80D-05 at cycle   8 NSaved=   8.
 NSaved= 8 IEnMin= 8 EnMin= -2835.85556027834     IErMin= 8 ErrMin= 5.80D-05
 ErrMax= 5.80D-05  0.00D+00 EMaxC= 1.00D+00 BMatC= 1.29D-06 BMatP= 1.28D-05
 IDIUse=1 WtCom= 1.00D+00 WtEn= 0.00D+00
 Coeff-Com:  0.334D-03-0.522D-04-0.762D-02-0.159D-01-0.105D-01 0.892D-01
 Coeff-Com:  0.294D+00 0.651D+00
 Coeff:      0.334D-03-0.522D-04-0.762D-02-0.159D-01-0.105D-01 0.892D-01
 Coeff:      0.294D+00 0.651D+00
 Gap=     0.191 Goal=   None    Shift=    0.000
 RMSDP=5.05D-05 MaxDP=2.98D-03 DE=-1.30D-05 OVMax= 6.45D-04

 Cycle   9  Pass 1  IDiag  1:
 RMSU=  3.46D-05    CP:  1.05D+00  6.23D-01  7.84D-01  9.25D-01  8.98D-01
                    CP:  1.13D+00  8.57D-01  9.76D-01
 E= -2835.85556182154     Delta-E=       -0.000001543201 Rises=F Damp=F
 DIIS: error= 2.74D-05 at cycle   9 NSaved=   9.
 NSaved= 9 IEnMin= 9 EnMin= -2835.85556182154     IErMin= 9 ErrMin= 2.74D-05
 ErrMax= 2.74D-05  0.00D+00 EMaxC= 1.00D+00 BMatC= 2.52D-07 BMatP= 1.29D-06
 IDIUse=1 WtCom= 1.00D+00 WtEn= 0.00D+00
 Coeff-Com:  0.186D-03 0.191D-04-0.190D-02-0.418D-02-0.763D-02-0.202D-01
 Coeff-Com:  0.482D-01 0.339D+00 0.647D+00
 Coeff:      0.186D-03 0.191D-04-0.190D-02-0.418D-02-0.763D-02-0.202D-01
 Coeff:      0.482D-01 0.339D+00 0.647D+00
 Gap=     0.191 Goal=   None    Shift=    0.000
 RMSDP=3.56D-05 MaxDP=4.75D-03 DE=-1.54D-06 OVMax= 2.69D-04

 Cycle  10  Pass 1  IDiag  1:
 RMSU=  1.91D-05    CP:  1.05D+00  6.22D-01  7.84D-01  9.25D-01  8.99D-01
                    CP:  1.14D+00  8.89D-01  1.05D+00  9.09D-01
 E= -2835.85556217409     Delta-E=       -0.000000352549 Rises=F Damp=F
 DIIS: error= 8.11D-06 at cycle  10 NSaved=  10.
 NSaved=10 IEnMin=10 EnMin= -2835.85556217409     IErMin=10 ErrMin= 8.11D-06
 ErrMax= 8.11D-06  0.00D+00 EMaxC= 1.00D+00 BMatC= 2.64D-08 BMatP= 2.52D-07
 IDIUse=1 WtCom= 1.00D+00 WtEn= 0.00D+00
 Coeff-Com:  0.819D-05 0.162D-04 0.738D-03 0.139D-02-0.107D-02-0.249D-01
 Coeff-Com: -0.359D-01 0.939D-02 0.256D+00 0.794D+00
 Coeff:      0.819D-05 0.162D-04 0.738D-03 0.139D-02-0.107D-02-0.249D-01
 Coeff:     -0.359D-01 0.939D-02 0.256D+00 0.794D+00
 Gap=     0.191 Goal=   None    Shift=    0.000
 RMSDP=1.69D-05 MaxDP=1.17D-03 DE=-3.53D-07 OVMax= 2.03D-04

 Cycle  11  Pass 1  IDiag  1:
 RMSU=  9.25D-06    CP:  1.05D+00  6.23D-01  7.84D-01  9.25D-01  8.98D-01
                    CP:  1.15D+00  8.90D-01  1.07D+00  1.01D+00  1.19D+00
 E= -2835.85556223261     Delta-E=       -0.000000058514 Rises=F Damp=F
 DIIS: error= 3.02D-06 at cycle  11 NSaved=  11.
 NSaved=11 IEnMin=11 EnMin= -2835.85556223261     IErMin=11 ErrMin= 3.02D-06
 ErrMax= 3.02D-06  0.00D+00 EMaxC= 1.00D+00 BMatC= 3.00D-09 BMatP= 2.64D-08
 IDIUse=1 WtCom= 1.00D+00 WtEn= 0.00D+00
 Coeff-Com: -0.159D-04 0.545D-05 0.432D-03 0.816D-03 0.600D-03-0.542D-02
 Coeff-Com: -0.159D-01-0.363D-01-0.217D-02 0.236D+00 0.822D+00
 Coeff:     -0.159D-04 0.545D-05 0.432D-03 0.816D-03 0.600D-03-0.542D-02
 Coeff:     -0.159D-01-0.363D-01-0.217D-02 0.236D+00 0.822D+00
 Gap=     0.191 Goal=   None    Shift=    0.000
 RMSDP=5.87D-06 MaxDP=3.68D-04 DE=-5.85D-08 OVMax= 5.68D-05

 Cycle  12  Pass 1  IDiag  1:
 RMSU=  3.66D-06    CP:  1.05D+00  6.23D-01  7.84D-01  9.25D-01  8.98D-01
                    CP:  1.15D+00  8.90D-01  1.07D+00  1.02D+00  1.25D+00
                    CP:  8.47D-01
 E= -2835.85556223956     Delta-E=       -0.000000006951 Rises=F Damp=F
 DIIS: error= 8.05D-07 at cycle  12 NSaved=  12.
 NSaved=12 IEnMin=12 EnMin= -2835.85556223956     IErMin=12 ErrMin= 8.05D-07
 ErrMax= 8.05D-07  0.00D+00 EMaxC= 1.00D+00 BMatC= 6.44D-10 BMatP= 3.00D-09
 IDIUse=1 WtCom= 1.00D+00 WtEn= 0.00D+00
 Coeff-Com: -0.719D-05 0.103D-06 0.469D-04 0.749D-04 0.482D-03 0.187D-02
 Coeff-Com:  0.930D-04-0.161D-01-0.409D-01-0.258D-01 0.348D+00 0.733D+00
 Coeff:     -0.719D-05 0.103D-06 0.469D-04 0.749D-04 0.482D-03 0.187D-02
 Coeff:      0.930D-04-0.161D-01-0.409D-01-0.258D-01 0.348D+00 0.733D+00
 Gap=     0.191 Goal=   None    Shift=    0.000
 RMSDP=1.61D-06 MaxDP=1.57D-04 DE=-6.95D-09 OVMax= 3.39D-05

 Cycle  13  Pass 1  IDiag  1:
 RMSU=  1.20D-06    CP:  1.05D+00  6.23D-01  7.84D-01  9.25D-01  8.98D-01
                    CP:  1.15D+00  8.90D-01  1.07D+00  1.03D+00  1.26D+00
                    CP:  9.03D-01  9.60D-01
 E= -2835.85556224083     Delta-E=       -0.000000001271 Rises=F Damp=F
 DIIS: error= 4.14D-07 at cycle  13 NSaved=  13.
 NSaved=13 IEnMin=13 EnMin= -2835.85556224083     IErMin=13 ErrMin= 4.14D-07
 ErrMax= 4.14D-07  0.00D+00 EMaxC= 1.00D+00 BMatC= 1.25D-10 BMatP= 6.44D-10
 IDIUse=1 WtCom= 1.00D+00 WtEn= 0.00D+00
 Coeff-Com: -0.633D-06-0.118D-05-0.451D-04-0.894D-04 0.132D-03 0.152D-02
 Coeff-Com:  0.249D-02-0.183D-02-0.181D-01-0.517D-01-0.294D-02 0.321D+00
 Coeff-Com:  0.749D+00
 Coeff:     -0.633D-06-0.118D-05-0.451D-04-0.894D-04 0.132D-03 0.152D-02
 Coeff:      0.249D-02-0.183D-02-0.181D-01-0.517D-01-0.294D-02 0.321D+00
 Coeff:      0.749D+00
 Gap=     0.191 Goal=   None    Shift=    0.000
 RMSDP=8.55D-07 MaxDP=6.96D-05 DE=-1.27D-09 OVMax= 9.28D-06

 Cycle  14  Pass 1  IDiag  1:
 RMSU=  4.02D-07    CP:  1.05D+00  6.23D-01  7.84D-01  9.25D-01  8.98D-01
                    CP:  1.15D+00  8.90D-01  1.07D+00  1.03D+00  1.26D+00
                    CP:  9.01D-01  1.12D+00  1.03D+00
 E= -2835.85556224099     Delta-E=       -0.000000000161 Rises=F Damp=F
 DIIS: error= 9.62D-08 at cycle  14 NSaved=  14.
 NSaved=14 IEnMin=14 EnMin= -2835.85556224099     IErMin=14 ErrMin= 9.62D-08
 ErrMax= 9.62D-08  0.00D+00 EMaxC= 1.00D+00 BMatC= 1.00D-11 BMatP= 1.25D-10
 IDIUse=1 WtCom= 1.00D+00 WtEn= 0.00D+00
 Coeff-Com:  0.368D-06-0.528D-06-0.228D-04-0.430D-04 0.742D-05 0.397D-03
 Coeff-Com:  0.106D-02 0.109D-02-0.231D-02-0.168D-01-0.378D-01 0.698D-01
 Coeff-Com:  0.296D+00 0.689D+00
 Coeff:      0.368D-06-0.528D-06-0.228D-04-0.430D-04 0.742D-05 0.397D-03
 Coeff:      0.106D-02 0.109D-02-0.231D-02-0.168D-01-0.378D-01 0.698D-01
 Coeff:      0.296D+00 0.689D+00
 Gap=     0.191 Goal=   None    Shift=    0.000
 RMSDP=2.80D-07 MaxDP=1.79D-05 DE=-1.61D-10 OVMax= 2.52D-06

 Cycle  15  Pass 1  IDiag  1:
 RMSU=  1.25D-07    CP:  1.05D+00  6.23D-01  7.84D-01  9.25D-01  8.98D-01
                    CP:  1.15D+00  8.90D-01  1.07D+00  1.03D+00  1.25D+00
                    CP:  8.98D-01  1.13D+00  1.07D+00  9.90D-01
 E= -2835.85556224111     Delta-E=       -0.000000000116 Rises=F Damp=F
 DIIS: error= 4.14D-08 at cycle  15 NSaved=  15.
 NSaved=15 IEnMin=15 EnMin= -2835.85556224111     IErMin=15 ErrMin= 4.14D-08
 ErrMax= 4.14D-08  0.00D+00 EMaxC= 1.00D+00 BMatC= 1.75D-12 BMatP= 1.00D-11
 IDIUse=1 WtCom= 1.00D+00 WtEn= 0.00D+00
 Coeff-Com:  0.296D-06-0.100D-06-0.341D-05-0.633D-05-0.156D-04-0.486D-04
 Coeff-Com:  0.945D-04 0.633D-03 0.167D-02 0.105D-03-0.174D-01-0.166D-01
 Coeff-Com:  0.237D-02 0.290D+00 0.740D+00
 Coeff:      0.296D-06-0.100D-06-0.341D-05-0.633D-05-0.156D-04-0.486D-04
 Coeff:      0.945D-04 0.633D-03 0.167D-02 0.105D-03-0.174D-01-0.166D-01
 Coeff:      0.237D-02 0.290D+00 0.740D+00
 Gap=     0.191 Goal=   None    Shift=    0.000
 RMSDP=1.43D-07 MaxDP=1.11D-05 DE=-1.16D-10 OVMax= 9.49D-07

 Cycle  16  Pass 1  IDiag  1:
 RMSU=  3.85D-08    CP:  1.05D+00  6.23D-01  7.84D-01  9.25D-01  8.98D-01
                    CP:  1.15D+00  8.90D-01  1.07D+00  1.03D+00  1.25D+00
                    CP:  8.93D-01  1.15D+00  1.09D+00  1.09D+00  9.20D-01
 E= -2835.85556224106     Delta-E=        0.000000000040 Rises=F Damp=F
 DIIS: error= 1.62D-08 at cycle  16 NSaved=  16.
 NSaved=16 IEnMin=15 EnMin= -2835.85556224111     IErMin=16 ErrMin= 1.62D-08
 ErrMax= 1.62D-08  0.00D+00 EMaxC= 1.00D+00 BMatC= 1.75D-13 BMatP= 1.75D-12
 IDIUse=1 WtCom= 1.00D+00 WtEn= 0.00D+00
 Coeff-Com:  0.418D-07 0.319D-07 0.156D-05 0.275D-05-0.636D-05-0.682D-04
 Coeff-Com: -0.885D-04 0.756D-04 0.974D-03 0.192D-02-0.255D-02-0.133D-01
 Coeff-Com: -0.338D-01 0.266D-01 0.274D+00 0.746D+00
 Coeff:      0.418D-07 0.319D-07 0.156D-05 0.275D-05-0.636D-05-0.682D-04
 Coeff:     -0.885D-04 0.756D-04 0.974D-03 0.192D-02-0.255D-02-0.133D-01
 Coeff:     -0.338D-01 0.266D-01 0.274D+00 0.746D+00
 Gap=     0.191 Goal=   None    Shift=    0.000
 RMSDP=4.94D-08 MaxDP=7.57D-06 DE= 4.00D-11 OVMax= 3.36D-07

 Cycle  17  Pass 1  IDiag  1:
 RMSU=  1.47D-08    CP:  1.05D+00  6.23D-01  7.84D-01  9.25D-01  8.98D-01
                    CP:  1.15D+00  8.90D-01  1.07D+00  1.03D+00  1.25D+00
                    CP:  8.92D-01  1.15D+00  1.09D+00  1.11D+00  9.66D-01
                    CP:  1.13D+00
 E= -2835.85556224116     Delta-E=       -0.000000000093 Rises=F Damp=F
 DIIS: error= 7.54D-09 at cycle  17 NSaved=  17.
 NSaved=17 IEnMin=17 EnMin= -2835.85556224116     IErMin=17 ErrMin= 7.54D-09
 ErrMax= 7.54D-09  0.00D+00 EMaxC= 1.00D+00 BMatC= 3.21D-14 BMatP= 1.75D-13
 IDIUse=1 WtCom= 1.00D+00 WtEn= 0.00D+00
 Coeff-Com: -0.621D-08 0.177D-07 0.953D-06 0.157D-05-0.837D-06-0.199D-04
 Coeff-Com: -0.390D-04-0.524D-04 0.218D-03 0.735D-03 0.124D-02-0.238D-02
 Coeff-Com: -0.132D-01-0.289D-01 0.143D-01 0.317D+00 0.711D+00
 Coeff:     -0.621D-08 0.177D-07 0.953D-06 0.157D-05-0.837D-06-0.199D-04
 Coeff:     -0.390D-04-0.524D-04 0.218D-03 0.735D-03 0.124D-02-0.238D-02
 Coeff:     -0.132D-01-0.289D-01 0.143D-01 0.317D+00 0.711D+00
 Gap=     0.191 Goal=   None    Shift=    0.000
 RMSDP=1.73D-08 MaxDP=1.35D-06 DE=-9.28D-11 OVMax= 1.37D-07

 Cycle  18  Pass 1  IDiag  1:
 RMSU=  5.19D-09    CP:  1.05D+00  6.23D-01  7.84D-01  9.25D-01  8.98D-01
                    CP:  1.15D+00  8.90D-01  1.07D+00  1.03D+00  1.25D+00
                    CP:  8.91D-01  1.14D+00  1.10D+00  1.13D+00  9.67D-01
                    CP:  1.25D+00  1.14D+00
 E= -2835.85556224109     Delta-E=        0.000000000064 Rises=F Damp=F
 DIIS: error= 2.50D-09 at cycle  18 NSaved=  18.
 NSaved=18 IEnMin=17 EnMin= -2835.85556224116     IErMin=18 ErrMin= 2.50D-09
 ErrMax= 2.50D-09  0.00D+00 EMaxC= 1.00D+00 BMatC= 5.64D-15 BMatP= 3.21D-14
 IDIUse=1 WtCom= 1.00D+00 WtEn= 0.00D+00
 Coeff-Com: -0.130D-07 0.695D-08 0.163D-06 0.230D-06 0.637D-06 0.330D-05
 Coeff-Com: -0.112D-05-0.454D-04-0.718D-04-0.381D-04 0.963D-03 0.123D-02
 Coeff-Com: -0.511D-03-0.199D-01-0.410D-01 0.184D-01 0.323D+00 0.718D+00
 Coeff:     -0.130D-07 0.695D-08 0.163D-06 0.230D-06 0.637D-06 0.330D-05
 Coeff:     -0.112D-05-0.454D-04-0.718D-04-0.381D-04 0.963D-03 0.123D-02
 Coeff:     -0.511D-03-0.199D-01-0.410D-01 0.184D-01 0.323D+00 0.718D+00
 Gap=     0.191 Goal=   None    Shift=    0.000
 RMSDP=1.12D-08 MaxDP=2.73D-06 DE= 6.37D-11 OVMax= 5.13D-08

 Cycle  19  Pass 1  IDiag  1:
 RMSU=  2.20D-09    CP:  1.05D+00  6.23D-01  7.84D-01  9.25D-01  8.98D-01
                    CP:  1.15D+00  8.90D-01  1.07D+00  1.03D+00  1.25D+00
                    CP:  8.91D-01  1.15D+00  1.09D+00  1.13D+00  9.70D-01
                    CP:  1.29D+00  1.27D+00  9.18D-01
 E= -2835.85556224093     Delta-E=        0.000000000166 Rises=F Damp=F
 DIIS: error= 1.20D-09 at cycle  19 NSaved=  19.
 NSaved=19 IEnMin=17 EnMin= -2835.85556224116     IErMin=19 ErrMin= 1.20D-09
 ErrMax= 1.20D-09  0.00D+00 EMaxC= 1.00D+00 BMatC= 8.25D-16 BMatP= 5.64D-15
 IDIUse=1 WtCom= 1.00D+00 WtEn= 0.00D+00
 Large coefficients: NSaved= 19 BigCof=    0.00 CofMax=   10.00 Det=-4.87D-15
 Inversion failed.  Reducing to 18 matrices.
 Large coefficients: NSaved= 18 BigCof=    0.00 CofMax=   10.00 Det=-4.89D-15
 Inversion failed.  Reducing to 17 matrices.
 Large coefficients: NSaved= 17 BigCof=    0.00 CofMax=   10.00 Det=-4.93D-15
 Inversion failed.  Reducing to 16 matrices.
 Large coefficients: NSaved= 16 BigCof=    0.00 CofMax=   10.00 Det=-4.94D-15
 Inversion failed.  Reducing to 15 matrices.
 Coeff-Com:  0.315D-06 0.274D-05 0.246D-05-0.167D-04-0.481D-04-0.752D-04
 Coeff-Com:  0.278D-03 0.773D-03 0.125D-02-0.492D-02-0.166D-01-0.345D-01
 Coeff-Com:  0.244D-01 0.296D+00 0.734D+00
 Coeff:      0.315D-06 0.274D-05 0.246D-05-0.167D-04-0.481D-04-0.752D-04
 Coeff:      0.278D-03 0.773D-03 0.125D-02-0.492D-02-0.166D-01-0.345D-01
 Coeff:      0.244D-01 0.296D+00 0.734D+00
 Gap=     0.191 Goal=   None    Shift=    0.000
 RMSDP=2.91D-09 MaxDP=2.86D-07 DE= 1.66D-10 OVMax= 2.55D-08

 SCF Done:  E(RM062X) =  -2835.85556224     A.U. after   19 cycles
            NFock= 19  Conv=0.29D-08     -V/T= 2.0022
 KE= 2.829748287367D+03 PE=-1.042511333270D+04 EE= 2.915037113620D+03
 Leave Link  502 at Mon Apr  4 21:45:32 2022, MaxMem=  1879048192 cpu:            2381.6 elap:             341.1
 (Enter /gpfs/software/gaussian16/sse4/tar/g16/l701.exe)
 ... and contract with generalized density number  0.
 Compute integral first derivatives.
 Leave Link  701 at Mon Apr  4 21:45:33 2022, MaxMem=  1879048192 cpu:               1.3 elap:               0.2
 (Enter /gpfs/software/gaussian16/sse4/tar/g16/l702.exe)
 L702 exits ... SP integral derivatives will be done elsewhere.
 Leave Link  702 at Mon Apr  4 21:45:33 2022, MaxMem=  1879048192 cpu:               0.1 elap:               0.0
 (Enter /gpfs/software/gaussian16/sse4/tar/g16/l703.exe)
 Integral derivatives from FoFJK, PRISM(SPDF).
 Compute integral first derivatives, UseDBF=F ICtDFT=           0.
 Calling FoFJK, ICntrl=      2127 FMM=F ISym2X=0 I1Cent= 0 IOpClX= 0 NMat=1 NMatS=1 NMatT=0.
 FoFJK:  IHMeth= 1 ICntrl=    2127 DoSepK=F KAlg= 0 I1Cent=           0 FoldK=F
 IRaf=         0 NMat=       1 IRICut=       1 DoRegI=T DoRafI=F ISym2E= 0 IDoP0=0 IntGTp=1.
 FoFCou: FMM=F IPFlag=           0 FMFlag=      100000 FMFlg1=         800
         NFxFlg=           0 DoJE=F BraDBF=F KetDBF=F FulRan=T
         wScrn=  0.000000 ICntrl=      2127 IOpCl=  0 I1Cent=           0 NGrid=           0
         NMat0=    1 NMatS0=      1 NMatT0=    0 NMatD0=    1 NMtDS0=    0 NMtDT0=    0
 Symmetry not used in FoFCou.
 Leave Link  703 at Mon Apr  4 21:46:13 2022, MaxMem=  1879048192 cpu:             282.8 elap:              40.5
 (Enter /gpfs/software/gaussian16/sse4/tar/g16/l716.exe)
 Dipole        = 3.52882701D+00 1.70101997D-01 1.77071631D-01
 ***** Axes restored to original set *****
 -------------------------------------------------------------------
 Center     Atomic                   Forces (Hartrees/Bohr)
 Number     Number              X              Y              Z
 -------------------------------------------------------------------
      1        6           0.013652103   -0.000662729   -0.009377185
      2        6          -0.030513256    0.015020877    0.000360354
      3        6           0.023904016   -0.001428299   -0.013692030
      4        6           0.038662926   -0.024468282    0.011845268
      5        6          -0.090394220    0.049809329   -0.028076441
      6        6           0.002084086   -0.028551143    0.031125961
      7       17          -0.025202010    0.003218038    0.035664661
      8        1          -0.025298748   -0.008796580    0.015447203
      9       17          -0.008200610    0.007954967   -0.006937344
     10        8          -0.016569884    0.001624472    0.009654032
     11       17           0.002155361   -0.003026103    0.003270756
     12        6           0.009682800   -0.013761433    0.011209425
     13        6           0.025659338   -0.022967420   -0.012727598
     14        6          -0.012662302    0.010931408   -0.000138632
     15        6           0.051068791    0.024239394   -0.030837652
     16        6          -0.007309833   -0.001155093    0.003580942
     17        6          -0.005118423    0.005059097   -0.000527166
     18       17           0.009312046   -0.000895732   -0.004260530
     19       17           0.003251439   -0.004174090    0.000481567
     20        1           0.004503245   -0.001329004   -0.001244664
     21        1           0.028757619   -0.014066266    0.003630558
     22        1           0.008575515    0.007424591   -0.018451484
 -------------------------------------------------------------------
 Cartesian Forces:  Max     0.090394220 RMS     0.020986806
 Leave Link  716 at Mon Apr  4 21:46:13 2022, MaxMem=  1879048192 cpu:               0.2 elap:               0.0
 (Enter /gpfs/software/gaussian16/sse4/tar/g16/l103.exe)

 GradGradGradGradGradGradGradGradGradGradGradGradGradGradGradGradGradGrad
 Berny optimization.
 Using GEDIIS/GDIIS optimizer.
 FormGI is forming the generalized inverse of G from B-inverse, IUseBI=4.
 GSVD:  received Info=                   1 from GESDD.
 Internal  Forces:  Max     0.125114913 RMS     0.024837673
 Search for a local minimum.
 Step number   7 out of a maximum of  121
 All quantities printed in internal units (Hartrees-Bohrs-Radians)
 RMS Force = .24838D-01 SwitMx=.10000D-02 MixMth= 1
 Mixed Optimization -- RFO/linear search
 Update second derivatives using D2CorX and points    3    2    4    5    7
                                                      6
 ITU=  0  1  1  1 -1  1  0
 Use linear search instead of GDIIS.
     Eigenvalues ---   -0.02154   0.00304   0.01036   0.01064   0.01095
     Eigenvalues ---    0.01399   0.01420   0.01521   0.01645   0.01858
     Eigenvalues ---    0.01935   0.01953   0.01977   0.02017   0.02087
     Eigenvalues ---    0.02131   0.02149   0.02197   0.02218   0.02265
     Eigenvalues ---    0.15963   0.16028   0.16033   0.18091   0.22404
     Eigenvalues ---    0.23229   0.23677   0.24405   0.24660   0.24951
     Eigenvalues ---    0.24982   0.24996   0.24999   0.25000   0.25352
     Eigenvalues ---    0.25569   0.27430   0.30642   0.31136   0.31446
     Eigenvalues ---    0.32490   0.32855   0.33416   0.34468   0.35020
     Eigenvalues ---    0.35498   0.35671   0.36061   0.36270   0.39152
     Eigenvalues ---    0.40530   0.41987   0.43728   0.44600   0.46731
     Eigenvalues ---    0.47552   0.51014   0.59255   0.71999   0.93493
 Eigenvalue     1 is  -2.15D-02 should be greater than     0.000000 Eigenvector:
                          D27       D25       D28       D26       R10
   1                   -0.43471  -0.42473  -0.40111  -0.39113   0.17115
                          R9        A14       R8        R4        A8
   1                    0.14966   0.13487  -0.12664   0.11936  -0.11501
 RFO step:  Lambda=-2.81312237D-02 EMin=-2.15375672D-02
 Quartic linear search produced a step of -0.91323.
 Iteration  1 RMS(Cart)=  0.26738698 RMS(Int)=  0.02219995
 Iteration  2 RMS(Cart)=  0.06173806 RMS(Int)=  0.00171257
 Iteration  3 RMS(Cart)=  0.00164856 RMS(Int)=  0.00146974
 Iteration  4 RMS(Cart)=  0.00000327 RMS(Int)=  0.00146973
 Iteration  5 RMS(Cart)=  0.00000001 RMS(Int)=  0.00146973
 ITry= 1 IFail=0 DXMaxC= 1.08D+00 DCOld= 1.00D+10 DXMaxT= 6.89D-01 DXLimC= 3.00D+00 Rises=F
 Variable       Old X    -DE/DX   Delta X   Delta X   Delta X     New X
                                 (Linear)    (Quad)   (Total)
    R1        2.82274  -0.02217  -0.07133   0.09475   0.02368   2.84642
    R2        2.74248  -0.01781  -0.01084  -0.06129  -0.07115   2.67133
    R3        2.30919   0.01838   0.01983  -0.00958   0.01026   2.31945
    R4        2.53683   0.02775   0.08288  -0.12615  -0.04396   2.49287
    R5        3.26592   0.00280   0.02646  -0.05206  -0.02559   3.24032
    R6        2.66353   0.04809   0.01562   0.10405   0.11872   2.78226
    R7        3.30987   0.00125   0.01635  -0.04576  -0.02941   3.28046
    R8        2.66980  -0.02488  -0.08974   0.13059   0.04145   2.71125
    R9        3.23659   0.01324   0.07892  -0.15622  -0.07730   3.15929
   R10        2.52324   0.08859   0.15083  -0.17261  -0.02202   2.50121
   R11        2.08729  -0.02598  -0.04515   0.00427  -0.04088   2.04641
   R12        2.65513   0.12511   0.12238   0.13866   0.26103   2.91616
   R13        2.61658   0.02855   0.04370  -0.03918   0.00417   2.62074
   R14        2.58080   0.06476   0.09128  -0.04279   0.04819   2.62899
   R15        2.64161  -0.00356  -0.01671   0.02618   0.00941   2.65102
   R16        2.06340  -0.01946  -0.03147   0.01124  -0.02023   2.04317
   R17        2.63188  -0.00906  -0.01014  -0.00402  -0.01386   2.61802
   R18        3.26825   0.00524   0.03210  -0.06052  -0.02842   3.23983
   R19        2.63006  -0.00377  -0.01857   0.02352   0.00502   2.63508
   R20        2.09152  -0.02747  -0.04912  -0.00163  -0.05075   2.04077
   R21        2.64471  -0.01703  -0.01689  -0.00952  -0.02604   2.61867
   R22        2.04288   0.00142   0.00425  -0.00649  -0.00224   2.04064
   R23        3.26216   0.01027   0.02659  -0.01569   0.01090   3.27307
    A1        1.99159  -0.00857  -0.05756   0.06227   0.00615   1.99774
    A2        2.14630  -0.00231   0.02528  -0.07613  -0.05156   2.09474
    A3        2.14530   0.01088   0.03228   0.01382   0.04535   2.19064
    A4        2.13269   0.02079   0.03686  -0.01152   0.02489   2.15758
    A5        1.99215  -0.00375  -0.00363  -0.02083  -0.02421   1.96794
    A6        2.15827  -0.01705  -0.03317   0.03209  -0.00093   2.15734
    A7        2.09709   0.00941   0.04348  -0.03790   0.00354   2.10064
    A8        2.18663  -0.07504  -0.16296   0.11318  -0.04834   2.13829
    A9        1.99696   0.06513   0.12157  -0.08335   0.03773   2.03470
   A10        2.10519   0.01914   0.06380  -0.09289  -0.02737   2.07782
   A11        2.07801  -0.01253  -0.04137   0.05944   0.01722   2.09523
   A12        2.09992  -0.00663  -0.02238   0.03330   0.01002   2.10994
   A13        2.11624   0.02606   0.04853   0.02817   0.07715   2.19339
   A14        2.06246  -0.02749  -0.03305  -0.14026  -0.17329   1.88917
   A15        2.10351   0.00126  -0.01464   0.10902   0.09386   2.19737
   A16        2.12348  -0.06682  -0.13505   0.05155  -0.08465   2.03883
   A17        2.19037   0.02545   0.05354  -0.12430  -0.07023   2.12014
   A18        1.96925   0.04133   0.08157   0.07255   0.15476   2.12401
   A19        2.17959  -0.00051   0.00821  -0.07446  -0.06589   2.11369
   A20        1.98230   0.05915   0.10740   0.04377   0.15135   2.13365
   A21        2.12122  -0.05864  -0.11555   0.03032  -0.08594   2.03528
   A22        2.08731   0.02149   0.04599   0.01081   0.05636   2.14367
   A23        2.13619  -0.00481  -0.01952   0.01918  -0.00023   2.13596
   A24        2.05922  -0.01680  -0.02606  -0.03152  -0.05734   2.00188
   A25        2.08532   0.01368   0.03377  -0.03987  -0.00586   2.07946
   A26        2.07478  -0.00539  -0.01360   0.01295  -0.00082   2.07396
   A27        2.12303  -0.00829  -0.02012   0.02667   0.00641   2.12943
   A28        2.08538   0.02282   0.05831  -0.02061   0.03747   2.12286
   A29        2.09479   0.00304   0.01161   0.04722   0.05880   2.15359
   A30        2.10241  -0.02599  -0.06941  -0.02835  -0.09751   2.00491
   A31        2.09712   0.00692   0.01319  -0.00572   0.00791   2.10504
   A32        2.07865   0.00128   0.01671  -0.02883  -0.01236   2.06629
   A33        2.10732  -0.00821  -0.02983   0.03426   0.00422   2.11155
   A34        2.09001  -0.00628  -0.03572   0.02507  -0.00996   2.08006
   A35        2.11800   0.00331   0.02019  -0.01628   0.00356   2.12157
   A36        2.07516   0.00297   0.01553  -0.00880   0.00639   2.08156
    D1       -0.00937   0.00005   0.00326  -0.01114  -0.00698  -0.01635
    D2        3.11962  -0.00094   0.01113  -0.03383  -0.02080   3.09882
    D3        3.12928  -0.00012   0.01073  -0.02733  -0.01588   3.11341
    D4       -0.02492  -0.00111   0.01860  -0.05002  -0.02969  -0.05461
    D5       -0.00174  -0.00019   0.00536  -0.01080  -0.00526  -0.00700
    D6        3.12835  -0.00137   0.01136  -0.02652  -0.01462   3.11373
    D7       -3.14039   0.00000  -0.00214   0.00555   0.00438  -3.13601
    D8       -0.01030  -0.00118   0.00387  -0.01017  -0.00497  -0.01528
    D9        0.01418   0.00052  -0.00980   0.02433   0.01409   0.02827
   D10        3.07545  -0.00436   0.04418  -0.10911  -0.05889   3.01656
   D11       -3.11359   0.00147  -0.01852   0.04964   0.02953  -3.08407
   D12       -0.05232  -0.00341   0.03546  -0.08380  -0.04345  -0.09577
   D13       -0.00760  -0.00077   0.00802  -0.01634  -0.00821  -0.01581
   D14       -3.13420   0.00273  -0.00116   0.00086  -0.00175  -3.13594
   D15       -3.07720   0.00957  -0.03703   0.09471   0.06428  -3.01292
   D16        0.07939   0.01306  -0.04621   0.11191   0.07075   0.15013
   D17        0.00808  -0.00022  -0.00734   0.01945   0.01131   0.01940
   D18        3.10232  -0.00452   0.02446  -0.05172  -0.02399   3.07834
   D19       -3.12186   0.00101  -0.01338   0.03521   0.02071  -3.10116
   D20       -0.02762  -0.00329   0.01842  -0.03596  -0.01459  -0.04222
   D21       -0.00368   0.00088   0.00072  -0.00636  -0.00452  -0.00820
   D22        3.12467  -0.00220   0.00884  -0.02314  -0.01278   3.11189
   D23       -3.09681   0.00603  -0.03171   0.07324   0.04397  -3.05284
   D24        0.03154   0.00295  -0.02360   0.05646   0.03571   0.06724
   D25        0.41266   0.02525  -0.13280   0.40956   0.27717   0.68983
   D26       -2.74254   0.02513  -0.12418   0.37869   0.25336  -2.48918
   D27       -2.71509   0.02929  -0.14075   0.42543   0.28583  -2.42925
   D28        0.41289   0.02917  -0.13213   0.39456   0.26202   0.67491
   D29        3.12739  -0.00037   0.01039  -0.03233  -0.01949   3.10790
   D30        0.01967   0.00405  -0.01255   0.02253   0.01225   0.03192
   D31        0.00044  -0.00115   0.00063   0.00086   0.00127   0.00171
   D32       -3.10729   0.00327  -0.02230   0.05572   0.03302  -3.07427
   D33       -3.12883   0.00018  -0.00959   0.03110   0.02238  -3.10645
   D34        0.04971   0.00487  -0.03377   0.08545   0.05384   0.10355
   D35       -0.00033   0.00053  -0.00104   0.00047  -0.00036  -0.00069
   D36       -3.10498   0.00522  -0.02521   0.05482   0.03110  -3.07389
   D37        0.00069   0.00097  -0.00080   0.00129   0.00069   0.00138
   D38       -3.13038   0.00136  -0.00943   0.02676   0.01716  -3.11322
   D39        3.10990  -0.00306   0.02114  -0.05023  -0.02791   3.08199
   D40       -0.02117  -0.00268   0.01251  -0.02476  -0.01144  -0.03261
   D41       -0.00190  -0.00023   0.00126  -0.00473  -0.00358  -0.00548
   D42        3.13603  -0.00065   0.00372  -0.00753  -0.00378   3.13225
   D43        3.12887  -0.00060   0.01014  -0.03103  -0.02064   3.10823
   D44       -0.01639  -0.00102   0.01261  -0.03383  -0.02084  -0.03723
   D45       -0.00089   0.00025   0.00160  -0.00395  -0.00254  -0.00344
   D46       -3.12869   0.00122  -0.00848   0.01926   0.01018  -3.11851
   D47        3.10359  -0.00383   0.02634  -0.05690  -0.02837   3.07522
   D48       -0.02420  -0.00286   0.01626  -0.03370  -0.01566  -0.03986
   D49        0.00201  -0.00039  -0.00166   0.00612   0.00452   0.00653
   D50       -3.13600   0.00001  -0.00407   0.00887   0.00472  -3.13129
   D51        3.12958  -0.00130   0.00866  -0.01798  -0.00867   3.12091
   D52       -0.00844  -0.00089   0.00625  -0.01523  -0.00847  -0.01691
         Item               Value     Threshold  Converged?
 Maximum Force            0.125115     0.000450     NO 
 RMS     Force            0.024838     0.000300     NO 
 Maximum Displacement     1.084175     0.001800     NO 
 RMS     Displacement     0.300590     0.001200     NO 
 Predicted change in Energy=-2.578536D-02
 GradGradGradGradGradGradGradGradGradGradGradGradGradGradGradGradGradGrad

 Leave Link  103 at Mon Apr  4 21:46:13 2022, MaxMem=  1879048192 cpu:               0.2 elap:               0.1
 (Enter /gpfs/software/gaussian16/sse4/tar/g16/l202.exe)
                          Input orientation:                          
 ---------------------------------------------------------------------
 Center     Atomic      Atomic             Coordinates (Angstroms)
 Number     Number       Type             X           Y           Z
 ---------------------------------------------------------------------
      1          6           0       -8.073856   -1.604399    6.613418
      2          6           0       -7.057593   -2.369180    7.420352
      3          6           0       -5.836367   -2.632166    6.996496
      4          6           0       -7.608859   -1.162850    5.353616
      5          6           0       -6.259605   -1.459116    4.966063
      6          6           0       -5.383104   -2.143796    5.683585
      7         17           0       -4.630620   -3.354998    8.014920
      8          1           0       -6.110732   -1.100352    3.955211
      9         17           0       -8.634839   -0.334457    4.325939
     10          8           0       -9.202304   -1.422568    7.060692
     11         17           0       -7.644745   -2.825385    8.965456
     12          6           0       -3.962833   -2.442546    5.159233
     13          6           0       -3.370802   -3.680555    5.359612
     14          6           0       -2.098545   -4.004046    4.864912
     15          6           0       -3.229928   -1.512049    4.429532
     16          6           0       -1.964038   -1.810228    3.926510
     17          6           0       -1.392814   -3.053685    4.145135
     18         17           0        0.187896   -3.381445    3.517549
     19         17           0       -1.482031   -5.580505    5.136957
     20          1           0       -1.432258   -1.041506    3.385797
     21          1           0       -3.558458   -0.497305    4.260395
     22          1           0       -3.880804   -4.492124    5.859859
 ---------------------------------------------------------------------
                    Distance matrix (angstroms):
                    1          2          3          4          5
     1  C    0.000000
     2  C    1.506262   0.000000
     3  C    2.491869   1.319170   0.000000
     4  C    1.413608   2.455713   2.828368   0.000000
     5  C    2.454871   2.736520   2.382821   1.434733   0.000000
     6  C    2.897531   2.423030   1.472307   2.454612   1.323586
     7  Cl   4.109097   2.686176   1.735943   4.556090   3.942523
     8  H    3.342751   3.809682   3.416305   2.050324   1.082911
     9  Cl   2.675820   4.025319   4.499198   1.671823   2.704876
    10  O    1.227400   2.371753   3.577258   2.349601   3.612241
    11  Cl   2.684591   1.714706   2.680367   3.976267   4.447522
    12  C    4.440457   3.833482   2.630898   3.868968   2.505916
    13  C    5.291614   4.422532   3.139669   4.929504   3.665359
    14  C    6.672325   5.813366   4.516306   6.218905   4.878660
    15  C    5.314276   4.932616   3.825897   4.488976   3.077273
    16  C    6.677703   6.201908   5.009524   5.858305   4.433491
    17  C    7.268369   6.579158   5.296519   6.608699   5.186736
    18  Cl   8.999936   8.291783   6.996874   8.311600   6.882137
    19  Cl   7.838464   6.827400   5.577708   7.556496   6.311914
    20  H    7.405756   7.048742   5.912997   6.483629   5.096560
    21  H    5.210681   5.072790   4.151235   4.247803   2.952836
    22  H    5.146697   4.127229   2.928415   5.023817   3.956855
                    6          7          8          9         10
     6  C    0.000000
     7  Cl   2.732831   0.000000
     8  H    2.146041   4.873950   0.000000
     9  Cl   3.961148   6.226236   2.663673   0.000000
    10  O    4.123455   5.054219   4.393820   2.997478   0.000000
    11  Cl   4.043546   3.204521   5.516475   5.358183   2.832316
    12  C    1.543168   3.071393   2.804394   5.192886   5.666389
    13  C    2.552636   2.956990   4.017090   6.322574   6.480632
    14  C    3.862523   4.093314   5.035537   7.515286   7.870760
    15  C    2.570587   4.267716   2.948475   5.532677   6.526889
    16  C    3.858574   5.119772   4.207115   6.843759   7.897206
    17  C    4.372315   5.054643   5.109827   7.737818   8.494066
    18  Cl   6.104058   6.591293   6.713244   9.369007  10.225796
    19  Cl   5.227632   4.811358   6.549287   8.907381   8.977294
    20  H    4.701495   6.083630   4.713366   7.298011   8.603701
    21  H    2.840023   4.838636   2.640247   5.079415   6.367948
    22  H    2.793318   2.549425   4.483791   6.499227   6.259595
                   11         12         13         14         15
    11  Cl   0.000000
    12  C    5.309461   0.000000
    13  C    5.656856   1.386838   0.000000
    14  C    6.997430   2.449587   1.402858   0.000000
    15  C    6.464524   1.391200   2.363750   2.771215   0.000000
    16  C    7.661067   2.431997   2.744247   2.389881   1.394424
    17  C    7.897738   2.829644   2.404238   1.385397   2.415059
    18  Cl   9.557152   4.561272   4.018332   2.725956   4.000984
    19  Cl   7.760614   4.000207   2.688278   1.714444   4.484186
    20  H    8.538725   3.392904   3.823412   3.377627   2.131294
    21  H    6.652466   2.180686   3.372918   3.846300   1.079928
    22  H    5.156549   2.167574   1.081200   2.098711   3.369024
                   16         17         18         19         20
    16  C    0.000000
    17  C    1.385741   0.000000
    18  Cl   2.695699   1.732032   0.000000
    19  Cl   3.989047   2.715970   3.201094   0.000000
    20  H    1.079859   2.151049   2.849135   4.865342   0.000000
    21  H    2.092229   3.352369   4.785943   5.560470   2.362585
    22  H    3.821570   3.346563   4.824349   2.731533   4.901340
                   21         22
    21  H    0.000000
    22  H    4.315180   0.000000
 Stoichiometry    C12H4Cl5O(1-)
 Framework group  C1[X(C12H4Cl5O)]
 Deg. of freedom    60
 Full point group                 C1      NOp   1
 RotChk:  IX=2 Diff= 1.13D-01
 Largest Abelian subgroup         C1      NOp   1
 Largest concise Abelian subgroup C1      NOp   1
                         Standard orientation:                         
 ---------------------------------------------------------------------
 Center     Atomic      Atomic             Coordinates (Angstroms)
 Number     Number       Type             X           Y           Z
 ---------------------------------------------------------------------
      1          6           0       -3.576862    0.219334   -0.130659
      2          6           0       -2.683674   -0.971921    0.097266
      3          6           0       -1.369903   -0.893281    0.186877
      4          6           0       -2.894158    1.453712   -0.222933
      5          6           0       -1.465852    1.471632   -0.088471
      6          6           0       -0.694939    0.412276    0.099509
      7         17           0       -0.381887   -2.250431    0.628994
      8          1           0       -1.122778    2.485824   -0.250983
      9         17           0       -3.746513    2.861975   -0.514955
     10          8           0       -4.790383    0.066321   -0.232952
     11         17           0       -3.560753   -2.435292    0.269005
     12          6           0        0.840586    0.533363    0.193674
     13          6           0        1.671197   -0.395832   -0.414605
     14          6           0        3.070411   -0.299085   -0.385453
     15          6           0        1.463050    1.591666    0.847870
     16          6           0        2.851787    1.710306    0.889726
     17          6           0        3.659471    0.765106    0.277743
     18         17           0        5.380629    0.938390    0.364469
     19         17           0        3.998274   -1.483070   -1.207991
     20          1           0        3.280055    2.541031    1.430630
     21          1           0        0.925936    2.342469    1.408270
     22          1           0        1.287424   -1.220271   -0.999423
 ---------------------------------------------------------------------
 Rotational constants (GHZ):           0.4749034           0.1316716           0.1080290
 Leave Link  202 at Mon Apr  4 21:46:13 2022, MaxMem=  1879048192 cpu:               0.1 elap:               0.0
 (Enter /gpfs/software/gaussian16/sse4/tar/g16/l301.exe)
 Standard basis: 6-311+G(d,p) (5D, 7F)
 Ernie: Thresh=  0.10000D-02 Tol=  0.10000D-05 Strict=F.
 There are   478 symmetry adapted cartesian basis functions of A   symmetry.
 There are   460 symmetry adapted basis functions of A   symmetry.
   460 basis functions,   765 primitive gaussians,   478 cartesian basis functions
    85 alpha electrons       85 beta electrons
       nuclear repulsion energy      1825.0626050323 Hartrees.
 IExCor= 4336 DFT=T Ex+Corr=M062X ExCW=0 ScaHFX=  0.540000
 ScaDFX=  1.000000  1.000000  1.000000  1.000000 ScalE2=  1.000000  1.000000
 IRadAn=      5 IRanWt=     -1 IRanGd=            0 ICorTp=0 IEmpDi=  4
 NAtoms=   22 NActive=   22 NUniq=   22 SFac= 1.00D+00 NAtFMM=   60 NAOKFM=F Big=F
 Integral buffers will be    131072 words long.
 Raffenetti 2 integral format.
 Two-electron integral symmetry is turned on.
 Leave Link  301 at Mon Apr  4 21:46:13 2022, MaxMem=  1879048192 cpu:               0.4 elap:               0.1
 (Enter /gpfs/software/gaussian16/sse4/tar/g16/l302.exe)
 NPDir=0 NMtPBC=     1 NCelOv=     1 NCel=       1 NClECP=     1 NCelD=      1
         NCelK=      1 NCelE2=     1 NClLst=     1 CellRange=     0.0.
 One-electron integrals computed using PRISM.
 One-electron integral symmetry used in STVInt
 NBasis=   460 RedAO= T EigKep=  1.07D-06  NBF=   460
 NBsUse=   456 1.00D-06 EigRej=  7.24D-07 NBFU=   456
 Precomputing XC quadrature grid using
 IXCGrd= 4 IRadAn=           5 IRanWt=          -1 IRanGd=           0 AccXCQ= 0.00D+00.
 Generated NRdTot=       0 NPtTot=           0 NUsed=           0 NTot=          32
 NSgBfM=   466   466   466   466   466 MxSgAt=    22 MxSgA2=    22.
 Leave Link  302 at Mon Apr  4 21:46:14 2022, MaxMem=  1879048192 cpu:               3.7 elap:               0.5
 (Enter /gpfs/software/gaussian16/sse4/tar/g16/l303.exe)
 DipDrv:  MaxL=1.
 Leave Link  303 at Mon Apr  4 21:46:14 2022, MaxMem=  1879048192 cpu:               0.4 elap:               0.1
 (Enter /gpfs/software/gaussian16/sse4/tar/g16/l401.exe)
 Lowest energy guess from the checkpoint file:  "checkpoint.chk"
 B after Tr=     0.000000   -0.000000    0.000000
         Rot=    0.999923   -0.008192   -0.003769   -0.008514 Ang=  -1.42 deg.
 Guess basis will be translated and rotated to current coordinates.
 B after Tr=     0.000000   -0.000000    0.000000
         Rot=    0.999959   -0.006381   -0.005342   -0.003683 Ang=  -1.04 deg.
 Guess basis will be translated and rotated to current coordinates.
 CkInt1:  FT= 8.68D-02
 Max alpha theta= 20.473 degrees.
 JPrj=2 DoOrth=T DoCkMO=T.
 Leave Link  401 at Mon Apr  4 21:46:15 2022, MaxMem=  1879048192 cpu:               5.8 elap:               0.9
 (Enter /gpfs/software/gaussian16/sse4/tar/g16/l502.exe)
 Integral symmetry usage will be decided dynamically.
 Closed shell SCF:
 Using DIIS extrapolation, IDIIS=  1040.
 NGot=  1879048192 LenX=  1878583581 LenY=  1878354619
 Requested convergence on RMS density matrix=1.00D-08 within 128 cycles.
 Requested convergence on MAX density matrix=1.00D-06.
 Requested convergence on             energy=1.00D-06.
 No special actions if energy rises.
 Fock matrices will be formed incrementally for  20 cycles.

 Cycle   1  Pass 1  IDiag  1:
 FoFJK:  IHMeth= 1 ICntrl=       0 DoSepK=F KAlg= 0 I1Cent=           0 FoldK=F
 IRaf= 770000000 NMat=       1 IRICut=       1 DoRegI=T DoRafI=F ISym2E= 0 IDoP0=0 IntGTp=1.
 FoFCou: FMM=F IPFlag=           0 FMFlag=      100000 FMFlg1=           0
         NFxFlg=           0 DoJE=F BraDBF=F KetDBF=F FulRan=T
         wScrn=  0.000000 ICntrl=         0 IOpCl=  0 I1Cent=           0 NGrid=           0
         NMat0=    1 NMatS0=      1 NMatT0=    0 NMatD0=    1 NMtDS0=    0 NMtDT0=    0
 Symmetry not used in FoFCou.
 E= -2834.48207611587    
 DIIS: error= 2.82D-02 at cycle   1 NSaved=   1.
 NSaved= 1 IEnMin= 1 EnMin= -2834.48207611587     IErMin= 1 ErrMin= 2.82D-02
 ErrMax= 2.82D-02  0.00D+00 EMaxC= 1.00D-01 BMatC= 6.47D-01 BMatP= 6.47D-01
 IDIUse=3 WtCom= 7.18D-01 WtEn= 2.82D-01
 Coeff-Com:  0.100D+01
 Coeff-En:   0.100D+01
 Coeff:      0.100D+01
 Gap=   102.226 Goal=   None    Shift=    0.000
 GapD=  102.226 DampG=2.000 DampE=0.500 DampFc=1.0000 IDamp=-1.
 RMSDP=1.55D-01 MaxDP=1.05D+01              OVMax= 4.73D-01

 Cycle   2  Pass 1  IDiag  1:
 RMSU=  1.53D-01    CP:  1.20D+00
 E= -2835.73132592282     Delta-E=       -1.249249806942 Rises=F Damp=F
 DIIS: error= 1.01D-02 at cycle   2 NSaved=   2.
 NSaved= 2 IEnMin= 2 EnMin= -2835.73132592282     IErMin= 2 ErrMin= 1.01D-02
 ErrMax= 1.01D-02  0.00D+00 EMaxC= 1.00D-01 BMatC= 1.10D-01 BMatP= 6.47D-01
 IDIUse=3 WtCom= 8.99D-01 WtEn= 1.01D-01
 Coeff-Com:  0.151D+00 0.849D+00
 Coeff-En:   0.000D+00 0.100D+01
 Coeff:      0.135D+00 0.865D+00
 Gap=     0.269 Goal=   None    Shift=    0.000
 RMSDP=6.62D-02 MaxDP=8.42D+00 DE=-1.25D+00 OVMax= 1.67D-01

 Cycle   3  Pass 1  IDiag  1:
 RMSU=  5.83D-02    CP:  1.13D+00  8.02D-01
 E= -2835.80442845771     Delta-E=       -0.073102534893 Rises=F Damp=F
 DIIS: error= 1.28D-02 at cycle   3 NSaved=   3.
 NSaved= 3 IEnMin= 3 EnMin= -2835.80442845771     IErMin= 2 ErrMin= 1.01D-02
 ErrMax= 1.28D-02  0.00D+00 EMaxC= 1.00D-01 BMatC= 7.13D-02 BMatP= 1.10D-01
 IDIUse=3 WtCom= 8.72D-01 WtEn= 1.28D-01
 Coeff-Com: -0.258D-01 0.447D+00 0.579D+00
 Coeff-En:   0.000D+00 0.290D+00 0.710D+00
 Coeff:     -0.225D-01 0.427D+00 0.596D+00
 Gap=     0.192 Goal=   None    Shift=    0.000
 RMSDP=1.73D-02 MaxDP=1.68D+00 DE=-7.31D-02 OVMax= 9.51D-02

 Cycle   4  Pass 1  IDiag  1:
 RMSU=  9.41D-03    CP:  1.10D+00  8.27D-01  7.66D-01
 E= -2835.87336259150     Delta-E=       -0.068934133790 Rises=F Damp=F
 DIIS: error= 2.93D-03 at cycle   4 NSaved=   4.
 NSaved= 4 IEnMin= 4 EnMin= -2835.87336259150     IErMin= 4 ErrMin= 2.93D-03
 ErrMax= 2.93D-03  0.00D+00 EMaxC= 1.00D-01 BMatC= 7.26D-03 BMatP= 7.13D-02
 IDIUse=3 WtCom= 9.71D-01 WtEn= 2.93D-02
 Coeff-Com: -0.216D-01 0.169D+00 0.299D+00 0.554D+00
 Coeff-En:   0.000D+00 0.000D+00 0.000D+00 0.100D+01
 Coeff:     -0.209D-01 0.164D+00 0.290D+00 0.567D+00
 Gap=     0.186 Goal=   None    Shift=    0.000
 RMSDP=5.01D-03 MaxDP=6.78D-01 DE=-6.89D-02 OVMax= 2.77D-02

 Cycle   5  Pass 1  IDiag  1:
 RMSU=  2.24D-03    CP:  1.08D+00  8.06D-01  8.01D-01  9.85D-01
 E= -2835.88047182264     Delta-E=       -0.007109231140 Rises=F Damp=F
 DIIS: error= 1.00D-03 at cycle   5 NSaved=   5.
 NSaved= 5 IEnMin= 5 EnMin= -2835.88047182264     IErMin= 5 ErrMin= 1.00D-03
 ErrMax= 1.00D-03  0.00D+00 EMaxC= 1.00D-01 BMatC= 5.64D-04 BMatP= 7.26D-03
 IDIUse=3 WtCom= 9.90D-01 WtEn= 1.00D-02
 Coeff-Com: -0.527D-02 0.103D-01 0.177D-01 0.205D+00 0.772D+00
 Coeff-En:   0.000D+00 0.000D+00 0.000D+00 0.000D+00 0.100D+01
 Coeff:     -0.522D-02 0.102D-01 0.175D-01 0.203D+00 0.774D+00
 Gap=     0.187 Goal=   None    Shift=    0.000
 RMSDP=1.71D-03 MaxDP=1.52D-01 DE=-7.11D-03 OVMax= 7.92D-03

 Cycle   6  Pass 1  IDiag  1:
 RMSU=  1.08D-03    CP:  1.07D+00  8.02D-01  7.86D-01  1.03D+00  9.66D-01
 E= -2835.88105825098     Delta-E=       -0.000586428342 Rises=F Damp=F
 DIIS: error= 4.82D-04 at cycle   6 NSaved=   6.
 NSaved= 6 IEnMin= 6 EnMin= -2835.88105825098     IErMin= 6 ErrMin= 4.82D-04
 ErrMax= 4.82D-04  0.00D+00 EMaxC= 1.00D-01 BMatC= 1.21D-04 BMatP= 5.64D-04
 IDIUse=3 WtCom= 9.95D-01 WtEn= 4.82D-03
 Coeff-Com: -0.670D-03-0.119D-01-0.239D-01 0.392D-01 0.397D+00 0.600D+00
 Coeff-En:   0.000D+00 0.000D+00 0.000D+00 0.000D+00 0.000D+00 0.100D+01
 Coeff:     -0.666D-03-0.119D-01-0.238D-01 0.391D-01 0.395D+00 0.602D+00
 Gap=     0.187 Goal=   None    Shift=    0.000
 RMSDP=9.81D-04 MaxDP=9.22D-02 DE=-5.86D-04 OVMax= 3.59D-03

 Cycle   7  Pass 1  IDiag  1:
 RMSU=  5.05D-04    CP:  1.08D+00  8.06D-01  7.85D-01  1.05D+00  1.01D+00
                    CP:  7.84D-01
 E= -2835.88119091232     Delta-E=       -0.000132661344 Rises=F Damp=F
 DIIS: error= 1.51D-04 at cycle   7 NSaved=   7.
 NSaved= 7 IEnMin= 7 EnMin= -2835.88119091232     IErMin= 7 ErrMin= 1.51D-04
 ErrMax= 1.51D-04  0.00D+00 EMaxC= 1.00D-01 BMatC= 1.07D-05 BMatP= 1.21D-04
 IDIUse=3 WtCom= 9.98D-01 WtEn= 1.51D-03
 Coeff-Com:  0.233D-03-0.672D-02-0.113D-01-0.373D-02 0.785D-01 0.257D+00
 Coeff-Com:  0.686D+00
 Coeff-En:   0.000D+00 0.000D+00 0.000D+00 0.000D+00 0.000D+00 0.000D+00
 Coeff-En:   0.100D+01
 Coeff:      0.232D-03-0.671D-02-0.113D-01-0.372D-02 0.784D-01 0.257D+00
 Coeff:      0.686D+00
 Gap=     0.187 Goal=   None    Shift=    0.000
 RMSDP=2.82D-04 MaxDP=3.65D-02 DE=-1.33D-04 OVMax= 2.34D-03

 Cycle   8  Pass 1  IDiag  1:
 RMSU=  2.24D-04    CP:  1.08D+00  8.06D-01  7.86D-01  1.05D+00  1.06D+00
                    CP:  8.52D-01  1.03D+00
 E= -2835.88120324186     Delta-E=       -0.000012329532 Rises=F Damp=F
 DIIS: error= 1.34D-04 at cycle   8 NSaved=   8.
 NSaved= 8 IEnMin= 8 EnMin= -2835.88120324186     IErMin= 8 ErrMin= 1.34D-04
 ErrMax= 1.34D-04  0.00D+00 EMaxC= 1.00D-01 BMatC= 3.28D-06 BMatP= 1.07D-05
 IDIUse=3 WtCom= 9.99D-01 WtEn= 1.34D-03
 EnCoef did     1 forward-backward iterations
 Coeff-Com:  0.202D-03-0.179D-02-0.161D-02-0.796D-02-0.302D-01 0.322D-01
 Coeff-Com:  0.399D+00 0.610D+00
 Coeff-En:   0.000D+00 0.000D+00 0.000D+00 0.000D+00 0.000D+00 0.000D+00
 Coeff-En:   0.586D-02 0.994D+00
 Coeff:      0.202D-03-0.179D-02-0.161D-02-0.795D-02-0.302D-01 0.321D-01
 Coeff:      0.399D+00 0.610D+00
 Gap=     0.187 Goal=   None    Shift=    0.000
 RMSDP=1.57D-04 MaxDP=1.79D-02 DE=-1.23D-05 OVMax= 7.35D-04

 Cycle   9  Pass 1  IDiag  1:
 RMSU=  9.09D-05    CP:  1.08D+00  8.06D-01  7.86D-01  1.05D+00  1.05D+00
                    CP:  8.52D-01  1.06D+00  5.27D-01
 E= -2835.88120739393     Delta-E=       -0.000004152073 Rises=F Damp=F
 DIIS: error= 2.27D-05 at cycle   9 NSaved=   9.
 NSaved= 9 IEnMin= 9 EnMin= -2835.88120739393     IErMin= 9 ErrMin= 2.27D-05
 ErrMax= 2.27D-05  0.00D+00 EMaxC= 1.00D-01 BMatC= 1.19D-07 BMatP= 3.28D-06
 IDIUse=1 WtCom= 1.00D+00 WtEn= 0.00D+00
 Coeff-Com:  0.535D-04 0.959D-04 0.475D-03-0.169D-02-0.157D-01-0.195D-01
 Coeff-Com:  0.301D-01 0.151D+00 0.855D+00
 Coeff:      0.535D-04 0.959D-04 0.475D-03-0.169D-02-0.157D-01-0.195D-01
 Coeff:      0.301D-01 0.151D+00 0.855D+00
 Gap=     0.187 Goal=   None    Shift=    0.000
 RMSDP=4.36D-05 MaxDP=3.93D-03 DE=-4.15D-06 OVMax= 5.67D-04

 Cycle  10  Pass 1  IDiag  1:
 RMSU=  2.87D-05    CP:  1.08D+00  8.06D-01  7.86D-01  1.05D+00  1.05D+00
                    CP:  8.41D-01  1.11D+00  5.19D-01  1.08D+00
 E= -2835.88120771643     Delta-E=       -0.000000322498 Rises=F Damp=F
 DIIS: error= 1.28D-05 at cycle  10 NSaved=  10.
 NSaved=10 IEnMin=10 EnMin= -2835.88120771643     IErMin=10 ErrMin= 1.28D-05
 ErrMax= 1.28D-05  0.00D+00 EMaxC= 1.00D-01 BMatC= 4.73D-08 BMatP= 1.19D-07
 IDIUse=1 WtCom= 1.00D+00 WtEn= 0.00D+00
 Coeff-Com:  0.656D-06 0.315D-03 0.434D-03 0.281D-03-0.350D-02-0.143D-01
 Coeff-Com: -0.416D-01-0.211D-01 0.411D+00 0.668D+00
 Coeff:      0.656D-06 0.315D-03 0.434D-03 0.281D-03-0.350D-02-0.143D-01
 Coeff:     -0.416D-01-0.211D-01 0.411D+00 0.668D+00
 Gap=     0.187 Goal=   None    Shift=    0.000
 RMSDP=2.75D-05 MaxDP=4.30D-03 DE=-3.22D-07 OVMax= 1.49D-04

 Cycle  11  Pass 1  IDiag  1:
 RMSU=  1.12D-05    CP:  1.08D+00  8.06D-01  7.86D-01  1.05D+00  1.05D+00
                    CP:  8.45D-01  1.10D+00  5.23D-01  1.24D+00  8.46D-01
 E= -2835.88120779006     Delta-E=       -0.000000073633 Rises=F Damp=F
 DIIS: error= 3.64D-06 at cycle  11 NSaved=  11.
 NSaved=11 IEnMin=11 EnMin= -2835.88120779006     IErMin=11 ErrMin= 3.64D-06
 ErrMax= 3.64D-06  0.00D+00 EMaxC= 1.00D-01 BMatC= 4.76D-09 BMatP= 4.73D-08
 IDIUse=1 WtCom= 1.00D+00 WtEn= 0.00D+00
 Coeff-Com: -0.746D-05 0.927D-04 0.348D-04 0.388D-03 0.183D-02-0.115D-02
 Coeff-Com: -0.184D-01-0.413D-01-0.109D-01 0.216D+00 0.853D+00
 Coeff:     -0.746D-05 0.927D-04 0.348D-04 0.388D-03 0.183D-02-0.115D-02
 Coeff:     -0.184D-01-0.413D-01-0.109D-01 0.216D+00 0.853D+00
 Gap=     0.187 Goal=   None    Shift=    0.000
 RMSDP=9.63D-06 MaxDP=6.17D-04 DE=-7.36D-08 OVMax= 9.64D-05

 Cycle  12  Pass 1  IDiag  1:
 RMSU=  3.33D-06    CP:  1.08D+00  8.06D-01  7.86D-01  1.05D+00  1.05D+00
                    CP:  8.44D-01  1.10D+00  5.12D-01  1.30D+00  8.85D-01
                    CP:  1.06D+00
 E= -2835.88120780164     Delta-E=       -0.000000011581 Rises=F Damp=F
 DIIS: error= 1.05D-06 at cycle  12 NSaved=  12.
 NSaved=12 IEnMin=12 EnMin= -2835.88120780164     IErMin=12 ErrMin= 1.05D-06
 ErrMax= 1.05D-06  0.00D+00 EMaxC= 1.00D-01 BMatC= 1.20D-09 BMatP= 4.76D-09
 IDIUse=1 WtCom= 1.00D+00 WtEn= 0.00D+00
 Coeff-Com: -0.368D-05 0.156D-05-0.343D-04 0.136D-03 0.120D-02 0.135D-02
 Coeff-Com: -0.162D-02-0.160D-01-0.560D-01-0.527D-02 0.397D+00 0.679D+00
 Coeff:     -0.368D-05 0.156D-05-0.343D-04 0.136D-03 0.120D-02 0.135D-02
 Coeff:     -0.162D-02-0.160D-01-0.560D-01-0.527D-02 0.397D+00 0.679D+00
 Gap=     0.187 Goal=   None    Shift=    0.000
 RMSDP=4.42D-06 MaxDP=5.82D-04 DE=-1.16D-08 OVMax= 3.09D-05

 Cycle  13  Pass 1  IDiag  1:
 RMSU=  2.15D-06    CP:  1.08D+00  8.06D-01  7.86D-01  1.05D+00  1.05D+00
                    CP:  8.43D-01  1.10D+00  5.00D-01  1.31D+00  9.48D-01
                    CP:  1.06D+00  1.22D+00
 E= -2835.88120780299     Delta-E=       -0.000000001352 Rises=F Damp=F
 DIIS: error= 5.65D-07 at cycle  13 NSaved=  13.
 NSaved=13 IEnMin=13 EnMin= -2835.88120780299     IErMin=13 ErrMin= 5.65D-07
 ErrMax= 5.65D-07  0.00D+00 EMaxC= 1.00D-01 BMatC= 1.85D-10 BMatP= 1.20D-09
 IDIUse=1 WtCom= 1.00D+00 WtEn= 0.00D+00
 Coeff-Com: -0.752D-06-0.140D-04-0.235D-04 0.119D-04 0.331D-03 0.819D-03
 Coeff-Com:  0.188D-02-0.245D-02-0.266D-01-0.393D-01 0.658D-01 0.332D+00
 Coeff-Com:  0.668D+00
 Coeff:     -0.752D-06-0.140D-04-0.235D-04 0.119D-04 0.331D-03 0.819D-03
 Coeff:      0.188D-02-0.245D-02-0.266D-01-0.393D-01 0.658D-01 0.332D+00
 Coeff:      0.668D+00
 Gap=     0.187 Goal=   None    Shift=    0.000
 RMSDP=2.13D-06 MaxDP=2.75D-04 DE=-1.35D-09 OVMax= 7.53D-06

 Cycle  14  Pass 1  IDiag  1:
 RMSU=  6.15D-07    CP:  1.08D+00  8.06D-01  7.86D-01  1.05D+00  1.05D+00
                    CP:  8.43D-01  1.10D+00  5.00D-01  1.32D+00  9.37D-01
                    CP:  1.11D+00  1.28D+00  8.64D-01
 E= -2835.88120780357     Delta-E=       -0.000000000582 Rises=F Damp=F
 DIIS: error= 1.41D-07 at cycle  14 NSaved=  14.
 NSaved=14 IEnMin=14 EnMin= -2835.88120780357     IErMin=14 ErrMin= 1.41D-07
 ErrMax= 1.41D-07  0.00D+00 EMaxC= 1.00D-01 BMatC= 1.51D-11 BMatP= 1.85D-10
 IDIUse=1 WtCom= 1.00D+00 WtEn= 0.00D+00
 Coeff-Com:  0.311D-07-0.552D-05-0.536D-05-0.778D-05 0.471D-05 0.165D-03
 Coeff-Com:  0.922D-03 0.825D-03-0.320D-02-0.155D-01-0.176D-01 0.553D-01
 Coeff-Com:  0.267D+00 0.712D+00
 Coeff:      0.311D-07-0.552D-05-0.536D-05-0.778D-05 0.471D-05 0.165D-03
 Coeff:      0.922D-03 0.825D-03-0.320D-02-0.155D-01-0.176D-01 0.553D-01
 Coeff:      0.267D+00 0.712D+00
 Gap=     0.187 Goal=   None    Shift=    0.000
 RMSDP=3.67D-07 MaxDP=3.86D-05 DE=-5.82D-10 OVMax= 2.29D-06

 Cycle  15  Pass 1  IDiag  1:
 RMSU=  1.28D-07    CP:  1.08D+00  8.06D-01  7.86D-01  1.05D+00  1.05D+00
                    CP:  8.43D-01  1.10D+00  5.00D-01  1.31D+00  9.39D-01
                    CP:  1.10D+00  1.32D+00  9.23D-01  1.04D+00
 E= -2835.88120780345     Delta-E=        0.000000000122 Rises=F Damp=F
 DIIS: error= 6.01D-08 at cycle  15 NSaved=  15.
 NSaved=15 IEnMin=14 EnMin= -2835.88120780357     IErMin=15 ErrMin= 6.01D-08
 ErrMax= 6.01D-08  0.00D+00 EMaxC= 1.00D-01 BMatC= 2.57D-12 BMatP= 1.51D-11
 IDIUse=1 WtCom= 1.00D+00 WtEn= 0.00D+00
 Coeff-Com:  0.758D-07-0.964D-06 0.531D-07-0.470D-05-0.316D-04-0.178D-04
 Coeff-Com:  0.218D-03 0.662D-03 0.136D-02-0.316D-02-0.163D-01-0.135D-01
 Coeff-Com:  0.512D-01 0.339D+00 0.640D+00
 Coeff:      0.758D-07-0.964D-06 0.531D-07-0.470D-05-0.316D-04-0.178D-04
 Coeff:      0.218D-03 0.662D-03 0.136D-02-0.316D-02-0.163D-01-0.135D-01
 Coeff:      0.512D-01 0.339D+00 0.640D+00
 Gap=     0.187 Goal=   None    Shift=    0.000
 RMSDP=1.17D-07 MaxDP=1.69D-05 DE= 1.22D-10 OVMax= 6.11D-07

 Cycle  16  Pass 1  IDiag  1:
 RMSU=  5.13D-08    CP:  1.08D+00  8.06D-01  7.86D-01  1.05D+00  1.05D+00
                    CP:  8.43D-01  1.10D+00  5.00D-01  1.31D+00  9.38D-01
                    CP:  1.10D+00  1.33D+00  9.45D-01  1.07D+00  9.76D-01
 E= -2835.88120780365     Delta-E=       -0.000000000200 Rises=F Damp=F
 DIIS: error= 1.61D-08 at cycle  16 NSaved=  16.
 NSaved=16 IEnMin=16 EnMin= -2835.88120780365     IErMin=16 ErrMin= 1.61D-08
 ErrMax= 1.61D-08  0.00D+00 EMaxC= 1.00D-01 BMatC= 2.38D-13 BMatP= 2.57D-12
 IDIUse=1 WtCom= 1.00D+00 WtEn= 0.00D+00
 Coeff-Com:  0.375D-07 0.261D-06 0.407D-06-0.864D-06-0.982D-05-0.291D-04
 Coeff-Com: -0.423D-04 0.138D-03 0.971D-03 0.983D-03-0.356D-02-0.131D-01
 Coeff-Com: -0.155D-01 0.339D-01 0.264D+00 0.733D+00
 Coeff:      0.375D-07 0.261D-06 0.407D-06-0.864D-06-0.982D-05-0.291D-04
 Coeff:     -0.423D-04 0.138D-03 0.971D-03 0.983D-03-0.356D-02-0.131D-01
 Coeff:     -0.155D-01 0.339D-01 0.264D+00 0.733D+00
 Gap=     0.187 Goal=   None    Shift=    0.000
 RMSDP=5.94D-08 MaxDP=3.17D-06 DE=-2.00D-10 OVMax= 2.05D-07

 Cycle  17  Pass 1  IDiag  1:
 RMSU=  1.88D-08    CP:  1.08D+00  8.06D-01  7.86D-01  1.05D+00  1.05D+00
                    CP:  8.43D-01  1.10D+00  5.00D-01  1.31D+00  9.39D-01
                    CP:  1.10D+00  1.33D+00  9.45D-01  1.12D+00  1.08D+00
                    CP:  1.02D+00
 E= -2835.88120780354     Delta-E=        0.000000000116 Rises=F Damp=F
 DIIS: error= 3.48D-09 at cycle  17 NSaved=  17.
 NSaved=17 IEnMin=16 EnMin= -2835.88120780365     IErMin=17 ErrMin= 3.48D-09
 ErrMax= 3.48D-09  0.00D+00 EMaxC= 1.00D-01 BMatC= 1.26D-14 BMatP= 2.38D-13
 IDIUse=1 WtCom= 1.00D+00 WtEn= 0.00D+00
 Coeff-Com:  0.727D-08 0.104D-06 0.778D-07 0.420D-07-0.154D-06-0.653D-05
 Coeff-Com: -0.219D-04-0.114D-04 0.136D-03 0.474D-03 0.376D-03-0.254D-02
 Coeff-Com: -0.723D-02-0.186D-01 0.257D-01 0.197D+00 0.804D+00
 Coeff:      0.727D-08 0.104D-06 0.778D-07 0.420D-07-0.154D-06-0.653D-05
 Coeff:     -0.219D-04-0.114D-04 0.136D-03 0.474D-03 0.376D-03-0.254D-02
 Coeff:     -0.723D-02-0.186D-01 0.257D-01 0.197D+00 0.804D+00
 Gap=     0.187 Goal=   None    Shift=    0.000
 RMSDP=1.80D-08 MaxDP=2.46D-06 DE= 1.16D-10 OVMax= 6.53D-08

 Cycle  18  Pass 1  IDiag  1:
 RMSU=  5.41D-09    CP:  1.08D+00  8.06D-01  7.86D-01  1.05D+00  1.05D+00
                    CP:  8.43D-01  1.10D+00  5.00D-01  1.31D+00  9.39D-01
                    CP:  1.10D+00  1.33D+00  9.46D-01  1.12D+00  1.10D+00
                    CP:  1.04D+00  1.07D+00
 E= -2835.88120780353     Delta-E=        0.000000000007 Rises=F Damp=F
 DIIS: error= 2.35D-09 at cycle  18 NSaved=  18.
 NSaved=18 IEnMin=16 EnMin= -2835.88120780365     IErMin=18 ErrMin= 2.35D-09
 ErrMax= 2.35D-09  0.00D+00 EMaxC= 1.00D-01 BMatC= 2.52D-15 BMatP= 1.26D-14
 IDIUse=1 WtCom= 1.00D+00 WtEn= 0.00D+00
 Coeff-Com: -0.121D-08 0.246D-08-0.152D-07 0.107D-06 0.111D-05 0.107D-05
 Coeff-Com: -0.246D-05-0.207D-04-0.824D-04 0.451D-04 0.567D-03 0.608D-03
 Coeff-Com: -0.674D-03-0.121D-01-0.234D-01-0.202D-01 0.316D+00 0.740D+00
 Coeff:     -0.121D-08 0.246D-08-0.152D-07 0.107D-06 0.111D-05 0.107D-05
 Coeff:     -0.246D-05-0.207D-04-0.824D-04 0.451D-04 0.567D-03 0.608D-03
 Coeff:     -0.674D-03-0.121D-01-0.234D-01-0.202D-01 0.316D+00 0.740D+00
 Gap=     0.187 Goal=   None    Shift=    0.000
 RMSDP=6.65D-09 MaxDP=1.02D-06 DE= 7.28D-12 OVMax= 3.32D-08

 Cycle  19  Pass 1  IDiag  1:
 RMSU=  2.32D-09    CP:  1.08D+00  8.06D-01  7.86D-01  1.05D+00  1.05D+00
                    CP:  8.43D-01  1.10D+00  5.00D-01  1.31D+00  9.39D-01
                    CP:  1.10D+00  1.33D+00  9.46D-01  1.12D+00  1.10D+00
                    CP:  1.08D+00  1.18D+00  1.07D+00
 E= -2835.88120780355     Delta-E=       -0.000000000018 Rises=F Damp=F
 DIIS: error= 5.18D-10 at cycle  19 NSaved=  19.
 NSaved=19 IEnMin=16 EnMin= -2835.88120780365     IErMin=19 ErrMin= 5.18D-10
 ErrMax= 5.18D-10  0.00D+00 EMaxC= 1.00D-01 BMatC= 3.15D-16 BMatP= 2.52D-15
 IDIUse=1 WtCom= 1.00D+00 WtEn= 0.00D+00
 Large coefficients: NSaved= 19 BigCof=    0.00 CofMax=   10.00 Det=-2.01D-15
 Inversion failed.  Reducing to 18 matrices.
 Large coefficients: NSaved= 18 BigCof=    0.00 CofMax=   10.00 Det=-2.01D-15
 Inversion failed.  Reducing to 17 matrices.
 Large coefficients: NSaved= 17 BigCof=    0.00 CofMax=   10.00 Det=-2.01D-15
 Inversion failed.  Reducing to 16 matrices.
 Large coefficients: NSaved= 16 BigCof=    0.00 CofMax=   10.00 Det=-2.02D-15
 Inversion failed.  Reducing to 15 matrices.
 Coeff-Com:  0.175D-06 0.731D-06 0.153D-05-0.358D-05-0.326D-04-0.240D-04
 Coeff-Com:  0.141D-03 0.421D-03 0.632D-03-0.180D-02-0.923D-02-0.291D-01
 Coeff-Com:  0.230D-02 0.255D+00 0.782D+00
 Coeff:      0.175D-06 0.731D-06 0.153D-05-0.358D-05-0.326D-04-0.240D-04
 Coeff:      0.141D-03 0.421D-03 0.632D-03-0.180D-02-0.923D-02-0.291D-01
 Coeff:      0.230D-02 0.255D+00 0.782D+00
 Gap=     0.187 Goal=   None    Shift=    0.000
 RMSDP=1.75D-09 MaxDP=8.71D-08 DE=-1.82D-11 OVMax= 1.25D-08

 SCF Done:  E(RM062X) =  -2835.88120780     A.U. after   19 cycles
            NFock= 19  Conv=0.17D-08     -V/T= 2.0023
 KE= 2.829423753900D+03 PE=-1.038604623869D+04 EE= 2.895678671957D+03
 Leave Link  502 at Mon Apr  4 21:51:52 2022, MaxMem=  1879048192 cpu:            2352.3 elap:             336.9
 (Enter /gpfs/software/gaussian16/sse4/tar/g16/l701.exe)
 ... and contract with generalized density number  0.
 Compute integral first derivatives.
 Leave Link  701 at Mon Apr  4 21:51:52 2022, MaxMem=  1879048192 cpu:               1.3 elap:               0.2
 (Enter /gpfs/software/gaussian16/sse4/tar/g16/l702.exe)
 L702 exits ... SP integral derivatives will be done elsewhere.
 Leave Link  702 at Mon Apr  4 21:51:52 2022, MaxMem=  1879048192 cpu:               0.1 elap:               0.0
 (Enter /gpfs/software/gaussian16/sse4/tar/g16/l703.exe)
 Integral derivatives from FoFJK, PRISM(SPDF).
 Compute integral first derivatives, UseDBF=F ICtDFT=           0.
 Calling FoFJK, ICntrl=      2127 FMM=F ISym2X=0 I1Cent= 0 IOpClX= 0 NMat=1 NMatS=1 NMatT=0.
 FoFJK:  IHMeth= 1 ICntrl=    2127 DoSepK=F KAlg= 0 I1Cent=           0 FoldK=F
 IRaf=         0 NMat=       1 IRICut=       1 DoRegI=T DoRafI=F ISym2E= 0 IDoP0=0 IntGTp=1.
 FoFCou: FMM=F IPFlag=           0 FMFlag=      100000 FMFlg1=         800
         NFxFlg=           0 DoJE=F BraDBF=F KetDBF=F FulRan=T
         wScrn=  0.000000 ICntrl=      2127 IOpCl=  0 I1Cent=           0 NGrid=           0
         NMat0=    1 NMatS0=      1 NMatT0=    0 NMatD0=    1 NMtDS0=    0 NMtDT0=    0
 Symmetry not used in FoFCou.
 Leave Link  703 at Mon Apr  4 21:52:31 2022, MaxMem=  1879048192 cpu:             273.4 elap:              39.2
 (Enter /gpfs/software/gaussian16/sse4/tar/g16/l716.exe)
 Dipole        = 4.09837270D+00 3.60783906D-01 3.20547824D-01
 ***** Axes restored to original set *****
 -------------------------------------------------------------------
 Center     Atomic                   Forces (Hartrees/Bohr)
 Number     Number              X              Y              Z
 -------------------------------------------------------------------
      1        6           0.002960454   -0.009254618    0.009026641
      2        6          -0.048209336    0.019081578   -0.001752095
      3        6           0.051490951    0.009186123   -0.043075393
      4        6           0.064687670   -0.032106409    0.022927913
      5        6          -0.078938575    0.042854642   -0.037272299
      6        6           0.063260581   -0.044694514    0.039398798
      7       17          -0.000874466   -0.004174445    0.015222715
      8        1           0.016398721   -0.002262089   -0.002464962
      9       17          -0.022589180    0.018391668   -0.021878432
     10        8          -0.014704930    0.003913763    0.004783997
     11       17           0.000640027   -0.005324723    0.010708086
     12        6          -0.037303577    0.007685826    0.012409230
     13        6           0.012817462   -0.021258252   -0.006825097
     14        6          -0.018445259    0.015601053    0.002793633
     15        6           0.013826064    0.006678871   -0.005630455
     16        6          -0.009853824    0.002215128    0.004204496
     17        6           0.002373585    0.002726755   -0.002128904
     18       17           0.005788075   -0.001246913   -0.002396837
     19       17           0.005182192   -0.010445919    0.001789663
     20        1           0.003875424   -0.001208134   -0.001592235
     21        1          -0.009152858    0.000335232    0.001830746
     22        1          -0.003229202    0.003305377   -0.000079212
 -------------------------------------------------------------------
 Cartesian Forces:  Max     0.078938575 RMS     0.023366147
 Leave Link  716 at Mon Apr  4 21:52:31 2022, MaxMem=  1879048192 cpu:               0.1 elap:               0.0
 (Enter /gpfs/software/gaussian16/sse4/tar/g16/l103.exe)

 GradGradGradGradGradGradGradGradGradGradGradGradGradGradGradGradGradGrad
 Berny optimization.
 Using GEDIIS/GDIIS optimizer.
 FormGI is forming the generalized inverse of G from B-inverse, IUseBI=4.
 Internal  Forces:  Max     0.054948406 RMS     0.011023658
 Search for a local minimum.
 Step number   8 out of a maximum of  121
 All quantities printed in internal units (Hartrees-Bohrs-Radians)
 RMS Force = .11024D-01 SwitMx=.10000D-02 MixMth= 1
 Mixed Optimization -- RFO/linear search
 Update second derivatives using D2CorX and points    3    2    4    5    7
                                                      8    6
 DE=  1.82D-02 DEPred=-2.58D-02 R=-7.05D-01
 Trust test=-7.05D-01 RLast= 1.04D+00 DXMaxT set to 3.44D-01
 ITU= -1  0  1  1  1 -1  1  0
 Use linear search instead of GDIIS.
 Energy rises -- skip Quadratic/GDIIS search.
 Quartic linear search produced a step of -0.79147.
 Iteration  1 RMS(Cart)=  0.18823637 RMS(Int)=  0.02782508
 Iteration  2 RMS(Cart)=  0.09738970 RMS(Int)=  0.00219285
 Iteration  3 RMS(Cart)=  0.00350592 RMS(Int)=  0.00028646
 Iteration  4 RMS(Cart)=  0.00000363 RMS(Int)=  0.00028646
 Iteration  5 RMS(Cart)=  0.00000000 RMS(Int)=  0.00028646
 ITry= 1 IFail=0 DXMaxC= 9.20D-01 DCOld= 1.00D+10 DXMaxT= 3.44D-01 DXLimC= 3.00D+00 Rises=T
 Variable       Old X    -DE/DX   Delta X   Delta X   Delta X     New X
                                 (Linear)    (Quad)   (Total)
    R1        2.84642  -0.00895  -0.08056   0.00000  -0.08065   2.76577
    R2        2.67133   0.01119   0.04692   0.00000   0.04694   2.71828
    R3        2.31945   0.01584   0.00907   0.00000   0.00907   2.32852
    R4        2.49287   0.04738   0.10662   0.00000   0.10652   2.59939
    R5        3.24032   0.01085   0.04319   0.00000   0.04319   3.28352
    R6        2.78226  -0.01716  -0.08043   0.00000  -0.08045   2.70181
    R7        3.28046   0.01006   0.03745   0.00000   0.03745   3.31791
    R8        2.71125  -0.02576  -0.11058   0.00000  -0.11048   2.60077
    R9        3.15929   0.03642   0.12958   0.00000   0.12958   3.28886
   R10        2.50121   0.05495   0.14815   0.00000   0.14824   2.64946
   R11        2.04641   0.00381  -0.00677   0.00000  -0.00677   2.03963
   R12        2.91616  -0.03374  -0.10054   0.00000  -0.10054   2.81563
   R13        2.62074   0.00892   0.03458   0.00000   0.03456   2.65530
   R14        2.62899   0.00554   0.04097   0.00000   0.04096   2.66994
   R15        2.65102  -0.00843  -0.02193   0.00000  -0.02194   2.62908
   R16        2.04317  -0.00099  -0.01126   0.00000  -0.01126   2.03191
   R17        2.61802   0.00735   0.00218   0.00000   0.00219   2.62021
   R18        3.23983   0.01175   0.05032   0.00000   0.05032   3.29015
   R19        2.63508  -0.00435  -0.02006   0.00000  -0.02005   2.61503
   R20        2.04077   0.00281  -0.00241   0.00000  -0.00241   2.03836
   R21        2.61867   0.00208   0.00598   0.00000   0.00600   2.62467
   R22        2.04064   0.00185   0.00545   0.00000   0.00545   2.04609
   R23        3.27307   0.00639   0.01442   0.00000   0.01442   3.28748
    A1        1.99774  -0.00713  -0.05476   0.00000  -0.05490   1.94284
    A2        2.09474   0.00547   0.06272   0.00000   0.06280   2.15754
    A3        2.19064   0.00167  -0.00792   0.00000  -0.00783   2.18281
    A4        2.15758   0.00322   0.01225   0.00000   0.01198   2.16957
    A5        1.96794   0.00660   0.01601   0.00000   0.01617   1.98411
    A6        2.15734  -0.00982  -0.02801   0.00000  -0.02786   2.12948
    A7        2.10064  -0.00247   0.03488   0.00000   0.03506   2.13570
    A8        2.13829  -0.01838  -0.10297   0.00000  -0.10242   2.03587
    A9        2.03470   0.02088   0.07550   0.00000   0.07593   2.11063
   A10        2.07782   0.01591   0.07696   0.00000   0.07701   2.15483
   A11        2.09523  -0.00873  -0.04948   0.00000  -0.04950   2.04573
   A12        2.10994  -0.00717  -0.02733   0.00000  -0.02734   2.08260
   A13        2.19339  -0.00487  -0.01901   0.00000  -0.01877   2.17463
   A14        1.88917   0.01882   0.10850   0.00000   0.10857   1.99774
   A15        2.19737  -0.01389  -0.08697   0.00000  -0.08688   2.11049
   A16        2.03883  -0.00463  -0.05004   0.00000  -0.05005   1.98878
   A17        2.12014   0.02286   0.10199   0.00000   0.10200   2.22214
   A18        2.12401  -0.01820  -0.05179   0.00000  -0.05177   2.07224
   A19        2.11369   0.01227   0.05927   0.00000   0.05933   2.17302
   A20        2.13365  -0.01507  -0.02671   0.00000  -0.02664   2.10700
   A21        2.03528   0.00273  -0.03212   0.00000  -0.03216   2.00311
   A22        2.14367  -0.00553  -0.00475   0.00000  -0.00475   2.13892
   A23        2.13596  -0.00181  -0.01674   0.00000  -0.01663   2.11932
   A24        2.00188   0.00734   0.02279   0.00000   0.02289   2.02477
   A25        2.07946   0.00424   0.03391   0.00000   0.03389   2.11335
   A26        2.07396  -0.00062  -0.01114   0.00000  -0.01111   2.06285
   A27        2.12943  -0.00362  -0.02251   0.00000  -0.02247   2.10696
   A28        2.12286  -0.00033   0.02088   0.00000   0.02091   2.14377
   A29        2.15359  -0.00856  -0.03648   0.00000  -0.03638   2.11720
   A30        2.00491   0.00892   0.01702   0.00000   0.01710   2.02201
   A31        2.10504  -0.00071   0.00517   0.00000   0.00519   2.11023
   A32        2.06629   0.00437   0.02426   0.00000   0.02428   2.09057
   A33        2.11155  -0.00365  -0.02919   0.00000  -0.02918   2.08237
   A34        2.08006  -0.00041  -0.02307   0.00000  -0.02307   2.05699
   A35        2.12157   0.00020   0.01468   0.00000   0.01467   2.13624
   A36        2.08156   0.00021   0.00840   0.00000   0.00840   2.08996
    D1       -0.01635  -0.00053   0.00835   0.00000   0.00869  -0.00766
    D2        3.09882  -0.00049   0.02611   0.00000   0.02666   3.12547
    D3        3.11341   0.00067   0.02186   0.00000   0.02173   3.13514
    D4       -0.05461   0.00071   0.03962   0.00000   0.03970  -0.01491
    D5       -0.00700   0.00111   0.00881   0.00000   0.00849   0.00148
    D6        3.11373   0.00115   0.02142   0.00000   0.02108   3.13481
    D7       -3.13601  -0.00019  -0.00532   0.00000  -0.00533  -3.14134
    D8       -0.01528  -0.00015   0.00729   0.00000   0.00726  -0.00802
    D9        0.02827  -0.00104  -0.01965   0.00000  -0.01967   0.00860
   D10        3.01656   0.00097   0.08490   0.00000   0.08621   3.10277
   D11       -3.08407  -0.00136  -0.03942   0.00000  -0.03980  -3.12386
   D12       -0.09577   0.00066   0.06513   0.00000   0.06608  -0.02969
   D13       -0.01581   0.00203   0.01345   0.00000   0.01328  -0.00252
   D14       -3.13594   0.00105   0.00037   0.00000   0.00006  -3.13589
   D15       -3.01292   0.00336  -0.08297   0.00000  -0.08179  -3.09471
   D16        0.15013   0.00238  -0.09604   0.00000  -0.09502   0.05511
   D17        0.01940  -0.00021  -0.01532   0.00000  -0.01528   0.00412
   D18        3.07834  -0.00005   0.04019   0.00000   0.03965   3.11799
   D19       -3.10116  -0.00024  -0.02798   0.00000  -0.02788  -3.12904
   D20       -0.04222  -0.00008   0.02752   0.00000   0.02705  -0.01517
   D21       -0.00820  -0.00117   0.00420   0.00000   0.00455  -0.00365
   D22        3.11189   0.00036   0.01778   0.00000   0.01859   3.13048
   D23       -3.05284  -0.00294  -0.06229   0.00000  -0.06299  -3.11583
   D24        0.06724  -0.00141  -0.04871   0.00000  -0.04895   0.01830
   D25        0.68983   0.00574  -0.33446   0.00000  -0.33431   0.35552
   D26       -2.48918   0.00364  -0.30815   0.00000  -0.30812  -2.79730
   D27       -2.42925   0.00450  -0.34821   0.00000  -0.34824  -2.77749
   D28        0.67491   0.00240  -0.32189   0.00000  -0.32204   0.35287
   D29        3.10790  -0.00106   0.02443   0.00000   0.02428   3.13217
   D30        0.03192  -0.00138  -0.02057   0.00000  -0.02077   0.01115
   D31        0.00171   0.00131  -0.00046   0.00000  -0.00049   0.00121
   D32       -3.07427   0.00099  -0.04546   0.00000  -0.04554  -3.11981
   D33       -3.10645   0.00062  -0.02602   0.00000  -0.02621  -3.13266
   D34        0.10355  -0.00050  -0.07188   0.00000  -0.07218   0.03136
   D35       -0.00069  -0.00117  -0.00061   0.00000  -0.00057  -0.00126
   D36       -3.07389  -0.00229  -0.04647   0.00000  -0.04654  -3.12042
   D37        0.00138  -0.00060  -0.00124   0.00000  -0.00123   0.00016
   D38       -3.11322  -0.00064  -0.02176   0.00000  -0.02167  -3.13489
   D39        3.08199  -0.00058   0.04041   0.00000   0.04023   3.12222
   D40       -0.03261  -0.00062   0.01989   0.00000   0.01978  -0.01283
   D41       -0.00548  -0.00030   0.00393   0.00000   0.00395  -0.00153
   D42        3.13225   0.00019   0.00622   0.00000   0.00622   3.13847
   D43        3.10823  -0.00020   0.02513   0.00000   0.02512   3.13335
   D44       -0.03723   0.00028   0.02742   0.00000   0.02740  -0.00983
   D45       -0.00344   0.00034   0.00340   0.00000   0.00337  -0.00007
   D46       -3.11851   0.00014  -0.01541   0.00000  -0.01530  -3.13381
   D47        3.07522   0.00075   0.04529   0.00000   0.04501   3.12023
   D48       -0.03986   0.00056   0.02648   0.00000   0.02635  -0.01351
   D49        0.00653   0.00041  -0.00502   0.00000  -0.00504   0.00149
   D50       -3.13129  -0.00006  -0.00726   0.00000  -0.00728  -3.13856
   D51        3.12091   0.00074   0.01437   0.00000   0.01435   3.13526
   D52       -0.01691   0.00026   0.01212   0.00000   0.01212  -0.00479
         Item               Value     Threshold  Converged?
 Maximum Force            0.054948     0.000450     NO 
 RMS     Force            0.011024     0.000300     NO 
 Maximum Displacement     0.920115     0.001800     NO 
 RMS     Displacement     0.275302     0.001200     NO 
 Predicted change in Energy=-1.717353D-03
 GradGradGradGradGradGradGradGradGradGradGradGradGradGradGradGradGradGrad

 Leave Link  103 at Mon Apr  4 21:52:31 2022, MaxMem=  1879048192 cpu:               0.2 elap:               0.1
 (Enter /gpfs/software/gaussian16/sse4/tar/g16/l202.exe)
                          Input orientation:                          
 ---------------------------------------------------------------------
 Center     Atomic      Atomic             Coordinates (Angstroms)
 Number     Number       Type             X           Y           Z
 ---------------------------------------------------------------------
      1          6           0       -8.076920   -1.525501    6.633082
      2          6           0       -7.189463   -2.438578    7.354739
      3          6           0       -5.920382   -2.773248    6.942999
      4          6           0       -7.447909   -1.015645    5.444162
      5          6           0       -6.173466   -1.358068    5.053444
      6          6           0       -5.336617   -2.239916    5.751817
      7         17           0       -5.007342   -3.841901    7.995155
      8          1           0       -5.854418   -0.908280    4.125627
      9         17           0       -8.375236    0.080775    4.460856
     10          8           0       -9.214568   -1.239557    7.010320
     11         17           0       -7.880190   -3.072264    8.817769
     12          6           0       -3.982665   -2.529593    5.201457
     13          6           0       -3.216625   -3.661670    5.526971
     14          6           0       -1.959492   -3.897502    4.979637
     15          6           0       -3.377239   -1.651669    4.274678
     16          6           0       -2.127061   -1.883140    3.728398
     17          6           0       -1.395617   -3.012267    4.073582
     18         17           0        0.175076   -3.271024    3.371875
     19         17           0       -1.113191   -5.342767    5.455358
     20          1           0       -1.706645   -1.173094    3.027384
     21          1           0       -3.864204   -0.740195    3.965521
     22          1           0       -3.583065   -4.410156    6.206407
 ---------------------------------------------------------------------
                    Distance matrix (angstroms):
                    1          2          3          4          5
     1  C    0.000000
     2  C    1.463584   0.000000
     3  C    2.510693   1.375536   0.000000
     4  C    1.438450   2.396213   2.769300   0.000000
     5  C    2.479200   2.737829   2.374280   1.376271   0.000000
     6  C    2.965852   2.458020   1.429734   2.459887   1.402033
     7  Cl   4.079615   2.672283   1.755760   4.522351   4.022802
     8  H    3.407024   3.814619   3.379355   2.071057   1.079326
     9  Cl   2.718029   4.015938   4.509190   1.740392   2.696150
    10  O    1.232200   2.378514   3.634338   2.371512   3.618248
    11  Cl   2.684034   1.737562   2.728558   3.974641   4.474542
    12  C    4.452042   3.863736   2.616693   3.789309   2.488773
    13  C    5.423022   4.540939   3.178793   4.991200   3.778057
    14  C    6.766328   5.926395   4.561511   6.216398   4.920543
    15  C    5.259752   4.963774   3.852979   4.282824   2.917458
    16  C    6.630680   6.251941   5.051260   5.657545   4.290086
    17  C    7.307622   6.683095   5.363225   6.518837   5.150179
    18  Cl   9.043106   8.413834   7.082041   8.215292   6.840399
    19  Cl   8.028205   6.997360   5.650184   7.671556   6.453351
    20  H    7.328414   7.098502   5.970603   6.231189   4.908321
    21  H    5.047729   5.042682   4.150487   3.886541   2.626411
    22  H    5.357053   4.267539   2.947046   5.200072   4.165902
                    6          7          8          9         10
     6  C    0.000000
     7  Cl   2.776211   0.000000
     8  H    2.164686   4.929191   0.000000
     9  Cl   4.035516   6.262697   2.728577   0.000000
    10  O    4.197982   5.044091   4.440924   2.991241   0.000000
    11  Cl   4.069722   3.085821   5.550025   5.400872   2.899354
    12  C    1.489965   3.252209   2.699913   5.163061   5.684100
    13  C    2.562481   3.054682   4.062373   6.461716   6.636436
    14  C    3.840420   4.287871   4.983496   7.566875   7.989022
    15  C    2.523318   4.614792   2.590610   5.293015   6.459721
    16  C    3.810874   5.507992   3.873156   6.590383   7.836962
    17  C    4.352526   5.395516   4.930556   7.644081   8.538322
    18  Cl   6.091475   6.968363   6.519625   9.248150  10.272807
    19  Cl   5.249086   4.885446   6.626620   9.118177   9.213390
    20  H    4.662332   6.534209   4.298870   6.935210   8.499242
    21  H    2.758263   5.212034   2.003707   4.611807   6.176291
    22  H    2.826931   2.356077   4.663886   6.795610   6.512512
                   11         12         13         14         15
    11  Cl   0.000000
    12  C    5.344428   0.000000
    13  C    5.738082   1.405124   0.000000
    14  C    7.104009   2.452265   1.391249   0.000000
    15  C    6.552430   1.412874   2.373634   2.747861   0.000000
    16  C    7.772658   2.455823   2.754121   2.377252   1.383815
    17  C    8.034962   2.863197   2.418706   1.386554   2.412155
    18  Cl   9.725461   4.602597   4.037410   2.744769   4.007032
    19  Cl   7.890075   4.026449   2.693631   1.741071   4.488220
    20  H    8.674564   3.427382   3.836794   3.361194   2.139079
    21  H    6.716473   2.177962   3.375278   3.824257   1.078655
    22  H    5.203312   2.169359   1.075240   2.098515   3.373898
                   16         17         18         19         20
    16  C    0.000000
    17  C    1.388917   0.000000
    18  Cl   2.711672   1.739662   0.000000
    19  Cl   3.997416   2.724023   3.208216   0.000000
    20  H    1.082745   2.138651   2.839165   4.861421   0.000000
    21  H    2.092896   3.356771   4.803466   5.565191   2.392187
    22  H    3.827046   3.359757   4.843121   2.744835   4.909756
                   21         22
    21  H    0.000000
    22  H    4.309202   0.000000
 Stoichiometry    C12H4Cl5O(1-)
 Framework group  C1[X(C12H4Cl5O)]
 Deg. of freedom    60
 Full point group                 C1      NOp   1
 RotChk:  IX=2 Diff= 1.36D-01
 Largest Abelian subgroup         C1      NOp   1
 Largest concise Abelian subgroup C1      NOp   1
                         Standard orientation:                         
 ---------------------------------------------------------------------
 Center     Atomic      Atomic             Coordinates (Angstroms)
 Number     Number       Type             X           Y           Z
 ---------------------------------------------------------------------
      1          6           0       -3.601922    0.273506   -0.070371
      2          6           0       -2.764622   -0.920158    0.056801
      3          6           0       -1.390025   -0.901508    0.104079
      4          6           0       -2.803393    1.468505   -0.129267
      5          6           0       -1.428264    1.465828   -0.073289
      6          6           0       -0.638466    0.313172    0.042024
      7         17           0       -0.588482   -2.448638    0.319979
      8          1           0       -0.975818    2.442513   -0.152819
      9         17           0       -3.646886    2.982116   -0.291948
     10          8           0       -4.832781    0.241504   -0.118101
     11         17           0       -3.669714   -2.399852    0.158973
     12          6           0        0.843728    0.461095    0.076891
     13          6           0        1.753493   -0.565496   -0.227757
     14          6           0        3.131751   -0.379104   -0.192588
     15          6           0        1.437987    1.696211    0.419757
     16          6           0        2.808383    1.885049    0.455775
     17          6           0        3.679777    0.847536    0.150276
     18         17           0        5.397388    1.117205    0.209535
     19         17           0        4.154814   -1.727345   -0.601140
     20          1           0        3.211007    2.851330    0.732419
     21          1           0        0.838157    2.550569    0.691373
     22          1           0        1.417287   -1.543543   -0.521920
 ---------------------------------------------------------------------
 Rotational constants (GHZ):           0.4631792           0.1320515           0.1040105
 Leave Link  202 at Mon Apr  4 21:52:31 2022, MaxMem=  1879048192 cpu:               0.1 elap:               0.0
 (Enter /gpfs/software/gaussian16/sse4/tar/g16/l301.exe)
 Standard basis: 6-311+G(d,p) (5D, 7F)
 Ernie: Thresh=  0.10000D-02 Tol=  0.10000D-05 Strict=F.
 There are   478 symmetry adapted cartesian basis functions of A   symmetry.
 There are   460 symmetry adapted basis functions of A   symmetry.
   460 basis functions,   765 primitive gaussians,   478 cartesian basis functions
    85 alpha electrons       85 beta electrons
       nuclear repulsion energy      1813.2791252480 Hartrees.
 IExCor= 4336 DFT=T Ex+Corr=M062X ExCW=0 ScaHFX=  0.540000
 ScaDFX=  1.000000  1.000000  1.000000  1.000000 ScalE2=  1.000000  1.000000
 IRadAn=      5 IRanWt=     -1 IRanGd=            0 ICorTp=0 IEmpDi=  4
 NAtoms=   22 NActive=   22 NUniq=   22 SFac= 1.00D+00 NAtFMM=   60 NAOKFM=F Big=F
 Integral buffers will be    131072 words long.
 Raffenetti 2 integral format.
 Two-electron integral symmetry is turned on.
 Leave Link  301 at Mon Apr  4 21:52:31 2022, MaxMem=  1879048192 cpu:               0.3 elap:               0.1
 (Enter /gpfs/software/gaussian16/sse4/tar/g16/l302.exe)
 NPDir=0 NMtPBC=     1 NCelOv=     1 NCel=       1 NClECP=     1 NCelD=      1
         NCelK=      1 NCelE2=     1 NClLst=     1 CellRange=     0.0.
 One-electron integrals computed using PRISM.
 One-electron integral symmetry used in STVInt
 NBasis=   460 RedAO= T EigKep=  1.08D-06  NBF=   460
 NBsUse=   455 1.00D-06 EigRej=  8.54D-07 NBFU=   455
 Precomputing XC quadrature grid using
 IXCGrd= 4 IRadAn=           5 IRanWt=          -1 IRanGd=           0 AccXCQ= 0.00D+00.
 Generated NRdTot=       0 NPtTot=           0 NUsed=           0 NTot=          32
 NSgBfM=   464   464   464   464   464 MxSgAt=    22 MxSgA2=    22.
 Leave Link  302 at Mon Apr  4 21:52:32 2022, MaxMem=  1879048192 cpu:               3.2 elap:               0.5
 (Enter /gpfs/software/gaussian16/sse4/tar/g16/l303.exe)
 DipDrv:  MaxL=1.
 Leave Link  303 at Mon Apr  4 21:52:32 2022, MaxMem=  1879048192 cpu:               0.3 elap:               0.1
 (Enter /gpfs/software/gaussian16/sse4/tar/g16/l401.exe)
 Lowest energy guess from the checkpoint file:  "checkpoint.chk"
 B after Tr=     0.000000   -0.000000    0.000000
         Rot=    0.999997   -0.000329   -0.000574   -0.002449 Ang=  -0.29 deg.
 Guess basis will be translated and rotated to current coordinates.
 B after Tr=     0.000000    0.000000    0.000000
         Rot=    0.999942    0.008353    0.003164    0.006047 Ang=   1.24 deg.
 Guess basis will be translated and rotated to current coordinates.
 CkInt1:  FT= 2.09D-01
 Max alpha theta= 52.436 degrees.
 JPrj=2 DoOrth=T DoCkMO=T.
 Leave Link  401 at Mon Apr  4 21:52:33 2022, MaxMem=  1879048192 cpu:               4.9 elap:               0.7
 (Enter /gpfs/software/gaussian16/sse4/tar/g16/l502.exe)
 Integral symmetry usage will be decided dynamically.
 Closed shell SCF:
 Using DIIS extrapolation, IDIIS=  1040.
 NGot=  1879048192 LenX=  1878583581 LenY=  1878354619
 Requested convergence on RMS density matrix=1.00D-08 within 128 cycles.
 Requested convergence on MAX density matrix=1.00D-06.
 Requested convergence on             energy=1.00D-06.
 No special actions if energy rises.
 Fock matrices will be formed incrementally for  20 cycles.

 Cycle   1  Pass 1  IDiag  1:
 FoFJK:  IHMeth= 1 ICntrl=       0 DoSepK=F KAlg= 0 I1Cent=           0 FoldK=F
 IRaf= 770000000 NMat=       1 IRICut=       1 DoRegI=T DoRafI=F ISym2E= 0 IDoP0=0 IntGTp=1.
 FoFCou: FMM=F IPFlag=           0 FMFlag=      100000 FMFlg1=           0
         NFxFlg=           0 DoJE=F BraDBF=F KetDBF=F FulRan=T
         wScrn=  0.000000 ICntrl=         0 IOpCl=  0 I1Cent=           0 NGrid=           0
         NMat0=    1 NMatS0=      1 NMatT0=    0 NMatD0=    1 NMtDS0=    0 NMtDT0=    0
 Symmetry not used in FoFCou.
 E= -2835.87076971309    
 DIIS: error= 5.67D-03 at cycle   1 NSaved=   1.
 NSaved= 1 IEnMin= 1 EnMin= -2835.87076971309     IErMin= 1 ErrMin= 5.67D-03
 ErrMax= 5.67D-03  0.00D+00 EMaxC= 1.00D-01 BMatC= 1.61D-02 BMatP= 1.61D-02
 IDIUse=3 WtCom= 9.43D-01 WtEn= 5.67D-02
 Coeff-Com:  0.100D+01
 Coeff-En:   0.100D+01
 Coeff:      0.100D+01
 Gap=   102.260 Goal=   None    Shift=    0.000
 GapD=  102.260 DampG=2.000 DampE=1.000 DampFc=2.0000 IDamp=-1.
 RMSDP=2.50D-02 MaxDP=1.26D+00              OVMax= 7.63D-02

 Cycle   2  Pass 1  IDiag  1:
 RMSU=  1.97D-02    CP:  1.11D+00
 E= -2835.89974416942     Delta-E=       -0.028974456330 Rises=F Damp=F
 DIIS: error= 6.73D-04 at cycle   2 NSaved=   2.
 NSaved= 2 IEnMin= 2 EnMin= -2835.89974416942     IErMin= 2 ErrMin= 6.73D-04
 ErrMax= 6.73D-04  0.00D+00 EMaxC= 1.00D-01 BMatC= 5.01D-04 BMatP= 1.61D-02
 IDIUse=3 WtCom= 9.93D-01 WtEn= 6.73D-03
 Coeff-Com: -0.735D-02 0.101D+01
 Coeff-En:   0.000D+00 0.100D+01
 Coeff:     -0.730D-02 0.101D+01
 Gap=     0.196 Goal=   None    Shift=    0.000
 RMSDP=3.45D-03 MaxDP=4.00D-01 DE=-2.90D-02 OVMax= 1.05D-02

 Cycle   3  Pass 1  IDiag  1:
 RMSU=  2.76D-03    CP:  1.12D+00  1.02D+00
 E= -2835.89993454512     Delta-E=       -0.000190375700 Rises=F Damp=F
 DIIS: error= 8.23D-04 at cycle   3 NSaved=   3.
 NSaved= 3 IEnMin= 3 EnMin= -2835.89993454512     IErMin= 2 ErrMin= 6.73D-04
 ErrMax= 8.23D-04  0.00D+00 EMaxC= 1.00D-01 BMatC= 6.43D-04 BMatP= 5.01D-04
 IDIUse=3 WtCom= 2.59D-01 WtEn= 7.41D-01
 Coeff-Com: -0.311D-01 0.554D+00 0.477D+00
 Coeff-En:   0.000D+00 0.413D+00 0.587D+00
 Coeff:     -0.804D-02 0.449D+00 0.559D+00
 Gap=     0.197 Goal=   None    Shift=    0.000
 RMSDP=1.89D-03 MaxDP=1.81D-01 DE=-1.90D-04 OVMax= 7.97D-03

 Cycle   4  Pass 1  IDiag  1:
 RMSU=  1.19D-03    CP:  1.12D+00  1.03D+00  5.39D-01
 E= -2835.90053184587     Delta-E=       -0.000597300757 Rises=F Damp=F
 DIIS: error= 3.06D-04 at cycle   4 NSaved=   4.
 NSaved= 4 IEnMin= 4 EnMin= -2835.90053184587     IErMin= 4 ErrMin= 3.06D-04
 ErrMax= 3.06D-04  0.00D+00 EMaxC= 1.00D-01 BMatC= 7.92D-05 BMatP= 5.01D-04
 IDIUse=3 WtCom= 9.97D-01 WtEn= 3.06D-03
 Coeff-Com: -0.970D-02 0.104D+00 0.288D+00 0.618D+00
 Coeff-En:   0.000D+00 0.000D+00 0.690D-01 0.931D+00
 Coeff:     -0.967D-02 0.104D+00 0.287D+00 0.619D+00
 Gap=     0.195 Goal=   None    Shift=    0.000
 RMSDP=4.94D-04 MaxDP=4.56D-02 DE=-5.97D-04 OVMax= 2.64D-03

 Cycle   5  Pass 1  IDiag  1:
 RMSU=  3.15D-04    CP:  1.12D+00  1.03D+00  6.70D-01  9.00D-01
 E= -2835.90061452502     Delta-E=       -0.000082679144 Rises=F Damp=F
 DIIS: error= 5.69D-05 at cycle   5 NSaved=   5.
 NSaved= 5 IEnMin= 5 EnMin= -2835.90061452502     IErMin= 5 ErrMin= 5.69D-05
 ErrMax= 5.69D-05  0.00D+00 EMaxC= 1.00D-01 BMatC= 3.18D-06 BMatP= 7.92D-05
 IDIUse=1 WtCom= 1.00D+00 WtEn= 0.00D+00
 Coeff-Com:  0.293D-03-0.398D-01 0.616D-01 0.293D+00 0.685D+00
 Coeff:      0.293D-03-0.398D-01 0.616D-01 0.293D+00 0.685D+00
 Gap=     0.195 Goal=   None    Shift=    0.000
 RMSDP=1.42D-04 MaxDP=1.52D-02 DE=-8.27D-05 OVMax= 6.39D-04

 Cycle   6  Pass 1  IDiag  1:
 RMSU=  1.02D-04    CP:  1.12D+00  1.03D+00  6.64D-01  9.41D-01  7.42D-01
 E= -2835.90061789263     Delta-E=       -0.000003367617 Rises=F Damp=F
 DIIS: error= 1.94D-05 at cycle   6 NSaved=   6.
 NSaved= 6 IEnMin= 6 EnMin= -2835.90061789263     IErMin= 6 ErrMin= 1.94D-05
 ErrMax= 1.94D-05  0.00D+00 EMaxC= 1.00D-01 BMatC= 2.76D-07 BMatP= 3.18D-06
 IDIUse=1 WtCom= 1.00D+00 WtEn= 0.00D+00
 Coeff-Com:  0.583D-03-0.239D-01 0.136D-01 0.100D+00 0.322D+00 0.588D+00
 Coeff:      0.583D-03-0.239D-01 0.136D-01 0.100D+00 0.322D+00 0.588D+00
 Gap=     0.195 Goal=   None    Shift=    0.000
 RMSDP=4.61D-05 MaxDP=6.50D-03 DE=-3.37D-06 OVMax= 1.88D-04

 Cycle   7  Pass 1  IDiag  1:
 RMSU=  2.24D-05    CP:  1.12D+00  1.03D+00  6.68D-01  9.63D-01  7.21D-01
                    CP:  9.29D-01
 E= -2835.90061817639     Delta-E=       -0.000000283758 Rises=F Damp=F
 DIIS: error= 8.39D-06 at cycle   7 NSaved=   7.
 NSaved= 7 IEnMin= 7 EnMin= -2835.90061817639     IErMin= 7 ErrMin= 8.39D-06
 ErrMax= 8.39D-06  0.00D+00 EMaxC= 1.00D-01 BMatC= 2.30D-08 BMatP= 2.76D-07
 IDIUse=1 WtCom= 1.00D+00 WtEn= 0.00D+00
 Coeff-Com:  0.250D-03-0.667D-02-0.338D-03 0.137D-01 0.652D-01 0.237D+00
 Coeff-Com:  0.691D+00
 Coeff:      0.250D-03-0.667D-02-0.338D-03 0.137D-01 0.652D-01 0.237D+00
 Coeff:      0.691D+00
 Gap=     0.195 Goal=   None    Shift=    0.000
 RMSDP=1.51D-05 MaxDP=1.24D-03 DE=-2.84D-07 OVMax= 6.59D-05

 Cycle   8  Pass 1  IDiag  1:
 RMSU=  7.43D-06    CP:  1.12D+00  1.02D+00  6.69D-01  9.67D-01  7.36D-01
                    CP:  9.43D-01  1.07D+00
 E= -2835.90061819763     Delta-E=       -0.000000021241 Rises=F Damp=F
 DIIS: error= 4.43D-06 at cycle   8 NSaved=   8.
 NSaved= 8 IEnMin= 8 EnMin= -2835.90061819763     IErMin= 8 ErrMin= 4.43D-06
 ErrMax= 4.43D-06  0.00D+00 EMaxC= 1.00D-01 BMatC= 7.33D-09 BMatP= 2.30D-08
 IDIUse=1 WtCom= 1.00D+00 WtEn= 0.00D+00
 Coeff-Com:  0.572D-04-0.121D-03-0.224D-02-0.769D-02-0.141D-01 0.385D-01
 Coeff-Com:  0.395D+00 0.591D+00
 Coeff:      0.572D-04-0.121D-03-0.224D-02-0.769D-02-0.141D-01 0.385D-01
 Coeff:      0.395D+00 0.591D+00
 Gap=     0.195 Goal=   None    Shift=    0.000
 RMSDP=6.77D-06 MaxDP=8.12D-04 DE=-2.12D-08 OVMax= 3.95D-05

 Cycle   9  Pass 1  IDiag  1:
 RMSU=  3.92D-06    CP:  1.12D+00  1.02D+00  6.68D-01  9.69D-01  7.32D-01
                    CP:  9.48D-01  1.10D+00  9.11D-01
 E= -2835.90061820582     Delta-E=       -0.000000008185 Rises=F Damp=F
 DIIS: error= 1.08D-06 at cycle   9 NSaved=   9.
 NSaved= 9 IEnMin= 9 EnMin= -2835.90061820582     IErMin= 9 ErrMin= 1.08D-06
 ErrMax= 1.08D-06  0.00D+00 EMaxC= 1.00D-01 BMatC= 4.81D-10 BMatP= 7.33D-09
 IDIUse=1 WtCom= 1.00D+00 WtEn= 0.00D+00
 Coeff-Com:  0.176D-05 0.599D-03-0.994D-03-0.476D-02-0.121D-01-0.543D-02
 Coeff-Com:  0.889D-01 0.252D+00 0.682D+00
 Coeff:      0.176D-05 0.599D-03-0.994D-03-0.476D-02-0.121D-01-0.543D-02
 Coeff:      0.889D-01 0.252D+00 0.682D+00
 Gap=     0.195 Goal=   None    Shift=    0.000
 RMSDP=2.30D-06 MaxDP=2.44D-04 DE=-8.19D-09 OVMax= 9.24D-06

 Cycle  10  Pass 1  IDiag  1:
 RMSU=  1.04D-06    CP:  1.12D+00  1.02D+00  6.68D-01  9.69D-01  7.30D-01
                    CP:  9.57D-01  1.15D+00  9.12D-01  7.74D-01
 E= -2835.90061820617     Delta-E=       -0.000000000351 Rises=F Damp=F
 DIIS: error= 3.10D-07 at cycle  10 NSaved=  10.
 NSaved=10 IEnMin=10 EnMin= -2835.90061820617     IErMin=10 ErrMin= 3.10D-07
 ErrMax= 3.10D-07  0.00D+00 EMaxC= 1.00D-01 BMatC= 8.45D-11 BMatP= 4.81D-10
 IDIUse=1 WtCom= 1.00D+00 WtEn= 0.00D+00
 Coeff-Com: -0.923D-05 0.376D-03-0.199D-03-0.151D-02-0.440D-02-0.779D-02
 Coeff-Com: -0.132D-01 0.438D-01 0.329D+00 0.654D+00
 Coeff:     -0.923D-05 0.376D-03-0.199D-03-0.151D-02-0.440D-02-0.779D-02
 Coeff:     -0.132D-01 0.438D-01 0.329D+00 0.654D+00
 Gap=     0.195 Goal=   None    Shift=    0.000
 RMSDP=7.52D-07 MaxDP=6.90D-05 DE=-3.51D-10 OVMax= 4.35D-06

 Cycle  11  Pass 1  IDiag  1:
 RMSU=  2.20D-07    CP:  1.12D+00  1.02D+00  6.68D-01  9.69D-01  7.30D-01
                    CP:  9.54D-01  1.15D+00  9.53D-01  9.07D-01  9.14D-01
 E= -2835.90061820653     Delta-E=       -0.000000000358 Rises=F Damp=F
 DIIS: error= 1.06D-07 at cycle  11 NSaved=  11.
 NSaved=11 IEnMin=11 EnMin= -2835.90061820653     IErMin=11 ErrMin= 1.06D-07
 ErrMax= 1.06D-07  0.00D+00 EMaxC= 1.00D-01 BMatC= 9.27D-12 BMatP= 8.45D-11
 IDIUse=1 WtCom= 1.00D+00 WtEn= 0.00D+00
 Coeff-Com: -0.300D-05 0.429D-04 0.563D-04 0.979D-04 0.209D-03-0.165D-02
 Coeff-Com: -0.180D-01-0.174D-01 0.221D-01 0.239D+00 0.775D+00
 Coeff:     -0.300D-05 0.429D-04 0.563D-04 0.979D-04 0.209D-03-0.165D-02
 Coeff:     -0.180D-01-0.174D-01 0.221D-01 0.239D+00 0.775D+00
 Gap=     0.195 Goal=   None    Shift=    0.000
 RMSDP=2.74D-07 MaxDP=2.62D-05 DE=-3.58D-10 OVMax= 1.85D-06

 Cycle  12  Pass 1  IDiag  1:
 RMSU=  1.97D-07    CP:  1.12D+00  1.02D+00  6.68D-01  9.69D-01  7.30D-01
                    CP:  9.54D-01  1.15D+00  9.61D-01  8.88D-01  9.79D-01
                    CP:  8.86D-01
 E= -2835.90061820637     Delta-E=        0.000000000157 Rises=F Damp=F
 DIIS: error= 4.87D-08 at cycle  12 NSaved=  12.
 NSaved=12 IEnMin=11 EnMin= -2835.90061820653     IErMin=12 ErrMin= 4.87D-08
 ErrMax= 4.87D-08  0.00D+00 EMaxC= 1.00D-01 BMatC= 2.34D-12 BMatP= 9.27D-12
 IDIUse=1 WtCom= 1.00D+00 WtEn= 0.00D+00
 Coeff-Com:  0.264D-06-0.502D-04 0.661D-04 0.325D-03 0.915D-03 0.673D-03
 Coeff-Com: -0.540D-02-0.154D-01-0.568D-01-0.234D-01 0.384D+00 0.715D+00
 Coeff:      0.264D-06-0.502D-04 0.661D-04 0.325D-03 0.915D-03 0.673D-03
 Coeff:     -0.540D-02-0.154D-01-0.568D-01-0.234D-01 0.384D+00 0.715D+00
 Gap=     0.195 Goal=   None    Shift=    0.000
 RMSDP=1.19D-07 MaxDP=1.53D-05 DE= 1.57D-10 OVMax= 9.48D-07

 Cycle  13  Pass 1  IDiag  1:
 RMSU=  4.43D-08    CP:  1.12D+00  1.02D+00  6.68D-01  9.69D-01  7.30D-01
                    CP:  9.54D-01  1.15D+00  9.66D-01  8.92D-01  9.80D-01
                    CP:  1.04D+00  1.03D+00
 E= -2835.90061820678     Delta-E=       -0.000000000414 Rises=F Damp=F
 DIIS: error= 2.01D-08 at cycle  13 NSaved=  13.
 NSaved=13 IEnMin=13 EnMin= -2835.90061820678     IErMin=13 ErrMin= 2.01D-08
 ErrMax= 2.01D-08  0.00D+00 EMaxC= 1.00D-01 BMatC= 3.34D-13 BMatP= 2.34D-12
 IDIUse=1 WtCom= 1.00D+00 WtEn= 0.00D+00
 Coeff-Com:  0.523D-06-0.297D-04 0.245D-04 0.140D-03 0.397D-03 0.490D-03
 Coeff-Com:  0.172D-03-0.437D-02-0.293D-01-0.500D-01 0.599D-01 0.319D+00
 Coeff-Com:  0.704D+00
 Coeff:      0.523D-06-0.297D-04 0.245D-04 0.140D-03 0.397D-03 0.490D-03
 Coeff:      0.172D-03-0.437D-02-0.293D-01-0.500D-01 0.599D-01 0.319D+00
 Coeff:      0.704D+00
 Gap=     0.195 Goal=   None    Shift=    0.000
 RMSDP=3.76D-08 MaxDP=4.36D-06 DE=-4.14D-10 OVMax= 3.79D-07

 Cycle  14  Pass 1  IDiag  1:
 RMSU=  2.16D-08    CP:  1.12D+00  1.02D+00  6.68D-01  9.69D-01  7.30D-01
                    CP:  9.54D-01  1.15D+00  9.65D-01  8.91D-01  9.89D-01
                    CP:  1.08D+00  1.02D+00  1.17D+00
 E= -2835.90061820668     Delta-E=        0.000000000108 Rises=F Damp=F
 DIIS: error= 8.28D-09 at cycle  14 NSaved=  14.
 NSaved=14 IEnMin=13 EnMin= -2835.90061820678     IErMin=14 ErrMin= 8.28D-09
 ErrMax= 8.28D-09  0.00D+00 EMaxC= 1.00D-01 BMatC= 5.11D-14 BMatP= 3.34D-13
 IDIUse=1 WtCom= 1.00D+00 WtEn= 0.00D+00
 Coeff-Com:  0.190D-06-0.527D-05 0.878D-06 0.110D-04 0.316D-04 0.871D-04
 Coeff-Com:  0.866D-03 0.548D-03-0.345D-02-0.179D-01-0.358D-01 0.251D-01
 Coeff-Com:  0.310D+00 0.720D+00
 Coeff:      0.190D-06-0.527D-05 0.878D-06 0.110D-04 0.316D-04 0.871D-04
 Coeff:      0.866D-03 0.548D-03-0.345D-02-0.179D-01-0.358D-01 0.251D-01
 Coeff:      0.310D+00 0.720D+00
 Gap=     0.195 Goal=   None    Shift=    0.000
 RMSDP=2.23D-08 MaxDP=1.78D-06 DE= 1.08D-10 OVMax= 1.41D-07

 Cycle  15  Pass 1  IDiag  1:
 RMSU=  8.43D-09    CP:  1.12D+00  1.02D+00  6.68D-01  9.69D-01  7.30D-01
                    CP:  9.54D-01  1.15D+00  9.65D-01  8.89D-01  9.91D-01
                    CP:  1.06D+00  1.04D+00  1.21D+00  1.07D+00
 E= -2835.90061820657     Delta-E=        0.000000000106 Rises=F Damp=F
 DIIS: error= 3.10D-09 at cycle  15 NSaved=  15.
 NSaved=15 IEnMin=13 EnMin= -2835.90061820678     IErMin=15 ErrMin= 3.10D-09
 ErrMax= 3.10D-09  0.00D+00 EMaxC= 1.00D-01 BMatC= 7.29D-15 BMatP= 5.11D-14
 IDIUse=1 WtCom= 1.00D+00 WtEn= 0.00D+00
 Coeff-Com: -0.234D-08 0.250D-05-0.341D-05-0.181D-04-0.461D-04-0.349D-04
 Coeff-Com:  0.303D-03 0.879D-03 0.340D-02 0.812D-03-0.245D-01-0.414D-01
 Coeff-Com:  0.132D-01 0.301D+00 0.746D+00
 Coeff:     -0.234D-08 0.250D-05-0.341D-05-0.181D-04-0.461D-04-0.349D-04
 Coeff:      0.303D-03 0.879D-03 0.340D-02 0.812D-03-0.245D-01-0.414D-01
 Coeff:      0.132D-01 0.301D+00 0.746D+00
 Gap=     0.195 Goal=   None    Shift=    0.000
 RMSDP=6.32D-09 MaxDP=4.45D-07 DE= 1.06D-10 OVMax= 5.47D-08

 SCF Done:  E(RM062X) =  -2835.90061821     A.U. after   15 cycles
            NFock= 15  Conv=0.63D-08     -V/T= 2.0024
 KE= 2.829088899960D+03 PE=-1.036194067604D+04 EE= 2.883672032621D+03
 Leave Link  502 at Mon Apr  4 21:56:56 2022, MaxMem=  1879048192 cpu:            1839.2 elap:             263.4
 (Enter /gpfs/software/gaussian16/sse4/tar/g16/l701.exe)
 ... and contract with generalized density number  0.
 Compute integral first derivatives.
 Leave Link  701 at Mon Apr  4 21:56:56 2022, MaxMem=  1879048192 cpu:               1.3 elap:               0.2
 (Enter /gpfs/software/gaussian16/sse4/tar/g16/l702.exe)
 L702 exits ... SP integral derivatives will be done elsewhere.
 Leave Link  702 at Mon Apr  4 21:56:56 2022, MaxMem=  1879048192 cpu:               0.1 elap:               0.0
 (Enter /gpfs/software/gaussian16/sse4/tar/g16/l703.exe)
 Integral derivatives from FoFJK, PRISM(SPDF).
 Compute integral first derivatives, UseDBF=F ICtDFT=           0.
 Calling FoFJK, ICntrl=      2127 FMM=F ISym2X=0 I1Cent= 0 IOpClX= 0 NMat=1 NMatS=1 NMatT=0.
 FoFJK:  IHMeth= 1 ICntrl=    2127 DoSepK=F KAlg= 0 I1Cent=           0 FoldK=F
 IRaf=         0 NMat=       1 IRICut=       1 DoRegI=T DoRafI=F ISym2E= 0 IDoP0=0 IntGTp=1.
[truncated: 626,977 more chars]
