# Supplementary material for: Gas Phase Reactivity of Isomeric Hydroxylated Polychlorinated Biphenyls
Source: J Am Soc Mass Spectrom. 2024 Apr 19;35(5):1021–9. doi: 10.1021/jasms.4c00035 (PMC11066962; doi:10.1021/jasms.4c00035)
Supplement: Supplementary file 3 — js4c00035_si_003.zip [file js4c00035_si_003.zip › Claculated geometries/4-OH-CB35_a2.out]

 Entering Gaussian System, Link 0=/gpfs/software/gaussian16/sse4/tar/g16/g16
 Initial command:
 /gpfs/software/gaussian16/sse4/tar/g16/l1.exe "/tmp/Gau-15394.inp" -scrdir="/tmp/"
 Entering Link 1 = /gpfs/software/gaussian16/sse4/tar/g16/l1.exe PID=     15395.
  
 Copyright (c) 1988,1990,1992,1993,1995,1998,2003,2009,2016,
            Gaussian, Inc.  All Rights Reserved.
  
 This is part of the Gaussian(R) 16 program.  It is based on
 the Gaussian(R) 09 system (copyright 2009, Gaussian, Inc.),
 the Gaussian(R) 03 system (copyright 2003, Gaussian, Inc.),
 the Gaussian(R) 98 system (copyright 1998, Gaussian, Inc.),
 the Gaussian(R) 94 system (copyright 1995, Gaussian, Inc.),
 the Gaussian 92(TM) system (copyright 1992, Gaussian, Inc.),
 the Gaussian 90(TM) system (copyright 1990, Gaussian, Inc.),
 the Gaussian 88(TM) system (copyright 1988, Gaussian, Inc.),
 the Gaussian 86(TM) system (copyright 1986, Carnegie Mellon
 University), and the Gaussian 82(TM) system (copyright 1983,
 Carnegie Mellon University). Gaussian is a federally registered
 trademark of Gaussian, Inc.
  
 This software contains proprietary and confidential information,
 including trade secrets, belonging to Gaussian, Inc.
  
 This software is provided under written license and may be
 used, copied, transmitted, or stored only in accord with that
 written license.
  
 The following legend is applicable only to US Government
 contracts under FAR:
  
                    RESTRICTED RIGHTS LEGEND
  
 Use, reproduction and disclosure by the US Government is
 subject to restrictions as set forth in subparagraphs (a)
 and (c) of the Commercial Computer Software - Restricted
 Rights clause in FAR 52.227-19.
  
 Gaussian, Inc.
 340 Quinnipiac St., Bldg. 40, Wallingford CT 06492
  
  
 ---------------------------------------------------------------
 Warning -- This program may not be used in any manner that
 competes with the business of Gaussian, Inc. or will provide
 assistance to any competitor of Gaussian, Inc.  The licensee
 of this program is prohibited from giving any competitor of
 Gaussian, Inc. access to this program.  By using this program,
 the user acknowledges that Gaussian, Inc. is engaged in the
 business of creating and licensing software in the field of
 computational chemistry and represents and warrants to the
 licensee that it is not a competitor of Gaussian, Inc. and that
 it will not use this program in any manner prohibited above.
 ---------------------------------------------------------------
  

 Cite this work as:
 Gaussian 16, Revision A.03,
 M. J. Frisch, G. W. Trucks, H. B. Schlegel, G. E. Scuseria, 
 M. A. Robb, J. R. Cheeseman, G. Scalmani, V. Barone, 
 G. A. Petersson, H. Nakatsuji, X. Li, M. Caricato, A. V. Marenich, 
 J. Bloino, B. G. Janesko, R. Gomperts, B. Mennucci, H. P. Hratchian, 
 J. V. Ortiz, A. F. Izmaylov, J. L. Sonnenberg, D. Williams-Young, 
 F. Ding, F. Lipparini, F. Egidi, J. Goings, B. Peng, A. Petrone, 
 T. Henderson, D. Ranasinghe, V. G. Zakrzewski, J. Gao, N. Rega, 
 G. Zheng, W. Liang, M. Hada, M. Ehara, K. Toyota, R. Fukuda, 
 J. Hasegawa, M. Ishida, T. Nakajima, Y. Honda, O. Kitao, H. Nakai, 
 T. Vreven, K. Throssell, J. A. Montgomery, Jr., J. E. Peralta, 
 F. Ogliaro, M. J. Bearpark, J. J. Heyd, E. N. Brothers, K. N. Kudin, 
 V. N. Staroverov, T. A. Keith, R. Kobayashi, J. Normand, 
 K. Raghavachari, A. P. Rendell, J. C. Burant, S. S. Iyengar, 
 J. Tomasi, M. Cossi, J. M. Millam, M. Klene, C. Adamo, R. Cammi, 
 J. W. Ochterski, R. L. Martin, K. Morokuma, O. Farkas, 
 J. B. Foresman, and D. J. Fox, Gaussian, Inc., Wallingford CT, 2016.
 
 ******************************************
 Gaussian 16:  ES64L-G16RevA.03 25-Dec-2016
                 4-Apr-2022 
 ******************************************
 %Chk=checkpoint
 %Mem=14gb
 %NProc=7
 Will use up to    7 processors via shared memory.
 -----------------------------------------
 #p M062X/6-311+G** opt int=ultrafine freq
 -----------------------------------------
 1/18=20,19=15,26=4,38=1/1,3;
 2/9=110,12=2,17=6,18=5,40=1/2;
 3/5=4,6=6,7=111,11=2,25=1,30=1,71=1,74=-55,75=-5/1,2,3;
 4//1;
 5/5=2,38=5/2;
 6/7=2,8=2,9=2,10=2,28=1/1;
 7//1,2,3,16;
 1/18=20,19=15,26=4/3(2);
 2/9=110/2;
 99//99;
 2/9=110/2;
 3/5=4,6=6,7=111,11=2,25=1,30=1,71=1,74=-55,75=-5/1,2,3;
 4/5=5,16=3,69=1/1;
 5/5=2,38=5/2;
 7//1,2,3,16;
 1/18=20,19=15,26=4/3(-5);
 2/9=110/2;
 6/7=2,8=2,9=2,10=2,19=2,28=1/1;
 99/9=1/99;
 Leave Link    1 at Mon Apr  4 13:26:14 2022, MaxMem=  1879048192 cpu:               0.6 elap:               0.1
 (Enter /gpfs/software/gaussian16/sse4/tar/g16/l101.exe)
 ---
 ...
 ---
 Symbolic Z-matrix:
 Charge = -1 Multiplicity = 1
 C                    -6.24424   2.08775  -0.0942 
 C                    -4.99367   2.72391  -0.08715 
 C                    -6.17267   0.69092  -0.07119 
 C                    -4.96416  -0.01307  -0.04568 
 C                    -3.72213   0.62931  -0.04124 
 C                    -3.7685    2.02824  -0.0614 
 H                    -2.8712    2.63515  -0.06024 
 O                    -7.3463    2.72504  -0.11952 
 H                    -4.97429   3.81376  -0.10376 
 C                    -2.46364  -0.16434  -0.0214 
 C                    -2.49408  -1.576    -0.01614 
 C                    -1.18945   0.43366  -0.01046 
 C                    -0.01329  -0.32806   0.00128 
 C                    -0.07718  -1.71922   0.00352 
 C                    -1.32252  -2.34668  -0.0042 
 Cl                   -1.48731  -4.0686   -0.00099 
 Cl                    1.41128  -2.59653   0.01504 
 H                     0.94749   0.18044   0.00761 
 H                    -1.07996   1.51497  -0.01185 
 H                    -3.451    -2.09631  -0.02309 
 
 ITRead=  0  0  0  0  0  0  0  0  0  0  0  0  0  0  0  0  0  0  0  0
 MicOpt= -1 -1 -1 -1 -1 -1 -1 -1 -1 -1 -1 -1 -1 -1 -1 -1 -1 -1 -1 -1
 NAtoms=     20 NQM=       20 NQMF=       0 NMMI=      0 NMMIF=      0
                NMic=       0 NMicF=      0.
                    Isotopes and Nuclear Properties:
 (Nuclear quadrupole moments (NQMom) in fm**2, nuclear magnetic moments (NMagM)
  in nuclear magnetons)

  Atom         1           2           3           4           5           6           7           8           9          10
 IAtWgt=          12          12          12          12          12          12           1          16           1          12
 AtmWgt=  12.0000000  12.0000000  12.0000000  12.0000000  12.0000000  12.0000000   1.0078250  15.9949146   1.0078250  12.0000000
 NucSpn=           0           0           0           0           0           0           1           0           1           0
 AtZEff=  -0.0000000  -0.0000000  -0.0000000  -0.0000000  -0.0000000  -0.0000000  -0.0000000  -0.0000000  -0.0000000  -0.0000000
 NQMom=    0.0000000   0.0000000   0.0000000   0.0000000   0.0000000   0.0000000   0.0000000   0.0000000   0.0000000   0.0000000
 NMagM=    0.0000000   0.0000000   0.0000000   0.0000000   0.0000000   0.0000000   2.7928460   0.0000000   2.7928460   0.0000000
 AtZNuc=   6.0000000   6.0000000   6.0000000   6.0000000   6.0000000   6.0000000   1.0000000   8.0000000   1.0000000   6.0000000

  Atom        11          12          13          14          15          16          17          18          19          20
 IAtWgt=          12          12          12          12          12          35          35           1           1           1
 AtmWgt=  12.0000000  12.0000000  12.0000000  12.0000000  12.0000000  34.9688527  34.9688527   1.0078250   1.0078250   1.0078250
 NucSpn=           0           0           0           0           0           3           3           1           1           1
 AtZEff=  -0.0000000  -0.0000000  -0.0000000  -0.0000000  -0.0000000  -0.0000000  -0.0000000  -0.0000000  -0.0000000  -0.0000000
 NQMom=    0.0000000   0.0000000   0.0000000   0.0000000   0.0000000  -8.1650000  -8.1650000   0.0000000   0.0000000   0.0000000
 NMagM=    0.0000000   0.0000000   0.0000000   0.0000000   0.0000000   0.8218740   0.8218740   2.7928460   2.7928460   2.7928460
 AtZNuc=   6.0000000   6.0000000   6.0000000   6.0000000   6.0000000  17.0000000  17.0000000   1.0000000   1.0000000   1.0000000
 Leave Link  101 at Mon Apr  4 13:26:15 2022, MaxMem=  1879048192 cpu:               4.6 elap:               0.7
 (Enter /gpfs/software/gaussian16/sse4/tar/g16/l103.exe)

 GradGradGradGradGradGradGradGradGradGradGradGradGradGradGradGradGradGrad
 Berny optimization.
 Initialization pass.
                           ----------------------------
                           !    Initial Parameters    !
                           ! (Angstroms and Degrees)  !
 --------------------------                            --------------------------
 ! Name  Definition              Value          Derivative Info.                !
 --------------------------------------------------------------------------------
 ! R1    R(1,2)                  1.4031         estimate D2E/DX2                !
 ! R2    R(1,3)                  1.3989         estimate D2E/DX2                !
 ! R3    R(1,8)                  1.2733         estimate D2E/DX2                !
 ! R4    R(2,6)                  1.4091         estimate D2E/DX2                !
 ! R5    R(2,9)                  1.0901         estimate D2E/DX2                !
 ! R6    R(3,4)                  1.3988         estimate D2E/DX2                !
 ! R7    R(4,5)                  1.3983         estimate D2E/DX2                !
 ! R8    R(5,6)                  1.3998         estimate D2E/DX2                !
 ! R9    R(5,10)                 1.488          estimate D2E/DX2                !
 ! R10   R(6,7)                  1.0833         estimate D2E/DX2                !
 ! R11   R(10,11)                1.412          estimate D2E/DX2                !
 ! R12   R(10,12)                1.4076         estimate D2E/DX2                !
 ! R13   R(11,15)                1.4024         estimate D2E/DX2                !
 ! R14   R(11,20)                1.0893         estimate D2E/DX2                !
 ! R15   R(12,13)                1.4013         estimate D2E/DX2                !
 ! R16   R(12,19)                1.0868         estimate D2E/DX2                !
 ! R17   R(13,14)                1.3926         estimate D2E/DX2                !
 ! R18   R(13,18)                1.0871         estimate D2E/DX2                !
 ! R19   R(14,15)                1.3945         estimate D2E/DX2                !
 ! R20   R(14,17)                1.7278         estimate D2E/DX2                !
 ! R21   R(15,16)                1.7298         estimate D2E/DX2                !
 ! A1    A(2,1,3)              114.0202         estimate D2E/DX2                !
 ! A2    A(2,1,8)              122.9972         estimate D2E/DX2                !
 ! A3    A(3,1,8)              122.9827         estimate D2E/DX2                !
 ! A4    A(1,2,6)              123.4487         estimate D2E/DX2                !
 ! A5    A(1,2,9)              117.9721         estimate D2E/DX2                !
 ! A6    A(6,2,9)              118.5792         estimate D2E/DX2                !
 ! A7    A(1,3,4)              123.1643         estimate D2E/DX2                !
 ! A8    A(3,4,5)              122.4276         estimate D2E/DX2                !
 ! A9    A(4,5,6)              115.4437         estimate D2E/DX2                !
 ! A10   A(4,5,10)             120.4145         estimate D2E/DX2                !
 ! A11   A(6,5,10)             124.1413         estimate D2E/DX2                !
 ! A12   A(2,6,5)              121.4952         estimate D2E/DX2                !
 ! A13   A(2,6,7)              116.3346         estimate D2E/DX2                !
 ! A14   A(5,6,7)              122.1701         estimate D2E/DX2                !
 ! A15   A(5,10,11)            121.0018         estimate D2E/DX2                !
 ! A16   A(5,10,12)            122.6241         estimate D2E/DX2                !
 ! A17   A(11,10,12)           116.3739         estimate D2E/DX2                !
 ! A18   A(10,11,15)           122.1032         estimate D2E/DX2                !
 ! A19   A(10,11,20)           119.7673         estimate D2E/DX2                !
 ! A20   A(15,11,20)           118.1295         estimate D2E/DX2                !
 ! A21   A(10,12,13)           121.9321         estimate D2E/DX2                !
 ! A22   A(10,12,19)           120.9217         estimate D2E/DX2                !
 ! A23   A(13,12,19)           117.1462         estimate D2E/DX2                !
 ! A24   A(12,13,14)           120.2986         estimate D2E/DX2                !
 ! A25   A(12,13,18)           119.1827         estimate D2E/DX2                !
 ! A26   A(14,13,18)           120.5186         estimate D2E/DX2                !
 ! A27   A(13,14,15)           119.3695         estimate D2E/DX2                !
 ! A28   A(13,14,17)           117.8859         estimate D2E/DX2                !
 ! A29   A(15,14,17)           122.7446         estimate D2E/DX2                !
 ! A30   A(11,15,14)           119.9225         estimate D2E/DX2                !
 ! A31   A(11,15,16)           117.8711         estimate D2E/DX2                !
 ! A32   A(14,15,16)           122.2064         estimate D2E/DX2                !
 ! D1    D(3,1,2,6)              0.0955         estimate D2E/DX2                !
 ! D2    D(3,1,2,9)           -179.9812         estimate D2E/DX2                !
 ! D3    D(8,1,2,6)           -179.8931         estimate D2E/DX2                !
 ! D4    D(8,1,2,9)              0.0302         estimate D2E/DX2                !
 ! D5    D(2,1,3,4)             -0.1029         estimate D2E/DX2                !
 ! D6    D(8,1,3,4)            179.8857         estimate D2E/DX2                !
 ! D7    D(1,2,6,5)              0.0204         estimate D2E/DX2                !
 ! D8    D(1,2,6,7)            179.8968         estimate D2E/DX2                !
 ! D9    D(9,2,6,5)           -179.9024         estimate D2E/DX2                !
 ! D10   D(9,2,6,7)             -0.026          estimate D2E/DX2                !
 ! D11   D(1,3,4,5)             -0.0052         estimate D2E/DX2                !
 ! D12   D(3,4,5,6)              0.122          estimate D2E/DX2                !
 ! D13   D(3,4,5,10)          -179.6567         estimate D2E/DX2                !
 ! D14   D(4,5,6,2)             -0.1283         estimate D2E/DX2                !
 ! D15   D(4,5,6,7)           -179.9975         estimate D2E/DX2                !
 ! D16   D(10,5,6,2)           179.6411         estimate D2E/DX2                !
 ! D17   D(10,5,6,7)            -0.228          estimate D2E/DX2                !
 ! D18   D(4,5,10,11)            0.4476         estimate D2E/DX2                !
 ! D19   D(4,5,10,12)         -179.7228         estimate D2E/DX2                !
 ! D20   D(6,5,10,11)         -179.3109         estimate D2E/DX2                !
 ! D21   D(6,5,10,12)            0.5187         estimate D2E/DX2                !
 ! D22   D(5,10,11,15)         179.6789         estimate D2E/DX2                !
 ! D23   D(5,10,11,20)          -0.2198         estimate D2E/DX2                !
 ! D24   D(12,10,11,15)         -0.1609         estimate D2E/DX2                !
 ! D25   D(12,10,11,20)        179.9403         estimate D2E/DX2                !
 ! D26   D(5,10,12,13)        -179.666          estimate D2E/DX2                !
 ! D27   D(5,10,12,19)           0.2699         estimate D2E/DX2                !
 ! D28   D(11,10,12,13)          0.171          estimate D2E/DX2                !
 ! D29   D(11,10,12,19)       -179.8931         estimate D2E/DX2                !
 ! D30   D(10,11,15,14)          0.0311         estimate D2E/DX2                !
 ! D31   D(10,11,15,16)       -179.9164         estimate D2E/DX2                !
 ! D32   D(20,11,15,14)        179.9315         estimate D2E/DX2                !
 ! D33   D(20,11,15,16)         -0.016          estimate D2E/DX2                !
 ! D34   D(10,12,13,14)         -0.0518         estimate D2E/DX2                !
 ! D35   D(10,12,13,18)        179.8885         estimate D2E/DX2                !
 ! D36   D(19,12,13,14)       -179.99           estimate D2E/DX2                !
 ! D37   D(19,12,13,18)         -0.0497         estimate D2E/DX2                !
 ! D38   D(12,13,14,15)         -0.0863         estimate D2E/DX2                !
 ! D39   D(12,13,14,17)        179.8813         estimate D2E/DX2                !
 ! D40   D(18,13,14,15)        179.9742         estimate D2E/DX2                !
 ! D41   D(18,13,14,17)         -0.0582         estimate D2E/DX2                !
 ! D42   D(13,14,15,11)          0.096          estimate D2E/DX2                !
 ! D43   D(13,14,15,16)       -179.9588         estimate D2E/DX2                !
 ! D44   D(17,14,15,11)       -179.8699         estimate D2E/DX2                !
 ! D45   D(17,14,15,16)          0.0752         estimate D2E/DX2                !
 --------------------------------------------------------------------------------
 Trust Radius=3.00D-01 FncErr=1.00D-07 GrdErr=1.00D-06 EigMax=2.50D+02 EigMin=1.00D-04
 Number of steps in this run=    108 maximum allowed number of steps=    120.
 GradGradGradGradGradGradGradGradGradGradGradGradGradGradGradGradGradGrad

 Leave Link  103 at Mon Apr  4 13:26:15 2022, MaxMem=  1879048192 cpu:               0.1 elap:               0.0
 (Enter /gpfs/software/gaussian16/sse4/tar/g16/l202.exe)
                          Input orientation:                          
 ---------------------------------------------------------------------
 Center     Atomic      Atomic             Coordinates (Angstroms)
 Number     Number       Type             X           Y           Z
 ---------------------------------------------------------------------
      1          6           0       -6.244240    2.087750   -0.094200
      2          6           0       -4.993670    2.723910   -0.087150
      3          6           0       -6.172670    0.690920   -0.071190
      4          6           0       -4.964160   -0.013070   -0.045680
      5          6           0       -3.722130    0.629310   -0.041240
      6          6           0       -3.768500    2.028240   -0.061400
      7          1           0       -2.871200    2.635150   -0.060240
      8          8           0       -7.346300    2.725040   -0.119520
      9          1           0       -4.974290    3.813760   -0.103760
     10          6           0       -2.463640   -0.164340   -0.021400
     11          6           0       -2.494080   -1.576000   -0.016140
     12          6           0       -1.189450    0.433660   -0.010460
     13          6           0       -0.013290   -0.328060    0.001280
     14          6           0       -0.077180   -1.719220    0.003520
     15          6           0       -1.322520   -2.346680   -0.004200
     16         17           0       -1.487310   -4.068600   -0.000990
     17         17           0        1.411280   -2.596530    0.015040
     18          1           0        0.947490    0.180440    0.007610
     19          1           0       -1.079960    1.514970   -0.011850
     20          1           0       -3.451000   -2.096310   -0.023090
 ---------------------------------------------------------------------
                    Distance matrix (angstroms):
                    1          2          3          4          5
     1  C    0.000000
     2  C    1.403095   0.000000
     3  C    1.398852   2.350180   0.000000
     4  C    2.460570   2.737453   1.398838   0.000000
     5  C    2.913913   2.450769   2.451497   1.398324   0.000000
     6  C    2.476672   1.409135   2.751101   2.365755   1.399843
     7  H    3.417338   2.124496   3.831430   3.375465   2.178953
     8  O    1.273309   2.352853   2.348912   3.630054   4.187221
     9  H    2.142889   1.090149   3.345042   3.827284   3.422358
    10  C    4.401153   3.840230   3.806685   2.505209   1.487975
    11  C    5.243363   4.974155   4.321340   2.923169   2.524308
    12  C    5.319204   4.441083   4.990226   3.801216   2.540412
    13  C    6.683561   5.841791   6.243519   4.961102   3.830647
    14  C    7.248117   6.627330   6.555101   5.176480   4.336272
    15  C    6.625375   6.260599   5.723238   4.325390   3.823090
    16  Cl   7.780599   7.644617   6.679113   5.342079   5.202538
    17  Cl   8.975600   8.327119   8.266260   6.879258   6.063094
    18  H    7.441047   6.463405   7.138871   5.915056   4.691399
    19  H    5.196600   4.096869   5.159290   4.174094   2.786812
    20  H    5.031263   5.061468   3.895953   2.574889   2.739132
                    6          7          8          9         10
     6  C    0.000000
     7  H    1.083277   0.000000
     8  O    3.645485   4.476395   0.000000
     9  H    2.154949   2.411224   2.609979   0.000000
    10  C    2.551797   2.829268   5.674373   4.704830   0.000000
    11  C    3.823185   4.228232   6.484880   5.933686   1.411998
    12  C    3.032619   2.770798   6.570321   5.075312   1.407581
    13  C    4.433698   4.117286   7.944120   6.463531   2.455918
    14  C    5.260562   5.174085   8.520956   7.389659   2.848414
    15  C    5.012586   5.217296   7.875377   7.162148   2.462734
    16  Cl   6.509911   6.845358   8.971921   8.619814   4.024535
    17  Cl   6.944383   6.761344  10.248533   9.048836   4.575137
    18  H    5.065539   4.540110   8.676296   6.948446   3.428633
    19  H    2.737544   2.113217   6.383015   4.523128   2.175947
    20  H    4.136930   4.766997   6.199038   6.103757   2.169652
                   11         12         13         14         15
    11  C    0.000000
    12  C    2.396002   0.000000
    13  C    2.777045   1.401323   0.000000
    14  C    2.421220   2.423269   1.392628   0.000000
    15  C    1.402371   2.783530   2.406022   1.394503   0.000000
    16  Cl   2.688284   4.512112   4.020495   2.740086   1.729790
    17  Cl   4.036619   3.993307   2.678721   1.727807   2.745261
    18  H    3.863942   2.151966   1.087065   2.158396   3.396972
    19  H    3.399095   1.086840   2.129487   3.386117   3.869268
    20  H    1.089251   3.393452   3.865896   3.394932   2.143238
                   16         17         18         19         20
    16  Cl   0.000000
    17  Cl   3.251011   0.000000
    18  H    4.897210   2.815443   0.000000
    19  H    5.598420   4.807435   2.427324   0.000000
    20  H    2.783253   4.888092   4.952903   4.320104   0.000000
 Stoichiometry    C12H5Cl2O(1-)
 Framework group  C1[X(C12H5Cl2O)]
 Deg. of freedom    54
 Full point group                 C1      NOp   1
 Largest Abelian subgroup         C1      NOp   1
 Largest concise Abelian subgroup C1      NOp   1
                         Standard orientation:                         
 ---------------------------------------------------------------------
 Center     Atomic      Atomic             Coordinates (Angstroms)
 Number     Number       Type             X           Y           Z
 ---------------------------------------------------------------------
      1          6           0        4.608500    0.269919   -0.006160
      2          6           0        4.034321   -1.010310   -0.008699
      3          6           0        3.675734    1.312298    0.007252
      4          6           0        2.292868    1.101661    0.015169
      5          6           0        1.729272   -0.178044    0.010153
      6          6           0        2.643706   -1.237881   -0.000670
      7          1           0        2.326214   -2.273576   -0.005440
      8          8           0        5.866640    0.465657   -0.015467
      9          1           0        4.703528   -1.870826   -0.018639
     10          6           0        0.251295   -0.350248    0.011291
     11          6           0       -0.611158    0.767742    0.007970
     12          6           0       -0.365270   -1.615605    0.012144
     13          6           0       -1.759021   -1.760969    0.006280
     14          6           0       -2.582533   -0.637935    0.000433
     15          6           0       -2.006955    0.632240    0.002300
     16         17           0       -2.959556    2.076087   -0.003568
     17         17           0       -4.291920   -0.889354   -0.009778
     18          1           0       -2.187760   -2.759915    0.005368
     19          1           0        0.228249   -2.526066    0.016389
     20          1           0       -0.192829    1.773460    0.008146
 ---------------------------------------------------------------------
 Rotational constants (GHZ):           1.3983430           0.2021090           0.1765885
 Leave Link  202 at Mon Apr  4 13:26:15 2022, MaxMem=  1879048192 cpu:               0.1 elap:               0.0
 (Enter /gpfs/software/gaussian16/sse4/tar/g16/l301.exe)
 Standard basis: 6-311+G(d,p) (5D, 7F)
 Ernie: Thresh=  0.10000D-02 Tol=  0.10000D-05 Strict=F.
 There are   391 symmetry adapted cartesian basis functions of A   symmetry.
 There are   376 symmetry adapted basis functions of A   symmetry.
   376 basis functions,   614 primitive gaussians,   391 cartesian basis functions
    60 alpha electrons       60 beta electrons
       nuclear repulsion energy      1014.4015539812 Hartrees.
 IExCor= 4336 DFT=T Ex+Corr=M062X ExCW=0 ScaHFX=  0.540000
 ScaDFX=  1.000000  1.000000  1.000000  1.000000 ScalE2=  1.000000  1.000000
 IRadAn=      5 IRanWt=     -1 IRanGd=            0 ICorTp=0 IEmpDi=  4
 NAtoms=   20 NActive=   20 NUniq=   20 SFac= 1.00D+00 NAtFMM=   60 NAOKFM=F Big=F
 Integral buffers will be    131072 words long.
 Raffenetti 2 integral format.
 Two-electron integral symmetry is turned on.
 Leave Link  301 at Mon Apr  4 13:26:15 2022, MaxMem=  1879048192 cpu:               0.5 elap:               0.1
 (Enter /gpfs/software/gaussian16/sse4/tar/g16/l302.exe)
 NPDir=0 NMtPBC=     1 NCelOv=     1 NCel=       1 NClECP=     1 NCelD=      1
         NCelK=      1 NCelE2=     1 NClLst=     1 CellRange=     0.0.
 One-electron integrals computed using PRISM.
 One-electron integral symmetry used in STVInt
 NBasis=   376 RedAO= T EigKep=  1.28D-06  NBF=   376
 NBsUse=   372 1.00D-06 EigRej=  7.12D-07 NBFU=   372
 Precomputing XC quadrature grid using
 IXCGrd= 4 IRadAn=           5 IRanWt=          -1 IRanGd=           0 AccXCQ= 0.00D+00.
 Generated NRdTot=       0 NPtTot=           0 NUsed=           0 NTot=          32
 NSgBfM=   385   385   385   385   385 MxSgAt=    20 MxSgA2=    20.
 Leave Link  302 at Mon Apr  4 13:26:16 2022, MaxMem=  1879048192 cpu:               3.5 elap:               0.5
 (Enter /gpfs/software/gaussian16/sse4/tar/g16/l303.exe)
 DipDrv:  MaxL=1.
 Leave Link  303 at Mon Apr  4 13:26:16 2022, MaxMem=  1879048192 cpu:               0.4 elap:               0.1
 (Enter /gpfs/software/gaussian16/sse4/tar/g16/l401.exe)
 ExpMin= 4.38D-02 ExpMax= 1.06D+05 ExpMxC= 3.62D+03 IAcc=3 IRadAn=         5 AccDes= 0.00D+00
 Harris functional with IExCor= 1009 and IRadAn=       5 diagonalized for initial guess.
 HarFok:  IExCor= 1009 AccDes= 0.00D+00 IRadAn=         5 IDoV= 1 UseB2=F ITyADJ=14
 ICtDFT=  3500011 ScaDFX=  1.000000  1.000000  1.000000  1.000000
 FoFCou: FMM=F IPFlag=           0 FMFlag=      100000 FMFlg1=           0
         NFxFlg=           0 DoJE=T BraDBF=F KetDBF=T FulRan=T
         wScrn=  0.000000 ICntrl=       500 IOpCl=  0 I1Cent=   200000004 NGrid=           0
         NMat0=    1 NMatS0=      1 NMatT0=    0 NMatD0=    1 NMtDS0=    0 NMtDT0=    0
 Petite list used in FoFCou.
 Harris En= -1455.13981464496    
 JPrj=0 DoOrth=F DoCkMO=F.
 Leave Link  401 at Mon Apr  4 13:26:19 2022, MaxMem=  1879048192 cpu:              22.5 elap:               3.2
 (Enter /gpfs/software/gaussian16/sse4/tar/g16/l502.exe)
 Integral symmetry usage will be decided dynamically.
 Closed shell SCF:
 Using DIIS extrapolation, IDIIS=  1040.
 NGot=  1879048192 LenX=  1878736095 LenY=  1878582773
 Requested convergence on RMS density matrix=1.00D-08 within 128 cycles.
 Requested convergence on MAX density matrix=1.00D-06.
 Requested convergence on             energy=1.00D-06.
 No special actions if energy rises.
 Fock matrices will be formed incrementally for  20 cycles.

 Cycle   1  Pass 1  IDiag  1:
 FoFJK:  IHMeth= 1 ICntrl=       0 DoSepK=F KAlg= 0 I1Cent=           0 FoldK=F
 IRaf= 830000000 NMat=       1 IRICut=       1 DoRegI=T DoRafI=F ISym2E= 0 IDoP0=0 IntGTp=1.
 FoFCou: FMM=F IPFlag=           0 FMFlag=      100000 FMFlg1=           0
         NFxFlg=           0 DoJE=F BraDBF=F KetDBF=F FulRan=T
         wScrn=  0.000000 ICntrl=         0 IOpCl=  0 I1Cent=           0 NGrid=           0
         NMat0=    1 NMatS0=      1 NMatT0=    0 NMatD0=    1 NMtDS0=    0 NMtDT0=    0
 Symmetry not used in FoFCou.
 E= -1455.25160389803    
 DIIS: error= 3.00D-02 at cycle   1 NSaved=   1.
 NSaved= 1 IEnMin= 1 EnMin= -1455.25160389803     IErMin= 1 ErrMin= 3.00D-02
 ErrMax= 3.00D-02  0.00D+00 EMaxC= 1.00D-01 BMatC= 5.90D-01 BMatP= 5.90D-01
 IDIUse=3 WtCom= 7.00D-01 WtEn= 3.00D-01
 Coeff-Com:  0.100D+01
 Coeff-En:   0.100D+01
 Coeff:      0.100D+01
 Gap=     0.363 Goal=   None    Shift=    0.000
 GapD=    0.363 DampG=1.000 DampE=0.500 DampFc=0.5000 IDamp=-1.
 Damping current iteration by 5.00D-01
 RMSDP=6.66D+00 MaxDP=4.17D+02              OVMax= 9.98D-01

 Cycle   2  Pass 1  IDiag  1:
 RMSU=  3.20D+00    CP:  3.00D+00
 E= -1454.33205629866     Delta-E=        0.919547599374 Rises=F Damp=T
 DIIS: error= 3.79D-02 at cycle   2 NSaved=   2.
 NSaved= 2 IEnMin= 1 EnMin= -1455.25160389803     IErMin= 1 ErrMin= 3.00D-02
 ErrMax= 3.79D-02  0.00D+00 EMaxC= 1.00D-01 BMatC= 2.90D-01 BMatP= 5.90D-01
 IDIUse=3 WtCom= 6.21D-01 WtEn= 3.79D-01
 Coeff-Com:  0.358D+00 0.642D+00
 Coeff-En:   0.812D+00 0.188D+00
 Coeff:      0.530D+00 0.470D+00
 Gap=     0.014 Goal=   None    Shift=    0.000
 RMSDP=3.34D+00 MaxDP=2.07D+02 DE= 9.20D-01 OVMax= 6.98D-01

 Cycle   3  Pass 1  IDiag  1:
 RMSU=  1.60D-02    CP:  9.26D-01 -7.31D-04
 E= -1455.43091488286     Delta-E=       -1.098858584198 Rises=F Damp=F
 DIIS: error= 4.05D-02 at cycle   3 NSaved=   3.
 NSaved= 3 IEnMin= 3 EnMin= -1455.43091488286     IErMin= 1 ErrMin= 3.00D-02
 ErrMax= 4.05D-02  0.00D+00 EMaxC= 1.00D-01 BMatC= 2.69D-01 BMatP= 2.90D-01
 IDIUse=3 WtCom= 5.95D-01 WtEn= 4.05D-01
 EnCoef did     2 forward-backward iterations
 Coeff-Com:  0.121D+00 0.443D+00 0.436D+00
 Coeff-En:   0.191D+00 0.104D+00 0.705D+00
 Coeff:      0.149D+00 0.306D+00 0.545D+00
 Gap=     0.198 Goal=   None    Shift=    0.000
 RMSDP=1.48D-02 MaxDP=1.29D+00 DE=-1.10D+00 OVMax= 2.70D-01

 Cycle   4  Pass 1  IDiag  1:
 RMSU=  1.11D-02    CP:  8.52D-01  4.79D-05  6.26D-01
 E= -1455.66270560416     Delta-E=       -0.231790721301 Rises=F Damp=F
 DIIS: error= 1.84D-02 at cycle   4 NSaved=   4.
 NSaved= 4 IEnMin= 4 EnMin= -1455.66270560416     IErMin= 4 ErrMin= 1.84D-02
 ErrMax= 1.84D-02  0.00D+00 EMaxC= 1.00D-01 BMatC= 6.25D-02 BMatP= 2.69D-01
 IDIUse=3 WtCom= 8.16D-01 WtEn= 1.84D-01
 Coeff-Com: -0.286D-02 0.200D+00 0.307D+00 0.496D+00
 Coeff-En:   0.000D+00 0.000D+00 0.147D+00 0.853D+00
 Coeff:     -0.233D-02 0.163D+00 0.278D+00 0.562D+00
 Gap=     0.153 Goal=   None    Shift=    0.000
 RMSDP=1.72D-02 MaxDP=1.46D+00 DE=-2.32D-01 OVMax= 1.72D-01

 Cycle   5  Pass 1  IDiag  1:
 RMSU=  1.19D-02    CP:  9.62D-01  1.90D-03  6.13D-01  9.24D-01
 E= -1455.68277064857     Delta-E=       -0.020065044416 Rises=F Damp=F
 DIIS: error= 1.93D-02 at cycle   5 NSaved=   5.
 NSaved= 5 IEnMin= 5 EnMin= -1455.68277064857     IErMin= 4 ErrMin= 1.84D-02
 ErrMax= 1.93D-02  0.00D+00 EMaxC= 1.00D-01 BMatC= 4.51D-02 BMatP= 6.25D-02
 IDIUse=3 WtCom= 8.07D-01 WtEn= 1.93D-01
 Coeff-Com: -0.450D-01 0.994D-01 0.858D-01 0.422D+00 0.437D+00
 Coeff-En:   0.000D+00 0.000D+00 0.000D+00 0.428D+00 0.572D+00
 Coeff:     -0.363D-01 0.802D-01 0.692D-01 0.423D+00 0.463D+00
 Gap=     0.148 Goal=   None    Shift=    0.000
 RMSDP=8.08D-03 MaxDP=6.25D-01 DE=-2.01D-02 OVMax= 1.13D-01

 Cycle   6  Pass 1  IDiag  1:
 RMSU=  3.29D-03    CP:  1.00D+00  3.01D-03  5.39D-01  1.25D+00  1.30D+00
 E= -1455.73280741896     Delta-E=       -0.050036770383 Rises=F Damp=F
 DIIS: error= 4.25D-03 at cycle   6 NSaved=   6.
 NSaved= 6 IEnMin= 6 EnMin= -1455.73280741896     IErMin= 6 ErrMin= 4.25D-03
 ErrMax= 4.25D-03  0.00D+00 EMaxC= 1.00D-01 BMatC= 2.66D-03 BMatP= 4.51D-02
 IDIUse=3 WtCom= 9.57D-01 WtEn= 4.25D-02
 Coeff-Com: -0.165D-01 0.197D-01-0.759D-01 0.181D-01 0.209D+00 0.846D+00
 Coeff-En:   0.000D+00 0.000D+00 0.000D+00 0.000D+00 0.000D+00 0.100D+01
 Coeff:     -0.158D-01 0.189D-01-0.727D-01 0.173D-01 0.200D+00 0.852D+00
 Gap=     0.154 Goal=   None    Shift=    0.000
 RMSDP=4.07D-03 MaxDP=3.97D-01 DE=-5.00D-02 OVMax= 3.23D-02

 Cycle   7  Pass 1  IDiag  1:
 RMSU=  9.30D-04    CP:  1.03D+00  3.39D-03  5.31D-01  1.33D+00  1.48D+00
                    CP:  1.01D+00
 E= -1455.73581919614     Delta-E=       -0.003011777179 Rises=F Damp=F
 DIIS: error= 1.37D-03 at cycle   7 NSaved=   7.
 NSaved= 7 IEnMin= 7 EnMin= -1455.73581919614     IErMin= 7 ErrMin= 1.37D-03
 ErrMax= 1.37D-03  0.00D+00 EMaxC= 1.00D-01 BMatC= 2.45D-04 BMatP= 2.66D-03
 IDIUse=3 WtCom= 9.86D-01 WtEn= 1.37D-02
 Coeff-Com: -0.426D-02 0.548D-02-0.380D-01-0.298D-01 0.422D-01 0.379D+00
 Coeff-Com:  0.645D+00
 Coeff-En:   0.000D+00 0.000D+00 0.000D+00 0.000D+00 0.000D+00 0.000D+00
 Coeff-En:   0.100D+01
 Coeff:     -0.420D-02 0.541D-02-0.375D-01-0.294D-01 0.416D-01 0.374D+00
 Coeff:      0.650D+00
 Gap=     0.153 Goal=   None    Shift=    0.000
 RMSDP=1.09D-03 MaxDP=9.16D-02 DE=-3.01D-03 OVMax= 1.07D-02

 Cycle   8  Pass 1  IDiag  1:
 RMSU=  2.86D-04    CP:  1.04D+00  3.52D-03  5.27D-01  1.34D+00  1.54D+00
                    CP:  1.07D+00  9.77D-01
 E= -1455.73615456937     Delta-E=       -0.000335373236 Rises=F Damp=F
 DIIS: error= 4.86D-04 at cycle   8 NSaved=   8.
 NSaved= 8 IEnMin= 8 EnMin= -1455.73615456937     IErMin= 8 ErrMin= 4.86D-04
 ErrMax= 4.86D-04  0.00D+00 EMaxC= 1.00D-01 BMatC= 5.10D-05 BMatP= 2.45D-04
 IDIUse=3 WtCom= 9.95D-01 WtEn= 4.86D-03
 Coeff-Com:  0.671D-03-0.526D-03 0.131D-02-0.141D-01-0.256D-01-0.207D-01
 Coeff-Com:  0.318D+00 0.741D+00
 Coeff-En:   0.000D+00 0.000D+00 0.000D+00 0.000D+00 0.000D+00 0.000D+00
 Coeff-En:   0.000D+00 0.100D+01
 Coeff:      0.667D-03-0.524D-03 0.130D-02-0.141D-01-0.255D-01-0.206D-01
 Coeff:      0.317D+00 0.742D+00
 Gap=     0.153 Goal=   None    Shift=    0.000
 RMSDP=1.02D-03 MaxDP=9.63D-02 DE=-3.35D-04 OVMax= 6.33D-03

 Cycle   9  Pass 1  IDiag  1:
 RMSU=  1.76D-04    CP:  1.04D+00  3.63D-03  5.24D-01  1.35D+00  1.58D+00
                    CP:  1.13D+00  1.05D+00  8.34D-01
 E= -1455.73623029165     Delta-E=       -0.000075722279 Rises=F Damp=F
 DIIS: error= 1.80D-04 at cycle   9 NSaved=   9.
 NSaved= 9 IEnMin= 9 EnMin= -1455.73623029165     IErMin= 9 ErrMin= 1.80D-04
 ErrMax= 1.80D-04  0.00D+00 EMaxC= 1.00D-01 BMatC= 7.53D-06 BMatP= 5.10D-05
 IDIUse=3 WtCom= 9.98D-01 WtEn= 1.80D-03
 Coeff-Com:  0.923D-03-0.905D-03 0.588D-02-0.173D-02-0.125D-01-0.424D-01
 Coeff-Com:  0.544D-01 0.289D+00 0.708D+00
 Coeff-En:   0.000D+00 0.000D+00 0.000D+00 0.000D+00 0.000D+00 0.000D+00
 Coeff-En:   0.000D+00 0.000D+00 0.100D+01
 Coeff:      0.921D-03-0.904D-03 0.587D-02-0.173D-02-0.125D-01-0.424D-01
 Coeff:      0.543D-01 0.288D+00 0.708D+00
 Gap=     0.153 Goal=   None    Shift=    0.000
 RMSDP=2.15D-04 MaxDP=1.86D-02 DE=-7.57D-05 OVMax= 2.05D-03

 Cycle  10  Pass 1  IDiag  1:
 RMSU=  7.23D-05    CP:  1.04D+00  3.61D-03  5.26D-01  1.34D+00  1.57D+00
                    CP:  1.11D+00  1.04D+00  9.29D-01  1.10D+00
 E= -1455.73623945288     Delta-E=       -0.000009161225 Rises=F Damp=F
 DIIS: error= 1.08D-04 at cycle  10 NSaved=  10.
 NSaved=10 IEnMin=10 EnMin= -1455.73623945288     IErMin=10 ErrMin= 1.08D-04
 ErrMax= 1.08D-04  0.00D+00 EMaxC= 1.00D-01 BMatC= 2.80D-06 BMatP= 7.53D-06
 IDIUse=3 WtCom= 9.99D-01 WtEn= 1.08D-03
 Coeff-Com:  0.598D-03-0.971D-03 0.279D-02 0.122D-02 0.163D-03-0.878D-02
 Coeff-Com: -0.378D-01-0.247D-01 0.297D+00 0.771D+00
 Coeff-En:   0.000D+00 0.000D+00 0.000D+00 0.000D+00 0.000D+00 0.000D+00
 Coeff-En:   0.000D+00 0.000D+00 0.000D+00 0.100D+01
 Coeff:      0.597D-03-0.970D-03 0.278D-02 0.122D-02 0.163D-03-0.877D-02
 Coeff:     -0.378D-01-0.246D-01 0.297D+00 0.771D+00
 Gap=     0.153 Goal=   None    Shift=    0.000
 RMSDP=7.74D-05 MaxDP=6.62D-03 DE=-9.16D-06 OVMax= 1.08D-03

 Cycle  11  Pass 1  IDiag  1:
 RMSU=  4.07D-05    CP:  1.04D+00  3.60D-03  5.27D-01  1.34D+00  1.57D+00
                    CP:  1.11D+00  1.03D+00  9.32D-01  1.15D+00  1.38D+00
 E= -1455.73624249607     Delta-E=       -0.000003043189 Rises=F Damp=F
 DIIS: error= 5.85D-05 at cycle  11 NSaved=  11.
 NSaved=11 IEnMin=11 EnMin= -1455.73624249607     IErMin=11 ErrMin= 5.85D-05
 ErrMax= 5.85D-05  0.00D+00 EMaxC= 1.00D-01 BMatC= 1.14D-06 BMatP= 2.80D-06
 IDIUse=1 WtCom= 1.00D+00 WtEn= 0.00D+00
 Coeff-Com:  0.259D-03-0.503D-03 0.210D-03 0.894D-03 0.393D-02 0.122D-01
 Coeff-Com: -0.250D-01-0.755D-01-0.847D-01 0.282D+00 0.887D+00
 Coeff:      0.259D-03-0.503D-03 0.210D-03 0.894D-03 0.393D-02 0.122D-01
 Coeff:     -0.250D-01-0.755D-01-0.847D-01 0.282D+00 0.887D+00
 Gap=     0.153 Goal=   None    Shift=    0.000
 RMSDP=6.35D-05 MaxDP=4.63D-03 DE=-3.04D-06 OVMax= 5.68D-04

 Cycle  12  Pass 1  IDiag  1:
 RMSU=  1.06D-05    CP:  1.04D+00  3.60D-03  5.27D-01  1.34D+00  1.57D+00
                    CP:  1.11D+00  1.01D+00  9.41D-01  1.27D+00  1.60D+00
                    CP:  8.81D-01
 E= -1455.73624370157     Delta-E=       -0.000001205505 Rises=F Damp=F
 DIIS: error= 2.52D-05 at cycle  12 NSaved=  12.
 NSaved=12 IEnMin=12 EnMin= -1455.73624370157     IErMin=12 ErrMin= 2.52D-05
 ErrMax= 2.52D-05  0.00D+00 EMaxC= 1.00D-01 BMatC= 1.77D-07 BMatP= 1.14D-06
 IDIUse=1 WtCom= 1.00D+00 WtEn= 0.00D+00
 Coeff-Com:  0.911D-04-0.150D-03-0.282D-03-0.182D-03 0.149D-02 0.812D-02
 Coeff-Com: -0.367D-03-0.167D-01-0.794D-01-0.381D-01 0.270D+00 0.856D+00
 Coeff:      0.911D-04-0.150D-03-0.282D-03-0.182D-03 0.149D-02 0.812D-02
 Coeff:     -0.367D-03-0.167D-01-0.794D-01-0.381D-01 0.270D+00 0.856D+00
 Gap=     0.153 Goal=   None    Shift=    0.000
 RMSDP=3.33D-05 MaxDP=3.47D-03 DE=-1.21D-06 OVMax= 2.33D-04

 Cycle  13  Pass 1  IDiag  1:
 RMSU=  4.61D-06    CP:  1.04D+00  3.59D-03  5.27D-01  1.34D+00  1.57D+00
                    CP:  1.10D+00  1.00D+00  9.47D-01  1.27D+00  1.72D+00
                    CP:  1.05D+00  1.17D+00
 E= -1455.73624393746     Delta-E=       -0.000000235887 Rises=F Damp=F
 DIIS: error= 1.27D-05 at cycle  13 NSaved=  13.
 NSaved=13 IEnMin=13 EnMin= -1455.73624393746     IErMin=13 ErrMin= 1.27D-05
 ErrMax= 1.27D-05  0.00D+00 EMaxC= 1.00D-01 BMatC= 2.00D-08 BMatP= 1.77D-07
 IDIUse=1 WtCom= 1.00D+00 WtEn= 0.00D+00
 Coeff-Com:  0.547D-05 0.525D-05-0.159D-03-0.235D-03 0.127D-03 0.223D-02
 Coeff-Com:  0.463D-02 0.663D-02-0.245D-01-0.739D-01-0.393D-01 0.433D+00
 Coeff-Com:  0.692D+00
 Coeff:      0.547D-05 0.525D-05-0.159D-03-0.235D-03 0.127D-03 0.223D-02
 Coeff:      0.463D-02 0.663D-02-0.245D-01-0.739D-01-0.393D-01 0.433D+00
 Coeff:      0.692D+00
 Gap=     0.153 Goal=   None    Shift=    0.000
 RMSDP=1.55D-05 MaxDP=1.27D-03 DE=-2.36D-07 OVMax= 1.40D-04

 Cycle  14  Pass 1  IDiag  1:
 RMSU=  2.68D-06    CP:  1.04D+00  3.59D-03  5.27D-01  1.34D+00  1.57D+00
                    CP:  1.10D+00  9.99D-01  9.43D-01  1.27D+00  1.75D+00
                    CP:  1.08D+00  1.37D+00  8.86D-01
 E= -1455.73624396645     Delta-E=       -0.000000028991 Rises=F Damp=F
 DIIS: error= 4.31D-06 at cycle  14 NSaved=  14.
 NSaved=14 IEnMin=14 EnMin= -1455.73624396645     IErMin=14 ErrMin= 4.31D-06
 ErrMax= 4.31D-06  0.00D+00 EMaxC= 1.00D-01 BMatC= 2.75D-09 BMatP= 2.00D-08
 IDIUse=1 WtCom= 1.00D+00 WtEn= 0.00D+00
 Coeff-Com: -0.196D-04 0.288D-04-0.123D-04-0.178D-04-0.106D-03-0.536D-03
 Coeff-Com:  0.110D-02 0.389D-02 0.397D-02-0.112D-01-0.321D-01 0.912D-02
 Coeff-Com:  0.230D+00 0.796D+00
 Coeff:     -0.196D-04 0.288D-04-0.123D-04-0.178D-04-0.106D-03-0.536D-03
 Coeff:      0.110D-02 0.389D-02 0.397D-02-0.112D-01-0.321D-01 0.912D-02
 Coeff:      0.230D+00 0.796D+00
 Gap=     0.153 Goal=   None    Shift=    0.000
 RMSDP=3.43D-06 MaxDP=2.66D-04 DE=-2.90D-08 OVMax= 3.51D-05

 Cycle  15  Pass 1  IDiag  1:
 RMSU=  1.05D-06    CP:  1.04D+00  3.59D-03  5.27D-01  1.34D+00  1.57D+00
                    CP:  1.10D+00  9.98D-01  9.46D-01  1.27D+00  1.75D+00
                    CP:  1.08D+00  1.39D+00  9.83D-01  9.48D-01
 E= -1455.73624396946     Delta-E=       -0.000000003015 Rises=F Damp=F
 DIIS: error= 2.55D-06 at cycle  15 NSaved=  15.
 NSaved=15 IEnMin=15 EnMin= -1455.73624396946     IErMin=15 ErrMin= 2.55D-06
 ErrMax= 2.55D-06  0.00D+00 EMaxC= 1.00D-01 BMatC= 1.23D-09 BMatP= 2.75D-09
 IDIUse=1 WtCom= 1.00D+00 WtEn= 0.00D+00
 Coeff-Com: -0.132D-04 0.174D-04-0.344D-05 0.152D-04-0.436D-04-0.500D-03
 Coeff-Com: -0.127D-03 0.479D-03 0.308D-02 0.340D-02 0.105D-02-0.377D-01
 Coeff-Com:  0.194D-01 0.256D+00 0.755D+00
 Coeff:     -0.132D-04 0.174D-04-0.344D-05 0.152D-04-0.436D-04-0.500D-03
 Coeff:     -0.127D-03 0.479D-03 0.308D-02 0.340D-02 0.105D-02-0.377D-01
 Coeff:      0.194D-01 0.256D+00 0.755D+00
 Gap=     0.153 Goal=   None    Shift=    0.000
 RMSDP=1.60D-06 MaxDP=1.86D-04 DE=-3.01D-09 OVMax= 1.77D-05

 Cycle  16  Pass 1  IDiag  1:
 RMSU=  3.49D-07    CP:  1.04D+00  3.59D-03  5.27D-01  1.34D+00  1.57D+00
                    CP:  1.10D+00  9.99D-01  9.46D-01  1.27D+00  1.74D+00
                    CP:  1.07D+00  1.41D+00  9.75D-01  1.05D+00  1.12D+00
 E= -1455.73624397076     Delta-E=       -0.000000001301 Rises=F Damp=F
 DIIS: error= 1.48D-06 at cycle  16 NSaved=  16.
 NSaved=16 IEnMin=16 EnMin= -1455.73624397076     IErMin=16 ErrMin= 1.48D-06
 ErrMax= 1.48D-06  0.00D+00 EMaxC= 1.00D-01 BMatC= 3.17D-10 BMatP= 1.23D-09
 IDIUse=1 WtCom= 1.00D+00 WtEn= 0.00D+00
 Coeff-Com: -0.243D-05 0.369D-05-0.839D-05 0.224D-05 0.965D-05-0.560D-04
 Coeff-Com: -0.233D-03-0.781D-03-0.113D-02 0.149D-02 0.123D-01-0.133D-02
 Coeff-Com: -0.410D-01-0.179D+00 0.295D+00 0.915D+00
 Coeff:     -0.243D-05 0.369D-05-0.839D-05 0.224D-05 0.965D-05-0.560D-04
 Coeff:     -0.233D-03-0.781D-03-0.113D-02 0.149D-02 0.123D-01-0.133D-02
 Coeff:     -0.410D-01-0.179D+00 0.295D+00 0.915D+00
 Gap=     0.153 Goal=   None    Shift=    0.000
 RMSDP=1.42D-06 MaxDP=1.28D-04 DE=-1.30D-09 OVMax= 1.46D-05

 Cycle  17  Pass 1  IDiag  1:
 RMSU=  2.08D-07    CP:  1.04D+00  3.59D-03  5.27D-01  1.34D+00  1.57D+00
                    CP:  1.10D+00  9.99D-01  9.46D-01  1.27D+00  1.74D+00
                    CP:  1.07D+00  1.43D+00  9.84D-01  1.06D+00  1.27D+00
                    CP:  1.10D+00
 E= -1455.73624397119     Delta-E=       -0.000000000429 Rises=F Damp=F
 DIIS: error= 3.48D-07 at cycle  17 NSaved=  17.
 NSaved=17 IEnMin=17 EnMin= -1455.73624397119     IErMin=17 ErrMin= 3.48D-07
 ErrMax= 3.48D-07  0.00D+00 EMaxC= 1.00D-01 BMatC= 1.58D-11 BMatP= 3.17D-10
 IDIUse=1 WtCom= 1.00D+00 WtEn= 0.00D+00
 Coeff-Com:  0.385D-06 0.333D-06 0.790D-07-0.150D-05 0.407D-05 0.326D-04
 Coeff-Com:  0.233D-04-0.339D-04-0.713D-03-0.135D-02 0.927D-03 0.899D-02
 Coeff-Com: -0.645D-02-0.865D-01-0.790D-01 0.159D+00 0.100D+01
 Coeff:      0.385D-06 0.333D-06 0.790D-07-0.150D-05 0.407D-05 0.326D-04
 Coeff:      0.233D-04-0.339D-04-0.713D-03-0.135D-02 0.927D-03 0.899D-02
 Coeff:     -0.645D-02-0.865D-01-0.790D-01 0.159D+00 0.100D+01
 Gap=     0.153 Goal=   None    Shift=    0.000
 RMSDP=2.97D-07 MaxDP=2.07D-05 DE=-4.29D-10 OVMax= 7.99D-06

 Cycle  18  Pass 1  IDiag  1:
 RMSU=  5.61D-08    CP:  1.04D+00  3.59D-03  5.27D-01  1.34D+00  1.57D+00
                    CP:  1.10D+00  9.99D-01  9.46D-01  1.27D+00  1.74D+00
                    CP:  1.07D+00  1.44D+00  9.85D-01  1.08D+00  1.34D+00
                    CP:  1.32D+00  1.18D+00
 E= -1455.73624397129     Delta-E=       -0.000000000096 Rises=F Damp=F
 DIIS: error= 7.15D-08 at cycle  18 NSaved=  18.
 NSaved=18 IEnMin=18 EnMin= -1455.73624397129     IErMin=18 ErrMin= 7.15D-08
 ErrMax= 7.15D-08  0.00D+00 EMaxC= 1.00D-01 BMatC= 1.85D-12 BMatP= 1.58D-11
 IDIUse=1 WtCom= 1.00D+00 WtEn= 0.00D+00
 Coeff-Com:  0.224D-06 0.488D-07 0.791D-06-0.104D-05 0.229D-06 0.142D-04
 Coeff-Com:  0.474D-04 0.106D-03-0.202D-03-0.964D-03-0.132D-02 0.412D-02
 Coeff-Com:  0.282D-02-0.131D-01-0.597D-01-0.475D-01 0.406D+00 0.709D+00
 Coeff:      0.224D-06 0.488D-07 0.791D-06-0.104D-05 0.229D-06 0.142D-04
 Coeff:      0.474D-04 0.106D-03-0.202D-03-0.964D-03-0.132D-02 0.412D-02
 Coeff:      0.282D-02-0.131D-01-0.597D-01-0.475D-01 0.406D+00 0.709D+00
 Gap=     0.153 Goal=   None    Shift=    0.000
 RMSDP=1.33D-07 MaxDP=8.67D-06 DE=-9.64D-11 OVMax= 2.08D-06

 Cycle  19  Pass 1  IDiag  1:
 RMSU=  2.36D-08    CP:  1.04D+00  3.59D-03  5.27D-01  1.34D+00  1.57D+00
                    CP:  1.10D+00  9.99D-01  9.46D-01  1.27D+00  1.74D+00
                    CP:  1.07D+00  1.44D+00  9.89D-01  1.08D+00  1.35D+00
                    CP:  1.31D+00  1.31D+00  1.00D+00
 E= -1455.73624397130     Delta-E=       -0.000000000007 Rises=F Damp=F
 DIIS: error= 1.68D-08 at cycle  19 NSaved=  19.
 NSaved=19 IEnMin=19 EnMin= -1455.73624397130     IErMin=19 ErrMin= 1.68D-08
 ErrMax= 1.68D-08  0.00D+00 EMaxC= 1.00D-01 BMatC= 1.92D-13 BMatP= 1.85D-12
 IDIUse=1 WtCom= 1.00D+00 WtEn= 0.00D+00
 Coeff-Com: -0.836D-08 0.230D-07 0.352D-06 0.191D-06 0.329D-06 0.545D-06
 Coeff-Com:  0.127D-04 0.362D-04 0.251D-05-0.139D-03-0.465D-03 0.225D-03
 Coeff-Com:  0.150D-02 0.594D-02-0.816D-02-0.366D-01-0.271D-03 0.233D+00
 Coeff-Com:  0.805D+00
 Coeff:     -0.836D-08 0.230D-07 0.352D-06 0.191D-06 0.329D-06 0.545D-06
 Coeff:      0.127D-04 0.362D-04 0.251D-05-0.139D-03-0.465D-03 0.225D-03
 Coeff:      0.150D-02 0.594D-02-0.816D-02-0.366D-01-0.271D-03 0.233D+00
 Coeff:      0.805D+00
 Gap=     0.153 Goal=   None    Shift=    0.000
 RMSDP=6.65D-08 MaxDP=6.37D-06 DE=-6.82D-12 OVMax= 5.08D-07

 Cycle  20  Pass 1  IDiag  1:
 RMSU=  8.38D-09    CP:  1.04D+00  3.59D-03  5.27D-01  1.34D+00  1.57D+00
                    CP:  1.10D+00  9.99D-01  9.46D-01  1.27D+00  1.74D+00
                    CP:  1.07D+00  1.44D+00  9.90D-01  1.08D+00  1.35D+00
                    CP:  1.32D+00  1.32D+00  1.07D+00  1.04D+00
 E= -1455.73624397132     Delta-E=       -0.000000000022 Rises=F Damp=F
 DIIS: error= 8.35D-09 at cycle  20 NSaved=  20.
 NSaved=20 IEnMin=20 EnMin= -1455.73624397132     IErMin=20 ErrMin= 8.35D-09
 ErrMax= 8.35D-09  0.00D+00 EMaxC= 1.00D-01 BMatC= 2.16D-14 BMatP= 1.92D-13
 IDIUse=1 WtCom= 1.00D+00 WtEn= 0.00D+00
 Coeff-Com: -0.317D-07-0.186D-08 0.104D-07 0.273D-06 0.276D-06-0.149D-05
 Coeff-Com: -0.395D-05-0.599D-05 0.142D-04 0.928D-04 0.818D-04-0.422D-03
 Coeff-Com: -0.128D-04 0.288D-02 0.563D-02-0.368D-02-0.507D-01-0.137D-01
 Coeff-Com:  0.253D+00 0.807D+00
 Coeff:     -0.317D-07-0.186D-08 0.104D-07 0.273D-06 0.276D-06-0.149D-05
 Coeff:     -0.395D-05-0.599D-05 0.142D-04 0.928D-04 0.818D-04-0.422D-03
 Coeff:     -0.128D-04 0.288D-02 0.563D-02-0.368D-02-0.507D-01-0.137D-01
 Coeff:      0.253D+00 0.807D+00
 Gap=     0.153 Goal=   None    Shift=    0.000
 RMSDP=6.25D-09 MaxDP=4.47D-07 DE=-2.18D-11 OVMax= 2.23D-07

 SCF Done:  E(RM062X) =  -1455.73624397     A.U. after   20 cycles
            NFock= 20  Conv=0.62D-08     -V/T= 2.0030
 KE= 1.451347382738D+03 PE=-5.477233841564D+03 EE= 1.555748660874D+03
 Leave Link  502 at Mon Apr  4 13:30:27 2022, MaxMem=  1879048192 cpu:            1732.1 elap:             247.7
 (Enter /gpfs/software/gaussian16/sse4/tar/g16/l601.exe)
 Copying SCF densities to generalized density rwf, IOpCl= 0 IROHF=0.

 **********************************************************************

            Population analysis using the SCF density.

 **********************************************************************

 Orbital symmetries:
       Occupied  (A) (A) (A) (A) (A) (A) (A) (A) (A) (A) (A) (A)
                 (A) (A) (A) (A) (A) (A) (A) (A) (A) (A) (A) (A)
                 (A) (A) (A) (A) (A) (A) (A) (A) (A) (A) (A) (A)
                 (A) (A) (A) (A) (A) (A) (A) (A) (A) (A) (A) (A)
                 (A) (A) (A) (A) (A) (A) (A) (A) (A) (A) (A) (A)
       Virtual   (A) (A) (A) (A) (A) (A) (A) (A) (A) (A) (A) (A)
                 (A) (A) (A) (A) (A) (A) (A) (A) (A) (A) (A) (A)
                 (A) (A) (A) (A) (A) (A) (A) (A) (A) (A) (A) (A)
                 (A) (A) (A) (A) (A) (A) (A) (A) (A) (A) (A) (A)
                 (A) (A) (A) (A) (A) (A) (A) (A) (A) (A) (A) (A)
                 (A) (A) (A) (A) (A) (A) (A) (A) (A) (A) (A) (A)
                 (A) (A) (A) (A) (A) (A) (A) (A) (A) (A) (A) (A)
                 (A) (A) (A) (A) (A) (A) (A) (A) (A) (A) (A) (A)
                 (A) (A) (A) (A) (A) (A) (A) (A) (A) (A) (A) (A)
                 (A) (A) (A) (A) (A) (A) (A) (A) (A) (A) (A) (A)
                 (A) (A) (A) (A) (A) (A) (A) (A) (A) (A) (A) (A)
                 (A) (A) (A) (A) (A) (A) (A) (A) (A) (A) (A) (A)
                 (A) (A) (A) (A) (A) (A) (A) (A) (A) (A) (A) (A)
                 (A) (A) (A) (A) (A) (A) (A) (A) (A) (A) (A) (A)
                 (A) (A) (A) (A) (A) (A) (A) (A) (A) (A) (A) (A)
                 (A) (A) (A) (A) (A) (A) (A) (A) (A) (A) (A) (A)
                 (A) (A) (A) (A) (A) (A) (A) (A) (A) (A) (A) (A)
                 (A) (A) (A) (A) (A) (A) (A) (A) (A) (A) (A) (A)
                 (A) (A) (A) (A) (A) (A) (A) (A) (A) (A) (A) (A)
                 (A) (A) (A) (A) (A) (A) (A) (A) (A) (A) (A) (A)
                 (A) (A) (A) (A) (A) (A) (A) (A) (A) (A) (A) (A)
                 (A) (A) (A) (A) (A) (A) (A) (A) (A) (A) (A) (A)
                 (A) (A) (A) (A) (A) (A) (A) (A) (A) (A) (A) (A)
                 (A) (A) (A) (A) (A) (A) (A) (A) (A) (A) (A) (A)
                 (A) (A) (A) (A) (A) (A) (A) (A) (A) (A) (A) (A)
                 (A) (A) (A) (A) (A) (A) (A) (A) (A) (A) (A) (A)
 The electronic state is 1-A.
 Alpha  occ. eigenvalues -- -102.59554-102.59413 -19.40475 -10.52497 -10.51866
 Alpha  occ. eigenvalues --  -10.47058 -10.46783 -10.46692 -10.45864 -10.45683
 Alpha  occ. eigenvalues --  -10.43707 -10.43491 -10.42733 -10.42687 -10.40409
 Alpha  occ. eigenvalues --   -9.73854  -9.73706  -7.46361  -7.46217  -7.45698
 Alpha  occ. eigenvalues --   -7.45692  -7.45551  -7.45534  -0.94895  -0.93075
 Alpha  occ. eigenvalues --   -0.87474  -0.85241  -0.81229  -0.75197  -0.73699
 Alpha  occ. eigenvalues --   -0.68699  -0.67690  -0.61240  -0.58874  -0.53564
 Alpha  occ. eigenvalues --   -0.51798  -0.48737  -0.46114  -0.44563  -0.42431
 Alpha  occ. eigenvalues --   -0.40858  -0.40017  -0.38840  -0.37077  -0.35259
 Alpha  occ. eigenvalues --   -0.33683  -0.33234  -0.32991  -0.32086  -0.30957
 Alpha  occ. eigenvalues --   -0.30600  -0.29641  -0.28666  -0.25851  -0.21436
 Alpha  occ. eigenvalues --   -0.19845  -0.17161  -0.17064  -0.15324  -0.09683
 Alpha virt. eigenvalues --    0.05629   0.08853   0.09344   0.09605   0.09644
 Alpha virt. eigenvalues --    0.11000   0.12331   0.13608   0.14373   0.14599
 Alpha virt. eigenvalues --    0.15021   0.15649   0.15794   0.15997   0.16727
 Alpha virt. eigenvalues --    0.16881   0.17793   0.18207   0.18603   0.18736
 Alpha virt. eigenvalues --    0.18860   0.20390   0.20835   0.20974   0.21645
 Alpha virt. eigenvalues --    0.21837   0.21881   0.22542   0.23372   0.23981
 Alpha virt. eigenvalues --    0.24607   0.24679   0.25415   0.26347   0.26890
 Alpha virt. eigenvalues --    0.27385   0.27752   0.27899   0.28394   0.28515
 Alpha virt. eigenvalues --    0.28991   0.29383   0.29873   0.30314   0.30870
 Alpha virt. eigenvalues --    0.31045   0.31342   0.32127   0.32636   0.33232
 Alpha virt. eigenvalues --    0.33409   0.33468   0.34377   0.34696   0.34978
 Alpha virt. eigenvalues --    0.36618   0.37383   0.38346   0.38450   0.38955
 Alpha virt. eigenvalues --    0.39565   0.40821   0.41102   0.41421   0.43048
 Alpha virt. eigenvalues --    0.43434   0.43988   0.44539   0.44973   0.46365
 Alpha virt. eigenvalues --    0.46793   0.47585   0.48932   0.50336   0.51015
 Alpha virt. eigenvalues --    0.51465   0.54194   0.54656   0.54907   0.55083
 Alpha virt. eigenvalues --    0.56404   0.58191   0.58705   0.58798   0.60688
 Alpha virt. eigenvalues --    0.61923   0.62667   0.64940   0.65512   0.67317
 Alpha virt. eigenvalues --    0.68412   0.69132   0.69606   0.69816   0.71567
 Alpha virt. eigenvalues --    0.71755   0.73127   0.73987   0.74801   0.75515
 Alpha virt. eigenvalues --    0.76069   0.76441   0.77183   0.78929   0.79783
 Alpha virt. eigenvalues --    0.80413   0.81236   0.81590   0.82118   0.82828
 Alpha virt. eigenvalues --    0.83242   0.84804   0.85214   0.85811   0.88035
 Alpha virt. eigenvalues --    0.88673   0.90059   0.91644   0.92838   0.93410
 Alpha virt. eigenvalues --    0.94134   0.95788   0.97591   0.98244   0.99613
 Alpha virt. eigenvalues --    0.99933   1.00961   1.01339   1.01800   1.02892
 Alpha virt. eigenvalues --    1.03583   1.05036   1.05283   1.06366   1.06851
 Alpha virt. eigenvalues --    1.07220   1.07540   1.08349   1.09735   1.10569
 Alpha virt. eigenvalues --    1.11510   1.11626   1.13537   1.14375   1.15196
 Alpha virt. eigenvalues --    1.16503   1.18532   1.19223   1.21458   1.22288
 Alpha virt. eigenvalues --    1.22802   1.25558   1.25997   1.27017   1.29612
 Alpha virt. eigenvalues --    1.31817   1.34010   1.36497   1.38656   1.39517
 Alpha virt. eigenvalues --    1.39806   1.40151   1.42226   1.42312   1.44440
 Alpha virt. eigenvalues --    1.44545   1.46946   1.47598   1.51816   1.52726
 Alpha virt. eigenvalues --    1.61600   1.62010   1.62163   1.66362   1.67148
 Alpha virt. eigenvalues --    1.69607   1.71323   1.72176   1.72742   1.73738
 Alpha virt. eigenvalues --    1.76062   1.78952   1.80303   1.82975   1.83430
 Alpha virt. eigenvalues --    1.85121   1.88033   1.88468   1.90731   1.91886
 Alpha virt. eigenvalues --    1.93702   1.96794   1.97059   1.98906   2.00050
 Alpha virt. eigenvalues --    2.01888   2.04005   2.04619   2.05816   2.07539
 Alpha virt. eigenvalues --    2.08095   2.09700   2.09768   2.11241   2.12071
 Alpha virt. eigenvalues --    2.16104   2.16558   2.17412   2.18883   2.23282
 Alpha virt. eigenvalues --    2.26475   2.28259   2.31236   2.34555   2.36945
 Alpha virt. eigenvalues --    2.40009   2.40204   2.41293   2.42343   2.43843
 Alpha virt. eigenvalues --    2.46055   2.46180   2.51306   2.52272   2.55247
 Alpha virt. eigenvalues --    2.55939   2.58236   2.60565   2.64488   2.68287
 Alpha virt. eigenvalues --    2.71073   2.73055   2.76936   2.78572   2.79504
 Alpha virt. eigenvalues --    2.82345   2.83803   2.84371   2.85185   2.86258
 Alpha virt. eigenvalues --    2.87253   2.89816   2.91904   2.92514   2.94238
 Alpha virt. eigenvalues --    2.96093   2.96776   2.99532   3.02306   3.04251
 Alpha virt. eigenvalues --    3.10143   3.11313   3.14373   3.17206   3.19822
 Alpha virt. eigenvalues --    3.20456   3.23281   3.26721   3.27851   3.30115
 Alpha virt. eigenvalues --    3.33327   3.35531   3.39281   3.40575   3.43445
 Alpha virt. eigenvalues --    3.50374   3.56072   3.56119   3.57904   3.61972
 Alpha virt. eigenvalues --    3.65489   3.71508   3.75628   3.79470   3.83583
 Alpha virt. eigenvalues --    3.88285   3.98284   4.01874   4.14980   4.21640
 Alpha virt. eigenvalues --    4.26765   4.28264   4.38682   4.68489   4.91799
 Alpha virt. eigenvalues --    4.97539   5.37897   5.52296   6.00777  10.05038
 Alpha virt. eigenvalues --   10.08719  23.61563  23.77910  24.05901  24.08224
 Alpha virt. eigenvalues --   24.11052  24.12204  24.17588  24.21254  24.24534
 Alpha virt. eigenvalues --   24.24973  24.29435  24.33094  25.98111  26.07093
 Alpha virt. eigenvalues --   26.27443  26.43633  26.70509  26.98658  50.30623
 Alpha virt. eigenvalues --  216.15044 216.19305
          Condensed to atoms (all electrons):
               1          2          3          4          5          6
     1  C    8.496662  -1.880736  -2.231364   1.558233  -1.362498   2.250985
     2  C   -1.880736  13.751397   1.152117  -1.810147   1.682693  -5.276900
     3  C   -2.231364   1.152117  14.579597  -5.094897   1.555367  -2.582244
     4  C    1.558233  -1.810147  -5.094897  14.653141  -1.327193  -0.867187
     5  C   -1.362498   1.682693   1.555367  -1.327193   9.342017  -3.076283
     6  C    2.250985  -5.276900  -2.582244  -0.867187  -3.076283  17.597006
     7  H   -0.070889   0.050699   0.034909  -0.069934   0.130962   0.139958
     8  O    0.465932  -0.096992  -0.097666  -0.121157   0.019112  -0.131688
     9  H    0.104010   0.278297  -0.058593   0.028326  -0.010237   0.007352
    10  C   -0.188483  -0.599651  -0.998107  -0.103307   2.118246  -0.372720
    11  C   -0.254855  -0.092768  -0.694607   2.398336  -0.628111  -3.526525
    12  C    0.186906  -1.179279  -0.653430  -2.100843  -1.239874   3.241378
    13  C    0.004375  -0.037077  -0.098204  -0.265024  -0.766844   0.264328
    14  C    0.037150  -0.258223  -0.210278   0.058068  -0.552549   0.238683
    15  C   -0.197592   0.101370   0.757267  -0.252886  -0.851381  -1.148060
    16  Cl  -0.007436   0.002332   0.044838  -0.028014  -0.128019  -0.076061
    17  Cl   0.000612  -0.008220  -0.012603  -0.039130  -0.060927  -0.011428
    18  H    0.000165  -0.000504   0.000103   0.000009   0.000627   0.009920
    19  H   -0.004139   0.028564   0.010222   0.014610   0.085532  -0.014385
    20  H   -0.001592   0.003992   0.018081  -0.011859   0.118033   0.039920
               7          8          9         10         11         12
     1  C   -0.070889   0.465932   0.104010  -0.188483  -0.254855   0.186906
     2  C    0.050699  -0.096992   0.278297  -0.599651  -0.092768  -1.179279
     3  C    0.034909  -0.097666  -0.058593  -0.998107  -0.694607  -0.653430
     4  C   -0.069934  -0.121157   0.028326  -0.103307   2.398336  -2.100843
     5  C    0.130962   0.019112  -0.010237   2.118246  -0.628111  -1.239874
     6  C    0.139958  -0.131688   0.007352  -0.372720  -3.526525   3.241378
     7  H    0.551630   0.000181  -0.005393   0.067989   0.023631  -0.007431
     8  O    0.000181   8.435906  -0.008889  -0.006030   0.000980  -0.003128
     9  H   -0.005393  -0.008889   0.520419  -0.001837  -0.000788   0.010154
    10  C    0.067989  -0.006030  -0.001837  11.379678   1.884242  -0.864822
    11  C    0.023631   0.000980  -0.000788   1.884242  13.639325  -2.198242
    12  C   -0.007431  -0.003128   0.010154  -0.864822  -2.198242  14.284497
    13  C    0.011952   0.000275   0.000499  -2.012050  -2.639522   3.768164
    14  C   -0.001748  -0.000064   0.000280  -3.438611  -6.854931  -1.906222
    15  C    0.006082   0.000459  -0.000502  -0.620808   5.168944  -5.228104
    16  Cl   0.000018  -0.000000   0.000000  -0.469413   0.192671   0.319695
    17  Cl   0.000018   0.000000   0.000000  -0.170103   0.242664  -0.057728
    18  H    0.000035  -0.000000   0.000000   0.051737  -0.019629  -0.111616
    19  H    0.000395   0.000004   0.000003   0.067416  -0.011992   0.332982
    20  H   -0.000030  -0.000005   0.000001   0.046499   0.240128   0.001215
              13         14         15         16         17         18
     1  C    0.004375   0.037150  -0.197592  -0.007436   0.000612   0.000165
     2  C   -0.037077  -0.258223   0.101370   0.002332  -0.008220  -0.000504
     3  C   -0.098204  -0.210278   0.757267   0.044838  -0.012603   0.000103
     4  C   -0.265024   0.058068  -0.252886  -0.028014  -0.039130   0.000009
     5  C   -0.766844  -0.552549  -0.851381  -0.128019  -0.060927   0.000627
     6  C    0.264328   0.238683  -1.148060  -0.076061  -0.011428   0.009920
     7  H    0.011952  -0.001748   0.006082   0.000018   0.000018   0.000035
     8  O    0.000275  -0.000064   0.000459  -0.000000   0.000000  -0.000000
     9  H    0.000499   0.000280  -0.000502   0.000000   0.000000   0.000000
    10  C   -2.012050  -3.438611  -0.620808  -0.469413  -0.170103   0.051737
    11  C   -2.639522  -6.854931   5.168944   0.192671   0.242664  -0.019629
    12  C    3.768164  -1.906222  -5.228104   0.319695  -0.057728  -0.111616
    13  C   13.928921   3.408570  -9.475100   0.577131  -0.112988   0.315324
    14  C    3.408570  28.917896 -12.233097   0.312652  -1.759810   0.067074
    15  C   -9.475100 -12.233097  30.524556  -1.603731   1.035343   0.040207
    16  Cl   0.577131   0.312652  -1.603731  17.675354  -0.218655  -0.000529
    17  Cl  -0.112988  -1.759810   1.035343  -0.218655  17.788162  -0.014748
    18  H    0.315324   0.067074   0.040207  -0.000529  -0.014748   0.509461
    19  H   -0.126404  -0.026574  -0.028859   0.000602  -0.001340  -0.007732
    20  H   -0.008048   0.035047  -0.146067  -0.013536  -0.001945   0.000057
              19         20
     1  C   -0.004139  -0.001592
     2  C    0.028564   0.003992
     3  C    0.010222   0.018081
     4  C    0.014610  -0.011859
     5  C    0.085532   0.118033
     6  C   -0.014385   0.039920
     7  H    0.000395  -0.000030
     8  O    0.000004  -0.000005
     9  H    0.000003   0.000001
    10  C    0.067416   0.046499
    11  C   -0.011992   0.240128
    12  C    0.332982   0.001215
    13  C   -0.126404  -0.008048
    14  C   -0.026574   0.035047
    15  C   -0.028859  -0.146067
    16  Cl   0.000602  -0.013536
    17  Cl  -0.001340  -0.001945
    18  H   -0.007732   0.000057
    19  H    0.527052  -0.000133
    20  H   -0.000133   0.470503
 Mulliken charges:
               1
     1  C   -0.905446
     2  C    0.189033
     3  C    0.579492
     4  C   -0.619144
     5  C    0.951326
     6  C   -0.706050
     7  H    0.136964
     8  O   -0.457229
     9  H    0.136898
    10  C    0.230135
    11  C   -0.868952
    12  C   -0.594271
    13  C   -0.738279
    14  C    0.166688
    15  C    0.151960
    16  Cl   0.420102
    17  Cl   0.402824
    18  H    0.160038
    19  H    0.154175
    20  H    0.209737
 Sum of Mulliken charges =  -1.00000
 Mulliken charges with hydrogens summed into heavy atoms:
               1
     1  C   -0.905446
     2  C    0.325931
     3  C    0.579492
     4  C   -0.619144
     5  C    0.951326
     6  C   -0.569086
     8  O   -0.457229
    10  C    0.230135
    11  C   -0.659215
    12  C   -0.440096
    13  C   -0.578241
    14  C    0.166688
    15  C    0.151960
    16  Cl   0.420102
    17  Cl   0.402824
 Electronic spatial extent (au):  <R**2>=           5477.1351
 Charge=             -1.0000 electrons
 Dipole moment (field-independent basis, Debye):
    X=            -13.4193    Y=             -3.7012    Z=              0.0181  Tot=             13.9204
 Quadrupole moment (field-independent basis, Debye-Ang):
   XX=           -215.3744   YY=           -103.7960   ZZ=           -108.2941
   XY=            -11.1339   XZ=              0.1504   YZ=              0.0037
 Traceless Quadrupole moment (field-independent basis, Debye-Ang):
   XX=            -72.8862   YY=             38.6922   ZZ=             34.1941
   XY=            -11.1339   XZ=              0.1504   YZ=              0.0037
 Octapole moment (field-independent basis, Debye-Ang**2):
  XXX=           -552.2054  YYY=            -20.3128  ZZZ=             -0.2766  XYY=            -20.6704
  XXY=            -60.9456  XXZ=              1.2098  XZZ=            -19.5582  YZZ=              3.3066
  YYZ=             -0.1103  XYZ=              0.1405
 Hexadecapole moment (field-independent basis, Debye-Ang**3):
 XXXX=          -9964.8207 YYYY=          -1033.4561 ZZZZ=           -131.3283 XXXY=           -361.4841
 XXXZ=              8.3056 YYYX=            -56.1044 YYYZ=             -0.2303 ZZZX=             -0.0758
 ZZZY=             -0.1291 XXYY=          -1283.5387 XXZZ=          -1127.7701 YYZZ=           -214.9782
 XXYZ=              0.8388 YYXZ=             -0.2808 ZZXY=             -7.6801
 N-N= 1.014401553981D+03 E-N=-5.477233842151D+03  KE= 1.451347382738D+03
 No NMR shielding tensors so no spin-rotation constants.
 Leave Link  601 at Mon Apr  4 13:30:27 2022, MaxMem=  1879048192 cpu:               1.5 elap:               0.3
 (Enter /gpfs/software/gaussian16/sse4/tar/g16/l701.exe)
 ... and contract with generalized density number  0.
 Compute integral first derivatives.
 Leave Link  701 at Mon Apr  4 13:30:28 2022, MaxMem=  1879048192 cpu:               1.5 elap:               0.2
 (Enter /gpfs/software/gaussian16/sse4/tar/g16/l702.exe)
 L702 exits ... SP integral derivatives will be done elsewhere.
 Leave Link  702 at Mon Apr  4 13:30:28 2022, MaxMem=  1879048192 cpu:               0.2 elap:               0.0
 (Enter /gpfs/software/gaussian16/sse4/tar/g16/l703.exe)
 Integral derivatives from FoFJK, PRISM(SPDF).
 Compute integral first derivatives, UseDBF=F ICtDFT=           0.
 Calling FoFJK, ICntrl=      2127 FMM=F ISym2X=0 I1Cent= 0 IOpClX= 0 NMat=1 NMatS=1 NMatT=0.
 FoFJK:  IHMeth= 1 ICntrl=    2127 DoSepK=F KAlg= 0 I1Cent=           0 FoldK=F
 IRaf=         0 NMat=       1 IRICut=       1 DoRegI=T DoRafI=F ISym2E= 0 IDoP0=0 IntGTp=1.
 FoFCou: FMM=F IPFlag=           0 FMFlag=      100000 FMFlg1=         800
         NFxFlg=           0 DoJE=F BraDBF=F KetDBF=F FulRan=T
         wScrn=  0.000000 ICntrl=      2127 IOpCl=  0 I1Cent=           0 NGrid=           0
         NMat0=    1 NMatS0=      1 NMatT0=    0 NMatD0=    1 NMtDS0=    0 NMtDT0=    0
 Symmetry not used in FoFCou.
 Leave Link  703 at Mon Apr  4 13:30:57 2022, MaxMem=  1879048192 cpu:             206.2 elap:              29.5
 (Enter /gpfs/software/gaussian16/sse4/tar/g16/l716.exe)
 Dipole        =-5.27957798D+00-1.45615974D+00 7.11406239D-03
 ***** Axes restored to original set *****
 -------------------------------------------------------------------
 Center     Atomic                   Forces (Hartrees/Bohr)
 Number     Number              X              Y              Z
 -------------------------------------------------------------------
      1        6          -0.107956883    0.037654045   -0.002031644
      2        6           0.064829968   -0.004829376    0.000991658
      3        6           0.179860501   -0.113774623    0.004083755
      4        6          -0.149463485    0.094416483   -0.003404567
      5        6           0.029010918   -0.040256612    0.000938974
      6        6          -0.035021708    0.022928320   -0.000816751
      7        1           0.003154187   -0.002900705    0.000056671
      8        8           0.027321550   -0.000880092    0.000391111
      9        1          -0.004731777   -0.004753795    0.000010367
     10        6          -0.003124929    0.004198339   -0.000151798
     11        6           0.006388738   -0.001806377    0.000033202
     12        6           0.011853951   -0.005139491    0.000066511
     13        6          -0.016018609    0.008108432   -0.000168737
     14        6          -0.001838733    0.006160965   -0.000000130
     15        6          -0.012118147    0.018101749   -0.000128122
     16       17           0.002886456   -0.005715002    0.000044050
     17       17           0.006192717   -0.007912740    0.000085550
     18        1          -0.001427863   -0.004008189    0.000028203
     19        1          -0.002186638   -0.002895134   -0.000019936
     20        1           0.002389786    0.003303804   -0.000008367
 -------------------------------------------------------------------
 Cartesian Forces:  Max     0.179860501 RMS     0.040860271
 Leave Link  716 at Mon Apr  4 13:30:57 2022, MaxMem=  1879048192 cpu:               0.2 elap:               0.1
 (Enter /gpfs/software/gaussian16/sse4/tar/g16/l103.exe)

 GradGradGradGradGradGradGradGradGradGradGradGradGradGradGradGradGradGrad
 Berny optimization.
 FormGI is forming the generalized inverse of G from B-inverse, IUseBI=4.
 GSVD:  received Info=                   1 from GESDD.
 Internal  Forces:  Max     0.157017809 RMS     0.018852297
 Search for a local minimum.
 Step number   1 out of a maximum of  108
 All quantities printed in internal units (Hartrees-Bohrs-Radians)
 RMS Force = .18852D-01 SwitMx=.10000D-02 MixMth= 1
 Mixed Optimization -- RFO/linear search
 Second derivative matrix not updated -- first step.
 ITU=  0
     Eigenvalues ---    0.00925   0.01624   0.01629   0.01971   0.01997
     Eigenvalues ---    0.02002   0.02019   0.02029   0.02038   0.02066
     Eigenvalues ---    0.02066   0.02086   0.02105   0.02109   0.02128
     Eigenvalues ---    0.02148   0.02174   0.16000   0.16000   0.16000
     Eigenvalues ---    0.16000   0.16000   0.22370   0.22436   0.23473
     Eigenvalues ---    0.24465   0.24607   0.25000   0.25000   0.25000
     Eigenvalues ---    0.25000   0.25000   0.25000   0.32531   0.32741
     Eigenvalues ---    0.33672   0.34795   0.34899   0.35154   0.35180
     Eigenvalues ---    0.35601   0.40979   0.41477   0.41521   0.42430
     Eigenvalues ---    0.44370   0.44740   0.45319   0.45457   0.45723
     Eigenvalues ---    0.45725   0.45844   0.46518   0.75186
 RFO step:  Lambda=-7.17321743D-02 EMin= 9.25008877D-03
 Linear search not attempted -- first point.
 Maximum step size (   0.300) exceeded in Quadratic search.
    -- Step size scaled by   0.765
 Iteration  1 RMS(Cart)=  0.02085388 RMS(Int)=  0.00313138
 Iteration  2 RMS(Cart)=  0.00453932 RMS(Int)=  0.00015462
 Iteration  3 RMS(Cart)=  0.00001078 RMS(Int)=  0.00015442
 Iteration  4 RMS(Cart)=  0.00000000 RMS(Int)=  0.00015442
 ITry= 1 IFail=0 DXMaxC= 1.72D-01 DCOld= 1.00D+10 DXMaxT= 3.00D-01 DXLimC= 3.00D+00 Rises=F
 Variable       Old X    -DE/DX   Delta X   Delta X   Delta X     New X
                                 (Linear)    (Quad)   (Total)
    R1        2.65146   0.03432   0.00000   0.05385   0.05406   2.70553
    R2        2.64345   0.03974   0.00000   0.05651   0.05686   2.70030
    R3        2.40621  -0.02410   0.00000  -0.02238  -0.02238   2.38383
    R4        2.66288  -0.02429   0.00000  -0.03197  -0.03209   2.63079
    R5        2.06008  -0.00484   0.00000  -0.00881  -0.00881   2.05127
    R6        2.64342  -0.15702   0.00000  -0.23072  -0.23060   2.41282
    R7        2.64245   0.00242   0.00000  -0.00009  -0.00030   2.64215
    R8        2.64532   0.00995   0.00000   0.01518   0.01483   2.66015
    R9        2.81187  -0.01254   0.00000  -0.02348  -0.02348   2.78839
   R10        2.04710   0.00099   0.00000   0.00177   0.00177   2.04886
   R11        2.66829  -0.00951   0.00000  -0.01444  -0.01444   2.65385
   R12        2.65994  -0.00235   0.00000  -0.00353  -0.00353   2.65641
   R13        2.65010  -0.01336   0.00000  -0.01961  -0.01960   2.63049
   R14        2.05839  -0.00368   0.00000  -0.00668  -0.00668   2.05170
   R15        2.64812  -0.01339   0.00000  -0.01938  -0.01938   2.62874
   R16        2.05383  -0.00310   0.00000  -0.00560  -0.00560   2.04823
   R17        2.63169  -0.00284   0.00000  -0.00389  -0.00388   2.62780
   R18        2.05426  -0.00314   0.00000  -0.00567  -0.00567   2.04859
   R19        2.63523  -0.00326   0.00000  -0.00460  -0.00460   2.63063
   R20        3.26508   0.00935   0.00000   0.01792   0.01792   3.28300
   R21        3.26883   0.00541   0.00000   0.01043   0.01043   3.27926
    A1        1.99003  -0.03879   0.00000  -0.08611  -0.08550   1.90453
    A2        2.14671   0.00386   0.00000   0.00611   0.00581   2.15251
    A3        2.14645   0.03494   0.00000   0.08000   0.07969   2.22615
    A4        2.15459  -0.00239   0.00000   0.00860   0.00870   2.16328
    A5        2.05900  -0.00359   0.00000  -0.02009  -0.02014   2.03886
    A6        2.06960   0.00598   0.00000   0.01149   0.01144   2.08104
    A7        2.14962   0.03352   0.00000   0.07006   0.07068   2.22030
    A8        2.13677   0.02481   0.00000   0.04218   0.04199   2.17875
    A9        2.01487  -0.01765   0.00000  -0.04574  -0.04638   1.96849
   A10        2.10163   0.01512   0.00000   0.03784   0.03816   2.13979
   A11        2.16667   0.00253   0.00000   0.00790   0.00822   2.17490
   A12        2.12049   0.00050   0.00000   0.01101   0.01052   2.13101
   A13        2.03042   0.00402   0.00000   0.00858   0.00883   2.03925
   A14        2.13227  -0.00452   0.00000  -0.01960  -0.01935   2.11292
   A15        2.11188  -0.00401   0.00000  -0.00940  -0.00940   2.10248
   A16        2.14020   0.00235   0.00000   0.00571   0.00572   2.14591
   A17        2.03111   0.00166   0.00000   0.00369   0.00369   2.03479
   A18        2.13110  -0.00121   0.00000  -0.00355  -0.00356   2.12755
   A19        2.09033  -0.00121   0.00000  -0.00421  -0.00421   2.08613
   A20        2.06175   0.00242   0.00000   0.00776   0.00776   2.06951
   A21        2.12812  -0.00104   0.00000  -0.00257  -0.00258   2.12554
   A22        2.11048  -0.00141   0.00000  -0.00510  -0.00510   2.10539
   A23        2.04459   0.00246   0.00000   0.00767   0.00767   2.05226
   A24        2.09961   0.00090   0.00000   0.00287   0.00287   2.10248
   A25        2.08013   0.00250   0.00000   0.00832   0.00832   2.08845
   A26        2.10345  -0.00341   0.00000  -0.01118  -0.01118   2.09226
   A27        2.08339  -0.00312   0.00000  -0.00705  -0.00704   2.07635
   A28        2.05750   0.00756   0.00000   0.01778   0.01778   2.07528
   A29        2.14230  -0.00444   0.00000  -0.01073  -0.01074   2.13156
   A30        2.09304   0.00280   0.00000   0.00662   0.00662   2.09966
   A31        2.05724   0.00418   0.00000   0.00997   0.00996   2.06720
   A32        2.13290  -0.00698   0.00000  -0.01658  -0.01658   2.11632
    D1        0.00167  -0.00004   0.00000  -0.00021  -0.00021   0.00145
    D2       -3.14127  -0.00002   0.00000  -0.00013  -0.00013  -3.14140
    D3       -3.13973  -0.00002   0.00000  -0.00007  -0.00007  -3.13980
    D4        0.00053  -0.00000   0.00000   0.00002   0.00001   0.00054
    D5       -0.00180  -0.00001   0.00000   0.00007   0.00008  -0.00172
    D6        3.13960  -0.00003   0.00000  -0.00008  -0.00009   3.13951
    D7        0.00036  -0.00002   0.00000  -0.00016  -0.00017   0.00019
    D8        3.13979   0.00003   0.00000   0.00020   0.00020   3.13999
    D9       -3.13989  -0.00004   0.00000  -0.00022  -0.00023  -3.14012
   D10       -0.00045   0.00001   0.00000   0.00014   0.00014  -0.00032
   D11       -0.00009   0.00004   0.00000   0.00032   0.00032   0.00023
   D12        0.00213  -0.00004   0.00000  -0.00056  -0.00057   0.00156
   D13       -3.13560  -0.00009   0.00000  -0.00087  -0.00087  -3.13647
   D14       -0.00224   0.00007   0.00000   0.00053   0.00053  -0.00171
   D15       -3.14155   0.00000   0.00000   0.00012   0.00012  -3.14143
   D16        3.13533   0.00014   0.00000   0.00092   0.00091   3.13624
   D17       -0.00398   0.00008   0.00000   0.00050   0.00050  -0.00348
   D18        0.00781  -0.00005   0.00000  -0.00036  -0.00035   0.00746
   D19       -3.13675   0.00002   0.00000   0.00026   0.00026  -3.13649
   D20       -3.12957  -0.00005   0.00000  -0.00057  -0.00058  -3.13014
   D21        0.00905   0.00002   0.00000   0.00004   0.00003   0.00909
   D22        3.13599   0.00011   0.00000   0.00092   0.00091   3.13690
   D23       -0.00384   0.00007   0.00000   0.00057   0.00057  -0.00327
   D24       -0.00281   0.00004   0.00000   0.00034   0.00034  -0.00247
   D25        3.14055  -0.00000   0.00000  -0.00001  -0.00001   3.14054
   D26       -3.13576  -0.00010   0.00000  -0.00089  -0.00089  -3.13665
   D27        0.00471  -0.00005   0.00000  -0.00049  -0.00049   0.00422
   D28        0.00298  -0.00004   0.00000  -0.00032  -0.00032   0.00266
   D29       -3.13973   0.00001   0.00000   0.00008   0.00008  -3.13965
   D30        0.00054  -0.00001   0.00000  -0.00010  -0.00010   0.00045
   D31       -3.14013  -0.00003   0.00000  -0.00028  -0.00029  -3.14042
   D32        3.14040   0.00003   0.00000   0.00023   0.00023   3.14063
   D33       -0.00028   0.00001   0.00000   0.00004   0.00004  -0.00024
   D34       -0.00090   0.00001   0.00000   0.00008   0.00008  -0.00083
   D35        3.13965   0.00004   0.00000   0.00036   0.00036   3.14001
   D36       -3.14142  -0.00003   0.00000  -0.00030  -0.00030   3.14146
   D37       -0.00087   0.00000   0.00000  -0.00002  -0.00002  -0.00089
   D38       -0.00151   0.00003   0.00000   0.00020   0.00020  -0.00131
   D39        3.13952   0.00004   0.00000   0.00030   0.00030   3.13983
   D40        3.14114  -0.00001   0.00000  -0.00010  -0.00010   3.14104
   D41       -0.00102   0.00000   0.00000   0.00000   0.00001  -0.00101
   D42        0.00168  -0.00002   0.00000  -0.00018  -0.00018   0.00149
   D43       -3.14087   0.00000   0.00000   0.00003   0.00003  -3.14085
   D44       -3.13932  -0.00004   0.00000  -0.00030  -0.00030  -3.13962
   D45        0.00131  -0.00001   0.00000  -0.00009  -0.00009   0.00122
         Item               Value     Threshold  Converged?
 Maximum Force            0.157018     0.000450     NO 
 RMS     Force            0.018852     0.000300     NO 
 Maximum Displacement     0.172192     0.001800     NO 
 RMS     Displacement     0.023770     0.001200     NO 
 Predicted change in Energy=-3.710878D-02
 Lowest energy point so far.  Saving SCF results.
 GradGradGradGradGradGradGradGradGradGradGradGradGradGradGradGradGradGrad

 Leave Link  103 at Mon Apr  4 13:30:57 2022, MaxMem=  1879048192 cpu:               0.3 elap:               0.1
 (Enter /gpfs/software/gaussian16/sse4/tar/g16/l202.exe)
                          Input orientation:                          
 ---------------------------------------------------------------------
 Center     Atomic      Atomic             Coordinates (Angstroms)
 Number     Number       Type             X           Y           Z
 ---------------------------------------------------------------------
      1          6           0       -6.266191    2.075696   -0.093424
      2          6           0       -4.985533    2.715729   -0.086571
      3          6           0       -6.081550    0.658937   -0.069624
      4          6           0       -4.973531    0.024867   -0.047486
      5          6           0       -3.710365    0.624239   -0.042270
      6          6           0       -3.774024    2.030348   -0.062252
      7          1           0       -2.871572    2.631261   -0.061047
      8          8           0       -7.357192    2.708501   -0.117435
      9          1           0       -4.980387    3.801082   -0.102724
     10          6           0       -2.459338   -0.157935   -0.022642
     11          6           0       -2.497365   -1.561764   -0.017265
     12          6           0       -1.185751    0.436938   -0.011270
     13          6           0       -0.021553   -0.324345    0.001361
     14          6           0       -0.087492   -1.713351    0.004091
     15          6           0       -1.335986   -2.329023   -0.004415
     16         17           0       -1.487484   -4.057703   -0.000464
     17         17           0        1.391804   -2.624224    0.017317
     18          1           0        0.942944    0.170520    0.008405
     19          1           0       -1.080078    1.515650   -0.012760
     20          1           0       -3.456174   -2.071083   -0.024583
 ---------------------------------------------------------------------
                    Distance matrix (angstroms):
                    1          2          3          4          5
     1  C    0.000000
     2  C    1.431703   0.000000
     3  C    1.428938   2.330651   0.000000
     4  C    2.424661   2.691173   1.276809   0.000000
     5  C    2.939658   2.449969   2.371597   1.398164   0.000000
     6  C    2.492775   1.392154   2.684306   2.336877   1.407691
     7  H    3.439932   2.115802   3.767504   3.348388   2.175330
     8  O    1.261468   2.371871   2.414593   3.590073   4.201088
     9  H    2.151822   1.085485   3.329674   3.776626   3.421833
    10  C    4.414323   3.826708   3.713477   2.520952   1.475551
    11  C    5.238412   4.949013   4.216709   2.941038   2.500121
    12  C    5.338834   4.431355   4.901177   3.810301   2.531742
    13  C    6.690641   5.821588   6.139661   4.964516   3.809074
    14  C    7.248634   6.604224   6.446853   5.186274   4.311808
    15  C    6.611837   6.226996   5.608256   4.332942   3.789574
    16  Cl   7.775812   7.623854   6.584597   5.368622   5.183004
    17  Cl   8.985900   8.318433   8.163193   6.894880   6.048817
    18  H    7.457325   6.452438   7.041886   5.918532   4.675651
    19  H    5.216889   4.086346   5.074635   4.169247   2.777390
    20  H    5.009662   5.025571   3.787828   2.587644   2.707340
                    6          7          8          9         10
     6  C    0.000000
     7  H    1.084212   0.000000
     8  O    3.647195   4.486639   0.000000
     9  H    2.143000   2.411912   2.615942   0.000000
    10  C    2.553145   2.819756   5.675774   4.694243   0.000000
    11  C    3.812500   4.209917   6.470171   5.910399   1.404354
    12  C    3.039854   2.767584   6.577078   5.071991   1.405712
    13  C    4.430537   4.106350   7.938757   6.451358   2.443575
    14  C    5.254541   5.160523   8.509764   7.372978   2.836492
    15  C    4.995147   5.192846   7.851391   7.132287   2.444560
    16  Cl   6.503572   6.830930   8.958162   8.600659   4.019102
    17  Cl   6.953930   6.767764  10.247001   9.050071   4.573343
    18  H    5.070872   4.539890   8.680406   6.948322   3.418241
    19  H    2.743120   2.111012   6.390306   4.521472   2.168719
    20  H    4.113902   4.738684   6.170169   6.067261   2.157272
                   11         12         13         14         15
    11  C    0.000000
    12  C    2.390644   0.000000
    13  C    2.767887   1.391067   0.000000
    14  C    2.414730   2.414571   1.390573   0.000000
    15  C    1.391996   2.770047   2.397186   1.392071   0.000000
    16  Cl   2.692555   4.504770   4.010850   2.730565   1.735310
    17  Cl   4.031830   4.001915   2.699495   1.737291   2.743803
    18  H    3.851908   2.145393   1.084065   2.147275   3.382515
    19  H    3.388097   1.083877   2.122794   3.378159   3.853190
    20  H    1.085713   3.383071   3.853360   3.387744   2.135916
                   16         17         18         19         20
    16  Cl   0.000000
    17  Cl   3.216438   0.000000
    18  H    4.876980   2.830574   0.000000
    19  H    5.588237   4.821790   2.429494   0.000000
    20  H    2.796959   4.879611   4.937420   4.302398   0.000000
 Stoichiometry    C12H5Cl2O(1-)
 Framework group  C1[X(C12H5Cl2O)]
 Deg. of freedom    54
 Full point group                 C1      NOp   1
 RotChk:  IX=0 Diff= 2.03D-03
 Largest Abelian subgroup         C1      NOp   1
 Largest concise Abelian subgroup C1      NOp   1
                         Standard orientation:                         
 ---------------------------------------------------------------------
 Center     Atomic      Atomic             Coordinates (Angstroms)
 Number     Number       Type             X           Y           Z
 ---------------------------------------------------------------------
      1          6           0        4.617706    0.297441   -0.005140
      2          6           0        4.024400   -1.005537   -0.008367
      3          6           0        3.583002    1.282878    0.007719
      4          6           0        2.322573    1.079100    0.013667
      5          6           0        1.717320   -0.181260    0.008740
      6          6           0        2.651220   -1.234501   -0.001700
      7          1           0        2.327429   -2.269223   -0.006656
      8          8           0        5.864132    0.491506   -0.013156
      9          1           0        4.703068   -1.852650   -0.017752
     10          6           0        0.252611   -0.359803    0.009672
     11          6           0       -0.600616    0.755637    0.006642
     12          6           0       -0.363651   -1.623230    0.010758
     13          6           0       -1.747629   -1.763401    0.005781
     14          6           0       -2.569801   -0.641930    0.000505
     15          6           0       -1.986163    0.621884    0.001878
     16         17           0       -2.955416    2.061266   -0.003369
     17         17           0       -4.292827   -0.863932   -0.008287
     18          1           0       -2.186414   -2.754696    0.005314
     19          1           0        0.232501   -2.528423    0.014885
     20          1           0       -0.175339    1.754594    0.006682
 ---------------------------------------------------------------------
 Rotational constants (GHZ):           1.4173201           0.2029110           0.1775011
 Leave Link  202 at Mon Apr  4 13:30:57 2022, MaxMem=  1879048192 cpu:               0.1 elap:               0.0
 (Enter /gpfs/software/gaussian16/sse4/tar/g16/l301.exe)
 Standard basis: 6-311+G(d,p) (5D, 7F)
 Ernie: Thresh=  0.10000D-02 Tol=  0.10000D-05 Strict=F.
 There are   391 symmetry adapted cartesian basis functions of A   symmetry.
 There are   376 symmetry adapted basis functions of A   symmetry.
   376 basis functions,   614 primitive gaussians,   391 cartesian basis functions
    60 alpha electrons       60 beta electrons
       nuclear repulsion energy      1017.8170651928 Hartrees.
 IExCor= 4336 DFT=T Ex+Corr=M062X ExCW=0 ScaHFX=  0.540000
 ScaDFX=  1.000000  1.000000  1.000000  1.000000 ScalE2=  1.000000  1.000000
 IRadAn=      5 IRanWt=     -1 IRanGd=            0 ICorTp=0 IEmpDi=  4
 NAtoms=   20 NActive=   20 NUniq=   20 SFac= 1.00D+00 NAtFMM=   60 NAOKFM=F Big=F
 Integral buffers will be    131072 words long.
 Raffenetti 2 integral format.
 Two-electron integral symmetry is turned on.
 Leave Link  301 at Mon Apr  4 13:30:58 2022, MaxMem=  1879048192 cpu:               0.5 elap:               0.1
 (Enter /gpfs/software/gaussian16/sse4/tar/g16/l302.exe)
 NPDir=0 NMtPBC=     1 NCelOv=     1 NCel=       1 NClECP=     1 NCelD=      1
         NCelK=      1 NCelE2=     1 NClLst=     1 CellRange=     0.0.
 One-electron integrals computed using PRISM.
 One-electron integral symmetry used in STVInt
 NBasis=   376 RedAO= T EigKep=  1.86D-06  NBF=   376
 NBsUse=   371 1.00D-06 EigRej=  9.96D-07 NBFU=   371
 Precomputing XC quadrature grid using
 IXCGrd= 4 IRadAn=           5 IRanWt=          -1 IRanGd=           0 AccXCQ= 0.00D+00.
 Generated NRdTot=       0 NPtTot=           0 NUsed=           0 NTot=          32
 NSgBfM=   385   385   385   385   385 MxSgAt=    20 MxSgA2=    20.
 Leave Link  302 at Mon Apr  4 13:30:58 2022, MaxMem=  1879048192 cpu:               3.0 elap:               0.5
 (Enter /gpfs/software/gaussian16/sse4/tar/g16/l303.exe)
 DipDrv:  MaxL=1.
 Leave Link  303 at Mon Apr  4 13:30:58 2022, MaxMem=  1879048192 cpu:               0.4 elap:               0.1
 (Enter /gpfs/software/gaussian16/sse4/tar/g16/l401.exe)
 Initial guess from the checkpoint file:  "checkpoint.chk"
 B after Tr=     0.000000    0.000000    0.000000
         Rot=    1.000000   -0.000069    0.000000   -0.000272 Ang=  -0.03 deg.
 Guess basis will be translated and rotated to current coordinates.
 JPrj=2 DoOrth=T DoCkMO=T.
 Generating alternative initial guess.
 ExpMin= 4.38D-02 ExpMax= 1.06D+05 ExpMxC= 3.62D+03 IAcc=2 IRadAn=         4 AccDes= 0.00D+00
 Harris functional with IExCor= 1009 and IRadAn=       4 diagonalized for initial guess.
 HarFok:  IExCor= 1009 AccDes= 0.00D+00 IRadAn=         4 IDoV= 1 UseB2=F ITyADJ=14
 ICtDFT=  3500011 ScaDFX=  1.000000  1.000000  1.000000  1.000000
 FoFCou: FMM=F IPFlag=           0 FMFlag=      100000 FMFlg1=           0
         NFxFlg=           0 DoJE=T BraDBF=F KetDBF=T FulRan=T
         wScrn=  0.000000 ICntrl=       500 IOpCl=  0 I1Cent=   200000004 NGrid=           0
         NMat0=    1 NMatS0=      1 NMatT0=    0 NMatD0=    1 NMtDS0=    0 NMtDT0=    0
 Petite list used in FoFCou.
 Harris En= -1455.19221450544    
 Leave Link  401 at Mon Apr  4 13:31:00 2022, MaxMem=  1879048192 cpu:              12.1 elap:               1.8
 (Enter /gpfs/software/gaussian16/sse4/tar/g16/l502.exe)
 Integral symmetry usage will be decided dynamically.
 Closed shell SCF:
 Using DIIS extrapolation, IDIIS=  1040.
 NGot=  1879048192 LenX=  1878736095 LenY=  1878582773
 Requested convergence on RMS density matrix=1.00D-08 within 128 cycles.
 Requested convergence on MAX density matrix=1.00D-06.
 Requested convergence on             energy=1.00D-06.
 No special actions if energy rises.
 Fock matrices will be formed incrementally for  20 cycles.

 Cycle   1  Pass 1  IDiag  1:
 FoFJK:  IHMeth= 1 ICntrl=       0 DoSepK=F KAlg= 0 I1Cent=           0 FoldK=F
 IRaf= 830000000 NMat=       1 IRICut=       1 DoRegI=T DoRafI=F ISym2E= 0 IDoP0=0 IntGTp=1.
 FoFCou: FMM=F IPFlag=           0 FMFlag=      100000 FMFlg1=           0
         NFxFlg=           0 DoJE=F BraDBF=F KetDBF=F FulRan=T
         wScrn=  0.000000 ICntrl=         0 IOpCl=  0 I1Cent=           0 NGrid=           0
         NMat0=    1 NMatS0=      1 NMatT0=    0 NMatD0=    1 NMtDS0=    0 NMtDT0=    0
 Symmetry not used in FoFCou.
 E= -1455.75755713419    
 DIIS: error= 4.43D-03 at cycle   1 NSaved=   1.
 NSaved= 1 IEnMin= 1 EnMin= -1455.75755713419     IErMin= 1 ErrMin= 4.43D-03
 ErrMax= 4.43D-03  0.00D+00 EMaxC= 1.00D-01 BMatC= 1.51D-02 BMatP= 1.51D-02
 IDIUse=3 WtCom= 9.56D-01 WtEn= 4.43D-02
 Coeff-Com:  0.100D+01
 Coeff-En:   0.100D+01
 Coeff:      0.100D+01
 Gap=     0.379 Goal=   None    Shift=    0.000
 GapD=    0.379 DampG=1.000 DampE=1.000 DampFc=1.0000 IDamp=-1.
 RMSDP=5.38D-03 MaxDP=2.43D-01              OVMax= 4.06D-02

 Cycle   2  Pass 1  IDiag  1:
 RMSU=  5.37D-03    CP:  9.97D-01
 E= -1455.77442778802     Delta-E=       -0.016870653831 Rises=F Damp=F
 DIIS: error= 2.94D-03 at cycle   2 NSaved=   2.
 NSaved= 2 IEnMin= 2 EnMin= -1455.77442778802     IErMin= 2 ErrMin= 2.94D-03
 ErrMax= 2.94D-03  0.00D+00 EMaxC= 1.00D-01 BMatC= 1.76D-03 BMatP= 1.51D-02
 IDIUse=3 WtCom= 9.71D-01 WtEn= 2.94D-02
 Coeff-Com:  0.137D+00 0.863D+00
 Coeff-En:   0.000D+00 0.100D+01
 Coeff:      0.133D+00 0.867D+00
 Gap=     0.188 Goal=   None    Shift=    0.000
 RMSDP=1.08D-03 MaxDP=5.44D-02 DE=-1.69D-02 OVMax= 2.20D-02

 Cycle   3  Pass 1  IDiag  1:
 RMSU=  8.34D-04    CP:  1.00D+00  1.05D+00
 E= -1455.77501199853     Delta-E=       -0.000584210509 Rises=F Damp=F
 DIIS: error= 3.47D-03 at cycle   3 NSaved=   3.
 NSaved= 3 IEnMin= 3 EnMin= -1455.77501199853     IErMin= 2 ErrMin= 2.94D-03
 ErrMax= 3.47D-03  0.00D+00 EMaxC= 1.00D-01 BMatC= 1.19D-03 BMatP= 1.76D-03
 IDIUse=3 WtCom= 9.65D-01 WtEn= 3.47D-02
 Coeff-Com: -0.188D-01 0.449D+00 0.570D+00
 Coeff-En:   0.000D+00 0.394D+00 0.606D+00
 Coeff:     -0.182D-01 0.447D+00 0.571D+00
 Gap=     0.184 Goal=   None    Shift=    0.000
 RMSDP=8.56D-04 MaxDP=1.10D-01 DE=-5.84D-04 OVMax= 1.22D-02

 Cycle   4  Pass 1  IDiag  1:
 RMSU=  5.74D-04    CP:  9.98D-01  1.09D+00  6.89D-01
 E= -1455.77615304302     Delta-E=       -0.001141044497 Rises=F Damp=F
 DIIS: error= 1.09D-03 at cycle   4 NSaved=   4.
 NSaved= 4 IEnMin= 4 EnMin= -1455.77615304302     IErMin= 4 ErrMin= 1.09D-03
 ErrMax= 1.09D-03  0.00D+00 EMaxC= 1.00D-01 BMatC= 1.03D-04 BMatP= 1.19D-03
 IDIUse=3 WtCom= 9.89D-01 WtEn= 1.09D-02
 Coeff-Com: -0.165D-01 0.169D+00 0.301D+00 0.547D+00
 Coeff-En:   0.000D+00 0.000D+00 0.000D+00 0.100D+01
 Coeff:     -0.164D-01 0.167D+00 0.297D+00 0.552D+00
 Gap=     0.181 Goal=   None    Shift=    0.000
 RMSDP=1.97D-04 MaxDP=1.39D-02 DE=-1.14D-03 OVMax= 5.60D-03

 Cycle   5  Pass 1  IDiag  1:
 RMSU=  1.62D-04    CP:  9.98D-01  1.09D+00  7.89D-01  8.95D-01
 E= -1455.77624140505     Delta-E=       -0.000088362032 Rises=F Damp=F
 DIIS: error= 6.06D-04 at cycle   5 NSaved=   5.
 NSaved= 5 IEnMin= 5 EnMin= -1455.77624140505     IErMin= 5 ErrMin= 6.06D-04
 ErrMax= 6.06D-04  0.00D+00 EMaxC= 1.00D-01 BMatC= 2.57D-05 BMatP= 1.03D-04
 IDIUse=3 WtCom= 9.94D-01 WtEn= 6.06D-03
 Coeff-Com: -0.550D-02 0.194D-01 0.824D-01 0.358D+00 0.546D+00
 Coeff-En:   0.000D+00 0.000D+00 0.000D+00 0.175D+00 0.825D+00
 Coeff:     -0.547D-02 0.193D-01 0.819D-01 0.356D+00 0.548D+00
 Gap=     0.181 Goal=   None    Shift=    0.000
 RMSDP=1.02D-04 MaxDP=1.25D-02 DE=-8.84D-05 OVMax= 2.68D-03

 Cycle   6  Pass 1  IDiag  1:
 RMSU=  5.48D-05    CP:  9.98D-01  1.10D+00  7.88D-01  9.51D-01  8.04D-01
 E= -1455.77626773620     Delta-E=       -0.000026331141 Rises=F Damp=F
 DIIS: error= 1.67D-04 at cycle   6 NSaved=   6.
 NSaved= 6 IEnMin= 6 EnMin= -1455.77626773620     IErMin= 6 ErrMin= 1.67D-04
 ErrMax= 1.67D-04  0.00D+00 EMaxC= 1.00D-01 BMatC= 3.54D-06 BMatP= 2.57D-05
 IDIUse=3 WtCom= 9.98D-01 WtEn= 1.67D-03
 Coeff-Com: -0.398D-03-0.201D-01-0.797D-02 0.113D+00 0.331D+00 0.584D+00
 Coeff-En:   0.000D+00 0.000D+00 0.000D+00 0.000D+00 0.292D-01 0.971D+00
 Coeff:     -0.397D-03-0.200D-01-0.796D-02 0.113D+00 0.330D+00 0.585D+00
 Gap=     0.181 Goal=   None    Shift=    0.000
 RMSDP=3.91D-05 MaxDP=3.62D-03 DE=-2.63D-05 OVMax= 7.44D-04

 Cycle   7  Pass 1  IDiag  1:
 RMSU=  2.22D-05    CP:  9.97D-01  1.10D+00  7.88D-01  9.99D-01  8.34D-01
                    CP:  9.31D-01
 E= -1455.77627221361     Delta-E=       -0.000004477417 Rises=F Damp=F
 DIIS: error= 3.66D-05 at cycle   7 NSaved=   7.
 NSaved= 7 IEnMin= 7 EnMin= -1455.77627221361     IErMin= 7 ErrMin= 3.66D-05
 ErrMax= 3.66D-05  0.00D+00 EMaxC= 1.00D-01 BMatC= 2.59D-07 BMatP= 3.54D-06
 IDIUse=1 WtCom= 1.00D+00 WtEn= 0.00D+00
 Coeff-Com:  0.837D-03-0.140D-01-0.203D-01-0.477D-02 0.664D-01 0.227D+00
 Coeff-Com:  0.744D+00
 Coeff:      0.837D-03-0.140D-01-0.203D-01-0.477D-02 0.664D-01 0.227D+00
 Coeff:      0.744D+00
 Gap=     0.181 Goal=   None    Shift=    0.000
 RMSDP=2.25D-05 MaxDP=1.99D-03 DE=-4.48D-06 OVMax= 5.59D-04

 Cycle   8  Pass 1  IDiag  1:
 RMSU=  1.14D-05    CP:  9.98D-01  1.10D+00  7.95D-01  1.02D+00  8.62D-01
                    CP:  9.46D-01  1.14D+00
 E= -1455.77627275912     Delta-E=       -0.000000545502 Rises=F Damp=F
 DIIS: error= 1.57D-05 at cycle   8 NSaved=   8.
 NSaved= 8 IEnMin= 8 EnMin= -1455.77627275912     IErMin= 8 ErrMin= 1.57D-05
 ErrMax= 1.57D-05  0.00D+00 EMaxC= 1.00D-01 BMatC= 7.61D-08 BMatP= 2.59D-07
 IDIUse=1 WtCom= 1.00D+00 WtEn= 0.00D+00
 Coeff-Com:  0.545D-03-0.383D-02-0.105D-01-0.224D-01-0.236D-01 0.120D-02
 Coeff-Com:  0.356D+00 0.702D+00
 Coeff:      0.545D-03-0.383D-02-0.105D-01-0.224D-01-0.236D-01 0.120D-02
 Coeff:      0.356D+00 0.702D+00
 Gap=     0.181 Goal=   None    Shift=    0.000
 RMSDP=1.24D-05 MaxDP=1.22D-03 DE=-5.46D-07 OVMax= 2.34D-04

 Cycle   9  Pass 1  IDiag  1:
 RMSU=  5.12D-06    CP:  9.98D-01  1.10D+00  7.92D-01  1.03D+00  8.77D-01
                    CP:  1.00D+00  1.29D+00  8.73D-01
 E= -1455.77627288906     Delta-E=       -0.000000129947 Rises=F Damp=F
 DIIS: error= 9.84D-06 at cycle   9 NSaved=   9.
 NSaved= 9 IEnMin= 9 EnMin= -1455.77627288906     IErMin= 9 ErrMin= 9.84D-06
 ErrMax= 9.84D-06  0.00D+00 EMaxC= 1.00D-01 BMatC= 1.34D-08 BMatP= 7.61D-08
 IDIUse=1 WtCom= 1.00D+00 WtEn= 0.00D+00
 Coeff-Com:  0.148D-04 0.210D-02 0.644D-03-0.658D-02-0.268D-01-0.622D-01
 Coeff-Com: -0.419D-01 0.330D+00 0.804D+00
 Coeff:      0.148D-04 0.210D-02 0.644D-03-0.658D-02-0.268D-01-0.622D-01
 Coeff:     -0.419D-01 0.330D+00 0.804D+00
 Gap=     0.181 Goal=   None    Shift=    0.000
 RMSDP=2.76D-06 MaxDP=1.52D-04 DE=-1.30D-07 OVMax= 1.48D-04

 Cycle  10  Pass 1  IDiag  1:
 RMSU=  1.18D-06    CP:  9.98D-01  1.10D+00  7.92D-01  1.03D+00  8.76D-01
                    CP:  1.00D+00  1.36D+00  9.70D-01  1.14D+00
 E= -1455.77627291491     Delta-E=       -0.000000025852 Rises=F Damp=F
 DIIS: error= 2.10D-06 at cycle  10 NSaved=  10.
 NSaved=10 IEnMin=10 EnMin= -1455.77627291491     IErMin=10 ErrMin= 2.10D-06
 ErrMax= 2.10D-06  0.00D+00 EMaxC= 1.00D-01 BMatC= 1.79D-09 BMatP= 1.34D-08
 IDIUse=1 WtCom= 1.00D+00 WtEn= 0.00D+00
 Coeff-Com: -0.333D-04 0.136D-02 0.117D-02-0.990D-03-0.110D-01-0.284D-01
 Coeff-Com: -0.508D-01 0.926D-01 0.391D+00 0.605D+00
 Coeff:     -0.333D-04 0.136D-02 0.117D-02-0.990D-03-0.110D-01-0.284D-01
 Coeff:     -0.508D-01 0.926D-01 0.391D+00 0.605D+00
 Gap=     0.181 Goal=   None    Shift=    0.000
 RMSDP=2.03D-06 MaxDP=2.30D-04 DE=-2.59D-08 OVMax= 2.16D-05

 Cycle  11  Pass 1  IDiag  1:
 RMSU=  6.57D-07    CP:  9.98D-01  1.10D+00  7.92D-01  1.03D+00  8.77D-01
                    CP:  9.96D-01  1.38D+00  1.02D+00  1.19D+00  1.12D+00
 E= -1455.77627291700     Delta-E=       -0.000000002083 Rises=F Damp=F
 DIIS: error= 9.99D-07 at cycle  11 NSaved=  11.
 NSaved=11 IEnMin=11 EnMin= -1455.77627291700     IErMin=11 ErrMin= 9.99D-07
 ErrMax= 9.99D-07  0.00D+00 EMaxC= 1.00D-01 BMatC= 1.80D-10 BMatP= 1.79D-09
 IDIUse=1 WtCom= 1.00D+00 WtEn= 0.00D+00
 Coeff-Com: -0.172D-04 0.230D-03 0.389D-03 0.855D-03-0.522D-03-0.118D-02
 Coeff-Com: -0.140D-01-0.141D-01 0.394D-01 0.233D+00 0.756D+00
 Coeff:     -0.172D-04 0.230D-03 0.389D-03 0.855D-03-0.522D-03-0.118D-02
 Coeff:     -0.140D-01-0.141D-01 0.394D-01 0.233D+00 0.756D+00
 Gap=     0.181 Goal=   None    Shift=    0.000
 RMSDP=3.87D-07 MaxDP=1.81D-05 DE=-2.08D-09 OVMax= 1.18D-05

 Cycle  12  Pass 1  IDiag  1:
 RMSU=  2.13D-07    CP:  9.98D-01  1.10D+00  7.92D-01  1.03D+00  8.76D-01
                    CP:  9.94D-01  1.38D+00  1.01D+00  1.22D+00  1.15D+00
                    CP:  1.00D+00
 E= -1455.77627291733     Delta-E=       -0.000000000336 Rises=F Damp=F
 DIIS: error= 4.37D-07 at cycle  12 NSaved=  12.
 NSaved=12 IEnMin=12 EnMin= -1455.77627291733     IErMin=12 ErrMin= 4.37D-07
 ErrMax= 4.37D-07  0.00D+00 EMaxC= 1.00D-01 BMatC= 3.66D-11 BMatP= 1.80D-10
 IDIUse=1 WtCom= 1.00D+00 WtEn= 0.00D+00
 Coeff-Com: -0.246D-05-0.795D-04-0.805D-05 0.452D-03 0.965D-03 0.323D-02
 Coeff-Com:  0.215D-03-0.189D-01-0.337D-01 0.431D-02 0.322D+00 0.721D+00
 Coeff:     -0.246D-05-0.795D-04-0.805D-05 0.452D-03 0.965D-03 0.323D-02
 Coeff:      0.215D-03-0.189D-01-0.337D-01 0.431D-02 0.322D+00 0.721D+00
 Gap=     0.181 Goal=   None    Shift=    0.000
 RMSDP=2.38D-07 MaxDP=1.27D-05 DE=-3.36D-10 OVMax= 5.03D-06

 Cycle  13  Pass 1  IDiag  1:
 RMSU=  1.09D-07    CP:  9.98D-01  1.10D+00  7.92D-01  1.03D+00  8.77D-01
                    CP:  9.94D-01  1.38D+00  1.01D+00  1.25D+00  1.23D+00
                    CP:  1.12D+00  1.15D+00
 E= -1455.77627291736     Delta-E=       -0.000000000028 Rises=F Damp=F
 DIIS: error= 1.21D-07 at cycle  13 NSaved=  13.
 NSaved=13 IEnMin=13 EnMin= -1455.77627291736     IErMin=13 ErrMin= 1.21D-07
 ErrMax= 1.21D-07  0.00D+00 EMaxC= 1.00D-01 BMatC= 6.39D-12 BMatP= 3.66D-11
 IDIUse=1 WtCom= 1.00D+00 WtEn= 0.00D+00
 Coeff-Com:  0.263D-05-0.912D-04-0.915D-04 0.733D-04 0.595D-03 0.197D-02
 Coeff-Com:  0.292D-02-0.568D-02-0.224D-01-0.490D-01 0.776D-03 0.315D+00
 Coeff-Com:  0.756D+00
 Coeff:      0.263D-05-0.912D-04-0.915D-04 0.733D-04 0.595D-03 0.197D-02
 Coeff:      0.292D-02-0.568D-02-0.224D-01-0.490D-01 0.776D-03 0.315D+00
 Coeff:      0.756D+00
 Gap=     0.181 Goal=   None    Shift=    0.000
 RMSDP=1.11D-07 MaxDP=6.60D-06 DE=-2.77D-11 OVMax= 3.33D-06

 Cycle  14  Pass 1  IDiag  1:
 RMSU=  3.76D-08    CP:  9.98D-01  1.10D+00  7.92D-01  1.03D+00  8.76D-01
                    CP:  9.94D-01  1.38D+00  1.00D+00  1.25D+00  1.23D+00
                    CP:  1.13D+00  1.32D+00  1.21D+00
 E= -1455.77627291745     Delta-E=       -0.000000000091 Rises=F Damp=F
 DIIS: error= 6.20D-08 at cycle  14 NSaved=  14.
 NSaved=14 IEnMin=14 EnMin= -1455.77627291745     IErMin=14 ErrMin= 6.20D-08
 ErrMax= 6.20D-08  0.00D+00 EMaxC= 1.00D-01 BMatC= 9.16D-13 BMatP= 6.39D-12
 IDIUse=1 WtCom= 1.00D+00 WtEn= 0.00D+00
 Coeff-Com:  0.128D-05-0.179D-04-0.318D-04-0.564D-04 0.188D-04 0.162D-03
 Coeff-Com:  0.883D-03 0.142D-02-0.206D-02-0.216D-01-0.571D-01-0.238D-02
 Coeff-Com:  0.284D+00 0.797D+00
 Coeff:      0.128D-05-0.179D-04-0.318D-04-0.564D-04 0.188D-04 0.162D-03
 Coeff:      0.883D-03 0.142D-02-0.206D-02-0.216D-01-0.571D-01-0.238D-02
 Coeff:      0.284D+00 0.797D+00
 Gap=     0.181 Goal=   None    Shift=    0.000
 RMSDP=5.37D-08 MaxDP=3.18D-06 DE=-9.09D-11 OVMax= 1.94D-06

 Cycle  15  Pass 1  IDiag  1:
 RMSU=  1.97D-08    CP:  9.98D-01  1.10D+00  7.92D-01  1.03D+00  8.76D-01
                    CP:  9.93D-01  1.38D+00  1.01D+00  1.25D+00  1.23D+00
                    CP:  1.15D+00  1.38D+00  1.26D+00  1.06D+00
 E= -1455.77627291740     Delta-E=        0.000000000054 Rises=F Damp=F
 DIIS: error= 3.24D-08 at cycle  15 NSaved=  15.
 NSaved=15 IEnMin=14 EnMin= -1455.77627291745     IErMin=15 ErrMin= 3.24D-08
 ErrMax= 3.24D-08  0.00D+00 EMaxC= 1.00D-01 BMatC= 2.33D-13 BMatP= 9.16D-13
 IDIUse=1 WtCom= 1.00D+00 WtEn= 0.00D+00
 Coeff-Com:  0.432D-07 0.935D-05 0.398D-05-0.384D-04-0.108D-03-0.291D-03
 Coeff-Com: -0.168D-03 0.167D-02 0.337D-02-0.807D-03-0.241D-01-0.562D-01
 Coeff-Com: -0.276D-01 0.360D+00 0.744D+00
 Coeff:      0.432D-07 0.935D-05 0.398D-05-0.384D-04-0.108D-03-0.291D-03
 Coeff:     -0.168D-03 0.167D-02 0.337D-02-0.807D-03-0.241D-01-0.562D-01
 Coeff:     -0.276D-01 0.360D+00 0.744D+00
 Gap=     0.181 Goal=   None    Shift=    0.000
 RMSDP=1.86D-08 MaxDP=1.78D-06 DE= 5.37D-11 OVMax= 1.05D-06

 Cycle  16  Pass 1  IDiag  1:
 RMSU=  8.16D-09    CP:  9.98D-01  1.10D+00  7.92D-01  1.03D+00  8.76D-01
                    CP:  9.94D-01  1.38D+00  1.01D+00  1.25D+00  1.24D+00
                    CP:  1.15D+00  1.39D+00  1.30D+00  1.14D+00  1.08D+00
 E= -1455.77627291744     Delta-E=       -0.000000000038 Rises=F Damp=F
 DIIS: error= 1.80D-08 at cycle  16 NSaved=  16.
 NSaved=16 IEnMin=14 EnMin= -1455.77627291745     IErMin=16 ErrMin= 1.80D-08
 ErrMax= 1.80D-08  0.00D+00 EMaxC= 1.00D-01 BMatC= 4.47D-14 BMatP= 2.33D-13
 IDIUse=1 WtCom= 1.00D+00 WtEn= 0.00D+00
 Coeff-Com: -0.246D-06 0.741D-05 0.887D-05-0.291D-05-0.448D-04-0.139D-03
 Coeff-Com: -0.242D-03 0.248D-03 0.169D-02 0.454D-02 0.414D-02-0.200D-01
 Coeff-Com: -0.794D-01-0.301D-01 0.307D+00 0.812D+00
 Coeff:     -0.246D-06 0.741D-05 0.887D-05-0.291D-05-0.448D-04-0.139D-03
 Coeff:     -0.242D-03 0.248D-03 0.169D-02 0.454D-02 0.414D-02-0.200D-01
 Coeff:     -0.794D-01-0.301D-01 0.307D+00 0.812D+00
 Gap=     0.181 Goal=   None    Shift=    0.000
 RMSDP=9.17D-09 MaxDP=6.36D-07 DE=-3.77D-11 OVMax= 6.34D-07

 SCF Done:  E(RM062X) =  -1455.77627292     A.U. after   16 cycles
            NFock= 16  Conv=0.92D-08     -V/T= 2.0028
 KE= 1.451704289219D+03 PE=-5.484594765426D+03 EE= 1.559297138096D+03
 Leave Link  502 at Mon Apr  4 13:34:15 2022, MaxMem=  1879048192 cpu:            1366.7 elap:             195.5
 (Enter /gpfs/software/gaussian16/sse4/tar/g16/l701.exe)
 ... and contract with generalized density number  0.
 Compute integral first derivatives.
 Leave Link  701 at Mon Apr  4 13:34:16 2022, MaxMem=  1879048192 cpu:               1.4 elap:               0.2
 (Enter /gpfs/software/gaussian16/sse4/tar/g16/l702.exe)
 L702 exits ... SP integral derivatives will be done elsewhere.
 Leave Link  702 at Mon Apr  4 13:34:16 2022, MaxMem=  1879048192 cpu:               0.2 elap:               0.0
 (Enter /gpfs/software/gaussian16/sse4/tar/g16/l703.exe)
 Integral derivatives from FoFJK, PRISM(SPDF).
 Compute integral first derivatives, UseDBF=F ICtDFT=           0.
 Calling FoFJK, ICntrl=      2127 FMM=F ISym2X=0 I1Cent= 0 IOpClX= 0 NMat=1 NMatS=1 NMatT=0.
 FoFJK:  IHMeth= 1 ICntrl=    2127 DoSepK=F KAlg= 0 I1Cent=           0 FoldK=F
 IRaf=         0 NMat=       1 IRICut=       1 DoRegI=T DoRafI=F ISym2E= 0 IDoP0=0 IntGTp=1.
 FoFCou: FMM=F IPFlag=           0 FMFlag=      100000 FMFlg1=         800
         NFxFlg=           0 DoJE=F BraDBF=F KetDBF=F FulRan=T
         wScrn=  0.000000 ICntrl=      2127 IOpCl=  0 I1Cent=           0 NGrid=           0
         NMat0=    1 NMatS0=      1 NMatT0=    0 NMatD0=    1 NMtDS0=    0 NMtDT0=    0
 Symmetry not used in FoFCou.
 Leave Link  703 at Mon Apr  4 13:34:45 2022, MaxMem=  1879048192 cpu:             202.6 elap:              29.0
 (Enter /gpfs/software/gaussian16/sse4/tar/g16/l716.exe)
 Dipole        =-4.93995069D+00-1.36300328D+00 5.24074596D-03
 ***** Axes restored to original set *****
 -------------------------------------------------------------------
 Center     Atomic                   Forces (Hartrees/Bohr)
 Number     Number              X              Y              Z
 -------------------------------------------------------------------
      1        6          -0.066868943    0.024982193   -0.001228745
      2        6           0.030323838   -0.003925721    0.000486611
      3        6           0.067059371   -0.036792864    0.001412447
      4        6          -0.058867345    0.036421179   -0.001349767
      5        6           0.030292367   -0.025143577    0.000739174
      6        6          -0.017974357    0.008716817   -0.000367729
      7        1           0.002142251   -0.001877099    0.000027279
      8        8           0.023769756   -0.010032010    0.000479650
      9        1          -0.003288922   -0.001171293   -0.000020687
     10        6          -0.007412047    0.008107600   -0.000195414
     11        6           0.002461401   -0.004471490    0.000041327
     12        6           0.007883433   -0.001484183    0.000045624
     13        6          -0.007758912    0.004527723   -0.000103559
     14        6           0.000860111    0.001907448    0.000015586
     15        6          -0.006139876    0.009140377   -0.000064024
     16       17           0.000955725   -0.004102809    0.000026166
     17       17           0.003172710   -0.003367371    0.000064016
     18        1           0.000162207   -0.002007305    0.000031096
     19        1          -0.001424181   -0.000954104   -0.000019805
     20        1           0.000651411    0.001526490   -0.000019246
 -------------------------------------------------------------------
 Cartesian Forces:  Max     0.067059371 RMS     0.018157057
 Leave Link  716 at Mon Apr  4 13:34:45 2022, MaxMem=  1879048192 cpu:               0.2 elap:               0.0
 (Enter /gpfs/software/gaussian16/sse4/tar/g16/l103.exe)

 GradGradGradGradGradGradGradGradGradGradGradGradGradGradGradGradGradGrad
 Berny optimization.
 Using GEDIIS/GDIIS optimizer.
 FormGI is forming the generalized inverse of G from B-inverse, IUseBI=4.
 GSVD:  received Info=                   1 from GESDD.
 Internal  Forces:  Max     0.052734687 RMS     0.007787614
 Search for a local minimum.
 Step number   2 out of a maximum of  108
 All quantities printed in internal units (Hartrees-Bohrs-Radians)
 RMS Force = .77876D-02 SwitMx=.10000D-02 MixMth= 1
 Mixed Optimization -- RFO/linear search
 Update second derivatives using D2CorX and points    1    2
 DE= -4.00D-02 DEPred=-3.71D-02 R= 1.08D+00
 TightC=F SS=  1.41D+00  RLast= 3.00D-01 DXNew= 5.0454D-01 9.0000D-01
 Trust test= 1.08D+00 RLast= 3.00D-01 DXMaxT set to 5.05D-01
 ITU=  1  0
 Use linear search instead of GDIIS.
     Eigenvalues ---    0.00925   0.01604   0.01630   0.01971   0.01997
     Eigenvalues ---    0.02002   0.02018   0.02029   0.02037   0.02066
     Eigenvalues ---    0.02067   0.02087   0.02105   0.02108   0.02127
     Eigenvalues ---    0.02147   0.02174   0.15895   0.16000   0.16000
     Eigenvalues ---    0.16000   0.16000   0.21553   0.22373   0.22444
     Eigenvalues ---    0.23476   0.24608   0.24990   0.25000   0.25000
     Eigenvalues ---    0.25000   0.25000   0.25364   0.32467   0.32715
     Eigenvalues ---    0.33384   0.34803   0.34901   0.35157   0.35182
     Eigenvalues ---    0.35600   0.40666   0.41024   0.41534   0.42492
     Eigenvalues ---    0.44011   0.44369   0.45070   0.45351   0.45701
     Eigenvalues ---    0.45726   0.46516   0.50077   0.75698
 RFO step:  Lambda=-3.38066950D-03 EMin= 9.25008634D-03
 Quartic linear search produced a step of  0.44442.
 Iteration  1 RMS(Cart)=  0.01740670 RMS(Int)=  0.00046069
 Iteration  2 RMS(Cart)=  0.00052260 RMS(Int)=  0.00011716
 Iteration  3 RMS(Cart)=  0.00000034 RMS(Int)=  0.00011716
 ITry= 1 IFail=0 DXMaxC= 8.09D-02 DCOld= 1.00D+10 DXMaxT= 5.05D-01 DXLimC= 3.00D+00 Rises=F
 Variable       Old X    -DE/DX   Delta X   Delta X   Delta X     New X
                                 (Linear)    (Quad)   (Total)
    R1        2.70553   0.01838   0.02403   0.01833   0.04243   2.74795
    R2        2.70030   0.01407   0.02527  -0.00031   0.02523   2.72553
    R3        2.38383  -0.02560  -0.00994  -0.03396  -0.04390   2.33993
    R4        2.63079  -0.00492  -0.01426   0.01127  -0.00316   2.62763
    R5        2.05127  -0.00118  -0.00392   0.00263  -0.00129   2.04998
    R6        2.41282  -0.05273  -0.10248   0.01033  -0.09198   2.32084
    R7        2.64215   0.00663  -0.00013   0.01923   0.01903   2.66118
    R8        2.66015   0.00574   0.00659   0.00716   0.01348   2.67363
    R9        2.78839  -0.01027  -0.01043  -0.02335  -0.03378   2.75460
   R10        2.04886   0.00075   0.00079   0.00150   0.00229   2.05115
   R11        2.65385  -0.00072  -0.00642   0.00906   0.00264   2.65648
   R12        2.65641   0.00150  -0.00157   0.00770   0.00612   2.66253
   R13        2.63049  -0.00535  -0.00871  -0.00180  -0.01051   2.61998
   R14        2.05170  -0.00129  -0.00297   0.00040  -0.00257   2.04913
   R15        2.62874  -0.00531  -0.00861  -0.00182  -0.01043   2.61830
   R16        2.04823  -0.00109  -0.00249   0.00031  -0.00218   2.04605
   R17        2.62780  -0.00002  -0.00173   0.00281   0.00109   2.62889
   R18        2.04859  -0.00077  -0.00252   0.00165  -0.00086   2.04772
   R19        2.63063   0.00049  -0.00204   0.00493   0.00289   2.63352
   R20        3.28300   0.00447   0.00796   0.00388   0.01184   3.29485
   R21        3.27926   0.00401   0.00464   0.00848   0.01311   3.29237
    A1        1.90453  -0.02113  -0.03800  -0.03452  -0.07215   1.83238
    A2        2.15251   0.00669   0.00258   0.03143   0.03382   2.18633
    A3        2.22615   0.01445   0.03542   0.00310   0.03833   2.26447
    A4        2.16328   0.00282   0.00387   0.01692   0.02068   2.18397
    A5        2.03886  -0.00477  -0.00895  -0.01858  -0.02749   2.01137
    A6        2.08104   0.00195   0.00509   0.00167   0.00680   2.08785
    A7        2.22030   0.01612   0.03141   0.01516   0.04713   2.26743
    A8        2.17875   0.01371   0.01866   0.02656   0.04529   2.22404
    A9        1.96849  -0.01563  -0.02061  -0.04545  -0.06649   1.90201
   A10        2.13979   0.01144   0.01696   0.02870   0.04587   2.18566
   A11        2.17490   0.00419   0.00365   0.01675   0.02061   2.19551
   A12        2.13101   0.00411   0.00467   0.02134   0.02554   2.15655
   A13        2.03925   0.00076   0.00392  -0.00325   0.00091   2.04017
   A14        2.11292  -0.00488  -0.00860  -0.01809  -0.02645   2.08647
   A15        2.10248  -0.00204  -0.00418  -0.00259  -0.00677   2.09571
   A16        2.14591   0.00175   0.00254   0.00413   0.00668   2.15259
   A17        2.03479   0.00029   0.00164  -0.00154   0.00009   2.03488
   A18        2.12755  -0.00074  -0.00158  -0.00079  -0.00237   2.12517
   A19        2.08613  -0.00070  -0.00187  -0.00165  -0.00352   2.08261
   A20        2.06951   0.00144   0.00345   0.00244   0.00589   2.07540
   A21        2.12554  -0.00054  -0.00114  -0.00059  -0.00174   2.12381
   A22        2.10539  -0.00109  -0.00226  -0.00376  -0.00602   2.09937
   A23        2.05226   0.00162   0.00341   0.00434   0.00776   2.06001
   A24        2.10248   0.00090   0.00128   0.00260   0.00387   2.10635
   A25        2.08845   0.00146   0.00370   0.00347   0.00717   2.09561
   A26        2.09226  -0.00236  -0.00497  -0.00607  -0.01104   2.08122
   A27        2.07635  -0.00144  -0.00313  -0.00167  -0.00480   2.07155
   A28        2.07528   0.00271   0.00790  -0.00185   0.00605   2.08133
   A29        2.13156  -0.00126  -0.00477   0.00352  -0.00125   2.13031
   A30        2.09966   0.00152   0.00294   0.00200   0.00494   2.10460
   A31        2.06720   0.00138   0.00443  -0.00183   0.00260   2.06980
   A32        2.11632  -0.00290  -0.00737  -0.00017  -0.00754   2.10878
    D1        0.00145  -0.00003  -0.00010  -0.00040  -0.00050   0.00095
    D2       -3.14140  -0.00001  -0.00006  -0.00003  -0.00009  -3.14149
    D3       -3.13980  -0.00002  -0.00003  -0.00061  -0.00064  -3.14044
    D4        0.00054  -0.00000   0.00001  -0.00024  -0.00024   0.00030
    D5       -0.00172   0.00001   0.00003   0.00052   0.00057  -0.00115
    D6        3.13951  -0.00000  -0.00004   0.00075   0.00072   3.14023
    D7        0.00019  -0.00002  -0.00007  -0.00016  -0.00024  -0.00005
    D8        3.13999   0.00002   0.00009   0.00017   0.00025   3.14024
    D9       -3.14012  -0.00003  -0.00010  -0.00053  -0.00064  -3.14075
   D10       -0.00032   0.00001   0.00006  -0.00021  -0.00015  -0.00047
   D11        0.00023   0.00003   0.00014  -0.00004   0.00011   0.00034
   D12        0.00156  -0.00005  -0.00025  -0.00057  -0.00083   0.00073
   D13       -3.13647  -0.00008  -0.00039  -0.00056  -0.00095  -3.13741
   D14       -0.00171   0.00006   0.00024   0.00066   0.00089  -0.00082
   D15       -3.14143   0.00001   0.00005   0.00030   0.00036  -3.14107
   D16        3.13624   0.00011   0.00041   0.00067   0.00106   3.13730
   D17       -0.00348   0.00006   0.00022   0.00031   0.00053  -0.00295
   D18        0.00746  -0.00005  -0.00016  -0.00124  -0.00139   0.00607
   D19       -3.13649   0.00001   0.00012  -0.00073  -0.00061  -3.13710
   D20       -3.13014  -0.00005  -0.00026  -0.00110  -0.00136  -3.13150
   D21        0.00909   0.00001   0.00002  -0.00059  -0.00058   0.00851
   D22        3.13690   0.00009   0.00041   0.00072   0.00112   3.13803
   D23       -0.00327   0.00006   0.00025   0.00056   0.00081  -0.00246
   D24       -0.00247   0.00004   0.00015   0.00023   0.00038  -0.00209
   D25        3.14054   0.00000  -0.00000   0.00007   0.00006   3.14061
   D26       -3.13665  -0.00009  -0.00040  -0.00064  -0.00104  -3.13769
   D27        0.00422  -0.00005  -0.00022  -0.00050  -0.00072   0.00350
   D28        0.00266  -0.00003  -0.00014  -0.00015  -0.00029   0.00237
   D29       -3.13965   0.00001   0.00003  -0.00000   0.00003  -3.13962
   D30        0.00045  -0.00001  -0.00004  -0.00006  -0.00010   0.00035
   D31       -3.14042  -0.00003  -0.00013  -0.00026  -0.00039  -3.14081
   D32        3.14063   0.00002   0.00010   0.00011   0.00021   3.14084
   D33       -0.00024   0.00000   0.00002  -0.00010  -0.00008  -0.00032
   D34       -0.00083   0.00001   0.00003  -0.00012  -0.00008  -0.00091
   D35        3.14001   0.00004   0.00016   0.00024   0.00041   3.14041
   D36        3.14146  -0.00003  -0.00013  -0.00025  -0.00039   3.14107
   D37       -0.00089   0.00000  -0.00001   0.00010   0.00010  -0.00079
   D38       -0.00131   0.00002   0.00009   0.00030   0.00038  -0.00092
   D39        3.13983   0.00004   0.00014   0.00058   0.00072   3.14054
   D40        3.14104  -0.00001  -0.00004  -0.00007  -0.00011   3.14093
   D41       -0.00101   0.00000   0.00000   0.00022   0.00022  -0.00079
   D42        0.00149  -0.00002  -0.00008  -0.00021  -0.00029   0.00120
   D43       -3.14085   0.00000   0.00001  -0.00000   0.00001  -3.14084
   D44       -3.13962  -0.00004  -0.00013  -0.00050  -0.00064  -3.14026
   D45        0.00122  -0.00001  -0.00004  -0.00029  -0.00033   0.00089
         Item               Value     Threshold  Converged?
 Maximum Force            0.052735     0.000450     NO 
 RMS     Force            0.007788     0.000300     NO 
 Maximum Displacement     0.080881     0.001800     NO 
 RMS     Displacement     0.017602     0.001200     NO 
 Predicted change in Energy=-8.920947D-03
 Lowest energy point so far.  Saving SCF results.
 GradGradGradGradGradGradGradGradGradGradGradGradGradGradGradGradGradGrad

 Leave Link  103 at Mon Apr  4 13:34:45 2022, MaxMem=  1879048192 cpu:               0.2 elap:               0.1
 (Enter /gpfs/software/gaussian16/sse4/tar/g16/l202.exe)
                          Input orientation:                          
 ---------------------------------------------------------------------
 Center     Atomic      Atomic             Coordinates (Angstroms)
 Number     Number       Type             X           Y           Z
 ---------------------------------------------------------------------
      1          6           0       -6.308991    2.090965   -0.093189
      2          6           0       -4.994009    2.711715   -0.085795
      3          6           0       -6.051743    0.671985   -0.070586
      4          6           0       -4.984366    0.064849   -0.050412
      5          6           0       -3.687516    0.613720   -0.043452
      6          6           0       -3.785131    2.025040   -0.062815
      7          1           0       -2.880085    2.624232   -0.061251
      8          8           0       -7.386939    2.699891   -0.114806
      9          1           0       -4.994380    3.796418   -0.100597
     10          6           0       -2.449183   -0.155028   -0.024144
     11          6           0       -2.492279   -1.560104   -0.018177
     12          6           0       -1.170593    0.436766   -0.012490
     13          6           0       -0.015001   -0.327537    0.001210
     14          6           0       -0.082847   -1.717025    0.004996
     15          6           0       -1.336470   -2.325683   -0.004136
     16         17           0       -1.486164   -4.061482    0.001154
     17         17           0        1.394961   -2.642134    0.020750
     18          1           0        0.955139    0.155139    0.008864
     19          1           0       -1.067760    1.514594   -0.014438
     20          1           0       -3.453465   -2.061982   -0.025745
 ---------------------------------------------------------------------
                    Distance matrix (angstroms):
                    1          2          3          4          5
     1  C    0.000000
     2  C    1.454154   0.000000
     3  C    1.442287   2.297723   0.000000
     4  C    2.421076   2.647120   1.228135   0.000000
     5  C    3.009462   2.471902   2.365101   1.408236   0.000000
     6  C    2.524904   1.390481   2.639763   2.297970   1.414824
     7  H    3.470273   2.115876   3.724349   3.313391   2.166662
     8  O    1.238236   2.393135   2.428396   3.566504   4.247697
     9  H    2.153330   1.084804   3.298636   3.731920   3.441036
    10  C    4.466248   3.833817   3.696559   2.544835   1.457674
    11  C    5.282350   4.950925   4.201756   2.975233   2.480875
    12  C    5.398705   4.449637   4.887160   3.832052   2.523325
    13  C    6.743321   5.833965   6.119351   4.985100   3.791481
    14  C    7.298993   6.613734   6.429681   5.215652   4.292826
    15  C    6.651367   6.225724   5.587865   4.361643   3.764181
    16  Cl   7.818002   7.628153   6.576881   5.409869   5.167731
    17  Cl   9.042460   8.336305   8.151388   6.930269   6.036247
    18  H    7.518339   6.475909   7.026367   5.940486   4.665541
    19  H    5.273415   4.105316   5.055020   4.176464   2.770476
    20  H    5.040391   5.016479   3.771954   2.620625   2.685977
                    6          7          8          9         10
     6  C    0.000000
     7  H    1.085423   0.000000
     8  O    3.664853   4.507807   0.000000
     9  H    2.145109   2.417811   2.631903   0.000000
    10  C    2.557136   2.812711   5.704403   4.700829   0.000000
    11  C    3.811393   4.202490   6.489576   5.912667   1.405750
    12  C    3.059567   2.776643   6.616280   5.090812   1.408953
    13  C    4.444390   4.114068   7.970210   6.466188   2.440419
    14  C    5.264461   5.164827   8.536583   7.384602   2.835530
    15  C    4.992812   5.185333   7.866182   7.132302   2.439319
    16  Cl   6.506541   6.829764   8.974895   8.606074   4.023484
    17  Cl   6.973008   6.783609  10.279950   9.071568   4.578772
    18  H    5.096255   4.561828   8.722460   6.976221   3.418581
    19  H    2.765321   2.125561   6.430165   4.542300   2.167039
    20  H    4.100624   4.721295   6.177020   6.058124   2.155239
                   11         12         13         14         15
    11  C    0.000000
    12  C    2.394655   0.000000
    13  C    2.767039   1.385547   0.000000
    14  C    2.414647   2.412947   1.391148   0.000000
    15  C    1.386436   2.767438   2.395600   1.393599   0.000000
    16  Cl   2.696207   4.509324   4.013311   2.732360   1.742249
    17  Cl   4.035212   4.007842   2.710301   1.743557   2.749813
    18  H    3.850646   2.144413   1.083607   2.140661   3.377294
    19  H    3.388663   1.082724   2.121790   3.378430   3.849681
    20  H    1.084351   3.384585   3.851241   3.388363   2.133465
                   16         17         18         19         20
    16  Cl   0.000000
    17  Cl   3.211824   0.000000
    18  H    4.872362   2.831664   0.000000
    19  H    5.591773   4.831627   2.437372   0.000000
    20  H    2.805173   4.883233   4.934836   4.299256   0.000000
 Stoichiometry    C12H5Cl2O(1-)
 Framework group  C1[X(C12H5Cl2O)]
 Deg. of freedom    54
 Full point group                 C1      NOp   1
 RotChk:  IX=0 Diff= 9.86D-04
 Largest Abelian subgroup         C1      NOp   1
 Largest concise Abelian subgroup C1      NOp   1
                         Standard orientation:                         
 ---------------------------------------------------------------------
 Center     Atomic      Atomic             Coordinates (Angstroms)
 Number     Number       Type             X           Y           Z
 ---------------------------------------------------------------------
      1          6           0        4.661424    0.308116   -0.004011
      2          6           0        4.028419   -1.001028   -0.007333
      3          6           0        3.569520    1.250360    0.006654
      4          6           0        2.357515    1.052016    0.011033
      5          6           0        1.693461   -0.189814    0.007019
      6          6           0        2.656334   -1.226404   -0.002238
      7          1           0        2.328744   -2.261201   -0.006951
      8          8           0        5.882794    0.511712   -0.009703
      9          1           0        4.710384   -1.844628   -0.015202
     10          6           0        0.246946   -0.369840    0.007591
     11          6           0       -0.602376    0.750328    0.005064
     12          6           0       -0.375996   -1.633600    0.008749
     13          6           0       -1.755284   -1.765086    0.004665
     14          6           0       -2.575531   -0.641489    0.000333
     15          6           0       -1.982639    0.619698    0.001309
     16         17           0       -2.956815    2.064135   -0.002817
     17         17           0       -4.306524   -0.850326   -0.006322
     18          1           0       -2.206790   -2.750148    0.004571
     19          1           0        0.221206   -2.536721    0.012538
     20          1           0       -0.169899    1.744703    0.005021
 ---------------------------------------------------------------------
 Rotational constants (GHZ):           1.4239126           0.2017698           0.1767285
 Leave Link  202 at Mon Apr  4 13:34:45 2022, MaxMem=  1879048192 cpu:               0.1 elap:               0.0
 (Enter /gpfs/software/gaussian16/sse4/tar/g16/l301.exe)
 Standard basis: 6-311+G(d,p) (5D, 7F)
 Ernie: Thresh=  0.10000D-02 Tol=  0.10000D-05 Strict=F.
 There are   391 symmetry adapted cartesian basis functions of A   symmetry.
 There are   376 symmetry adapted basis functions of A   symmetry.
   376 basis functions,   614 primitive gaussians,   391 cartesian basis functions
    60 alpha electrons       60 beta electrons
       nuclear repulsion energy      1017.5357648454 Hartrees.
 IExCor= 4336 DFT=T Ex+Corr=M062X ExCW=0 ScaHFX=  0.540000
 ScaDFX=  1.000000  1.000000  1.000000  1.000000 ScalE2=  1.000000  1.000000
 IRadAn=      5 IRanWt=     -1 IRanGd=            0 ICorTp=0 IEmpDi=  4
 NAtoms=   20 NActive=   20 NUniq=   20 SFac= 1.00D+00 NAtFMM=   60 NAOKFM=F Big=F
 Integral buffers will be    131072 words long.
 Raffenetti 2 integral format.
 Two-electron integral symmetry is turned on.
 Leave Link  301 at Mon Apr  4 13:34:45 2022, MaxMem=  1879048192 cpu:               0.5 elap:               0.1
 (Enter /gpfs/software/gaussian16/sse4/tar/g16/l302.exe)
 NPDir=0 NMtPBC=     1 NCelOv=     1 NCel=       1 NClECP=     1 NCelD=      1
         NCelK=      1 NCelE2=     1 NClLst=     1 CellRange=     0.0.
 One-electron integrals computed using PRISM.
 One-electron integral symmetry used in STVInt
 NBasis=   376 RedAO= T EigKep=  1.87D-06  NBF=   376
 NBsUse=   371 1.00D-06 EigRej=  9.44D-07 NBFU=   371
 Precomputing XC quadrature grid using
 IXCGrd= 4 IRadAn=           5 IRanWt=          -1 IRanGd=           0 AccXCQ= 0.00D+00.
 Generated NRdTot=       0 NPtTot=           0 NUsed=           0 NTot=          32
 NSgBfM=   385   385   385   385   385 MxSgAt=    20 MxSgA2=    20.
 Leave Link  302 at Mon Apr  4 13:34:45 2022, MaxMem=  1879048192 cpu:               3.0 elap:               0.5
 (Enter /gpfs/software/gaussian16/sse4/tar/g16/l303.exe)
 DipDrv:  MaxL=1.
 Leave Link  303 at Mon Apr  4 13:34:45 2022, MaxMem=  1879048192 cpu:               0.3 elap:               0.1
 (Enter /gpfs/software/gaussian16/sse4/tar/g16/l401.exe)
 Initial guess from the checkpoint file:  "checkpoint.chk"
 B after Tr=     0.000000    0.000000    0.000000
         Rot=    1.000000   -0.000052    0.000002    0.000492 Ang=  -0.06 deg.
 Guess basis will be translated and rotated to current coordinates.
 JPrj=2 DoOrth=T DoCkMO=T.
 Generating alternative initial guess.
 ExpMin= 4.38D-02 ExpMax= 1.06D+05 ExpMxC= 3.62D+03 IAcc=2 IRadAn=         4 AccDes= 0.00D+00
 Harris functional with IExCor= 1009 and IRadAn=       4 diagonalized for initial guess.
 HarFok:  IExCor= 1009 AccDes= 0.00D+00 IRadAn=         4 IDoV= 1 UseB2=F ITyADJ=14
 ICtDFT=  3500011 ScaDFX=  1.000000  1.000000  1.000000  1.000000
 FoFCou: FMM=F IPFlag=           0 FMFlag=      100000 FMFlg1=           0
         NFxFlg=           0 DoJE=T BraDBF=F KetDBF=T FulRan=T
         wScrn=  0.000000 ICntrl=       500 IOpCl=  0 I1Cent=   200000004 NGrid=           0
         NMat0=    1 NMatS0=      1 NMatT0=    0 NMatD0=    1 NMtDS0=    0 NMtDT0=    0
 Petite list used in FoFCou.
 Harris En= -1455.20474946074    
 Leave Link  401 at Mon Apr  4 13:34:47 2022, MaxMem=  1879048192 cpu:              12.0 elap:               1.7
 (Enter /gpfs/software/gaussian16/sse4/tar/g16/l502.exe)
 Integral symmetry usage will be decided dynamically.
 Closed shell SCF:
 Using DIIS extrapolation, IDIIS=  1040.
 NGot=  1879048192 LenX=  1878736095 LenY=  1878582773
 Requested convergence on RMS density matrix=1.00D-08 within 128 cycles.
 Requested convergence on MAX density matrix=1.00D-06.
 Requested convergence on             energy=1.00D-06.
 No special actions if energy rises.
 Fock matrices will be formed incrementally for  20 cycles.

 Cycle   1  Pass 1  IDiag  1:
 FoFJK:  IHMeth= 1 ICntrl=       0 DoSepK=F KAlg= 0 I1Cent=           0 FoldK=F
 IRaf= 830000000 NMat=       1 IRICut=       1 DoRegI=T DoRafI=F ISym2E= 0 IDoP0=0 IntGTp=1.
 FoFCou: FMM=F IPFlag=           0 FMFlag=      100000 FMFlg1=           0
         NFxFlg=           0 DoJE=F BraDBF=F KetDBF=F FulRan=T
         wScrn=  0.000000 ICntrl=         0 IOpCl=  0 I1Cent=           0 NGrid=           0
         NMat0=    1 NMatS0=      1 NMatT0=    0 NMatD0=    1 NMtDS0=    0 NMtDT0=    0
 Symmetry not used in FoFCou.
 E= -1455.77922668048    
 DIIS: error= 2.14D-03 at cycle   1 NSaved=   1.
 NSaved= 1 IEnMin= 1 EnMin= -1455.77922668048     IErMin= 1 ErrMin= 2.14D-03
 ErrMax= 2.14D-03  0.00D+00 EMaxC= 1.00D-01 BMatC= 3.82D-03 BMatP= 3.82D-03
 IDIUse=3 WtCom= 9.79D-01 WtEn= 2.14D-02
 Coeff-Com:  0.100D+01
 Coeff-En:   0.100D+01
 Coeff:      0.100D+01
 Gap=     0.382 Goal=   None    Shift=    0.000
 GapD=    0.382 DampG=1.000 DampE=1.000 DampFc=1.0000 IDamp=-1.
 RMSDP=3.32D-03 MaxDP=1.50D-01              OVMax= 2.12D-02

 Cycle   2  Pass 1  IDiag  1:
 RMSU=  3.26D-03    CP:  1.01D+00
 E= -1455.78349612534     Delta-E=       -0.004269444857 Rises=F Damp=F
 DIIS: error= 1.75D-03 at cycle   2 NSaved=   2.
 NSaved= 2 IEnMin= 2 EnMin= -1455.78349612534     IErMin= 2 ErrMin= 1.75D-03
 ErrMax= 1.75D-03  0.00D+00 EMaxC= 1.00D-01 BMatC= 7.40D-04 BMatP= 3.82D-03
 IDIUse=3 WtCom= 9.83D-01 WtEn= 1.75D-02
 Coeff-Com:  0.203D+00 0.797D+00
 Coeff-En:   0.000D+00 0.100D+01
 Coeff:      0.199D+00 0.801D+00
 Gap=     0.185 Goal=   None    Shift=    0.000
 RMSDP=6.68D-04 MaxDP=4.58D-02 DE=-4.27D-03 OVMax= 1.75D-02

 Cycle   3  Pass 1  IDiag  1:
 RMSU=  5.76D-04    CP:  1.00D+00  9.95D-01
 E= -1455.78371549117     Delta-E=       -0.000219365827 Rises=F Damp=F
 DIIS: error= 1.59D-03 at cycle   3 NSaved=   3.
 NSaved= 3 IEnMin= 3 EnMin= -1455.78371549117     IErMin= 3 ErrMin= 1.59D-03
 ErrMax= 1.59D-03  0.00D+00 EMaxC= 1.00D-01 BMatC= 5.60D-04 BMatP= 7.40D-04
 IDIUse=3 WtCom= 9.84D-01 WtEn= 1.59D-02
 Coeff-Com: -0.303D-01 0.466D+00 0.564D+00
 Coeff-En:   0.000D+00 0.396D+00 0.604D+00
 Coeff:     -0.298D-01 0.465D+00 0.565D+00
 Gap=     0.186 Goal=   None    Shift=    0.000
 RMSDP=3.63D-04 MaxDP=2.46D-02 DE=-2.19D-04 OVMax= 6.20D-03

 Cycle   4  Pass 1  IDiag  1:
 RMSU=  3.09D-04    CP:  1.00D+00  1.05D+00  8.33D-01
 E= -1455.78415163441     Delta-E=       -0.000436143244 Rises=F Damp=F
 DIIS: error= 4.52D-04 at cycle   4 NSaved=   4.
 NSaved= 4 IEnMin= 4 EnMin= -1455.78415163441     IErMin= 4 ErrMin= 4.52D-04
 ErrMax= 4.52D-04  0.00D+00 EMaxC= 1.00D-01 BMatC= 2.77D-05 BMatP= 5.60D-04
 IDIUse=3 WtCom= 9.95D-01 WtEn= 4.52D-03
 Coeff-Com: -0.224D-01 0.140D+00 0.256D+00 0.627D+00
 Coeff-En:   0.000D+00 0.000D+00 0.000D+00 0.100D+01
 Coeff:     -0.223D-01 0.139D+00 0.255D+00 0.628D+00
 Gap=     0.186 Goal=   None    Shift=    0.000
 RMSDP=1.14D-04 MaxDP=1.17D-02 DE=-4.36D-04 OVMax= 3.15D-03

 Cycle   5  Pass 1  IDiag  1:
 RMSU=  6.71D-05    CP:  1.00D+00  1.05D+00  9.29D-01  1.10D+00
 E= -1455.78417584623     Delta-E=       -0.000024211815 Rises=F Damp=F
 DIIS: error= 2.80D-04 at cycle   5 NSaved=   5.
 NSaved= 5 IEnMin= 5 EnMin= -1455.78417584623     IErMin= 5 ErrMin= 2.80D-04
 ErrMax= 2.80D-04  0.00D+00 EMaxC= 1.00D-01 BMatC= 6.82D-06 BMatP= 2.77D-05
 IDIUse=3 WtCom= 9.97D-01 WtEn= 2.80D-03
 Coeff-Com: -0.756D-02 0.694D-02 0.544D-01 0.368D+00 0.578D+00
 Coeff-En:   0.000D+00 0.000D+00 0.000D+00 0.127D+00 0.873D+00
 Coeff:     -0.754D-02 0.692D-02 0.542D-01 0.367D+00 0.579D+00
 Gap=     0.186 Goal=   None    Shift=    0.000
 RMSDP=3.96D-05 MaxDP=1.60D-03 DE=-2.42D-05 OVMax= 1.29D-03

 Cycle   6  Pass 1  IDiag  1:
 RMSU=  2.63D-05    CP:  1.00D+00  1.05D+00  9.40D-01  1.16D+00  7.89D-01
 E= -1455.78418323533     Delta-E=       -0.000007389107 Rises=F Damp=F
 DIIS: error= 1.19D-04 at cycle   6 NSaved=   6.
 NSaved= 6 IEnMin= 6 EnMin= -1455.78418323533     IErMin= 6 ErrMin= 1.19D-04
 ErrMax= 1.19D-04  0.00D+00 EMaxC= 1.00D-01 BMatC= 1.25D-06 BMatP= 6.82D-06
 IDIUse=3 WtCom= 9.99D-01 WtEn= 1.19D-03
 Coeff-Com: -0.267D-03-0.221D-01-0.180D-01 0.125D+00 0.344D+00 0.572D+00
 Coeff-En:   0.000D+00 0.000D+00 0.000D+00 0.000D+00 0.000D+00 0.100D+01
 Coeff:     -0.267D-03-0.221D-01-0.180D-01 0.125D+00 0.344D+00 0.572D+00
 Gap=     0.186 Goal=   None    Shift=    0.000
 RMSDP=2.50D-05 MaxDP=2.85D-03 DE=-7.39D-06 OVMax= 7.51D-04

 Cycle   7  Pass 1  IDiag  1:
 RMSU=  2.20D-05    CP:  1.00D+00  1.05D+00  9.35D-01  1.18D+00  8.82D-01
                    CP:  7.98D-01
 E= -1455.78418463915     Delta-E=       -0.000001403813 Rises=F Damp=F
 DIIS: error= 4.35D-05 at cycle   7 NSaved=   7.
 NSaved= 7 IEnMin= 7 EnMin= -1455.78418463915     IErMin= 7 ErrMin= 4.35D-05
 ErrMax= 4.35D-05  0.00D+00 EMaxC= 1.00D-01 BMatC= 1.93D-07 BMatP= 1.25D-06
 IDIUse=1 WtCom= 1.00D+00 WtEn= 0.00D+00
 Coeff-Com:  0.161D-02-0.143D-01-0.263D-01-0.119D-01 0.518D-01 0.303D+00
 Coeff-Com:  0.696D+00
 Coeff:      0.161D-02-0.143D-01-0.263D-01-0.119D-01 0.518D-01 0.303D+00
 Coeff:      0.696D+00
 Gap=     0.186 Goal=   None    Shift=    0.000
 RMSDP=1.25D-05 MaxDP=1.19D-03 DE=-1.40D-06 OVMax= 3.21D-04

 Cycle   8  Pass 1  IDiag  1:
 RMSU=  5.47D-06    CP:  1.00D+00  1.05D+00  9.32D-01  1.20D+00  9.15D-01
                    CP:  7.85D-01  1.16D+00
 E= -1455.78418495722     Delta-E=       -0.000000318078 Rises=F Damp=F
 DIIS: error= 1.03D-05 at cycle   8 NSaved=   8.
 NSaved= 8 IEnMin= 8 EnMin= -1455.78418495722     IErMin= 8 ErrMin= 1.03D-05
 ErrMax= 1.03D-05  0.00D+00 EMaxC= 1.00D-01 BMatC= 3.13D-08 BMatP= 1.93D-07
 IDIUse=1 WtCom= 1.00D+00 WtEn= 0.00D+00
 Coeff-Com:  0.915D-03-0.352D-02-0.118D-01-0.274D-01-0.322D-01 0.401D-01
 Coeff-Com:  0.326D+00 0.708D+00
 Coeff:      0.915D-03-0.352D-02-0.118D-01-0.274D-01-0.322D-01 0.401D-01
 Coeff:      0.326D+00 0.708D+00
 Gap=     0.186 Goal=   None    Shift=    0.000
 RMSDP=5.38D-06 MaxDP=4.55D-04 DE=-3.18D-07 OVMax= 1.59D-04

 Cycle   9  Pass 1  IDiag  1:
 RMSU=  3.29D-06    CP:  1.00D+00  1.05D+00  9.31D-01  1.21D+00  9.24D-01
                    CP:  8.60D-01  1.30D+00  1.05D+00
 E= -1455.78418500390     Delta-E=       -0.000000046671 Rises=F Damp=F
 DIIS: error= 3.89D-06 at cycle   9 NSaved=   9.
 NSaved= 9 IEnMin= 9 EnMin= -1455.78418500390     IErMin= 9 ErrMin= 3.89D-06
 ErrMax= 3.89D-06  0.00D+00 EMaxC= 1.00D-01 BMatC= 3.09D-09 BMatP= 3.13D-08
 IDIUse=1 WtCom= 1.00D+00 WtEn= 0.00D+00
 Coeff-Com: -0.196D-04 0.205D-02 0.120D-02-0.591D-02-0.199D-01-0.537D-01
 Coeff-Com: -0.239D-01 0.246D+00 0.854D+00
 Coeff:     -0.196D-04 0.205D-02 0.120D-02-0.591D-02-0.199D-01-0.537D-01
 Coeff:     -0.239D-01 0.246D+00 0.854D+00
 Gap=     0.186 Goal=   None    Shift=    0.000
 RMSDP=2.46D-06 MaxDP=1.47D-04 DE=-4.67D-08 OVMax= 6.70D-05

 Cycle  10  Pass 1  IDiag  1:
 RMSU=  8.22D-07    CP:  1.00D+00  1.05D+00  9.28D-01  1.20D+00  9.25D-01
                    CP:  8.57D-01  1.37D+00  1.13D+00  1.13D+00
 E= -1455.78418500998     Delta-E=       -0.000000006087 Rises=F Damp=F
 DIIS: error= 9.63D-07 at cycle  10 NSaved=  10.
 NSaved=10 IEnMin=10 EnMin= -1455.78418500998     IErMin=10 ErrMin= 9.63D-07
 ErrMax= 9.63D-07  0.00D+00 EMaxC= 1.00D-01 BMatC= 3.89D-10 BMatP= 3.09D-09
 IDIUse=1 WtCom= 1.00D+00 WtEn= 0.00D+00
 Coeff-Com: -0.601D-04 0.113D-02 0.126D-02-0.684D-03-0.599D-02-0.264D-01
 Coeff-Com: -0.302D-01 0.562D-01 0.376D+00 0.629D+00
 Coeff:     -0.601D-04 0.113D-02 0.126D-02-0.684D-03-0.599D-02-0.264D-01
 Coeff:     -0.302D-01 0.562D-01 0.376D+00 0.629D+00
 Gap=     0.186 Goal=   None    Shift=    0.000
 RMSDP=6.38D-07 MaxDP=7.15D-05 DE=-6.09D-09 OVMax= 9.65D-06

 Cycle  11  Pass 1  IDiag  1:
 RMSU=  3.31D-07    CP:  1.00D+00  1.05D+00  9.28D-01  1.20D+00  9.22D-01
                    CP:  8.62D-01  1.36D+00  1.15D+00  1.19D+00  1.10D+00
 E= -1455.78418501048     Delta-E=       -0.000000000498 Rises=F Damp=F
 DIIS: error= 6.63D-07 at cycle  11 NSaved=  11.
 NSaved=11 IEnMin=11 EnMin= -1455.78418501048     IErMin=11 ErrMin= 6.63D-07
 ErrMax= 6.63D-07  0.00D+00 EMaxC= 1.00D-01 BMatC= 5.11D-11 BMatP= 3.89D-10
 IDIUse=1 WtCom= 1.00D+00 WtEn= 0.00D+00
 Coeff-Com: -0.225D-04 0.992D-04 0.323D-03 0.850D-03 0.142D-02-0.171D-02
 Coeff-Com: -0.786D-02-0.233D-01 0.362D-02 0.259D+00 0.768D+00
 Coeff:     -0.225D-04 0.992D-04 0.323D-03 0.850D-03 0.142D-02-0.171D-02
 Coeff:     -0.786D-02-0.233D-01 0.362D-02 0.259D+00 0.768D+00
 Gap=     0.186 Goal=   None    Shift=    0.000
 RMSDP=1.91D-07 MaxDP=1.39D-05 DE=-4.98D-10 OVMax= 5.84D-06

 Cycle  12  Pass 1  IDiag  1:
 RMSU=  1.12D-07    CP:  1.00D+00  1.05D+00  9.28D-01  1.20D+00  9.21D-01
                    CP:  8.60D-01  1.36D+00  1.16D+00  1.20D+00  1.17D+00
                    CP:  9.75D-01
 E= -1455.78418501051     Delta-E=       -0.000000000028 Rises=F Damp=F
 DIIS: error= 1.61D-07 at cycle  12 NSaved=  12.
 NSaved=12 IEnMin=12 EnMin= -1455.78418501051     IErMin=12 ErrMin= 1.61D-07
 ErrMax= 1.61D-07  0.00D+00 EMaxC= 1.00D-01 BMatC= 6.68D-12 BMatP= 5.11D-11
 IDIUse=1 WtCom= 1.00D+00 WtEn= 0.00D+00
 Coeff-Com: -0.123D-05-0.980D-04-0.395D-04 0.374D-03 0.127D-02 0.236D-02
 Coeff-Com:  0.588D-03-0.155D-01-0.403D-01 0.190D-01 0.296D+00 0.737D+00
 Coeff:     -0.123D-05-0.980D-04-0.395D-04 0.374D-03 0.127D-02 0.236D-02
 Coeff:      0.588D-03-0.155D-01-0.403D-01 0.190D-01 0.296D+00 0.737D+00
 Gap=     0.186 Goal=   None    Shift=    0.000
 RMSDP=2.68D-07 MaxDP=2.11D-05 DE=-2.82D-11 OVMax= 2.20D-06

 Cycle  13  Pass 1  IDiag  1:
 RMSU=  8.07D-08    CP:  1.00D+00  1.05D+00  9.28D-01  1.20D+00  9.21D-01
                    CP:  8.62D-01  1.36D+00  1.15D+00  1.23D+00  1.23D+00
                    CP:  9.96D-01  9.41D-01
 E= -1455.78418501054     Delta-E=       -0.000000000033 Rises=F Damp=F
 DIIS: error= 7.51D-08 at cycle  13 NSaved=  13.
 NSaved=13 IEnMin=13 EnMin= -1455.78418501054     IErMin=13 ErrMin= 7.51D-08
 ErrMax= 7.51D-08  0.00D+00 EMaxC= 1.00D-01 BMatC= 1.51D-12 BMatP= 6.68D-12
 IDIUse=1 WtCom= 1.00D+00 WtEn= 0.00D+00
 Coeff-Com:  0.351D-05-0.688D-04-0.812D-04 0.301D-04 0.397D-03 0.150D-02
 Coeff-Com:  0.160D-02-0.401D-02-0.214D-01-0.406D-01 0.110D-01 0.357D+00
 Coeff-Com:  0.694D+00
 Coeff:      0.351D-05-0.688D-04-0.812D-04 0.301D-04 0.397D-03 0.150D-02
 Coeff:      0.160D-02-0.401D-02-0.214D-01-0.406D-01 0.110D-01 0.357D+00
 Coeff:      0.694D+00
 Gap=     0.186 Goal=   None    Shift=    0.000
 RMSDP=5.67D-08 MaxDP=5.04D-06 DE=-3.27D-11 OVMax= 1.14D-06

 Cycle  14  Pass 1  IDiag  1:
 RMSU=  1.60D-08    CP:  1.00D+00  1.05D+00  9.28D-01  1.20D+00  9.21D-01
                    CP:  8.62D-01  1.36D+00  1.15D+00  1.22D+00  1.23D+00
                    CP:  1.04D+00  1.11D+00  9.44D-01
 E= -1455.78418501057     Delta-E=       -0.000000000031 Rises=F Damp=F
 DIIS: error= 2.49D-08 at cycle  14 NSaved=  14.
 NSaved=14 IEnMin=14 EnMin= -1455.78418501057     IErMin=14 ErrMin= 2.49D-08
 ErrMax= 2.49D-08  0.00D+00 EMaxC= 1.00D-01 BMatC= 1.48D-13 BMatP= 1.51D-12
 IDIUse=1 WtCom= 1.00D+00 WtEn= 0.00D+00
 Coeff-Com:  0.159D-05-0.151D-04-0.281D-04-0.353D-04 0.649D-05 0.322D-03
 Coeff-Com:  0.623D-03 0.478D-03-0.317D-02-0.209D-01-0.333D-01 0.523D-01
 Coeff-Com:  0.268D+00 0.736D+00
 Coeff:      0.159D-05-0.151D-04-0.281D-04-0.353D-04 0.649D-05 0.322D-03
 Coeff:      0.623D-03 0.478D-03-0.317D-02-0.209D-01-0.333D-01 0.523D-01
 Coeff:      0.268D+00 0.736D+00
 Gap=     0.186 Goal=   None    Shift=    0.000
 RMSDP=1.17D-08 MaxDP=1.16D-06 DE=-3.14D-11 OVMax= 3.42D-07

 Cycle  15  Pass 1  IDiag  1:
 RMSU=  6.39D-09    CP:  1.00D+00  1.05D+00  9.28D-01  1.20D+00  9.21D-01
                    CP:  8.62D-01  1.36D+00  1.15D+00  1.22D+00  1.23D+00
                    CP:  1.03D+00  1.12D+00  1.01D+00  1.03D+00
 E= -1455.78418501056     Delta-E=        0.000000000009 Rises=F Damp=F
 DIIS: error= 1.34D-08 at cycle  15 NSaved=  15.
 NSaved=15 IEnMin=14 EnMin= -1455.78418501057     IErMin=15 ErrMin= 1.34D-08
 ErrMax= 1.34D-08  0.00D+00 EMaxC= 1.00D-01 BMatC= 2.82D-14 BMatP= 1.48D-13
 IDIUse=1 WtCom= 1.00D+00 WtEn= 0.00D+00
 Coeff-Com: -0.498D-07 0.659D-05 0.413D-05-0.223D-04-0.754D-04-0.151D-03
 Coeff-Com: -0.417D-04 0.849D-03 0.251D-02-0.190D-02-0.137D-01-0.397D-01
 Coeff-Com: -0.147D-01 0.315D+00 0.752D+00
 Coeff:     -0.498D-07 0.659D-05 0.413D-05-0.223D-04-0.754D-04-0.151D-03
 Coeff:     -0.417D-04 0.849D-03 0.251D-02-0.190D-02-0.137D-01-0.397D-01
 Coeff:     -0.147D-01 0.315D+00 0.752D+00
 Gap=     0.186 Goal=   None    Shift=    0.000
 RMSDP=8.09D-09 MaxDP=7.33D-07 DE= 9.09D-12 OVMax= 1.31D-07

 SCF Done:  E(RM062X) =  -1455.78418501     A.U. after   15 cycles
            NFock= 15  Conv=0.81D-08     -V/T= 2.0027
 KE= 1.451871874639D+03 PE=-5.484237231740D+03 EE= 1.559045407246D+03
 Leave Link  502 at Mon Apr  4 13:37:50 2022, MaxMem=  1879048192 cpu:            1277.5 elap:             182.7
 (Enter /gpfs/software/gaussian16/sse4/tar/g16/l701.exe)
 ... and contract with generalized density number  0.
 Compute integral first derivatives.
 Leave Link  701 at Mon Apr  4 13:37:50 2022, MaxMem=  1879048192 cpu:               1.5 elap:               0.2
 (Enter /gpfs/software/gaussian16/sse4/tar/g16/l702.exe)
 L702 exits ... SP integral derivatives will be done elsewhere.
 Leave Link  702 at Mon Apr  4 13:37:50 2022, MaxMem=  1879048192 cpu:               0.2 elap:               0.0
 (Enter /gpfs/software/gaussian16/sse4/tar/g16/l703.exe)
 Integral derivatives from FoFJK, PRISM(SPDF).
 Compute integral first derivatives, UseDBF=F ICtDFT=           0.
 Calling FoFJK, ICntrl=      2127 FMM=F ISym2X=0 I1Cent= 0 IOpClX= 0 NMat=1 NMatS=1 NMatT=0.
 FoFJK:  IHMeth= 1 ICntrl=    2127 DoSepK=F KAlg= 0 I1Cent=           0 FoldK=F
 IRaf=         0 NMat=       1 IRICut=       1 DoRegI=T DoRafI=F ISym2E= 0 IDoP0=0 IntGTp=1.
 FoFCou: FMM=F IPFlag=           0 FMFlag=      100000 FMFlg1=         800
         NFxFlg=           0 DoJE=F BraDBF=F KetDBF=F FulRan=T
         wScrn=  0.000000 ICntrl=      2127 IOpCl=  0 I1Cent=           0 NGrid=           0
         NMat0=    1 NMatS0=      1 NMatT0=    0 NMatD0=    1 NMtDS0=    0 NMtDT0=    0
 Symmetry not used in FoFCou.
 Leave Link  703 at Mon Apr  4 13:38:19 2022, MaxMem=  1879048192 cpu:             202.5 elap:              29.0
 (Enter /gpfs/software/gaussian16/sse4/tar/g16/l716.exe)
 Dipole        =-4.68352251D+00-1.31013153D+00 2.98263062D-03
 ***** Axes restored to original set *****
 -------------------------------------------------------------------
 Center     Atomic                   Forces (Hartrees/Bohr)
 Number     Number              X              Y              Z
 -------------------------------------------------------------------
      1        6          -0.024539621    0.006775336   -0.000367379
      2        6           0.014349782   -0.000956938    0.000209163
      3        6          -0.006021505    0.000804100   -0.000026882
      4        6           0.010131560   -0.003453835    0.000057794
      5        6           0.010316775   -0.011002715    0.000289562
      6        6          -0.008703936    0.005432145   -0.000174836
      7        1           0.001041371   -0.000075731   -0.000003086
      8        8           0.007941549   -0.001536743    0.000124871
      9        1          -0.000695375    0.000247302   -0.000014625
     10        6          -0.003978966    0.004235607   -0.000102614
     11        6           0.000746813   -0.002691466    0.000025237
     12        6           0.002517325   -0.000233955   -0.000008074
     13        6          -0.002812453    0.001301134   -0.000036572
     14        6           0.000632080    0.000066257    0.000014321
     15        6          -0.001539289    0.003887748   -0.000006799
     16       17           0.000488051   -0.001477760    0.000010556
     17       17           0.000701071   -0.001056422    0.000030008
     18        1           0.000147363   -0.000895201    0.000020679
     19        1          -0.000836395   -0.000174230   -0.000022206
     20        1           0.000113799    0.000805367   -0.000019119
 -------------------------------------------------------------------
 Cartesian Forces:  Max     0.024539621 RMS     0.004980409
 Leave Link  716 at Mon Apr  4 13:38:19 2022, MaxMem=  1879048192 cpu:               0.2 elap:               0.0
 (Enter /gpfs/software/gaussian16/sse4/tar/g16/l103.exe)

 GradGradGradGradGradGradGradGradGradGradGradGradGradGradGradGradGradGrad
 Berny optimization.
 Using GEDIIS/GDIIS optimizer.
 FormGI is forming the generalized inverse of G from B-inverse, IUseBI=4.
 Internal  Forces:  Max     0.013423544 RMS     0.002492330
 Search for a local minimum.
 Step number   3 out of a maximum of  108
 All quantities printed in internal units (Hartrees-Bohrs-Radians)
 RMS Force = .24923D-02 SwitMx=.10000D-02 MixMth= 1
 Mixed Optimization -- RFO/linear search
 Update second derivatives using D2CorX and points    1    2    3
 DE= -7.91D-03 DEPred=-8.92D-03 R= 8.87D-01
 TightC=F SS=  1.41D+00  RLast= 1.93D-01 DXNew= 8.4853D-01 5.7972D-01
 Trust test= 8.87D-01 RLast= 1.93D-01 DXMaxT set to 5.80D-01
 ITU=  1  1  0
 Use linear search instead of GDIIS.
     Eigenvalues ---    0.00925   0.01576   0.01630   0.01971   0.01998
     Eigenvalues ---    0.02001   0.02017   0.02029   0.02036   0.02066
     Eigenvalues ---    0.02067   0.02087   0.02105   0.02108   0.02127
     Eigenvalues ---    0.02147   0.02174   0.15832   0.16000   0.16000
     Eigenvalues ---    0.16000   0.16017   0.19855   0.22372   0.22440
     Eigenvalues ---    0.23477   0.24610   0.24989   0.25000   0.25000
     Eigenvalues ---    0.25000   0.25041   0.25343   0.32355   0.32688
     Eigenvalues ---    0.33121   0.34803   0.34900   0.35157   0.35181
     Eigenvalues ---    0.35595   0.40918   0.41106   0.41632   0.42075
     Eigenvalues ---    0.43597   0.44369   0.45075   0.45371   0.45707
     Eigenvalues ---    0.46043   0.46514   0.69046   0.80660
 RFO step:  Lambda=-1.61597870D-03 EMin= 9.25005074D-03
 Quartic linear search produced a step of  0.11904.
 Iteration  1 RMS(Cart)=  0.01248503 RMS(Int)=  0.00011342
 Iteration  2 RMS(Cart)=  0.00012731 RMS(Int)=  0.00001979
 Iteration  3 RMS(Cart)=  0.00000002 RMS(Int)=  0.00001979
 ITry= 1 IFail=0 DXMaxC= 6.53D-02 DCOld= 1.00D+10 DXMaxT= 5.80D-01 DXLimC= 3.00D+00 Rises=F
 Variable       Old X    -DE/DX   Delta X   Delta X   Delta X     New X
                                 (Linear)    (Quad)   (Total)
    R1        2.74795   0.00986   0.00505   0.02352   0.02859   2.77654
    R2        2.72553   0.00648   0.00300   0.01749   0.02054   2.74607
    R3        2.33993  -0.00767  -0.00523  -0.01013  -0.01536   2.32457
    R4        2.62763  -0.00300  -0.00038  -0.00965  -0.01005   2.61757
    R5        2.04998   0.00025  -0.00015   0.00053   0.00038   2.05036
    R6        2.32084   0.01342  -0.01095   0.02797   0.01704   2.33788
    R7        2.66118   0.00045   0.00227   0.00041   0.00266   2.66384
    R8        2.67363   0.00470   0.00160   0.00999   0.01155   2.68518
    R9        2.75460  -0.00524  -0.00402  -0.01589  -0.01991   2.73470
   R10        2.05115   0.00083   0.00027   0.00246   0.00274   2.05389
   R11        2.65648   0.00044   0.00031   0.00049   0.00080   2.65728
   R12        2.66253   0.00027   0.00073   0.00030   0.00103   2.66356
   R13        2.61998  -0.00166  -0.00125  -0.00426  -0.00551   2.61447
   R14        2.04913  -0.00047  -0.00031  -0.00157  -0.00187   2.04725
   R15        2.61830  -0.00133  -0.00124  -0.00345  -0.00469   2.61362
   R16        2.04605  -0.00026  -0.00026  -0.00087  -0.00113   2.04492
   R17        2.62889  -0.00002   0.00013  -0.00034  -0.00021   2.62868
   R18        2.04772  -0.00027  -0.00010  -0.00099  -0.00109   2.04663
   R19        2.63352  -0.00040   0.00034  -0.00133  -0.00099   2.63253
   R20        3.29485   0.00115   0.00141   0.00382   0.00523   3.30007
   R21        3.29237   0.00143   0.00156   0.00444   0.00600   3.29837
    A1        1.83238  -0.00610  -0.00859  -0.02370  -0.03221   1.80017
    A2        2.18633   0.00004   0.00403  -0.00207   0.00192   2.18825
    A3        2.26447   0.00606   0.00456   0.02577   0.03029   2.29477
    A4        2.18397   0.00340   0.00246   0.01213   0.01458   2.19855
    A5        2.01137  -0.00241  -0.00327  -0.00992  -0.01319   1.99818
    A6        2.08785  -0.00099   0.00081  -0.00221  -0.00139   2.08645
    A7        2.26743   0.00075   0.00561   0.00689   0.01258   2.28001
    A8        2.22404   0.00156   0.00539   0.00745   0.01284   2.23687
    A9        1.90201  -0.00399  -0.00791  -0.01750  -0.02549   1.87652
   A10        2.18566   0.00329   0.00546   0.01407   0.01957   2.20523
   A11        2.19551   0.00070   0.00245   0.00343   0.00592   2.20144
   A12        2.15655   0.00438   0.00304   0.01473   0.01770   2.17425
   A13        2.04017  -0.00153   0.00011  -0.00365  -0.00351   2.03666
   A14        2.08647  -0.00284  -0.00315  -0.01108  -0.01419   2.07228
   A15        2.09571  -0.00033  -0.00081  -0.00148  -0.00228   2.09343
   A16        2.15259   0.00024   0.00079   0.00068   0.00147   2.15406
   A17        2.03488   0.00008   0.00001   0.00080   0.00081   2.03569
   A18        2.12517  -0.00048  -0.00028  -0.00210  -0.00239   2.12279
   A19        2.08261  -0.00044  -0.00042  -0.00329  -0.00371   2.07890
   A20        2.07540   0.00092   0.00070   0.00539   0.00610   2.08150
   A21        2.12381  -0.00033  -0.00021  -0.00139  -0.00160   2.12221
   A22        2.09937  -0.00067  -0.00072  -0.00454  -0.00525   2.09411
   A23        2.06001   0.00100   0.00092   0.00593   0.00685   2.06686
   A24        2.10635   0.00050   0.00046   0.00215   0.00261   2.10896
   A25        2.09561   0.00064   0.00085   0.00446   0.00532   2.10093
   A26        2.08122  -0.00114  -0.00131  -0.00661  -0.00793   2.07329
   A27        2.07155  -0.00061  -0.00057  -0.00285  -0.00342   2.06813
   A28        2.08133   0.00118   0.00072   0.00540   0.00612   2.08744
   A29        2.13031  -0.00057  -0.00015  -0.00255  -0.00270   2.12761
   A30        2.10460   0.00084   0.00059   0.00340   0.00399   2.10859
   A31        2.06980   0.00058   0.00031   0.00271   0.00302   2.07282
   A32        2.10878  -0.00142  -0.00090  -0.00611  -0.00700   2.10178
    D1        0.00095  -0.00002  -0.00006  -0.00076  -0.00082   0.00014
    D2       -3.14149  -0.00001  -0.00001  -0.00048  -0.00049   3.14120
    D3       -3.14044  -0.00001  -0.00008  -0.00020  -0.00028  -3.14071
    D4        0.00030   0.00000  -0.00003   0.00008   0.00005   0.00035
    D5       -0.00115   0.00002   0.00007   0.00066   0.00073  -0.00042
    D6        3.14023   0.00000   0.00009   0.00006   0.00014   3.14037
    D7       -0.00005  -0.00001  -0.00003  -0.00021  -0.00025  -0.00030
    D8        3.14024   0.00002   0.00003   0.00076   0.00079   3.14102
    D9       -3.14075  -0.00001  -0.00008  -0.00050  -0.00058  -3.14134
   D10       -0.00047   0.00001  -0.00002   0.00047   0.00045  -0.00002
   D11        0.00034   0.00002   0.00001   0.00053   0.00055   0.00089
   D12        0.00073  -0.00004  -0.00010  -0.00148  -0.00158  -0.00084
   D13       -3.13741  -0.00007  -0.00011  -0.00305  -0.00316  -3.14057
   D14       -0.00082   0.00003   0.00011   0.00126   0.00137   0.00055
   D15       -3.14107   0.00001   0.00004   0.00026   0.00031  -3.14076
   D16        3.13730   0.00007   0.00013   0.00287   0.00299   3.14029
   D17       -0.00295   0.00004   0.00006   0.00187   0.00192  -0.00103
   D18        0.00607  -0.00003  -0.00017  -0.00205  -0.00221   0.00386
   D19       -3.13710   0.00001  -0.00007   0.00026   0.00020  -3.13690
   D20       -3.13150  -0.00006  -0.00016  -0.00385  -0.00402  -3.13553
   D21        0.00851  -0.00001  -0.00007  -0.00154  -0.00162   0.00689
   D22        3.13803   0.00007   0.00013   0.00324   0.00337   3.14139
   D23       -0.00246   0.00005   0.00010   0.00224   0.00234  -0.00012
   D24       -0.00209   0.00003   0.00005   0.00107   0.00112  -0.00097
   D25        3.14061   0.00000   0.00001   0.00008   0.00009   3.14070
   D26       -3.13769  -0.00007  -0.00012  -0.00331  -0.00343  -3.14112
   D27        0.00350  -0.00004  -0.00009  -0.00215  -0.00224   0.00126
   D28        0.00237  -0.00003  -0.00003  -0.00107  -0.00110   0.00127
   D29       -3.13962  -0.00000   0.00000   0.00009   0.00009  -3.13953
   D30        0.00035  -0.00001  -0.00001  -0.00029  -0.00030   0.00005
   D31       -3.14081  -0.00002  -0.00005  -0.00074  -0.00079   3.14159
   D32        3.14084   0.00002   0.00003   0.00070   0.00072   3.14156
   D33       -0.00032   0.00000  -0.00001   0.00025   0.00024  -0.00008
   D34       -0.00091   0.00001  -0.00001   0.00027   0.00026  -0.00065
   D35        3.14041   0.00003   0.00005   0.00107   0.00112   3.14154
   D36        3.14107  -0.00002  -0.00005  -0.00085  -0.00090   3.14017
   D37       -0.00079   0.00000   0.00001  -0.00005  -0.00004  -0.00083
   D38       -0.00092   0.00002   0.00005   0.00056   0.00060  -0.00032
   D39        3.14054   0.00002   0.00009   0.00085   0.00093   3.14147
   D40        3.14093  -0.00000  -0.00001  -0.00024  -0.00025   3.14068
   D41       -0.00079   0.00000   0.00003   0.00005   0.00008  -0.00071
   D42        0.00120  -0.00001  -0.00003  -0.00055  -0.00058   0.00062
   D43       -3.14084  -0.00000   0.00000  -0.00009  -0.00009  -3.14092
   D44       -3.14026  -0.00002  -0.00008  -0.00085  -0.00092  -3.14118
   D45        0.00089  -0.00001  -0.00004  -0.00038  -0.00042   0.00046
         Item               Value     Threshold  Converged?
 Maximum Force            0.013424     0.000450     NO 
 RMS     Force            0.002492     0.000300     NO 
 Maximum Displacement     0.065315     0.001800     NO 
 RMS     Displacement     0.012470     0.001200     NO 
 Predicted change in Energy=-9.449299D-04
 Lowest energy point so far.  Saving SCF results.
 GradGradGradGradGradGradGradGradGradGradGradGradGradGradGradGradGradGrad

 Leave Link  103 at Mon Apr  4 13:38:19 2022, MaxMem=  1879048192 cpu:               0.2 elap:               0.1
 (Enter /gpfs/software/gaussian16/sse4/tar/g16/l202.exe)
                          Input orientation:                          
 ---------------------------------------------------------------------
 Center     Atomic      Atomic             Coordinates (Angstroms)
 Number     Number       Type             X           Y           Z
 ---------------------------------------------------------------------
      1          6           0       -6.334892    2.108399   -0.090429
      2          6           0       -4.992914    2.706597   -0.083490
      3          6           0       -6.060658    0.681470   -0.072293
      4          6           0       -4.986683    0.067596   -0.055344
      5          6           0       -3.680492    0.597595   -0.047620
      6          6           0       -3.793534    2.013931   -0.064197
      7          1           0       -2.885119    2.610643   -0.062099
      8          8           0       -7.393618    2.734455   -0.108496
      9          1           0       -4.984063    3.791497   -0.095495
     10          6           0       -2.447570   -0.159876   -0.028817
     11          6           0       -2.487375   -1.565465   -0.021043
     12          6           0       -1.170379    0.436206   -0.016455
     13          6           0       -0.015693   -0.324894    0.000869
     14          6           0       -0.077748   -1.714530    0.007479
     15          6           0       -1.330418   -2.323928   -0.003354
     16         17           0       -1.466904   -4.063984    0.005276
     17         17           0        1.400552   -2.643938    0.029238
     18          1           0        0.955710    0.153902    0.010100
     19          1           0       -1.076673    1.514261   -0.019699
     20          1           0       -3.448349   -2.065595   -0.029191
 ---------------------------------------------------------------------
                    Distance matrix (angstroms):
                    1          2          3          4          5
     1  C    0.000000
     2  C    1.469284   0.000000
     3  C    1.453155   2.289398   0.000000
     4  C    2.446176   2.639159   1.237155   0.000000
     5  C    3.054538   2.484276   2.381772   1.409643   0.000000
     6  C    2.543248   1.385161   2.629709   2.282959   1.420937
     7  H    3.486257   2.110087   3.715624   3.299046   2.164529
     8  O    1.230110   2.400996   2.448027   3.592812   4.284528
     9  H    2.158144   1.085003   3.291180   3.724119   3.450015
    10  C    4.501127   3.833854   3.710008   2.549420   1.447139
    11  C    5.320290   4.952993   4.221339   2.985734   2.470438
    12  C    5.428987   4.446453   4.896744   3.834261   2.515488
    13  C    6.772114   5.828360   6.128599   4.986777   3.779429
    14  C    7.333227   6.611618   6.445339   5.222792   4.281205
    15  C    6.685646   6.223060   5.604672   4.369252   3.749680
    16  Cl   7.861602   7.634226   6.605145   5.427935   5.160726
    17  Cl   9.079434   8.337706   8.169351   6.939477   6.027474
    18  H    7.548712   6.473882   7.036657   5.943380   4.657742
    19  H    5.292152   4.094225   5.053357   4.169207   2.760603
    20  H    5.075244   5.016218   3.791092   2.630144   2.673352
                    6          7          8          9         10
     6  C    0.000000
     7  H    1.086871   0.000000
     8  O    3.671746   4.510437   0.000000
     9  H    2.139645   2.408548   2.631247   0.000000
    10  C    2.557012   2.805055   5.731220   4.695913   0.000000
    11  C    3.810510   4.195207   6.524429   5.910672   1.406173
    12  C    3.061444   2.769583   6.634690   5.080198   1.409498
    13  C    4.443694   4.105477   7.987825   6.452803   2.437650
    14  C    5.264373   5.156868   8.563227   7.375559   2.834488
    15  C    4.988754   5.174025   7.896878   7.124327   2.435528
    16  Cl   6.508386   6.823966   9.019848   8.607506   4.025535
    17  Cl   6.977321   6.781293  10.309388   9.066074   4.580609
    18  H    5.101035   4.559907   8.739828   6.965929   3.417936
    19  H    2.762786   2.115260   6.434326   4.523190   2.163834
    20  H    4.094253   4.710149   6.213848   6.055439   2.152515
                   11         12         13         14         15
    11  C    0.000000
    12  C    2.396077   0.000000
    13  C    2.765629   1.383067   0.000000
    14  C    2.414401   2.412484   1.391036   0.000000
    15  C    1.383520   2.764800   2.392624   1.393077   0.000000
    16  Cl   2.699010   4.510001   4.010838   2.729412   1.745423
    17  Cl   4.035047   4.012364   2.717447   1.746323   2.749848
    18  H    3.848639   2.144914   1.083031   2.135201   3.371380
    19  H    3.387446   1.082125   2.123345   3.379894   3.846602
    20  H    1.083360   3.383536   3.848905   3.389033   2.133785
                   16         17         18         19         20
    16  Cl   0.000000
    17  Cl   3.199907   0.000000
    18  H    4.864118   2.833048   0.000000
    19  H    5.591934   4.840419   2.445822   0.000000
    20  H    2.814405   4.883619   4.931881   4.294218   0.000000
 Stoichiometry    C12H5Cl2O(1-)
 Framework group  C1[X(C12H5Cl2O)]
 Deg. of freedom    54
 Full point group                 C1      NOp   1
 RotChk:  IX=0 Diff= 6.63D-04
 Largest Abelian subgroup         C1      NOp   1
 Largest concise Abelian subgroup C1      NOp   1
                         Standard orientation:                         
 ---------------------------------------------------------------------
 Center     Atomic      Atomic             Coordinates (Angstroms)
 Number     Number       Type             X           Y           Z
 ---------------------------------------------------------------------
      1          6           0        4.693394    0.313164   -0.000299
      2          6           0        4.025257   -0.995411   -0.004554
      3          6           0        3.583316    1.250906    0.005005
      4          6           0        2.361990    1.053637    0.005559
      5          6           0        1.678832   -0.179399    0.002030
      6          6           0        2.656848   -1.210182   -0.003620
      7          1           0        2.325097   -2.245175   -0.007794
      8          8           0        5.910525    0.491376   -0.002061
      9          1           0        4.700159   -1.844950   -0.009275
     10          6           0        0.243622   -0.364828    0.001653
     11          6           0       -0.608630    0.753648    0.000313
     12          6           0       -0.375519   -1.631060    0.003542
     13          6           0       -1.752132   -1.764506    0.002550
     14          6           0       -2.577038   -0.644459    0.000408
     15          6           0       -1.985358    0.616722   -0.000322
     16         17           0       -2.972558    2.056143   -0.001983
     17         17           0       -4.311185   -0.850311   -0.000976
     18          1           0       -2.207058   -2.747357    0.003990
     19          1           0        0.228961   -2.528607    0.006569
     20          1           0       -0.175234    1.746541   -0.000307
 ---------------------------------------------------------------------
 Rotational constants (GHZ):           1.4330853           0.2006401           0.1759995
 Leave Link  202 at Mon Apr  4 13:38:19 2022, MaxMem=  1879048192 cpu:               0.1 elap:               0.0
 (Enter /gpfs/software/gaussian16/sse4/tar/g16/l301.exe)
 Standard basis: 6-311+G(d,p) (5D, 7F)
 Ernie: Thresh=  0.10000D-02 Tol=  0.10000D-05 Strict=F.
 There are   391 symmetry adapted cartesian basis functions of A   symmetry.
 There are   376 symmetry adapted basis functions of A   symmetry.
   376 basis functions,   614 primitive gaussians,   391 cartesian basis functions
    60 alpha electrons       60 beta electrons
       nuclear repulsion energy      1016.6777888443 Hartrees.
 IExCor= 4336 DFT=T Ex+Corr=M062X ExCW=0 ScaHFX=  0.540000
 ScaDFX=  1.000000  1.000000  1.000000  1.000000 ScalE2=  1.000000  1.000000
 IRadAn=      5 IRanWt=     -1 IRanGd=            0 ICorTp=0 IEmpDi=  4
 NAtoms=   20 NActive=   20 NUniq=   20 SFac= 1.00D+00 NAtFMM=   60 NAOKFM=F Big=F
 Integral buffers will be    131072 words long.
 Raffenetti 2 integral format.
 Two-electron integral symmetry is turned on.
 Leave Link  301 at Mon Apr  4 13:38:19 2022, MaxMem=  1879048192 cpu:               0.5 elap:               0.1
 (Enter /gpfs/software/gaussian16/sse4/tar/g16/l302.exe)
 NPDir=0 NMtPBC=     1 NCelOv=     1 NCel=       1 NClECP=     1 NCelD=      1
         NCelK=      1 NCelE2=     1 NClLst=     1 CellRange=     0.0.
 One-electron integrals computed using PRISM.
 One-electron integral symmetry used in STVInt
 NBasis=   376 RedAO= T EigKep=  1.88D-06  NBF=   376
 NBsUse=   371 1.00D-06 EigRej=  9.44D-07 NBFU=   371
 Precomputing XC quadrature grid using
 IXCGrd= 4 IRadAn=           5 IRanWt=          -1 IRanGd=           0 AccXCQ= 0.00D+00.
 Generated NRdTot=       0 NPtTot=           0 NUsed=           0 NTot=          32
 NSgBfM=   384   384   384   384   384 MxSgAt=    20 MxSgA2=    20.
 Leave Link  302 at Mon Apr  4 13:38:20 2022, MaxMem=  1879048192 cpu:               3.0 elap:               0.5
 (Enter /gpfs/software/gaussian16/sse4/tar/g16/l303.exe)
 DipDrv:  MaxL=1.
 Leave Link  303 at Mon Apr  4 13:38:20 2022, MaxMem=  1879048192 cpu:               0.3 elap:               0.1
 (Enter /gpfs/software/gaussian16/sse4/tar/g16/l401.exe)
 Initial guess from the checkpoint file:  "checkpoint.chk"
 B after Tr=    -0.000000   -0.000000   -0.000000
         Rot=    1.000000    0.000007    0.000000   -0.000148 Ang=   0.02 deg.
 Guess basis will be translated and rotated to current coordinates.
 JPrj=2 DoOrth=T DoCkMO=T.
 Generating alternative initial guess.
 ExpMin= 4.38D-02 ExpMax= 1.06D+05 ExpMxC= 3.62D+03 IAcc=2 IRadAn=         4 AccDes= 0.00D+00
 Harris functional with IExCor= 1009 and IRadAn=       4 diagonalized for initial guess.
 HarFok:  IExCor= 1009 AccDes= 0.00D+00 IRadAn=         4 IDoV= 1 UseB2=F ITyADJ=14
 ICtDFT=  3500011 ScaDFX=  1.000000  1.000000  1.000000  1.000000
 FoFCou: FMM=F IPFlag=           0 FMFlag=      100000 FMFlg1=           0
         NFxFlg=           0 DoJE=T BraDBF=F KetDBF=T FulRan=T
         wScrn=  0.000000 ICntrl=       500 IOpCl=  0 I1Cent=   200000004 NGrid=           0
         NMat0=    1 NMatS0=      1 NMatT0=    0 NMatD0=    1 NMtDS0=    0 NMtDT0=    0
 Petite list used in FoFCou.
 Harris En= -1455.20186036660    
 Leave Link  401 at Mon Apr  4 13:38:22 2022, MaxMem=  1879048192 cpu:              12.0 elap:               1.7
 (Enter /gpfs/software/gaussian16/sse4/tar/g16/l502.exe)
 Integral symmetry usage will be decided dynamically.
 Closed shell SCF:
 Using DIIS extrapolation, IDIIS=  1040.
 NGot=  1879048192 LenX=  1878736095 LenY=  1878582773
 Requested convergence on RMS density matrix=1.00D-08 within 128 cycles.
 Requested convergence on MAX density matrix=1.00D-06.
 Requested convergence on             energy=1.00D-06.
 No special actions if energy rises.
 Fock matrices will be formed incrementally for  20 cycles.

 Cycle   1  Pass 1  IDiag  1:
 FoFJK:  IHMeth= 1 ICntrl=       0 DoSepK=F KAlg= 0 I1Cent=           0 FoldK=F
 IRaf= 830000000 NMat=       1 IRICut=       1 DoRegI=T DoRafI=F ISym2E= 0 IDoP0=0 IntGTp=1.
 FoFCou: FMM=F IPFlag=           0 FMFlag=      100000 FMFlg1=           0
         NFxFlg=           0 DoJE=F BraDBF=F KetDBF=F FulRan=T
         wScrn=  0.000000 ICntrl=         0 IOpCl=  0 I1Cent=           0 NGrid=           0
         NMat0=    1 NMatS0=      1 NMatT0=    0 NMatD0=    1 NMtDS0=    0 NMtDT0=    0
 Symmetry not used in FoFCou.
 E= -1455.78376796437    
 DIIS: error= 1.01D-03 at cycle   1 NSaved=   1.
 NSaved= 1 IEnMin= 1 EnMin= -1455.78376796437     IErMin= 1 ErrMin= 1.01D-03
 ErrMax= 1.01D-03  0.00D+00 EMaxC= 1.00D-01 BMatC= 9.30D-04 BMatP= 9.30D-04
 IDIUse=3 WtCom= 9.90D-01 WtEn= 1.01D-02
 Coeff-Com:  0.100D+01
 Coeff-En:   0.100D+01
 Coeff:      0.100D+01
 Gap=     0.382 Goal=   None    Shift=    0.000
 GapD=    0.382 DampG=1.000 DampE=1.000 DampFc=1.0000 IDamp=-1.
 RMSDP=2.35D-03 MaxDP=2.00D-01              OVMax= 1.01D-02

 Cycle   2  Pass 1  IDiag  1:
 RMSU=  2.33D-03    CP:  9.97D-01
 E= -1455.78498719619     Delta-E=       -0.001219231819 Rises=F Damp=F
 DIIS: error= 7.97D-04 at cycle   2 NSaved=   2.
 NSaved= 2 IEnMin= 2 EnMin= -1455.78498719619     IErMin= 2 ErrMin= 7.97D-04
 ErrMax= 7.97D-04  0.00D+00 EMaxC= 1.00D-01 BMatC= 1.43D-04 BMatP= 9.30D-04
 IDIUse=3 WtCom= 9.92D-01 WtEn= 7.97D-03
 Coeff-Com:  0.139D+00 0.861D+00
 Coeff-En:   0.000D+00 0.100D+01
 Coeff:      0.138D+00 0.862D+00
 Gap=     0.187 Goal=   None    Shift=    0.000
 RMSDP=4.07D-04 MaxDP=2.61D-02 DE=-1.22D-03 OVMax= 5.45D-03

 Cycle   3  Pass 1  IDiag  1:
 RMSU=  3.39D-04    CP:  9.95D-01  1.06D+00
 E= -1455.78497570519     Delta-E=        0.000011491001 Rises=F Damp=F
 DIIS: error= 1.02D-03 at cycle   3 NSaved=   3.
 NSaved= 3 IEnMin= 2 EnMin= -1455.78498719619     IErMin= 2 ErrMin= 7.97D-04
 ErrMax= 1.02D-03  0.00D+00 EMaxC= 1.00D-01 BMatC= 1.85D-04 BMatP= 1.43D-04
 IDIUse=3 WtCom= 2.39D-01 WtEn= 7.61D-01
 Coeff-Com: -0.557D-01 0.552D+00 0.503D+00
 Coeff-En:   0.000D+00 0.522D+00 0.478D+00
 Coeff:     -0.133D-01 0.529D+00 0.484D+00
 Gap=     0.187 Goal=   None    Shift=    0.000
 RMSDP=1.37D-04 MaxDP=7.89D-03 DE= 1.15D-05 OVMax= 3.03D-03

 Cycle   4  Pass 1  IDiag  1:
 RMSU=  1.08D-04    CP:  9.95D-01  1.08D+00  8.19D-01
 E= -1455.78511175749     Delta-E=       -0.000136052302 Rises=F Damp=F
 DIIS: error= 1.37D-04 at cycle   4 NSaved=   4.
 NSaved= 4 IEnMin= 4 EnMin= -1455.78511175749     IErMin= 4 ErrMin= 1.37D-04
 ErrMax= 1.37D-04  0.00D+00 EMaxC= 1.00D-01 BMatC= 2.82D-06 BMatP= 1.43D-04
 IDIUse=3 WtCom= 9.99D-01 WtEn= 1.37D-03
 Coeff-Com: -0.130D-01 0.812D-02 0.111D+00 0.894D+00
 Coeff-En:   0.000D+00 0.000D+00 0.000D+00 0.100D+01
 Coeff:     -0.130D-01 0.811D-02 0.111D+00 0.894D+00
 Gap=     0.187 Goal=   None    Shift=    0.000
 RMSDP=5.63D-05 MaxDP=4.29D-03 DE=-1.36D-04 OVMax= 1.10D-03

 Cycle   5  Pass 1  IDiag  1:
 RMSU=  2.74D-05    CP:  9.94D-01  1.10D+00  8.95D-01  1.09D+00
 E= -1455.78511455688     Delta-E=       -0.000002799392 Rises=F Damp=F
 DIIS: error= 5.18D-05 at cycle   5 NSaved=   5.
 NSaved= 5 IEnMin= 5 EnMin= -1455.78511455688     IErMin= 5 ErrMin= 5.18D-05
 ErrMax= 5.18D-05  0.00D+00 EMaxC= 1.00D-01 BMatC= 5.90D-07 BMatP= 2.82D-06
 IDIUse=1 WtCom= 1.00D+00 WtEn= 0.00D+00
 Coeff-Com: -0.248D-02-0.433D-01 0.149D-01 0.485D+00 0.546D+00
 Coeff:     -0.248D-02-0.433D-01 0.149D-01 0.485D+00 0.546D+00
 Gap=     0.187 Goal=   None    Shift=    0.000
 RMSDP=1.82D-05 MaxDP=1.82D-03 DE=-2.80D-06 OVMax= 2.43D-04

 Cycle   6  Pass 1  IDiag  1:
 RMSU=  9.79D-06    CP:  9.94D-01  1.09D+00  9.24D-01  1.17D+00  8.12D-01
 E= -1455.78511517896     Delta-E=       -0.000000622083 Rises=F Damp=F
 DIIS: error= 1.94D-05 at cycle   6 NSaved=   6.
 NSaved= 6 IEnMin= 6 EnMin= -1455.78511517896     IErMin= 6 ErrMin= 1.94D-05
 ErrMax= 1.94D-05  0.00D+00 EMaxC= 1.00D-01 BMatC= 5.32D-08 BMatP= 5.90D-07
 IDIUse=1 WtCom= 1.00D+00 WtEn= 0.00D+00
 Coeff-Com:  0.116D-02-0.265D-01-0.148D-01 0.112D+00 0.231D+00 0.697D+00
 Coeff:      0.116D-02-0.265D-01-0.148D-01 0.112D+00 0.231D+00 0.697D+00
 Gap=     0.187 Goal=   None    Shift=    0.000
 RMSDP=7.01D-06 MaxDP=4.37D-04 DE=-6.22D-07 OVMax= 1.85D-04

 Cycle   7  Pass 1  IDiag  1:
 RMSU=  5.60D-06    CP:  9.94D-01  1.10D+00  9.25D-01  1.18D+00  8.43D-01
                    CP:  1.11D+00
 E= -1455.78511523526     Delta-E=       -0.000000056297 Rises=F Damp=F
 DIIS: error= 2.61D-05 at cycle   7 NSaved=   7.
 NSaved= 7 IEnMin= 7 EnMin= -1455.78511523526     IErMin= 6 ErrMin= 1.94D-05
 ErrMax= 2.61D-05  0.00D+00 EMaxC= 1.00D-01 BMatC= 2.94D-08 BMatP= 5.32D-08
 IDIUse=1 WtCom= 1.00D+00 WtEn= 0.00D+00
 Coeff-Com:  0.118D-02-0.994D-02-0.136D-01-0.111D-01 0.435D-01 0.476D+00
 Coeff-Com:  0.514D+00
 Coeff:      0.118D-02-0.994D-02-0.136D-01-0.111D-01 0.435D-01 0.476D+00
 Coeff:      0.514D+00
 Gap=     0.187 Goal=   None    Shift=    0.000
 RMSDP=2.55D-06 MaxDP=1.63D-04 DE=-5.63D-08 OVMax= 8.00D-05

 Cycle   8  Pass 1  IDiag  1:
 RMSU=  1.49D-06    CP:  9.94D-01  1.10D+00  9.26D-01  1.19D+00  8.57D-01
                    CP:  1.19D+00  1.02D+00
 E= -1455.78511526985     Delta-E=       -0.000000034590 Rises=F Damp=F
 DIIS: error= 2.56D-06 at cycle   8 NSaved=   8.
 NSaved= 8 IEnMin= 8 EnMin= -1455.78511526985     IErMin= 8 ErrMin= 2.56D-06
 ErrMax= 2.56D-06  0.00D+00 EMaxC= 1.00D-01 BMatC= 2.19D-09 BMatP= 2.94D-08
 IDIUse=1 WtCom= 1.00D+00 WtEn= 0.00D+00
 Coeff-Com:  0.293D-03 0.104D-02-0.315D-02-0.250D-01-0.381D-01 0.665D-01
 Coeff-Com:  0.226D+00 0.772D+00
 Coeff:      0.293D-03 0.104D-02-0.315D-02-0.250D-01-0.381D-01 0.665D-01
 Coeff:      0.226D+00 0.772D+00
 Gap=     0.187 Goal=   None    Shift=    0.000
 RMSDP=1.39D-06 MaxDP=1.26D-04 DE=-3.46D-08 OVMax= 3.95D-05

 Cycle   9  Pass 1  IDiag  1:
 RMSU=  8.33D-07    CP:  9.94D-01  1.10D+00  9.25D-01  1.19D+00  8.83D-01
                    CP:  1.23D+00  1.01D+00  1.01D+00
 E= -1455.78511527323     Delta-E=       -0.000000003378 Rises=F Damp=F
 DIIS: error= 1.63D-06 at cycle   9 NSaved=   9.
 NSaved= 9 IEnMin= 9 EnMin= -1455.78511527323     IErMin= 9 ErrMin= 1.63D-06
 ErrMax= 1.63D-06  0.00D+00 EMaxC= 1.00D-01 BMatC= 3.91D-10 BMatP= 2.19D-09
 IDIUse=1 WtCom= 1.00D+00 WtEn= 0.00D+00
 Coeff-Com: -0.612D-04 0.227D-02 0.910D-03-0.960D-02-0.275D-01-0.482D-01
 Coeff-Com:  0.242D-01 0.373D+00 0.685D+00
 Coeff:     -0.612D-04 0.227D-02 0.910D-03-0.960D-02-0.275D-01-0.482D-01
 Coeff:      0.242D-01 0.373D+00 0.685D+00
 Gap=     0.187 Goal=   None    Shift=    0.000
 RMSDP=1.11D-06 MaxDP=7.15D-05 DE=-3.38D-09 OVMax= 1.55D-05

 Cycle  10  Pass 1  IDiag  1:
 RMSU=  5.32D-07    CP:  9.94D-01  1.10D+00  9.25D-01  1.19D+00  8.82D-01
                    CP:  1.24D+00  1.01D+00  8.92D-01  1.21D+00
 E= -1455.78511527389     Delta-E=       -0.000000000662 Rises=F Damp=F
 DIIS: error= 5.58D-07 at cycle  10 NSaved=  10.
 NSaved=10 IEnMin=10 EnMin= -1455.78511527389     IErMin=10 ErrMin= 5.58D-07
 ErrMax= 5.58D-07  0.00D+00 EMaxC= 1.00D-01 BMatC= 5.08D-11 BMatP= 3.91D-10
 IDIUse=1 WtCom= 1.00D+00 WtEn= 0.00D+00
 Coeff-Com: -0.596D-04 0.849D-03 0.781D-03-0.108D-02-0.789D-02-0.272D-01
 Coeff-Com: -0.146D-01 0.673D-01 0.312D+00 0.670D+00
 Coeff:     -0.596D-04 0.849D-03 0.781D-03-0.108D-02-0.789D-02-0.272D-01
 Coeff:     -0.146D-01 0.673D-01 0.312D+00 0.670D+00
 Gap=     0.187 Goal=   None    Shift=    0.000
 RMSDP=4.91D-07 MaxDP=4.75D-05 DE=-6.62D-10 OVMax= 6.29D-06

 Cycle  11  Pass 1  IDiag  1:
 RMSU=  1.40D-07    CP:  9.94D-01  1.10D+00  9.25D-01  1.19D+00  8.82D-01
                    CP:  1.24D+00  1.02D+00  9.84D-01  1.26D+00  6.53D-01
 E= -1455.78511527395     Delta-E=       -0.000000000061 Rises=F Damp=F
 DIIS: error= 1.87D-07 at cycle  11 NSaved=  11.
 NSaved=11 IEnMin=11 EnMin= -1455.78511527395     IErMin=11 ErrMin= 1.87D-07
 ErrMax= 1.87D-07  0.00D+00 EMaxC= 1.00D-01 BMatC= 7.73D-12 BMatP= 5.08D-11
 IDIUse=1 WtCom= 1.00D+00 WtEn= 0.00D+00
 Coeff-Com: -0.178D-04 0.148D-04 0.202D-03 0.988D-03 0.903D-03-0.405D-02
 Coeff-Com: -0.122D-01-0.416D-01 0.207D-01 0.291D+00 0.744D+00
 Coeff:     -0.178D-04 0.148D-04 0.202D-03 0.988D-03 0.903D-03-0.405D-02
 Coeff:     -0.122D-01-0.416D-01 0.207D-01 0.291D+00 0.744D+00
 Gap=     0.187 Goal=   None    Shift=    0.000
 RMSDP=1.11D-07 MaxDP=1.04D-05 DE=-6.14D-11 OVMax= 2.39D-06

 Cycle  12  Pass 1  IDiag  1:
 RMSU=  6.25D-08    CP:  9.94D-01  1.10D+00  9.25D-01  1.19D+00  8.81D-01
                    CP:  1.24D+00  1.02D+00  9.76D-01  1.30D+00  7.45D-01
                    CP:  1.12D+00
 E= -1455.78511527394     Delta-E=        0.000000000016 Rises=F Damp=F
 DIIS: error= 5.71D-08 at cycle  12 NSaved=  12.
 NSaved=12 IEnMin=11 EnMin= -1455.78511527395     IErMin=12 ErrMin= 5.71D-08
 ErrMax= 5.71D-08  0.00D+00 EMaxC= 1.00D-01 BMatC= 9.70D-13 BMatP= 7.73D-12
 IDIUse=1 WtCom= 1.00D+00 WtEn= 0.00D+00
 Coeff-Com:  0.327D-05-0.142D-03-0.614D-04 0.617D-03 0.172D-02 0.359D-02
 Coeff-Com: -0.174D-02-0.271D-01-0.392D-01 0.645D-02 0.292D+00 0.764D+00
 Coeff:      0.327D-05-0.142D-03-0.614D-04 0.617D-03 0.172D-02 0.359D-02
 Coeff:     -0.174D-02-0.271D-01-0.392D-01 0.645D-02 0.292D+00 0.764D+00
 Gap=     0.187 Goal=   None    Shift=    0.000
 RMSDP=6.28D-08 MaxDP=3.50D-06 DE= 1.59D-11 OVMax= 1.13D-06

 Cycle  13  Pass 1  IDiag  1:
 RMSU=  1.88D-08    CP:  9.94D-01  1.10D+00  9.25D-01  1.19D+00  8.82D-01
                    CP:  1.24D+00  1.01D+00  9.72D-01  1.33D+00  7.39D-01
                    CP:  1.30D+00  9.97D-01
 E= -1455.78511527392     Delta-E=        0.000000000016 Rises=F Damp=F
 DIIS: error= 2.15D-08 at cycle  13 NSaved=  13.
 NSaved=13 IEnMin=11 EnMin= -1455.78511527395     IErMin=13 ErrMin= 2.15D-08
 ErrMax= 2.15D-08  0.00D+00 EMaxC= 1.00D-01 BMatC= 1.39D-13 BMatP= 9.70D-13
 IDIUse=1 WtCom= 1.00D+00 WtEn= 0.00D+00
 Coeff-Com:  0.297D-05-0.482D-04-0.493D-04 0.621D-04 0.495D-03 0.179D-02
 Coeff-Com:  0.782D-03-0.549D-02-0.163D-01-0.337D-01 0.167D-01 0.288D+00
 Coeff-Com:  0.747D+00
 Coeff:      0.297D-05-0.482D-04-0.493D-04 0.621D-04 0.495D-03 0.179D-02
 Coeff:      0.782D-03-0.549D-02-0.163D-01-0.337D-01 0.167D-01 0.288D+00
 Coeff:      0.747D+00
 Gap=     0.187 Goal=   None    Shift=    0.000
 RMSDP=1.50D-08 MaxDP=1.19D-06 DE= 1.64D-11 OVMax= 3.93D-07

 Cycle  14  Pass 1  IDiag  1:
 RMSU=  6.58D-09    CP:  9.94D-01  1.10D+00  9.25D-01  1.19D+00  8.82D-01
                    CP:  1.24D+00  1.01D+00  9.73D-01  1.32D+00  7.32D-01
                    CP:  1.34D+00  1.06D+00  1.00D+00
 E= -1455.78511527396     Delta-E=       -0.000000000043 Rises=F Damp=F
 DIIS: error= 1.15D-08 at cycle  14 NSaved=  14.
 NSaved=14 IEnMin=14 EnMin= -1455.78511527396     IErMin=14 ErrMin= 1.15D-08
 ErrMax= 1.15D-08  0.00D+00 EMaxC= 1.00D-01 BMatC= 2.08D-14 BMatP= 1.39D-13
 IDIUse=1 WtCom= 1.00D+00 WtEn= 0.00D+00
 Coeff-Com:  0.658D-06 0.266D-05-0.824D-05-0.561D-04-0.425D-04 0.126D-03
 Coeff-Com:  0.495D-03 0.167D-02 0.191D-03-0.129D-01-0.372D-01-0.265D-01
 Coeff-Com:  0.251D+00 0.824D+00
 Coeff:      0.658D-06 0.266D-05-0.824D-05-0.561D-04-0.425D-04 0.126D-03
 Coeff:      0.495D-03 0.167D-02 0.191D-03-0.129D-01-0.372D-01-0.265D-01
 Coeff:      0.251D+00 0.824D+00
 Gap=     0.187 Goal=   None    Shift=    0.000
 RMSDP=7.12D-09 MaxDP=5.64D-07 DE=-4.32D-11 OVMax= 2.31D-07

 SCF Done:  E(RM062X) =  -1455.78511527     A.U. after   14 cycles
            NFock= 14  Conv=0.71D-08     -V/T= 2.0027
 KE= 1.451828565093D+03 PE=-5.482463096734D+03 EE= 1.558171627523D+03
 Leave Link  502 at Mon Apr  4 13:41:11 2022, MaxMem=  1879048192 cpu:            1186.1 elap:             169.6
 (Enter /gpfs/software/gaussian16/sse4/tar/g16/l701.exe)
 ... and contract with generalized density number  0.
 Compute integral first derivatives.
 Leave Link  701 at Mon Apr  4 13:41:12 2022, MaxMem=  1879048192 cpu:               1.5 elap:               0.2
 (Enter /gpfs/software/gaussian16/sse4/tar/g16/l702.exe)
 L702 exits ... SP integral derivatives will be done elsewhere.
 Leave Link  702 at Mon Apr  4 13:41:12 2022, MaxMem=  1879048192 cpu:               0.2 elap:               0.0
 (Enter /gpfs/software/gaussian16/sse4/tar/g16/l703.exe)
 Integral derivatives from FoFJK, PRISM(SPDF).
 Compute integral first derivatives, UseDBF=F ICtDFT=           0.
 Calling FoFJK, ICntrl=      2127 FMM=F ISym2X=0 I1Cent= 0 IOpClX= 0 NMat=1 NMatS=1 NMatT=0.
 FoFJK:  IHMeth= 1 ICntrl=    2127 DoSepK=F KAlg= 0 I1Cent=           0 FoldK=F
 IRaf=         0 NMat=       1 IRICut=       1 DoRegI=T DoRafI=F ISym2E= 0 IDoP0=0 IntGTp=1.
 FoFCou: FMM=F IPFlag=           0 FMFlag=      100000 FMFlg1=         800
         NFxFlg=           0 DoJE=F BraDBF=F KetDBF=F FulRan=T
         wScrn=  0.000000 ICntrl=      2127 IOpCl=  0 I1Cent=           0 NGrid=           0
         NMat0=    1 NMatS0=      1 NMatT0=    0 NMatD0=    1 NMtDS0=    0 NMtDT0=    0
 Symmetry not used in FoFCou.
 Leave Link  703 at Mon Apr  4 13:41:41 2022, MaxMem=  1879048192 cpu:             203.5 elap:              29.2
 (Enter /gpfs/software/gaussian16/sse4/tar/g16/l716.exe)
 Dipole        =-4.58466949D+00-1.30686281D+00-8.91064383D-04
 ***** Axes restored to original set *****
 -------------------------------------------------------------------
 Center     Atomic                   Forces (Hartrees/Bohr)
 Number     Number              X              Y              Z
 -------------------------------------------------------------------
      1        6          -0.004489625   -0.001228250   -0.000123543
      2        6           0.005227231    0.000083312    0.000061644
      3        6           0.000947211   -0.001266611    0.000049034
      4        6          -0.001201505    0.001644213   -0.000028769
      5        6          -0.001515083   -0.002251987   -0.000061241
      6        6          -0.001651169    0.003401688    0.000005745
      7        1           0.000124449    0.000403565   -0.000018309
      8        8           0.002530781   -0.001288926    0.000084320
      9        1          -0.000099069    0.000542893   -0.000002857
     10        6          -0.000601372    0.001075721    0.000063516
     11        6           0.000006321   -0.001553375    0.000006048
     12        6           0.000356648    0.000352708   -0.000008776
     13        6           0.000163177   -0.000102662    0.000016350
     14        6           0.000765128   -0.000401856    0.000003268
     15        6          -0.000054085    0.000405741    0.000002871
     16       17          -0.000277933   -0.000479759   -0.000006861
     17       17          -0.000177795    0.000453264    0.000001589
     18        1           0.000290884    0.000022020   -0.000001381
     19        1          -0.000116832    0.000075645   -0.000029759
     20        1          -0.000227362    0.000112655   -0.000012888
 -------------------------------------------------------------------
 Cartesian Forces:  Max     0.005227231 RMS     0.001236568
 Leave Link  716 at Mon Apr  4 13:41:41 2022, MaxMem=  1879048192 cpu:               0.2 elap:               0.0
 (Enter /gpfs/software/gaussian16/sse4/tar/g16/l103.exe)

 GradGradGradGradGradGradGradGradGradGradGradGradGradGradGradGradGradGrad
 Berny optimization.
 Using GEDIIS/GDIIS optimizer.
 FormGI is forming the generalized inverse of G from B-inverse, IUseBI=4.
 Internal  Forces:  Max     0.003330875 RMS     0.000699412
 Search for a local minimum.
 Step number   4 out of a maximum of  108
 All quantities printed in internal units (Hartrees-Bohrs-Radians)
 RMS Force = .69941D-03 SwitMx=.10000D-02 MixMth= 2
 Mixed Optimization -- En-DIIS/RFO-DIIS
 Update second derivatives using D2CorX and points    1    2    3    4
 DE= -9.30D-04 DEPred=-9.45D-04 R= 9.84D-01
 TightC=F SS=  1.41D+00  RLast= 8.52D-02 DXNew= 9.7496D-01 2.5574D-01
 Trust test= 9.84D-01 RLast= 8.52D-02 DXMaxT set to 5.80D-01
 ITU=  1  1  1  0
 Use linear search instead of GDIIS.
     Eigenvalues ---    0.00925   0.01566   0.01631   0.01971   0.01998
     Eigenvalues ---    0.02001   0.02017   0.02030   0.02036   0.02066
     Eigenvalues ---    0.02068   0.02088   0.02105   0.02107   0.02126
     Eigenvalues ---    0.02147   0.02174   0.15581   0.16000   0.16000
     Eigenvalues ---    0.16008   0.16062   0.20196   0.22374   0.22454
     Eigenvalues ---    0.23478   0.24620   0.24986   0.25000   0.25000
     Eigenvalues ---    0.25009   0.25143   0.25654   0.31933   0.32735
     Eigenvalues ---    0.32941   0.34841   0.34912   0.35170   0.35187
     Eigenvalues ---    0.35592   0.38850   0.41022   0.41578   0.41876
     Eigenvalues ---    0.43635   0.44380   0.45371   0.45621   0.45798
     Eigenvalues ---    0.46498   0.46984   0.68697   0.76642
 RFO step:  Lambda=-1.18925474D-04 EMin= 9.24942198D-03
 Quartic linear search produced a step of  0.01654.
 Iteration  1 RMS(Cart)=  0.00247473 RMS(Int)=  0.00000282
 Iteration  2 RMS(Cart)=  0.00000386 RMS(Int)=  0.00000056
 Iteration  3 RMS(Cart)=  0.00000000 RMS(Int)=  0.00000056
 ITry= 1 IFail=0 DXMaxC= 9.44D-03 DCOld= 1.00D+10 DXMaxT= 5.80D-01 DXLimC= 3.00D+00 Rises=F
 Variable       Old X    -DE/DX   Delta X   Delta X   Delta X     New X
                                 (Linear)    (Quad)   (Total)
    R1        2.77654   0.00333   0.00047   0.00995   0.01043   2.78697
    R2        2.74607  -0.00053   0.00034   0.00006   0.00040   2.74646
    R3        2.32457  -0.00284  -0.00025  -0.00544  -0.00569   2.31888
    R4        2.61757  -0.00285  -0.00017  -0.00693  -0.00710   2.61048
    R5        2.05036   0.00054   0.00001   0.00169   0.00169   2.05205
    R6        2.33788  -0.00229   0.00028  -0.00429  -0.00401   2.33388
    R7        2.66384  -0.00046   0.00004  -0.00075  -0.00070   2.66314
    R8        2.68518   0.00224   0.00019   0.00605   0.00624   2.69142
    R9        2.73470   0.00013  -0.00033  -0.00123  -0.00156   2.73314
   R10        2.05389   0.00033   0.00005   0.00115   0.00120   2.05509
   R11        2.65728   0.00126   0.00001   0.00322   0.00323   2.66051
   R12        2.66356   0.00060   0.00002   0.00161   0.00163   2.66519
   R13        2.61447   0.00018  -0.00009   0.00004  -0.00006   2.61442
   R14        2.04725   0.00015  -0.00003   0.00034   0.00031   2.04756
   R15        2.61362   0.00047  -0.00008   0.00071   0.00063   2.61425
   R16        2.04492   0.00006  -0.00002   0.00012   0.00010   2.04502
   R17        2.62868   0.00022  -0.00000   0.00045   0.00044   2.62912
   R18        2.04663   0.00027  -0.00002   0.00075   0.00073   2.04736
   R19        2.63253   0.00071  -0.00002   0.00156   0.00154   2.63408
   R20        3.30007  -0.00039   0.00009  -0.00086  -0.00077   3.29930
   R21        3.29837   0.00050   0.00010   0.00210   0.00220   3.30057
    A1        1.80017   0.00087  -0.00053   0.00145   0.00092   1.80108
    A2        2.18825  -0.00065   0.00003  -0.00225  -0.00222   2.18603
    A3        2.29477  -0.00022   0.00050   0.00080   0.00130   2.29607
    A4        2.19855  -0.00060   0.00024  -0.00065  -0.00041   2.19814
    A5        1.99818   0.00020  -0.00022  -0.00076  -0.00098   1.99720
    A6        2.08645   0.00040  -0.00002   0.00142   0.00140   2.08785
    A7        2.28001  -0.00074   0.00021  -0.00277  -0.00256   2.27745
    A8        2.23687   0.00065   0.00021   0.00307   0.00328   2.24015
    A9        1.87652   0.00079  -0.00042   0.00114   0.00072   1.87724
   A10        2.20523  -0.00037   0.00032   0.00002   0.00035   2.20557
   A11        2.20144  -0.00042   0.00010  -0.00116  -0.00107   2.20037
   A12        2.17425  -0.00097   0.00029  -0.00224  -0.00195   2.17231
   A13        2.03666   0.00021  -0.00006  -0.00028  -0.00034   2.03631
   A14        2.07228   0.00076  -0.00023   0.00252   0.00229   2.07456
   A15        2.09343   0.00010  -0.00004   0.00019   0.00015   2.09358
   A16        2.15406   0.00006   0.00002   0.00030   0.00033   2.15439
   A17        2.03569  -0.00016   0.00001  -0.00050  -0.00048   2.03521
   A18        2.12279  -0.00008  -0.00004  -0.00036  -0.00039   2.12239
   A19        2.07890  -0.00017  -0.00006  -0.00150  -0.00157   2.07734
   A20        2.08150   0.00025   0.00010   0.00186   0.00196   2.08346
   A21        2.12221   0.00003  -0.00003   0.00003   0.00001   2.12222
   A22        2.09411  -0.00014  -0.00009  -0.00123  -0.00132   2.09279
   A23        2.06686   0.00011   0.00011   0.00120   0.00131   2.06818
   A24        2.10896   0.00011   0.00004   0.00055   0.00059   2.10955
   A25        2.10093   0.00006   0.00009   0.00092   0.00100   2.10194
   A26        2.07329  -0.00017  -0.00013  -0.00146  -0.00159   2.07170
   A27        2.06813   0.00001  -0.00006  -0.00033  -0.00039   2.06774
   A28        2.08744  -0.00047   0.00010  -0.00154  -0.00144   2.08600
   A29        2.12761   0.00046  -0.00004   0.00188   0.00183   2.12945
   A30        2.10859   0.00008   0.00007   0.00061   0.00067   2.10926
   A31        2.07282  -0.00045   0.00005  -0.00169  -0.00164   2.07118
   A32        2.10178   0.00036  -0.00012   0.00108   0.00097   2.10274
    D1        0.00014   0.00001  -0.00001   0.00070   0.00069   0.00082
    D2        3.14120   0.00002  -0.00001   0.00090   0.00089  -3.14109
    D3       -3.14071  -0.00003  -0.00000  -0.00141  -0.00141   3.14106
    D4        0.00035  -0.00002   0.00000  -0.00121  -0.00121  -0.00086
    D5       -0.00042  -0.00002   0.00001  -0.00089  -0.00088  -0.00130
    D6        3.14037   0.00003   0.00000   0.00140   0.00141  -3.14141
    D7       -0.00030  -0.00000  -0.00000  -0.00003  -0.00003  -0.00033
    D8        3.14102  -0.00001   0.00001  -0.00025  -0.00024   3.14078
    D9       -3.14134  -0.00000  -0.00001  -0.00023  -0.00024  -3.14158
   D10       -0.00002  -0.00001   0.00001  -0.00046  -0.00045  -0.00047
   D11        0.00089   0.00001   0.00001   0.00035   0.00036   0.00125
   D12       -0.00084   0.00001  -0.00003   0.00047   0.00044  -0.00040
   D13       -3.14057  -0.00001  -0.00005  -0.00096  -0.00101  -3.14159
   D14        0.00055  -0.00001   0.00002  -0.00059  -0.00056  -0.00001
   D15       -3.14076  -0.00000   0.00001  -0.00035  -0.00035  -3.14111
   D16        3.14029   0.00001   0.00005   0.00084   0.00089   3.14118
   D17       -0.00103   0.00002   0.00003   0.00107   0.00110   0.00008
   D18        0.00386   0.00000  -0.00004  -0.00045  -0.00049   0.00337
   D19       -3.13690  -0.00001   0.00000  -0.00114  -0.00114  -3.13803
   D20       -3.13553  -0.00002  -0.00007  -0.00214  -0.00221  -3.13774
   D21        0.00689  -0.00003  -0.00003  -0.00283  -0.00285   0.00404
   D22        3.14139  -0.00000   0.00006   0.00006   0.00011   3.14151
   D23       -0.00012   0.00000   0.00004   0.00010   0.00014   0.00001
   D24       -0.00097   0.00001   0.00002   0.00070   0.00072  -0.00026
   D25        3.14070   0.00001   0.00000   0.00074   0.00074   3.14143
   D26       -3.14112  -0.00000  -0.00006  -0.00017  -0.00023  -3.14135
   D27        0.00126  -0.00001  -0.00004  -0.00044  -0.00048   0.00078
   D28        0.00127  -0.00001  -0.00002  -0.00083  -0.00085   0.00042
   D29       -3.13953  -0.00002   0.00000  -0.00110  -0.00110  -3.14063
   D30        0.00005  -0.00000  -0.00000  -0.00013  -0.00014  -0.00009
   D31        3.14159   0.00000  -0.00001   0.00004   0.00003  -3.14157
   D32        3.14156  -0.00000   0.00001  -0.00017  -0.00016   3.14141
   D33       -0.00008   0.00000   0.00000   0.00001   0.00001  -0.00007
   D34       -0.00065   0.00001   0.00000   0.00040   0.00041  -0.00024
   D35        3.14154   0.00000   0.00002   0.00012   0.00013  -3.14151
   D36        3.14017   0.00001  -0.00001   0.00067   0.00065   3.14082
   D37       -0.00083   0.00001  -0.00000   0.00038   0.00038  -0.00045
   D38       -0.00032   0.00000   0.00001   0.00020   0.00021  -0.00011
   D39        3.14147   0.00000   0.00002   0.00005   0.00007   3.14154
   D40        3.14068   0.00001  -0.00000   0.00048   0.00048   3.14116
   D41       -0.00071   0.00001   0.00000   0.00034   0.00034  -0.00037
   D42        0.00062  -0.00001  -0.00001  -0.00033  -0.00034   0.00028
   D43       -3.14092  -0.00001  -0.00000  -0.00051  -0.00051  -3.14143
   D44       -3.14118  -0.00000  -0.00002  -0.00018  -0.00020  -3.14138
   D45        0.00046  -0.00001  -0.00001  -0.00036  -0.00037   0.00010
         Item               Value     Threshold  Converged?
 Maximum Force            0.003331     0.000450     NO 
 RMS     Force            0.000699     0.000300     NO 
 Maximum Displacement     0.009443     0.001800     NO 
 RMS     Displacement     0.002476     0.001200     NO 
 Predicted change in Energy=-5.971785D-05
 Lowest energy point so far.  Saving SCF results.
 GradGradGradGradGradGradGradGradGradGradGradGradGradGradGradGradGradGrad

 Leave Link  103 at Mon Apr  4 13:41:41 2022, MaxMem=  1879048192 cpu:               0.2 elap:               0.1
 (Enter /gpfs/software/gaussian16/sse4/tar/g16/l202.exe)
                          Input orientation:                          
 ---------------------------------------------------------------------
 Center     Atomic      Atomic             Coordinates (Angstroms)
 Number     Number       Type             X           Y           Z
 ---------------------------------------------------------------------
      1          6           0       -6.335684    2.105054   -0.091024
      2          6           0       -4.989449    2.707232   -0.082526
      3          6           0       -6.060889    0.678009   -0.073761
      4          6           0       -4.986965    0.068315   -0.057285
      5          6           0       -3.680933    0.597707   -0.048910
      6          6           0       -3.792722    2.017473   -0.063620
      7          1           0       -2.884507    2.615639   -0.060452
      8          8           0       -7.391246    2.730591   -0.107322
      9          1           0       -4.983061    3.793063   -0.092841
     10          6           0       -2.448732   -0.159345   -0.029483
     11          6           0       -2.488394   -1.566644   -0.021091
     12          6           0       -1.170549    0.436660   -0.017813
     13          6           0       -0.015852   -0.325005    0.000426
     14          6           0       -0.077578   -1.714885    0.008212
     15          6           0       -1.331065   -2.324467   -0.002649
     16         17           0       -1.469575   -4.065528    0.006635
     17         17           0        1.401938   -2.641560    0.031204
     18          1           0        0.956543    0.152656    0.009235
     19          1           0       -1.077875    1.514852   -0.022592
     20          1           0       -3.450224   -2.065478   -0.029403
 ---------------------------------------------------------------------
                    Distance matrix (angstroms):
                    1          2          3          4          5
     1  C    0.000000
     2  C    1.474801   0.000000
     3  C    1.453365   2.294735   0.000000
     4  C    2.443049   2.639039   1.235035   0.000000
     5  C    3.053125   2.482628   2.381440   1.409271   0.000000
     6  C    2.544617   1.381406   2.634170   2.285930   1.424237
     7  H    3.488875   2.107049   3.720751   3.302908   2.169442
     8  O    1.227100   2.402038   2.446235   3.587587   4.280073
     9  H    2.163091   1.085898   3.296306   3.724920   3.450763
    10  C    4.498854   3.830838   3.708208   2.548574   1.446314
    11  C    5.318636   4.952279   4.219474   2.986177   2.471302
    12  C    5.428398   4.443386   4.896611   3.834353   2.515736
    13  C    6.771545   5.825634   6.128134   4.986983   3.779769
    14  C    7.332508   6.609829   6.444585   5.223617   4.281999
    15  C    6.683912   6.221587   5.602781   4.369668   3.750082
    16  Cl   7.859048   7.633331   6.602104   5.428147   5.161293
    17  Cl   9.078330   8.335007   8.168497   6.940413   6.027839
    18  H    7.549734   6.472179   7.037559   5.944479   4.659145
    19  H    5.291273   4.089716   5.053054   4.168293   2.760029
    20  H    5.071787   5.015058   3.787382   2.629720   2.673231
                    6          7          8          9         10
     6  C    0.000000
     7  H    1.087504   0.000000
     8  O    3.668763   4.508448   0.000000
     9  H    2.137868   2.406513   2.632187   0.000000
    10  C    2.558518   2.809163   5.725926   4.695569   0.000000
    11  C    3.814312   4.201184   6.520093   5.912272   1.407882
    12  C    3.062165   2.772620   6.630776   5.079991   1.410358
    13  C    4.444778   4.108562   7.984029   6.452934   2.438697
    14  C    5.266683   5.161105   8.559518   7.376413   2.836106
    15  C    4.991585   5.178916   7.892424   7.125264   2.436730
    16  Cl   6.511901   6.829680   9.014788   8.608828   4.027197
    17  Cl   6.978544   6.783816  10.305303   9.065758   4.581783
    18  H    5.102780   4.563421   8.737558   6.967200   3.419758
    19  H    2.761287   2.115913   6.429919   4.521688   2.163847
    20  H    4.097435   4.715280   6.208060   6.056081   2.153214
                   11         12         13         14         15
    11  C    0.000000
    12  C    2.397906   0.000000
    13  C    2.766875   1.383399   0.000000
    14  C    2.415548   2.413382   1.391272   0.000000
    15  C    1.383491   2.765831   2.393250   1.393894   0.000000
    16  Cl   2.698738   4.512174   4.013086   2.731882   1.746586
    17  Cl   4.036442   4.011924   2.716155   1.745916   2.751545
    18  H    3.850261   2.146139   1.083416   2.134741   3.371859
    19  H    3.388980   1.082178   2.124499   3.381234   3.847710
    20  H    1.083522   3.384929   3.850331   3.391028   2.135093
                   16         17         18         19         20
    16  Cl   0.000000
    17  Cl   3.205288   0.000000
    18  H    4.866121   2.829577   0.000000
    19  H    5.594187   4.840261   2.448560   0.000000
    20  H    2.815043   4.886616   4.933681   4.294980   0.000000
 Stoichiometry    C12H5Cl2O(1-)
 Framework group  C1[X(C12H5Cl2O)]
 Deg. of freedom    54
 Full point group                 C1      NOp   1
 RotChk:  IX=2 Diff= 2.92D-04
 Largest Abelian subgroup         C1      NOp   1
 Largest concise Abelian subgroup C1      NOp   1
                         Standard orientation:                         
 ---------------------------------------------------------------------
 Center     Atomic      Atomic             Coordinates (Angstroms)
 Number     Number       Type             X           Y           Z
 ---------------------------------------------------------------------
      1          6           0        4.692063    0.315560   -0.000445
      2          6           0        4.022960   -0.998720   -0.003199
      3          6           0        3.581584    1.253156    0.003737
      4          6           0        2.362910    1.052795    0.003652
      5          6           0        1.679359   -0.179599    0.000729
      6          6           0        2.658424   -1.213944   -0.002819
      7          1           0        2.327622   -2.249910   -0.005907
      8          8           0        5.906403    0.492059   -0.000282
      9          1           0        4.700253   -1.847508   -0.006031
     10          6           0        0.244946   -0.364755    0.000754
     11          6           0       -0.608384    0.755049   -0.000191
     12          6           0       -0.375137   -1.631485    0.001909
     13          6           0       -1.752141   -1.764359    0.001603
     14          6           0       -2.577355   -0.644244    0.000427
     15          6           0       -1.985023    0.617533   -0.000298
     16         17           0       -2.971140    2.059107   -0.001539
     17         17           0       -4.310769   -0.852810   -0.000001
     18          1           0       -2.208647   -2.746901    0.002582
     19          1           0        0.230158   -2.528549    0.003570
     20          1           0       -0.173405    1.747426   -0.000941
 ---------------------------------------------------------------------
 Rotational constants (GHZ):           1.4293832           0.2007615           0.1760367
 Leave Link  202 at Mon Apr  4 13:41:41 2022, MaxMem=  1879048192 cpu:               0.1 elap:               0.0
 (Enter /gpfs/software/gaussian16/sse4/tar/g16/l301.exe)
 Standard basis: 6-311+G(d,p) (5D, 7F)
 Ernie: Thresh=  0.10000D-02 Tol=  0.10000D-05 Strict=F.
 There are   391 symmetry adapted cartesian basis functions of A   symmetry.
 There are   376 symmetry adapted basis functions of A   symmetry.
   376 basis functions,   614 primitive gaussians,   391 cartesian basis functions
    60 alpha electrons       60 beta electrons
       nuclear repulsion energy      1016.5127750467 Hartrees.
 IExCor= 4336 DFT=T Ex+Corr=M062X ExCW=0 ScaHFX=  0.540000
 ScaDFX=  1.000000  1.000000  1.000000  1.000000 ScalE2=  1.000000  1.000000
 IRadAn=      5 IRanWt=     -1 IRanGd=            0 ICorTp=0 IEmpDi=  4
 NAtoms=   20 NActive=   20 NUniq=   20 SFac= 1.00D+00 NAtFMM=   60 NAOKFM=F Big=F
 Integral buffers will be    131072 words long.
 Raffenetti 2 integral format.
 Two-electron integral symmetry is turned on.
 Leave Link  301 at Mon Apr  4 13:41:41 2022, MaxMem=  1879048192 cpu:               0.5 elap:               0.1
 (Enter /gpfs/software/gaussian16/sse4/tar/g16/l302.exe)
 NPDir=0 NMtPBC=     1 NCelOv=     1 NCel=       1 NClECP=     1 NCelD=      1
         NCelK=      1 NCelE2=     1 NClLst=     1 CellRange=     0.0.
 One-electron integrals computed using PRISM.
 One-electron integral symmetry used in STVInt
 NBasis=   376 RedAO= T EigKep=  1.89D-06  NBF=   376
 NBsUse=   371 1.00D-06 EigRej=  9.43D-07 NBFU=   371
 Precomputing XC quadrature grid using
 IXCGrd= 4 IRadAn=           5 IRanWt=          -1 IRanGd=           0 AccXCQ= 0.00D+00.
 Generated NRdTot=       0 NPtTot=           0 NUsed=           0 NTot=          32
 NSgBfM=   384   384   384   384   384 MxSgAt=    20 MxSgA2=    20.
 Leave Link  302 at Mon Apr  4 13:41:42 2022, MaxMem=  1879048192 cpu:               3.1 elap:               0.5
 (Enter /gpfs/software/gaussian16/sse4/tar/g16/l303.exe)
 DipDrv:  MaxL=1.
 Leave Link  303 at Mon Apr  4 13:41:42 2022, MaxMem=  1879048192 cpu:               0.4 elap:               0.1
 (Enter /gpfs/software/gaussian16/sse4/tar/g16/l401.exe)
 Initial guess from the checkpoint file:  "checkpoint.chk"
 B after Tr=     0.000000   -0.000000   -0.000000
         Rot=    1.000000    0.000001    0.000000    0.000010 Ang=   0.00 deg.
 Guess basis will be translated and rotated to current coordinates.
 JPrj=2 DoOrth=T DoCkMO=T.
 Leave Link  401 at Mon Apr  4 13:41:42 2022, MaxMem=  1879048192 cpu:               2.2 elap:               0.3
 (Enter /gpfs/software/gaussian16/sse4/tar/g16/l502.exe)
 Integral symmetry usage will be decided dynamically.
 Closed shell SCF:
 Using DIIS extrapolation, IDIIS=  1040.
 NGot=  1879048192 LenX=  1878736095 LenY=  1878582773
 Requested convergence on RMS density matrix=1.00D-08 within 128 cycles.
 Requested convergence on MAX density matrix=1.00D-06.
 Requested convergence on             energy=1.00D-06.
 No special actions if energy rises.
 Fock matrices will be formed incrementally for  20 cycles.

 Cycle   1  Pass 1  IDiag  1:
 FoFJK:  IHMeth= 1 ICntrl=       0 DoSepK=F KAlg= 0 I1Cent=           0 FoldK=F
 IRaf= 830000000 NMat=       1 IRICut=       1 DoRegI=T DoRafI=F ISym2E= 0 IDoP0=0 IntGTp=1.
 FoFCou: FMM=F IPFlag=           0 FMFlag=      100000 FMFlg1=           0
         NFxFlg=           0 DoJE=F BraDBF=F KetDBF=F FulRan=T
         wScrn=  0.000000 ICntrl=         0 IOpCl=  0 I1Cent=           0 NGrid=           0
         NMat0=    1 NMatS0=      1 NMatT0=    0 NMatD0=    1 NMtDS0=    0 NMtDT0=    0
 Symmetry not used in FoFCou.
 E= -1455.78510953636    
 DIIS: error= 1.99D-04 at cycle   1 NSaved=   1.
 NSaved= 1 IEnMin= 1 EnMin= -1455.78510953636     IErMin= 1 ErrMin= 1.99D-04
 ErrMax= 1.99D-04  0.00D+00 EMaxC= 1.00D-01 BMatC= 4.50D-05 BMatP= 4.50D-05
 IDIUse=3 WtCom= 9.98D-01 WtEn= 1.99D-03
 Coeff-Com:  0.100D+01
 Coeff-En:   0.100D+01
 Coeff:      0.100D+01
 Gap=     0.382 Goal=   None    Shift=    0.000
 RMSDP=5.23D-04 MaxDP=4.08D-02              OVMax= 3.38D-03

 Cycle   2  Pass 1  IDiag  1:
 RMSU=  5.14D-04    CP:  9.99D-01
 E= -1455.78517393267     Delta-E=       -0.000064396307 Rises=F Damp=F
 DIIS: error= 1.65D-04 at cycle   2 NSaved=   2.
 NSaved= 2 IEnMin= 2 EnMin= -1455.78517393267     IErMin= 2 ErrMin= 1.65D-04
 ErrMax= 1.65D-04  0.00D+00 EMaxC= 1.00D-01 BMatC= 4.52D-06 BMatP= 4.50D-05
 IDIUse=3 WtCom= 9.98D-01 WtEn= 1.65D-03
 Coeff-Com:  0.714D-01 0.929D+00
 Coeff-En:   0.000D+00 0.100D+01
 Coeff:      0.713D-01 0.929D+00
 Gap=     0.187 Goal=   None    Shift=    0.000
 RMSDP=6.46D-05 MaxDP=3.72D-03 DE=-6.44D-05 OVMax= 1.25D-03

 Cycle   3  Pass 1  IDiag  1:
 RMSU=  5.80D-05    CP:  9.99D-01  1.03D+00
 E= -1455.78517587238     Delta-E=       -0.000001939718 Rises=F Damp=F
 DIIS: error= 1.70D-04 at cycle   3 NSaved=   3.
 NSaved= 3 IEnMin= 3 EnMin= -1455.78517587238     IErMin= 2 ErrMin= 1.65D-04
 ErrMax= 1.70D-04  0.00D+00 EMaxC= 1.00D-01 BMatC= 3.99D-06 BMatP= 4.52D-06
 IDIUse=3 WtCom= 9.98D-01 WtEn= 1.70D-03
 Coeff-Com: -0.403D-01 0.496D+00 0.544D+00
 Coeff-En:   0.000D+00 0.365D+00 0.635D+00
 Coeff:     -0.403D-01 0.496D+00 0.545D+00
 Gap=     0.187 Goal=   None    Shift=    0.000
 RMSDP=3.08D-05 MaxDP=2.11D-03 DE=-1.94D-06 OVMax= 9.72D-04

 Cycle   4  Pass 1  IDiag  1:
 RMSU=  2.85D-05    CP:  9.99D-01  1.04D+00  1.06D+00
 E= -1455.78517987951     Delta-E=       -0.000004007130 Rises=F Damp=F
 DIIS: error= 8.66D-05 at cycle   4 NSaved=   4.
 NSaved= 4 IEnMin= 4 EnMin= -1455.78517987951     IErMin= 4 ErrMin= 8.66D-05
 ErrMax= 8.66D-05  0.00D+00 EMaxC= 1.00D-01 BMatC= 3.52D-07 BMatP= 3.99D-06
 IDIUse=1 WtCom= 1.00D+00 WtEn= 0.00D+00
 Coeff-Com: -0.224D-01 0.128D+00 0.259D+00 0.635D+00
 Coeff:     -0.224D-01 0.128D+00 0.259D+00 0.635D+00
 Gap=     0.187 Goal=   None    Shift=    0.000
 RMSDP=8.99D-06 MaxDP=4.41D-04 DE=-4.01D-06 OVMax= 4.03D-04

 Cycle   5  Pass 1  IDiag  1:
 RMSU=  7.71D-06    CP:  9.99D-01  1.05D+00  1.14D+00  1.01D+00
 E= -1455.78518017160     Delta-E=       -0.000000292082 Rises=F Damp=F
 DIIS: error= 4.16D-05 at cycle   5 NSaved=   5.
 NSaved= 5 IEnMin= 5 EnMin= -1455.78518017160     IErMin= 5 ErrMin= 4.16D-05
 ErrMax= 4.16D-05  0.00D+00 EMaxC= 1.00D-01 BMatC= 1.67D-07 BMatP= 3.52D-07
 IDIUse=1 WtCom= 1.00D+00 WtEn= 0.00D+00
 Coeff-Com: -0.494D-02-0.348D-01 0.538D-01 0.452D+00 0.534D+00
 Coeff:     -0.494D-02-0.348D-01 0.538D-01 0.452D+00 0.534D+00
 Gap=     0.187 Goal=   None    Shift=    0.000
 RMSDP=8.66D-06 MaxDP=8.65D-04 DE=-2.92D-07 OVMax= 2.15D-04

 Cycle   6  Pass 1  IDiag  1:
 RMSU=  4.56D-06    CP:  9.99D-01  1.04D+00  1.20D+00  1.14D+00  7.51D-01
 E= -1455.78518036521     Delta-E=       -0.000000193615 Rises=F Damp=F
 DIIS: error= 5.95D-06 at cycle   6 NSaved=   6.
 NSaved= 6 IEnMin= 6 EnMin= -1455.78518036521     IErMin= 6 ErrMin= 5.95D-06
 ErrMax= 5.95D-06  0.00D+00 EMaxC= 1.00D-01 BMatC= 5.88D-09 BMatP= 1.67D-07
 IDIUse=1 WtCom= 1.00D+00 WtEn= 0.00D+00
 Coeff-Com:  0.189D-02-0.355D-01-0.245D-01 0.479D-01 0.157D+00 0.854D+00
 Coeff:      0.189D-02-0.355D-01-0.245D-01 0.479D-01 0.157D+00 0.854D+00
 Gap=     0.187 Goal=   None    Shift=    0.000
 RMSDP=2.66D-06 MaxDP=1.24D-04 DE=-1.94D-07 OVMax= 1.02D-04

 Cycle   7  Pass 1  IDiag  1:
 RMSU=  1.42D-06    CP:  9.99D-01  1.04D+00  1.23D+00  1.18D+00  8.45D-01
                    CP:  1.10D+00
 E= -1455.78518037937     Delta-E=       -0.000000014155 Rises=F Damp=F
 DIIS: error= 3.28D-06 at cycle   7 NSaved=   7.
 NSaved= 7 IEnMin= 7 EnMin= -1455.78518037937     IErMin= 7 ErrMin= 3.28D-06
 ErrMax= 3.28D-06  0.00D+00 EMaxC= 1.00D-01 BMatC= 2.57D-09 BMatP= 5.88D-09
 IDIUse=1 WtCom= 1.00D+00 WtEn= 0.00D+00
 Coeff-Com:  0.211D-02-0.151D-01-0.232D-01-0.484D-01-0.822D-02 0.479D+00
 Coeff-Com:  0.614D+00
 Coeff:      0.211D-02-0.151D-01-0.232D-01-0.484D-01-0.822D-02 0.479D+00
 Coeff:      0.614D+00
 Gap=     0.187 Goal=   None    Shift=    0.000
 RMSDP=1.10D-06 MaxDP=6.66D-05 DE=-1.42D-08 OVMax= 4.04D-05

 Cycle   8  Pass 1  IDiag  1:
 RMSU=  7.87D-07    CP:  9.99D-01  1.04D+00  1.23D+00  1.19D+00  8.74D-01
                    CP:  1.15D+00  9.72D-01
 E= -1455.78518038305     Delta-E=       -0.000000003688 Rises=F Damp=F
 DIIS: error= 1.12D-06 at cycle   8 NSaved=   8.
 NSaved= 8 IEnMin= 8 EnMin= -1455.78518038305     IErMin= 8 ErrMin= 1.12D-06
 ErrMax= 1.12D-06  0.00D+00 EMaxC= 1.00D-01 BMatC= 2.30D-10 BMatP= 2.57D-09
 IDIUse=1 WtCom= 1.00D+00 WtEn= 0.00D+00
 Coeff-Com:  0.531D-03 0.900D-04-0.621D-02-0.312D-01-0.354D-01 0.629D-01
 Coeff-Com:  0.230D+00 0.780D+00
 Coeff:      0.531D-03 0.900D-04-0.621D-02-0.312D-01-0.354D-01 0.629D-01
 Coeff:      0.230D+00 0.780D+00
 Gap=     0.187 Goal=   None    Shift=    0.000
 RMSDP=8.88D-07 MaxDP=1.02D-04 DE=-3.69D-09 OVMax= 1.37D-05

 Cycle   9  Pass 1  IDiag  1:
 RMSU=  3.85D-07    CP:  9.99D-01  1.04D+00  1.23D+00  1.20D+00  8.87D-01
                    CP:  1.24D+00  1.07D+00  9.51D-01
 E= -1455.78518038338     Delta-E=       -0.000000000327 Rises=F Damp=F
 DIIS: error= 5.48D-07 at cycle   9 NSaved=   9.
 NSaved= 9 IEnMin= 9 EnMin= -1455.78518038338     IErMin= 9 ErrMin= 5.48D-07
 ErrMax= 5.48D-07  0.00D+00 EMaxC= 1.00D-01 BMatC= 6.87D-11 BMatP= 2.30D-10
 IDIUse=1 WtCom= 1.00D+00 WtEn= 0.00D+00
 Coeff-Com: -0.138D-03 0.303D-02 0.189D-02-0.284D-02-0.135D-01-0.602D-01
 Coeff-Com: -0.589D-02 0.422D+00 0.656D+00
 Coeff:     -0.138D-03 0.303D-02 0.189D-02-0.284D-02-0.135D-01-0.602D-01
 Coeff:     -0.589D-02 0.422D+00 0.656D+00
 Gap=     0.187 Goal=   None    Shift=    0.000
 RMSDP=2.27D-07 MaxDP=2.07D-05 DE=-3.27D-10 OVMax= 6.63D-06

 Cycle  10  Pass 1  IDiag  1:
 RMSU=  9.52D-08    CP:  9.99D-01  1.04D+00  1.23D+00  1.20D+00  8.87D-01
                    CP:  1.25D+00  1.06D+00  9.20D-01  1.22D+00
 E= -1455.78518038351     Delta-E=       -0.000000000134 Rises=F Damp=F
 DIIS: error= 1.19D-07 at cycle  10 NSaved=  10.
 NSaved=10 IEnMin=10 EnMin= -1455.78518038351     IErMin=10 ErrMin= 1.19D-07
 ErrMax= 1.19D-07  0.00D+00 EMaxC= 1.00D-01 BMatC= 3.51D-12 BMatP= 6.87D-11
 IDIUse=1 WtCom= 1.00D+00 WtEn= 0.00D+00
 Coeff-Com: -0.861D-04 0.894D-03 0.101D-02 0.161D-02-0.107D-02-0.264D-01
 Coeff-Com: -0.249D-01 0.431D-01 0.189D+00 0.817D+00
 Coeff:     -0.861D-04 0.894D-03 0.101D-02 0.161D-02-0.107D-02-0.264D-01
 Coeff:     -0.249D-01 0.431D-01 0.189D+00 0.817D+00
 Gap=     0.187 Goal=   None    Shift=    0.000
 RMSDP=1.66D-07 MaxDP=1.57D-05 DE=-1.34D-10 OVMax= 1.96D-06

 Cycle  11  Pass 1  IDiag  1:
 RMSU=  4.54D-08    CP:  9.99D-01  1.04D+00  1.23D+00  1.20D+00  8.89D-01
                    CP:  1.24D+00  1.07D+00  9.69D-01  1.26D+00  1.07D+00
 E= -1455.78518038357     Delta-E=       -0.000000000060 Rises=F Damp=F
 DIIS: error= 4.71D-08 at cycle  11 NSaved=  11.
 NSaved=11 IEnMin=11 EnMin= -1455.78518038357     IErMin=11 ErrMin= 4.71D-08
 ErrMax= 4.71D-08  0.00D+00 EMaxC= 1.00D-01 BMatC= 8.47D-13 BMatP= 3.51D-12
 IDIUse=1 WtCom= 1.00D+00 WtEn= 0.00D+00
 Coeff-Com: -0.103D-04-0.166D-03 0.117D-03 0.146D-02 0.231D-02-0.403D-03
 Coeff-Com: -0.888D-02-0.485D-01-0.278D-01 0.362D+00 0.720D+00
 Coeff:     -0.103D-04-0.166D-03 0.117D-03 0.146D-02 0.231D-02-0.403D-03
 Coeff:     -0.888D-02-0.485D-01-0.278D-01 0.362D+00 0.720D+00
 Gap=     0.187 Goal=   None    Shift=    0.000
 RMSDP=4.24D-08 MaxDP=4.27D-06 DE=-6.00D-11 OVMax= 5.71D-07

 Cycle  12  Pass 1  IDiag  1:
 RMSU=  1.48D-08    CP:  9.99D-01  1.04D+00  1.23D+00  1.20D+00  8.88D-01
                    CP:  1.24D+00  1.07D+00  9.56D-01  1.33D+00  1.14D+00
                    CP:  9.65D-01
 E= -1455.78518038347     Delta-E=        0.000000000100 Rises=F Damp=F
 DIIS: error= 1.29D-08 at cycle  12 NSaved=  12.
 NSaved=12 IEnMin=11 EnMin= -1455.78518038357     IErMin=12 ErrMin= 1.29D-08
 ErrMax= 1.29D-08  0.00D+00 EMaxC= 1.00D-01 BMatC= 7.17D-14 BMatP= 8.47D-13
 IDIUse=1 WtCom= 1.00D+00 WtEn= 0.00D+00
 Coeff-Com:  0.641D-05-0.166D-03-0.105D-03 0.205D-03 0.909D-03 0.279D-02
 Coeff-Com: -0.440D-04-0.235D-01-0.364D-01 0.144D-01 0.238D+00 0.804D+00
 Coeff:      0.641D-05-0.166D-03-0.105D-03 0.205D-03 0.909D-03 0.279D-02
 Coeff:     -0.440D-04-0.235D-01-0.364D-01 0.144D-01 0.238D+00 0.804D+00
 Gap=     0.187 Goal=   None    Shift=    0.000
 RMSDP=2.21D-08 MaxDP=2.69D-06 DE= 9.96D-11 OVMax= 2.88D-07

 Cycle  13  Pass 1  IDiag  1:
 RMSU=  4.91D-09    CP:  9.99D-01  1.04D+00  1.23D+00  1.20D+00  8.89D-01
                    CP:  1.24D+00  1.07D+00  9.54D-01  1.36D+00  1.18D+00
                    CP:  9.88D-01  1.07D+00
 E= -1455.78518038354     Delta-E=       -0.000000000067 Rises=F Damp=F
 DIIS: error= 4.86D-09 at cycle  13 NSaved=  13.
 NSaved=13 IEnMin=11 EnMin= -1455.78518038357     IErMin=13 ErrMin= 4.86D-09
 ErrMax= 4.86D-09  0.00D+00 EMaxC= 1.00D-01 BMatC= 8.90D-15 BMatP= 7.17D-14
 IDIUse=1 WtCom= 1.00D+00 WtEn= 0.00D+00
 Coeff-Com:  0.396D-05-0.510D-04-0.556D-04-0.397D-04 0.182D-03 0.118D-02
 Coeff-Com:  0.996D-03-0.431D-02-0.113D-01-0.273D-01 0.211D-01 0.292D+00
 Coeff-Com:  0.728D+00
 Coeff:      0.396D-05-0.510D-04-0.556D-04-0.397D-04 0.182D-03 0.118D-02
 Coeff:      0.996D-03-0.431D-02-0.113D-01-0.273D-01 0.211D-01 0.292D+00
 Coeff:      0.728D+00
 Gap=     0.187 Goal=   None    Shift=    0.000
 RMSDP=5.49D-09 MaxDP=6.00D-07 DE=-6.73D-11 OVMax= 8.94D-08

 SCF Done:  E(RM062X) =  -1455.78518038     A.U. after   13 cycles
            NFock= 13  Conv=0.55D-08     -V/T= 2.0027
 KE= 1.451826684341D+03 PE=-5.482149912188D+03 EE= 1.558025272418D+03
 Leave Link  502 at Mon Apr  4 13:44:20 2022, MaxMem=  1879048192 cpu:            1104.7 elap:             158.2
 (Enter /gpfs/software/gaussian16/sse4/tar/g16/l701.exe)
 ... and contract with generalized density number  0.
 Compute integral first derivatives.
 Leave Link  701 at Mon Apr  4 13:44:20 2022, MaxMem=  1879048192 cpu:               1.5 elap:               0.2
 (Enter /gpfs/software/gaussian16/sse4/tar/g16/l702.exe)
 L702 exits ... SP integral derivatives will be done elsewhere.
 Leave Link  702 at Mon Apr  4 13:44:21 2022, MaxMem=  1879048192 cpu:               0.1 elap:               0.0
 (Enter /gpfs/software/gaussian16/sse4/tar/g16/l703.exe)
 Integral derivatives from FoFJK, PRISM(SPDF).
 Compute integral first derivatives, UseDBF=F ICtDFT=           0.
 Calling FoFJK, ICntrl=      2127 FMM=F ISym2X=0 I1Cent= 0 IOpClX= 0 NMat=1 NMatS=1 NMatT=0.
 FoFJK:  IHMeth= 1 ICntrl=    2127 DoSepK=F KAlg= 0 I1Cent=           0 FoldK=F
 IRaf=         0 NMat=       1 IRICut=       1 DoRegI=T DoRafI=F ISym2E= 0 IDoP0=0 IntGTp=1.
 FoFCou: FMM=F IPFlag=           0 FMFlag=      100000 FMFlg1=         800
         NFxFlg=           0 DoJE=F BraDBF=F KetDBF=F FulRan=T
         wScrn=  0.000000 ICntrl=      2127 IOpCl=  0 I1Cent=           0 NGrid=           0
         NMat0=    1 NMatS0=      1 NMatT0=    0 NMatD0=    1 NMtDS0=    0 NMtDT0=    0
 Symmetry not used in FoFCou.
 Leave Link  703 at Mon Apr  4 13:44:50 2022, MaxMem=  1879048192 cpu:             203.2 elap:              29.1
 (Enter /gpfs/software/gaussian16/sse4/tar/g16/l716.exe)
 Dipole        =-4.52968832D+00-1.30241842D+00-1.74238713D-03
 ***** Axes restored to original set *****
 -------------------------------------------------------------------
 Center     Atomic                   Forces (Hartrees/Bohr)
 Number     Number              X              Y              Z
 -------------------------------------------------------------------
      1        6           0.000279300   -0.001740278    0.000205969
      2        6           0.001026472    0.000820000   -0.000040265
      3        6          -0.002129096    0.000940499   -0.000083841
      4        6           0.002224711    0.000253830   -0.000007550
      5        6          -0.000913607   -0.000963253    0.000016156
      6        6           0.000094855    0.000640154   -0.000011876
      7        1          -0.000115792   -0.000151693    0.000002687
      8        8          -0.000418967    0.000346316   -0.000080949
      9        1          -0.000216555   -0.000093245   -0.000005695
     10        6          -0.000042729    0.000250773    0.000003470
     11        6           0.000201041   -0.000367309    0.000012306
     12        6           0.000009323   -0.000048172    0.000002629
     13        6           0.000031017   -0.000064383    0.000007345
     14        6           0.000118675   -0.000239711   -0.000002416
     15        6           0.000016835    0.000286970   -0.000003313
     16       17           0.000024017   -0.000045819   -0.000000813
     17       17          -0.000194786    0.000110050    0.000000568
     18        1          -0.000001612    0.000043570   -0.000003209
     19        1           0.000021189    0.000013913   -0.000011756
     20        1          -0.000014289    0.000007788    0.000000553
 -------------------------------------------------------------------
 Cartesian Forces:  Max     0.002224711 RMS     0.000553001
 Leave Link  716 at Mon Apr  4 13:44:50 2022, MaxMem=  1879048192 cpu:               0.2 elap:               0.0
 (Enter /gpfs/software/gaussian16/sse4/tar/g16/l103.exe)

 GradGradGradGradGradGradGradGradGradGradGradGradGradGradGradGradGradGrad
 Berny optimization.
 Using GEDIIS/GDIIS optimizer.
 FormGI is forming the generalized inverse of G from B-inverse, IUseBI=4.
 GSVD:  received Info=                   1 from GESDD.
 Internal  Forces:  Max     0.001434581 RMS     0.000259284
 Search for a local minimum.
 Step number   5 out of a maximum of  108
 All quantities printed in internal units (Hartrees-Bohrs-Radians)
 RMS Force = .25928D-03 SwitMx=.10000D-02 MixMth= 2
 Mixed Optimization -- En-DIIS/RFO-DIIS
 Swapping is turned off.
 Update second derivatives using D2CorX and points    1    2    3    4    5
 DE= -6.51D-05 DEPred=-5.97D-05 R= 1.09D+00
 TightC=F SS=  1.41D+00  RLast= 1.92D-02 DXNew= 9.7496D-01 5.7682D-02
 Trust test= 1.09D+00 RLast= 1.92D-02 DXMaxT set to 5.80D-01
 ITU=  1  1  1  1  0
     Eigenvalues ---    0.00924   0.01567   0.01631   0.01970   0.01998
     Eigenvalues ---    0.02001   0.02017   0.02029   0.02036   0.02066
     Eigenvalues ---    0.02076   0.02088   0.02105   0.02107   0.02126
     Eigenvalues ---    0.02147   0.02174   0.14867   0.16000   0.16001
     Eigenvalues ---    0.16009   0.16166   0.19634   0.22368   0.22430
     Eigenvalues ---    0.23480   0.23754   0.24637   0.24994   0.25000
     Eigenvalues ---    0.25002   0.25223   0.25405   0.31345   0.32697
     Eigenvalues ---    0.32934   0.34513   0.34890   0.34925   0.35181
     Eigenvalues ---    0.35188   0.35712   0.41028   0.41577   0.42750
     Eigenvalues ---    0.43217   0.44377   0.44861   0.45575   0.46042
     Eigenvalues ---    0.46447   0.46786   0.74423   0.80228
 En-DIIS/RFO-DIIS/Sim-DIIS IScMMF=       -3 using points:     5    4
 RFO step:  Lambda=-1.90101387D-05.
 NNeg= 0 NGDIIS= 2 SimSw=  2.50D-01 Rises=F DC= -6.51D-05 SmlDif=  1.00D-05
 NRisDI= 0 DoIntr=F SqrtH=F CThrHd= 10.0 CDAdj=  3.0
 RMS Error=  0.1067447531D-02 NUsed= 2 OKEnD=T EnDIS=F
 InvSVX:  RCond= 9.24D-05 Info=           0 Equed=N FErr=  1.93D-15 BErr=  5.43D-17
 DidBck=F Rises=F RFO-DIIS coefs:    1.24197   -0.24197
 Iteration  1 RMS(Cart)=  0.00125651 RMS(Int)=  0.00000245
 Iteration  2 RMS(Cart)=  0.00000227 RMS(Int)=  0.00000089
 Iteration  3 RMS(Cart)=  0.00000000 RMS(Int)=  0.00000089
 ITry= 1 IFail=0 DXMaxC= 4.04D-03 DCOld= 1.00D+10 DXMaxT= 5.80D-01 DXLimC= 3.00D+00 Rises=F
 Variable       Old X    -DE/DX   Delta X   Delta X   Delta X     New X
                                 (Linear)    (Quad)   (Total)
    R1        2.78697   0.00096   0.00252   0.00134   0.00386   2.79083
    R2        2.74646  -0.00081   0.00010  -0.00183  -0.00174   2.74473
    R3        2.31888   0.00054  -0.00138   0.00142   0.00004   2.31892
    R4        2.61048  -0.00003  -0.00172   0.00061  -0.00111   2.60937
    R5        2.05205  -0.00009   0.00041  -0.00051  -0.00010   2.05195
    R6        2.33388   0.00143  -0.00097   0.00279   0.00182   2.33570
    R7        2.66314  -0.00084  -0.00017  -0.00201  -0.00218   2.66096
    R8        2.69142   0.00054   0.00151   0.00065   0.00215   2.69357
    R9        2.73314   0.00017  -0.00038   0.00070   0.00032   2.73346
   R10        2.05509  -0.00018   0.00029  -0.00067  -0.00038   2.05471
   R11        2.66051   0.00026   0.00078   0.00025   0.00103   2.66154
   R12        2.66519   0.00005   0.00039  -0.00005   0.00034   2.66553
   R13        2.61442  -0.00012  -0.00001  -0.00034  -0.00035   2.61407
   R14        2.04756   0.00001   0.00007  -0.00002   0.00005   2.04761
   R15        2.61425   0.00006   0.00015   0.00003   0.00018   2.61443
   R16        2.04502   0.00001   0.00002   0.00001   0.00003   2.04505
   R17        2.62912  -0.00000   0.00011  -0.00009   0.00002   2.62914
   R18        2.04736   0.00002   0.00018  -0.00005   0.00012   2.04748
   R19        2.63408  -0.00016   0.00037  -0.00058  -0.00021   2.63387
   R20        3.29930  -0.00022  -0.00019  -0.00059  -0.00078   3.29852
   R21        3.30057   0.00005   0.00053  -0.00006   0.00047   3.30104
    A1        1.80108   0.00045   0.00022   0.00165   0.00187   1.80296
    A2        2.18603  -0.00033  -0.00054  -0.00130  -0.00184   2.18419
    A3        2.29607  -0.00012   0.00031  -0.00034  -0.00003   2.29603
    A4        2.19814  -0.00020  -0.00010  -0.00070  -0.00080   2.19734
    A5        1.99720  -0.00012  -0.00024  -0.00109  -0.00133   1.99587
    A6        2.08785   0.00032   0.00034   0.00179   0.00213   2.08998
    A7        2.27745  -0.00071  -0.00062  -0.00253  -0.00315   2.27430
    A8        2.24015   0.00056   0.00079   0.00202   0.00282   2.24297
    A9        1.87724   0.00005   0.00017  -0.00003   0.00014   1.87738
   A10        2.20557   0.00000   0.00008   0.00013   0.00021   2.20579
   A11        2.20037  -0.00006  -0.00026  -0.00010  -0.00036   2.20002
   A12        2.17231  -0.00015  -0.00047  -0.00041  -0.00088   2.17142
   A13        2.03631   0.00014  -0.00008   0.00089   0.00080   2.03712
   A14        2.07456   0.00001   0.00055  -0.00048   0.00008   2.07464
   A15        2.09358   0.00009   0.00004   0.00030   0.00034   2.09392
   A16        2.15439   0.00006   0.00008   0.00022   0.00030   2.15469
   A17        2.03521  -0.00015  -0.00012  -0.00052  -0.00064   2.03457
   A18        2.12239   0.00002  -0.00010   0.00015   0.00005   2.12244
   A19        2.07734  -0.00003  -0.00038  -0.00003  -0.00041   2.07693
   A20        2.08346   0.00000   0.00047  -0.00012   0.00036   2.08381
   A21        2.12222   0.00004   0.00000   0.00026   0.00026   2.12247
   A22        2.09279   0.00000  -0.00032   0.00013  -0.00019   2.09260
   A23        2.06818  -0.00004   0.00032  -0.00039  -0.00007   2.06811
   A24        2.10955   0.00002   0.00014   0.00001   0.00015   2.10970
   A25        2.10194  -0.00005   0.00024  -0.00033  -0.00009   2.10185
   A26        2.07170   0.00003  -0.00039   0.00032  -0.00006   2.07164
   A27        2.06774  -0.00003  -0.00009  -0.00022  -0.00031   2.06743
   A28        2.08600   0.00004  -0.00035   0.00048   0.00013   2.08613
   A29        2.12945  -0.00001   0.00044  -0.00026   0.00018   2.12963
   A30        2.10926   0.00010   0.00016   0.00032   0.00049   2.10975
   A31        2.07118  -0.00002  -0.00040   0.00020  -0.00020   2.07098
   A32        2.10274  -0.00009   0.00023  -0.00052  -0.00029   2.10246
    D1        0.00082  -0.00004   0.00017  -0.00214  -0.00197  -0.00115
    D2       -3.14109  -0.00003   0.00022  -0.00195  -0.00173   3.14036
    D3        3.14106   0.00004  -0.00034   0.00240   0.00205  -3.14008
    D4       -0.00086   0.00005  -0.00029   0.00258   0.00229   0.00143
    D5       -0.00130   0.00004  -0.00021   0.00240   0.00219   0.00089
    D6       -3.14141  -0.00004   0.00034  -0.00254  -0.00220   3.13957
    D7       -0.00033   0.00001  -0.00001   0.00064   0.00063   0.00031
    D8        3.14078   0.00002  -0.00006   0.00084   0.00078   3.14157
    D9       -3.14158   0.00001  -0.00006   0.00044   0.00038  -3.14120
   D10       -0.00047   0.00001  -0.00011   0.00065   0.00053   0.00006
   D11        0.00125  -0.00002   0.00009  -0.00097  -0.00089   0.00037
   D12       -0.00040  -0.00002   0.00011  -0.00100  -0.00089  -0.00129
   D13       -3.14159  -0.00001  -0.00025  -0.00028  -0.00053   3.14107
   D14       -0.00001   0.00002  -0.00014   0.00106   0.00093   0.00092
   D15       -3.14111   0.00002  -0.00008   0.00086   0.00077  -3.14034
   D16        3.14118   0.00001   0.00021   0.00036   0.00057  -3.14144
   D17        0.00008   0.00001   0.00027   0.00015   0.00042   0.00049
   D18        0.00337  -0.00002  -0.00012  -0.00163  -0.00175   0.00162
   D19       -3.13803  -0.00002  -0.00027  -0.00156  -0.00184  -3.13987
   D20       -3.13774  -0.00001  -0.00053  -0.00080  -0.00133  -3.13907
   D21        0.00404  -0.00001  -0.00069  -0.00072  -0.00141   0.00262
   D22        3.14151   0.00000   0.00003   0.00005   0.00008   3.14159
   D23        0.00001   0.00000   0.00003   0.00002   0.00005   0.00006
   D24       -0.00026   0.00000   0.00017  -0.00002   0.00016  -0.00010
   D25        3.14143   0.00000   0.00018  -0.00005   0.00013   3.14156
   D26       -3.14135  -0.00000  -0.00005  -0.00010  -0.00015  -3.14150
   D27        0.00078  -0.00001  -0.00012  -0.00029  -0.00040   0.00038
   D28        0.00042  -0.00000  -0.00021  -0.00003  -0.00023   0.00019
   D29       -3.14063  -0.00001  -0.00027  -0.00022  -0.00048  -3.14112
   D30       -0.00009   0.00000  -0.00003   0.00005   0.00002  -0.00007
   D31       -3.14157   0.00000   0.00001   0.00001   0.00001  -3.14155
   D32        3.14141   0.00000  -0.00004   0.00009   0.00005   3.14146
   D33       -0.00007   0.00000   0.00000   0.00004   0.00004  -0.00003
   D34       -0.00024   0.00000   0.00010   0.00004   0.00013  -0.00011
   D35       -3.14151  -0.00000   0.00003  -0.00006  -0.00003  -3.14154
   D36        3.14082   0.00001   0.00016   0.00022   0.00038   3.14120
   D37       -0.00045   0.00000   0.00009   0.00013   0.00022  -0.00023
   D38       -0.00011   0.00000   0.00005   0.00000   0.00005  -0.00006
   D39        3.14154   0.00000   0.00002   0.00007   0.00009  -3.14156
   D40        3.14116   0.00000   0.00012   0.00009   0.00021   3.14137
   D41       -0.00037   0.00000   0.00008   0.00016   0.00025  -0.00012
   D42        0.00028  -0.00000  -0.00008  -0.00005  -0.00013   0.00015
   D43       -3.14143  -0.00000  -0.00012   0.00000  -0.00012  -3.14155
   D44       -3.14138  -0.00000  -0.00005  -0.00012  -0.00017  -3.14154
   D45        0.00010  -0.00000  -0.00009  -0.00007  -0.00016  -0.00006
         Item               Value     Threshold  Converged?
 Maximum Force            0.001435     0.000450     NO 
 RMS     Force            0.000259     0.000300     YES
 Maximum Displacement     0.004040     0.001800     NO 
 RMS     Displacement     0.001257     0.001200     NO 
 Predicted change in Energy=-9.505837D-06
 Lowest energy point so far.  Saving SCF results.
 GradGradGradGradGradGradGradGradGradGradGradGradGradGradGradGradGradGrad

 Leave Link  103 at Mon Apr  4 13:44:50 2022, MaxMem=  1879048192 cpu:               0.2 elap:               0.1
 (Enter /gpfs/software/gaussian16/sse4/tar/g16/l202.exe)
                          Input orientation:                          
 ---------------------------------------------------------------------
 Center     Atomic      Atomic             Coordinates (Angstroms)
 Number     Number       Type             X           Y           Z
 ---------------------------------------------------------------------
      1          6           0       -6.336145    2.103528   -0.089728
      2          6           0       -4.988761    2.708141   -0.081528
      3          6           0       -6.062469    0.677169   -0.075589
      4          6           0       -4.986201    0.069653   -0.059423
      5          6           0       -3.681073    0.598173   -0.049390
      6          6           0       -3.792266    2.019140   -0.063090
      7          1           0       -2.883980    2.616828   -0.059317
      8          8           0       -7.391299    2.729751   -0.107678
      9          1           0       -4.985116    3.793935   -0.091455
     10          6           0       -2.448829   -0.159130   -0.029800
     11          6           0       -2.488221   -1.566977   -0.020871
     12          6           0       -1.170221    0.436400   -0.018570
     13          6           0       -0.015577   -0.325515    0.000025
     14          6           0       -0.077339   -1.715398    0.008467
     15          6           0       -1.330932   -2.324516   -0.002170
     16         17           0       -1.469541   -4.065815    0.007750
     17         17           0        1.401682   -2.642071    0.032017
     18          1           0        0.956920    0.152091    0.008457
     19          1           0       -1.077273    1.514582   -0.024214
     20          1           0       -3.450177   -2.065630   -0.028953
 ---------------------------------------------------------------------
                    Distance matrix (angstroms):
                    1          2          3          4          5
     1  C    0.000000
     2  C    1.476844   0.000000
     3  C    1.452446   2.297331   0.000000
     4  C    2.441294   2.638582   1.235997   0.000000
     5  C    3.052397   2.482548   2.382850   1.408117   0.000000
     6  C    2.545418   1.380820   2.637207   2.286043   1.425377
     7  H    3.490250   2.106879   3.723618   3.302640   2.170350
     8  O    1.227121   2.402777   2.445386   3.586495   4.279346
     9  H    2.163968   1.085845   3.297752   3.724419   3.451839
    10  C    4.498270   3.830819   3.709432   2.547837   1.446484
    11  C    5.318258   4.953082   4.220715   2.986628   2.472162
    12  C    5.428734   4.443650   4.898501   3.833781   2.516247
    13  C    6.771845   5.826000   6.129926   4.986661   3.780410
    14  C    7.332564   6.610436   6.446179   5.223786   4.282856
    15  C    6.683368   6.222030   5.603834   4.369934   3.750668
    16  Cl   7.858380   7.634092   6.602865   5.428951   5.162066
    17  Cl   9.077968   8.335192   8.169607   6.940235   6.028284
    18  H    7.550268   6.472450   7.039502   5.944080   4.659754
    19  H    5.292153   4.089940   5.055302   4.167586   2.760473
    20  H    5.070936   5.015865   3.788033   2.630539   2.673870
                    6          7          8          9         10
     6  C    0.000000
     7  H    1.087304   0.000000
     8  O    3.668786   4.508993   0.000000
     9  H    2.138596   2.408607   2.631059   0.000000
    10  C    2.559451   2.810012   5.725356   4.697156   0.000000
    11  C    3.816091   4.202657   6.519937   5.914291   1.408427
    12  C    3.063033   2.773606   6.630929   5.082497   1.410540
    13  C    4.445759   4.109578   7.984204   6.455583   2.439117
    14  C    5.268072   5.162364   8.559606   7.378957   2.836794
    15  C    4.992918   5.179971   7.892072   7.127165   2.437080
    16  Cl   6.513582   6.831021   9.014447   8.610736   4.027730
    17  Cl   6.979472   6.784633  10.304974   9.067999   4.582058
    18  H    5.103505   4.564212   8.737882   6.969993   3.420153
    19  H    2.761753   2.116688   6.430438   4.524512   2.163910
    20  H    4.099212   4.716663   6.207602   6.057594   2.153472
                   11         12         13         14         15
    11  C    0.000000
    12  C    2.398051   0.000000
    13  C    2.766881   1.383496   0.000000
    14  C    2.415625   2.413578   1.391280   0.000000
    15  C    1.383306   2.765639   2.392942   1.393784   0.000000
    16  Cl   2.698652   4.512231   4.012969   2.731793   1.746835
    17  Cl   4.036083   4.011761   2.715894   1.745503   2.751215
    18  H    3.850331   2.146227   1.083480   2.134761   3.371641
    19  H    3.389216   1.082195   2.124556   3.381376   3.847532
    20  H    1.083550   3.385035   3.850366   3.391180   2.135168
                   16         17         18         19         20
    16  Cl   0.000000
    17  Cl   3.204927   0.000000
    18  H    4.866051   2.829436   0.000000
    19  H    5.594258   4.840056   2.448548   0.000000
    20  H    2.815139   4.886362   4.933780   4.295185   0.000000
 Stoichiometry    C12H5Cl2O(1-)
 Framework group  C1[X(C12H5Cl2O)]
 Deg. of freedom    54
 Full point group                 C1      NOp   1
 RotChk:  IX=2 Diff= 1.63D-04
 Largest Abelian subgroup         C1      NOp   1
 Largest concise Abelian subgroup C1      NOp   1
                         Standard orientation:                         
 ---------------------------------------------------------------------
 Center     Atomic      Atomic             Coordinates (Angstroms)
 Number     Number       Type             X           Y           Z
 ---------------------------------------------------------------------
      1          6           0        4.691524    0.317042    0.001177
      2          6           0        4.023092   -0.999870   -0.001886
      3          6           0        3.582365    1.254787    0.002096
      4          6           0        2.363245    1.051230    0.001570
      5          6           0        1.679857   -0.179937    0.000290
      6          6           0        2.659224   -1.215569   -0.002101
      7          1           0        2.328082   -2.251217   -0.004579
      8          8           0        5.905995    0.492783   -0.000192
      9          1           0        4.702510   -1.846891   -0.004193
     10          6           0        0.245255   -0.364958    0.000333
     11          6           0       -0.608664    0.755081   -0.000218
     12          6           0       -0.375423   -1.631600    0.001028
     13          6           0       -1.752542   -1.764279    0.000939
     14          6           0       -2.577766   -0.644160    0.000285
     15          6           0       -1.985094    0.617336   -0.000202
     16         17           0       -2.971324    2.059134   -0.000972
     17         17           0       -4.310796   -0.852458    0.000249
     18          1           0       -2.209135   -2.746853    0.001532
     19          1           0        0.229686   -2.528812    0.001921
     20          1           0       -0.173498    1.747407   -0.000732
 ---------------------------------------------------------------------
 Rotational constants (GHZ):           1.4290001           0.2007489           0.1760211
 Leave Link  202 at Mon Apr  4 13:44:50 2022, MaxMem=  1879048192 cpu:               0.1 elap:               0.0
 (Enter /gpfs/software/gaussian16/sse4/tar/g16/l301.exe)
 Standard basis: 6-311+G(d,p) (5D, 7F)
 Ernie: Thresh=  0.10000D-02 Tol=  0.10000D-05 Strict=F.
 There are   391 symmetry adapted cartesian basis functions of A   symmetry.
 There are   376 symmetry adapted basis functions of A   symmetry.
   376 basis functions,   614 primitive gaussians,   391 cartesian basis functions
    60 alpha electrons       60 beta electrons
       nuclear repulsion energy      1016.4480567400 Hartrees.
 IExCor= 4336 DFT=T Ex+Corr=M062X ExCW=0 ScaHFX=  0.540000
 ScaDFX=  1.000000  1.000000  1.000000  1.000000 ScalE2=  1.000000  1.000000
 IRadAn=      5 IRanWt=     -1 IRanGd=            0 ICorTp=0 IEmpDi=  4
 NAtoms=   20 NActive=   20 NUniq=   20 SFac= 1.00D+00 NAtFMM=   60 NAOKFM=F Big=F
 Integral buffers will be    131072 words long.
 Raffenetti 2 integral format.
 Two-electron integral symmetry is turned on.
 Leave Link  301 at Mon Apr  4 13:44:50 2022, MaxMem=  1879048192 cpu:               0.5 elap:               0.1
 (Enter /gpfs/software/gaussian16/sse4/tar/g16/l302.exe)
 NPDir=0 NMtPBC=     1 NCelOv=     1 NCel=       1 NClECP=     1 NCelD=      1
         NCelK=      1 NCelE2=     1 NClLst=     1 CellRange=     0.0.
 One-electron integrals computed using PRISM.
 One-electron integral symmetry used in STVInt
 NBasis=   376 RedAO= T EigKep=  1.89D-06  NBF=   376
 NBsUse=   371 1.00D-06 EigRej=  9.44D-07 NBFU=   371
 Precomputing XC quadrature grid using
 IXCGrd= 4 IRadAn=           5 IRanWt=          -1 IRanGd=           0 AccXCQ= 0.00D+00.
 Generated NRdTot=       0 NPtTot=           0 NUsed=           0 NTot=          32
 NSgBfM=   384   384   384   384   384 MxSgAt=    20 MxSgA2=    20.
 Leave Link  302 at Mon Apr  4 13:44:50 2022, MaxMem=  1879048192 cpu:               2.9 elap:               0.4
 (Enter /gpfs/software/gaussian16/sse4/tar/g16/l303.exe)
 DipDrv:  MaxL=1.
 Leave Link  303 at Mon Apr  4 13:44:50 2022, MaxMem=  1879048192 cpu:               0.3 elap:               0.1
 (Enter /gpfs/software/gaussian16/sse4/tar/g16/l401.exe)
 Initial guess from the checkpoint file:  "checkpoint.chk"
 B after Tr=     0.000000    0.000000    0.000000
         Rot=    1.000000    0.000000    0.000000   -0.000003 Ang=   0.00 deg.
 Guess basis will be translated and rotated to current coordinates.
 JPrj=2 DoOrth=T DoCkMO=T.
 Leave Link  401 at Mon Apr  4 13:44:51 2022, MaxMem=  1879048192 cpu:               2.2 elap:               0.3
 (Enter /gpfs/software/gaussian16/sse4/tar/g16/l502.exe)
 Integral symmetry usage will be decided dynamically.
 Closed shell SCF:
 Using DIIS extrapolation, IDIIS=  1040.
 NGot=  1879048192 LenX=  1878736095 LenY=  1878582773
 Requested convergence on RMS density matrix=1.00D-08 within 128 cycles.
 Requested convergence on MAX density matrix=1.00D-06.
 Requested convergence on             energy=1.00D-06.
 No special actions if energy rises.
 Fock matrices will be formed incrementally for  20 cycles.

 Cycle   1  Pass 1  IDiag  1:
 FoFJK:  IHMeth= 1 ICntrl=       0 DoSepK=F KAlg= 0 I1Cent=           0 FoldK=F
 IRaf= 830000000 NMat=       1 IRICut=       1 DoRegI=T DoRafI=F ISym2E= 0 IDoP0=0 IntGTp=1.
 FoFCou: FMM=F IPFlag=           0 FMFlag=      100000 FMFlg1=           0
         NFxFlg=           0 DoJE=F BraDBF=F KetDBF=F FulRan=T
         wScrn=  0.000000 ICntrl=         0 IOpCl=  0 I1Cent=           0 NGrid=           0
         NMat0=    1 NMatS0=      1 NMatT0=    0 NMatD0=    1 NMtDS0=    0 NMtDT0=    0
 Symmetry not used in FoFCou.
 E= -1455.78517315564    
 DIIS: error= 1.11D-04 at cycle   1 NSaved=   1.
 NSaved= 1 IEnMin= 1 EnMin= -1455.78517315564     IErMin= 1 ErrMin= 1.11D-04
 ErrMax= 1.11D-04  0.00D+00 EMaxC= 1.00D-01 BMatC= 1.04D-05 BMatP= 1.04D-05
 IDIUse=3 WtCom= 9.99D-01 WtEn= 1.11D-03
 Coeff-Com:  0.100D+01
 Coeff-En:   0.100D+01
 Coeff:      0.100D+01
 Gap=     0.382 Goal=   None    Shift=    0.000
 RMSDP=2.79D-04 MaxDP=2.40D-02              OVMax= 1.24D-03

 Cycle   2  Pass 1  IDiag  1:
 RMSU=  2.79D-04    CP:  1.00D+00
 E= -1455.78519065446     Delta-E=       -0.000017498824 Rises=F Damp=F
 DIIS: error= 3.64D-05 at cycle   2 NSaved=   2.
 NSaved= 2 IEnMin= 2 EnMin= -1455.78519065446     IErMin= 2 ErrMin= 3.64D-05
 ErrMax= 3.64D-05  0.00D+00 EMaxC= 1.00D-01 BMatC= 6.88D-07 BMatP= 1.04D-05
 IDIUse=1 WtCom= 1.00D+00 WtEn= 0.00D+00
 Coeff-Com: -0.290D-01 0.103D+01
 Coeff:     -0.290D-01 0.103D+01
 Gap=     0.187 Goal=   None    Shift=    0.000
 RMSDP=2.60D-05 MaxDP=1.26D-03 DE=-1.75D-05 OVMax= 3.99D-04

 Cycle   3  Pass 1  IDiag  1:
 RMSU=  2.26D-05    CP:  1.00D+00  1.04D+00
 E= -1455.78519123555     Delta-E=       -0.000000581093 Rises=F Damp=F
 DIIS: error= 4.08D-05 at cycle   3 NSaved=   3.
 NSaved= 3 IEnMin= 3 EnMin= -1455.78519123555     IErMin= 2 ErrMin= 3.64D-05
 ErrMax= 4.08D-05  0.00D+00 EMaxC= 1.00D-01 BMatC= 5.87D-07 BMatP= 6.88D-07
 IDIUse=1 WtCom= 1.00D+00 WtEn= 0.00D+00
 Coeff-Com: -0.588D-01 0.520D+00 0.539D+00
 Coeff:     -0.588D-01 0.520D+00 0.539D+00
 Gap=     0.187 Goal=   None    Shift=    0.000
 RMSDP=1.58D-05 MaxDP=1.23D-03 DE=-5.81D-07 OVMax= 3.71D-04

 Cycle   4  Pass 1  IDiag  1:
 RMSU=  9.94D-06    CP:  1.00D+00  1.06D+00  8.64D-01
 E= -1455.78519181953     Delta-E=       -0.000000583978 Rises=F Damp=F
 DIIS: error= 1.36D-05 at cycle   4 NSaved=   4.
 NSaved= 4 IEnMin= 4 EnMin= -1455.78519181953     IErMin= 4 ErrMin= 1.36D-05
 ErrMax= 1.36D-05  0.00D+00 EMaxC= 1.00D-01 BMatC= 5.97D-08 BMatP= 5.87D-07
 IDIUse=1 WtCom= 1.00D+00 WtEn= 0.00D+00
 Coeff-Com: -0.164D-01 0.429D-01 0.243D+00 0.730D+00
 Coeff:     -0.164D-01 0.429D-01 0.243D+00 0.730D+00
 Gap=     0.187 Goal=   None    Shift=    0.000
 RMSDP=6.24D-06 MaxDP=3.62D-04 DE=-5.84D-07 OVMax= 8.62D-05

 Cycle   5  Pass 1  IDiag  1:
 RMSU=  3.51D-06    CP:  1.00D+00  1.05D+00  1.01D+00  9.37D-01
 E= -1455.78519187618     Delta-E=       -0.000000056646 Rises=F Damp=F
 DIIS: error= 1.28D-05 at cycle   5 NSaved=   5.
 NSaved= 5 IEnMin= 5 EnMin= -1455.78519187618     IErMin= 5 ErrMin= 1.28D-05
 ErrMax= 1.28D-05  0.00D+00 EMaxC= 1.00D-01 BMatC= 1.26D-08 BMatP= 5.97D-08
 IDIUse=1 WtCom= 1.00D+00 WtEn= 0.00D+00
 Coeff-Com: -0.709D-03-0.527D-01 0.802D-01 0.406D+00 0.567D+00
 Coeff:     -0.709D-03-0.527D-01 0.802D-01 0.406D+00 0.567D+00
 Gap=     0.187 Goal=   None    Shift=    0.000
 RMSDP=1.38D-06 MaxDP=7.43D-05 DE=-5.66D-08 OVMax= 6.29D-05

 Cycle   6  Pass 1  IDiag  1:
 RMSU=  1.13D-06    CP:  1.00D+00  1.05D+00  1.03D+00  9.32D-01  8.61D-01
 E= -1455.78519188996     Delta-E=       -0.000000013782 Rises=F Damp=F
 DIIS: error= 7.00D-06 at cycle   6 NSaved=   6.
 NSaved= 6 IEnMin= 6 EnMin= -1455.78519188996     IErMin= 6 ErrMin= 7.00D-06
 ErrMax= 7.00D-06  0.00D+00 EMaxC= 1.00D-01 BMatC= 2.62D-09 BMatP= 1.26D-08
 IDIUse=1 WtCom= 1.00D+00 WtEn= 0.00D+00
 Coeff-Com:  0.291D-02-0.424D-01 0.260D-02 0.619D-01 0.327D+00 0.648D+00
 Coeff:      0.291D-02-0.424D-01 0.260D-02 0.619D-01 0.327D+00 0.648D+00
 Gap=     0.187 Goal=   None    Shift=    0.000
 RMSDP=1.40D-06 MaxDP=1.35D-04 DE=-1.38D-08 OVMax= 3.72D-05

 Cycle   7  Pass 1  IDiag  1:
 RMSU=  1.05D-06    CP:  1.00D+00  1.05D+00  1.05D+00  9.59D-01  8.75D-01
                    CP:  8.82D-01
 E= -1455.78519189315     Delta-E=       -0.000000003187 Rises=F Damp=F
 DIIS: error= 1.63D-06 at cycle   7 NSaved=   7.
 NSaved= 7 IEnMin= 7 EnMin= -1455.78519189315     IErMin= 7 ErrMin= 1.63D-06
 ErrMax= 1.63D-06  0.00D+00 EMaxC= 1.00D-01 BMatC= 5.33D-10 BMatP= 2.62D-09
 IDIUse=1 WtCom= 1.00D+00 WtEn= 0.00D+00
 Coeff-Com:  0.190D-02-0.161D-01-0.874D-02-0.409D-01 0.921D-01 0.381D+00
 Coeff-Com:  0.591D+00
 Coeff:      0.190D-02-0.161D-01-0.874D-02-0.409D-01 0.921D-01 0.381D+00
 Coeff:      0.591D+00
 Gap=     0.187 Goal=   None    Shift=    0.000
 RMSDP=5.43D-07 MaxDP=2.97D-05 DE=-3.19D-09 OVMax= 1.21D-05

 Cycle   8  Pass 1  IDiag  1:
 RMSU=  2.49D-07    CP:  1.00D+00  1.05D+00  1.06D+00  9.47D-01  9.26D-01
                    CP:  9.59D-01  9.29D-01
 E= -1455.78519189381     Delta-E=       -0.000000000663 Rises=F Damp=F
 DIIS: error= 4.81D-07 at cycle   8 NSaved=   8.
 NSaved= 8 IEnMin= 8 EnMin= -1455.78519189381     IErMin= 8 ErrMin= 4.81D-07
 ErrMax= 4.81D-07  0.00D+00 EMaxC= 1.00D-01 BMatC= 7.49D-11 BMatP= 5.33D-10
 IDIUse=1 WtCom= 1.00D+00 WtEn= 0.00D+00
 Coeff-Com:  0.357D-03 0.901D-03-0.391D-02-0.403D-01-0.246D-01 0.575D-01
 Coeff-Com:  0.294D+00 0.716D+00
 Coeff:      0.357D-03 0.901D-03-0.391D-02-0.403D-01-0.246D-01 0.575D-01
 Coeff:      0.294D+00 0.716D+00
 Gap=     0.187 Goal=   None    Shift=    0.000
 RMSDP=2.32D-07 MaxDP=1.41D-05 DE=-6.63D-10 OVMax= 5.79D-06

 Cycle   9  Pass 1  IDiag  1:
 RMSU=  1.00D-07    CP:  1.00D+00  1.05D+00  1.06D+00  9.45D-01  9.66D-01
                    CP:  9.75D-01  1.00D+00  9.92D-01
 E= -1455.78519189389     Delta-E=       -0.000000000075 Rises=F Damp=F
 DIIS: error= 1.31D-07 at cycle   9 NSaved=   9.
 NSaved= 9 IEnMin= 9 EnMin= -1455.78519189389     IErMin= 9 ErrMin= 1.31D-07
 ErrMax= 1.31D-07  0.00D+00 EMaxC= 1.00D-01 BMatC= 7.50D-12 BMatP= 7.49D-11
 IDIUse=1 WtCom= 1.00D+00 WtEn= 0.00D+00
 Coeff-Com: -0.171D-03 0.315D-02 0.585D-03-0.101D-01-0.249D-01-0.357D-01
 Coeff-Com:  0.294D-01 0.308D+00 0.729D+00
 Coeff:     -0.171D-03 0.315D-02 0.585D-03-0.101D-01-0.249D-01-0.357D-01
 Coeff:      0.294D-01 0.308D+00 0.729D+00
 Gap=     0.187 Goal=   None    Shift=    0.000
 RMSDP=9.28D-08 MaxDP=5.16D-06 DE=-7.55D-11 OVMax= 2.10D-06

 Cycle  10  Pass 1  IDiag  1:
 RMSU=  6.42D-08    CP:  1.00D+00  1.05D+00  1.06D+00  9.45D-01  9.62D-01
                    CP:  9.85D-01  1.04D+00  1.10D+00  9.97D-01
 E= -1455.78519189394     Delta-E=       -0.000000000050 Rises=F Damp=F
 DIIS: error= 4.15D-08 at cycle  10 NSaved=  10.
 NSaved=10 IEnMin=10 EnMin= -1455.78519189394     IErMin=10 ErrMin= 4.15D-08
 ErrMax= 4.15D-08  0.00D+00 EMaxC= 1.00D-01 BMatC= 6.19D-13 BMatP= 7.50D-12
 IDIUse=1 WtCom= 1.00D+00 WtEn= 0.00D+00
 Coeff-Com: -0.900D-04 0.101D-02 0.632D-03 0.267D-04-0.648D-02-0.164D-01
 Coeff-Com: -0.173D-01 0.472D-01 0.243D+00 0.748D+00
 Coeff:     -0.900D-04 0.101D-02 0.632D-03 0.267D-04-0.648D-02-0.164D-01
 Coeff:     -0.173D-01 0.472D-01 0.243D+00 0.748D+00
 Gap=     0.187 Goal=   None    Shift=    0.000
 RMSDP=2.56D-08 MaxDP=1.51D-06 DE=-5.00D-11 OVMax= 5.48D-07

 Cycle  11  Pass 1  IDiag  1:
 RMSU=  1.38D-08    CP:  1.00D+00  1.05D+00  1.06D+00  9.44D-01  9.62D-01
                    CP:  9.83D-01  1.03D+00  1.14D+00  1.05D+00  9.87D-01
 E= -1455.78519189390     Delta-E=        0.000000000038 Rises=F Damp=F
 DIIS: error= 2.90D-08 at cycle  11 NSaved=  11.
 NSaved=11 IEnMin=10 EnMin= -1455.78519189394     IErMin=11 ErrMin= 2.90D-08
 ErrMax= 2.90D-08  0.00D+00 EMaxC= 1.00D-01 BMatC= 1.64D-13 BMatP= 6.19D-13
 IDIUse=1 WtCom= 1.00D+00 WtEn= 0.00D+00
 Coeff-Com: -0.657D-05-0.194D-03 0.152D-03 0.196D-02 0.199D-02-0.130D-03
 Coeff-Com: -0.154D-01-0.404D-01-0.476D-01 0.335D+00 0.765D+00
 Coeff:     -0.657D-05-0.194D-03 0.152D-03 0.196D-02 0.199D-02-0.130D-03
 Coeff:     -0.154D-01-0.404D-01-0.476D-01 0.335D+00 0.765D+00
 Gap=     0.187 Goal=   None    Shift=    0.000
 RMSDP=2.68D-08 MaxDP=2.55D-06 DE= 3.82D-11 OVMax= 4.47D-07

 Cycle  12  Pass 1  IDiag  1:
 RMSU=  7.29D-09    CP:  1.00D+00  1.05D+00  1.06D+00  9.45D-01  9.62D-01
                    CP:  9.81D-01  1.03D+00  1.15D+00  1.08D+00  1.15D+00
                    CP:  8.97D-01
 E= -1455.78519189396     Delta-E=       -0.000000000061 Rises=F Damp=F
 DIIS: error= 1.10D-08 at cycle  12 NSaved=  12.
 NSaved=12 IEnMin=12 EnMin= -1455.78519189396     IErMin=12 ErrMin= 1.10D-08
 ErrMax= 1.10D-08  0.00D+00 EMaxC= 1.00D-01 BMatC= 2.97D-14 BMatP= 1.64D-13
 IDIUse=1 WtCom= 1.00D+00 WtEn= 0.00D+00
 Coeff-Com:  0.115D-04-0.259D-03-0.136D-04 0.952D-03 0.205D-02 0.269D-02
 Coeff-Com: -0.486D-02-0.253D-01-0.601D-01 0.436D-01 0.366D+00 0.676D+00
 Coeff:      0.115D-04-0.259D-03-0.136D-04 0.952D-03 0.205D-02 0.269D-02
 Coeff:     -0.486D-02-0.253D-01-0.601D-01 0.436D-01 0.366D+00 0.676D+00
 Gap=     0.187 Goal=   None    Shift=    0.000
 RMSDP=8.66D-09 MaxDP=7.49D-07 DE=-6.09D-11 OVMax= 1.23D-07

 SCF Done:  E(RM062X) =  -1455.78519189     A.U. after   12 cycles
            NFock= 12  Conv=0.87D-08     -V/T= 2.0027
 KE= 1.451820366462D+03 PE=-5.482015030652D+03 EE= 1.557961415556D+03
 Leave Link  502 at Mon Apr  4 13:47:15 2022, MaxMem=  1879048192 cpu:            1011.8 elap:             144.7
 (Enter /gpfs/software/gaussian16/sse4/tar/g16/l701.exe)
 ... and contract with generalized density number  0.
 Compute integral first derivatives.
 Leave Link  701 at Mon Apr  4 13:47:16 2022, MaxMem=  1879048192 cpu:               1.5 elap:               0.3
 (Enter /gpfs/software/gaussian16/sse4/tar/g16/l702.exe)
 L702 exits ... SP integral derivatives will be done elsewhere.
 Leave Link  702 at Mon Apr  4 13:47:16 2022, MaxMem=  1879048192 cpu:               0.2 elap:               0.0
 (Enter /gpfs/software/gaussian16/sse4/tar/g16/l703.exe)
 Integral derivatives from FoFJK, PRISM(SPDF).
 Compute integral first derivatives, UseDBF=F ICtDFT=           0.
 Calling FoFJK, ICntrl=      2127 FMM=F ISym2X=0 I1Cent= 0 IOpClX= 0 NMat=1 NMatS=1 NMatT=0.
 FoFJK:  IHMeth= 1 ICntrl=    2127 DoSepK=F KAlg= 0 I1Cent=           0 FoldK=F
 IRaf=         0 NMat=       1 IRICut=       1 DoRegI=T DoRafI=F ISym2E= 0 IDoP0=0 IntGTp=1.
 FoFCou: FMM=F IPFlag=           0 FMFlag=      100000 FMFlg1=         800
         NFxFlg=           0 DoJE=F BraDBF=F KetDBF=F FulRan=T
         wScrn=  0.000000 ICntrl=      2127 IOpCl=  0 I1Cent=           0 NGrid=           0
         NMat0=    1 NMatS0=      1 NMatT0=    0 NMatD0=    1 NMtDS0=    0 NMtDT0=    0
 Symmetry not used in FoFCou.
 Leave Link  703 at Mon Apr  4 13:47:45 2022, MaxMem=  1879048192 cpu:             202.2 elap:              28.9
 (Enter /gpfs/software/gaussian16/sse4/tar/g16/l716.exe)
 Dipole        =-4.52726615D+00-1.30376782D+00-7.59081794D-04
 ***** Axes restored to original set *****
 -------------------------------------------------------------------
 Center     Atomic                   Forces (Hartrees/Bohr)
 Number     Number              X              Y              Z
 -------------------------------------------------------------------
      1        6           0.000639799   -0.000829980   -0.000349387
      2        6           0.000018300    0.000323394    0.000070106
      3        6          -0.000389939    0.000038681    0.000064073
      4        6           0.000466191    0.000754253    0.000088500
      5        6          -0.000218928   -0.000554028   -0.000072512
      6        6          -0.000027091    0.000044910    0.000043136
      7        1          -0.000018859   -0.000105695    0.000006584
      8        8          -0.000358016    0.000309648    0.000145485
      9        1          -0.000098539   -0.000094571    0.000011905
     10        6           0.000071702    0.000014702   -0.000013412
     11        6           0.000022269    0.000112863    0.000005070
     12        6          -0.000106030   -0.000066168    0.000004254
     13        6           0.000007753   -0.000018484    0.000000404
     14        6           0.000059563   -0.000034342    0.000002259
     15        6          -0.000042125    0.000047029   -0.000005385
     16       17           0.000017980    0.000013926    0.000000315
     17       17          -0.000049287    0.000021545    0.000000248
     18        1          -0.000041963    0.000031782   -0.000002198
     19        1           0.000028385    0.000011238   -0.000001881
     20        1           0.000018834   -0.000020706    0.000002437
 -------------------------------------------------------------------
 Cartesian Forces:  Max     0.000829980 RMS     0.000222623
 Leave Link  716 at Mon Apr  4 13:47:45 2022, MaxMem=  1879048192 cpu:               0.2 elap:               0.0
 (Enter /gpfs/software/gaussian16/sse4/tar/g16/l103.exe)

 GradGradGradGradGradGradGradGradGradGradGradGradGradGradGradGradGradGrad
 Berny optimization.
 Using GEDIIS/GDIIS optimizer.
 FormGI is forming the generalized inverse of G from B-inverse, IUseBI=4.
 GSVD:  received Info=                   1 from GESDD.
 Internal  Forces:  Max     0.000468949 RMS     0.000110881
 Search for a local minimum.
 Step number   6 out of a maximum of  108
 All quantities printed in internal units (Hartrees-Bohrs-Radians)
 RMS Force = .11088D-03 SwitMx=.10000D-02 MixMth= 2
 Mixed Optimization -- En-DIIS/RFO-DIIS
 Swapping is turned off.
 Update second derivatives using D2CorX and points    1    2    3    4    5
                                                      6
 DE= -1.15D-05 DEPred=-9.51D-06 R= 1.21D+00
 TightC=F SS=  1.41D+00  RLast= 1.06D-02 DXNew= 9.7496D-01 3.1703D-02
 Trust test= 1.21D+00 RLast= 1.06D-02 DXMaxT set to 5.80D-01
 ITU=  1  1  1  1  1  0
     Eigenvalues ---    0.00919   0.01567   0.01630   0.01970   0.01998
     Eigenvalues ---    0.02003   0.02020   0.02027   0.02036   0.02066
     Eigenvalues ---    0.02082   0.02105   0.02107   0.02126   0.02147
     Eigenvalues ---    0.02173   0.02421   0.11516   0.15933   0.16000
     Eigenvalues ---    0.16002   0.16112   0.17534   0.21282   0.22380
     Eigenvalues ---    0.22499   0.23500   0.24671   0.24994   0.25002
     Eigenvalues ---    0.25007   0.25163   0.25391   0.32186   0.32647
     Eigenvalues ---    0.32910   0.34872   0.34938   0.35172   0.35195
     Eigenvalues ---    0.35678   0.36860   0.41042   0.41835   0.42601
     Eigenvalues ---    0.43245   0.44364   0.44698   0.45660   0.45982
     Eigenvalues ---    0.46535   0.48833   0.75210   0.82378
 En-DIIS/RFO-DIIS/Sim-DIIS IScMMF=       -3 using points:     6    5    4
 RFO step:  Lambda=-9.06261964D-06.
 NNeg= 0 NGDIIS= 3 SimSw=  2.50D-01 Rises=F DC= -1.15D-05 SmlDif=  1.00D-05
 NRisDI= 0 DoIntr=F SqrtH=F CThrHd= 10.0 CDAdj=  3.0
 RMS Error=  0.1484265056D-02 NUsed= 3 OKEnD=T EnDIS=F
 InvSVX:  RCond= 1.43D-05 Info=           0 Equed=N FErr=  1.49D-14 BErr=  5.78D-17
 DidBck=T Rises=F RFO-DIIS coefs:    0.75968    0.66064   -0.42032
 Iteration  1 RMS(Cart)=  0.00087141 RMS(Int)=  0.00000119
 Iteration  2 RMS(Cart)=  0.00000113 RMS(Int)=  0.00000056
 Iteration  3 RMS(Cart)=  0.00000000 RMS(Int)=  0.00000056
 ITry= 1 IFail=0 DXMaxC= 3.37D-03 DCOld= 1.00D+10 DXMaxT= 5.80D-01 DXLimC= 3.00D+00 Rises=F
 Variable       Old X    -DE/DX   Delta X   Delta X   Delta X     New X
                                 (Linear)    (Quad)   (Total)
    R1        2.79083   0.00003   0.00345  -0.00191   0.00154   2.79237
    R2        2.74473  -0.00039   0.00058  -0.00173  -0.00115   2.74358
    R3        2.31892   0.00046  -0.00240   0.00265   0.00025   2.31917
    R4        2.60937   0.00006  -0.00272   0.00224  -0.00048   2.60890
    R5        2.05195  -0.00009   0.00074  -0.00086  -0.00012   2.05183
    R6        2.33570  -0.00003  -0.00212   0.00269   0.00057   2.33627
    R7        2.66096  -0.00047   0.00023  -0.00160  -0.00137   2.65958
    R8        2.69357   0.00002   0.00210  -0.00119   0.00092   2.69449
    R9        2.73346  -0.00007  -0.00073   0.00069  -0.00004   2.73342
   R10        2.05471  -0.00007   0.00059  -0.00079  -0.00020   2.05451
   R11        2.66154  -0.00011   0.00111  -0.00083   0.00028   2.66183
   R12        2.66553  -0.00010   0.00060  -0.00059   0.00001   2.66555
   R13        2.61407  -0.00005   0.00006  -0.00020  -0.00014   2.61393
   R14        2.04761  -0.00000   0.00012  -0.00009   0.00003   2.04764
   R15        2.61443  -0.00003   0.00022  -0.00015   0.00007   2.61450
   R16        2.04505   0.00001   0.00003   0.00001   0.00004   2.04509
   R17        2.62914  -0.00002   0.00018  -0.00018   0.00001   2.62914
   R18        2.04748  -0.00003   0.00028  -0.00025   0.00003   2.04751
   R19        2.63387  -0.00003   0.00070  -0.00073  -0.00003   2.63384
   R20        3.29852  -0.00005  -0.00014  -0.00026  -0.00040   3.29812
   R21        3.30104  -0.00001   0.00081  -0.00063   0.00018   3.30122
    A1        1.80296   0.00017  -0.00007   0.00129   0.00122   1.80418
    A2        2.18419  -0.00019  -0.00049  -0.00070  -0.00119   2.18300
    A3        2.29603   0.00002   0.00055  -0.00058  -0.00003   2.29600
    A4        2.19734  -0.00012   0.00002  -0.00055  -0.00053   2.19680
    A5        1.99587  -0.00004  -0.00009  -0.00056  -0.00065   1.99522
    A6        2.08998   0.00016   0.00007   0.00111   0.00119   2.09116
    A7        2.27430  -0.00032  -0.00032  -0.00174  -0.00206   2.27224
    A8        2.24297   0.00047   0.00070   0.00129   0.00199   2.24497
    A9        1.87738  -0.00016   0.00027  -0.00048  -0.00021   1.87717
   A10        2.20579   0.00016   0.00009   0.00030   0.00039   2.20618
   A11        2.20002   0.00000  -0.00036   0.00018  -0.00018   2.19984
   A12        2.17142  -0.00004  -0.00061   0.00019  -0.00041   2.17101
   A13        2.03712   0.00010  -0.00034   0.00090   0.00056   2.03768
   A14        2.07464  -0.00006   0.00094  -0.00109  -0.00015   2.07449
   A15        2.09392  -0.00000  -0.00002   0.00014   0.00012   2.09405
   A16        2.15469  -0.00000   0.00007   0.00002   0.00009   2.15478
   A17        2.03457   0.00001  -0.00005  -0.00016  -0.00021   2.03436
   A18        2.12244   0.00000  -0.00018   0.00018   0.00001   2.12245
   A19        2.07693   0.00002  -0.00056   0.00048  -0.00008   2.07685
   A20        2.08381  -0.00003   0.00074  -0.00067   0.00007   2.08389
   A21        2.12247   0.00002  -0.00006   0.00018   0.00012   2.12259
   A22        2.09260   0.00002  -0.00051   0.00051   0.00000   2.09260
   A23        2.06811  -0.00004   0.00057  -0.00069  -0.00012   2.06799
   A24        2.10970  -0.00000   0.00021  -0.00015   0.00006   2.10976
   A25        2.10185  -0.00004   0.00044  -0.00061  -0.00017   2.10168
   A26        2.07164   0.00005  -0.00065   0.00077   0.00011   2.07175
   A27        2.06743  -0.00004  -0.00009  -0.00010  -0.00019   2.06724
   A28        2.08613   0.00005  -0.00064   0.00070   0.00006   2.08619
   A29        2.12963  -0.00000   0.00073  -0.00060   0.00012   2.12975
   A30        2.10975   0.00002   0.00017   0.00005   0.00021   2.10996
   A31        2.07098   0.00001  -0.00064   0.00052  -0.00012   2.07086
   A32        2.10246  -0.00003   0.00048  -0.00057  -0.00009   2.10236
    D1       -0.00115   0.00008   0.00076   0.00115   0.00191   0.00076
    D2        3.14036   0.00007   0.00079   0.00107   0.00186  -3.14097
    D3       -3.14008  -0.00009  -0.00109  -0.00107  -0.00215   3.14096
    D4        0.00143  -0.00009  -0.00106  -0.00114  -0.00220  -0.00077
    D5        0.00089  -0.00008  -0.00090  -0.00104  -0.00194  -0.00105
    D6        3.13957   0.00010   0.00112   0.00138   0.00250  -3.14111
    D7        0.00031  -0.00002  -0.00016  -0.00034  -0.00050  -0.00020
    D8        3.14157  -0.00003  -0.00029  -0.00026  -0.00054   3.14102
    D9       -3.14120  -0.00002  -0.00019  -0.00026  -0.00045   3.14154
   D10        0.00006  -0.00002  -0.00032  -0.00017  -0.00049  -0.00043
   D11        0.00037   0.00002   0.00036  -0.00001   0.00036   0.00072
   D12       -0.00129   0.00005   0.00040   0.00096   0.00136   0.00007
   D13        3.14107   0.00002  -0.00030   0.00055   0.00025   3.14132
   D14        0.00092  -0.00004  -0.00046  -0.00075  -0.00121  -0.00029
   D15       -3.14034  -0.00004  -0.00033  -0.00084  -0.00117  -3.14150
   D16       -3.14144  -0.00002   0.00024  -0.00034  -0.00010  -3.14154
   D17        0.00049  -0.00001   0.00036  -0.00043  -0.00006   0.00043
   D18        0.00162   0.00001   0.00021  -0.00034  -0.00013   0.00149
   D19       -3.13987   0.00001  -0.00004  -0.00006  -0.00010  -3.13997
   D20       -3.13907  -0.00002  -0.00061  -0.00083  -0.00143  -3.14050
   D21        0.00262  -0.00002  -0.00086  -0.00054  -0.00140   0.00122
   D22        3.14159   0.00000   0.00003   0.00002   0.00005  -3.14155
   D23        0.00006   0.00000   0.00004  -0.00001   0.00004   0.00010
   D24       -0.00010  -0.00000   0.00026  -0.00024   0.00002  -0.00008
   D25        3.14156  -0.00000   0.00028  -0.00027   0.00001   3.14157
   D26       -3.14150  -0.00000  -0.00006  -0.00003  -0.00009   3.14159
   D27        0.00038  -0.00000  -0.00010  -0.00012  -0.00022   0.00016
   D28        0.00019   0.00000  -0.00030   0.00024  -0.00006   0.00013
   D29       -3.14112  -0.00000  -0.00035   0.00016  -0.00019  -3.14131
   D30       -0.00007   0.00000  -0.00006   0.00011   0.00005  -0.00002
   D31       -3.14155   0.00000   0.00001   0.00000   0.00001  -3.14154
   D32        3.14146   0.00000  -0.00008   0.00014   0.00006   3.14152
   D33       -0.00003   0.00000  -0.00001   0.00003   0.00002  -0.00000
   D34       -0.00011  -0.00000   0.00014  -0.00011   0.00003  -0.00008
   D35       -3.14154  -0.00000   0.00006  -0.00010  -0.00004  -3.14157
   D36        3.14120   0.00000   0.00018  -0.00002   0.00016   3.14136
   D37       -0.00023   0.00000   0.00011  -0.00001   0.00009  -0.00014
   D38       -0.00006   0.00000   0.00008  -0.00004   0.00004  -0.00003
   D39       -3.14156   0.00000   0.00001   0.00004   0.00005  -3.14150
   D40        3.14137   0.00000   0.00015  -0.00005   0.00010   3.14147
   D41       -0.00012   0.00000   0.00008   0.00004   0.00012  -0.00001
   D42        0.00015  -0.00000  -0.00011   0.00004  -0.00008   0.00007
   D43       -3.14155   0.00000  -0.00019   0.00015  -0.00004  -3.14159
   D44       -3.14154  -0.00000  -0.00004  -0.00005  -0.00009   3.14155
   D45       -0.00006   0.00000  -0.00012   0.00006  -0.00005  -0.00012
         Item               Value     Threshold  Converged?
 Maximum Force            0.000469     0.000450     NO 
 RMS     Force            0.000111     0.000300     YES
 Maximum Displacement     0.003371     0.001800     NO 
 RMS     Displacement     0.000871     0.001200     YES
 Predicted change in Energy=-3.552527D-06
 Lowest energy point so far.  Saving SCF results.
 GradGradGradGradGradGradGradGradGradGradGradGradGradGradGradGradGradGrad

 Leave Link  103 at Mon Apr  4 13:47:45 2022, MaxMem=  1879048192 cpu:               0.2 elap:               0.1
 (Enter /gpfs/software/gaussian16/sse4/tar/g16/l202.exe)
                          Input orientation:                          
 ---------------------------------------------------------------------
 Center     Atomic      Atomic             Coordinates (Angstroms)
 Number     Number       Type             X           Y           Z
 ---------------------------------------------------------------------
      1          6           0       -6.336042    2.102558   -0.091510
      2          6           0       -4.988362    2.708471   -0.081189
      3          6           0       -6.063231    0.676662   -0.076275
      4          6           0       -4.985768    0.070661   -0.059757
      5          6           0       -3.681073    0.598315   -0.049916
      6          6           0       -3.791971    2.019802   -0.062466
      7          1           0       -2.883549    2.617087   -0.057534
      8          8           0       -7.391025    2.729376   -0.107534
      9          1           0       -4.986203    3.794217   -0.089761
     10          6           0       -2.448898   -0.159055   -0.030190
     11          6           0       -2.488217   -1.567052   -0.020746
     12          6           0       -1.170189    0.436280   -0.019279
     13          6           0       -0.015542   -0.325692   -0.000432
     14          6           0       -0.077274   -1.715576    0.008555
     15          6           0       -1.330953   -2.324487   -0.001844
     16         17           0       -1.469691   -4.065868    0.008698
     17         17           0        1.401530   -2.642187    0.032485
     18          1           0        0.956904    0.152052    0.007710
     19          1           0       -1.077067    1.514466   -0.025499
     20          1           0       -3.450200   -2.065691   -0.028575
 ---------------------------------------------------------------------
                    Distance matrix (angstroms):
                    1          2          3          4          5
     1  C    0.000000
     2  C    1.477660   0.000000
     3  C    1.451839   2.298611   0.000000
     4  C    2.439847   2.637899   1.236299   0.000000
     5  C    3.051776   2.482488   2.383591   1.407389   0.000000
     6  C    2.545582   1.380568   2.638718   2.285674   1.425862
     7  H    3.490788   2.106929   3.725046   3.302062   2.170609
     8  O    1.227251   2.402898   2.444923   3.585569   4.278841
     9  H    2.164204   1.085782   3.298381   3.723677   3.452353
    10  C    4.497615   3.830690   3.709979   2.547421   1.446462
    11  C    5.317593   4.953229   4.221144   2.986869   2.472361
    12  C    5.428420   4.443550   4.899274   3.833270   2.516294
    13  C    6.771514   5.825942   6.130660   4.986357   3.780523
    14  C    7.332144   6.610525   6.446835   5.223851   4.283092
    15  C    6.682641   6.222026   5.604185   4.370099   3.750753
    16  Cl   7.857538   7.634187   6.602986   5.429398   5.162194
    17  Cl   9.077335   8.335058   8.170021   6.940147   6.028308
    18  H    7.549926   6.472200   7.040210   5.943613   4.659754
    19  H    5.292167   4.089864   5.056315   4.166977   2.760576
    20  H    5.070143   5.016108   3.788233   2.631148   2.674076
                    6          7          8          9         10
     6  C    0.000000
     7  H    1.087200   0.000000
     8  O    3.668612   4.509151   0.000000
     9  H    2.139038   2.409943   2.630089   0.000000
    10  C    2.559746   2.810095   5.724825   4.697853   0.000000
    11  C    3.816678   4.202934   6.519535   5.915057   1.408577
    12  C    3.063193   2.773623   6.630601   5.083569   1.410546
    13  C    4.445965   4.109583   7.983899   6.456709   2.439237
    14  C    5.268497   5.162511   8.559324   7.380045   2.837052
    15  C    4.993308   5.180040   7.891588   7.127911   2.437150
    16  Cl   6.514095   6.831199   9.013936   8.611417   4.027847
    17  Cl   6.979657   6.784540  10.304480   9.068924   4.582104
    18  H    5.103453   4.563961   8.737494   6.971040   3.420192
    19  H    2.761782   2.116644   6.430303   4.525787   2.163935
    20  H    4.099903   4.717026   6.207173   6.058182   2.153571
                   11         12         13         14         15
    11  C    0.000000
    12  C    2.398028   0.000000
    13  C    2.766859   1.383533   0.000000
    14  C    2.415692   2.413653   1.391283   0.000000
    15  C    1.383230   2.765499   2.392799   1.393769   0.000000
    16  Cl   2.698583   4.512186   4.012923   2.731794   1.746931
    17  Cl   4.035949   4.011655   2.715756   1.745292   2.751104
    18  H    3.850323   2.146168   1.083493   2.134844   3.371591
    19  H    3.389265   1.082217   2.124533   3.381407   3.847411
    20  H    1.083565   3.385025   3.850358   3.391251   2.135157
                   16         17         18         19         20
    16  Cl   0.000000
    17  Cl   3.204894   0.000000
    18  H    4.866130   2.829502   0.000000
    19  H    5.594234   4.839893   2.448328   0.000000
    20  H    2.815052   4.886242   4.933788   4.295263   0.000000
 Stoichiometry    C12H5Cl2O(1-)
 Framework group  C1[X(C12H5Cl2O)]
 Deg. of freedom    54
 Full point group                 C1      NOp   1
 RotChk:  IX=2 Diff= 2.21D-04
 Largest Abelian subgroup         C1      NOp   1
 Largest concise Abelian subgroup C1      NOp   1
                         Standard orientation:                         
 ---------------------------------------------------------------------
 Center     Atomic      Atomic             Coordinates (Angstroms)
 Number     Number       Type             X           Y           Z
 ---------------------------------------------------------------------
      1          6           0        4.690875    0.317767   -0.000267
      2          6           0        4.023019   -1.000354   -0.001102
      3          6           0        3.582653    1.255678    0.001540
      4          6           0        2.363553    1.050176    0.001274
      5          6           0        1.679976   -0.180053   -0.000110
      6          6           0        2.659439   -1.216264   -0.001130
      7          1           0        2.327937   -2.251692   -0.002356
      8          8           0        5.905559    0.492951    0.000385
      9          1           0        4.703556   -1.846398   -0.001868
     10          6           0        0.245387   -0.364999   -0.000043
     11          6           0       -0.608704    0.755099   -0.000302
     12          6           0       -0.375471   -1.631560    0.000429
     13          6           0       -1.752630   -1.764214    0.000478
     14          6           0       -2.577900   -0.644126    0.000151
     15          6           0       -1.985050    0.617270   -0.000196
     16         17           0       -2.971260    2.059199   -0.000615
     17         17           0       -4.310725   -0.852360    0.000360
     18          1           0       -2.209080   -2.746869    0.000862
     19          1           0        0.229524   -2.528875    0.000913
     20          1           0       -0.173526    1.747436   -0.000644
 ---------------------------------------------------------------------
 Rotational constants (GHZ):           1.4288390           0.2007582           0.1760258
 Leave Link  202 at Mon Apr  4 13:47:45 2022, MaxMem=  1879048192 cpu:               0.1 elap:               0.0
 (Enter /gpfs/software/gaussian16/sse4/tar/g16/l301.exe)
 Standard basis: 6-311+G(d,p) (5D, 7F)
 Ernie: Thresh=  0.10000D-02 Tol=  0.10000D-05 Strict=F.
 There are   391 symmetry adapted cartesian basis functions of A   symmetry.
 There are   376 symmetry adapted basis functions of A   symmetry.
   376 basis functions,   614 primitive gaussians,   391 cartesian basis functions
    60 alpha electrons       60 beta electrons
       nuclear repulsion energy      1016.4470771259 Hartrees.
 IExCor= 4336 DFT=T Ex+Corr=M062X ExCW=0 ScaHFX=  0.540000
 ScaDFX=  1.000000  1.000000  1.000000  1.000000 ScalE2=  1.000000  1.000000
 IRadAn=      5 IRanWt=     -1 IRanGd=            0 ICorTp=0 IEmpDi=  4
 NAtoms=   20 NActive=   20 NUniq=   20 SFac= 1.00D+00 NAtFMM=   60 NAOKFM=F Big=F
 Integral buffers will be    131072 words long.
 Raffenetti 2 integral format.
 Two-electron integral symmetry is turned on.
 Leave Link  301 at Mon Apr  4 13:47:45 2022, MaxMem=  1879048192 cpu:               0.5 elap:               0.1
 (Enter /gpfs/software/gaussian16/sse4/tar/g16/l302.exe)
 NPDir=0 NMtPBC=     1 NCelOv=     1 NCel=       1 NClECP=     1 NCelD=      1
         NCelK=      1 NCelE2=     1 NClLst=     1 CellRange=     0.0.
 One-electron integrals computed using PRISM.
 One-electron integral symmetry used in STVInt
 NBasis=   376 RedAO= T EigKep=  1.89D-06  NBF=   376
 NBsUse=   371 1.00D-06 EigRej=  9.44D-07 NBFU=   371
 Precomputing XC quadrature grid using
 IXCGrd= 4 IRadAn=           5 IRanWt=          -1 IRanGd=           0 AccXCQ= 0.00D+00.
 Generated NRdTot=       0 NPtTot=           0 NUsed=           0 NTot=          32
 NSgBfM=   384   384   384   384   384 MxSgAt=    20 MxSgA2=    20.
 Leave Link  302 at Mon Apr  4 13:47:45 2022, MaxMem=  1879048192 cpu:               3.0 elap:               0.4
 (Enter /gpfs/software/gaussian16/sse4/tar/g16/l303.exe)
 DipDrv:  MaxL=1.
 Leave Link  303 at Mon Apr  4 13:47:45 2022, MaxMem=  1879048192 cpu:               0.3 elap:               0.1
 (Enter /gpfs/software/gaussian16/sse4/tar/g16/l401.exe)
 Initial guess from the checkpoint file:  "checkpoint.chk"
 B after Tr=     0.000000   -0.000000    0.000000
         Rot=    1.000000    0.000000    0.000000    0.000001 Ang=   0.00 deg.
 Guess basis will be translated and rotated to current coordinates.
 JPrj=2 DoOrth=T DoCkMO=T.
 Leave Link  401 at Mon Apr  4 13:47:46 2022, MaxMem=  1879048192 cpu:               2.2 elap:               0.3
 (Enter /gpfs/software/gaussian16/sse4/tar/g16/l502.exe)
 Integral symmetry usage will be decided dynamically.
 Closed shell SCF:
 Using DIIS extrapolation, IDIIS=  1040.
 NGot=  1879048192 LenX=  1878736095 LenY=  1878582773
 Requested convergence on RMS density matrix=1.00D-08 within 128 cycles.
 Requested convergence on MAX density matrix=1.00D-06.
 Requested convergence on             energy=1.00D-06.
 No special actions if energy rises.
 Fock matrices will be formed incrementally for  20 cycles.

 Cycle   1  Pass 1  IDiag  1:
 FoFJK:  IHMeth= 1 ICntrl=       0 DoSepK=F KAlg= 0 I1Cent=           0 FoldK=F
 IRaf= 830000000 NMat=       1 IRICut=       1 DoRegI=T DoRafI=F ISym2E= 0 IDoP0=0 IntGTp=1.
 FoFCou: FMM=F IPFlag=           0 FMFlag=      100000 FMFlg1=           0
         NFxFlg=           0 DoJE=F BraDBF=F KetDBF=F FulRan=T
         wScrn=  0.000000 ICntrl=         0 IOpCl=  0 I1Cent=           0 NGrid=           0
         NMat0=    1 NMatS0=      1 NMatT0=    0 NMatD0=    1 NMtDS0=    0 NMtDT0=    0
 Symmetry not used in FoFCou.
 E= -1455.78518662906    
 DIIS: error= 7.74D-05 at cycle   1 NSaved=   1.
 NSaved= 1 IEnMin= 1 EnMin= -1455.78518662906     IErMin= 1 ErrMin= 7.74D-05
 ErrMax= 7.74D-05  0.00D+00 EMaxC= 1.00D-01 BMatC= 4.37D-06 BMatP= 4.37D-06
 IDIUse=1 WtCom= 1.00D+00 WtEn= 0.00D+00
 Coeff-Com:  0.100D+01
 Coeff:      0.100D+01
 Gap=     0.382 Goal=   None    Shift=    0.000
 RMSDP=1.59D-04 MaxDP=1.07D-02              OVMax= 8.29D-04

 Cycle   2  Pass 1  IDiag  1:
 RMSU=  1.59D-04    CP:  1.00D+00
 E= -1455.78519397357     Delta-E=       -0.000007344512 Rises=F Damp=F
 DIIS: error= 2.25D-05 at cycle   2 NSaved=   2.
 NSaved= 2 IEnMin= 2 EnMin= -1455.78519397357     IErMin= 2 ErrMin= 2.25D-05
 ErrMax= 2.25D-05  0.00D+00 EMaxC= 1.00D-01 BMatC= 3.09D-07 BMatP= 4.37D-06
 IDIUse=1 WtCom= 1.00D+00 WtEn= 0.00D+00
 Coeff-Com: -0.495D-01 0.105D+01
 Coeff:     -0.495D-01 0.105D+01
 Gap=     0.187 Goal=   None    Shift=    0.000
 RMSDP=1.70D-05 MaxDP=8.67D-04 DE=-7.34D-06 OVMax= 2.49D-04

 Cycle   3  Pass 1  IDiag  1:
 RMSU=  1.45D-05    CP:  1.00D+00  1.05D+00
 E= -1455.78519418228     Delta-E=       -0.000000208709 Rises=F Damp=F
 DIIS: error= 3.01D-05 at cycle   3 NSaved=   3.
 NSaved= 3 IEnMin= 3 EnMin= -1455.78519418228     IErMin= 2 ErrMin= 2.25D-05
 ErrMax= 3.01D-05  0.00D+00 EMaxC= 1.00D-01 BMatC= 3.42D-07 BMatP= 3.09D-07
 IDIUse=1 WtCom= 1.00D+00 WtEn= 0.00D+00
 Coeff-Com: -0.764D-01 0.578D+00 0.498D+00
 Coeff:     -0.764D-01 0.578D+00 0.498D+00
 Gap=     0.187 Goal=   None    Shift=    0.000
 RMSDP=7.06D-06 MaxDP=3.90D-04 DE=-2.09D-07 OVMax= 2.53D-04

 Cycle   4  Pass 1  IDiag  1:
 RMSU=  5.41D-06    CP:  1.00D+00  1.07D+00  8.46D-01
 E= -1455.78519449157     Delta-E=       -0.000000309294 Rises=F Damp=F
 DIIS: error= 1.15D-05 at cycle   4 NSaved=   4.
 NSaved= 4 IEnMin= 4 EnMin= -1455.78519449157     IErMin= 4 ErrMin= 1.15D-05
 ErrMax= 1.15D-05  0.00D+00 EMaxC= 1.00D-01 BMatC= 2.53D-08 BMatP= 3.09D-07
 IDIUse=1 WtCom= 1.00D+00 WtEn= 0.00D+00
 Coeff-Com: -0.185D-01 0.489D-01 0.217D+00 0.753D+00
 Coeff:     -0.185D-01 0.489D-01 0.217D+00 0.753D+00
 Gap=     0.187 Goal=   None    Shift=    0.000
 RMSDP=2.48D-06 MaxDP=1.97D-04 DE=-3.09D-07 OVMax= 6.06D-05

 Cycle   5  Pass 1  IDiag  1:
 RMSU=  1.79D-06    CP:  1.00D+00  1.07D+00  9.62D-01  1.01D+00
 E= -1455.78519451303     Delta-E=       -0.000000021454 Rises=F Damp=F
 DIIS: error= 8.55D-06 at cycle   5 NSaved=   5.
 NSaved= 5 IEnMin= 5 EnMin= -1455.78519451303     IErMin= 5 ErrMin= 8.55D-06
 ErrMax= 8.55D-06  0.00D+00 EMaxC= 1.00D-01 BMatC= 6.16D-09 BMatP= 2.53D-08
 IDIUse=1 WtCom= 1.00D+00 WtEn= 0.00D+00
 Coeff-Com:  0.229D-03-0.562D-01 0.718D-01 0.439D+00 0.545D+00
 Coeff:      0.229D-03-0.562D-01 0.718D-01 0.439D+00 0.545D+00
 Gap=     0.187 Goal=   None    Shift=    0.000
 RMSDP=1.25D-06 MaxDP=1.07D-04 DE=-2.15D-08 OVMax= 3.95D-05

 Cycle   6  Pass 1  IDiag  1:
 RMSU=  8.69D-07    CP:  1.00D+00  1.06D+00  9.82D-01  9.92D-01  8.69D-01
 E= -1455.78519451973     Delta-E=       -0.000000006700 Rises=F Damp=F
 DIIS: error= 4.54D-06 at cycle   6 NSaved=   6.
 NSaved= 6 IEnMin= 6 EnMin= -1455.78519451973     IErMin= 6 ErrMin= 4.54D-06
 ErrMax= 4.54D-06  0.00D+00 EMaxC= 1.00D-01 BMatC= 1.00D-09 BMatP= 6.16D-09
 IDIUse=1 WtCom= 1.00D+00 WtEn= 0.00D+00
 Coeff-Com:  0.332D-02-0.436D-01 0.590D-02 0.961D-01 0.308D+00 0.630D+00
 Coeff:      0.332D-02-0.436D-01 0.590D-02 0.961D-01 0.308D+00 0.630D+00
 Gap=     0.187 Goal=   None    Shift=    0.000
 RMSDP=7.49D-07 MaxDP=6.36D-05 DE=-6.70D-09 OVMax= 2.08D-05

 Cycle   7  Pass 1  IDiag  1:
 RMSU=  5.25D-07    CP:  1.00D+00  1.06D+00  1.01D+00  9.82D-01  9.64D-01
                    CP:  7.39D-01
 E= -1455.78519452097     Delta-E=       -0.000000001240 Rises=F Damp=F
 DIIS: error= 9.67D-07 at cycle   7 NSaved=   7.
 NSaved= 7 IEnMin= 7 EnMin= -1455.78519452097     IErMin= 7 ErrMin= 9.67D-07
 ErrMax= 9.67D-07  0.00D+00 EMaxC= 1.00D-01 BMatC= 2.13D-10 BMatP= 1.00D-09
 IDIUse=1 WtCom= 1.00D+00 WtEn= 0.00D+00
 Coeff-Com:  0.209D-02-0.153D-01-0.773D-02-0.341D-01 0.741D-01 0.370D+00
 Coeff-Com:  0.611D+00
 Coeff:      0.209D-02-0.153D-01-0.773D-02-0.341D-01 0.741D-01 0.370D+00
 Coeff:      0.611D+00
 Gap=     0.187 Goal=   None    Shift=    0.000
 RMSDP=2.23D-07 MaxDP=1.09D-05 DE=-1.24D-09 OVMax= 8.69D-06

 Cycle   8  Pass 1  IDiag  1:
 RMSU=  1.72D-07    CP:  1.00D+00  1.06D+00  1.01D+00  9.78D-01  1.00D+00
                    CP:  7.86D-01  9.91D-01
 E= -1455.78519452125     Delta-E=       -0.000000000284 Rises=F Damp=F
 DIIS: error= 2.87D-07 at cycle   8 NSaved=   8.
 NSaved= 8 IEnMin= 8 EnMin= -1455.78519452125     IErMin= 8 ErrMin= 2.87D-07
 ErrMax= 2.87D-07  0.00D+00 EMaxC= 1.00D-01 BMatC= 2.39D-11 BMatP= 2.13D-10
 IDIUse=1 WtCom= 1.00D+00 WtEn= 0.00D+00
 Coeff-Com:  0.111D-03 0.308D-02-0.253D-02-0.369D-01-0.369D-01 0.147D-01
 Coeff-Com:  0.242D+00 0.817D+00
 Coeff:      0.111D-03 0.308D-02-0.253D-02-0.369D-01-0.369D-01 0.147D-01
 Coeff:      0.242D+00 0.817D+00
 Gap=     0.187 Goal=   None    Shift=    0.000
 RMSDP=1.64D-07 MaxDP=9.52D-06 DE=-2.84D-10 OVMax= 4.46D-06

 Cycle   9  Pass 1  IDiag  1:
 RMSU=  7.59D-08    CP:  1.00D+00  1.06D+00  1.02D+00  9.73D-01  1.05D+00
                    CP:  8.10D-01  1.06D+00  1.03D+00
 E= -1455.78519452134     Delta-E=       -0.000000000091 Rises=F Damp=F
 DIIS: error= 8.06D-08 at cycle   9 NSaved=   9.
 NSaved= 9 IEnMin= 9 EnMin= -1455.78519452134     IErMin= 9 ErrMin= 8.06D-08
 ErrMax= 8.06D-08  0.00D+00 EMaxC= 1.00D-01 BMatC= 2.55D-12 BMatP= 2.39D-11
 IDIUse=1 WtCom= 1.00D+00 WtEn= 0.00D+00
 Coeff-Com: -0.255D-03 0.343D-02 0.681D-03-0.968D-02-0.247D-01-0.421D-01
 Coeff-Com:  0.105D-01 0.325D+00 0.737D+00
 Coeff:     -0.255D-03 0.343D-02 0.681D-03-0.968D-02-0.247D-01-0.421D-01
 Coeff:      0.105D-01 0.325D+00 0.737D+00
 Gap=     0.187 Goal=   None    Shift=    0.000
 RMSDP=6.34D-08 MaxDP=3.74D-06 DE=-9.14D-11 OVMax= 1.90D-06

 Cycle  10  Pass 1  IDiag  1:
 RMSU=  3.72D-08    CP:  1.00D+00  1.06D+00  1.02D+00  9.72D-01  1.06D+00
                    CP:  8.03D-01  1.09D+00  1.15D+00  7.98D-01
 E= -1455.78519452132     Delta-E=        0.000000000020 Rises=F Damp=F
 DIIS: error= 3.10D-08 at cycle  10 NSaved=  10.
 NSaved=10 IEnMin= 9 EnMin= -1455.78519452134     IErMin=10 ErrMin= 3.10D-08
 ErrMax= 3.10D-08  0.00D+00 EMaxC= 1.00D-01 BMatC= 3.03D-13 BMatP= 2.55D-12
 IDIUse=1 WtCom= 1.00D+00 WtEn= 0.00D+00
 Coeff-Com: -0.935D-04 0.691D-03 0.552D-03 0.132D-02-0.332D-02-0.135D-01
 Coeff-Com: -0.288D-01 0.244D-02 0.213D+00 0.828D+00
 Coeff:     -0.935D-04 0.691D-03 0.552D-03 0.132D-02-0.332D-02-0.135D-01
 Coeff:     -0.288D-01 0.244D-02 0.213D+00 0.828D+00
 Gap=     0.187 Goal=   None    Shift=    0.000
 RMSDP=2.47D-08 MaxDP=1.77D-06 DE= 2.05D-11 OVMax= 8.95D-07

 Cycle  11  Pass 1  IDiag  1:
 RMSU=  1.12D-08    CP:  1.00D+00  1.06D+00  1.02D+00  9.72D-01  1.06D+00
                    CP:  8.08D-01  1.07D+00  1.19D+00  9.28D-01  9.19D-01
 E= -1455.78519452131     Delta-E=        0.000000000014 Rises=F Damp=F
 DIIS: error= 2.15D-08 at cycle  11 NSaved=  11.
 NSaved=11 IEnMin= 9 EnMin= -1455.78519452134     IErMin=11 ErrMin= 2.15D-08
 ErrMax= 2.15D-08  0.00D+00 EMaxC= 1.00D-01 BMatC= 8.81D-14 BMatP= 3.03D-13
 IDIUse=1 WtCom= 1.00D+00 WtEn= 0.00D+00
 Coeff-Com:  0.159D-04-0.483D-03 0.611D-04 0.264D-02 0.412D-02 0.399D-02
 Coeff-Com: -0.157D-01-0.720D-01-0.830D-01 0.370D+00 0.791D+00
 Coeff:      0.159D-04-0.483D-03 0.611D-04 0.264D-02 0.412D-02 0.399D-02
 Coeff:     -0.157D-01-0.720D-01-0.830D-01 0.370D+00 0.791D+00
 Gap=     0.187 Goal=   None    Shift=    0.000
 RMSDP=2.03D-08 MaxDP=2.23D-06 DE= 1.41D-11 OVMax= 5.97D-07

 Cycle  12  Pass 1  IDiag  1:
 RMSU=  5.82D-09    CP:  1.00D+00  1.06D+00  1.02D+00  9.73D-01  1.06D+00
                    CP:  8.03D-01  1.07D+00  1.21D+00  9.25D-01  1.13D+00
                    CP:  8.18D-01
 E= -1455.78519452131     Delta-E=        0.000000000001 Rises=F Damp=F
 DIIS: error= 7.35D-09 at cycle  12 NSaved=  12.
 NSaved=12 IEnMin= 9 EnMin= -1455.78519452134     IErMin=12 ErrMin= 7.35D-09
 ErrMax= 7.35D-09  0.00D+00 EMaxC= 1.00D-01 BMatC= 1.69D-14 BMatP= 8.81D-14
 IDIUse=1 WtCom= 1.00D+00 WtEn= 0.00D+00
 Coeff-Com:  0.215D-04-0.320D-03-0.620D-04 0.987D-03 0.236D-02 0.383D-02
 Coeff-Com: -0.244D-02-0.302D-01-0.705D-01 0.305D-01 0.353D+00 0.713D+00
 Coeff:      0.215D-04-0.320D-03-0.620D-04 0.987D-03 0.236D-02 0.383D-02
 Coeff:     -0.244D-02-0.302D-01-0.705D-01 0.305D-01 0.353D+00 0.713D+00
 Gap=     0.187 Goal=   None    Shift=    0.000
 RMSDP=6.36D-09 MaxDP=4.78D-07 DE= 9.09D-13 OVMax= 2.17D-07

 SCF Done:  E(RM062X) =  -1455.78519452     A.U. after   12 cycles
            NFock= 12  Conv=0.64D-08     -V/T= 2.0027
 KE= 1.451819385147D+03 PE=-5.482012055554D+03 EE= 1.557960398759D+03
 Leave Link  502 at Mon Apr  4 13:50:11 2022, MaxMem=  1879048192 cpu:            1011.8 elap:             144.7
 (Enter /gpfs/software/gaussian16/sse4/tar/g16/l701.exe)
 ... and contract with generalized density number  0.
 Compute integral first derivatives.
 Leave Link  701 at Mon Apr  4 13:50:11 2022, MaxMem=  1879048192 cpu:               1.5 elap:               0.2
 (Enter /gpfs/software/gaussian16/sse4/tar/g16/l702.exe)
 L702 exits ... SP integral derivatives will be done elsewhere.
 Leave Link  702 at Mon Apr  4 13:50:11 2022, MaxMem=  1879048192 cpu:               0.2 elap:               0.0
 (Enter /gpfs/software/gaussian16/sse4/tar/g16/l703.exe)
 Integral derivatives from FoFJK, PRISM(SPDF).
 Compute integral first derivatives, UseDBF=F ICtDFT=           0.
 Calling FoFJK, ICntrl=      2127 FMM=F ISym2X=0 I1Cent= 0 IOpClX= 0 NMat=1 NMatS=1 NMatT=0.
 FoFJK:  IHMeth= 1 ICntrl=    2127 DoSepK=F KAlg= 0 I1Cent=           0 FoldK=F
 IRaf=         0 NMat=       1 IRICut=       1 DoRegI=T DoRafI=F ISym2E= 0 IDoP0=0 IntGTp=1.
 FoFCou: FMM=F IPFlag=           0 FMFlag=      100000 FMFlg1=         800
         NFxFlg=           0 DoJE=F BraDBF=F KetDBF=F FulRan=T
         wScrn=  0.000000 ICntrl=      2127 IOpCl=  0 I1Cent=           0 NGrid=           0
         NMat0=    1 NMatS0=      1 NMatT0=    0 NMatD0=    1 NMtDS0=    0 NMtDT0=    0
 Symmetry not used in FoFCou.
 Leave Link  703 at Mon Apr  4 13:50:40 2022, MaxMem=  1879048192 cpu:             202.2 elap:              28.9
 (Enter /gpfs/software/gaussian16/sse4/tar/g16/l716.exe)
 Dipole        =-4.52800559D+00-1.30422411D+00-1.09859309D-03
 ***** Axes restored to original set *****
 -------------------------------------------------------------------
 Center     Atomic                   Forces (Hartrees/Bohr)
 Number     Number              X              Y              Z
 -------------------------------------------------------------------
      1        6           0.000585264   -0.000208918    0.000198930
      2        6          -0.000355212    0.000059967   -0.000044191
      3        6           0.000273350   -0.000361393   -0.000046201
      4        6          -0.000255513    0.000764594   -0.000041516
      5        6           0.000127779   -0.000311427    0.000045438
      6        6          -0.000084931   -0.000154854   -0.000030981
      7        1           0.000019798   -0.000062204    0.000008336
      8        8          -0.000247412    0.000211789   -0.000080456
      9        1          -0.000026859   -0.000073758   -0.000006001
     10        6           0.000101771   -0.000071290    0.000007291
     11        6          -0.000039688    0.000243260   -0.000003838
     12        6          -0.000097124   -0.000045240   -0.000006640
     13        6          -0.000013623    0.000005598    0.000000731
     14        6           0.000005136    0.000053595    0.000002048
     15        6          -0.000046473   -0.000047221   -0.000002258
     16       17           0.000022406    0.000035993    0.000001070
     17       17           0.000019842   -0.000027268   -0.000001354
     18        1          -0.000044031    0.000016628   -0.000000092
     19        1           0.000023722   -0.000001362   -0.000002218
     20        1           0.000031797   -0.000026487    0.000001901
 -------------------------------------------------------------------
 Cartesian Forces:  Max     0.000764594 RMS     0.000172718
 Leave Link  716 at Mon Apr  4 13:50:40 2022, MaxMem=  1879048192 cpu:               0.2 elap:               0.0
 (Enter /gpfs/software/gaussian16/sse4/tar/g16/l103.exe)

 GradGradGradGradGradGradGradGradGradGradGradGradGradGradGradGradGradGrad
 Berny optimization.
 Using GEDIIS/GDIIS optimizer.
 FormGI is forming the generalized inverse of G from B-inverse, IUseBI=4.
 GSVD:  received Info=                   1 from GESDD.
 Internal  Forces:  Max     0.000485657 RMS     0.000094413
 Search for a local minimum.
 Step number   7 out of a maximum of  108
 All quantities printed in internal units (Hartrees-Bohrs-Radians)
 RMS Force = .94413D-04 SwitMx=.10000D-02 MixMth= 2
 Mixed Optimization -- En-DIIS/RFO-DIIS
 Swapping is turned off.
 Update second derivatives using D2CorX and points    1    2    3    4    5
                                                      6    7
 DE= -2.63D-06 DEPred=-3.55D-06 R= 7.40D-01
 TightC=F SS=  1.41D+00  RLast= 7.64D-03 DXNew= 9.7496D-01 2.2917D-02
 Trust test= 7.40D-01 RLast= 7.64D-03 DXMaxT set to 5.80D-01
 ITU=  1  1  1  1  1  1  0
     Eigenvalues ---    0.00910   0.01584   0.01630   0.01969   0.01998
     Eigenvalues ---    0.02003   0.02020   0.02027   0.02036   0.02066
     Eigenvalues ---    0.02082   0.02103   0.02107   0.02126   0.02147
     Eigenvalues ---    0.02174   0.03804   0.09494   0.15736   0.16000
     Eigenvalues ---    0.16002   0.16060   0.17018   0.21229   0.22378
     Eigenvalues ---    0.22588   0.23508   0.24730   0.24992   0.25001
     Eigenvalues ---    0.25012   0.25167   0.25417   0.32172   0.32751
     Eigenvalues ---    0.32933   0.34875   0.34948   0.35175   0.35199
     Eigenvalues ---    0.35730   0.38843   0.41048   0.41529   0.42206
     Eigenvalues ---    0.43281   0.44079   0.44432   0.45566   0.45986
     Eigenvalues ---    0.46585   0.48014   0.73653   0.82082
 En-DIIS/RFO-DIIS/Sim-DIIS IScMMF=       -3 using points:     7    6    5    4
 RFO step:  Lambda=-2.65253882D-06.
 NNeg= 0 NGDIIS= 4 SimSw=  2.50D-01 Rises=F DC= -2.63D-06 SmlDif=  1.00D-05
 NRisDI= 0 DoIntr=F SqrtH=F CThrHd= 10.0 CDAdj=  3.0
 RMS Error=  0.5500316275D-03 NUsed= 4 OKEnD=F EnDIS=F
 InvSVX:  RCond= 7.16D-06 Info=           0 Equed=N FErr=  1.03D-14 BErr=  1.65D-17
 DidBck=F Rises=F RFO-DIIS coefs:    1.05752    0.21328   -0.31498    0.04418
 Iteration  1 RMS(Cart)=  0.00044131 RMS(Int)=  0.00000041
 Iteration  2 RMS(Cart)=  0.00000028 RMS(Int)=  0.00000029
 ITry= 1 IFail=0 DXMaxC= 1.76D-03 DCOld= 1.00D+10 DXMaxT= 5.80D-01 DXLimC= 3.00D+00 Rises=F
 Variable       Old X    -DE/DX   Delta X   Delta X   Delta X     New X
                                 (Linear)    (Quad)   (Total)
    R1        2.79237  -0.00031   0.00067  -0.00088  -0.00021   2.79216
    R2        2.74358  -0.00007  -0.00055   0.00004  -0.00051   2.74307
    R3        2.31917   0.00032   0.00028   0.00015   0.00043   2.31960
    R4        2.60890   0.00010  -0.00001   0.00012   0.00011   2.60900
    R5        2.05183  -0.00007  -0.00011  -0.00008  -0.00019   2.05164
    R6        2.33627  -0.00049   0.00070  -0.00126  -0.00055   2.33571
    R7        2.65958  -0.00019  -0.00064  -0.00007  -0.00071   2.65887
    R8        2.69449  -0.00013   0.00036  -0.00037  -0.00001   2.69448
    R9        2.73342  -0.00011   0.00015  -0.00042  -0.00027   2.73315
   R10        2.05451  -0.00001  -0.00017   0.00008  -0.00008   2.05443
   R11        2.66183  -0.00020   0.00015  -0.00045  -0.00030   2.66152
   R12        2.66555  -0.00011   0.00002  -0.00024  -0.00022   2.66533
   R13        2.61393  -0.00001  -0.00010   0.00006  -0.00004   2.61389
   R14        2.04764  -0.00001   0.00000  -0.00002  -0.00002   2.04762
   R15        2.61450  -0.00006   0.00003  -0.00009  -0.00007   2.61443
   R16        2.04509  -0.00000   0.00001   0.00001   0.00002   2.04511
   R17        2.62914  -0.00002  -0.00001  -0.00001  -0.00002   2.62912
   R18        2.04751  -0.00003   0.00000  -0.00007  -0.00007   2.04744
   R19        2.63384   0.00000  -0.00013   0.00015   0.00003   2.63387
   R20        3.29812   0.00003  -0.00020   0.00015  -0.00005   3.29808
   R21        3.30122  -0.00004   0.00004  -0.00009  -0.00005   3.30117
    A1        1.80418   0.00002   0.00054  -0.00005   0.00049   1.80467
    A2        2.18300  -0.00008  -0.00047  -0.00012  -0.00059   2.18241
    A3        2.29600   0.00006  -0.00007   0.00017   0.00010   2.29610
    A4        2.19680  -0.00004  -0.00023  -0.00001  -0.00024   2.19656
    A5        1.99522  -0.00000  -0.00035   0.00015  -0.00021   1.99501
    A6        2.09116   0.00004   0.00058  -0.00013   0.00045   2.09161
    A7        2.27224  -0.00013  -0.00086  -0.00029  -0.00115   2.27109
    A8        2.24497   0.00036   0.00073   0.00086   0.00159   2.24656
    A9        1.87717  -0.00024  -0.00001  -0.00076  -0.00076   1.87641
   A10        2.20618   0.00019   0.00006   0.00062   0.00068   2.20686
   A11        2.19984   0.00004  -0.00006   0.00014   0.00008   2.19992
   A12        2.17101   0.00003  -0.00018   0.00025   0.00007   2.17108
   A13        2.03768   0.00005   0.00027   0.00011   0.00038   2.03806
   A14        2.07449  -0.00008  -0.00009  -0.00036  -0.00045   2.07405
   A15        2.09405  -0.00004   0.00009  -0.00016  -0.00007   2.09398
   A16        2.15478  -0.00001   0.00007  -0.00008  -0.00001   2.15477
   A17        2.03436   0.00005  -0.00016   0.00024   0.00008   2.03444
   A18        2.12245   0.00000   0.00003  -0.00004  -0.00001   2.12244
   A19        2.07685   0.00004  -0.00005   0.00023   0.00019   2.07704
   A20        2.08389  -0.00004   0.00001  -0.00019  -0.00017   2.08371
   A21        2.12259   0.00000   0.00008  -0.00006   0.00001   2.12261
   A22        2.09260   0.00003   0.00001   0.00015   0.00015   2.09276
   A23        2.06799  -0.00003  -0.00008  -0.00008  -0.00017   2.06782
   A24        2.10976  -0.00001   0.00002  -0.00002  -0.00000   2.10976
   A25        2.10168  -0.00003  -0.00008  -0.00014  -0.00021   2.10146
   A26        2.07175   0.00003   0.00006   0.00015   0.00021   2.07196
   A27        2.06724  -0.00003  -0.00008  -0.00002  -0.00010   2.06714
   A28        2.08619   0.00005   0.00010   0.00002   0.00012   2.08631
   A29        2.12975  -0.00002  -0.00002   0.00001  -0.00002   2.12973
   A30        2.10996  -0.00001   0.00011  -0.00009   0.00002   2.10998
   A31        2.07086   0.00003   0.00001   0.00002   0.00003   2.07090
   A32        2.10236  -0.00002  -0.00013   0.00007  -0.00005   2.10231
    D1        0.00076  -0.00004  -0.00045  -0.00003  -0.00049   0.00027
    D2       -3.14097  -0.00004  -0.00040  -0.00002  -0.00042  -3.14139
    D3        3.14096   0.00004   0.00049   0.00001   0.00051   3.14146
    D4       -0.00077   0.00005   0.00055   0.00002   0.00057  -0.00020
    D5       -0.00105   0.00005   0.00052   0.00010   0.00062  -0.00042
    D6       -3.14111  -0.00005  -0.00052   0.00006  -0.00046  -3.14157
    D7       -0.00020   0.00001   0.00014  -0.00004   0.00010  -0.00009
    D8        3.14102   0.00002   0.00019   0.00010   0.00029   3.14132
    D9        3.14154   0.00001   0.00009  -0.00005   0.00004   3.14158
   D10       -0.00043   0.00001   0.00014   0.00009   0.00023  -0.00020
   D11        0.00072  -0.00002  -0.00024  -0.00011  -0.00034   0.00038
   D12        0.00007  -0.00002  -0.00018   0.00002  -0.00017  -0.00009
   D13        3.14132  -0.00000  -0.00008   0.00017   0.00009   3.14141
   D14       -0.00029   0.00002   0.00021   0.00005   0.00026  -0.00003
   D15       -3.14150   0.00002   0.00016  -0.00009   0.00006  -3.14144
   D16       -3.14154   0.00001   0.00011  -0.00011   0.00000  -3.14154
   D17        0.00043  -0.00000   0.00006  -0.00025  -0.00019   0.00024
   D18        0.00149  -0.00001  -0.00046  -0.00024  -0.00070   0.00079
   D19       -3.13997  -0.00002  -0.00045  -0.00035  -0.00081  -3.14077
   D20       -3.14050   0.00001  -0.00035  -0.00006  -0.00040  -3.14091
   D21        0.00122   0.00000  -0.00034  -0.00017  -0.00051   0.00072
   D22       -3.14155  -0.00000   0.00002  -0.00007  -0.00005   3.14159
   D23        0.00010  -0.00000   0.00001  -0.00009  -0.00008   0.00002
   D24       -0.00008   0.00000   0.00001   0.00003   0.00004  -0.00004
   D25        3.14157   0.00000   0.00000   0.00001   0.00001   3.14158
   D26        3.14159   0.00000  -0.00004   0.00007   0.00003  -3.14156
   D27        0.00016   0.00000  -0.00010   0.00007  -0.00003   0.00013
   D28        0.00013  -0.00000  -0.00003  -0.00004  -0.00007   0.00006
   D29       -3.14131  -0.00000  -0.00009  -0.00004  -0.00013  -3.14144
   D30       -0.00002  -0.00000   0.00001  -0.00001   0.00001  -0.00001
   D31       -3.14154  -0.00000   0.00000  -0.00003  -0.00003  -3.14157
   D32        3.14152   0.00000   0.00002   0.00001   0.00004   3.14156
   D33       -0.00000  -0.00000   0.00001  -0.00001   0.00000   0.00000
   D34       -0.00008   0.00000   0.00002   0.00002   0.00004  -0.00004
   D35       -3.14157   0.00000  -0.00002   0.00001  -0.00001  -3.14158
   D36        3.14136   0.00000   0.00008   0.00002   0.00010   3.14146
   D37       -0.00014   0.00000   0.00005   0.00001   0.00006  -0.00008
   D38       -0.00003   0.00000   0.00001   0.00001   0.00001  -0.00001
   D39       -3.14150  -0.00000   0.00002  -0.00006  -0.00003  -3.14154
   D40        3.14147   0.00000   0.00004   0.00001   0.00006   3.14153
   D41       -0.00001  -0.00000   0.00006  -0.00005   0.00001   0.00000
   D42        0.00007  -0.00000  -0.00002  -0.00001  -0.00004   0.00004
   D43       -3.14159   0.00000  -0.00001   0.00001  -0.00000   3.14159
   D44        3.14155   0.00000  -0.00004   0.00006   0.00001   3.14156
   D45       -0.00012   0.00000  -0.00003   0.00008   0.00005  -0.00007
         Item               Value     Threshold  Converged?
 Maximum Force            0.000486     0.000450     NO 
 RMS     Force            0.000094     0.000300     YES
 Maximum Displacement     0.001761     0.001800     YES
 RMS     Displacement     0.000441     0.001200     YES
 Predicted change in Energy=-1.210226D-06
 Lowest energy point so far.  Saving SCF results.
 GradGradGradGradGradGradGradGradGradGradGradGradGradGradGradGradGradGrad

 Leave Link  103 at Mon Apr  4 13:50:40 2022, MaxMem=  1879048192 cpu:               0.2 elap:               0.1
 (Enter /gpfs/software/gaussian16/sse4/tar/g16/l202.exe)
                          Input orientation:                          
 ---------------------------------------------------------------------
 Center     Atomic      Atomic             Coordinates (Angstroms)
 Number     Number       Type             X           Y           Z
 ---------------------------------------------------------------------
      1          6           0       -6.335788    2.102167   -0.091413
      2          6           0       -4.988367    2.708381   -0.080884
      3          6           0       -6.063354    0.676466   -0.077036
      4          6           0       -4.985595    0.071593   -0.060393
      5          6           0       -3.680898    0.598225   -0.049886
      6          6           0       -3.791917    2.019700   -0.062136
      7          1           0       -2.883319    2.616633   -0.056746
      8          8           0       -7.390750    2.729449   -0.107966
      9          1           0       -4.986714    3.794031   -0.089255
     10          6           0       -2.448841   -0.159064   -0.030145
     11          6           0       -2.488248   -1.566897   -0.020532
     12          6           0       -1.170244    0.436240   -0.019502
     13          6           0       -0.015605   -0.325681   -0.000666
     14          6           0       -0.077301   -1.715554    0.008529
     15          6           0       -1.331038   -2.324381   -0.001668
     16         17           0       -1.469805   -4.065731    0.009140
     17         17           0        1.401399   -2.642288    0.032384
     18          1           0        0.956697    0.152280    0.007261
     19          1           0       -1.076968    1.514420   -0.025982
     20          1           0       -3.450163   -2.065649   -0.028163
 ---------------------------------------------------------------------
                    Distance matrix (angstroms):
                    1          2          3          4          5
     1  C    0.000000
     2  C    1.477548   0.000000
     3  C    1.451568   2.298758   0.000000
     4  C    2.438690   2.636869   1.236006   0.000000
     5  C    3.051557   2.482578   2.383895   1.407014   0.000000
     6  C    2.545375   1.380625   2.638925   2.284730   1.425856
     7  H    3.490762   2.107185   3.725223   3.301032   2.170288
     8  O    1.227478   2.402628   2.444928   3.584861   4.278842
     9  H    2.163887   1.085683   3.298259   3.722550   3.452518
    10  C    4.497251   3.830667   3.710122   2.547398   1.446320
    11  C    5.317012   4.953004   4.221049   2.987137   2.472050
    12  C    5.428013   4.443474   4.899341   3.832955   2.516058
    13  C    6.771070   5.825833   6.130693   4.986201   3.780264
    14  C    7.331687   6.610429   6.446853   5.223983   4.282861
    15  C    6.682058   6.221818   5.604068   4.370347   3.750439
    16  Cl   7.856899   7.633936   6.602768   5.429831   5.161870
    17  Cl   9.076851   8.334962   8.169983   6.940278   6.028054
    18  H    7.549313   6.471878   7.040098   5.943225   4.659337
    19  H    5.291966   4.089939   5.056561   4.166569   2.760513
    20  H    5.069666   5.015996   3.788185   2.631805   2.673937
                    6          7          8          9         10
     6  C    0.000000
     7  H    1.087157   0.000000
     8  O    3.668439   4.509134   0.000000
     9  H    2.139282   2.410725   2.629272   0.000000
    10  C    2.559665   2.809622   5.724685   4.698005   0.000000
    11  C    3.816407   4.202299   6.519261   5.914948   1.408417
    12  C    3.063059   2.773107   6.630334   5.083804   1.410430
    13  C    4.445798   4.109031   7.983614   6.456918   2.439112
    14  C    5.268348   5.161961   8.559098   7.380205   2.836963
    15  C    4.993057   5.179404   7.891299   7.127875   2.436984
    16  Cl   6.513812   6.830545   9.013643   8.611282   4.027667
    17  Cl   6.979512   6.784025  10.304229   9.069122   4.581993
    18  H    5.103078   4.563206   8.736987   6.971069   3.419945
    19  H    2.761804   2.116299   6.430152   4.526228   2.163932
    20  H    4.099759   4.716556   6.207057   6.058100   2.153536
                   11         12         13         14         15
    11  C    0.000000
    12  C    2.397852   0.000000
    13  C    2.766762   1.383499   0.000000
    14  C    2.415700   2.413613   1.391273   0.000000
    15  C    1.383211   2.765357   2.392732   1.393782   0.000000
    16  Cl   2.698569   4.512017   4.012826   2.731739   1.746904
    17  Cl   4.035915   4.011655   2.715817   1.745267   2.751079
    18  H    3.850193   2.145979   1.083457   2.134937   3.371595
    19  H    3.389137   1.082226   2.124406   3.381310   3.847276
    20  H    1.083556   3.384902   3.850252   3.391182   2.135026
                   16         17         18         19         20
    16  Cl   0.000000
    17  Cl   3.204768   0.000000
    18  H    4.866161   2.829841   0.000000
    19  H    5.594071   4.839827   2.447922   0.000000
    20  H    2.814878   4.886086   4.933648   4.295225   0.000000
 Stoichiometry    C12H5Cl2O(1-)
 Framework group  C1[X(C12H5Cl2O)]
 Deg. of freedom    54
 Full point group                 C1      NOp   1
 RotChk:  IX=2 Diff= 7.78D-05
 Largest Abelian subgroup         C1      NOp   1
 Largest concise Abelian subgroup C1      NOp   1
                         Standard orientation:                         
 ---------------------------------------------------------------------
 Center     Atomic      Atomic             Coordinates (Angstroms)
 Number     Number       Type             X           Y           Z
 ---------------------------------------------------------------------
      1          6           0        4.690410    0.317973   -0.000033
      2          6           0        4.022955   -1.000227   -0.000618
      3          6           0        3.582607    1.255960    0.000847
      4          6           0        2.363986    1.049382    0.000680
      5          6           0        1.679769   -0.180062   -0.000014
      6          6           0        2.659323   -1.216179   -0.000655
      7          1           0        2.327467   -2.251447   -0.001393
      8          8           0        5.905375    0.492794    0.000124
      9          1           0        4.703831   -1.845873   -0.001119
     10          6           0        0.245323   -0.365010    0.000033
     11          6           0       -0.608610    0.755007   -0.000131
     12          6           0       -0.375451   -1.631482    0.000274
     13          6           0       -1.752571   -1.764185    0.000274
     14          6           0       -2.577876   -0.644136    0.000080
     15          6           0       -1.984943    0.617237   -0.000100
     16         17           0       -2.971127    2.059150   -0.000348
     17         17           0       -4.310693   -0.852225    0.000169
     18          1           0       -2.208759   -2.746922    0.000475
     19          1           0        0.229433   -2.528883    0.000555
     20          1           0       -0.173567    1.747394   -0.000306
 ---------------------------------------------------------------------
 Rotational constants (GHZ):           1.4290095           0.2007692           0.1760368
 Leave Link  202 at Mon Apr  4 13:50:40 2022, MaxMem=  1879048192 cpu:               0.1 elap:               0.0
 (Enter /gpfs/software/gaussian16/sse4/tar/g16/l301.exe)
 Standard basis: 6-311+G(d,p) (5D, 7F)
 Ernie: Thresh=  0.10000D-02 Tol=  0.10000D-05 Strict=F.
 There are   391 symmetry adapted cartesian basis functions of A   symmetry.
 There are   376 symmetry adapted basis functions of A   symmetry.
   376 basis functions,   614 primitive gaussians,   391 cartesian basis functions
    60 alpha electrons       60 beta electrons
       nuclear repulsion energy      1016.4889645753 Hartrees.
 IExCor= 4336 DFT=T Ex+Corr=M062X ExCW=0 ScaHFX=  0.540000
 ScaDFX=  1.000000  1.000000  1.000000  1.000000 ScalE2=  1.000000  1.000000
 IRadAn=      5 IRanWt=     -1 IRanGd=            0 ICorTp=0 IEmpDi=  4
 NAtoms=   20 NActive=   20 NUniq=   20 SFac= 1.00D+00 NAtFMM=   60 NAOKFM=F Big=F
 Integral buffers will be    131072 words long.
 Raffenetti 2 integral format.
 Two-electron integral symmetry is turned on.
 Leave Link  301 at Mon Apr  4 13:50:40 2022, MaxMem=  1879048192 cpu:               0.5 elap:               0.1
 (Enter /gpfs/software/gaussian16/sse4/tar/g16/l302.exe)
 NPDir=0 NMtPBC=     1 NCelOv=     1 NCel=       1 NClECP=     1 NCelD=      1
         NCelK=      1 NCelE2=     1 NClLst=     1 CellRange=     0.0.
 One-electron integrals computed using PRISM.
 One-electron integral symmetry used in STVInt
 NBasis=   376 RedAO= T EigKep=  1.89D-06  NBF=   376
 NBsUse=   371 1.00D-06 EigRej=  9.43D-07 NBFU=   371
 Precomputing XC quadrature grid using
 IXCGrd= 4 IRadAn=           5 IRanWt=          -1 IRanGd=           0 AccXCQ= 0.00D+00.
 Generated NRdTot=       0 NPtTot=           0 NUsed=           0 NTot=          32
 NSgBfM=   384   384   384   384   384 MxSgAt=    20 MxSgA2=    20.
 Leave Link  302 at Mon Apr  4 13:50:40 2022, MaxMem=  1879048192 cpu:               3.0 elap:               0.4
 (Enter /gpfs/software/gaussian16/sse4/tar/g16/l303.exe)
 DipDrv:  MaxL=1.
 Leave Link  303 at Mon Apr  4 13:50:41 2022, MaxMem=  1879048192 cpu:               0.3 elap:               0.1
 (Enter /gpfs/software/gaussian16/sse4/tar/g16/l401.exe)
 Initial guess from the checkpoint file:  "checkpoint.chk"
 B after Tr=    -0.000000    0.000000    0.000000
         Rot=    1.000000   -0.000000   -0.000000    0.000004 Ang=  -0.00 deg.
 Guess basis will be translated and rotated to current coordinates.
 JPrj=2 DoOrth=T DoCkMO=T.
 Leave Link  401 at Mon Apr  4 13:50:41 2022, MaxMem=  1879048192 cpu:               2.1 elap:               0.3
 (Enter /gpfs/software/gaussian16/sse4/tar/g16/l502.exe)
 Integral symmetry usage will be decided dynamically.
 Closed shell SCF:
 Using DIIS extrapolation, IDIIS=  1040.
 NGot=  1879048192 LenX=  1878736095 LenY=  1878582773
 Requested convergence on RMS density matrix=1.00D-08 within 128 cycles.
 Requested convergence on MAX density matrix=1.00D-06.
 Requested convergence on             energy=1.00D-06.
 No special actions if energy rises.
 Fock matrices will be formed incrementally for  20 cycles.

 Cycle   1  Pass 1  IDiag  1:
 FoFJK:  IHMeth= 1 ICntrl=       0 DoSepK=F KAlg= 0 I1Cent=           0 FoldK=F
 IRaf= 830000000 NMat=       1 IRICut=       1 DoRegI=T DoRafI=F ISym2E= 0 IDoP0=0 IntGTp=1.
 FoFCou: FMM=F IPFlag=           0 FMFlag=      100000 FMFlg1=           0
         NFxFlg=           0 DoJE=F BraDBF=F KetDBF=F FulRan=T
         wScrn=  0.000000 ICntrl=         0 IOpCl=  0 I1Cent=           0 NGrid=           0
         NMat0=    1 NMatS0=      1 NMatT0=    0 NMatD0=    1 NMtDS0=    0 NMtDT0=    0
 Symmetry not used in FoFCou.
 E= -1455.78519391528    
 DIIS: error= 3.23D-05 at cycle   1 NSaved=   1.
 NSaved= 1 IEnMin= 1 EnMin= -1455.78519391528     IErMin= 1 ErrMin= 3.23D-05
 ErrMax= 3.23D-05  0.00D+00 EMaxC= 1.00D-01 BMatC= 1.18D-06 BMatP= 1.18D-06
 IDIUse=1 WtCom= 1.00D+00 WtEn= 0.00D+00
 Coeff-Com:  0.100D+01
 Coeff:      0.100D+01
 Gap=     0.382 Goal=   None    Shift=    0.000
 RMSDP=9.93D-05 MaxDP=5.67D-03              OVMax= 5.74D-04

 Cycle   2  Pass 1  IDiag  1:
 RMSU=  9.56D-05    CP:  1.00D+00
 E= -1455.78519588519     Delta-E=       -0.000001969911 Rises=F Damp=F
 DIIS: error= 2.12D-05 at cycle   2 NSaved=   2.
 NSaved= 2 IEnMin= 2 EnMin= -1455.78519588519     IErMin= 2 ErrMin= 2.12D-05
 ErrMax= 2.12D-05  0.00D+00 EMaxC= 1.00D-01 BMatC= 1.27D-07 BMatP= 1.18D-06
 IDIUse=1 WtCom= 1.00D+00 WtEn= 0.00D+00
 Coeff-Com:  0.385D-01 0.961D+00
 Coeff:      0.385D-01 0.961D+00
 Gap=     0.187 Goal=   None    Shift=    0.000
 RMSDP=1.33D-05 MaxDP=1.35D-03 DE=-1.97D-06 OVMax= 1.71D-04

 Cycle   3  Pass 1  IDiag  1:
 RMSU=  8.27D-06    CP:  1.00D+00  1.07D+00
 E= -1455.78519589347     Delta-E=       -0.000000008282 Rises=F Damp=F
 DIIS: error= 2.72D-05 at cycle   3 NSaved=   3.
 NSaved= 3 IEnMin= 3 EnMin= -1455.78519589347     IErMin= 2 ErrMin= 2.12D-05
 ErrMax= 2.72D-05  0.00D+00 EMaxC= 1.00D-01 BMatC= 1.80D-07 BMatP= 1.27D-07
 IDIUse=1 WtCom= 1.00D+00 WtEn= 0.00D+00
 Coeff-Com: -0.668D-01 0.585D+00 0.482D+00
 Coeff:     -0.668D-01 0.585D+00 0.482D+00
 Gap=     0.187 Goal=   None    Shift=    0.000
 RMSDP=4.84D-06 MaxDP=2.96D-04 DE=-8.28D-09 OVMax= 2.02D-04

 Cycle   4  Pass 1  IDiag  1:
 RMSU=  4.35D-06    CP:  1.00D+00  1.07D+00  7.64D-01
 E= -1455.78519605859     Delta-E=       -0.000000165117 Rises=F Damp=F
 DIIS: error= 1.13D-05 at cycle   4 NSaved=   4.
 NSaved= 4 IEnMin= 4 EnMin= -1455.78519605859     IErMin= 4 ErrMin= 1.13D-05
 ErrMax= 1.13D-05  0.00D+00 EMaxC= 1.00D-01 BMatC= 9.36D-09 BMatP= 1.27D-07
 IDIUse=1 WtCom= 1.00D+00 WtEn= 0.00D+00
 Coeff-Com: -0.302D-01 0.137D+00 0.224D+00 0.669D+00
 Coeff:     -0.302D-01 0.137D+00 0.224D+00 0.669D+00
 Gap=     0.187 Goal=   None    Shift=    0.000
 RMSDP=1.70D-06 MaxDP=1.68D-04 DE=-1.65D-07 OVMax= 3.69D-05

 Cycle   5  Pass 1  IDiag  1:
 RMSU=  9.47D-07    CP:  1.00D+00  1.08D+00  8.48D-01  1.11D+00
 E= -1455.78519606592     Delta-E=       -0.000000007328 Rises=F Damp=F
 DIIS: error= 4.13D-06 at cycle   5 NSaved=   5.
 NSaved= 5 IEnMin= 5 EnMin= -1455.78519606592     IErMin= 5 ErrMin= 4.13D-06
 ErrMax= 4.13D-06  0.00D+00 EMaxC= 1.00D-01 BMatC= 2.53D-09 BMatP= 9.36D-09
 IDIUse=1 WtCom= 1.00D+00 WtEn= 0.00D+00
 Coeff-Com: -0.933D-03-0.569D-01 0.409D-01 0.397D+00 0.620D+00
 Coeff:     -0.933D-03-0.569D-01 0.409D-01 0.397D+00 0.620D+00
 Gap=     0.187 Goal=   None    Shift=    0.000
 RMSDP=8.83D-07 MaxDP=5.20D-05 DE=-7.33D-09 OVMax= 3.46D-05

 Cycle   6  Pass 1  IDiag  1:
 RMSU=  7.35D-07    CP:  1.00D+00  1.07D+00  8.74D-01  1.14D+00  9.60D-01
 E= -1455.78519606894     Delta-E=       -0.000000003021 Rises=F Damp=F
 DIIS: error= 3.65D-06 at cycle   6 NSaved=   6.
 NSaved= 6 IEnMin= 6 EnMin= -1455.78519606894     IErMin= 6 ErrMin= 3.65D-06
 ErrMax= 3.65D-06  0.00D+00 EMaxC= 1.00D-01 BMatC= 6.36D-10 BMatP= 2.53D-09
 IDIUse=1 WtCom= 1.00D+00 WtEn= 0.00D+00
 Coeff-Com:  0.360D-02-0.584D-01-0.720D-02 0.116D+00 0.403D+00 0.543D+00
 Coeff:      0.360D-02-0.584D-01-0.720D-02 0.116D+00 0.403D+00 0.543D+00
 Gap=     0.187 Goal=   None    Shift=    0.000
 RMSDP=4.94D-07 MaxDP=3.61D-05 DE=-3.02D-09 OVMax= 1.09D-05

 Cycle   7  Pass 1  IDiag  1:
 RMSU=  3.55D-07    CP:  1.00D+00  1.07D+00  9.01D-01  1.12D+00  9.37D-01
                    CP:  7.62D-01
 E= -1455.78519606964     Delta-E=       -0.000000000702 Rises=F Damp=F
 DIIS: error= 4.41D-07 at cycle   7 NSaved=   7.
 NSaved= 7 IEnMin= 7 EnMin= -1455.78519606964     IErMin= 7 ErrMin= 4.41D-07
 ErrMax= 4.41D-07  0.00D+00 EMaxC= 1.00D-01 BMatC= 4.12D-11 BMatP= 6.36D-10
 IDIUse=1 WtCom= 1.00D+00 WtEn= 0.00D+00
 Coeff-Com:  0.209D-02-0.147D-01-0.114D-01-0.447D-01 0.683D-01 0.197D+00
 Coeff-Com:  0.803D+00
 Coeff:      0.209D-02-0.147D-01-0.114D-01-0.447D-01 0.683D-01 0.197D+00
 Coeff:      0.803D+00
 Gap=     0.187 Goal=   None    Shift=    0.000
 RMSDP=2.48D-07 MaxDP=1.18D-05 DE=-7.02D-10 OVMax= 5.83D-06

 Cycle   8  Pass 1  IDiag  1:
 RMSU=  1.51D-07    CP:  1.00D+00  1.07D+00  9.10D-01  1.11D+00  9.52D-01
                    CP:  7.04D-01  1.37D+00
 E= -1455.78519606972     Delta-E=       -0.000000000083 Rises=F Damp=F
 DIIS: error= 1.88D-07 at cycle   8 NSaved=   8.
 NSaved= 8 IEnMin= 8 EnMin= -1455.78519606972     IErMin= 8 ErrMin= 1.88D-07
 ErrMax= 1.88D-07  0.00D+00 EMaxC= 1.00D-01 BMatC= 6.35D-12 BMatP= 4.12D-11
 IDIUse=1 WtCom= 1.00D+00 WtEn= 0.00D+00
 Coeff-Com:  0.336D-03 0.198D-02-0.307D-02-0.351D-01-0.264D-01 0.213D-02
 Coeff-Com:  0.318D+00 0.743D+00
 Coeff:      0.336D-03 0.198D-02-0.307D-02-0.351D-01-0.264D-01 0.213D-02
 Coeff:      0.318D+00 0.743D+00
 Gap=     0.187 Goal=   None    Shift=    0.000
 RMSDP=6.20D-08 MaxDP=3.32D-06 DE=-8.28D-11 OVMax= 1.67D-06

 Cycle   9  Pass 1  IDiag  1:
 RMSU=  3.39D-08    CP:  1.00D+00  1.08D+00  9.12D-01  1.10D+00  9.73D-01
                    CP:  7.28D-01  1.42D+00  9.88D-01
 E= -1455.78519606976     Delta-E=       -0.000000000036 Rises=F Damp=F
 DIIS: error= 6.64D-08 at cycle   9 NSaved=   9.
 NSaved= 9 IEnMin= 9 EnMin= -1455.78519606976     IErMin= 9 ErrMin= 6.64D-08
 ErrMax= 6.64D-08  0.00D+00 EMaxC= 1.00D-01 BMatC= 1.10D-12 BMatP= 6.35D-12
 IDIUse=1 WtCom= 1.00D+00 WtEn= 0.00D+00
 Coeff-Com: -0.190D-03 0.326D-02 0.974D-03-0.748D-02-0.224D-01-0.232D-01
 Coeff-Com: -0.337D-02 0.325D+00 0.727D+00
 Coeff:     -0.190D-03 0.326D-02 0.974D-03-0.748D-02-0.224D-01-0.232D-01
 Coeff:     -0.337D-02 0.325D+00 0.727D+00
 Gap=     0.187 Goal=   None    Shift=    0.000
 RMSDP=2.52D-08 MaxDP=1.47D-06 DE=-3.59D-11 OVMax= 7.47D-07

 Cycle  10  Pass 1  IDiag  1:
 RMSU=  1.12D-08    CP:  1.00D+00  1.08D+00  9.13D-01  1.10D+00  9.72D-01
                    CP:  7.27D-01  1.45D+00  1.07D+00  8.67D-01
 E= -1455.78519606973     Delta-E=        0.000000000029 Rises=F Damp=F
 DIIS: error= 1.19D-08 at cycle  10 NSaved=  10.
 NSaved=10 IEnMin= 9 EnMin= -1455.78519606976     IErMin=10 ErrMin= 1.19D-08
 ErrMax= 1.19D-08  0.00D+00 EMaxC= 1.00D-01 BMatC= 7.53D-14 BMatP= 1.10D-12
 IDIUse=1 WtCom= 1.00D+00 WtEn= 0.00D+00
 Coeff-Com: -0.912D-04 0.827D-03 0.582D-03 0.680D-03-0.504D-02-0.522D-02
 Coeff-Com: -0.349D-01 0.323D-01 0.200D+00 0.811D+00
 Coeff:     -0.912D-04 0.827D-03 0.582D-03 0.680D-03-0.504D-02-0.522D-02
 Coeff:     -0.349D-01 0.323D-01 0.200D+00 0.811D+00
 Gap=     0.187 Goal=   None    Shift=    0.000
 RMSDP=9.83D-09 MaxDP=8.29D-07 DE= 2.91D-11 OVMax= 3.01D-07

 SCF Done:  E(RM062X) =  -1455.78519607     A.U. after   10 cycles
            NFock= 10  Conv=0.98D-08     -V/T= 2.0027
 KE= 1.451822559944D+03 PE=-5.482097905587D+03 EE= 1.558001184998D+03
 Leave Link  502 at Mon Apr  4 13:52:42 2022, MaxMem=  1879048192 cpu:             848.7 elap:             121.4
 (Enter /gpfs/software/gaussian16/sse4/tar/g16/l701.exe)
 ... and contract with generalized density number  0.
 Compute integral first derivatives.
 Leave Link  701 at Mon Apr  4 13:52:43 2022, MaxMem=  1879048192 cpu:               1.5 elap:               0.2
 (Enter /gpfs/software/gaussian16/sse4/tar/g16/l702.exe)
 L702 exits ... SP integral derivatives will be done elsewhere.
 Leave Link  702 at Mon Apr  4 13:52:43 2022, MaxMem=  1879048192 cpu:               0.2 elap:               0.0
 (Enter /gpfs/software/gaussian16/sse4/tar/g16/l703.exe)
 Integral derivatives from FoFJK, PRISM(SPDF).
 Compute integral first derivatives, UseDBF=F ICtDFT=           0.
 Calling FoFJK, ICntrl=      2127 FMM=F ISym2X=0 I1Cent= 0 IOpClX= 0 NMat=1 NMatS=1 NMatT=0.
 FoFJK:  IHMeth= 1 ICntrl=    2127 DoSepK=F KAlg= 0 I1Cent=           0 FoldK=F
 IRaf=         0 NMat=       1 IRICut=       1 DoRegI=T DoRafI=F ISym2E= 0 IDoP0=0 IntGTp=1.
 FoFCou: FMM=F IPFlag=           0 FMFlag=      100000 FMFlg1=         800
         NFxFlg=           0 DoJE=F BraDBF=F KetDBF=F FulRan=T
         wScrn=  0.000000 ICntrl=      2127 IOpCl=  0 I1Cent=           0 NGrid=           0
         NMat0=    1 NMatS0=      1 NMatT0=    0 NMatD0=    1 NMtDS0=    0 NMtDT0=    0
 Symmetry not used in FoFCou.
 Leave Link  703 at Mon Apr  4 13:53:12 2022, MaxMem=  1879048192 cpu:             202.4 elap:              29.0
 (Enter /gpfs/software/gaussian16/sse4/tar/g16/l716.exe)
 Dipole        =-4.53158435D+00-1.30401590D+00-5.20038114D-04
 ***** Axes restored to original set *****
 -------------------------------------------------------------------
 Center     Atomic                   Forces (Hartrees/Bohr)
 Number     Number              X              Y              Z
 -------------------------------------------------------------------
      1        6           0.000276833    0.000133217    0.000057503
      2        6          -0.000242613   -0.000038194   -0.000014990
      3        6          -0.000052044   -0.000276043   -0.000016734
      4        6          -0.000050859    0.000307835   -0.000008852
      5        6           0.000162834   -0.000168307    0.000015643
      6        6          -0.000090075   -0.000042782   -0.000009260
      7        1           0.000021182   -0.000003337    0.000004526
      8        8          -0.000066019    0.000038637   -0.000022090
      9        1           0.000018778   -0.000014375   -0.000002249
     10        6           0.000049495   -0.000031858   -0.000001809
     11        6          -0.000036627    0.000108303   -0.000000414
     12        6          -0.000023131    0.000011829   -0.000001690
     13        6          -0.000005627    0.000002361    0.000000613
     14        6          -0.000014989    0.000046375    0.000000659
     15        6          -0.000005518   -0.000058897   -0.000000224
     16       17           0.000015140    0.000024514    0.000000498
     17       17           0.000028079   -0.000020993   -0.000000559
     18        1          -0.000011120    0.000005897    0.000000080
     19        1           0.000007778   -0.000007188   -0.000001259
     20        1           0.000018504   -0.000016995    0.000000608
 -------------------------------------------------------------------
 Cartesian Forces:  Max     0.000307835 RMS     0.000084994
 Leave Link  716 at Mon Apr  4 13:53:12 2022, MaxMem=  1879048192 cpu:               0.2 elap:               0.0
 (Enter /gpfs/software/gaussian16/sse4/tar/g16/l103.exe)

 GradGradGradGradGradGradGradGradGradGradGradGradGradGradGradGradGradGrad
 Berny optimization.
 Using GEDIIS/GDIIS optimizer.
 FormGI is forming the generalized inverse of G from B-inverse, IUseBI=4.
 GSVD:  received Info=                   1 from GESDD.
 Internal  Forces:  Max     0.000189575 RMS     0.000041589
 Search for a local minimum.
 Step number   8 out of a maximum of  108
 All quantities printed in internal units (Hartrees-Bohrs-Radians)
 RMS Force = .41589D-04 SwitMx=.10000D-02 MixMth= 2
 Mixed Optimization -- En-DIIS/RFO-DIIS
 Swapping is turned off.
 Update second derivatives using D2CorX and points    1    2    3    4    5
                                                      6    7    8
 DE= -1.55D-06 DEPred=-1.21D-06 R= 1.28D+00
 TightC=F SS=  1.41D+00  RLast= 3.41D-03 DXNew= 9.7496D-01 1.0227D-02
 Trust test= 1.28D+00 RLast= 3.41D-03 DXMaxT set to 5.80D-01
 ITU=  1  1  1  1  1  1  1  0
     Eigenvalues ---    0.00910   0.01584   0.01631   0.01970   0.01998
     Eigenvalues ---    0.02003   0.02019   0.02027   0.02035   0.02066
     Eigenvalues ---    0.02082   0.02099   0.02107   0.02126   0.02147
     Eigenvalues ---    0.02174   0.05006   0.08540   0.15274   0.16000
     Eigenvalues ---    0.16006   0.16020   0.16868   0.20657   0.22377
     Eigenvalues ---    0.22482   0.23511   0.24602   0.24961   0.24997
     Eigenvalues ---    0.25002   0.25096   0.25428   0.30852   0.32743
     Eigenvalues ---    0.32899   0.34879   0.34932   0.35175   0.35190
     Eigenvalues ---    0.35575   0.36002   0.41047   0.41878   0.42841
     Eigenvalues ---    0.43446   0.44395   0.44409   0.45467   0.46458
     Eigenvalues ---    0.46768   0.50277   0.73867   0.80193
 En-DIIS/RFO-DIIS/Sim-DIIS IScMMF=       -3 using points:     8    7    6    5    4
 RFO step:  Lambda=-9.79904526D-07.
 NNeg= 0 NGDIIS= 5 SimSw=  2.50D-01 Rises=F DC= -1.55D-06 SmlDif=  1.00D-05
 NRisDI= 0 DoIntr=F SqrtH=F CThrHd= 10.0 CDAdj=  3.0
 RMS Error=  0.3216225594D-03 NUsed= 5 OKEnD=F EnDIS=F
 InvSVX:  RCond= 3.39D-07 Info=           0 Equed=N FErr=  2.34D-14 BErr=  1.09D-16
 DidBck=F Rises=F RFO-DIIS coefs:    1.84746   -0.75213   -0.11352    0.01403    0.00416
 Iteration  1 RMS(Cart)=  0.00044084 RMS(Int)=  0.00000030
 Iteration  2 RMS(Cart)=  0.00000030 RMS(Int)=  0.00000013
 ITry= 1 IFail=0 DXMaxC= 1.73D-03 DCOld= 1.00D+10 DXMaxT= 5.80D-01 DXLimC= 3.00D+00 Rises=F
 Variable       Old X    -DE/DX   Delta X   Delta X   Delta X     New X
                                 (Linear)    (Quad)   (Total)
    R1        2.79216  -0.00019  -0.00015  -0.00017  -0.00032   2.79184
    R2        2.74307   0.00010  -0.00051   0.00052   0.00000   2.74307
    R3        2.31960   0.00008   0.00041  -0.00016   0.00025   2.31985
    R4        2.60900   0.00005   0.00010  -0.00005   0.00004   2.60905
    R5        2.05164  -0.00001  -0.00017   0.00008  -0.00009   2.05155
    R6        2.33571  -0.00007  -0.00043   0.00025  -0.00019   2.33553
    R7        2.65887  -0.00000  -0.00069   0.00032  -0.00037   2.65850
    R8        2.69448  -0.00001   0.00001   0.00014   0.00015   2.69463
    R9        2.73315  -0.00002  -0.00023   0.00015  -0.00008   2.73307
   R10        2.05443   0.00002  -0.00009   0.00011   0.00002   2.05445
   R11        2.66152  -0.00006  -0.00026   0.00009  -0.00017   2.66135
   R12        2.66533  -0.00002  -0.00020   0.00011  -0.00009   2.66524
   R13        2.61389   0.00002  -0.00004   0.00007   0.00003   2.61392
   R14        2.04762  -0.00001  -0.00001  -0.00000  -0.00002   2.04761
   R15        2.61443  -0.00001  -0.00005   0.00003  -0.00002   2.61441
   R16        2.04511  -0.00001   0.00002  -0.00004  -0.00002   2.04509
   R17        2.62912  -0.00001  -0.00002   0.00001  -0.00001   2.62911
   R18        2.04744  -0.00001  -0.00006   0.00002  -0.00004   2.04740
   R19        2.63387   0.00001   0.00002   0.00001   0.00002   2.63389
   R20        3.29808   0.00003  -0.00006   0.00011   0.00005   3.29813
   R21        3.30117  -0.00002  -0.00004  -0.00003  -0.00008   3.30110
    A1        1.80467   0.00002   0.00050   0.00001   0.00051   1.80518
    A2        2.18241  -0.00002  -0.00057   0.00014  -0.00043   2.18198
    A3        2.29610  -0.00000   0.00008  -0.00015  -0.00008   2.29602
    A4        2.19656   0.00003  -0.00024   0.00018  -0.00006   2.19651
    A5        1.99501   0.00001  -0.00021   0.00024   0.00003   1.99504
    A6        2.09161  -0.00004   0.00045  -0.00042   0.00003   2.09164
    A7        2.27109  -0.00014  -0.00110  -0.00034  -0.00144   2.26965
    A8        2.24656   0.00019   0.00147   0.00028   0.00175   2.24831
    A9        1.87641  -0.00015  -0.00067  -0.00026  -0.00094   1.87547
   A10        2.20686   0.00010   0.00061   0.00012   0.00073   2.20759
   A11        2.19992   0.00004   0.00006   0.00014   0.00020   2.20012
   A12        2.17108   0.00005   0.00004   0.00013   0.00018   2.17126
   A13        2.03806  -0.00001   0.00036  -0.00020   0.00017   2.03823
   A14        2.07405  -0.00004  -0.00040   0.00006  -0.00034   2.07370
   A15        2.09398  -0.00002  -0.00005  -0.00005  -0.00010   2.09388
   A16        2.15477   0.00000  -0.00001   0.00005   0.00004   2.15480
   A17        2.03444   0.00002   0.00006  -0.00000   0.00006   2.03450
   A18        2.12244   0.00000  -0.00001   0.00002   0.00001   2.12245
   A19        2.07704   0.00002   0.00016   0.00004   0.00021   2.07724
   A20        2.08371  -0.00002  -0.00016  -0.00006  -0.00021   2.08350
   A21        2.12261  -0.00001   0.00002  -0.00005  -0.00003   2.12258
   A22        2.09276   0.00001   0.00014   0.00001   0.00015   2.09291
   A23        2.06782  -0.00001  -0.00016   0.00003  -0.00012   2.06770
   A24        2.10976   0.00000  -0.00000   0.00002   0.00002   2.10978
   A25        2.10146  -0.00001  -0.00020   0.00007  -0.00013   2.10133
   A26        2.07196   0.00001   0.00020  -0.00009   0.00011   2.07207
   A27        2.06714  -0.00000  -0.00009   0.00006  -0.00003   2.06711
   A28        2.08631   0.00002   0.00011  -0.00001   0.00010   2.08641
   A29        2.12973  -0.00002  -0.00002  -0.00005  -0.00006   2.12967
   A30        2.10998  -0.00001   0.00003  -0.00006  -0.00003   2.10995
   A31        2.07090   0.00002   0.00003   0.00005   0.00008   2.07097
   A32        2.10231  -0.00001  -0.00005   0.00001  -0.00005   2.10226
    D1        0.00027  -0.00001  -0.00020  -0.00003  -0.00023   0.00005
    D2       -3.14139  -0.00001  -0.00015  -0.00002  -0.00018  -3.14157
    D3        3.14146   0.00001   0.00019  -0.00001   0.00018  -3.14155
    D4       -0.00020   0.00001   0.00023  -0.00001   0.00023   0.00002
    D5       -0.00042   0.00001   0.00031   0.00002   0.00033  -0.00009
    D6       -3.14157  -0.00001  -0.00012   0.00000  -0.00011   3.14150
    D7       -0.00009   0.00000   0.00003   0.00005   0.00008  -0.00001
    D8        3.14132   0.00001   0.00018   0.00003   0.00022   3.14153
    D9        3.14158   0.00000  -0.00002   0.00005   0.00003  -3.14158
   D10       -0.00020   0.00000   0.00014   0.00003   0.00017  -0.00003
   D11        0.00038  -0.00001  -0.00024  -0.00004  -0.00028   0.00010
   D12       -0.00009  -0.00000   0.00000   0.00005   0.00005  -0.00004
   D13        3.14141  -0.00000   0.00011   0.00004   0.00015   3.14156
   D14       -0.00003   0.00001   0.00009  -0.00005   0.00003  -0.00000
   D15       -3.14144   0.00000  -0.00007  -0.00003  -0.00010  -3.14154
   D16       -3.14154   0.00000  -0.00002  -0.00005  -0.00007   3.14158
   D17        0.00024  -0.00000  -0.00018  -0.00002  -0.00020   0.00004
   D18        0.00079  -0.00001  -0.00058  -0.00008  -0.00066   0.00013
   D19       -3.14077  -0.00001  -0.00065  -0.00001  -0.00066  -3.14144
   D20       -3.14091   0.00000  -0.00045  -0.00009  -0.00054  -3.14145
   D21        0.00072   0.00000  -0.00052  -0.00002  -0.00054   0.00017
   D22        3.14159   0.00000  -0.00004   0.00005   0.00001   3.14159
   D23        0.00002  -0.00000  -0.00007   0.00006  -0.00001   0.00001
   D24       -0.00004   0.00000   0.00003  -0.00002   0.00001  -0.00003
   D25        3.14158  -0.00000   0.00001  -0.00001  -0.00001   3.14157
   D26       -3.14156  -0.00000   0.00002  -0.00005  -0.00003  -3.14159
   D27        0.00013  -0.00000  -0.00004  -0.00006  -0.00010   0.00003
   D28        0.00006  -0.00000  -0.00005   0.00002  -0.00003   0.00003
   D29       -3.14144  -0.00000  -0.00011   0.00001  -0.00010  -3.14154
   D30       -0.00001  -0.00000   0.00001   0.00000   0.00001   0.00000
   D31       -3.14157  -0.00000  -0.00002   0.00001  -0.00001  -3.14158
   D32        3.14156   0.00000   0.00004  -0.00001   0.00003   3.14159
   D33        0.00000   0.00000   0.00001   0.00000   0.00001   0.00001
   D34       -0.00004   0.00000   0.00003  -0.00001   0.00003  -0.00001
   D35       -3.14158  -0.00000  -0.00001  -0.00001  -0.00002   3.14159
   D36        3.14146   0.00000   0.00009   0.00001   0.00010   3.14156
   D37       -0.00008   0.00000   0.00005  -0.00000   0.00005  -0.00003
   D38       -0.00001  -0.00000   0.00001  -0.00001  -0.00000  -0.00001
   D39       -3.14154  -0.00000  -0.00003  -0.00002  -0.00005  -3.14158
   D40        3.14153   0.00000   0.00005  -0.00001   0.00005   3.14157
   D41        0.00000  -0.00000   0.00001  -0.00001  -0.00000   0.00000
   D42        0.00004   0.00000  -0.00003   0.00001  -0.00002   0.00002
   D43        3.14159   0.00000  -0.00000   0.00001   0.00001  -3.14159
   D44        3.14156   0.00000   0.00001   0.00002   0.00003   3.14159
   D45       -0.00007   0.00000   0.00004   0.00001   0.00005  -0.00001
         Item               Value     Threshold  Converged?
 Maximum Force            0.000190     0.000450     YES
 RMS     Force            0.000042     0.000300     YES
 Maximum Displacement     0.001732     0.001800     YES
 RMS     Displacement     0.000441     0.001200     YES
 Predicted change in Energy=-4.892353D-07
 Optimization completed.
    -- Stationary point found.
                           ----------------------------
                           !   Optimized Parameters   !
                           ! (Angstroms and Degrees)  !
 --------------------------                            --------------------------
 ! Name  Definition              Value          Derivative Info.                !
 --------------------------------------------------------------------------------
 ! R1    R(1,2)                  1.4775         -DE/DX =   -0.0002              !
 ! R2    R(1,3)                  1.4516         -DE/DX =    0.0001              !
 ! R3    R(1,8)                  1.2275         -DE/DX =    0.0001              !
 ! R4    R(2,6)                  1.3806         -DE/DX =    0.0                 !
 ! R5    R(2,9)                  1.0857         -DE/DX =    0.0                 !
 ! R6    R(3,4)                  1.236          -DE/DX =   -0.0001              !
 ! R7    R(4,5)                  1.407          -DE/DX =    0.0                 !
 ! R8    R(5,6)                  1.4259         -DE/DX =    0.0                 !
 ! R9    R(5,10)                 1.4463         -DE/DX =    0.0                 !
 ! R10   R(6,7)                  1.0872         -DE/DX =    0.0                 !
 ! R11   R(10,11)                1.4084         -DE/DX =   -0.0001              !
 ! R12   R(10,12)                1.4104         -DE/DX =    0.0                 !
 ! R13   R(11,15)                1.3832         -DE/DX =    0.0                 !
 ! R14   R(11,20)                1.0836         -DE/DX =    0.0                 !
 ! R15   R(12,13)                1.3835         -DE/DX =    0.0                 !
 ! R16   R(12,19)                1.0822         -DE/DX =    0.0                 !
 ! R17   R(13,14)                1.3913         -DE/DX =    0.0                 !
 ! R18   R(13,18)                1.0835         -DE/DX =    0.0                 !
 ! R19   R(14,15)                1.3938         -DE/DX =    0.0                 !
 ! R20   R(14,17)                1.7453         -DE/DX =    0.0                 !
 ! R21   R(15,16)                1.7469         -DE/DX =    0.0                 !
 ! A1    A(2,1,3)              103.4001         -DE/DX =    0.0                 !
 ! A2    A(2,1,8)              125.0429         -DE/DX =    0.0                 !
 ! A3    A(3,1,8)              131.557          -DE/DX =    0.0                 !
 ! A4    A(1,2,6)              125.8537         -DE/DX =    0.0                 !
 ! A5    A(1,2,9)              114.3057         -DE/DX =    0.0                 !
 ! A6    A(6,2,9)              119.8406         -DE/DX =    0.0                 !
 ! A7    A(1,3,4)              130.1239         -DE/DX =   -0.0001              !
 ! A8    A(3,4,5)              128.7183         -DE/DX =    0.0002              !
 ! A9    A(4,5,6)              107.5103         -DE/DX =   -0.0001              !
 ! A10   A(4,5,10)             126.4438         -DE/DX =    0.0001              !
 ! A11   A(6,5,10)             126.0459         -DE/DX =    0.0                 !
 ! A12   A(2,6,5)              124.3937         -DE/DX =    0.0001              !
 ! A13   A(2,6,7)              116.7722         -DE/DX =    0.0                 !
 ! A14   A(5,6,7)              118.8341         -DE/DX =    0.0                 !
 ! A15   A(5,10,11)            119.9761         -DE/DX =    0.0                 !
 ! A16   A(5,10,12)            123.459          -DE/DX =    0.0                 !
 ! A17   A(11,10,12)           116.5648         -DE/DX =    0.0                 !
 ! A18   A(10,11,15)           121.6067         -DE/DX =    0.0                 !
 ! A19   A(10,11,20)           119.0053         -DE/DX =    0.0                 !
 ! A20   A(15,11,20)           119.388          -DE/DX =    0.0                 !
 ! A21   A(10,12,13)           121.6164         -DE/DX =    0.0                 !
 ! A22   A(10,12,19)           119.9062         -DE/DX =    0.0                 !
 ! A23   A(13,12,19)           118.4774         -DE/DX =    0.0                 !
 ! A24   A(12,13,14)           120.8804         -DE/DX =    0.0                 !
 ! A25   A(12,13,18)           120.405          -DE/DX =    0.0                 !
 ! A26   A(14,13,18)           118.7146         -DE/DX =    0.0                 !
 ! A27   A(13,14,15)           118.4387         -DE/DX =    0.0                 !
 ! A28   A(13,14,17)           119.5368         -DE/DX =    0.0                 !
 ! A29   A(15,14,17)           122.0245         -DE/DX =    0.0                 !
 ! A30   A(11,15,14)           120.8931         -DE/DX =    0.0                 !
 ! A31   A(11,15,16)           118.6536         -DE/DX =    0.0                 !
 ! A32   A(14,15,16)           120.4533         -DE/DX =    0.0                 !
 ! D1    D(3,1,2,6)              0.0157         -DE/DX =    0.0                 !
 ! D2    D(3,1,2,9)           -179.9884         -DE/DX =    0.0                 !
 ! D3    D(8,1,2,6)           -180.0075         -DE/DX =    0.0                 !
 ! D4    D(8,1,2,9)             -0.0117         -DE/DX =    0.0                 !
 ! D5    D(2,1,3,4)             -0.0243         -DE/DX =    0.0                 !
 ! D6    D(8,1,3,4)            180.0011         -DE/DX =    0.0                 !
 ! D7    D(1,2,6,5)             -0.0054         -DE/DX =    0.0                 !
 ! D8    D(1,2,6,7)            179.9842         -DE/DX =    0.0                 !
 ! D9    D(9,2,6,5)           -180.001          -DE/DX =    0.0                 !
 ! D10   D(9,2,6,7)             -0.0114         -DE/DX =    0.0                 !
 ! D11   D(1,3,4,5)              0.022          -DE/DX =    0.0                 !
 ! D12   D(3,4,5,6)             -0.0054         -DE/DX =    0.0                 !
 ! D13   D(3,4,5,10)           179.9895         -DE/DX =    0.0                 !
 ! D14   D(4,5,6,2)             -0.002          -DE/DX =    0.0                 !
 ! D15   D(4,5,6,7)           -179.9913         -DE/DX =    0.0                 !
 ! D16   D(10,5,6,2)           180.003          -DE/DX =    0.0                 !
 ! D17   D(10,5,6,7)             0.0137         -DE/DX =    0.0                 !
 ! D18   D(4,5,10,11)            0.0452         -DE/DX =    0.0                 !
 ! D19   D(4,5,10,12)         -179.953          -DE/DX =    0.0                 !
 ! D20   D(6,5,10,11)         -179.9607         -DE/DX =    0.0                 !
 ! D21   D(6,5,10,12)            0.0411         -DE/DX =    0.0                 !
 ! D22   D(5,10,11,15)         179.9996         -DE/DX =    0.0                 !
 ! D23   D(5,10,11,20)           0.001          -DE/DX =    0.0                 !
 ! D24   D(12,10,11,15)         -0.002          -DE/DX =    0.0                 !
 ! D25   D(12,10,11,20)        179.9993         -DE/DX =    0.0                 !
 ! D26   D(5,10,12,13)        -179.9982         -DE/DX =    0.0                 !
 ! D27   D(5,10,12,19)           0.0072         -DE/DX =    0.0                 !
 ! D28   D(11,10,12,13)          0.0035         -DE/DX =    0.0                 !
 ! D29   D(11,10,12,19)       -179.9911         -DE/DX =    0.0                 !
 ! D30   D(10,11,15,14)         -0.0007         -DE/DX =    0.0                 !
 ! D31   D(10,11,15,16)       -179.9986         -DE/DX =    0.0                 !
 ! D32   D(20,11,15,14)        179.9979         -DE/DX =    0.0                 !
 ! D33   D(20,11,15,16)          0.0            -DE/DX =    0.0                 !
 ! D34   D(10,12,13,14)         -0.0023         -DE/DX =    0.0                 !
 ! D35   D(10,12,13,18)        180.0008         -DE/DX =    0.0                 !
 ! D36   D(19,12,13,14)        179.9924         -DE/DX =    0.0                 !
 ! D37   D(19,12,13,18)         -0.0045         -DE/DX =    0.0                 !
 ! D38   D(12,13,14,15)         -0.0006         -DE/DX =    0.0                 !
 ! D39   D(12,13,14,17)       -179.9969         -DE/DX =    0.0                 !
 ! D40   D(18,13,14,15)        179.9964         -DE/DX =    0.0                 !
 ! D41   D(18,13,14,17)          0.0001         -DE/DX =    0.0                 !
 ! D42   D(13,14,15,11)          0.0021         -DE/DX =    0.0                 !
 ! D43   D(13,14,15,16)       -180.0            -DE/DX =    0.0                 !
 ! D44   D(17,14,15,11)        179.9983         -DE/DX =    0.0                 !
 ! D45   D(17,14,15,16)         -0.0039         -DE/DX =    0.0                 !
 --------------------------------------------------------------------------------
 Lowest energy point so far.  Saving SCF results.
 Largest change from initial coordinates is atom    3       0.033 Angstoms.
 GradGradGradGradGradGradGradGradGradGradGradGradGradGradGradGradGradGrad

 Leave Link  103 at Mon Apr  4 13:53:12 2022, MaxMem=  1879048192 cpu:               0.2 elap:               0.1
 (Enter /gpfs/software/gaussian16/sse4/tar/g16/l202.exe)
                          Input orientation:                          
 ---------------------------------------------------------------------
 Center     Atomic      Atomic             Coordinates (Angstroms)
 Number     Number       Type             X           Y           Z
 ---------------------------------------------------------------------
      1          6           0       -6.335788    2.102167   -0.091413
      2          6           0       -4.988367    2.708381   -0.080884
      3          6           0       -6.063354    0.676466   -0.077036
      4          6           0       -4.985595    0.071593   -0.060393
      5          6           0       -3.680898    0.598225   -0.049886
      6          6           0       -3.791917    2.019700   -0.062136
      7          1           0       -2.883319    2.616633   -0.056746
      8          8           0       -7.390750    2.729449   -0.107966
      9          1           0       -4.986714    3.794031   -0.089255
     10          6           0       -2.448841   -0.159064   -0.030145
     11          6           0       -2.488248   -1.566897   -0.020532
     12          6           0       -1.170244    0.436240   -0.019502
     13          6           0       -0.015605   -0.325681   -0.000666
     14          6           0       -0.077301   -1.715554    0.008529
     15          6           0       -1.331038   -2.324381   -0.001668
     16         17           0       -1.469805   -4.065731    0.009140
     17         17           0        1.401399   -2.642288    0.032384
     18          1           0        0.956697    0.152280    0.007261
     19          1           0       -1.076968    1.514420   -0.025982
     20          1           0       -3.450163   -2.065649   -0.028163
 ---------------------------------------------------------------------
                    Distance matrix (angstroms):
                    1          2          3          4          5
     1  C    0.000000
     2  C    1.477548   0.000000
     3  C    1.451568   2.298758   0.000000
     4  C    2.438690   2.636869   1.236006   0.000000
     5  C    3.051557   2.482578   2.383895   1.407014   0.000000
     6  C    2.545375   1.380625   2.638925   2.284730   1.425856
     7  H    3.490762   2.107185   3.725223   3.301032   2.170288
     8  O    1.227478   2.402628   2.444928   3.584861   4.278842
     9  H    2.163887   1.085683   3.298259   3.722550   3.452518
    10  C    4.497251   3.830667   3.710122   2.547398   1.446320
    11  C    5.317012   4.953004   4.221049   2.987137   2.472050
    12  C    5.428013   4.443474   4.899341   3.832955   2.516058
    13  C    6.771070   5.825833   6.130693   4.986201   3.780264
    14  C    7.331687   6.610429   6.446853   5.223983   4.282861
    15  C    6.682058   6.221818   5.604068   4.370347   3.750439
    16  Cl   7.856899   7.633936   6.602768   5.429831   5.161870
    17  Cl   9.076851   8.334962   8.169983   6.940278   6.028054
    18  H    7.549313   6.471878   7.040098   5.943225   4.659337
    19  H    5.291966   4.089939   5.056561   4.166569   2.760513
    20  H    5.069666   5.015996   3.788185   2.631805   2.673937
                    6          7          8          9         10
     6  C    0.000000
     7  H    1.087157   0.000000
     8  O    3.668439   4.509134   0.000000
     9  H    2.139282   2.410725   2.629272   0.000000
    10  C    2.559665   2.809622   5.724685   4.698005   0.000000
    11  C    3.816407   4.202299   6.519261   5.914948   1.408417
    12  C    3.063059   2.773107   6.630334   5.083804   1.410430
    13  C    4.445798   4.109031   7.983614   6.456918   2.439112
    14  C    5.268348   5.161961   8.559098   7.380205   2.836963
    15  C    4.993057   5.179404   7.891299   7.127875   2.436984
    16  Cl   6.513812   6.830545   9.013643   8.611282   4.027667
    17  Cl   6.979512   6.784025  10.304229   9.069122   4.581993
    18  H    5.103078   4.563206   8.736987   6.971069   3.419945
    19  H    2.761804   2.116299   6.430152   4.526228   2.163932
    20  H    4.099759   4.716556   6.207057   6.058100   2.153536
                   11         12         13         14         15
    11  C    0.000000
    12  C    2.397852   0.000000
    13  C    2.766762   1.383499   0.000000
    14  C    2.415700   2.413613   1.391273   0.000000
    15  C    1.383211   2.765357   2.392732   1.393782   0.000000
    16  Cl   2.698569   4.512017   4.012826   2.731739   1.746904
    17  Cl   4.035915   4.011655   2.715817   1.745267   2.751079
    18  H    3.850193   2.145979   1.083457   2.134937   3.371595
    19  H    3.389137   1.082226   2.124406   3.381310   3.847276
    20  H    1.083556   3.384902   3.850252   3.391182   2.135026
                   16         17         18         19         20
    16  Cl   0.000000
    17  Cl   3.204768   0.000000
    18  H    4.866161   2.829841   0.000000
    19  H    5.594071   4.839827   2.447922   0.000000
    20  H    2.814878   4.886086   4.933648   4.295225   0.000000
 Stoichiometry    C12H5Cl2O(1-)
 Framework group  C1[X(C12H5Cl2O)]
 Deg. of freedom    54
 Full point group                 C1      NOp   1
 RotChk:  IX=2 Diff= 3.73D-16
 Largest Abelian subgroup         C1      NOp   1
 Largest concise Abelian subgroup C1      NOp   1
                         Standard orientation:                         
 ---------------------------------------------------------------------
 Center     Atomic      Atomic             Coordinates (Angstroms)
 Number     Number       Type             X           Y           Z
 ---------------------------------------------------------------------
      1          6           0        4.690410    0.317973   -0.000033
      2          6           0        4.022955   -1.000227   -0.000618
      3          6           0        3.582607    1.255960    0.000847
      4          6           0        2.363986    1.049382    0.000680
      5          6           0        1.679769   -0.180062   -0.000014
      6          6           0        2.659323   -1.216179   -0.000655
      7          1           0        2.327467   -2.251447   -0.001393
      8          8           0        5.905375    0.492794    0.000124
      9          1           0        4.703831   -1.845873   -0.001119
     10          6           0        0.245323   -0.365010    0.000033
     11          6           0       -0.608610    0.755007   -0.000131
     12          6           0       -0.375451   -1.631482    0.000274
     13          6           0       -1.752571   -1.764185    0.000274
     14          6           0       -2.577876   -0.644136    0.000080
     15          6           0       -1.984943    0.617237   -0.000100
     16         17           0       -2.971127    2.059150   -0.000348
     17         17           0       -4.310693   -0.852225    0.000169
     18          1           0       -2.208759   -2.746922    0.000475
     19          1           0        0.229433   -2.528883    0.000555
     20          1           0       -0.173567    1.747394   -0.000306
 ---------------------------------------------------------------------
 Rotational constants (GHZ):           1.4290095           0.2007692           0.1760368
 Leave Link  202 at Mon Apr  4 13:53:12 2022, MaxMem=  1879048192 cpu:               0.1 elap:               0.0
 (Enter /gpfs/software/gaussian16/sse4/tar/g16/l601.exe)
 Copying SCF densities to generalized density rwf, IOpCl= 0 IROHF=0.

 **********************************************************************

            Population analysis using the SCF density.

 **********************************************************************

 Orbital symmetries:
       Occupied  (A) (A) (A) (A) (A) (A) (A) (A) (A) (A) (A) (A)
                 (A) (A) (A) (A) (A) (A) (A) (A) (A) (A) (A) (A)
                 (A) (A) (A) (A) (A) (A) (A) (A) (A) (A) (A) (A)
                 (A) (A) (A) (A) (A) (A) (A) (A) (A) (A) (A) (A)
                 (A) (A) (A) (A) (A) (A) (A) (A) (A) (A) (A) (A)
       Virtual   (A) (A) (A) (A) (A) (A) (A) (A) (A) (A) (A) (A)
                 (A) (A) (A) (A) (A) (A) (A) (A) (A) (A) (A) (A)
                 (A) (A) (A) (A) (A) (A) (A) (A) (A) (A) (A) (A)
                 (A) (A) (A) (A) (A) (A) (A) (A) (A) (A) (A) (A)
                 (A) (A) (A) (A) (A) (A) (A) (A) (A) (A) (A) (A)
                 (A) (A) (A) (A) (A) (A) (A) (A) (A) (A) (A) (A)
                 (A) (A) (A) (A) (A) (A) (A) (A) (A) (A) (A) (A)
                 (A) (A) (A) (A) (A) (A) (A) (A) (A) (A) (A) (A)
                 (A) (A) (A) (A) (A) (A) (A) (A) (A) (A) (A) (A)
                 (A) (A) (A) (A) (A) (A) (A) (A) (A) (A) (A) (A)
                 (A) (A) (A) (A) (A) (A) (A) (A) (A) (A) (A) (A)
                 (A) (A) (A) (A) (A) (A) (A) (A) (A) (A) (A) (A)
                 (A) (A) (A) (A) (A) (A) (A) (A) (A) (A) (A) (A)
                 (A) (A) (A) (A) (A) (A) (A) (A) (A) (A) (A) (A)
                 (A) (A) (A) (A) (A) (A) (A) (A) (A) (A) (A) (A)
                 (A) (A) (A) (A) (A) (A) (A) (A) (A) (A) (A) (A)
                 (A) (A) (A) (A) (A) (A) (A) (A) (A) (A) (A) (A)
                 (A) (A) (A) (A) (A) (A) (A) (A) (A) (A) (A) (A)
                 (A) (A) (A) (A) (A) (A) (A) (A) (A) (A) (A) (A)
                 (A) (A) (A) (A) (A) (A) (A) (A) (A) (A) (A) (A)
                 (A) (A) (A) (A) (A) (A) (A) (A) (A) (A) (A) (A)
                 (A) (A) (A) (A) (A) (A) (A) (A) (A) (A) (A) (A)
                 (A) (A) (A) (A) (A) (A) (A) (A) (A) (A) (A) (A)
                 (A) (A) (A) (A) (A) (A) (A) (A) (A) (A) (A) (A)
                 (A) (A) (A) (A) (A) (A) (A) (A) (A) (A) (A) (A)
                 (A) (A) (A) (A) (A) (A) (A) (A) (A) (A) (A)
 The electronic state is 1-A.
 Alpha  occ. eigenvalues -- -102.59025-102.58720 -19.43748 -10.51835 -10.51049
 Alpha  occ. eigenvalues --  -10.48702 -10.46378 -10.46084 -10.44938 -10.44882
 Alpha  occ. eigenvalues --  -10.42605 -10.42379 -10.40266 -10.40040 -10.39519
 Alpha  occ. eigenvalues --   -9.73285  -9.72995  -7.45793  -7.45503  -7.45130
 Alpha  occ. eigenvalues --   -7.45126  -7.44843  -7.44825  -0.99154  -0.92328
 Alpha  occ. eigenvalues --   -0.86418  -0.85041  -0.81562  -0.75238  -0.73552
 Alpha  occ. eigenvalues --   -0.69564  -0.67010  -0.60718  -0.58916  -0.52766
 Alpha  occ. eigenvalues --   -0.51767  -0.48840  -0.45779  -0.44213  -0.41960
 Alpha  occ. eigenvalues --   -0.40437  -0.39434  -0.38795  -0.37832  -0.35230
 Alpha  occ. eigenvalues --   -0.34132  -0.33685  -0.32243  -0.32013  -0.31285
 Alpha  occ. eigenvalues --   -0.30673  -0.29856  -0.28049  -0.26675  -0.21363
 Alpha  occ. eigenvalues --   -0.20249  -0.18520  -0.18123  -0.17771  -0.09469
 Alpha virt. eigenvalues --    0.09210   0.09732   0.09884   0.10426   0.10497
 Alpha virt. eigenvalues --    0.11310   0.12592   0.13872   0.14728   0.14806
 Alpha virt. eigenvalues --    0.15122   0.16028   0.16158   0.16488   0.16929
 Alpha virt. eigenvalues --    0.17880   0.18107   0.18164   0.18834   0.19058
 Alpha virt. eigenvalues --    0.19171   0.20154   0.20754   0.21338   0.21729
 Alpha virt. eigenvalues --    0.21779   0.22199   0.22520   0.23533   0.24687
 Alpha virt. eigenvalues --    0.24749   0.24971   0.25612   0.26519   0.27161
 Alpha virt. eigenvalues --    0.27389   0.27852   0.28234   0.28790   0.28828
 Alpha virt. eigenvalues --    0.29265   0.29525   0.30027   0.30794   0.31081
 Alpha virt. eigenvalues --    0.31188   0.31942   0.32756   0.33087   0.33624
 Alpha virt. eigenvalues --    0.33768   0.33779   0.34288   0.34995   0.35996
 Alpha virt. eigenvalues --    0.37092   0.37901   0.39802   0.39915   0.40392
 Alpha virt. eigenvalues --    0.40489   0.41446   0.41760   0.42622   0.43141
 Alpha virt. eigenvalues --    0.43422   0.44818   0.45449   0.46167   0.46238
 Alpha virt. eigenvalues --    0.46310   0.47816   0.49033   0.49981   0.51129
 Alpha virt. eigenvalues --    0.53942   0.54658   0.55540   0.56137   0.57191
 Alpha virt. eigenvalues --    0.58555   0.59261   0.59382   0.60482   0.62655
 Alpha virt. eigenvalues --    0.63320   0.65892   0.65899   0.67739   0.68607
 Alpha virt. eigenvalues --    0.69487   0.69847   0.70076   0.72061   0.72327
 Alpha virt. eigenvalues --    0.73472   0.74900   0.75295   0.75386   0.76032
 Alpha virt. eigenvalues --    0.76563   0.78863   0.79033   0.79822   0.80549
 Alpha virt. eigenvalues --    0.81912   0.82032   0.82709   0.83598   0.84144
 Alpha virt. eigenvalues --    0.85157   0.86142   0.86401   0.89210   0.89782
 Alpha virt. eigenvalues --    0.91140   0.93048   0.94294   0.94530   0.94843
 Alpha virt. eigenvalues --    0.96499   0.98149   0.98968   0.99179   1.00288
 Alpha virt. eigenvalues --    1.01445   1.02062   1.02540   1.02971   1.04324
 Alpha virt. eigenvalues --    1.04880   1.06123   1.06587   1.07203   1.07678
 Alpha virt. eigenvalues --    1.07908   1.08919   1.09466   1.10963   1.11591
 Alpha virt. eigenvalues --    1.13283   1.14062   1.14730   1.15411   1.17443
 Alpha virt. eigenvalues --    1.20347   1.21368   1.22043   1.22895   1.24671
 Alpha virt. eigenvalues --    1.26579   1.27517   1.28046   1.30155   1.32803
 Alpha virt. eigenvalues --    1.33807   1.37444   1.39388   1.40241   1.41139
 Alpha virt. eigenvalues --    1.41995   1.42091   1.42856   1.44292   1.45796
 Alpha virt. eigenvalues --    1.46933   1.48137   1.49144   1.50713   1.62322
 Alpha virt. eigenvalues --    1.62570   1.63176   1.66890   1.67530   1.70288
 Alpha virt. eigenvalues --    1.71860   1.72945   1.72957   1.76102   1.77036
 Alpha virt. eigenvalues --    1.79418   1.79969   1.83697   1.84122   1.84792
 Alpha virt. eigenvalues --    1.87804   1.90248   1.90867   1.93525   1.94326
 Alpha virt. eigenvalues --    1.94456   1.97087   1.99031   2.00214   2.03465
 Alpha virt. eigenvalues --    2.04702   2.05946   2.06774   2.07034   2.08736
 Alpha virt. eigenvalues --    2.10350   2.10724   2.13575   2.16870   2.18008
 Alpha virt. eigenvalues --    2.19507   2.20442   2.20971   2.22612   2.26368
 Alpha virt. eigenvalues --    2.29026   2.31960   2.37247   2.37595   2.40272
 Alpha virt. eigenvalues --    2.41255   2.43172   2.43341   2.48493   2.48869
 Alpha virt. eigenvalues --    2.50606   2.53135   2.55524   2.56477   2.58709
 Alpha virt. eigenvalues --    2.62195   2.64723   2.66148   2.68832   2.73123
 Alpha virt. eigenvalues --    2.75472   2.76863   2.80308   2.80390   2.82574
 Alpha virt. eigenvalues --    2.84730   2.84862   2.85493   2.87573   2.90015
 Alpha virt. eigenvalues --    2.92982   2.93744   2.94116   2.95237   2.96869
 Alpha virt. eigenvalues --    2.99909   3.01247   3.04190   3.05672   3.11778
 Alpha virt. eigenvalues --    3.13877   3.15518   3.16408   3.16492   3.20620
 Alpha virt. eigenvalues --    3.24493   3.26884   3.27115   3.31616   3.33812
 Alpha virt. eigenvalues --    3.34272   3.37977   3.42649   3.46007   3.49375
 Alpha virt. eigenvalues --    3.56850   3.58965   3.60078   3.64295   3.67479
 Alpha virt. eigenvalues --    3.70397   3.74683   3.76634   3.85040   3.91919
 Alpha virt. eigenvalues --    3.99218   4.03008   4.19186   4.21567   4.26151
 Alpha virt. eigenvalues --    4.28940   4.35660   4.74183   4.86050   4.96426
 Alpha virt. eigenvalues --    5.35634   5.50816   5.99355  10.04810  10.09030
 Alpha virt. eigenvalues --   23.61939  23.78384  24.01832  24.08688  24.10702
 Alpha virt. eigenvalues --   24.14805  24.18572  24.22193  24.26307  24.33438
 Alpha virt. eigenvalues --   24.34044  24.85628  25.98702  26.07418  26.29769
 Alpha virt. eigenvalues --   26.40370  26.71868  26.97157  50.31234 216.14749
 Alpha virt. eigenvalues --  216.19640
          Condensed to atoms (all electrons):
               1          2          3          4          5          6
     1  C    6.696958   0.483087   0.175507  -0.541930  -0.280472   0.241514
     2  C    0.483087   8.956093  -0.442444   0.526342  -0.664921  -0.881373
     3  C    0.175507  -0.442444   6.935128   1.043540  -0.965497   0.334950
     4  C   -0.541930   0.526342   1.043540  10.770947  -0.219702  -3.949032
     5  C   -0.280472  -0.664921  -0.965497  -0.219702   9.183092  -0.757284
     6  C    0.241514  -0.881373   0.334950  -3.949032  -0.757284  13.840373
     7  H   -0.032788  -0.061080  -0.017261  -0.015287   0.087719   0.218814
     8  O    0.437517  -0.174158  -0.178775   0.063427  -0.022746  -0.063076
     9  H    0.045175   0.352876  -0.003853  -0.014949   0.032417  -0.063824
    10  C   -0.351699  -0.728126  -0.372945  -1.058663   2.638866  -0.592041
    11  C   -0.123031  -0.658841  -0.076567   2.708563  -0.732028  -3.634250
    12  C   -0.102629  -0.325486  -0.217637  -3.037882  -0.455551   2.308542
    13  C   -0.046487   0.261672  -0.067999  -0.311886  -0.581799  -0.205875
    14  C    0.004429  -0.174980  -0.117648   0.111699  -0.706949  -0.018364
    15  C   -0.023635  -0.236329   0.011126  -0.040122  -1.196740  -0.379948
    16  Cl  -0.002816  -0.008867   0.002509  -0.026319  -0.138863  -0.053703
    17  Cl  -0.000919  -0.004202   0.000632  -0.036344  -0.049839  -0.023011
    18  H    0.000115   0.000004   0.000086  -0.001420  -0.001891   0.011299
    19  H    0.001270   0.009748   0.000339   0.023018   0.054730   0.018628
    20  H   -0.000474   0.001492  -0.010206   0.013332   0.106265   0.046913
               7          8          9         10         11         12
     1  C   -0.032788   0.437517   0.045175  -0.351699  -0.123031  -0.102629
     2  C   -0.061080  -0.174158   0.352876  -0.728126  -0.658841  -0.325486
     3  C   -0.017261  -0.178775  -0.003853  -0.372945  -0.076567  -0.217637
     4  C   -0.015287   0.063427  -0.014949  -1.058663   2.708563  -3.037882
     5  C    0.087719  -0.022746   0.032417   2.638866  -0.732028  -0.455551
     6  C    0.218814  -0.063076  -0.063824  -0.592041  -3.634250   2.308542
     7  H    0.562036   0.000017  -0.005782   0.070098   0.017678   0.021720
     8  O    0.000017   8.346874  -0.003972   0.001604  -0.001159   0.000565
     9  H   -0.005782  -0.003972   0.525675  -0.002988   0.000393   0.007033
    10  C    0.070098   0.001604  -0.002988  11.410127   1.146121  -0.954223
    11  C    0.017678  -0.001159   0.000393   1.146121  11.802165  -1.723893
    12  C    0.021720   0.000565   0.007033  -0.954223  -1.723893  14.039566
    13  C    0.024922   0.000680   0.000233  -1.848017  -1.128321   2.997002
    14  C    0.001269   0.000005   0.000104  -3.131595  -4.947802  -2.737704
    15  C   -0.002757  -0.000868   0.000066  -0.036938   3.526638  -3.954196
    16  Cl  -0.000013  -0.000007   0.000002  -0.519419   0.399489   0.360222
    17  Cl   0.000062   0.000001  -0.000001  -0.115345  -0.086651  -0.017094
    18  H    0.000024  -0.000000   0.000000   0.045378  -0.023912  -0.102841
    19  H   -0.000226  -0.000003   0.000024   0.036417  -0.007406   0.355793
    20  H   -0.000029  -0.000007   0.000001   0.051542   0.287053   0.001108
              13         14         15         16         17         18
     1  C   -0.046487   0.004429  -0.023635  -0.002816  -0.000919   0.000115
     2  C    0.261672  -0.174980  -0.236329  -0.008867  -0.004202   0.000004
     3  C   -0.067999  -0.117648   0.011126   0.002509   0.000632   0.000086
     4  C   -0.311886   0.111699  -0.040122  -0.026319  -0.036344  -0.001420
     5  C   -0.581799  -0.706949  -1.196740  -0.138863  -0.049839  -0.001891
     6  C   -0.205875  -0.018364  -0.379948  -0.053703  -0.023011   0.011299
     7  H    0.024922   0.001269  -0.002757  -0.000013   0.000062   0.000024
     8  O    0.000680   0.000005  -0.000868  -0.000007   0.000001  -0.000000
     9  H    0.000233   0.000104   0.000066   0.000002  -0.000001   0.000000
    10  C   -1.848017  -3.131595  -0.036938  -0.519419  -0.115345   0.045378
    11  C   -1.128321  -4.947802   3.526638   0.399489  -0.086651  -0.023912
    12  C    2.997002  -2.737704  -3.954196   0.360222  -0.017094  -0.102841
    13  C   14.378627   2.711380 -10.032886   0.430932   0.095983   0.289735
    14  C    2.711380  27.196137 -11.064671   0.157964  -1.497066   0.085442
    15  C  -10.032886 -11.064671  30.167345  -1.434372   0.839299   0.051331
    16  Cl   0.430932   0.157964  -1.434372  17.624060  -0.182644  -0.000474
    17  Cl   0.095983  -1.497066   0.839299  -0.182644  17.692890  -0.013443
    18  H    0.289735   0.085442   0.051331  -0.000474  -0.013443   0.510600
    19  H   -0.110619  -0.015097  -0.039395   0.000471  -0.000865  -0.007732
    20  H   -0.011010   0.021430  -0.171245  -0.014321  -0.002067   0.000064
              19         20
     1  C    0.001270  -0.000474
     2  C    0.009748   0.001492
     3  C    0.000339  -0.010206
     4  C    0.023018   0.013332
     5  C    0.054730   0.106265
     6  C    0.018628   0.046913
     7  H   -0.000226  -0.000029
     8  O   -0.000003  -0.000007
     9  H    0.000024   0.000001
    10  C    0.036417   0.051542
    11  C   -0.007406   0.287053
    12  C    0.355793   0.001108
    13  C   -0.110619  -0.011010
    14  C   -0.015097   0.021430
    15  C   -0.039395  -0.171245
    16  Cl   0.000471  -0.014321
    17  Cl  -0.000865  -0.002067
    18  H   -0.007732   0.000064
    19  H    0.528688  -0.000122
    20  H   -0.000122   0.475019
 Mulliken charges:
               1
     1  C   -0.578694
     2  C   -0.230504
     3  C   -0.032986
     4  C   -0.007335
     5  C    0.671193
     6  C   -0.399252
     7  H    0.130865
     8  O   -0.405921
     9  H    0.131370
    10  C    0.311845
    11  C   -0.744241
    12  C   -0.462415
    13  C   -0.846267
    14  C    0.122017
    15  C    0.018297
    16  Cl   0.406170
    17  Cl   0.400624
    18  H    0.157635
    19  H    0.152338
    20  H    0.205261
 Sum of Mulliken charges =  -1.00000
 Mulliken charges with hydrogens summed into heavy atoms:
               1
     1  C   -0.578694
     2  C   -0.099134
     3  C   -0.032986
     4  C   -0.007335
     5  C    0.671193
     6  C   -0.268387
     8  O   -0.405921
    10  C    0.311845
    11  C   -0.538980
    12  C   -0.310077
    13  C   -0.688632
    14  C    0.122017
    15  C    0.018297
    16  Cl   0.406170
    17  Cl   0.400624
 Electronic spatial extent (au):  <R**2>=           5486.1469
 Charge=             -1.0000 electrons
 Dipole moment (field-independent basis, Debye):
    X=            -11.5181    Y=             -3.3145    Z=             -0.0013  Tot=             11.9855
 Quadrupole moment (field-independent basis, Debye-Ang):
   XX=           -206.3030   YY=           -104.7529   ZZ=           -107.8366
   XY=             -9.3800   XZ=             -0.0059   YZ=             -0.0017
 Traceless Quadrupole moment (field-independent basis, Debye-Ang):
   XX=            -66.6722   YY=             34.8779   ZZ=             31.7943
   XY=             -9.3800   XZ=             -0.0059   YZ=             -0.0017
 Octapole moment (field-independent basis, Debye-Ang**2):
  XXX=           -475.3852  YYY=            -16.9919  ZZZ=             -0.0024  XYY=            -19.9286
  XXY=            -52.9238  XXZ=             -0.0228  XZZ=            -16.4093  YZZ=              4.5387
  YYZ=             -0.0068  XYZ=             -0.0027
 Hexadecapole moment (field-independent basis, Debye-Ang**3):
 XXXX=          -9574.4683 YYYY=          -1019.7381 ZZZZ=           -130.1103 XXXY=           -323.4851
 XXXZ=             -0.1038 YYYX=            -43.3518 YYYZ=             -0.0188 ZZZX=              0.0036
 ZZZY=             -0.0167 XXYY=          -1294.2345 XXZZ=          -1122.1969 YYZZ=           -210.6352
 XXYZ=             -0.0148 YYXZ=             -0.0312 ZZXY=             -3.3333
 N-N= 1.016488964575D+03 E-N=-5.482097902475D+03  KE= 1.451822559944D+03
 No NMR shielding tensors so no spin-rotation constants.
 Leave Link  601 at Mon Apr  4 13:53:12 2022, MaxMem=  1879048192 cpu:               1.5 elap:               0.3
 (Enter /gpfs/software/gaussian16/sse4/tar/g16/l9999.exe)
 1\1\GINC-STAGE76\FOpt\RM062X\6-311+G(d,p)\C12H5Cl2O1(1-)\SOFJA89\04-Ap
 r-2022\0\\#p M062X/6-311+G** opt int=ultrafine freq\\...\\-1,1\C,-6.33
 57876378,2.1021665415,-0.0914131813\C,-4.9883673427,2.7083811282,-0.08
 08842816\C,-6.0633536744,0.6764659582,-0.0770355295\C,-4.985595465,0.0
 71593094,-0.060393418\C,-3.680898044,0.5982253835,-0.0498859011\C,-3.7
 919171524,2.019699733,-0.0621356035\H,-2.8833186073,2.6166332043,-0.05
 67455103\O,-7.3907499314,2.7294485737,-0.1079663848\H,-4.9867142516,3.
 7940306668,-0.0892548897\C,-2.4488414059,-0.1590640398,-0.0301449389\C
 ,-2.4882475498,-1.5668970829,-0.0205321323\C,-1.170243926,0.4362403887
 ,-0.0195020529\C,-0.0156051569,-0.3256805736,-0.0006664118\C,-0.077300
 9807,-1.7155541352,0.008529125\C,-1.3310377264,-2.3243805511,-0.001667
 751\Cl,-1.4698049501,-4.0657307832,0.0091396045\Cl,1.4013987368,-2.642
 2878869,0.0323843673\H,0.9566967158,0.1522798148,0.0072606665\H,-1.076
 9683992,1.5144199046,-0.0259823814\H,-3.4501632509,-2.0656493385,-0.02
 81633952\\Version=ES64L-G16RevA.03\State=1-A\HF=-1455.7851961\RMSD=9.8
 26e-09\RMSF=8.499e-05\Dipole=4.3444218,-1.8324207,0.0628359\Quadrupole
 =-26.5737361,2.9490531,23.624683,35.4298902,-0.8316167,0.5566835\PG=C0
 1 [X(C12H5Cl2O1)]\\@


 HERE WE GO......
 SLIDING DOWN THE RAZOR BLADE OF LIFE......
                                 TOM LEHRER
 Leave Link 9999 at Mon Apr  4 13:53:12 2022, MaxMem=  1879048192 cpu:               0.2 elap:               0.1
 Job cpu time:       0 days  3 hours  8 minutes  9.1 seconds.
 Elapsed time:       0 days  0 hours 26 minutes 56.9 seconds.
 File lengths (MBytes):  RWF=     97 Int=      0 D2E=      0 Chk=     32 Scr=      1
 Normal termination of Gaussian 16 at Mon Apr  4 13:53:12 2022.
 (Enter /gpfs/software/gaussian16/sse4/tar/g16/l1.exe)
 Link1:  Proceeding to internal job step number  2.
 ----------------------------------------------------------------------
 #P Geom=AllCheck Guess=TCheck SCRF=Check GenChk RM062X/6-311+G(d,p) Fr
 eq
 ----------------------------------------------------------------------
 1/10=4,29=7,30=1,38=1,40=1/1,3;
 2/12=2,40=1/2;
 3/5=4,6=6,7=111,11=2,14=-4,25=1,30=1,70=2,71=2,74=-55,75=-5,116=1,140=1/1,2,3;
 4/5=101/1;
 5/5=2,38=6,98=1/2;
 8/6=4,10=90,11=11/1;
 11/6=1,8=1,9=11,15=111,16=1/1,2,10;
 10/6=1/2;
 6/7=2,8=2,9=2,10=2,28=1/1;
 7/8=1,10=1,25=1/1,2,3,16;
 1/10=4,30=1/3;
 99//99;
 Leave Link    1 at Mon Apr  4 13:53:12 2022, MaxMem=  1879048192 cpu:               0.2 elap:               0.0
 (Enter /gpfs/software/gaussian16/sse4/tar/g16/l101.exe)
 Structure from the checkpoint file:  "checkpoint.chk"
 ---
 ...
 ---
 Charge = -1 Multiplicity = 1
 Redundant internal coordinates found in file.  (old form).
 C,0,-6.3357876378,2.1021665415,-0.0914131813
 C,0,-4.9883673427,2.7083811282,-0.0808842816
 C,0,-6.0633536744,0.6764659582,-0.0770355295
 C,0,-4.985595465,0.071593094,-0.060393418
 C,0,-3.680898044,0.5982253835,-0.0498859011
 C,0,-3.7919171524,2.019699733,-0.0621356035
 H,0,-2.8833186073,2.6166332043,-0.0567455103
 O,0,-7.3907499314,2.7294485737,-0.1079663848
 H,0,-4.9867142516,3.7940306668,-0.0892548897
 C,0,-2.4488414059,-0.1590640398,-0.0301449389
 C,0,-2.4882475498,-1.5668970829,-0.0205321323
 C,0,-1.170243926,0.4362403887,-0.0195020529
 C,0,-0.0156051569,-0.3256805736,-0.0006664118
 C,0,-0.0773009807,-1.7155541352,0.008529125
 C,0,-1.3310377264,-2.3243805511,-0.001667751
 Cl,0,-1.4698049501,-4.0657307832,0.0091396045
 Cl,0,1.4013987368,-2.6422878869,0.0323843673
 H,0,0.9566967158,0.1522798148,0.0072606665
 H,0,-1.0769683992,1.5144199046,-0.0259823814
 H,0,-3.4501632509,-2.0656493385,-0.0281633952
 Recover connectivity data from disk.
 ITRead=  0  0  0  0  0  0  0  0  0  0  0  0  0  0  0  0  0  0  0  0
 MicOpt= -1 -1 -1 -1 -1 -1 -1 -1 -1 -1 -1 -1 -1 -1 -1 -1 -1 -1 -1 -1
 NAtoms=     20 NQM=       20 NQMF=       0 NMMI=      0 NMMIF=      0
                NMic=       0 NMicF=      0.
                    Isotopes and Nuclear Properties:
 (Nuclear quadrupole moments (NQMom) in fm**2, nuclear magnetic moments (NMagM)
  in nuclear magnetons)

  Atom         1           2           3           4           5           6           7           8           9          10
 IAtWgt=          12          12          12          12          12          12           1          16           1          12
 AtmWgt=  12.0000000  12.0000000  12.0000000  12.0000000  12.0000000  12.0000000   1.0078250  15.9949146   1.0078250  12.0000000
 NucSpn=           0           0           0           0           0           0           1           0           1           0
 AtZEff=   3.6000000   3.6000000   3.6000000   3.6000000   3.6000000   3.6000000   1.0000000   5.6000000   1.0000000   3.6000000
 NQMom=    0.0000000   0.0000000   0.0000000   0.0000000   0.0000000   0.0000000   0.0000000   0.0000000   0.0000000   0.0000000
 NMagM=    0.0000000   0.0000000   0.0000000   0.0000000   0.0000000   0.0000000   2.7928460   0.0000000   2.7928460   0.0000000
 AtZNuc=   6.0000000   6.0000000   6.0000000   6.0000000   6.0000000   6.0000000   1.0000000   8.0000000   1.0000000   6.0000000

  Atom        11          12          13          14          15          16          17          18          19          20
 IAtWgt=          12          12          12          12          12          35          35           1           1           1
 AtmWgt=  12.0000000  12.0000000  12.0000000  12.0000000  12.0000000  34.9688527  34.9688527   1.0078250   1.0078250   1.0078250
 NucSpn=           0           0           0           0           0           3           3           1           1           1
 AtZEff=   3.6000000   3.6000000   3.6000000   3.6000000   3.6000000  14.2400000  14.2400000   1.0000000   1.0000000   1.0000000
 NQMom=    0.0000000   0.0000000   0.0000000   0.0000000   0.0000000  -8.1650000  -8.1650000   0.0000000   0.0000000   0.0000000
 NMagM=    0.0000000   0.0000000   0.0000000   0.0000000   0.0000000   0.8218740   0.8218740   2.7928460   2.7928460   2.7928460
 AtZNuc=   6.0000000   6.0000000   6.0000000   6.0000000   6.0000000  17.0000000  17.0000000   1.0000000   1.0000000   1.0000000
 Leave Link  101 at Mon Apr  4 13:53:13 2022, MaxMem=  1879048192 cpu:               2.4 elap:               0.4
 (Enter /gpfs/software/gaussian16/sse4/tar/g16/l103.exe)

 GradGradGradGradGradGradGradGradGradGradGradGradGradGradGradGradGradGrad
 Berny optimization.
 Initialization pass.
                           ----------------------------
                           !    Initial Parameters    !
                           ! (Angstroms and Degrees)  !
 --------------------------                            --------------------------
 ! Name  Definition              Value          Derivative Info.                !
 --------------------------------------------------------------------------------
 ! R1    R(1,2)                  1.4775         calculate D2E/DX2 analytically  !
 ! R2    R(1,3)                  1.4516         calculate D2E/DX2 analytically  !
 ! R3    R(1,8)                  1.2275         calculate D2E/DX2 analytically  !
 ! R4    R(2,6)                  1.3806         calculate D2E/DX2 analytically  !
 ! R5    R(2,9)                  1.0857         calculate D2E/DX2 analytically  !
 ! R6    R(3,4)                  1.236          calculate D2E/DX2 analytically  !
 ! R7    R(4,5)                  1.407          calculate D2E/DX2 analytically  !
 ! R8    R(5,6)                  1.4259         calculate D2E/DX2 analytically  !
 ! R9    R(5,10)                 1.4463         calculate D2E/DX2 analytically  !
 ! R10   R(6,7)                  1.0872         calculate D2E/DX2 analytically  !
 ! R11   R(10,11)                1.4084         calculate D2E/DX2 analytically  !
 ! R12   R(10,12)                1.4104         calculate D2E/DX2 analytically  !
 ! R13   R(11,15)                1.3832         calculate D2E/DX2 analytically  !
 ! R14   R(11,20)                1.0836         calculate D2E/DX2 analytically  !
 ! R15   R(12,13)                1.3835         calculate D2E/DX2 analytically  !
 ! R16   R(12,19)                1.0822         calculate D2E/DX2 analytically  !
 ! R17   R(13,14)                1.3913         calculate D2E/DX2 analytically  !
 ! R18   R(13,18)                1.0835         calculate D2E/DX2 analytically  !
 ! R19   R(14,15)                1.3938         calculate D2E/DX2 analytically  !
 ! R20   R(14,17)                1.7453         calculate D2E/DX2 analytically  !
 ! R21   R(15,16)                1.7469         calculate D2E/DX2 analytically  !
 ! A1    A(2,1,3)              103.4001         calculate D2E/DX2 analytically  !
 ! A2    A(2,1,8)              125.0429         calculate D2E/DX2 analytically  !
 ! A3    A(3,1,8)              131.557          calculate D2E/DX2 analytically  !
 ! A4    A(1,2,6)              125.8537         calculate D2E/DX2 analytically  !
 ! A5    A(1,2,9)              114.3057         calculate D2E/DX2 analytically  !
 ! A6    A(6,2,9)              119.8406         calculate D2E/DX2 analytically  !
 ! A7    A(1,3,4)              130.1239         calculate D2E/DX2 analytically  !
 ! A8    A(3,4,5)              128.7183         calculate D2E/DX2 analytically  !
 ! A9    A(4,5,6)              107.5103         calculate D2E/DX2 analytically  !
 ! A10   A(4,5,10)             126.4438         calculate D2E/DX2 analytically  !
 ! A11   A(6,5,10)             126.0459         calculate D2E/DX2 analytically  !
 ! A12   A(2,6,5)              124.3937         calculate D2E/DX2 analytically  !
 ! A13   A(2,6,7)              116.7722         calculate D2E/DX2 analytically  !
 ! A14   A(5,6,7)              118.8341         calculate D2E/DX2 analytically  !
 ! A15   A(5,10,11)            119.9761         calculate D2E/DX2 analytically  !
 ! A16   A(5,10,12)            123.459          calculate D2E/DX2 analytically  !
 ! A17   A(11,10,12)           116.5648         calculate D2E/DX2 analytically  !
 ! A18   A(10,11,15)           121.6067         calculate D2E/DX2 analytically  !
 ! A19   A(10,11,20)           119.0053         calculate D2E/DX2 analytically  !
 ! A20   A(15,11,20)           119.388          calculate D2E/DX2 analytically  !
 ! A21   A(10,12,13)           121.6164         calculate D2E/DX2 analytically  !
 ! A22   A(10,12,19)           119.9062         calculate D2E/DX2 analytically  !
 ! A23   A(13,12,19)           118.4774         calculate D2E/DX2 analytically  !
 ! A24   A(12,13,14)           120.8804         calculate D2E/DX2 analytically  !
 ! A25   A(12,13,18)           120.405          calculate D2E/DX2 analytically  !
 ! A26   A(14,13,18)           118.7146         calculate D2E/DX2 analytically  !
 ! A27   A(13,14,15)           118.4387         calculate D2E/DX2 analytically  !
 ! A28   A(13,14,17)           119.5368         calculate D2E/DX2 analytically  !
 ! A29   A(15,14,17)           122.0245         calculate D2E/DX2 analytically  !
 ! A30   A(11,15,14)           120.8931         calculate D2E/DX2 analytically  !
 ! A31   A(11,15,16)           118.6536         calculate D2E/DX2 analytically  !
 ! A32   A(14,15,16)           120.4533         calculate D2E/DX2 analytically  !
 ! D1    D(3,1,2,6)              0.0157         calculate D2E/DX2 analytically  !
 ! D2    D(3,1,2,9)           -179.9884         calculate D2E/DX2 analytically  !
 ! D3    D(8,1,2,6)            179.9925         calculate D2E/DX2 analytically  !
 ! D4    D(8,1,2,9)             -0.0117         calculate D2E/DX2 analytically  !
 ! D5    D(2,1,3,4)             -0.0243         calculate D2E/DX2 analytically  !
 ! D6    D(8,1,3,4)           -179.9989         calculate D2E/DX2 analytically  !
 ! D7    D(1,2,6,5)             -0.0054         calculate D2E/DX2 analytically  !
 ! D8    D(1,2,6,7)            179.9842         calculate D2E/DX2 analytically  !
 ! D9    D(9,2,6,5)            179.999          calculate D2E/DX2 analytically  !
 ! D10   D(9,2,6,7)             -0.0114         calculate D2E/DX2 analytically  !
 ! D11   D(1,3,4,5)              0.022          calculate D2E/DX2 analytically  !
 ! D12   D(3,4,5,6)             -0.0054         calculate D2E/DX2 analytically  !
 ! D13   D(3,4,5,10)           179.9895         calculate D2E/DX2 analytically  !
 ! D14   D(4,5,6,2)             -0.002          calculate D2E/DX2 analytically  !
 ! D15   D(4,5,6,7)           -179.9913         calculate D2E/DX2 analytically  !
 ! D16   D(10,5,6,2)          -179.997          calculate D2E/DX2 analytically  !
 ! D17   D(10,5,6,7)             0.0137         calculate D2E/DX2 analytically  !
 ! D18   D(4,5,10,11)            0.0452         calculate D2E/DX2 analytically  !
 ! D19   D(4,5,10,12)         -179.953          calculate D2E/DX2 analytically  !
 ! D20   D(6,5,10,11)         -179.9607         calculate D2E/DX2 analytically  !
 ! D21   D(6,5,10,12)            0.0411         calculate D2E/DX2 analytically  !
 ! D22   D(5,10,11,15)         179.9996         calculate D2E/DX2 analytically  !
 ! D23   D(5,10,11,20)           0.001          calculate D2E/DX2 analytically  !
 ! D24   D(12,10,11,15)         -0.002          calculate D2E/DX2 analytically  !
 ! D25   D(12,10,11,20)        179.9993         calculate D2E/DX2 analytically  !
 ! D26   D(5,10,12,13)        -179.9982         calculate D2E/DX2 analytically  !
 ! D27   D(5,10,12,19)           0.0072         calculate D2E/DX2 analytically  !
 ! D28   D(11,10,12,13)          0.0035         calculate D2E/DX2 analytically  !
 ! D29   D(11,10,12,19)       -179.9911         calculate D2E/DX2 analytically  !
 ! D30   D(10,11,15,14)         -0.0007         calculate D2E/DX2 analytically  !
 ! D31   D(10,11,15,16)       -179.9986         calculate D2E/DX2 analytically  !
 ! D32   D(20,11,15,14)        179.9979         calculate D2E/DX2 analytically  !
 ! D33   D(20,11,15,16)          0.0            calculate D2E/DX2 analytically  !
 ! D34   D(10,12,13,14)         -0.0023         calculate D2E/DX2 analytically  !
 ! D35   D(10,12,13,18)       -179.9992         calculate D2E/DX2 analytically  !
 ! D36   D(19,12,13,14)        179.9924         calculate D2E/DX2 analytically  !
 ! D37   D(19,12,13,18)         -0.0045         calculate D2E/DX2 analytically  !
 ! D38   D(12,13,14,15)         -0.0006         calculate D2E/DX2 analytically  !
 ! D39   D(12,13,14,17)       -179.9969         calculate D2E/DX2 analytically  !
 ! D40   D(18,13,14,15)        179.9964         calculate D2E/DX2 analytically  !
 ! D41   D(18,13,14,17)          0.0001         calculate D2E/DX2 analytically  !
 ! D42   D(13,14,15,11)          0.0021         calculate D2E/DX2 analytically  !
 ! D43   D(13,14,15,16)        180.0            calculate D2E/DX2 analytically  !
 ! D44   D(17,14,15,11)        179.9983         calculate D2E/DX2 analytically  !
 ! D45   D(17,14,15,16)         -0.0039         calculate D2E/DX2 analytically  !
 --------------------------------------------------------------------------------
 Trust Radius=3.00D-01 FncErr=1.00D-07 GrdErr=1.00D-07 EigMax=2.50D+02 EigMin=1.00D-04
 Number of steps in this run=      2 maximum allowed number of steps=      2.
 GradGradGradGradGradGradGradGradGradGradGradGradGradGradGradGradGradGrad

 Leave Link  103 at Mon Apr  4 13:53:13 2022, MaxMem=  1879048192 cpu:               0.1 elap:               0.0
 (Enter /gpfs/software/gaussian16/sse4/tar/g16/l202.exe)
                          Input orientation:                          
 ---------------------------------------------------------------------
 Center     Atomic      Atomic             Coordinates (Angstroms)
 Number     Number       Type             X           Y           Z
 ---------------------------------------------------------------------
      1          6           0       -6.335788    2.102167   -0.091413
      2          6           0       -4.988367    2.708381   -0.080884
      3          6           0       -6.063354    0.676466   -0.077036
      4          6           0       -4.985595    0.071593   -0.060393
      5          6           0       -3.680898    0.598225   -0.049886
      6          6           0       -3.791917    2.019700   -0.062136
      7          1           0       -2.883319    2.616633   -0.056746
      8          8           0       -7.390750    2.729449   -0.107966
      9          1           0       -4.986714    3.794031   -0.089255
     10          6           0       -2.448841   -0.159064   -0.030145
     11          6           0       -2.488248   -1.566897   -0.020532
     12          6           0       -1.170244    0.436240   -0.019502
     13          6           0       -0.015605   -0.325681   -0.000666
     14          6           0       -0.077301   -1.715554    0.008529
     15          6           0       -1.331038   -2.324381   -0.001668
     16         17           0       -1.469805   -4.065731    0.009140
     17         17           0        1.401399   -2.642288    0.032384
     18          1           0        0.956697    0.152280    0.007261
     19          1           0       -1.076968    1.514420   -0.025982
     20          1           0       -3.450163   -2.065649   -0.028163
 ---------------------------------------------------------------------
                    Distance matrix (angstroms):
                    1          2          3          4          5
     1  C    0.000000
     2  C    1.477548   0.000000
     3  C    1.451568   2.298758   0.000000
     4  C    2.438690   2.636869   1.236006   0.000000
     5  C    3.051557   2.482578   2.383895   1.407014   0.000000
     6  C    2.545375   1.380625   2.638925   2.284730   1.425856
     7  H    3.490762   2.107185   3.725223   3.301032   2.170288
     8  O    1.227478   2.402628   2.444928   3.584861   4.278842
     9  H    2.163887   1.085683   3.298259   3.722550   3.452518
    10  C    4.497251   3.830667   3.710122   2.547398   1.446320
    11  C    5.317012   4.953004   4.221049   2.987137   2.472050
    12  C    5.428013   4.443474   4.899341   3.832955   2.516058
    13  C    6.771070   5.825833   6.130693   4.986201   3.780264
    14  C    7.331687   6.610429   6.446853   5.223983   4.282861
    15  C    6.682058   6.221818   5.604068   4.370347   3.750439
    16  Cl   7.856899   7.633936   6.602768   5.429831   5.161870
    17  Cl   9.076851   8.334962   8.169983   6.940278   6.028054
    18  H    7.549313   6.471878   7.040098   5.943225   4.659337
    19  H    5.291966   4.089939   5.056561   4.166569   2.760513
    20  H    5.069666   5.015996   3.788185   2.631805   2.673937
                    6          7          8          9         10
     6  C    0.000000
     7  H    1.087157   0.000000
     8  O    3.668439   4.509134   0.000000
     9  H    2.139282   2.410725   2.629272   0.000000
    10  C    2.559665   2.809622   5.724685   4.698005   0.000000
    11  C    3.816407   4.202299   6.519261   5.914948   1.408417
    12  C    3.063059   2.773107   6.630334   5.083804   1.410430
    13  C    4.445798   4.109031   7.983614   6.456918   2.439112
    14  C    5.268348   5.161961   8.559098   7.380205   2.836963
    15  C    4.993057   5.179404   7.891299   7.127875   2.436984
    16  Cl   6.513812   6.830545   9.013643   8.611282   4.027667
    17  Cl   6.979512   6.784025  10.304229   9.069122   4.581993
    18  H    5.103078   4.563206   8.736987   6.971069   3.419945
    19  H    2.761804   2.116299   6.430152   4.526228   2.163932
    20  H    4.099759   4.716556   6.207057   6.058100   2.153536
                   11         12         13         14         15
    11  C    0.000000
    12  C    2.397852   0.000000
    13  C    2.766762   1.383499   0.000000
    14  C    2.415700   2.413613   1.391273   0.000000
    15  C    1.383211   2.765357   2.392732   1.393782   0.000000
    16  Cl   2.698569   4.512017   4.012826   2.731739   1.746904
    17  Cl   4.035915   4.011655   2.715817   1.745267   2.751079
    18  H    3.850193   2.145979   1.083457   2.134937   3.371595
    19  H    3.389137   1.082226   2.124406   3.381310   3.847276
    20  H    1.083556   3.384902   3.850252   3.391182   2.135026
                   16         17         18         19         20
    16  Cl   0.000000
    17  Cl   3.204768   0.000000
    18  H    4.866161   2.829841   0.000000
    19  H    5.594071   4.839827   2.447922   0.000000
    20  H    2.814878   4.886086   4.933648   4.295225   0.000000
 Stoichiometry    C12H5Cl2O(1-)
 Framework group  C1[X(C12H5Cl2O)]
 Deg. of freedom    54
 Full point group                 C1      NOp   1
 RotChk:  IX=2 Diff= 6.35D-16
 Largest Abelian subgroup         C1      NOp   1
 Largest concise Abelian subgroup C1      NOp   1
                         Standard orientation:                         
 ---------------------------------------------------------------------
 Center     Atomic      Atomic             Coordinates (Angstroms)
 Number     Number       Type             X           Y           Z
 ---------------------------------------------------------------------
      1          6           0        4.690410    0.317973   -0.000033
      2          6           0        4.022955   -1.000227   -0.000618
      3          6           0        3.582607    1.255960    0.000847
      4          6           0        2.363986    1.049382    0.000680
      5          6           0        1.679769   -0.180062   -0.000014
      6          6           0        2.659323   -1.216179   -0.000655
      7          1           0        2.327467   -2.251447   -0.001393
      8          8           0        5.905375    0.492794    0.000124
      9          1           0        4.703831   -1.845873   -0.001119
     10          6           0        0.245323   -0.365010    0.000033
     11          6           0       -0.608610    0.755007   -0.000131
     12          6           0       -0.375451   -1.631482    0.000274
     13          6           0       -1.752571   -1.764185    0.000274
     14          6           0       -2.577876   -0.644136    0.000080
     15          6           0       -1.984943    0.617237   -0.000100
     16         17           0       -2.971127    2.059150   -0.000348
     17         17           0       -4.310693   -0.852225    0.000169
     18          1           0       -2.208759   -2.746922    0.000475
     19          1           0        0.229433   -2.528883    0.000555
     20          1           0       -0.173567    1.747394   -0.000306
 ---------------------------------------------------------------------
 Rotational constants (GHZ):           1.4290095           0.2007692           0.1760368
 Leave Link  202 at Mon Apr  4 13:53:13 2022, MaxMem=  1879048192 cpu:               0.1 elap:               0.0
 (Enter /gpfs/software/gaussian16/sse4/tar/g16/l301.exe)
 Standard basis: 6-311+G(d,p) (5D, 7F)
 Ernie: Thresh=  0.10000D-02 Tol=  0.10000D-05 Strict=F.
 There are   391 symmetry adapted cartesian basis functions of A   symmetry.
 There are   376 symmetry adapted basis functions of A   symmetry.
   376 basis functions,   614 primitive gaussians,   391 cartesian basis functions
    60 alpha electrons       60 beta electrons
       nuclear repulsion energy      1016.4889645753 Hartrees.
 IExCor= 4336 DFT=T Ex+Corr=M062X ExCW=0 ScaHFX=  0.540000
 ScaDFX=  1.000000  1.000000  1.000000  1.000000 ScalE2=  1.000000  1.000000
 IRadAn=      5 IRanWt=     -1 IRanGd=            0 ICorTp=0 IEmpDi=  4
 NAtoms=   20 NActive=   20 NUniq=   20 SFac= 1.00D+00 NAtFMM=   60 NAOKFM=F Big=F
 Integral buffers will be    131072 words long.
 Raffenetti 2 integral format.
 Two-electron integral symmetry is turned on.
 Leave Link  301 at Mon Apr  4 13:53:13 2022, MaxMem=  1879048192 cpu:               0.5 elap:               0.1
 (Enter /gpfs/software/gaussian16/sse4/tar/g16/l302.exe)
 NPDir=0 NMtPBC=     1 NCelOv=     1 NCel=       1 NClECP=     1 NCelD=      1
         NCelK=      1 NCelE2=     1 NClLst=     1 CellRange=     0.0.
 One-electron integrals computed using PRISM.
 One-electron integral symmetry used in STVInt
 NBasis=   376 RedAO= T EigKep=  1.89D-06  NBF=   376
 NBsUse=   371 1.00D-06 EigRej=  9.43D-07 NBFU=   371
 Precomputing XC quadrature grid using
 IXCGrd= 4 IRadAn=           5 IRanWt=          -1 IRanGd=           0 AccXCQ= 0.00D+00.
 Generated NRdTot=       0 NPtTot=           0 NUsed=           0 NTot=          32
 NSgBfM=   384   384   384   384   384 MxSgAt=    20 MxSgA2=    20.
 Leave Link  302 at Mon Apr  4 13:53:13 2022, MaxMem=  1879048192 cpu:               2.9 elap:               0.4
 (Enter /gpfs/software/gaussian16/sse4/tar/g16/l303.exe)
 DipDrv:  MaxL=1.
 Leave Link  303 at Mon Apr  4 13:53:13 2022, MaxMem=  1879048192 cpu:               0.3 elap:               0.1
 (Enter /gpfs/software/gaussian16/sse4/tar/g16/l401.exe)
 Initial guess from the checkpoint file:  "checkpoint.chk"
 B after Tr=     0.000000    0.000000   -0.000000
         Rot=    1.000000    0.000000    0.000000   -0.000000 Ang=   0.00 deg.
 Guess basis will be translated and rotated to current coordinates.
 JPrj=2 DoOrth=T DoCkMO=T.
 Leave Link  401 at Mon Apr  4 13:53:14 2022, MaxMem=  1879048192 cpu:               2.7 elap:               0.4
 (Enter /gpfs/software/gaussian16/sse4/tar/g16/l502.exe)
 Integral symmetry usage will be decided dynamically.
 Closed shell SCF:
 Using DIIS extrapolation, IDIIS=  1040.
 NGot=  1879048192 LenX=  1878736095 LenY=  1878582773
 Requested convergence on RMS density matrix=1.00D-08 within 128 cycles.
 Requested convergence on MAX density matrix=1.00D-06.
 Requested convergence on             energy=1.00D-06.
 No special actions if energy rises.
 Fock matrices will be formed incrementally for  20 cycles.

 Cycle   1  Pass 1  IDiag  1:
 FoFJK:  IHMeth= 1 ICntrl=       0 DoSepK=F KAlg= 0 I1Cent=           0 FoldK=F
 IRaf= 830000000 NMat=       1 IRICut=       1 DoRegI=T DoRafI=F ISym2E= 0 IDoP0=0 IntGTp=1.
 FoFCou: FMM=F IPFlag=           0 FMFlag=      100000 FMFlg1=           0
         NFxFlg=           0 DoJE=F BraDBF=F KetDBF=F FulRan=T
         wScrn=  0.000000 ICntrl=         0 IOpCl=  0 I1Cent=           0 NGrid=           0
         NMat0=    1 NMatS0=      1 NMatT0=    0 NMatD0=    1 NMtDS0=    0 NMtDT0=    0
 Symmetry not used in FoFCou.
 E= -1455.78519606972    
 DIIS: error= 6.73D-09 at cycle   1 NSaved=   1.
 NSaved= 1 IEnMin= 1 EnMin= -1455.78519606972     IErMin= 1 ErrMin= 6.73D-09
 ErrMax= 6.73D-09  0.00D+00 EMaxC= 1.00D-01 BMatC= 1.83D-14 BMatP= 1.83D-14
 IDIUse=1 WtCom= 1.00D+00 WtEn= 0.00D+00
 Coeff-Com:  0.100D+01
 Coeff:      0.100D+01
 Gap=     0.187 Goal=   None    Shift=    0.000
 RMSDP=1.67D-08 MaxDP=2.13D-06              OVMax= 1.80D-07

 Cycle   2  Pass 1  IDiag  1:
 RMSU=  1.01D-08    CP:  1.00D+00
 E= -1455.78519606969     Delta-E=        0.000000000027 Rises=F Damp=F
 DIIS: error= 1.01D-08 at cycle   2 NSaved=   2.
 NSaved= 2 IEnMin= 1 EnMin= -1455.78519606972     IErMin= 1 ErrMin= 6.73D-09
 ErrMax= 1.01D-08  0.00D+00 EMaxC= 1.00D-01 BMatC= 2.65D-14 BMatP= 1.83D-14
 IDIUse=1 WtCom= 1.00D+00 WtEn= 0.00D+00
 Coeff-Com:  0.552D+00 0.448D+00
 Coeff:      0.552D+00 0.448D+00
 Gap=     0.187 Goal=   None    Shift=    0.000
 RMSDP=6.46D-09 MaxDP=8.35D-07 DE= 2.73D-11 OVMax= 5.22D-08

 SCF Done:  E(RM062X) =  -1455.78519607     A.U. after    2 cycles
            NFock=  2  Conv=0.65D-08     -V/T= 2.0027
 KE= 1.451822560196D+03 PE=-5.482097905212D+03 EE= 1.558001184371D+03
 Leave Link  502 at Mon Apr  4 13:53:38 2022, MaxMem=  1879048192 cpu:             171.5 elap:              24.6
 (Enter /gpfs/software/gaussian16/sse4/tar/g16/l801.exe)
 DoSCS=F DFT=T ScalE2(SS,OS)=  1.000000  1.000000
 Range of M.O.s used for correlation:     1   371
 NBasis=   376 NAE=    60 NBE=    60 NFC=     0 NFV=     0
 NROrb=    371 NOA=    60 NOB=    60 NVA=   311 NVB=   311

 **** Warning!!: The largest alpha MO coefficient is  0.17640943D+03

 Leave Link  801 at Mon Apr  4 13:53:38 2022, MaxMem=  1879048192 cpu:               0.2 elap:               0.0
 (Enter /gpfs/software/gaussian16/sse4/tar/g16/l1101.exe)
 Using compressed storage, NAtomX=    20.
 Will process     21 centers per pass.
 Leave Link 1101 at Mon Apr  4 13:53:39 2022, MaxMem=  1879048192 cpu:               2.7 elap:               0.4
 (Enter /gpfs/software/gaussian16/sse4/tar/g16/l1102.exe)
 Symmetrizing basis deriv contribution to polar:
 IMax=3 JMax=2 DiffMx= 0.00D+00
 Leave Link 1102 at Mon Apr  4 13:53:39 2022, MaxMem=  1879048192 cpu:               0.3 elap:               0.1
 (Enter /gpfs/software/gaussian16/sse4/tar/g16/l1110.exe)
 Forming Gx(P) for the SCF density, NAtomX=    20.
 Integral derivatives from FoFJK, PRISM(SPDF).
 Do as many integral derivatives as possible in FoFJK.
 G2DrvN: MDV=    1879046656.
 G2DrvN: will do    21 centers at a time, making    1 passes.
 Calling FoFCou, ICntrl=  3107 FMM=F I1Cent=   0 AccDes= 0.00D+00.
 FoFJK:  IHMeth= 1 ICntrl=    3107 DoSepK=F KAlg= 0 I1Cent=           0 FoldK=F
 IRaf=         0 NMat=       1 IRICut=       1 DoRegI=T DoRafI=F ISym2E= 0 IDoP0=0 IntGTp=1.
 FoFCou: FMM=F IPFlag=           0 FMFlag=      100000 FMFlg1=           0
         NFxFlg=           0 DoJE=F BraDBF=F KetDBF=F FulRan=T
         wScrn=  0.000000 ICntrl=      3107 IOpCl=  0 I1Cent=           0 NGrid=           0
         NMat0=    1 NMatS0=      1 NMatT0=    0 NMatD0=    1 NMtDS0=    0 NMtDT0=    0
 Symmetry not used in FoFCou.
 End of G2Drv F.D. properties file   721 does not exist.
 End of G2Drv F.D. properties file   722 does not exist.
 End of G2Drv F.D. properties file   788 does not exist.
 Leave Link 1110 at Mon Apr  4 14:00:05 2022, MaxMem=  1879048192 cpu:            2698.6 elap:             385.9
 (Enter /gpfs/software/gaussian16/sse4/tar/g16/l1002.exe)
 Minotr:  Closed shell wavefunction.
          IDoAtm=11111111111111111111
          Direct CPHF calculation.
          Differentiating once with respect to electric field.
                with respect to dipole field.
          Differentiating once with respect to nuclear coordinates.
          Requested convergence is 1.0D-08 RMS, and 1.0D-07 maximum.
          Secondary convergence is 1.0D-12 RMS, and 1.0D-12 maximum.
          NewPWx=T KeepS1=F KeepF1=F KeepIn=T MapXYZ=F SortEE=F KeepMc=T.
         6129 words used for storage of precomputed grid.
 Two-electron integrals replicated using symmetry.
          MDV=    1879048192 using IRadAn=       1.
          Solving linear equations simultaneously, MaxMat=     378.
 FoF2E skips out because all densities are zero.
 CalDSu exits because no D1Ps are significant.
 FoFJK:  IHMeth= 1 ICntrl=       0 DoSepK=F KAlg= 0 I1Cent=           0 FoldK=F
 IRaf= 810000000 NMat=      60 IRICut=     150 DoRegI=T DoRafI=T ISym2E= 2 IDoP0=3 IntGTp=3.
 FoFCou: FMM=F IPFlag=           0 FMFlag=      100000 FMFlg1=           0
         NFxFlg=           0 DoJE=F BraDBF=F KetDBF=F FulRan=T
         wScrn=  0.000000 ICntrl=         0 IOpCl=  0 I1Cent=           0 NGrid=           0
         NMat0=   60 NMatS0=     60 NMatT0=    0 NMatD0=   60 NMtDS0=    0 NMtDT0=    0
 Integrals replicated using symmetry in FoFCou.
 Raff kept on since  79.88% of shell-pairs survive, threshold=   0.20 IRatSp=80.
          There are    63 degrees of freedom in the 1st order CPHF.  IDoFFX=6 NUNeed=     3.
     60 vectors produced by pass  0 Test12= 2.96D-14 1.59D-09 XBig12= 3.82D+02 1.55D+01.
 AX will form    60 AO Fock derivatives at one time.
     60 vectors produced by pass  1 Test12= 2.96D-14 1.59D-09 XBig12= 8.90D+01 1.60D+00.
     60 vectors produced by pass  2 Test12= 2.96D-14 1.59D-09 XBig12= 2.73D+00 2.69D-01.
     60 vectors produced by pass  3 Test12= 2.96D-14 1.59D-09 XBig12= 4.92D-02 3.04D-02.
     60 vectors produced by pass  4 Test12= 2.96D-14 1.59D-09 XBig12= 5.41D-04 2.43D-03.
     60 vectors produced by pass  5 Test12= 2.96D-14 1.59D-09 XBig12= 3.52D-06 1.95D-04.
     60 vectors produced by pass  6 Test12= 2.96D-14 1.59D-09 XBig12= 2.01D-08 1.50D-05.
     37 vectors produced by pass  7 Test12= 2.96D-14 1.59D-09 XBig12= 9.08D-11 9.86D-07.
      5 vectors produced by pass  8 Test12= 2.96D-14 1.59D-09 XBig12= 3.75D-13 5.84D-08.
      3 vectors produced by pass  9 Test12= 2.96D-14 1.59D-09 XBig12= 1.66D-14 1.54D-08.
      3 vectors produced by pass 10 Test12= 2.96D-14 1.59D-09 XBig12= 1.29D-13 5.59D-08.
      2 vectors produced by pass 11 Test12= 2.96D-14 1.59D-09 XBig12= 1.21D-14 1.99D-08.
 InvSVY:  IOpt=1 It=  1 EMax= 2.84D-14
 Solved reduced A of dimension   470 with    63 vectors.
 FullF1:  Do perturbations      1 to       3.
 Isotropic polarizability for W=    0.000000      206.98 Bohr**3.
 End of Minotr F.D. properties file   721 does not exist.
 End of Minotr F.D. properties file   722 does not exist.
 End of Minotr F.D. properties file   788 does not exist.
 Leave Link 1002 at Mon Apr  4 14:12:54 2022, MaxMem=  1879048192 cpu:            5373.5 elap:             768.4
 (Enter /gpfs/software/gaussian16/sse4/tar/g16/l601.exe)
 Copying SCF densities to generalized density rwf, IOpCl= 0 IROHF=0.

 **********************************************************************

            Population analysis using the SCF density.

 **********************************************************************

 Orbital symmetries:
       Occupied  (A) (A) (A) (A) (A) (A) (A) (A) (A) (A) (A) (A)
                 (A) (A) (A) (A) (A) (A) (A) (A) (A) (A) (A) (A)
                 (A) (A) (A) (A) (A) (A) (A) (A) (A) (A) (A) (A)
                 (A) (A) (A) (A) (A) (A) (A) (A) (A) (A) (A) (A)
                 (A) (A) (A) (A) (A) (A) (A) (A) (A) (A) (A) (A)
       Virtual   (A) (A) (A) (A) (A) (A) (A) (A) (A) (A) (A) (A)
                 (A) (A) (A) (A) (A) (A) (A) (A) (A) (A) (A) (A)
                 (A) (A) (A) (A) (A) (A) (A) (A) (A) (A) (A) (A)
                 (A) (A) (A) (A) (A) (A) (A) (A) (A) (A) (A) (A)
                 (A) (A) (A) (A) (A) (A) (A) (A) (A) (A) (A) (A)
                 (A) (A) (A) (A) (A) (A) (A) (A) (A) (A) (A) (A)
                 (A) (A) (A) (A) (A) (A) (A) (A) (A) (A) (A) (A)
                 (A) (A) (A) (A) (A) (A) (A) (A) (A) (A) (A) (A)
                 (A) (A) (A) (A) (A) (A) (A) (A) (A) (A) (A) (A)
                 (A) (A) (A) (A) (A) (A) (A) (A) (A) (A) (A) (A)
                 (A) (A) (A) (A) (A) (A) (A) (A) (A) (A) (A) (A)
                 (A) (A) (A) (A) (A) (A) (A) (A) (A) (A) (A) (A)
                 (A) (A) (A) (A) (A) (A) (A) (A) (A) (A) (A) (A)
                 (A) (A) (A) (A) (A) (A) (A) (A) (A) (A) (A) (A)
                 (A) (A) (A) (A) (A) (A) (A) (A) (A) (A) (A) (A)
                 (A) (A) (A) (A) (A) (A) (A) (A) (A) (A) (A) (A)
                 (A) (A) (A) (A) (A) (A) (A) (A) (A) (A) (A) (A)
                 (A) (A) (A) (A) (A) (A) (A) (A) (A) (A) (A) (A)
                 (A) (A) (A) (A) (A) (A) (A) (A) (A) (A) (A) (A)
                 (A) (A) (A) (A) (A) (A) (A) (A) (A) (A) (A) (A)
                 (A) (A) (A) (A) (A) (A) (A) (A) (A) (A) (A) (A)
                 (A) (A) (A) (A) (A) (A) (A) (A) (A) (A) (A) (A)
                 (A) (A) (A) (A) (A) (A) (A) (A) (A) (A) (A) (A)
                 (A) (A) (A) (A) (A) (A) (A) (A) (A) (A) (A) (A)
                 (A) (A) (A) (A) (A) (A) (A) (A) (A) (A) (A) (A)
                 (A) (A) (A) (A) (A) (A) (A) (A) (A) (A) (A)
 The electronic state is 1-A.
 Alpha  occ. eigenvalues -- -102.59025-102.58720 -19.43748 -10.51835 -10.51049
 Alpha  occ. eigenvalues --  -10.48702 -10.46378 -10.46084 -10.44938 -10.44882
 Alpha  occ. eigenvalues --  -10.42605 -10.42379 -10.40266 -10.40040 -10.39519
 Alpha  occ. eigenvalues --   -9.73285  -9.72995  -7.45793  -7.45503  -7.45130
 Alpha  occ. eigenvalues --   -7.45126  -7.44843  -7.44825  -0.99154  -0.92328
 Alpha  occ. eigenvalues --   -0.86418  -0.85041  -0.81562  -0.75238  -0.73552
 Alpha  occ. eigenvalues --   -0.69564  -0.67010  -0.60718  -0.58916  -0.52766
 Alpha  occ. eigenvalues --   -0.51767  -0.48840  -0.45779  -0.44213  -0.41960
 Alpha  occ. eigenvalues --   -0.40437  -0.39434  -0.38795  -0.37832  -0.35230
 Alpha  occ. eigenvalues --   -0.34132  -0.33685  -0.32243  -0.32013  -0.31285
 Alpha  occ. eigenvalues --   -0.30673  -0.29856  -0.28049  -0.26675  -0.21363
 Alpha  occ. eigenvalues --   -0.20249  -0.18520  -0.18123  -0.17771  -0.09469
 Alpha virt. eigenvalues --    0.09210   0.09732   0.09884   0.10426   0.10497
 Alpha virt. eigenvalues --    0.11310   0.12592   0.13872   0.14728   0.14806
 Alpha virt. eigenvalues --    0.15122   0.16028   0.16158   0.16488   0.16929
 Alpha virt. eigenvalues --    0.17880   0.18107   0.18164   0.18834   0.19058
 Alpha virt. eigenvalues --    0.19171   0.20154   0.20754   0.21338   0.21729
 Alpha virt. eigenvalues --    0.21779   0.22199   0.22520   0.23533   0.24687
 Alpha virt. eigenvalues --    0.24749   0.24971   0.25612   0.26519   0.27161
 Alpha virt. eigenvalues --    0.27389   0.27852   0.28234   0.28790   0.28828
 Alpha virt. eigenvalues --    0.29265   0.29525   0.30027   0.30794   0.31081
 Alpha virt. eigenvalues --    0.31188   0.31942   0.32756   0.33087   0.33624
 Alpha virt. eigenvalues --    0.33768   0.33779   0.34288   0.34995   0.35996
 Alpha virt. eigenvalues --    0.37092   0.37901   0.39802   0.39915   0.40392
 Alpha virt. eigenvalues --    0.40489   0.41446   0.41760   0.42622   0.43141
 Alpha virt. eigenvalues --    0.43422   0.44818   0.45449   0.46167   0.46238
 Alpha virt. eigenvalues --    0.46310   0.47816   0.49033   0.49981   0.51129
 Alpha virt. eigenvalues --    0.53942   0.54658   0.55540   0.56137   0.57191
 Alpha virt. eigenvalues --    0.58555   0.59261   0.59382   0.60482   0.62655
 Alpha virt. eigenvalues --    0.63320   0.65892   0.65899   0.67739   0.68607
 Alpha virt. eigenvalues --    0.69487   0.69847   0.70076   0.72061   0.72327
 Alpha virt. eigenvalues --    0.73472   0.74900   0.75295   0.75386   0.76032
 Alpha virt. eigenvalues --    0.76563   0.78863   0.79033   0.79822   0.80549
 Alpha virt. eigenvalues --    0.81912   0.82032   0.82709   0.83598   0.84144
 Alpha virt. eigenvalues --    0.85157   0.86142   0.86401   0.89210   0.89782
 Alpha virt. eigenvalues --    0.91140   0.93048   0.94294   0.94530   0.94843
 Alpha virt. eigenvalues --    0.96499   0.98149   0.98968   0.99179   1.00288
 Alpha virt. eigenvalues --    1.01445   1.02062   1.02540   1.02971   1.04324
 Alpha virt. eigenvalues --    1.04880   1.06123   1.06587   1.07203   1.07678
 Alpha virt. eigenvalues --    1.07908   1.08919   1.09466   1.10963   1.11591
 Alpha virt. eigenvalues --    1.13283   1.14062   1.14730   1.15411   1.17443
 Alpha virt. eigenvalues --    1.20347   1.21368   1.22043   1.22895   1.24671
 Alpha virt. eigenvalues --    1.26579   1.27517   1.28046   1.30155   1.32803
 Alpha virt. eigenvalues --    1.33807   1.37444   1.39388   1.40241   1.41139
 Alpha virt. eigenvalues --    1.41995   1.42091   1.42856   1.44292   1.45796
 Alpha virt. eigenvalues --    1.46933   1.48137   1.49144   1.50713   1.62322
 Alpha virt. eigenvalues --    1.62570   1.63176   1.66890   1.67530   1.70288
 Alpha virt. eigenvalues --    1.71860   1.72945   1.72957   1.76102   1.77036
 Alpha virt. eigenvalues --    1.79418   1.79969   1.83697   1.84122   1.84792
 Alpha virt. eigenvalues --    1.87804   1.90248   1.90867   1.93525   1.94326
 Alpha virt. eigenvalues --    1.94456   1.97087   1.99031   2.00214   2.03465
 Alpha virt. eigenvalues --    2.04702   2.05946   2.06774   2.07034   2.08736
 Alpha virt. eigenvalues --    2.10350   2.10724   2.13575   2.16870   2.18008
 Alpha virt. eigenvalues --    2.19507   2.20442   2.20971   2.22612   2.26368
 Alpha virt. eigenvalues --    2.29026   2.31960   2.37247   2.37595   2.40272
 Alpha virt. eigenvalues --    2.41255   2.43172   2.43341   2.48493   2.48869
 Alpha virt. eigenvalues --    2.50606   2.53135   2.55524   2.56477   2.58709
 Alpha virt. eigenvalues --    2.62195   2.64723   2.66148   2.68832   2.73123
 Alpha virt. eigenvalues --    2.75472   2.76863   2.80308   2.80390   2.82574
 Alpha virt. eigenvalues --    2.84730   2.84862   2.85493   2.87573   2.90015
 Alpha virt. eigenvalues --    2.92982   2.93744   2.94116   2.95237   2.96869
 Alpha virt. eigenvalues --    2.99909   3.01247   3.04190   3.05672   3.11778
 Alpha virt. eigenvalues --    3.13877   3.15518   3.16408   3.16492   3.20620
 Alpha virt. eigenvalues --    3.24493   3.26884   3.27115   3.31616   3.33812
 Alpha virt. eigenvalues --    3.34272   3.37977   3.42649   3.46007   3.49375
 Alpha virt. eigenvalues --    3.56850   3.58965   3.60078   3.64295   3.67479
 Alpha virt. eigenvalues --    3.70397   3.74683   3.76634   3.85040   3.91919
 Alpha virt. eigenvalues --    3.99218   4.03008   4.19186   4.21567   4.26151
 Alpha virt. eigenvalues --    4.28940   4.35660   4.74183   4.86050   4.96426
 Alpha virt. eigenvalues --    5.35634   5.50816   5.99355  10.04810  10.09030
 Alpha virt. eigenvalues --   23.61939  23.78384  24.01832  24.08688  24.10702
 Alpha virt. eigenvalues --   24.14805  24.18572  24.22193  24.26307  24.33438
 Alpha virt. eigenvalues --   24.34044  24.85628  25.98702  26.07418  26.29769
 Alpha virt. eigenvalues --   26.40370  26.71868  26.97157  50.31234 216.14749
 Alpha virt. eigenvalues --  216.19640
          Condensed to atoms (all electrons):
               1          2          3          4          5          6
     1  C    6.696958   0.483087   0.175507  -0.541930  -0.280472   0.241514
     2  C    0.483087   8.956092  -0.442444   0.526342  -0.664921  -0.881373
     3  C    0.175507  -0.442444   6.935128   1.043541  -0.965497   0.334950
     4  C   -0.541930   0.526342   1.043541  10.770947  -0.219702  -3.949032
     5  C   -0.280472  -0.664921  -0.965497  -0.219702   9.183092  -0.757284
     6  C    0.241514  -0.881373   0.334950  -3.949032  -0.757284  13.840372
     7  H   -0.032788  -0.061080  -0.017261  -0.015287   0.087719   0.218814
     8  O    0.437517  -0.174158  -0.178775   0.063427  -0.022746  -0.063076
     9  H    0.045175   0.352876  -0.003853  -0.014949   0.032417  -0.063824
    10  C   -0.351699  -0.728126  -0.372945  -1.058663   2.638866  -0.592041
    11  C   -0.123031  -0.658841  -0.076567   2.708563  -0.732028  -3.634250
    12  C   -0.102629  -0.325486  -0.217637  -3.037882  -0.455551   2.308542
    13  C   -0.046487   0.261672  -0.067999  -0.311886  -0.581799  -0.205875
    14  C    0.004429  -0.174980  -0.117648   0.111699  -0.706949  -0.018364
    15  C   -0.023635  -0.236329   0.011126  -0.040122  -1.196740  -0.379949
    16  Cl  -0.002816  -0.008867   0.002509  -0.026319  -0.138863  -0.053703
    17  Cl  -0.000919  -0.004202   0.000632  -0.036344  -0.049839  -0.023011
    18  H    0.000115   0.000004   0.000086  -0.001420  -0.001891   0.011299
    19  H    0.001270   0.009748   0.000339   0.023018   0.054730   0.018628
    20  H   -0.000474   0.001492  -0.010206   0.013332   0.106265   0.046913
               7          8          9         10         11         12
     1  C   -0.032788   0.437517   0.045175  -0.351699  -0.123031  -0.102629
     2  C   -0.061080  -0.174158   0.352876  -0.728126  -0.658841  -0.325486
     3  C   -0.017261  -0.178775  -0.003853  -0.372945  -0.076567  -0.217637
     4  C   -0.015287   0.063427  -0.014949  -1.058663   2.708563  -3.037882
     5  C    0.087719  -0.022746   0.032417   2.638866  -0.732028  -0.455551
     6  C    0.218814  -0.063076  -0.063824  -0.592041  -3.634250   2.308542
     7  H    0.562036   0.000017  -0.005782   0.070098   0.017678   0.021720
     8  O    0.000017   8.346874  -0.003972   0.001604  -0.001159   0.000565
     9  H   -0.005782  -0.003972   0.525675  -0.002988   0.000393   0.007033
    10  C    0.070098   0.001604  -0.002988  11.410127   1.146121  -0.954223
    11  C    0.017678  -0.001159   0.000393   1.146121  11.802164  -1.723892
    12  C    0.021720   0.000565   0.007033  -0.954223  -1.723892  14.039566
    13  C    0.024922   0.000680   0.000233  -1.848016  -1.128320   2.997002
    14  C    0.001269   0.000005   0.000104  -3.131595  -4.947802  -2.737703
    15  C   -0.002757  -0.000868   0.000066  -0.036938   3.526638  -3.954195
    16  Cl  -0.000013  -0.000007   0.000002  -0.519419   0.399489   0.360222
    17  Cl   0.000062   0.000001  -0.000001  -0.115345  -0.086651  -0.017094
    18  H    0.000024  -0.000000   0.000000   0.045378  -0.023912  -0.102841
    19  H   -0.000226  -0.000003   0.000024   0.036417  -0.007406   0.355793
    20  H   -0.000029  -0.000007   0.000001   0.051542   0.287053   0.001108
              13         14         15         16         17         18
     1  C   -0.046487   0.004429  -0.023635  -0.002816  -0.000919   0.000115
     2  C    0.261672  -0.174980  -0.236329  -0.008867  -0.004202   0.000004
     3  C   -0.067999  -0.117648   0.011126   0.002509   0.000632   0.000086
     4  C   -0.311886   0.111699  -0.040122  -0.026319  -0.036344  -0.001420
     5  C   -0.581799  -0.706949  -1.196740  -0.138863  -0.049839  -0.001891
     6  C   -0.205875  -0.018364  -0.379949  -0.053703  -0.023011   0.011299
     7  H    0.024922   0.001269  -0.002757  -0.000013   0.000062   0.000024
     8  O    0.000680   0.000005  -0.000868  -0.000007   0.000001  -0.000000
     9  H    0.000233   0.000104   0.000066   0.000002  -0.000001   0.000000
    10  C   -1.848016  -3.131595  -0.036938  -0.519419  -0.115345   0.045378
    11  C   -1.128320  -4.947802   3.526638   0.399489  -0.086651  -0.023912
    12  C    2.997002  -2.737703  -3.954195   0.360222  -0.017094  -0.102841
    13  C   14.378626   2.711379 -10.032885   0.430932   0.095983   0.289735
    14  C    2.711379  27.196135 -11.064670   0.157963  -1.497065   0.085442
    15  C  -10.032885 -11.064670  30.167342  -1.434372   0.839299   0.051331
    16  Cl   0.430932   0.157963  -1.434372  17.624060  -0.182644  -0.000474
    17  Cl   0.095983  -1.497065   0.839299  -0.182644  17.692890  -0.013443
    18  H    0.289735   0.085442   0.051331  -0.000474  -0.013443   0.510600
    19  H   -0.110619  -0.015097  -0.039395   0.000471  -0.000865  -0.007732
    20  H   -0.011010   0.021430  -0.171245  -0.014321  -0.002067   0.000064
              19         20
     1  C    0.001270  -0.000474
     2  C    0.009748   0.001492
     3  C    0.000339  -0.010206
     4  C    0.023018   0.013332
     5  C    0.054730   0.106265
     6  C    0.018628   0.046913
     7  H   -0.000226  -0.000029
     8  O   -0.000003  -0.000007
     9  H    0.000024   0.000001
    10  C    0.036417   0.051542
    11  C   -0.007406   0.287053
    12  C    0.355793   0.001108
    13  C   -0.110619  -0.011010
    14  C   -0.015097   0.021430
    15  C   -0.039395  -0.171245
    16  Cl   0.000471  -0.014321
    17  Cl  -0.000865  -0.002067
    18  H   -0.007732   0.000064
    19  H    0.528688  -0.000122
    20  H   -0.000122   0.475019
 Mulliken charges:
               1
     1  C   -0.578694
     2  C   -0.230504
     3  C   -0.032986
     4  C   -0.007335
     5  C    0.671193
     6  C   -0.399252
     7  H    0.130865
     8  O   -0.405921
     9  H    0.131370
    10  C    0.311845
[truncated: 104,994 more chars]
