# Supplementary material for: Gas Phase Reactivity of Isomeric Hydroxylated Polychlorinated Biphenyls
Source: J Am Soc Mass Spectrom. 2024 Apr 19;35(5):1021–9. doi: 10.1021/jasms.4c00035 (PMC11066962; doi:10.1021/jasms.4c00035)
Supplement: Supplementary file 3 — js4c00035_si_003.zip [file js4c00035_si_003.zip › Claculated geometries/4-OH-CB35__3_4_1_v2.out]

 Entering Gaussian System, Link 0=/gpfs/software/gaussian16/sse4/tar/g16/g16
 Initial command:
 /gpfs/software/gaussian16/sse4/tar/g16/l1.exe "/tmp/Gau-25559.inp" -scrdir="/tmp/"
 Entering Link 1 = /gpfs/software/gaussian16/sse4/tar/g16/l1.exe PID=     25560.
  
 Copyright (c) 1988,1990,1992,1993,1995,1998,2003,2009,2016,
            Gaussian, Inc.  All Rights Reserved.
  
 This is part of the Gaussian(R) 16 program.  It is based on
 the Gaussian(R) 09 system (copyright 2009, Gaussian, Inc.),
 the Gaussian(R) 03 system (copyright 2003, Gaussian, Inc.),
 the Gaussian(R) 98 system (copyright 1998, Gaussian, Inc.),
 the Gaussian(R) 94 system (copyright 1995, Gaussian, Inc.),
 the Gaussian 92(TM) system (copyright 1992, Gaussian, Inc.),
 the Gaussian 90(TM) system (copyright 1990, Gaussian, Inc.),
 the Gaussian 88(TM) system (copyright 1988, Gaussian, Inc.),
 the Gaussian 86(TM) system (copyright 1986, Carnegie Mellon
 University), and the Gaussian 82(TM) system (copyright 1983,
 Carnegie Mellon University). Gaussian is a federally registered
 trademark of Gaussian, Inc.
  
 This software contains proprietary and confidential information,
 including trade secrets, belonging to Gaussian, Inc.
  
 This software is provided under written license and may be
 used, copied, transmitted, or stored only in accord with that
 written license.
  
 The following legend is applicable only to US Government
 contracts under FAR:
  
                    RESTRICTED RIGHTS LEGEND
  
 Use, reproduction and disclosure by the US Government is
 subject to restrictions as set forth in subparagraphs (a)
 and (c) of the Commercial Computer Software - Restricted
 Rights clause in FAR 52.227-19.
  
 Gaussian, Inc.
 340 Quinnipiac St., Bldg. 40, Wallingford CT 06492
  
  
 ---------------------------------------------------------------
 Warning -- This program may not be used in any manner that
 competes with the business of Gaussian, Inc. or will provide
 assistance to any competitor of Gaussian, Inc.  The licensee
 of this program is prohibited from giving any competitor of
 Gaussian, Inc. access to this program.  By using this program,
 the user acknowledges that Gaussian, Inc. is engaged in the
 business of creating and licensing software in the field of
 computational chemistry and represents and warrants to the
 licensee that it is not a competitor of Gaussian, Inc. and that
 it will not use this program in any manner prohibited above.
 ---------------------------------------------------------------
  

 Cite this work as:
 Gaussian 16, Revision A.03,
 M. J. Frisch, G. W. Trucks, H. B. Schlegel, G. E. Scuseria, 
 M. A. Robb, J. R. Cheeseman, G. Scalmani, V. Barone, 
 G. A. Petersson, H. Nakatsuji, X. Li, M. Caricato, A. V. Marenich, 
 J. Bloino, B. G. Janesko, R. Gomperts, B. Mennucci, H. P. Hratchian, 
 J. V. Ortiz, A. F. Izmaylov, J. L. Sonnenberg, D. Williams-Young, 
 F. Ding, F. Lipparini, F. Egidi, J. Goings, B. Peng, A. Petrone, 
 T. Henderson, D. Ranasinghe, V. G. Zakrzewski, J. Gao, N. Rega, 
 G. Zheng, W. Liang, M. Hada, M. Ehara, K. Toyota, R. Fukuda, 
 J. Hasegawa, M. Ishida, T. Nakajima, Y. Honda, O. Kitao, H. Nakai, 
 T. Vreven, K. Throssell, J. A. Montgomery, Jr., J. E. Peralta, 
 F. Ogliaro, M. J. Bearpark, J. J. Heyd, E. N. Brothers, K. N. Kudin, 
 V. N. Staroverov, T. A. Keith, R. Kobayashi, J. Normand, 
 K. Raghavachari, A. P. Rendell, J. C. Burant, S. S. Iyengar, 
 J. Tomasi, M. Cossi, J. M. Millam, M. Klene, C. Adamo, R. Cammi, 
 J. W. Ochterski, R. L. Martin, K. Morokuma, O. Farkas, 
 J. B. Foresman, and D. J. Fox, Gaussian, Inc., Wallingford CT, 2016.
 
 ******************************************
 Gaussian 16:  ES64L-G16RevA.03 25-Dec-2016
                 6-Jul-2022 
 ******************************************
 %Chk=checkpoint
 %Mem=6gb
 %NProc=6
 Will use up to    6 processors via shared memory.
 -------------------------------------------------
 #p M062X/6-311+G** opt int=ultrafine freq pop=nbo
 -------------------------------------------------
 1/18=20,19=15,26=4,38=1/1,3;
 2/9=110,12=2,17=6,18=5,40=1/2;
 3/5=4,6=6,7=111,11=2,25=1,30=1,71=1,74=-55,75=-5/1,2,3;
 4//1;
 5/5=2,38=5/2;
 6/7=2,8=2,9=2,10=2,28=1,40=1/1,7;
 7//1,2,3,16;
 1/18=20,19=15,26=4/3(2);
 2/9=110/2;
 99//99;
 2/9=110/2;
 3/5=4,6=6,7=111,11=2,25=1,30=1,71=1,74=-55,75=-5/1,2,3;
 4/5=5,16=3,69=1/1;
 5/5=2,38=5/2;
 7//1,2,3,16;
 1/18=20,19=15,26=4/3(-5);
 2/9=110/2;
 6/7=2,8=2,9=2,10=2,19=2,28=1,40=1/1,7;
 99/9=1/99;
 Leave Link    1 at Wed Jul  6 21:29:21 2022, MaxMem=   805306368 cpu:             152.3 elap:              30.5
 (Enter /gpfs/software/gaussian16/sse4/tar/g16/l101.exe)
 ---
 ...
 ---
 Symbolic Z-matrix:
 Charge = -1 Multiplicity = 1
 C                    -3.22774  -1.14661   0.00106 
 C                    -2.14126  -2.09633  -0.00126 
 C                    -0.81116  -1.73899  -0.00262 
 C                    -2.75406   0.29743   0.00114 
 C                    -1.43735   0.38333  -0.00032 
 C                    -0.33188  -0.40263  -0.00179 
 H                    -0.05466  -2.51879  -0.00343 
 Cl                   -3.90828   1.57209   0.00088 
 O                    -4.43025  -1.37718   0.00133 
 H                    -2.42539  -3.14016  -0.00175 
 C                     1.01848   0.16075  -0.00117 
 C                     2.18824  -0.59489  -0.00017 
 C                     3.38584   0.11267   0.00035 
 C                     1.09505   1.56218  -0.00157 
 C                     2.31585   2.22632  -0.00087 
 C                     3.49586   1.47628  -0.00023 
 Cl                    4.88136  -0.89516   0.00167 
 H                     2.32818   3.31284  -0.0014 
 H                     0.1248    2.09795  -0.00281 
 H                     2.15166  -1.67912   0.00011 
 
 ITRead=  0  0  0  0  0  0  0  0  0  0  0  0  0  0  0  0  0  0  0  0
 MicOpt= -1 -1 -1 -1 -1 -1 -1 -1 -1 -1 -1 -1 -1 -1 -1 -1 -1 -1 -1 -1
 NAtoms=     20 NQM=       20 NQMF=       0 NMMI=      0 NMMIF=      0
                NMic=       0 NMicF=      0.
                    Isotopes and Nuclear Properties:
 (Nuclear quadrupole moments (NQMom) in fm**2, nuclear magnetic moments (NMagM)
  in nuclear magnetons)

  Atom         1           2           3           4           5           6           7           8           9          10
 IAtWgt=          12          12          12          12          12          12           1          35          16           1
 AtmWgt=  12.0000000  12.0000000  12.0000000  12.0000000  12.0000000  12.0000000   1.0078250  34.9688527  15.9949146   1.0078250
 NucSpn=           0           0           0           0           0           0           1           3           0           1
 AtZEff=  -0.0000000  -0.0000000  -0.0000000  -0.0000000  -0.0000000  -0.0000000  -0.0000000  -0.0000000  -0.0000000  -0.0000000
 NQMom=    0.0000000   0.0000000   0.0000000   0.0000000   0.0000000   0.0000000   0.0000000  -8.1650000   0.0000000   0.0000000
 NMagM=    0.0000000   0.0000000   0.0000000   0.0000000   0.0000000   0.0000000   2.7928460   0.8218740   0.0000000   2.7928460
 AtZNuc=   6.0000000   6.0000000   6.0000000   6.0000000   6.0000000   6.0000000   1.0000000  17.0000000   8.0000000   1.0000000

  Atom        11          12          13          14          15          16          17          18          19          20
 IAtWgt=          12          12          12          12          12          12          35           1           1           1
 AtmWgt=  12.0000000  12.0000000  12.0000000  12.0000000  12.0000000  12.0000000  34.9688527   1.0078250   1.0078250   1.0078250
 NucSpn=           0           0           0           0           0           0           3           1           1           1
 AtZEff=  -0.0000000  -0.0000000  -0.0000000  -0.0000000  -0.0000000  -0.0000000  -0.0000000  -0.0000000  -0.0000000  -0.0000000
 NQMom=    0.0000000   0.0000000   0.0000000   0.0000000   0.0000000   0.0000000  -8.1650000   0.0000000   0.0000000   0.0000000
 NMagM=    0.0000000   0.0000000   0.0000000   0.0000000   0.0000000   0.0000000   0.8218740   2.7928460   2.7928460   2.7928460
 AtZNuc=   6.0000000   6.0000000   6.0000000   6.0000000   6.0000000   6.0000000  17.0000000   1.0000000   1.0000000   1.0000000
 Leave Link  101 at Wed Jul  6 21:29:21 2022, MaxMem=   805306368 cpu:               2.6 elap:               0.4
 (Enter /gpfs/software/gaussian16/sse4/tar/g16/l103.exe)

 GradGradGradGradGradGradGradGradGradGradGradGradGradGradGradGradGradGrad
 Berny optimization.
 Initialization pass.
                           ----------------------------
                           !    Initial Parameters    !
                           ! (Angstroms and Degrees)  !
 --------------------------                            --------------------------
 ! Name  Definition              Value          Derivative Info.                !
 --------------------------------------------------------------------------------
 ! R1    R(1,2)                  1.4431         estimate D2E/DX2                !
 ! R2    R(1,4)                  1.5197         estimate D2E/DX2                !
 ! R3    R(1,9)                  1.2244         estimate D2E/DX2                !
 ! R4    R(2,3)                  1.3773         estimate D2E/DX2                !
 ! R5    R(2,10)                 1.0818         estimate D2E/DX2                !
 ! R6    R(3,6)                  1.4197         estimate D2E/DX2                !
 ! R7    R(3,7)                  1.0865         estimate D2E/DX2                !
 ! R8    R(4,5)                  1.3195         estimate D2E/DX2                !
 ! R9    R(4,8)                  1.7196         estimate D2E/DX2                !
 ! R10   R(5,6)                  1.3564         estimate D2E/DX2                !
 ! R11   R(6,11)                 1.4632         estimate D2E/DX2                !
 ! R12   R(11,12)                1.3926         estimate D2E/DX2                !
 ! R13   R(11,14)                1.4035         estimate D2E/DX2                !
 ! R14   R(12,13)                1.391          estimate D2E/DX2                !
 ! R15   R(12,20)                1.0848         estimate D2E/DX2                !
 ! R16   R(13,16)                1.368          estimate D2E/DX2                !
 ! R17   R(13,17)                1.8034         estimate D2E/DX2                !
 ! R18   R(14,15)                1.3898         estimate D2E/DX2                !
 ! R19   R(14,19)                1.1083         estimate D2E/DX2                !
 ! R20   R(15,16)                1.3982         estimate D2E/DX2                !
 ! R21   R(15,18)                1.0866         estimate D2E/DX2                !
 ! A1    A(2,1,4)              112.9968         estimate D2E/DX2                !
 ! A2    A(2,1,9)              127.9882         estimate D2E/DX2                !
 ! A3    A(4,1,9)              119.0149         estimate D2E/DX2                !
 ! A4    A(1,2,3)              123.8047         estimate D2E/DX2                !
 ! A5    A(1,2,10)             115.9306         estimate D2E/DX2                !
 ! A6    A(3,2,10)             120.2647         estimate D2E/DX2                !
 ! A7    A(2,3,6)              124.7679         estimate D2E/DX2                !
 ! A8    A(2,3,7)              119.0933         estimate D2E/DX2                !
 ! A9    A(6,3,7)              116.1388         estimate D2E/DX2                !
 ! A10   A(1,4,5)              111.8933         estimate D2E/DX2                !
 ! A11   A(1,4,8)              119.678          estimate D2E/DX2                !
 ! A12   A(5,4,8)              128.4286         estimate D2E/DX2                !
 ! A13   A(4,5,6)              140.8556         estimate D2E/DX2                !
 ! A14   A(3,6,5)              105.6817         estimate D2E/DX2                !
 ! A15   A(3,6,11)             132.3764         estimate D2E/DX2                !
 ! A16   A(5,6,11)             121.9419         estimate D2E/DX2                !
 ! A17   A(6,11,12)            124.4922         estimate D2E/DX2                !
 ! A18   A(6,11,14)            115.7736         estimate D2E/DX2                !
 ! A19   A(12,11,14)           119.7342         estimate D2E/DX2                !
 ! A20   A(11,12,13)           116.5632         estimate D2E/DX2                !
 ! A21   A(11,12,20)           120.9293         estimate D2E/DX2                !
 ! A22   A(13,12,20)           122.5075         estimate D2E/DX2                !
 ! A23   A(12,13,16)           125.188          estimate D2E/DX2                !
 ! A24   A(12,13,17)           115.4488         estimate D2E/DX2                !
 ! A25   A(16,13,17)           119.3632         estimate D2E/DX2                !
 ! A26   A(11,14,15)           121.6744         estimate D2E/DX2                !
 ! A27   A(11,14,19)           115.78           estimate D2E/DX2                !
 ! A28   A(15,14,19)           122.5455         estimate D2E/DX2                !
 ! A29   A(14,15,16)           119.012          estimate D2E/DX2                !
 ! A30   A(14,15,18)           119.1972         estimate D2E/DX2                !
 ! A31   A(16,15,18)           121.7908         estimate D2E/DX2                !
 ! A32   A(13,16,15)           117.8281         estimate D2E/DX2                !
 ! D1    D(4,1,2,3)              0.0294         estimate D2E/DX2                !
 ! D2    D(4,1,2,10)          -179.9801         estimate D2E/DX2                !
 ! D3    D(9,1,2,3)            179.9377         estimate D2E/DX2                !
 ! D4    D(9,1,2,10)            -0.0718         estimate D2E/DX2                !
 ! D5    D(2,1,4,5)             -0.0293         estimate D2E/DX2                !
 ! D6    D(2,1,4,8)            179.8895         estimate D2E/DX2                !
 ! D7    D(9,1,4,5)           -179.9466         estimate D2E/DX2                !
 ! D8    D(9,1,4,8)             -0.0278         estimate D2E/DX2                !
 ! D9    D(1,2,3,6)              0.0071         estimate D2E/DX2                !
 ! D10   D(1,2,3,7)            179.9444         estimate D2E/DX2                !
 ! D11   D(10,2,3,6)          -179.983          estimate D2E/DX2                !
 ! D12   D(10,2,3,7)            -0.0457         estimate D2E/DX2                !
 ! D13   D(2,3,6,5)             -0.037          estimate D2E/DX2                !
 ! D14   D(2,3,6,11)           179.9056         estimate D2E/DX2                !
 ! D15   D(7,3,6,5)           -179.9761         estimate D2E/DX2                !
 ! D16   D(7,3,6,11)            -0.0334         estimate D2E/DX2                !
 ! D17   D(1,4,5,6)             -0.0082         estimate D2E/DX2                !
 ! D18   D(8,4,5,6)           -179.9182         estimate D2E/DX2                !
 ! D19   D(4,5,6,3)              0.0415         estimate D2E/DX2                !
 ! D20   D(4,5,6,11)          -179.9085         estimate D2E/DX2                !
 ! D21   D(3,6,11,12)           -0.0564         estimate D2E/DX2                !
 ! D22   D(3,6,11,14)          179.947          estimate D2E/DX2                !
 ! D23   D(5,6,11,12)          179.8785         estimate D2E/DX2                !
 ! D24   D(5,6,11,14)           -0.1182         estimate D2E/DX2                !
 ! D25   D(6,11,12,13)        -179.9978         estimate D2E/DX2                !
 ! D26   D(6,11,12,20)           0.0062         estimate D2E/DX2                !
 ! D27   D(14,11,12,13)         -0.0013         estimate D2E/DX2                !
 ! D28   D(14,11,12,20)       -179.9973         estimate D2E/DX2                !
 ! D29   D(6,11,14,15)         179.9909         estimate D2E/DX2                !
 ! D30   D(6,11,14,19)          -0.0285         estimate D2E/DX2                !
 ! D31   D(12,11,14,15)         -0.0059         estimate D2E/DX2                !
 ! D32   D(12,11,14,19)        179.9748         estimate D2E/DX2                !
 ! D33   D(11,12,13,16)         -0.0095         estimate D2E/DX2                !
 ! D34   D(11,12,13,17)        179.999          estimate D2E/DX2                !
 ! D35   D(20,12,13,16)        179.9864         estimate D2E/DX2                !
 ! D36   D(20,12,13,17)         -0.0051         estimate D2E/DX2                !
 ! D37   D(12,13,16,15)          0.0265         estimate D2E/DX2                !
 ! D38   D(17,13,16,15)       -179.9824         estimate D2E/DX2                !
 ! D39   D(11,14,15,16)          0.023          estimate D2E/DX2                !
 ! D40   D(11,14,15,18)        179.9889         estimate D2E/DX2                !
 ! D41   D(19,14,15,16)       -179.9564         estimate D2E/DX2                !
 ! D42   D(19,14,15,18)          0.0095         estimate D2E/DX2                !
 ! D43   D(14,15,16,13)         -0.0321         estimate D2E/DX2                !
 ! D44   D(18,15,16,13)       -179.997          estimate D2E/DX2                !
 --------------------------------------------------------------------------------
 Trust Radius=3.00D-01 FncErr=1.00D-07 GrdErr=1.00D-06 EigMax=2.50D+02 EigMin=1.00D-04
 Number of steps in this run=    107 maximum allowed number of steps=    120.
 GradGradGradGradGradGradGradGradGradGradGradGradGradGradGradGradGradGrad

 Leave Link  103 at Wed Jul  6 21:29:21 2022, MaxMem=   805306368 cpu:               0.1 elap:               0.0
 (Enter /gpfs/software/gaussian16/sse4/tar/g16/l202.exe)
                          Input orientation:                          
 ---------------------------------------------------------------------
 Center     Atomic      Atomic             Coordinates (Angstroms)
 Number     Number       Type             X           Y           Z
 ---------------------------------------------------------------------
      1          6           0       -3.227740   -1.146610    0.001060
      2          6           0       -2.141260   -2.096330   -0.001260
      3          6           0       -0.811160   -1.738990   -0.002620
      4          6           0       -2.754060    0.297430    0.001140
      5          6           0       -1.437350    0.383330   -0.000320
      6          6           0       -0.331880   -0.402630   -0.001790
      7          1           0       -0.054660   -2.518790   -0.003430
      8         17           0       -3.908280    1.572090    0.000880
      9          8           0       -4.430250   -1.377180    0.001330
     10          1           0       -2.425390   -3.140160   -0.001750
     11          6           0        1.018480    0.160750   -0.001170
     12          6           0        2.188240   -0.594890   -0.000170
     13          6           0        3.385840    0.112670    0.000350
     14          6           0        1.095050    1.562180   -0.001570
     15          6           0        2.315850    2.226320   -0.000870
     16          6           0        3.495860    1.476280   -0.000230
     17         17           0        4.881360   -0.895160    0.001670
     18          1           0        2.328180    3.312840   -0.001400
     19          1           0        0.124800    2.097950   -0.002810
     20          1           0        2.151660   -1.679120    0.000110
 ---------------------------------------------------------------------
                    Distance matrix (angstroms):
                    1          2          3          4          5
     1  C    0.000000
     2  C    1.443057   0.000000
     3  C    2.488129   1.377265   0.000000
     4  C    1.519745   2.470955   2.814584   0.000000
     5  C    2.355040   2.577635   2.212772   1.319510   0.000000
     6  C    2.989903   2.478402   1.419707   2.521319   1.356392
     7  H    3.457070   2.128938   1.086453   3.901010   3.214676
     8  Cl   2.802582   4.071814   4.533808   1.719588   2.742015
     9  O    1.224415   2.399304   3.637133   2.369374   3.472297
    10  H    2.148957   1.081809   2.137526   3.453268   3.659400
    11  C    4.442925   3.883087   2.637536   3.775016   2.465896
    12  C    5.444009   4.582455   3.210198   5.022207   3.755239
    13  C    6.732401   5.952186   4.587315   6.142679   4.830778
    14  C    5.101379   4.884506   3.812002   4.051573   2.793338
    15  C    6.489072   6.208956   5.049938   5.424445   4.181282
    16  C    7.217087   6.673879   5.374792   6.360125   5.052831
    17  Cl   8.112998   7.124606   5.754724   7.727995   6.446754
    18  H    7.124251   7.016767   5.947810   5.909473   4.770875
    19  H    4.665481   4.767286   3.949447   3.395545   2.319535
    20  H    5.405693   4.313146   2.963426   5.288936   4.139407
                    6          7          8          9         10
     6  C    0.000000
     7  H    2.134241   0.000000
     8  Cl   4.085360   5.620116   0.000000
     9  O    4.212647   4.522066   2.995104   0.000000
    10  H    3.446281   2.450809   4.940068   2.669751   0.000000
    11  C    1.463171   2.886446   5.124924   5.661616   4.770351
    12  C    2.527444   2.954996   6.470190   6.664562   5.269154
    13  C    3.753263   4.331470   7.438689   7.956816   6.659677
    14  C    2.428293   4.239829   5.003340   6.258497   5.874138
    15  C    3.731200   5.304281   6.258419   7.648208   7.160898
    16  C    4.264024   5.344791   7.404760   8.424100   7.508177
    17  Cl   5.236456   5.196200   9.129353   9.324078   7.643862
    18  H    4.569534   6.299670   6.474847   8.226340   8.014839
    19  H    2.541940   4.620227   4.067220   5.729313   5.825913
    20  H    2.792383   2.360700   6.877008   6.588832   4.804584
                   11         12         13         14         15
    11  C    0.000000
    12  C    1.392599   0.000000
    13  C    2.367849   1.391002   0.000000
    14  C    1.403520   2.418267   2.710867   0.000000
    15  C    2.439211   2.824095   2.369050   1.389761   0.000000
    16  C    2.805001   2.449411   1.368041   2.402347   1.398207
    17  Cl   4.004597   2.709808   1.803414   4.513831   4.040481
    18  H    3.413354   3.910235   3.370421   2.141359   1.086590
    19  H    2.133403   3.392518   3.817817   1.108348   2.194808
    20  H    2.160838   1.084847   2.175709   3.409172   3.908890
                   16         17         18         19         20
    16  C    0.000000
    17  Cl   2.746514   0.000000
    18  H    2.176334   4.921992   0.000000
    19  H    3.427904   5.619928   2.516117   0.000000
    20  H    3.429785   2.840045   4.995080   4.286540   0.000000
 Stoichiometry    C12H5Cl2O(1-)
 Framework group  C1[X(C12H5Cl2O)]
 Deg. of freedom    54
 Full point group                 C1      NOp   1
 Largest Abelian subgroup         C1      NOp   1
 Largest concise Abelian subgroup C1      NOp   1
                         Standard orientation:                         
 ---------------------------------------------------------------------
 Center     Atomic      Atomic             Coordinates (Angstroms)
 Number     Number       Type             X           Y           Z
 ---------------------------------------------------------------------
      1          6           0        3.227741   -1.146613   -0.001060
      2          6           0        2.141260   -2.096332    0.001260
      3          6           0        0.811161   -1.738992    0.002620
      4          6           0        2.754062    0.297427   -0.001140
      5          6           0        1.437352    0.383328    0.000320
      6          6           0        0.331881   -0.402631    0.001790
      7          1           0        0.054660   -2.518791    0.003430
      8         17           0        3.908282    1.572087   -0.000880
      9          8           0        4.430251   -1.377184   -0.001330
     10          1           0        2.425390   -3.140163    0.001750
     11          6           0       -1.018478    0.160749    0.001170
     12          6           0       -2.188239   -0.594890    0.000170
     13          6           0       -3.385839    0.112670   -0.000350
     14          6           0       -1.095048    1.562179    0.001570
     15          6           0       -2.315847    2.226320    0.000870
     16          6           0       -3.495858    1.476281    0.000230
     17         17           0       -4.881359   -0.895159   -0.001670
     18          1           0       -2.328177    3.312840    0.001400
     19          1           0       -0.124797    2.097949    0.002810
     20          1           0       -2.151659   -1.679120   -0.000110
 ---------------------------------------------------------------------
 Rotational constants (GHZ):           1.2375341           0.2075006           0.1777045
 Leave Link  202 at Wed Jul  6 21:29:21 2022, MaxMem=   805306368 cpu:               0.0 elap:               0.0
 (Enter /gpfs/software/gaussian16/sse4/tar/g16/l301.exe)
 Standard basis: 6-311+G(d,p) (5D, 7F)
 Ernie: Thresh=  0.10000D-02 Tol=  0.10000D-05 Strict=F.
 There are   391 symmetry adapted cartesian basis functions of A   symmetry.
 There are   376 symmetry adapted basis functions of A   symmetry.
   376 basis functions,   614 primitive gaussians,   391 cartesian basis functions
    60 alpha electrons       60 beta electrons
       nuclear repulsion energy      1009.4858771666 Hartrees.
 IExCor= 4336 DFT=T Ex+Corr=M062X ExCW=0 ScaHFX=  0.540000
 ScaDFX=  1.000000  1.000000  1.000000  1.000000 ScalE2=  1.000000  1.000000
 IRadAn=      5 IRanWt=     -1 IRanGd=            0 ICorTp=0 IEmpDi=  4
 NAtoms=   20 NActive=   20 NUniq=   20 SFac= 1.00D+00 NAtFMM=   60 NAOKFM=F Big=F
 Integral buffers will be    131072 words long.
 Raffenetti 2 integral format.
 Two-electron integral symmetry is turned on.
 Leave Link  301 at Wed Jul  6 21:29:21 2022, MaxMem=   805306368 cpu:               0.4 elap:               0.1
 (Enter /gpfs/software/gaussian16/sse4/tar/g16/l302.exe)
 NPDir=0 NMtPBC=     1 NCelOv=     1 NCel=       1 NClECP=     1 NCelD=      1
         NCelK=      1 NCelE2=     1 NClLst=     1 CellRange=     0.0.
 One-electron integrals computed using PRISM.
 One-electron integral symmetry used in STVInt
 NBasis=   376 RedAO= T EigKep=  1.41D-06  NBF=   376
 NBsUse=   372 1.00D-06 EigRej=  4.96D-07 NBFU=   372
 Precomputing XC quadrature grid using
 IXCGrd= 4 IRadAn=           5 IRanWt=          -1 IRanGd=           0 AccXCQ= 0.00D+00.
 Generated NRdTot=       0 NPtTot=           0 NUsed=           0 NTot=          32
 NSgBfM=   385   385   385   385   385 MxSgAt=    20 MxSgA2=    20.
 Leave Link  302 at Wed Jul  6 21:29:22 2022, MaxMem=   805306368 cpu:               3.6 elap:               0.6
 (Enter /gpfs/software/gaussian16/sse4/tar/g16/l303.exe)
 DipDrv:  MaxL=1.
 Leave Link  303 at Wed Jul  6 21:29:22 2022, MaxMem=   805306368 cpu:               0.4 elap:               0.1
 (Enter /gpfs/software/gaussian16/sse4/tar/g16/l401.exe)
 ExpMin= 4.38D-02 ExpMax= 1.06D+05 ExpMxC= 3.62D+03 IAcc=3 IRadAn=         5 AccDes= 0.00D+00
 Harris functional with IExCor= 1009 and IRadAn=       5 diagonalized for initial guess.
 HarFok:  IExCor= 1009 AccDes= 0.00D+00 IRadAn=         5 IDoV= 1 UseB2=F ITyADJ=14
 ICtDFT=  3500011 ScaDFX=  1.000000  1.000000  1.000000  1.000000
 FoFCou: FMM=F IPFlag=           0 FMFlag=      100000 FMFlg1=           0
         NFxFlg=           0 DoJE=T BraDBF=F KetDBF=T FulRan=T
         wScrn=  0.000000 ICntrl=       500 IOpCl=  0 I1Cent=   200000004 NGrid=           0
         NMat0=    1 NMatS0=      1 NMatT0=    0 NMatD0=    1 NMtDS0=    0 NMtDT0=    0
 Petite list used in FoFCou.
 Harris En= -1455.09780066492    
 JPrj=0 DoOrth=F DoCkMO=F.
 Leave Link  401 at Wed Jul  6 21:29:26 2022, MaxMem=   805306368 cpu:              22.6 elap:               3.8
 (Enter /gpfs/software/gaussian16/sse4/tar/g16/l502.exe)
 Integral symmetry usage will be decided dynamically.
 Closed shell SCF:
 Using DIIS extrapolation, IDIIS=  1040.
 NGot=   805306368 LenX=   804994662 LenY=   804841340
 Requested convergence on RMS density matrix=1.00D-08 within 128 cycles.
 Requested convergence on MAX density matrix=1.00D-06.
 Requested convergence on             energy=1.00D-06.
 No special actions if energy rises.
 Fock matrices will be formed incrementally for  20 cycles.

 Cycle   1  Pass 1  IDiag  1:
 FoFJK:  IHMeth= 1 ICntrl=       0 DoSepK=F KAlg= 0 I1Cent=           0 FoldK=F
 IRaf= 830000000 NMat=       1 IRICut=       1 DoRegI=T DoRafI=F ISym2E= 0 IDoP0=0 IntGTp=1.
 FoFCou: FMM=F IPFlag=           0 FMFlag=      100000 FMFlg1=           0
         NFxFlg=           0 DoJE=F BraDBF=F KetDBF=F FulRan=T
         wScrn=  0.000000 ICntrl=         0 IOpCl=  0 I1Cent=           0 NGrid=           0
         NMat0=    1 NMatS0=      1 NMatT0=    0 NMatD0=    1 NMtDS0=    0 NMtDT0=    0
 Symmetry not used in FoFCou.
 E= -1455.11818661459    
 DIIS: error= 4.46D-02 at cycle   1 NSaved=   1.
 NSaved= 1 IEnMin= 1 EnMin= -1455.11818661459     IErMin= 1 ErrMin= 4.46D-02
 ErrMax= 4.46D-02  0.00D+00 EMaxC= 1.00D-01 BMatC= 6.35D-01 BMatP= 6.35D-01
 IDIUse=3 WtCom= 5.54D-01 WtEn= 4.46D-01
 Coeff-Com:  0.100D+01
 Coeff-En:   0.100D+01
 Coeff:      0.100D+01
 Gap=     0.145 Goal=   None    Shift=    0.000
 GapD=    0.145 DampG=1.000 DampE=0.500 DampFc=0.5000 IDamp=-1.
 Damping current iteration by 5.00D-01
 RMSDP=9.64D-02 MaxDP=4.53D+00              OVMax= 8.43D-01

 Cycle   2  Pass 1  IDiag  1:
 RMSU=  4.65D-02    CP:  1.13D+00
 E= -1455.08559680165     Delta-E=        0.032589812935 Rises=F Damp=T
 DIIS: error= 2.62D-02 at cycle   2 NSaved=   2.
 NSaved= 2 IEnMin= 1 EnMin= -1455.11818661459     IErMin= 2 ErrMin= 2.62D-02
 ErrMax= 2.62D-02  0.00D+00 EMaxC= 1.00D-01 BMatC= 1.90D-01 BMatP= 6.35D-01
 IDIUse=3 WtCom= 7.38D-01 WtEn= 2.62D-01
 Coeff-Com:  0.236D+00 0.764D+00
 Coeff-En:   0.521D+00 0.479D+00
 Coeff:      0.311D+00 0.689D+00
 Gap=     0.301 Goal=   None    Shift=    0.000
 RMSDP=4.58D-02 MaxDP=1.79D+00 DE= 3.26D-02 OVMax= 9.60D-01

 Cycle   3  Pass 1  IDiag  1:
 RMSU=  2.65D-02    CP:  9.61D-01  2.77D-01
 E= -1455.29118175312     Delta-E=       -0.205584951468 Rises=F Damp=F
 DIIS: error= 3.65D-02 at cycle   3 NSaved=   3.
 NSaved= 3 IEnMin= 3 EnMin= -1455.29118175312     IErMin= 2 ErrMin= 2.62D-02
 ErrMax= 3.65D-02  0.00D+00 EMaxC= 1.00D-01 BMatC= 2.87D-01 BMatP= 1.90D-01
 IDIUse=2 WtCom= 0.00D+00 WtEn= 1.00D+00
 Coeff-En:   0.000D+00 0.391D+00 0.609D+00
 Coeff:      0.000D+00 0.391D+00 0.609D+00
 Gap=     0.096 Goal=   None    Shift=    0.000
 RMSDP=3.51D-02 MaxDP=1.39D+00 DE=-2.06D-01 OVMax= 9.72D-01

 Cycle   4  Pass 1  IDiag  1:
 RMSU=  2.37D-02    CP:  9.12D-01  7.51D-01  5.24D-01
 E= -1454.62308662858     Delta-E=        0.668095124537 Rises=F Damp=F
 DIIS: error= 6.18D-02 at cycle   4 NSaved=   4.
 NSaved= 4 IEnMin= 3 EnMin= -1455.29118175312     IErMin= 2 ErrMin= 2.62D-02
 ErrMax= 6.18D-02  0.00D+00 EMaxC= 1.00D-01 BMatC= 6.18D-01 BMatP= 1.90D-01
 IDIUse=2 WtCom= 0.00D+00 WtEn= 1.00D+00
 Coeff-En:   0.000D+00 0.000D+00 0.653D+00 0.347D+00
 Coeff:      0.000D+00 0.000D+00 0.653D+00 0.347D+00
 Gap=    -0.023 Goal=   None    Shift=    0.000
 RMSDP=2.18D-02 MaxDP=8.48D-01 DE= 6.68D-01 OVMax= 9.37D-01

 Cycle   5  Pass 1  IDiag  1:
 RMSU=  1.23D-02    CP:  8.92D-01  4.61D-01  6.78D-01  5.39D-01
 E= -1455.63408159487     Delta-E=       -1.010994966290 Rises=F Damp=F
 DIIS: error= 9.00D-03 at cycle   5 NSaved=   5.
 NSaved= 5 IEnMin= 5 EnMin= -1455.63408159487     IErMin= 5 ErrMin= 9.00D-03
 ErrMax= 9.00D-03  0.00D+00 EMaxC= 1.00D-01 BMatC= 2.29D-02 BMatP= 1.90D-01
 IDIUse=3 WtCom= 9.10D-01 WtEn= 9.00D-02
 Coeff-Com: -0.220D-01 0.123D+00 0.184D+00 0.120D+00 0.595D+00
 Coeff-En:   0.000D+00 0.000D+00 0.000D+00 0.643D-01 0.936D+00
 Coeff:     -0.200D-01 0.112D+00 0.167D+00 0.115D+00 0.626D+00
 Gap=     0.050 Goal=   None    Shift=    0.000
 RMSDP=1.08D-02 MaxDP=4.90D-01 DE=-1.01D+00 OVMax= 6.68D-02

 Cycle   6  Pass 1  IDiag  1:
 RMSU=  8.51D-03    CP:  9.42D-01  5.48D-01  6.32D-01  5.25D-01  1.16D+00
 E= -1455.65069040880     Delta-E=       -0.016608813926 Rises=F Damp=F
 DIIS: error= 7.37D-03 at cycle   6 NSaved=   6.
 NSaved= 6 IEnMin= 6 EnMin= -1455.65069040880     IErMin= 6 ErrMin= 7.37D-03
 ErrMax= 7.37D-03  0.00D+00 EMaxC= 1.00D-01 BMatC= 1.49D-02 BMatP= 2.29D-02
 IDIUse=3 WtCom= 9.26D-01 WtEn= 7.37D-02
 EnCoef did     3 forward-backward iterations
 Coeff-Com: -0.481D-01 0.110D+00-0.377D-01 0.136D-01 0.370D+00 0.593D+00
 Coeff-En:   0.000D+00 0.000D+00 0.000D+00 0.262D-01 0.148D+00 0.826D+00
 Coeff:     -0.445D-01 0.102D+00-0.349D-01 0.146D-01 0.353D+00 0.610D+00
 Gap=     0.056 Goal=   None    Shift=    0.000
 RMSDP=3.38D-03 MaxDP=1.42D-01 DE=-1.66D-02 OVMax= 6.30D-02

 Cycle   7  Pass 1  IDiag  1:
 RMSU=  2.02D-03    CP:  9.38D-01  5.84D-01  5.97D-01  5.83D-01  1.24D+00
                    CP:  9.15D-01
 E= -1455.66613160398     Delta-E=       -0.015441195179 Rises=F Damp=F
 DIIS: error= 2.57D-03 at cycle   7 NSaved=   7.
 NSaved= 7 IEnMin= 7 EnMin= -1455.66613160398     IErMin= 7 ErrMin= 2.57D-03
 ErrMax= 2.57D-03  0.00D+00 EMaxC= 1.00D-01 BMatC= 8.89D-04 BMatP= 1.49D-02
 IDIUse=3 WtCom= 9.74D-01 WtEn= 2.57D-02
 Coeff-Com: -0.186D-01 0.395D-01-0.296D-01-0.448D-02 0.929D-01 0.277D+00
 Coeff-Com:  0.643D+00
 Coeff-En:   0.000D+00 0.000D+00 0.000D+00 0.000D+00 0.000D+00 0.000D+00
 Coeff-En:   0.100D+01
 Coeff:     -0.182D-01 0.385D-01-0.288D-01-0.437D-02 0.905D-01 0.270D+00
 Coeff:      0.652D+00
 Gap=     0.064 Goal=   None    Shift=    0.000
 RMSDP=1.46D-03 MaxDP=7.77D-02 DE=-1.54D-02 OVMax= 1.68D-02

 Cycle   8  Pass 1  IDiag  1:
 RMSU=  8.20D-04    CP:  9.42D-01  5.85D-01  5.72D-01  5.71D-01  1.25D+00
                    CP:  1.01D+00  8.51D-01
 E= -1455.66661620738     Delta-E=       -0.000484603403 Rises=F Damp=F
 DIIS: error= 1.93D-03 at cycle   8 NSaved=   8.
 NSaved= 8 IEnMin= 8 EnMin= -1455.66661620738     IErMin= 8 ErrMin= 1.93D-03
 ErrMax= 1.93D-03  0.00D+00 EMaxC= 1.00D-01 BMatC= 4.19D-04 BMatP= 8.89D-04
 IDIUse=3 WtCom= 9.81D-01 WtEn= 1.93D-02
 Coeff-Com: -0.349D-02 0.574D-02-0.202D-02-0.320D-02 0.474D-02 0.466D-01
 Coeff-Com:  0.413D+00 0.539D+00
 Coeff-En:   0.000D+00 0.000D+00 0.000D+00 0.000D+00 0.000D+00 0.000D+00
 Coeff-En:   0.340D+00 0.660D+00
 Coeff:     -0.342D-02 0.563D-02-0.198D-02-0.314D-02 0.465D-02 0.457D-01
 Coeff:      0.411D+00 0.541D+00
 Gap=     0.068 Goal=   None    Shift=    0.000
 RMSDP=9.82D-04 MaxDP=3.68D-02 DE=-4.85D-04 OVMax= 1.14D-02

 Cycle   9  Pass 1  IDiag  1:
 RMSU=  4.49D-04    CP:  9.39D-01  5.83D-01  5.91D-01  5.71D-01  1.24D+00
                    CP:  9.40D-01  9.08D-01  8.30D-01
 E= -1455.66702498791     Delta-E=       -0.000408780531 Rises=F Damp=F
 DIIS: error= 6.52D-04 at cycle   9 NSaved=   9.
 NSaved= 9 IEnMin= 9 EnMin= -1455.66702498791     IErMin= 9 ErrMin= 6.52D-04
 ErrMax= 6.52D-04  0.00D+00 EMaxC= 1.00D-01 BMatC= 4.87D-05 BMatP= 4.19D-04
 IDIUse=3 WtCom= 9.93D-01 WtEn= 6.52D-03
 Coeff-Com: -0.532D-03 0.422D-03 0.103D-02-0.262D-02 0.792D-02 0.112D-01
 Coeff-Com:  0.150D+00 0.274D+00 0.559D+00
 Coeff-En:   0.000D+00 0.000D+00 0.000D+00 0.000D+00 0.000D+00 0.000D+00
 Coeff-En:   0.000D+00 0.000D+00 0.100D+01
 Coeff:     -0.529D-03 0.420D-03 0.103D-02-0.260D-02 0.787D-02 0.112D-01
 Coeff:      0.149D+00 0.272D+00 0.562D+00
 Gap=     0.068 Goal=   None    Shift=    0.000
 RMSDP=1.91D-04 MaxDP=1.15D-02 DE=-4.09D-04 OVMax= 2.59D-03

 Cycle  10  Pass 1  IDiag  1:
 RMSU=  9.19D-05    CP:  9.40D-01  5.81D-01  5.88D-01  5.70D-01  1.23D+00
                    CP:  9.44D-01  8.92D-01  9.20D-01  9.27D-01
 E= -1455.66704871654     Delta-E=       -0.000023728629 Rises=F Damp=F
 DIIS: error= 2.74D-04 at cycle  10 NSaved=  10.
 NSaved=10 IEnMin=10 EnMin= -1455.66704871654     IErMin=10 ErrMin= 2.74D-04
 ErrMax= 2.74D-04  0.00D+00 EMaxC= 1.00D-01 BMatC= 2.59D-05 BMatP= 4.87D-05
 IDIUse=3 WtCom= 9.97D-01 WtEn= 2.74D-03
 Coeff-Com: -0.486D-04-0.541D-03 0.116D-02-0.155D-02 0.162D-01 0.113D-01
 Coeff-Com:  0.519D-02 0.278D-01 0.250D+00 0.690D+00
 Coeff-En:   0.000D+00 0.000D+00 0.000D+00 0.000D+00 0.000D+00 0.000D+00
 Coeff-En:   0.000D+00 0.000D+00 0.369D-01 0.963D+00
 Coeff:     -0.485D-04-0.539D-03 0.116D-02-0.155D-02 0.161D-01 0.113D-01
 Coeff:      0.517D-02 0.277D-01 0.250D+00 0.691D+00
 Gap=     0.069 Goal=   None    Shift=    0.000
 RMSDP=1.43D-04 MaxDP=5.98D-03 DE=-2.37D-05 OVMax= 1.28D-03

 Cycle  11  Pass 1  IDiag  1:
 RMSU=  4.07D-05    CP:  9.40D-01  5.79D-01  5.90D-01  5.69D-01  1.23D+00
                    CP:  9.38D-01  8.79D-01  9.41D-01  9.95D-01  1.32D+00
 E= -1455.66707083137     Delta-E=       -0.000022114832 Rises=F Damp=F
 DIIS: error= 2.44D-04 at cycle  11 NSaved=  11.
 NSaved=11 IEnMin=11 EnMin= -1455.66707083137     IErMin=11 ErrMin= 2.44D-04
 ErrMax= 2.44D-04  0.00D+00 EMaxC= 1.00D-01 BMatC= 9.42D-06 BMatP= 2.59D-05
 IDIUse=3 WtCom= 9.98D-01 WtEn= 2.44D-03
 Coeff-Com: -0.376D-03 0.672D-03 0.216D-03-0.807D-03 0.124D-01 0.129D-01
 Coeff-Com: -0.290D-01-0.756D-01-0.121D+00 0.513D-01 0.115D+01
 Coeff-En:   0.000D+00 0.000D+00 0.000D+00 0.000D+00 0.000D+00 0.000D+00
 Coeff-En:   0.000D+00 0.000D+00 0.000D+00 0.000D+00 0.100D+01
 Coeff:     -0.375D-03 0.670D-03 0.215D-03-0.805D-03 0.123D-01 0.129D-01
 Coeff:     -0.289D-01-0.754D-01-0.121D+00 0.512D-01 0.115D+01
 Gap=     0.069 Goal=   None    Shift=    0.000
 RMSDP=2.57D-04 MaxDP=1.02D-02 DE=-2.21D-05 OVMax= 2.72D-03

 Cycle  12  Pass 1  IDiag  1:
 RMSU=  3.60D-05    CP:  9.39D-01  5.75D-01  5.91D-01  5.66D-01  1.22D+00
                    CP:  9.26D-01  8.69D-01  9.41D-01  1.04D+00  1.55D+00
                    CP:  1.41D+00
 E= -1455.66708564554     Delta-E=       -0.000014814163 Rises=F Damp=F
 DIIS: error= 4.24D-05 at cycle  12 NSaved=  12.
 NSaved=12 IEnMin=12 EnMin= -1455.66708564554     IErMin=12 ErrMin= 4.24D-05
 ErrMax= 4.24D-05  0.00D+00 EMaxC= 1.00D-01 BMatC= 4.10D-07 BMatP= 9.42D-06
 IDIUse=1 WtCom= 1.00D+00 WtEn= 0.00D+00
 Coeff-Com: -0.238D-03 0.516D-03-0.252D-03-0.152D-03 0.270D-02 0.432D-02
 Coeff-Com: -0.129D-01-0.383D-01-0.106D+00-0.166D+00 0.609D+00 0.708D+00
 Coeff:     -0.238D-03 0.516D-03-0.252D-03-0.152D-03 0.270D-02 0.432D-02
 Coeff:     -0.129D-01-0.383D-01-0.106D+00-0.166D+00 0.609D+00 0.708D+00
 Gap=     0.069 Goal=   None    Shift=    0.000
 RMSDP=6.26D-05 MaxDP=2.40D-03 DE=-1.48D-05 OVMax= 1.61D-03

 Cycle  13  Pass 1  IDiag  1:
 RMSU=  1.88D-05    CP:  9.39D-01  5.75D-01  5.92D-01  5.66D-01  1.22D+00
                    CP:  9.25D-01  8.62D-01  9.43D-01  1.04D+00  1.64D+00
                    CP:  1.85D+00  1.07D+00
 E= -1455.66708674303     Delta-E=       -0.000001097490 Rises=F Damp=F
 DIIS: error= 5.50D-05 at cycle  13 NSaved=  13.
 NSaved=13 IEnMin=13 EnMin= -1455.66708674303     IErMin=12 ErrMin= 4.24D-05
 ErrMax= 5.50D-05  0.00D+00 EMaxC= 1.00D-01 BMatC= 6.78D-07 BMatP= 4.10D-07
 IDIUse=1 WtCom= 1.00D+00 WtEn= 0.00D+00
 Coeff-Com: -0.134D-04 0.558D-04-0.182D-03 0.619D-04-0.432D-03-0.292D-03
 Coeff-Com: -0.589D-02-0.896D-02-0.263D-01-0.460D-01 0.204D+00 0.284D+00
 Coeff-Com:  0.600D+00
 Coeff:     -0.134D-04 0.558D-04-0.182D-03 0.619D-04-0.432D-03-0.292D-03
 Coeff:     -0.589D-02-0.896D-02-0.263D-01-0.460D-01 0.204D+00 0.284D+00
 Coeff:      0.600D+00
 Gap=     0.069 Goal=   None    Shift=    0.000
 RMSDP=2.19D-05 MaxDP=9.84D-04 DE=-1.10D-06 OVMax= 1.04D-03

 Cycle  14  Pass 1  IDiag  1:
 RMSU=  7.39D-06    CP:  9.39D-01  5.75D-01  5.92D-01  5.66D-01  1.22D+00
                    CP:  9.26D-01  8.64D-01  9.42D-01  1.03D+00  1.62D+00
                    CP:  1.86D+00  1.15D+00  1.26D+00
 E= -1455.66708803212     Delta-E=       -0.000001289100 Rises=F Damp=F
 DIIS: error= 4.46D-05 at cycle  14 NSaved=  14.
 NSaved=14 IEnMin=14 EnMin= -1455.66708803212     IErMin=12 ErrMin= 4.24D-05
 ErrMax= 4.46D-05  0.00D+00 EMaxC= 1.00D-01 BMatC= 3.29D-07 BMatP= 4.10D-07
 IDIUse=1 WtCom= 1.00D+00 WtEn= 0.00D+00
 Coeff-Com:  0.148D-04-0.133D-05-0.148D-03 0.574D-04-0.571D-03-0.618D-03
 Coeff-Com: -0.467D-02-0.455D-02-0.136D-01-0.153D-01 0.138D+00 0.147D+00
 Coeff-Com:  0.347D+00 0.408D+00
 Coeff:      0.148D-04-0.133D-05-0.148D-03 0.574D-04-0.571D-03-0.618D-03
 Coeff:     -0.467D-02-0.455D-02-0.136D-01-0.153D-01 0.138D+00 0.147D+00
 Coeff:      0.347D+00 0.408D+00
 Gap=     0.069 Goal=   None    Shift=    0.000
 RMSDP=1.41D-05 MaxDP=6.40D-04 DE=-1.29D-06 OVMax= 6.78D-04

 Cycle  15  Pass 1  IDiag  1:
 RMSU=  3.14D-06    CP:  9.39D-01  5.75D-01  5.92D-01  5.66D-01  1.22D+00
                    CP:  9.27D-01  8.65D-01  9.41D-01  1.03D+00  1.61D+00
                    CP:  1.87D+00  1.16D+00  1.39D+00  1.31D+00
 E= -1455.66708876010     Delta-E=       -0.000000727975 Rises=F Damp=F
 DIIS: error= 4.57D-05 at cycle  15 NSaved=  15.
 NSaved=15 IEnMin=15 EnMin= -1455.66708876010     IErMin=12 ErrMin= 4.24D-05
 ErrMax= 4.57D-05  0.00D+00 EMaxC= 1.00D-01 BMatC= 1.99D-07 BMatP= 3.29D-07
 IDIUse=1 WtCom= 1.00D+00 WtEn= 0.00D+00
 Coeff-Com:  0.117D-04 0.237D-05-0.128D-03 0.501D-04-0.464D-03-0.481D-03
 Coeff-Com: -0.413D-02-0.401D-02-0.128D-01-0.137D-01 0.123D+00 0.120D+00
 Coeff-Com:  0.245D+00 0.132D+00 0.414D+00
 Coeff:      0.117D-04 0.237D-05-0.128D-03 0.501D-04-0.464D-03-0.481D-03
 Coeff:     -0.413D-02-0.401D-02-0.128D-01-0.137D-01 0.123D+00 0.120D+00
 Coeff:      0.245D+00 0.132D+00 0.414D+00
 Gap=     0.069 Goal=   None    Shift=    0.000
 RMSDP=5.20D-06 MaxDP=1.88D-04 DE=-7.28D-07 OVMax= 5.29D-04

 Cycle  16  Pass 1  IDiag  1:
 RMSU=  7.58D-07    CP:  9.39D-01  5.75D-01  5.92D-01  5.66D-01  1.22D+00
                    CP:  9.28D-01  8.65D-01  9.41D-01  1.02D+00  1.61D+00
                    CP:  1.88D+00  1.18D+00  1.48D+00  1.56D+00  1.59D+00
 E= -1455.66708924713     Delta-E=       -0.000000487032 Rises=F Damp=F
 DIIS: error= 4.66D-05 at cycle  16 NSaved=  16.
 NSaved=16 IEnMin=16 EnMin= -1455.66708924713     IErMin=12 ErrMin= 4.24D-05
 ErrMax= 4.66D-05  0.00D+00 EMaxC= 1.00D-01 BMatC= 1.67D-07 BMatP= 1.99D-07
 IDIUse=1 WtCom= 1.00D+00 WtEn= 0.00D+00
 Coeff-Com:  0.349D-04-0.380D-04-0.146D-03 0.726D-04-0.673D-03-0.757D-03
 Coeff-Com: -0.455D-02-0.241D-02-0.962D-02 0.547D-02 0.117D+00 0.428D-01
 Coeff-Com:  0.209D-01 0.205D+00 0.485D+01-0.423D+01
 Coeff:      0.349D-04-0.380D-04-0.146D-03 0.726D-04-0.673D-03-0.757D-03
 Coeff:     -0.455D-02-0.241D-02-0.962D-02 0.547D-02 0.117D+00 0.428D-01
 Coeff:      0.209D-01 0.205D+00 0.485D+01-0.423D+01
 Gap=     0.069 Goal=   None    Shift=    0.000
 RMSDP=1.17D-05 MaxDP=2.94D-04 DE=-4.87D-07 OVMax= 1.88D-03

 Cycle  17  Pass 1  IDiag  1:
 RMSU=  2.14D-06    CP:  9.39D-01  5.75D-01  5.92D-01  5.66D-01  1.22D+00
                    CP:  9.27D-01  8.66D-01  9.41D-01  1.03D+00  1.60D+00
                    CP:  1.84D+00  1.11D+00  1.24D+00  7.34D-01 -2.61D-01
                    CP: -3.00D+00
 E= -1455.66708770215     Delta-E=        0.000001544978 Rises=F Damp=F
 DIIS: error= 4.33D-05 at cycle  17 NSaved=  17.
 NSaved=17 IEnMin=16 EnMin= -1455.66708924713     IErMin=12 ErrMin= 4.24D-05
 ErrMax= 4.33D-05  0.00D+00 EMaxC= 1.00D-01 BMatC= 1.73D-07 BMatP= 1.67D-07
 IDIUse=1 WtCom= 1.00D+00 WtEn= 0.00D+00
 Large coefficients: NSaved= 17 BigCof=   17.00 CofMax=   10.00 Det=-5.23D-11
 Inversion failed.  Reducing to 16 matrices.
 Large coefficients: NSaved= 16 BigCof=   16.98 CofMax=   10.00 Det=-5.23D-11
 Inversion failed.  Reducing to 15 matrices.
 Large coefficients: NSaved= 15 BigCof=   17.05 CofMax=   10.00 Det=-5.25D-11
 Inversion failed.  Reducing to 14 matrices.
 Large coefficients: NSaved= 14 BigCof=   16.80 CofMax=   10.00 Det=-5.31D-11
 Inversion failed.  Reducing to 13 matrices.
 Large coefficients: NSaved= 13 BigCof=   16.82 CofMax=   10.00 Det=-5.35D-11
 Inversion failed.  Reducing to 12 matrices.
 Large coefficients: NSaved= 12 BigCof=   16.71 CofMax=   10.00 Det=-5.41D-11
 Inversion failed.  Reducing to 11 matrices.
 Large coefficients: NSaved= 11 BigCof=   16.45 CofMax=   10.00 Det=-5.58D-11
 Inversion failed.  Reducing to 10 matrices.
 Large coefficients: NSaved= 10 BigCof=   16.56 CofMax=   10.00 Det=-5.60D-11
 Inversion failed.  Reducing to  9 matrices.
 Large coefficients: NSaved=  9 BigCof=   12.58 CofMax=   10.00 Det=-6.94D-11
 Inversion failed.  Reducing to  8 matrices.
 Coeff-Com:  0.105D-01 0.173D-02-0.140D+00-0.739D+00-0.257D+01 0.893D+01
 Coeff-Com: -0.921D+01 0.472D+01
 Coeff:      0.105D-01 0.173D-02-0.140D+00-0.739D+00-0.257D+01 0.893D+01
 Coeff:     -0.921D+01 0.472D+01
 Gap=     0.069 Goal=   None    Shift=    0.000
 RMSDP=4.60D-05 MaxDP=1.39D-03 DE= 1.54D-06 OVMax= 5.23D-03

 Cycle  18  Pass 1  IDiag  1:
 RMSU=  1.76D-05    CP:  9.39D-01  5.75D-01  5.92D-01  5.66D-01  1.22D+00
                    CP:  9.30D-01  8.65D-01  9.44D-01  1.01D+00  1.57D+00
                    CP:  1.74D+00  8.90D-01  8.34D-01 -1.07D+00 -3.00D+00
                    CP: -3.00D+00  3.00D+00
 E= -1455.66708424757     Delta-E=        0.000003454587 Rises=F Damp=F
 DIIS: error= 3.41D-05 at cycle  18 NSaved=   9.
 NSaved= 9 IEnMin= 7 EnMin= -1455.66708924713     IErMin= 9 ErrMin= 3.41D-05
 ErrMax= 3.41D-05  0.00D+00 EMaxC= 1.00D-01 BMatC= 6.04D-08 BMatP= 1.67D-07
 IDIUse=1 WtCom= 1.00D+00 WtEn= 0.00D+00
 Large coefficients: NSaved=  9 BigCof=   17.30 CofMax=   10.00 Det=-7.09D-11
 Inversion failed.  Reducing to  8 matrices.
 Large coefficients: NSaved=  8 BigCof=   16.88 CofMax=   10.00 Det=-7.92D-11
 Inversion failed.  Reducing to  7 matrices.
 Large coefficients: NSaved=  7 BigCof=   16.78 CofMax=   10.00 Det=-7.32D-11
 Inversion failed.  Reducing to  6 matrices.
 Large coefficients: NSaved=  6 BigCof=   11.67 CofMax=   10.00 Det=-1.01D-10
 Inversion failed.  Reducing to  5 matrices.
 Coeff-Com: -0.189D+01 0.419D+01-0.644D+01 0.446D+01 0.679D+00
 Coeff:     -0.189D+01 0.419D+01-0.644D+01 0.446D+01 0.679D+00
 Gap=     0.069 Goal=   None    Shift=    0.000
 RMSDP=3.27D-05 MaxDP=7.93D-04 DE= 3.45D-06 OVMax= 5.09D-03

 Cycle  19  Pass 1  IDiag  1:
 RMSU=  9.49D-06    CP:  9.39D-01  5.75D-01  5.92D-01  5.66D-01  1.22D+00
                    CP:  9.28D-01  8.67D-01  9.40D-01  1.02D+00  1.54D+00
                    CP:  1.66D+00  6.88D-01  2.23D-01 -3.00D+00 -3.00D+00
                    CP: -3.00D+00  3.00D+00  2.09D+00
 E= -1455.66708151670     Delta-E=        0.000002730864 Rises=F Damp=F
 DIIS: error= 2.88D-05 at cycle  19 NSaved=   6.
 NSaved= 6 IEnMin= 3 EnMin= -1455.66708924713     IErMin= 6 ErrMin= 2.88D-05
 ErrMax= 2.88D-05  0.00D+00 EMaxC= 1.00D-01 BMatC= 7.08D-08 BMatP= 6.04D-08
 IDIUse=1 WtCom= 1.00D+00 WtEn= 0.00D+00
 Coeff-Com: -0.110D+01 0.616D+01-0.944D+01 0.397D+01 0.846D+00 0.566D+00
 Coeff:     -0.110D+01 0.616D+01-0.944D+01 0.397D+01 0.846D+00 0.566D+00
 Gap=     0.069 Goal=   None    Shift=    0.000
 RMSDP=5.74D-05 MaxDP=1.53D-03 DE= 2.73D-06 OVMax= 9.81D-03

 Cycle  20  Pass 1  IDiag  1:
 RMSU=  3.72D-05    CP:  9.39D-01  5.75D-01  5.92D-01  5.66D-01  1.22D+00
                    CP:  9.28D-01  8.66D-01  9.40D-01  1.02D+00  1.52D+00
                    CP:  1.52D+00  3.24D-01 -8.24D-01 -3.00D+00 -3.00D+00
                    CP: -3.00D+00  3.00D+00  3.00D+00  2.88D+00
 E= -1455.66707860914     Delta-E=        0.000002907559 Rises=F Damp=F
 DIIS: error= 1.28D-05 at cycle  20 NSaved=   7.
 NSaved= 7 IEnMin= 3 EnMin= -1455.66708924713     IErMin= 7 ErrMin= 1.28D-05
 ErrMax= 1.28D-05  0.00D+00 EMaxC= 1.00D-01 BMatC= 2.26D-08 BMatP= 6.04D-08
 IDIUse=1 WtCom= 1.00D+00 WtEn= 0.00D+00
 Coeff-Com: -0.609D+00 0.227D+01-0.297D+01 0.107D+01 0.399D+00-0.226D-02
 Coeff-Com:  0.838D+00
 Coeff:     -0.609D+00 0.227D+01-0.297D+01 0.107D+01 0.399D+00-0.226D-02
 Coeff:      0.838D+00
 Gap=     0.069 Goal=   None    Shift=    0.000
 RMSDP=1.28D-05 MaxDP=4.06D-04 DE= 2.91D-06 OVMax= 1.51D-03

 Cycle  21  Pass 1  IDiag  1:
 Restarting incremental Fock formation.
 E= -1455.66707846188     Delta-E=        0.000000147261 Rises=F Damp=F
 DIIS: error= 1.04D-05 at cycle  21 NSaved=   8.
 NSaved= 8 IEnMin= 3 EnMin= -1455.66708924713     IErMin= 8 ErrMin= 1.04D-05
 ErrMax= 1.04D-05  0.00D+00 EMaxC= 1.00D-01 BMatC= 6.18D-09 BMatP= 2.26D-08
 IDIUse=1 WtCom= 1.00D+00 WtEn= 0.00D+00
 Coeff-Com:  0.192D+00-0.197D+01 0.356D+01-0.182D+01-0.140D+00-0.446D+00
 Coeff-Com:  0.728D+00 0.890D+00
 Coeff:      0.192D+00-0.197D+01 0.356D+01-0.182D+01-0.140D+00-0.446D+00
 Coeff:      0.728D+00 0.890D+00
 Gap=     0.069 Goal=   None    Shift=    0.000
 RMSDP=1.76D-05 MaxDP=4.27D-04 DE= 1.47D-07 OVMax= 2.75D-03

 Cycle  22  Pass 1  IDiag  1:
 RMSU=  1.76D-05    CP:  1.00D+00
 E= -1455.66707832757     Delta-E=        0.000000134311 Rises=F Damp=F
 DIIS: error= 1.19D-06 at cycle  22 NSaved=   9.
 NSaved= 9 IEnMin= 3 EnMin= -1455.66708924713     IErMin= 9 ErrMin= 1.19D-06
 ErrMax= 1.19D-06  0.00D+00 EMaxC= 1.00D-01 BMatC= 5.24D-10 BMatP= 6.18D-09
 IDIUse=1 WtCom= 1.00D+00 WtEn= 0.00D+00
 Coeff-Com:  0.234D+00-0.125D+01 0.189D+01-0.884D+00-0.104D+00-0.154D+00
 Coeff-Com:  0.288D+00 0.221D+00 0.751D+00
 Coeff:      0.234D+00-0.125D+01 0.189D+01-0.884D+00-0.104D+00-0.154D+00
 Coeff:      0.288D+00 0.221D+00 0.751D+00
 Gap=     0.069 Goal=   None    Shift=    0.000
 RMSDP=2.22D-06 MaxDP=5.24D-05 DE= 1.34D-07 OVMax= 3.37D-04

 Cycle  23  Pass 1  IDiag  1:
 RMSU=  1.05D-06    CP:  1.00D+00  1.11D+00
 E= -1455.66707832622     Delta-E=        0.000000001356 Rises=F Damp=F
 DIIS: error= 8.04D-07 at cycle  23 NSaved=  10.
 NSaved=10 IEnMin= 3 EnMin= -1455.66708924713     IErMin=10 ErrMin= 8.04D-07
 ErrMax= 8.04D-07  0.00D+00 EMaxC= 1.00D-01 BMatC= 2.27D-10 BMatP= 5.24D-10
 IDIUse=1 WtCom= 1.00D+00 WtEn= 0.00D+00
 Coeff-Com:  0.153D+00-0.687D+00 0.943D+00-0.411D+00-0.536D-01-0.478D-01
 Coeff-Com:  0.142D+00 0.657D-02 0.422D+00 0.533D+00
 Coeff:      0.153D+00-0.687D+00 0.943D+00-0.411D+00-0.536D-01-0.478D-01
 Coeff:      0.142D+00 0.657D-02 0.422D+00 0.533D+00
 Gap=     0.069 Goal=   None    Shift=    0.000
 RMSDP=4.95D-07 MaxDP=2.05D-05 DE= 1.36D-09 OVMax= 3.68D-05

 Cycle  24  Pass 1  IDiag  1:
 RMSU=  4.17D-07    CP:  1.00D+00  1.12D+00  1.11D+00
 E= -1455.66707832646     Delta-E=       -0.000000000242 Rises=F Damp=F
 DIIS: error= 4.95D-07 at cycle  24 NSaved=  11.
 NSaved=11 IEnMin= 3 EnMin= -1455.66708924713     IErMin=11 ErrMin= 4.95D-07
 ErrMax= 4.95D-07  0.00D+00 EMaxC= 1.00D-01 BMatC= 3.23D-11 BMatP= 2.27D-10
 IDIUse=1 WtCom= 1.00D+00 WtEn= 0.00D+00
 Coeff-Com:  0.497D-01-0.231D+00 0.293D+00-0.115D+00-0.139D-01-0.643D-02
 Coeff-Com:  0.559D-01-0.376D-01 0.551D-01 0.170D+00 0.781D+00
 Coeff:      0.497D-01-0.231D+00 0.293D+00-0.115D+00-0.139D-01-0.643D-02
 Coeff:      0.559D-01-0.376D-01 0.551D-01 0.170D+00 0.781D+00
 Gap=     0.069 Goal=   None    Shift=    0.000
 RMSDP=2.17D-07 MaxDP=9.54D-06 DE=-2.42D-10 OVMax= 1.46D-05

 Cycle  25  Pass 1  IDiag  1:
 RMSU=  1.57D-07    CP:  1.00D+00  1.12D+00  1.17D+00  1.05D+00
 E= -1455.66707832644     Delta-E=        0.000000000015 Rises=F Damp=F
 DIIS: error= 1.26D-07 at cycle  25 NSaved=  12.
 NSaved=12 IEnMin= 3 EnMin= -1455.66708924713     IErMin=12 ErrMin= 1.26D-07
 ErrMax= 1.26D-07  0.00D+00 EMaxC= 1.00D-01 BMatC= 3.86D-12 BMatP= 3.23D-11
 IDIUse=1 WtCom= 1.00D+00 WtEn= 0.00D+00
 Coeff-Com:  0.599D-02-0.433D-01 0.538D-01-0.186D-01-0.935D-03 0.246D-03
 Coeff-Com:  0.179D-01-0.181D-01-0.344D-01-0.144D-01 0.371D+00 0.681D+00
 Coeff:      0.599D-02-0.433D-01 0.538D-01-0.186D-01-0.935D-03 0.246D-03
 Coeff:      0.179D-01-0.181D-01-0.344D-01-0.144D-01 0.371D+00 0.681D+00
 Gap=     0.069 Goal=   None    Shift=    0.000
 RMSDP=9.83D-08 MaxDP=5.86D-06 DE= 1.46D-11 OVMax= 2.83D-06

 Cycle  26  Pass 1  IDiag  1:
 RMSU=  5.00D-08    CP:  1.00D+00  1.12D+00  1.18D+00  1.01D+00  1.22D+00
 E= -1455.66707832651     Delta-E=       -0.000000000068 Rises=F Damp=F
 DIIS: error= 3.09D-08 at cycle  26 NSaved=  13.
 NSaved=13 IEnMin= 3 EnMin= -1455.66708924713     IErMin=13 ErrMin= 3.09D-08
 ErrMax= 3.09D-08  0.00D+00 EMaxC= 1.00D-01 BMatC= 2.19D-13 BMatP= 3.86D-12
 IDIUse=1 WtCom= 1.00D+00 WtEn= 0.00D+00
 Coeff-Com:  0.152D-03-0.380D-02 0.799D-02-0.430D-02-0.472D-03-0.719D-03
 Coeff-Com:  0.270D-02-0.797D-03-0.101D-01-0.222D-01 0.151D-01 0.189D+00
 Coeff-Com:  0.827D+00
 Coeff:      0.152D-03-0.380D-02 0.799D-02-0.430D-02-0.472D-03-0.719D-03
 Coeff:      0.270D-02-0.797D-03-0.101D-01-0.222D-01 0.151D-01 0.189D+00
 Coeff:      0.827D+00
 Gap=     0.069 Goal=   None    Shift=    0.000
 RMSDP=2.38D-08 MaxDP=8.97D-07 DE=-6.82D-11 OVMax= 2.75D-06

 Cycle  27  Pass 1  IDiag  1:
 RMSU=  1.34D-08    CP:  1.00D+00  1.12D+00  1.18D+00  1.04D+00  1.25D+00
                    CP:  9.75D-01
 E= -1455.66707832645     Delta-E=        0.000000000065 Rises=F Damp=F
 DIIS: error= 2.74D-08 at cycle  27 NSaved=  14.
 NSaved=14 IEnMin= 3 EnMin= -1455.66708924713     IErMin=14 ErrMin= 2.74D-08
 ErrMax= 2.74D-08  0.00D+00 EMaxC= 1.00D-01 BMatC= 5.32D-14 BMatP= 2.19D-13
 IDIUse=1 WtCom= 1.00D+00 WtEn= 0.00D+00
 Coeff-Com: -0.623D-04 0.254D-02-0.185D-02-0.381D-03-0.162D-03-0.356D-03
 Coeff-Com: -0.353D-03 0.126D-02-0.132D-02-0.931D-02-0.328D-01 0.144D-01
 Coeff-Com:  0.380D+00 0.649D+00
 Coeff:     -0.623D-04 0.254D-02-0.185D-02-0.381D-03-0.162D-03-0.356D-03
 Coeff:     -0.353D-03 0.126D-02-0.132D-02-0.931D-02-0.328D-01 0.144D-01
 Coeff:      0.380D+00 0.649D+00
 Gap=     0.069 Goal=   None    Shift=    0.000
 RMSDP=1.16D-08 MaxDP=5.78D-07 DE= 6.55D-11 OVMax= 4.61D-07

 Cycle  28  Pass 1  IDiag  1:
 RMSU=  6.66D-09    CP:  1.00D+00  1.12D+00  1.19D+00  1.05D+00  1.24D+00
                    CP:  9.45D-01  1.12D+00
 E= -1455.66707832640     Delta-E=        0.000000000046 Rises=F Damp=F
 DIIS: error= 6.26D-09 at cycle  28 NSaved=  15.
 NSaved=15 IEnMin= 3 EnMin= -1455.66708924713     IErMin=15 ErrMin= 6.26D-09
 ErrMax= 6.26D-09  0.00D+00 EMaxC= 1.00D-01 BMatC= 6.99D-15 BMatP= 5.32D-14
 IDIUse=1 WtCom= 1.00D+00 WtEn= 0.00D+00
 Coeff-Com:  0.184D-03 0.149D-02-0.165D-02 0.908D-04-0.583D-04-0.771D-04
 Coeff-Com: -0.433D-03 0.585D-03 0.177D-02 0.144D-02-0.152D-01-0.319D-01
 Coeff-Com: -0.131D-01 0.245D+00 0.812D+00
 Coeff:      0.184D-03 0.149D-02-0.165D-02 0.908D-04-0.583D-04-0.771D-04
 Coeff:     -0.433D-03 0.585D-03 0.177D-02 0.144D-02-0.152D-01-0.319D-01
 Coeff:     -0.131D-01 0.245D+00 0.812D+00
 Gap=     0.069 Goal=   None    Shift=    0.000
 RMSDP=6.22D-09 MaxDP=2.60D-07 DE= 4.64D-11 OVMax= 1.84D-07

 SCF Done:  E(RM062X) =  -1455.66707833     A.U. after   28 cycles
            NFock= 28  Conv=0.62D-08     -V/T= 2.0027
 KE= 1.451723490415D+03 PE=-5.467422356306D+03 EE= 1.550545910398D+03
 Leave Link  502 at Wed Jul  6 21:36:38 2022, MaxMem=   805306368 cpu:            2574.0 elap:             432.6
 (Enter /gpfs/software/gaussian16/sse4/tar/g16/l601.exe)
 Copying SCF densities to generalized density rwf, IOpCl= 0 IROHF=0.

 **********************************************************************

            Population analysis using the SCF density.

 **********************************************************************

 Orbital symmetries:
       Occupied  (A) (A) (A) (A) (A) (A) (A) (A) (A) (A) (A) (A)
                 (A) (A) (A) (A) (A) (A) (A) (A) (A) (A) (A) (A)
                 (A) (A) (A) (A) (A) (A) (A) (A) (A) (A) (A) (A)
                 (A) (A) (A) (A) (A) (A) (A) (A) (A) (A) (A) (A)
                 (A) (A) (A) (A) (A) (A) (A) (A) (A) (A) (A) (A)
       Virtual   (A) (A) (A) (A) (A) (A) (A) (A) (A) (A) (A) (A)
                 (A) (A) (A) (A) (A) (A) (A) (A) (A) (A) (A) (A)
                 (A) (A) (A) (A) (A) (A) (A) (A) (A) (A) (A) (A)
                 (A) (A) (A) (A) (A) (A) (A) (A) (A) (A) (A) (A)
                 (A) (A) (A) (A) (A) (A) (A) (A) (A) (A) (A) (A)
                 (A) (A) (A) (A) (A) (A) (A) (A) (A) (A) (A) (A)
                 (A) (A) (A) (A) (A) (A) (A) (A) (A) (A) (A) (A)
                 (A) (A) (A) (A) (A) (A) (A) (A) (A) (A) (A) (A)
                 (A) (A) (A) (A) (A) (A) (A) (A) (A) (A) (A) (A)
                 (A) (A) (A) (A) (A) (A) (A) (A) (A) (A) (A) (A)
                 (A) (A) (A) (A) (A) (A) (A) (A) (A) (A) (A) (A)
                 (A) (A) (A) (A) (A) (A) (A) (A) (A) (A) (A) (A)
                 (A) (A) (A) (A) (A) (A) (A) (A) (A) (A) (A) (A)
                 (A) (A) (A) (A) (A) (A) (A) (A) (A) (A) (A) (A)
                 (A) (A) (A) (A) (A) (A) (A) (A) (A) (A) (A) (A)
                 (A) (A) (A) (A) (A) (A) (A) (A) (A) (A) (A) (A)
                 (A) (A) (A) (A) (A) (A) (A) (A) (A) (A) (A) (A)
                 (A) (A) (A) (A) (A) (A) (A) (A) (A) (A) (A) (A)
                 (A) (A) (A) (A) (A) (A) (A) (A) (A) (A) (A) (A)
                 (A) (A) (A) (A) (A) (A) (A) (A) (A) (A) (A) (A)
                 (A) (A) (A) (A) (A) (A) (A) (A) (A) (A) (A) (A)
                 (A) (A) (A) (A) (A) (A) (A) (A) (A) (A) (A) (A)
                 (A) (A) (A) (A) (A) (A) (A) (A) (A) (A) (A) (A)
                 (A) (A) (A) (A) (A) (A) (A) (A) (A) (A) (A) (A)
                 (A) (A) (A) (A) (A) (A) (A) (A) (A) (A) (A) (A)
                 (A) (A) (A) (A) (A) (A) (A) (A) (A) (A) (A) (A)
 The electronic state is 1-A.
 Alpha  occ. eigenvalues -- -102.60008-102.53502 -19.49085 -10.53086 -10.52971
 Alpha  occ. eigenvalues --  -10.51598 -10.47412 -10.46876 -10.46863 -10.44918
 Alpha  occ. eigenvalues --  -10.44367 -10.43497 -10.43288 -10.42407 -10.38600
 Alpha  occ. eigenvalues --   -9.74185  -9.67774  -7.46747  -7.46001  -7.45986
 Alpha  occ. eigenvalues --   -7.40233  -7.39644  -7.39632  -1.04668  -0.90910
 Alpha  occ. eigenvalues --   -0.87302  -0.85076  -0.80542  -0.75100  -0.74800
 Alpha  occ. eigenvalues --   -0.71272  -0.68236  -0.60237  -0.57471  -0.56004
 Alpha  occ. eigenvalues --   -0.54027  -0.48986  -0.46671  -0.43482  -0.42666
 Alpha  occ. eigenvalues --   -0.40713  -0.40664  -0.39764  -0.38750  -0.36563
 Alpha  occ. eigenvalues --   -0.35133  -0.35074  -0.34012  -0.33058  -0.31353
 Alpha  occ. eigenvalues --   -0.29503  -0.28890  -0.26725  -0.24403  -0.22716
 Alpha  occ. eigenvalues --   -0.22679  -0.19793  -0.17844  -0.12610  -0.09795
 Alpha virt. eigenvalues --   -0.02879   0.09945   0.10051   0.10618   0.11329
 Alpha virt. eigenvalues --    0.11960   0.12343   0.13719   0.13814   0.14486
 Alpha virt. eigenvalues --    0.14969   0.15055   0.16111   0.16699   0.17036
 Alpha virt. eigenvalues --    0.17046   0.18120   0.18273   0.18653   0.18999
 Alpha virt. eigenvalues --    0.19199   0.19916   0.19926   0.20508   0.21318
 Alpha virt. eigenvalues --    0.21743   0.22107   0.22522   0.23612   0.24197
 Alpha virt. eigenvalues --    0.24484   0.24903   0.25080   0.25817   0.26678
 Alpha virt. eigenvalues --    0.26836   0.27358   0.27595   0.28281   0.28530
 Alpha virt. eigenvalues --    0.29009   0.29231   0.29880   0.30853   0.30978
 Alpha virt. eigenvalues --    0.31759   0.31836   0.31967   0.32242   0.32835
 Alpha virt. eigenvalues --    0.33046   0.33458   0.34820   0.35508   0.35596
 Alpha virt. eigenvalues --    0.36024   0.36639   0.37127   0.37868   0.38622
 Alpha virt. eigenvalues --    0.39241   0.39598   0.40594   0.41481   0.42085
 Alpha virt. eigenvalues --    0.42498   0.42894   0.42917   0.43993   0.45246
 Alpha virt. eigenvalues --    0.45613   0.47479   0.48270   0.49372   0.49816
 Alpha virt. eigenvalues --    0.50611   0.51110   0.53092   0.55692   0.57051
 Alpha virt. eigenvalues --    0.57947   0.58344   0.60422   0.60754   0.60988
 Alpha virt. eigenvalues --    0.63057   0.63687   0.65062   0.65578   0.66850
 Alpha virt. eigenvalues --    0.68364   0.69145   0.69828   0.69913   0.70268
 Alpha virt. eigenvalues --    0.71408   0.71428   0.73401   0.74252   0.75405
 Alpha virt. eigenvalues --    0.76139   0.76157   0.77719   0.77972   0.79104
 Alpha virt. eigenvalues --    0.80376   0.80967   0.81155   0.82192   0.82998
 Alpha virt. eigenvalues --    0.84060   0.84448   0.85656   0.85988   0.87321
 Alpha virt. eigenvalues --    0.88570   0.89461   0.90841   0.91830   0.93224
 Alpha virt. eigenvalues --    0.94421   0.96698   0.97810   0.99462   1.00911
 Alpha virt. eigenvalues --    1.01343   1.01542   1.02062   1.03123   1.03968
 Alpha virt. eigenvalues --    1.04412   1.04550   1.05880   1.06670   1.07653
 Alpha virt. eigenvalues --    1.08030   1.09390   1.09882   1.11064   1.11450
 Alpha virt. eigenvalues --    1.12931   1.13108   1.13261   1.14223   1.15814
 Alpha virt. eigenvalues --    1.17574   1.19294   1.19517   1.20458   1.21798
 Alpha virt. eigenvalues --    1.21898   1.24321   1.27341   1.28622   1.28848
 Alpha virt. eigenvalues --    1.30728   1.32971   1.35042   1.36181   1.37599
 Alpha virt. eigenvalues --    1.37884   1.39378   1.39971   1.41219   1.42908
 Alpha virt. eigenvalues --    1.43066   1.43446   1.47863   1.48397   1.53619
 Alpha virt. eigenvalues --    1.59741   1.60300   1.65236   1.67492   1.68370
 Alpha virt. eigenvalues --    1.70129   1.70310   1.72243   1.73512   1.73942
 Alpha virt. eigenvalues --    1.75463   1.76728   1.80161   1.81857   1.83813
 Alpha virt. eigenvalues --    1.84770   1.86685   1.87241   1.89479   1.90517
 Alpha virt. eigenvalues --    1.92618   1.94971   1.96641   1.98036   1.98645
 Alpha virt. eigenvalues --    1.99057   2.00359   2.05887   2.07365   2.08197
 Alpha virt. eigenvalues --    2.09740   2.11435   2.11767   2.12242   2.14356
 Alpha virt. eigenvalues --    2.14411   2.16444   2.18646   2.19503   2.22215
 Alpha virt. eigenvalues --    2.24025   2.27496   2.29188   2.34432   2.38074
 Alpha virt. eigenvalues --    2.39788   2.42054   2.42900   2.45369   2.46605
 Alpha virt. eigenvalues --    2.47316   2.49597   2.50123   2.54030   2.56484
 Alpha virt. eigenvalues --    2.57628   2.59033   2.63264   2.65728   2.68189
 Alpha virt. eigenvalues --    2.71770   2.73005   2.75513   2.77907   2.78670
 Alpha virt. eigenvalues --    2.80761   2.83318   2.84623   2.84656   2.86420
 Alpha virt. eigenvalues --    2.88344   2.90039   2.90514   2.91601   2.93975
 Alpha virt. eigenvalues --    2.97684   2.99224   3.00480   3.01695   3.06662
 Alpha virt. eigenvalues --    3.09482   3.10222   3.12647   3.13111   3.15679
 Alpha virt. eigenvalues --    3.19151   3.19647   3.21477   3.24434   3.27190
 Alpha virt. eigenvalues --    3.33516   3.36936   3.38606   3.42738   3.46783
 Alpha virt. eigenvalues --    3.50578   3.53744   3.56539   3.60174   3.62408
 Alpha virt. eigenvalues --    3.65399   3.72520   3.73399   3.78373   3.81117
 Alpha virt. eigenvalues --    3.86702   3.95473   4.05407   4.16316   4.19107
 Alpha virt. eigenvalues --    4.23632   4.28204   4.33010   4.66807   4.73931
 Alpha virt. eigenvalues --    4.97099   5.30516   5.45443   5.95775  10.07376
 Alpha virt. eigenvalues --   10.10122  23.59485  23.78422  23.96118  24.10467
 Alpha virt. eigenvalues --   24.12071  24.15242  24.21934  24.27695  24.28557
 Alpha virt. eigenvalues --   24.31465  24.36740  24.48313  26.02657  26.06893
 Alpha virt. eigenvalues --   26.33256  26.34948  26.76906  26.84471  50.25721
 Alpha virt. eigenvalues --  216.17662 216.20371
          Condensed to atoms (all electrons):
               1          2          3          4          5          6
     1  C   12.378354  -2.176276   3.348604  -2.056556  -2.149952  -2.422788
     2  C   -2.176276  12.539380  -5.242912   0.157263   2.464396   0.179258
     3  C    3.348604  -5.242912  22.618927  -1.332339  -3.287000  -7.521551
     4  C   -2.056556   0.157263  -1.332339  13.250226   1.445897  -1.549721
     5  C   -2.149952   2.464396  -3.287000   1.445897  14.836662   1.031558
     6  C   -2.422788   0.179258  -7.521551  -1.549721   1.031558  15.546333
     7  H   -0.001947  -0.068780   0.185478  -0.012896  -0.005464   0.150981
     8  Cl  -0.052978   0.384399   0.053367  -0.937960   0.340886  -0.375137
     9  O    0.269921  -0.020326  -0.194185  -0.130108   0.063880   0.012516
    10  H    0.077391   0.294500   0.003234  -0.013079  -0.025086   0.019266
    11  C   -0.327929  -1.155553  -1.020358  -2.913211  -2.745804   3.440657
    12  C    0.467900  -2.126362   4.451591  -1.074371  -3.635591  -1.143483
    13  C   -0.239790   0.126081  -1.844463  -0.667336  -3.856371  -1.380694
    14  C   -0.159358   0.252793  -2.747549   1.131286   3.852950   0.820850
    15  C   -0.105922   0.086872  -0.710894   0.499905  -2.108283  -1.236847
    16  C   -0.010912   0.216497  -0.356974  -0.220853   0.208663   0.394059
    17  Cl  -0.000141  -0.044699  -0.013051  -0.008212  -0.168163  -0.306317
    18  H   -0.000650  -0.000055  -0.006044  -0.008685  -0.016014  -0.031147
    19  H    0.000757  -0.010128   0.027826  -0.072378  -0.023139   0.037928
    20  H   -0.004356   0.056122  -0.056362  -0.003334  -0.004612   0.098293
               7          8          9         10         11         12
     1  C   -0.001947  -0.052978   0.269921   0.077391  -0.327929   0.467900
     2  C   -0.068780   0.384399  -0.020326   0.294500  -1.155553  -2.126362
     3  C    0.185478   0.053367  -0.194185   0.003234  -1.020358   4.451591
     4  C   -0.012896  -0.937960  -0.130108  -0.013079  -2.913211  -1.074371
     5  C   -0.005464   0.340886   0.063880  -0.025086  -2.745804  -3.635591
     6  C    0.150981  -0.375137   0.012516   0.019266   3.440657  -1.143483
     7  H    0.508485   0.000464  -0.000084  -0.006434   0.072778  -0.024475
     8  Cl   0.000464  17.470354   0.049994   0.000438  -0.205791  -0.081706
     9  O   -0.000084   0.049994   8.288706  -0.007987  -0.006287  -0.006611
    10  H   -0.006434   0.000438  -0.007987   0.504524  -0.002297   0.010406
    11  C    0.072778  -0.205791  -0.006287  -0.002297  15.688099   0.432560
    12  C   -0.024475  -0.081706  -0.006611   0.010406   0.432560  20.843904
    13  C    0.012797  -0.012821   0.001112  -0.000024  -2.896849  -1.345246
    14  C    0.019474   0.019668   0.010550  -0.001613  -1.692078  -1.400741
    15  C    0.007088   0.002152   0.001857  -0.000047  -0.285908  -3.550783
    16  C   -0.007262  -0.010734  -0.000156   0.000139   0.014062  -5.305361
    17  Cl   0.000445  -0.000273   0.000004   0.000010  -0.546240   0.323012
    18  H   -0.000002  -0.000361   0.000000   0.000000   0.068268  -0.059993
    19  H   -0.000130  -0.005461  -0.000047   0.000005   0.190854   0.071121
    20  H   -0.000442  -0.000039   0.000003  -0.000002  -0.024038   0.105503
              13         14         15         16         17         18
     1  C   -0.239790  -0.159358  -0.105922  -0.010912  -0.000141  -0.000650
     2  C    0.126081   0.252793   0.086872   0.216497  -0.044699  -0.000055
     3  C   -1.844463  -2.747549  -0.710894  -0.356974  -0.013051  -0.006044
     4  C   -0.667336   1.131286   0.499905  -0.220853  -0.008212  -0.008685
     5  C   -3.856371   3.852950  -2.108283   0.208663  -0.168163  -0.016014
     6  C   -1.380694   0.820850  -1.236847   0.394059  -0.306317  -0.031147
     7  H    0.012797   0.019474   0.007088  -0.007262   0.000445  -0.000002
     8  Cl  -0.012821   0.019668   0.002152  -0.010734  -0.000273  -0.000361
     9  O    0.001112   0.010550   0.001857  -0.000156   0.000004   0.000000
    10  H   -0.000024  -0.001613  -0.000047   0.000139   0.000010   0.000000
    11  C   -2.896849  -1.692078  -0.285908   0.014062  -0.546240   0.068268
    12  C   -1.345246  -1.400741  -3.550783  -5.305361   0.323012  -0.059993
    13  C   22.389864  -4.191379   3.196283  -3.901746  -0.047655  -0.008918
    14  C   -4.191379  16.643385  -6.684974   0.246802  -0.138765  -0.195025
    15  C    3.196283  -6.684974  18.897751  -1.522948   0.309518   0.445368
    16  C   -3.901746   0.246802  -1.522948  16.779715  -0.680009   0.082769
    17  Cl  -0.047655  -0.138765   0.309518  -0.680009  17.971688   0.005825
    18  H   -0.008918  -0.195025   0.445368   0.082769   0.005825   0.593296
    19  H    0.023385   0.247758  -0.200200   0.018073   0.001522  -0.002217
    20  H    0.122988  -0.049436   0.001448   0.107910  -0.034881   0.000107
              19         20
     1  C    0.000757  -0.004356
     2  C   -0.010128   0.056122
     3  C    0.027826  -0.056362
     4  C   -0.072378  -0.003334
     5  C   -0.023139  -0.004612
     6  C    0.037928   0.098293
     7  H   -0.000130  -0.000442
     8  Cl  -0.005461  -0.000039
     9  O   -0.000047   0.000003
    10  H    0.000005  -0.000002
    11  C    0.190854  -0.024038
    12  C    0.071121   0.105503
    13  C    0.023385   0.122988
    14  C    0.247758  -0.049436
    15  C   -0.200200   0.001448
    16  C    0.018073   0.107910
    17  Cl   0.001522  -0.034881
    18  H   -0.002217   0.000107
    19  H    0.543768  -0.000096
    20  H   -0.000096   0.529915
 Mulliken charges:
               1
     1  C   -0.833371
     2  C    0.087531
     3  C   -0.355346
     4  C    0.516460
     5  C   -0.219412
     6  C    0.235986
     7  H    0.169928
     8  Cl   0.361540
     9  O   -0.332754
    10  H    0.146656
    11  C   -0.084935
    12  C   -0.951274
    13  C    0.520782
    14  C    0.015403
    15  C   -1.041436
    16  C   -0.051734
    17  Cl   0.376385
    18  H    0.133479
    19  H    0.150801
    20  H    0.155311
 Sum of Mulliken charges =  -1.00000
 Mulliken charges with hydrogens summed into heavy atoms:
               1
     1  C   -0.833371
     2  C    0.234188
     3  C   -0.185419
     4  C    0.516460
     5  C   -0.219412
     6  C    0.235986
     8  Cl   0.361540
     9  O   -0.332754
    11  C   -0.084935
    12  C   -0.795963
    13  C    0.520782
    14  C    0.166204
    15  C   -0.907957
    16  C   -0.051734
    17  Cl   0.376385
 Electronic spatial extent (au):  <R**2>=           5404.1044
 Charge=             -1.0000 electrons
 Dipole moment (field-independent basis, Debye):
    X=              3.6619    Y=             -0.9672    Z=              0.0101  Tot=              3.7874
 Quadrupole moment (field-independent basis, Debye-Ang):
   XX=           -200.0996   YY=           -108.7617   ZZ=           -108.1315
   XY=             17.6619   XZ=             -0.0109   YZ=              0.0073
 Traceless Quadrupole moment (field-independent basis, Debye-Ang):
   XX=            -61.1020   YY=             30.2359   ZZ=             30.8661
   XY=             17.6619   XZ=             -0.0109   YZ=              0.0073
 Octapole moment (field-independent basis, Debye-Ang**2):
  XXX=             91.0894  YYY=            -18.4297  ZZZ=             -0.0289  XYY=             20.9810
  XXY=             14.8500  XXZ=              0.1843  XZZ=             13.8772  YZZ=             -2.4981
  YYZ=              0.0592  XYZ=             -0.0412
 Hexadecapole moment (field-independent basis, Debye-Ang**3):
 XXXX=          -8156.2592 YYYY=          -1196.3094 ZZZZ=           -131.1236 XXXY=            446.6332
 XXXZ=             -0.0393 YYYX=            109.9980 YYYZ=              0.0372 ZZZX=             -0.0291
 ZZZY=              0.0312 XXYY=          -1405.4789 XXZZ=          -1073.0136 YYZZ=           -246.8051
 XXYZ=              0.0960 YYXZ=              0.0342 ZZXY=             29.9102
 N-N= 1.009485877167D+03 E-N=-5.467422355804D+03  KE= 1.451723490415D+03
 No NMR shielding tensors so no spin-rotation constants.
 Leave Link  601 at Wed Jul  6 21:36:39 2022, MaxMem=   805306368 cpu:               1.4 elap:               0.3
 (Enter /gpfs/software/gaussian16/sse4/tar/g16/l607.exe)
 ******************************Gaussian NBO Version 3.1******************************
             N A T U R A L   A T O M I C   O R B I T A L   A N D
          N A T U R A L   B O N D   O R B I T A L   A N A L Y S I S
 ******************************Gaussian NBO Version 3.1******************************
       /RESON  / : Allow strongly delocalized NBO set

 Analyzing the SCF density

 Job title: ...                                                             

 Storage needed:    425842 in NPA,    567062 in NBO ( 805304208 available)
 GSVD:  LWork=       48934 too small for GESVD, short by      134033 words or      134033 for optimal perf.
 Remove ICRem=  142 ICRemI=   92 L=0 PNAO number  142 atom    8 type  51 NPNAO=  376
   due to symmetric orthogonalization 2, value= 0.00D+00.
 GSVD:  LWork=       49792 too small for GESVD, short by      131468 words or      131468 for optimal perf.
 Remove ICRem=   69 ICRemI=   92 L=0 PNAO number   69 atom    4 type  51 NPNAO=  375
   due to symmetric orthogonalization 2, value= 0.00D+00.
 GSVD:  LWork=       50646 too small for GESVD, short by      128915 words or      128915 for optimal perf.
 Remove ICRem=  246 ICRemI=  113 L=1 PNAO number  254 atom   13 type 153 NPNAO=  374
   due to symmetric orthogonalization 2, value= 0.00D+00.
 Remove ICRem=  246 ICRemI=  113 L=1 PNAO number  250 atom   13 type 152 NPNAO=  373
   due to symmetric orthogonalization 2, value= 0.00D+00.
 Remove ICRem=  246 ICRemI=  113 L=1 PNAO number  246 atom   13 type 151 NPNAO=  372
   due to symmetric orthogonalization 2, value= 0.00D+00.
 GSVD:  LWork=       53184 too small for GESVD, short by      121328 words or      121328 for optimal perf.
 Remove ICRem=  246 ICRemI=  113 L=1 PNAO number  252 atom   13 type 153 NPNAO=  371
   due to symmetric orthogonalization 2, value= 0.00D+00.
 Remove ICRem=  246 ICRemI=  113 L=1 PNAO number  249 atom   13 type 152 NPNAO=  370
   due to symmetric orthogonalization 2, value= 0.00D+00.
 Remove ICRem=  246 ICRemI=  113 L=1 PNAO number  246 atom   13 type 151 NPNAO=  369
   due to symmetric orthogonalization 2, value= 0.00D+00.
 GSVD:  LWork=       55686 too small for GESVD, short by      113849 words or      113849 for optimal perf.
 Remove ICRem=  306 ICRemI=  113 L=1 PNAO number  314 atom   16 type 153 NPNAO=  368
   due to symmetric orthogonalization 2, value= 0.00D+00.
 Remove ICRem=  306 ICRemI=  113 L=1 PNAO number  310 atom   16 type 152 NPNAO=  367
   due to symmetric orthogonalization 2, value= 0.00D+00.
 Remove ICRem=  306 ICRemI=  113 L=1 PNAO number  306 atom   16 type 151 NPNAO=  366
   due to symmetric orthogonalization 2, value= 0.00D+00.
 GSVD:  LWork=       58152 too small for GESVD, short by      106478 words or      106478 for optimal perf.
 Remove ICRem=  306 ICRemI=  113 L=1 PNAO number  312 atom   16 type 153 NPNAO=  365
   due to symmetric orthogonalization 2, value= 0.00D+00.
 Remove ICRem=  306 ICRemI=  113 L=1 PNAO number  309 atom   16 type 152 NPNAO=  364
   due to symmetric orthogonalization 2, value= 0.00D+00.
 Remove ICRem=  306 ICRemI=  113 L=1 PNAO number  306 atom   16 type 151 NPNAO=  363
   due to symmetric orthogonalization 2, value= 0.00D+00.
 GSVD:  LWork=       60582 too small for GESVD, short by       99215 words or       99215 for optimal perf.
 Remove ICRem=  223 ICRemI=  113 L=1 PNAO number  231 atom   12 type 153 NPNAO=  362
   due to symmetric orthogonalization 2, value= 0.00D+00.
 Remove ICRem=  223 ICRemI=  113 L=1 PNAO number  227 atom   12 type 152 NPNAO=  361
   due to symmetric orthogonalization 2, value= 0.00D+00.
 Remove ICRem=  223 ICRemI=  113 L=1 PNAO number  223 atom   12 type 151 NPNAO=  360
   due to symmetric orthogonalization 2, value= 0.00D+00.
 GSVD:  LWork=       62976 too small for GESVD, short by       92060 words or       92060 for optimal perf.
 Remove ICRem=  203 ICRemI=  113 L=1 PNAO number  211 atom   11 type 153 NPNAO=  359
   due to symmetric orthogonalization 2, value= 0.00D+00.
 Remove ICRem=  203 ICRemI=  113 L=1 PNAO number  207 atom   11 type 152 NPNAO=  358
   due to symmetric orthogonalization 2, value= 0.00D+00.
 Remove ICRem=  203 ICRemI=  113 L=1 PNAO number  203 atom   11 type 151 NPNAO=  357
   due to symmetric orthogonalization 2, value= 0.00D+00.
 GSVD:  LWork=       65334 too small for GESVD, short by       85013 words or       85013 for optimal perf.

 Computed number of electrons  119.90244940 does not match expected value of   120.


 NATURAL POPULATIONS:  Natural atomic orbital occupancies 
                                                          
   NAO  Atom  No  lang   Type(AO)    Occupancy      Energy
 ----------------------------------------------------------
     1    C    1  S      Cor( 1S)     1.99914     -10.39644
     2    C    1  S      Val( 2S)     0.81789      -0.03550
     3    C    1  S      Ryd( 4S)     0.00576       0.95900
     4    C    1  S      Ryd( 3S)     0.00038       0.75689
     5    C    1  S      Ryd( 5S)     0.00005      23.09313
     6    C    1  px     Val( 2p)     0.85990       0.08309
     7    C    1  px     Ryd( 4p)     0.01761       1.18981
     8    C    1  px     Ryd( 3p)     0.00065       0.52019
     9    C    1  px     Ryd( 5p)     0.00016       3.04071
    10    C    1  py     Val( 2p)     0.95382       0.03364
    11    C    1  py     Ryd( 4p)     0.00645       1.31094
    12    C    1  py     Ryd( 3p)     0.00081       0.55530
    13    C    1  py     Ryd( 5p)     0.00014       2.82847
    14    C    1  pz     Val( 2p)     0.87707      -0.01050
    15    C    1  pz     Ryd( 4p)     0.00084       0.80405
    16    C    1  pz     Ryd( 3p)     0.00073       0.38849
    17    C    1  pz     Ryd( 5p)     0.00005       2.74070
    18    C    1  dxy    Ryd( 3d)     0.00359       2.63808
    19    C    1  dxz    Ryd( 3d)     0.00486       1.80468
    20    C    1  dyz    Ryd( 3d)     0.00051       1.69073
    21    C    1  dx2y2  Ryd( 3d)     0.00144       2.67196
    22    C    1  dz2    Ryd( 3d)     0.00047       2.12802

    23    C    2  S      Cor( 1S)     1.99911     -10.29692
    24    C    2  S      Val( 2S)     0.96400      -0.08557
    25    C    2  S      Ryd( 3S)     0.00222       0.98208
    26    C    2  S      Ryd( 4S)     0.00038       1.34759
    27    C    2  S      Ryd( 5S)     0.00002      22.84249
    28    C    2  px     Val( 2p)     1.06074       0.03360
    29    C    2  px     Ryd( 4p)     0.00494       0.97523
    30    C    2  px     Ryd( 3p)     0.00045       0.61310
    31    C    2  px     Ryd( 5p)     0.00019       3.26705
    32    C    2  py     Val( 2p)     1.17093       0.01910
    33    C    2  py     Ryd( 4p)     0.00438       1.20860
    34    C    2  py     Ryd( 3p)     0.00040       0.54314
    35    C    2  py     Ryd( 5p)     0.00007       3.15795
    36    C    2  pz     Val( 2p)     1.13867      -0.03131
    37    C    2  pz     Ryd( 4p)     0.00314       0.63889
    38    C    2  pz     Ryd( 3p)     0.00022       0.41573
    39    C    2  pz     Ryd( 5p)     0.00002       2.86058
    40    C    2  dxy    Ryd( 3d)     0.00060       2.65414
    41    C    2  dxz    Ryd( 3d)     0.00042       1.81947
    42    C    2  dyz    Ryd( 3d)     0.00043       1.73521
    43    C    2  dx2y2  Ryd( 3d)     0.00051       2.64242
    44    C    2  dz2    Ryd( 3d)     0.00049       2.18838

    45    C    3  S      Cor( 1S)     1.99912     -10.32305
    46    C    3  S      Val( 2S)     0.93193      -0.08522
    47    C    3  S      Ryd( 3S)     0.00160       1.01448
    48    C    3  S      Ryd( 4S)     0.00012       1.04575
    49    C    3  S      Ryd( 5S)     0.00004      23.14355
    50    C    3  px     Val( 2p)     1.13898       0.01359
    51    C    3  px     Ryd( 4p)     0.00305       1.14419
    52    C    3  px     Ryd( 3p)     0.00103       0.74239
    53    C    3  px     Ryd( 5p)     0.00021       3.32574
    54    C    3  py     Val( 2p)     1.06130       0.03208
    55    C    3  py     Ryd( 4p)     0.00458       1.06949
    56    C    3  py     Ryd( 3p)     0.00063       0.50179
    57    C    3  py     Ryd( 5p)     0.00014       3.30447
    58    C    3  pz     Val( 2p)     1.00395      -0.03125
    59    C    3  pz     Ryd( 4p)     0.00073       0.67597
    60    C    3  pz     Ryd( 3p)     0.00059       0.45144
    61    C    3  pz     Ryd( 5p)     0.00002       2.78238
    62    C    3  dxy    Ryd( 3d)     0.00071       2.62594
    63    C    3  dxz    Ryd( 3d)     0.00070       1.77763
    64    C    3  dyz    Ryd( 3d)     0.00076       1.75840
    65    C    3  dx2y2  Ryd( 3d)     0.00050       2.66553
    66    C    3  dz2    Ryd( 3d)     0.00046       2.14565

    67    C    4  S      Cor( 1S)     1.99808     -10.39166
    68    C    4  S      Val( 2S)     0.94708      -0.15705
    69    C    4  S      Ryd( 3S)     0.00252       0.75948
    70    C    4  S      Ryd( 4S)     0.00003      23.47008
    71    C    4  px     Val( 2p)     1.06672      -0.07437
    72    C    4  px     Ryd( 3p)     0.00721       0.93366
    73    C    4  px     Ryd( 4p)     0.00074       1.50328
    74    C    4  px     Ryd( 5p)     0.00021       2.64006
    75    C    4  py     Val( 2p)     1.03702      -0.07139
    76    C    4  py     Ryd( 3p)     0.00686       0.96217
    77    C    4  py     Ryd( 4p)     0.00057       1.36478
    78    C    4  py     Ryd( 5p)     0.00020       2.47241
    79    C    4  pz     Val( 2p)     1.21732      -0.08377
    80    C    4  pz     Ryd( 3p)     0.00289       0.67145
    81    C    4  pz     Ryd( 4p)     0.00039       0.98066
    82    C    4  pz     Ryd( 5p)     0.00007       2.30460
    83    C    4  dxy    Ryd( 3d)     0.00137       2.25678
    84    C    4  dxz    Ryd( 3d)     0.00149       1.73852
    85    C    4  dyz    Ryd( 3d)     0.00096       1.63065
    86    C    4  dx2y2  Ryd( 3d)     0.00132       2.56172
    87    C    4  dz2    Ryd( 3d)     0.00127       2.08725

    88    C    5  S      Cor( 1S)     1.99863     -10.37037
    89    C    5  S      Val( 2S)     0.94989      -0.10769
    90    C    5  S      Ryd( 4S)     0.00496       1.16766
    91    C    5  S      Ryd( 3S)     0.00071       1.10445
    92    C    5  S      Ryd( 5S)     0.00004      23.10804
    93    C    5  px     Val( 2p)     1.02675       0.03961
    94    C    5  px     Ryd( 3p)     0.00495       0.89510
    95    C    5  px     Ryd( 4p)     0.00063       0.98240
    96    C    5  px     Ryd( 5p)     0.00056       3.55603
    97    C    5  py     Val( 2p)     0.61238       0.01283
    98    C    5  py     Ryd( 4p)     0.00885       0.72367
    99    C    5  py     Ryd( 3p)     0.00034       0.65774
   100    C    5  py     Ryd( 5p)     0.00023       3.06694
   101    C    5  pz     Val( 2p)     1.02326      -0.03877
   102    C    5  pz     Ryd( 4p)     0.00060       0.58806
   103    C    5  pz     Ryd( 3p)     0.00152       0.50367
   104    C    5  pz     Ryd( 5p)     0.00007       2.91243
   105    C    5  dxy    Ryd( 3d)     0.00055       2.48790
   106    C    5  dxz    Ryd( 3d)     0.00162       1.88771
   107    C    5  dyz    Ryd( 3d)     0.00075       1.57332
   108    C    5  dx2y2  Ryd( 3d)     0.00084       2.46720
   109    C    5  dz2    Ryd( 3d)     0.00053       2.07839

   110    C    6  S      Cor( 1S)     1.99891     -10.31048
   111    C    6  S      Val( 2S)     0.86989      -0.02017
   112    C    6  S      Ryd( 3S)     0.00195       1.15506
   113    C    6  S      Ryd( 4S)     0.00032       1.16862
   114    C    6  S      Ryd( 5S)     0.00004      23.32417
   115    C    6  px     Val( 2p)     1.13590      -0.02188
   116    C    6  px     Ryd( 4p)     0.00847       1.39029
   117    C    6  px     Ryd( 3p)     0.00068       1.04574
   118    C    6  px     Ryd( 5p)     0.00032       3.60250
   119    C    6  py     Val( 2p)     1.08718      -0.00481
   120    C    6  py     Ryd( 4p)     0.01328       1.09995
   121    C    6  py     Ryd( 3p)     0.00054       1.05770
   122    C    6  py     Ryd( 5p)     0.00031       3.50506
   123    C    6  pz     Val( 2p)     1.15968      -0.03305
   124    C    6  pz     Ryd( 3p)     0.00365       0.68612
   125    C    6  pz     Ryd( 4p)     0.00160       0.72592
   126    C    6  pz     Ryd( 5p)     0.00005       2.93528
   127    C    6  dxy    Ryd( 3d)     0.00096       2.84715
   128    C    6  dxz    Ryd( 3d)     0.00103       1.81060
   129    C    6  dyz    Ryd( 3d)     0.00049       1.76789
   130    C    6  dx2y2  Ryd( 3d)     0.00050       2.64700
   131    C    6  dz2    Ryd( 3d)     0.00044       2.25822

   132    H    7  S      Val( 1S)     0.76746       0.14820
   133    H    7  S      Ryd( 2S)     0.00091       0.83103
   134    H    7  S      Ryd( 3S)     0.00040       2.15334
   135    H    7  px     Ryd( 2p)     0.00027       2.46147
   136    H    7  py     Ryd( 2p)     0.00036       2.44748
   137    H    7  pz     Ryd( 2p)     0.00013       1.72546

   138   Cl    8  S      Cor( 1S)     2.00000    -101.16427
   139   Cl    8  S      Cor( 2S)     1.99969     -10.86094
   140   Cl    8  S      Val( 3S)     1.82220      -0.98253
   141   Cl    8  S      Ryd( 4S)     0.00104       1.45232
   142   Cl    8  S      Ryd( 5S)     0.00000      17.71986
   143   Cl    8  S      Ryd( 6S)     0.00000     207.94442
   144   Cl    8  px     Cor( 2p)     1.99995      -7.45736
   145   Cl    8  px     Val( 3p)     1.61429      -0.25445
   146   Cl    8  px     Ryd( 5p)     0.00266       0.51947
   147   Cl    8  px     Ryd( 4p)     0.00017       0.41032
   148   Cl    8  px     Ryd( 6p)     0.00003       4.00217
   149   Cl    8  px     Ryd( 7p)     0.00000      24.80942
   150   Cl    8  py     Cor( 2p)     1.99994      -7.45777
   151   Cl    8  py     Val( 3p)     1.54025      -0.24410
   152   Cl    8  py     Ryd( 5p)     0.00297       0.50657
   153   Cl    8  py     Ryd( 4p)     0.00016       0.39011
   154   Cl    8  py     Ryd( 6p)     0.00003       4.03418
   155   Cl    8  py     Ryd( 7p)     0.00000      24.80646
   156   Cl    8  pz     Cor( 2p)     1.99999      -7.45510
   157   Cl    8  pz     Val( 3p)     1.94035      -0.29836
   158   Cl    8  pz     Ryd( 5p)     0.00370       0.53709
   159   Cl    8  pz     Ryd( 4p)     0.00014       0.35943
   160   Cl    8  pz     Ryd( 6p)     0.00001       3.47338
   161   Cl    8  pz     Ryd( 7p)     0.00000      24.78521
   162   Cl    8  dxy    Ryd( 3d)     0.00459       1.38233
   163   Cl    8  dxz    Ryd( 3d)     0.00150       1.05720
   164   Cl    8  dyz    Ryd( 3d)     0.00148       1.06876
   165   Cl    8  dx2y2  Ryd( 3d)     0.00136       1.27965
   166   Cl    8  dz2    Ryd( 3d)     0.00156       1.13602

   167    O    9  S      Cor( 1S)     1.99977     -19.22212
   168    O    9  S      Val( 2S)     1.68643      -0.85108
   169    O    9  S      Ryd( 3S)     0.00250       1.41155
   170    O    9  S      Ryd( 4S)     0.00008       1.51053
   171    O    9  S      Ryd( 5S)     0.00000      49.88274
   172    O    9  px     Val( 2p)     1.58770      -0.23565
   173    O    9  px     Ryd( 3p)     0.00105       0.79955
   174    O    9  px     Ryd( 4p)     0.00017       1.06988
   175    O    9  px     Ryd( 5p)     0.00012       5.53477
   176    O    9  py     Val( 2p)     1.74875      -0.20437
   177    O    9  py     Ryd( 3p)     0.00415       0.80010
   178    O    9  py     Ryd( 4p)     0.00009       1.12073
   179    O    9  py     Ryd( 5p)     0.00002       5.32453
   180    O    9  pz     Val( 2p)     1.59747      -0.18462
   181    O    9  pz     Ryd( 3p)     0.00306       0.69650
   182    O    9  pz     Ryd( 4p)     0.00002       1.03448
   183    O    9  pz     Ryd( 5p)     0.00003       5.22358
   184    O    9  dxy    Ryd( 3d)     0.00146       3.44797
   185    O    9  dxz    Ryd( 3d)     0.00170       3.28484
   186    O    9  dyz    Ryd( 3d)     0.00008       3.05306
   187    O    9  dx2y2  Ryd( 3d)     0.00156       3.69192
   188    O    9  dz2    Ryd( 3d)     0.00045       3.28181

   189    H   10  S      Val( 1S)     0.77621       0.16144
   190    H   10  S      Ryd( 2S)     0.00100       1.13201
   191    H   10  S      Ryd( 3S)     0.00021       1.81315
   192    H   10  px     Ryd( 2p)     0.00012       2.18945
   193    H   10  py     Ryd( 2p)     0.00033       2.76999
   194    H   10  pz     Ryd( 2p)     0.00012       1.74463

   195    C   11  S      Cor( 1S)     1.99905     -10.29208
   196    C   11  S      Val( 2S)     0.86105      -0.00762
   197    C   11  S      Ryd( 3S)     0.00352       1.07468
   198    C   11  S      Ryd( 4S)     0.00171       1.29917
   199    C   11  S      Ryd( 5S)     0.00005      23.28886
   200    C   11  px     Val( 2p)     1.00618       0.10873
   201    C   11  px     Ryd( 4p)     0.00893       1.96424
   202    C   11  px     Ryd( 3p)     0.00489       1.34271
   203    C   11  py     Val( 2p)     1.05108       0.08774
   204    C   11  py     Ryd( 4p)     0.00592       1.73690
   205    C   11  py     Ryd( 3p)     0.00251       1.53628
   206    C   11  pz     Val( 2p)     1.03253       0.02665
   207    C   11  pz     Ryd( 3p)     0.00249       0.76285
   208    C   11  pz     Ryd( 4p)     0.00268       0.76898
   209    C   11  dxy    Ryd( 3d)     0.00087       2.71047
   210    C   11  dxz    Ryd( 3d)     0.00073       1.81631
   211    C   11  dyz    Ryd( 3d)     0.00067       1.80537
   212    C   11  dx2y2  Ryd( 3d)     0.00109       2.78029
   213    C   11  dz2    Ryd( 3d)     0.00044       2.23153

   214    C   12  S      Cor( 1S)     1.99917     -10.27241
   215    C   12  S      Val( 2S)     0.94642      -0.03241
   216    C   12  S      Ryd( 4S)     0.00873       1.20669
   217    C   12  S      Ryd( 3S)     0.00112       1.02656
   218    C   12  S      Ryd( 5S)     0.00001      23.61074
   219    C   12  px     Val( 2p)     1.08654       0.02320
   220    C   12  px     Ryd( 3p)     0.01270       0.99589
   221    C   12  px     Ryd( 4p)     0.00019       3.66374
   222    C   12  py     Val( 2p)     1.18111       0.03173
   223    C   12  py     Ryd( 3p)     0.00982       0.90058
   224    C   12  py     Ryd( 4p)     0.00025       3.41439
   225    C   12  pz     Val( 2p)     1.03073      -0.00778
   226    C   12  pz     Ryd( 3p)     0.00106       0.72642
   227    C   12  pz     Ryd( 4p)     0.00006       2.95594
   228    C   12  dxy    Ryd( 3d)     0.00090       2.85450
   229    C   12  dxz    Ryd( 3d)     0.00014       1.80497
   230    C   12  dyz    Ryd( 3d)     0.00012       1.78169
   231    C   12  dx2y2  Ryd( 3d)     0.00056       2.71834
   232    C   12  dz2    Ryd( 3d)     0.00063       2.13036

   233    C   13  S      Cor( 1S)     1.99864     -10.33093
   234    C   13  S      Val( 2S)     0.95296      -0.10100
   235    C   13  S      Ryd( 3S)     0.00551       1.30613
   236    C   13  S      Ryd( 4S)     0.00155       2.27577
   237    C   13  S      Ryd( 5S)     0.00001      23.65605
   238    C   13  px     Val( 2p)     0.90305       0.06087
   239    C   13  px     Ryd( 3p)     0.00746       1.17800
   240    C   13  py     Val( 2p)     1.03719       0.05509
   241    C   13  py     Ryd( 3p)     0.00715       0.99292
   242    C   13  pz     Val( 2p)     1.06284       0.00388
   243    C   13  pz     Ryd( 3p)     0.00267       0.61466
   244    C   13  dxy    Ryd( 3d)     0.00319       2.50207
   245    C   13  dxz    Ryd( 3d)     0.00124       1.71276
   246    C   13  dyz    Ryd( 3d)     0.00047       1.95388
   247    C   13  dx2y2  Ryd( 3d)     0.00205       3.14316
   248    C   13  dz2    Ryd( 3d)     0.00102       2.21667

   249    C   14  S      Cor( 1S)     1.99921     -10.27907
   250    C   14  S      Val( 2S)     0.95535      -0.04947
   251    C   14  S      Ryd( 4S)     0.00437       1.18919
   252    C   14  S      Ryd( 3S)     0.00108       1.10736
   253    C   14  S      Ryd( 5S)     0.00003      23.49954
   254    C   14  px     Val( 2p)     1.13442       0.04344
   255    C   14  px     Ryd( 3p)     0.01063       1.17055
   256    C   14  px     Ryd( 4p)     0.00040       1.21106
   257    C   14  px     Ryd( 5p)     0.00018       3.41607
   258    C   14  py     Val( 2p)     1.08972       0.04494
   259    C   14  py     Ryd( 4p)     0.00437       1.03425
   260    C   14  py     Ryd( 3p)     0.00134       0.92615
   261    C   14  py     Ryd( 5p)     0.00025       3.39117
   262    C   14  pz     Val( 2p)     1.04235      -0.00372
   263    C   14  pz     Ryd( 4p)     0.00243       0.65299
   264    C   14  pz     Ryd( 3p)     0.00110       0.51817
   265    C   14  pz     Ryd( 5p)     0.00002       2.90567
   266    C   14  dxy    Ryd( 3d)     0.00051       2.64892
   267    C   14  dxz    Ryd( 3d)     0.00055       1.78939
   268    C   14  dyz    Ryd( 3d)     0.00013       1.79887
   269    C   14  dx2y2  Ryd( 3d)     0.00107       2.81860
   270    C   14  dz2    Ryd( 3d)     0.00040       2.14469

   271    C   15  S      Cor( 1S)     1.99924     -10.27233
   272    C   15  S      Val( 2S)     0.96841      -0.05674
   273    C   15  S      Ryd( 3S)     0.00619       0.94946
   274    C   15  S      Ryd( 4S)     0.00067       1.08247
   275    C   15  S      Ryd( 5S)     0.00002      23.66202
   276    C   15  px     Val( 2p)     1.09025       0.05025
   277    C   15  px     Ryd( 3p)     0.01479       0.75310
   278    C   15  px     Ryd( 4p)     0.00075       0.81919
   279    C   15  px     Ryd( 5p)     0.00034       3.55680
   280    C   15  py     Val( 2p)     1.18605       0.04708
   281    C   15  py     Ryd( 4p)     0.01564       0.98194
   282    C   15  py     Ryd( 3p)     0.00049       0.65551
   283    C   15  py     Ryd( 5p)     0.00029       3.54939
   284    C   15  pz     Val( 2p)     1.01648       0.00958
   285    C   15  pz     Ryd( 3p)     0.00117       0.66181
   286    C   15  pz     Ryd( 4p)     0.00350       0.71566
   287    C   15  pz     Ryd( 5p)     0.00001       2.92060
   288    C   15  dxy    Ryd( 3d)     0.00083       2.77515
   289    C   15  dxz    Ryd( 3d)     0.00057       1.94433
   290    C   15  dyz    Ryd( 3d)     0.00018       1.84188
   291    C   15  dx2y2  Ryd( 3d)     0.00131       2.75854
   292    C   15  dz2    Ryd( 3d)     0.00070       2.19330

   293    C   16  S      Cor( 1S)     1.99882     -10.23313
   294    C   16  S      Val( 2S)     1.11262      -0.07099
   295    C   16  S      Ryd( 4S)     0.00563       1.67738
   296    C   16  S      Ryd( 3S)     0.00470       0.97076
   297    C   16  S      Ryd( 5S)     0.00004      21.43235
   298    C   16  px     Val( 2p)     1.20181       0.08330
   299    C   16  px     Ryd( 3p)     0.00638       1.06266
   300    C   16  py     Val( 2p)     1.00970       0.13521
   301    C   16  py     Ryd( 3p)     0.00321       0.92620
   302    C   16  pz     Val( 2p)     0.77475       0.08998
   303    C   16  pz     Ryd( 3p)     0.00108       0.67273
   304    C   16  dxy    Ryd( 3d)     0.00626       1.92458
   305    C   16  dxz    Ryd( 3d)     0.00242       1.57807
   306    C   16  dyz    Ryd( 3d)     0.00062       1.61049
   307    C   16  dx2y2  Ryd( 3d)     0.00601       1.97711
   308    C   16  dz2    Ryd( 3d)     0.00515       1.81841

   309   Cl   17  S      Cor( 1S)     2.00000    -101.12075
   310   Cl   17  S      Cor( 2S)     1.99978     -10.77741
   311   Cl   17  S      Val( 3S)     1.84535      -0.94658
   312   Cl   17  S      Ryd( 5S)     0.00601       1.43389
   313   Cl   17  S      Ryd( 4S)     0.00064       1.19557
   314   Cl   17  S      Ryd( 6S)     0.00001      15.53658
   315   Cl   17  S      Ryd( 7S)     0.00000     210.34137
   316   Cl   17  px     Cor( 2p)     1.99996      -7.39432
   317   Cl   17  px     Val( 3p)     1.52984      -0.19326
   318   Cl   17  px     Ryd( 5p)     0.00588       0.70751
   319   Cl   17  px     Ryd( 4p)     0.00240       0.39013
   320   Cl   17  px     Ryd( 6p)     0.00045       3.57058
   321   Cl   17  px     Ryd( 7p)     0.00000      25.16726
   322   Cl   17  py     Cor( 2p)     1.99997      -7.39270
   323   Cl   17  py     Val( 3p)     1.76732      -0.22233
   324   Cl   17  py     Ryd( 5p)     0.00867       0.71510
   325   Cl   17  py     Ryd( 4p)     0.00065       0.61312
   326   Cl   17  py     Ryd( 6p)     0.00027       3.41035
   327   Cl   17  py     Ryd( 7p)     0.00001      25.13641
   328   Cl   17  pz     Cor( 2p)     2.00000      -7.39156
   329   Cl   17  pz     Val( 3p)     1.95170      -0.24855
   330   Cl   17  pz     Ryd( 5p)     0.00380       0.69872
   331   Cl   17  pz     Ryd( 4p)     0.00419       0.41054
   332   Cl   17  pz     Ryd( 6p)     0.00001       3.23913
   333   Cl   17  pz     Ryd( 7p)     0.00000      25.08815
   334   Cl   17  dxy    Ryd( 3d)     0.00252       1.31225
   335   Cl   17  dxz    Ryd( 3d)     0.00090       1.10917
   336   Cl   17  dyz    Ryd( 3d)     0.00034       1.09122
   337   Cl   17  dx2y2  Ryd( 3d)     0.00101       1.22206
   338   Cl   17  dz2    Ryd( 3d)     0.00086       1.16857

   339    H   18  S      Val( 1S)     0.81317       0.18136
   340    H   18  S      Ryd( 2S)     0.00068       0.71363
   341    H   18  S      Ryd( 3S)     0.00028       2.42622
   342    H   18  px     Ryd( 2p)     0.00150       2.05273
   343    H   18  py     Ryd( 2p)     0.00045       2.83347
   344    H   18  pz     Ryd( 2p)     0.00034       1.76097

   345    H   19  S      Val( 1S)     0.80282       0.14848
   346    H   19  S      Ryd( 2S)     0.00186       1.11279
   347    H   19  S      Ryd( 3S)     0.00027       1.89628
   348    H   19  px     Ryd( 2p)     0.00040       2.57057
   349    H   19  py     Ryd( 2p)     0.00040       2.22666
   350    H   19  pz     Ryd( 2p)     0.00027       1.72824

   351    H   20  S      Val( 1S)     0.79588       0.17325
   352    H   20  S      Ryd( 2S)     0.00097       1.11121
   353    H   20  S      Ryd( 3S)     0.00027       1.81879
   354    H   20  px     Ryd( 2p)     0.00144       2.00372
   355    H   20  py     Ryd( 2p)     0.00054       2.79292
   356    H   20  pz     Ryd( 2p)     0.00046       1.75215

 WARNING:  1 low occupancy (<1.9990e) core orbital  found on  C    4
           1 low occupancy (<1.9990e) core orbital  found on  C    5
           1 low occupancy (<1.9990e) core orbital  found on  C    6
           1 low occupancy (<1.9990e) core orbital  found on  C   13
           1 low occupancy (<1.9990e) core orbital  found on  C   16

 WARNING:  Population inversion found on atom  C    1
           Population inversion found on atom  C    2
           Population inversion found on atom  C    3
           Population inversion found on atom  C    5
           Population inversion found on atom  C    6
           Population inversion found on atom Cl    8
           Population inversion found on atom  O    9
           Population inversion found on atom  C   11
           Population inversion found on atom  C   12
           Population inversion found on atom  C   14
           Population inversion found on atom  C   15
           Population inversion found on atom  C   16
           Population inversion found on atom Cl   17


 Summary of Natural Population Analysis:                  
                                                          
                                       Natural Population 
                Natural  -----------------------------------------------
    Atom  No    Charge         Core      Valence    Rydberg      Total
 -----------------------------------------------------------------------
      C    1    0.44770      1.99914     3.50868    0.04449     5.55230
      C    2   -0.35236      1.99911     4.33434    0.01891     6.35236
      C    3   -0.15116      1.99912     4.13616    0.01588     6.15116
      C    4   -0.29431      1.99808     4.26814    0.02809     6.29431
      C    5    0.36132      1.99863     3.61229    0.02776     5.63868
      C    6   -0.28619      1.99891     4.25265    0.03463     6.28619
      H    7    0.23047      0.00000     0.76746    0.00207     0.76953
     Cl    8    0.06192      9.99958     6.91708    0.02142    16.93808
      O    9   -0.63666      1.99977     6.62036    0.01653     8.63666
      H   10    0.22201      0.00000     0.77621    0.00178     0.77799
      C   11    0.01359      1.99905     3.95085    0.03651     5.98641
      C   12   -0.28024      1.99917     4.24480    0.03627     6.28024
      C   13    0.01300      1.99864     3.95605    0.03232     5.98700
      C   14   -0.24992      1.99921     4.22184    0.02887     6.24992
      C   15   -0.30788      1.99924     4.26119    0.04744     6.30788
      C   16   -0.13920      1.99882     4.09888    0.04149     6.13920
     Cl   17   -0.13252      9.99970     7.09421    0.03862    17.13252
      H   18    0.18357      0.00000     0.81317    0.00325     0.81643
      H   19    0.19397      0.00000     0.80282    0.00321     0.80603
      H   20    0.20045      0.00000     0.79588    0.00367     0.79955
 =======================================================================
   * Total *   -0.90245     45.98618    73.43304    0.48323   119.90245

                                 Natural Population      
 --------------------------------------------------------
   Core                      45.98618 ( 99.9700% of  46)
   Valence                   73.43304 ( 99.2338% of  74)
   Natural Minimal Basis    119.41922 ( 99.5160% of 120)
   Natural Rydberg Basis      0.48323 (  0.4027% of 120)
 --------------------------------------------------------

    Atom  No          Natural Electron Configuration
 ----------------------------------------------------------------------------
      C    1      [core]2S( 0.82)2p( 2.69)4S( 0.01)3d( 0.01)4p( 0.02)
      C    2      [core]2S( 0.96)2p( 3.37)4p( 0.01)
      C    3      [core]2S( 0.93)2p( 3.20)4p( 0.01)
      C    4      [core]2S( 0.95)2p( 3.32)3p( 0.02)3d( 0.01)
      C    5      [core]2S( 0.95)2p( 2.66)3p( 0.01)4p( 0.01)
      C    6      [core]2S( 0.87)2p( 3.38)4p( 0.02)
      H    7            1S( 0.77)
     Cl    8      [core]3S( 1.82)3p( 5.09)3d( 0.01)5p( 0.01)
      O    9      [core]2S( 1.69)2p( 4.93)3p( 0.01)3d( 0.01)
      H   10            1S( 0.78)
      C   11      [core]2S( 0.86)2p( 3.09)3p( 0.01)4p( 0.02)
      C   12      [core]2S( 0.95)2p( 3.30)3p( 0.02)4S( 0.01)
      C   13      [core]2S( 0.95)2p( 3.00)3S( 0.01)3p( 0.02)3d( 0.01)
      C   14      [core]2S( 0.96)2p( 3.27)3p( 0.01)4p( 0.01)
      C   15      [core]2S( 0.97)2p( 3.29)3S( 0.01)3p( 0.02)4p( 0.02)
      C   16      [core]2S( 1.11)2p( 2.99)3p( 0.01)4S( 0.01)3d( 0.02)
     Cl   17      [core]3S( 1.85)3p( 5.25)3d( 0.01)4p( 0.01)5S( 0.01)5p( 0.02)
      H   18            1S( 0.81)
      H   19            1S( 0.80)
      H   20            1S( 0.80)


 NATURAL BOND ORBITAL ANALYSIS:

                       Occupancies       Lewis Structure    Low   High
           Occ.    -------------------  -----------------   occ   occ
  Cycle   Thresh.   Lewis   Non-Lewis     CR  BD  3C  LP    (L)   (NL)   Dev
 =============================================================================
   1(1)    1.90   112.07703   7.92297     23  22   0  15     8      9    0.98
   2(2)    1.90   112.07703   7.92297     23  22   0  15     8      9    0.98
   3(1)    1.80   114.02793   5.97207     23  24   0  13     6      9    0.45
   4(2)    1.80   114.02793   5.97207     23  24   0  13     6      9    0.45
   5(1)    1.70   115.08517   4.91483     23  26   0  11     3      8    0.42
   6(2)    1.70   115.08517   4.91483     23  26   0  11     3      8    0.42
   7(1)    1.60   114.97526   5.02474     23  27   0   9     3      9    0.53
   8(2)    1.60   115.12931   4.87069     23  27   0   9     3      9    0.40
   9(3)    1.60   115.07511   4.92489     23  27   0  10     3      9    0.42
  10(4)    1.60   115.12931   4.87069     23  27   0   9     3      9    0.40
  11(1)    1.50   115.65272   4.34728     23  26   0  11     1      8    0.55
  12(2)    1.50   115.89927   4.10073     23  27   0  10     0      8    0.55
  13(3)    1.50   115.86132   4.13868     23  27   0  10     0      8    0.65
  14(4)    1.50   115.65272   4.34728     23  26   0  11     1      8    0.55
  15(5)    1.50   115.86132   4.13868     23  27   0  10     0      8    0.65
  16(6)    1.50   115.89927   4.10073     23  27   0  10     0      8    0.55
 -----------------------------------------------------------------------------

 Structure accepted: RESONANCE keyword permits strongly delocalized structure

 WARNING:  1 low occupancy (<1.9990e) core orbital  found on  C    4
           1 low occupancy (<1.9990e) core orbital  found on  C    5
           1 low occupancy (<1.9990e) core orbital  found on  C    6
           1 low occupancy (<1.9990e) core orbital  found on  C   13
           1 low occupancy (<1.9990e) core orbital  found on  C   16

 --------------------------------------------------------
   Core                     45.98613 ( 99.970% of  46)
   Valence Lewis            69.91314 ( 94.477% of  74)
  ==================       ============================
   Total Lewis             115.89927 ( 96.583% of 120)
  -----------------------------------------------------
   Valence non-Lewis         3.67232 (  3.060% of 120)
   Rydberg non-Lewis         0.42841 (  0.357% of 120)
  ==================       ============================
   Total non-Lewis           4.10073 (  3.417% of 120)
 --------------------------------------------------------


       (Occupancy)   Bond orbital/ Coefficients/ Hybrids
 ---------------------------------------------------------------------------------
     1. (1.97121) BD ( 1) C   1 - C   2  
                ( 49.95%)   0.7068* C   1 s( 39.52%)p 1.53( 60.45%)d 0.00(  0.03%)
                                            0.0003 -0.6284 -0.0188  0.0012 -0.0008
                                            0.5516  0.0274 -0.0152  0.0029  0.5465
                                           -0.0251  0.0001 -0.0019  0.0006  0.0000
                                            0.0001  0.0000 -0.0140 -0.0000  0.0000
                                           -0.0024  0.0083
                ( 50.05%)   0.7075* C   2 s( 33.14%)p 2.02( 66.82%)d 0.00(  0.04%)
                                           -0.0000 -0.5757 -0.0011  0.0024 -0.0004
                                           -0.6104  0.0308  0.0046  0.0002 -0.5425
                                           -0.0103  0.0122 -0.0013  0.0029  0.0000
                                           -0.0000  0.0000 -0.0157  0.0000  0.0001
                                            0.0009  0.0133
     2. (1.54101) BD ( 2) C   1 - C   2  
                ( 37.64%)   0.6135* C   1 s(  0.00%)p 1.00( 99.95%)d 0.00(  0.05%)
                                           -0.0000  0.0016  0.0002  0.0001  0.0000
                                            0.0010  0.0000  0.0001 -0.0000 -0.0003
                                            0.0001  0.0000  0.0000  0.9992  0.0237
                                            0.0251  0.0017 -0.0000 -0.0212 -0.0042
                                           -0.0001  0.0001
                ( 62.36%)   0.7897* C   2 s(  0.00%)p 1.00( 99.96%)d 0.00(  0.04%)
                                            0.0000  0.0006  0.0002  0.0000 -0.0000
                                            0.0021  0.0003  0.0001 -0.0000  0.0022
                                           -0.0001  0.0000 -0.0000  0.9993  0.0278
                                            0.0141 -0.0003  0.0000 -0.0037  0.0188
                                           -0.0000 -0.0000
     3. (1.87269) BD ( 1) C   1 - C   4  
                ( 45.43%)   0.6740* C   1 s( 27.97%)p 2.57( 72.00%)d 0.00(  0.03%)
                                            0.0007  0.5288  0.0084  0.0031 -0.0011
                                           -0.2102 -0.0223  0.0095 -0.0020  0.8215
                                           -0.0063 -0.0151 -0.0050 -0.0003  0.0000
                                            0.0000  0.0000 -0.0068 -0.0001  0.0001
                                           -0.0126 -0.0079
                ( 54.57%)   0.7387* C   4 s( 33.92%)p 1.95( 66.05%)d 0.00(  0.03%)
                                           -0.0004  0.5823 -0.0109 -0.0003  0.3001
                                           -0.0168  0.0016 -0.0008 -0.7549 -0.0146
                                           -0.0004 -0.0044  0.0044  0.0002  0.0001
                                           -0.0000  0.0027 -0.0000 -0.0001 -0.0104
                                           -0.0152
     4. (1.99179) BD ( 1) C   1 - O   9  
                ( 35.64%)   0.5970* C   1 s( 32.20%)p 2.10( 67.66%)d 0.00(  0.14%)
                                           -0.0001  0.5657 -0.0442 -0.0011 -0.0009
                                            0.8044 -0.0602 -0.0112  0.0009 -0.1590
                                            0.0234  0.0010 -0.0002 -0.0018 -0.0000
                                           -0.0000 -0.0000 -0.0092 -0.0002 -0.0000
                                            0.0300 -0.0198
                ( 64.36%)   0.8023* O   9 s( 42.02%)p 1.38( 57.86%)d 0.00(  0.12%)
                                            0.0000  0.6476  0.0289 -0.0028 -0.0000
                                           -0.7405  0.0206 -0.0038 -0.0021  0.1724
                                           -0.0019  0.0006  0.0004 -0.0027  0.0000
                                           -0.0000  0.0000 -0.0126  0.0001 -0.0000
                                            0.0281 -0.0166
     5. (1.97701) BD ( 1) C   2 - C   3  
                ( 49.33%)   0.7024* C   2 s( 37.52%)p 1.66( 62.44%)d 0.00(  0.04%)
                                           -0.0001  0.6119 -0.0266 -0.0007  0.0002
                                           -0.7609  0.0341  0.0078 -0.0030  0.2082
                                            0.0271 -0.0094  0.0006  0.0008 -0.0001
                                           -0.0000  0.0000 -0.0104 -0.0000  0.0000
                                            0.0100 -0.0137
                ( 50.67%)   0.7118* C   3 s( 38.81%)p 1.58( 61.15%)d 0.00(  0.03%)
                                            0.0001  0.6227  0.0210 -0.0010  0.0004
                                            0.7564 -0.0076 -0.0123  0.0007 -0.1937
                                            0.0411 -0.0044 -0.0000 -0.0000 -0.0000
                                            0.0000 -0.0000 -0.0024 -0.0000 -0.0000
                                            0.0129 -0.0129
     6. (1.97238) BD ( 1) C   2 - H  10  
                ( 60.98%)   0.7809* C   2 s( 29.32%)p 2.41( 70.64%)d 0.00(  0.03%)
                                            0.0004 -0.5412 -0.0171 -0.0041  0.0005
                                           -0.2123 -0.0010 -0.0000  0.0015  0.8132
                                            0.0016  0.0042 -0.0011 -0.0010 -0.0000
                                           -0.0000 -0.0000  0.0071 -0.0000  0.0000
                                            0.0133  0.0100
                ( 39.02%)   0.6247* H  10 s( 99.96%)p 0.00(  0.04%)
                                           -0.9998 -0.0014 -0.0011  0.0068 -0.0182
                                           -0.0000
     7. (1.90998) BD ( 1) C   3 - C   6  
                ( 47.64%)   0.6902* C   3 s( 34.48%)p 1.90( 65.49%)d 0.00(  0.04%)
                                            0.0008  0.5871  0.0011  0.0033  0.0011
                                           -0.2900  0.0258 -0.0025  0.0005  0.7549
                                            0.0007 -0.0142  0.0012 -0.0075 -0.0001
                                           -0.0000 -0.0000 -0.0040  0.0000 -0.0002
                                           -0.0121 -0.0140
                ( 52.36%)   0.7236* C   6 s( 33.43%)p 1.99( 66.53%)d 0.00(  0.04%)
                                           -0.0005  0.5781 -0.0061  0.0031  0.0018
                                            0.2083  0.0214 -0.0081 -0.0044 -0.7882
                                            0.0015 -0.0040 -0.0049 -0.0077 -0.0002
                                            0.0000 -0.0000 -0.0140 -0.0002  0.0000
                                           -0.0037 -0.0118
     8. (1.66808) BD ( 2) C   3 - C   6  
                ( 43.33%)   0.6583* C   3 s(  0.00%)p 1.00( 99.92%)d 0.00(  0.08%)
                                            0.0000  0.0042  0.0002  0.0001 -0.0000
                                           -0.0019  0.0001 -0.0001 -0.0000  0.0059
                                           -0.0003 -0.0001 -0.0000  0.9995  0.0042
                                            0.0097  0.0001  0.0001  0.0026  0.0274
                                           -0.0002 -0.0001
                ( 56.67%)   0.7528* C   6 s(  0.00%)p 1.00( 99.93%)d 0.00(  0.07%)
                                           -0.0000  0.0048  0.0002  0.0001  0.0000
                                            0.0034  0.0001 -0.0001 -0.0000 -0.0053
                                           -0.0002  0.0000  0.0000  0.9995  0.0127
                                            0.0042  0.0007 -0.0001  0.0247 -0.0093
                                            0.0002 -0.0001
     9. (1.95577) BD ( 1) C   3 - H   7  
                ( 61.23%)   0.7825* C   3 s( 26.66%)p 2.75( 73.31%)d 0.00(  0.03%)
                                            0.0007 -0.5159  0.0198  0.0015  0.0010
                                            0.5844  0.0106 -0.0031 -0.0019  0.6256
                                            0.0029  0.0060  0.0017 -0.0004 -0.0000
                                            0.0000  0.0000 -0.0156  0.0001  0.0000
                                           -0.0006  0.0083
                ( 38.77%)   0.6227* H   7 s( 99.96%)p 0.00(  0.04%)
                                           -0.9998 -0.0013 -0.0009 -0.0141 -0.0152
                                           -0.0000
    10. (1.98684) BD ( 1) C   4 - C   5  
                ( 50.19%)   0.7085* C   4 s( 39.15%)p 1.55( 60.78%)d 0.00(  0.06%)
                                           -0.0000  0.6256 -0.0144 -0.0001 -0.7568
                                            0.0004 -0.0062 -0.0119  0.1827 -0.0380
                                            0.0015 -0.0019  0.0013  0.0000  0.0000
                                            0.0000 -0.0038 -0.0001  0.0000  0.0149
                                           -0.0198
                ( 49.81%)   0.7057* C   5 s( 49.09%)p 1.04( 50.87%)d 0.00(  0.04%)
                                           -0.0000  0.7001 -0.0285  0.0037  0.0008
                                            0.6961 -0.0256 -0.0087  0.0128  0.1515
                                           -0.0176  0.0041 -0.0013 -0.0008  0.0000
                                            0.0000 -0.0000 -0.0050 -0.0000  0.0000
                                            0.0137 -0.0124
    11. (1.84513) BD ( 2) C   4 - C   5  
                ( 56.70%)   0.7530* C   4 s(  0.00%)p 1.00( 99.94%)d 0.00(  0.06%)
                                            0.0000 -0.0024 -0.0001 -0.0000  0.0008
                                           -0.0001  0.0000  0.0000  0.0043  0.0001
                                           -0.0000 -0.0000  0.9996 -0.0019  0.0147
                                           -0.0055 -0.0001 -0.0243  0.0011 -0.0000
                                            0.0001
                ( 43.30%)   0.6580* C   5 s(  0.00%)p 1.00( 99.89%)d 0.00(  0.11%)
                                            0.0000  0.0009  0.0002 -0.0000 -0.0000
                                           -0.0008  0.0000  0.0001 -0.0000  0.0051
                                            0.0004  0.0000 -0.0001  0.9991 -0.0067
                                            0.0219 -0.0069  0.0001  0.0295 -0.0161
                                            0.0001  0.0000
    12. (1.97530) BD ( 1) C   4 -Cl   8  
                ( 48.43%)   0.6959* C   4 s( 26.64%)p 2.75( 73.21%)d 0.01(  0.16%)
                                            0.0002  0.5156  0.0229 -0.0003  0.5787
                                           -0.0258 -0.0169 -0.0047  0.6290 -0.0111
                                           -0.0219 -0.0006 -0.0019 -0.0001 -0.0000
                                            0.0000  0.0288 -0.0000 -0.0000 -0.0085
                                           -0.0255
                ( 51.57%)   0.7181*Cl   8 s( 17.74%)p 4.61( 81.71%)d 0.03(  0.55%)
                                            0.0000  0.0003  0.4202  0.0284  0.0002
                                           -0.0000 -0.0002 -0.6057  0.0345 -0.0033
                                           -0.0024  0.0002 -0.0002 -0.6691  0.0361
                                           -0.0039  0.0000  0.0002 -0.0000 -0.0012
                                            0.0001 -0.0000  0.0000  0.0000  0.0638
                                            0.0001  0.0001 -0.0079 -0.0375
    13. (1.97624) BD ( 1) C   5 - C   6  
                ( 49.21%)   0.7015* C   5 s( 50.62%)p 0.97( 49.35%)d 0.00(  0.04%)
                                           -0.0002  0.7111  0.0214 -0.0022  0.0000
                                           -0.6652 -0.0059  0.0085 -0.0080 -0.2251
                                            0.0075  0.0045 -0.0049 -0.0000 -0.0000
                                           -0.0000  0.0000  0.0130 -0.0001  0.0001
                                           -0.0014 -0.0134
                ( 50.79%)   0.7127* C   6 s( 29.42%)p 2.40( 70.53%)d 0.00(  0.05%)
                                           -0.0000  0.5424 -0.0058  0.0053  0.0005
                                            0.6230  0.0153  0.0012  0.0010  0.5627
                                           -0.0147  0.0050  0.0055 -0.0018 -0.0000
                                            0.0000 -0.0000  0.0174 -0.0001 -0.0000
                                            0.0039 -0.0139
    14. (1.95713) BD ( 1) C   6 - C  11  
                ( 53.37%)   0.7306* C   6 s( 37.04%)p 1.70( 62.95%)d 0.00(  0.01%)
                                            0.0001  0.6084  0.0113 -0.0070 -0.0022
                                           -0.7534  0.0175  0.0073  0.0078  0.2477
                                            0.0109 -0.0021 -0.0035  0.0010  0.0000
                                           -0.0000 -0.0000 -0.0062 -0.0000 -0.0000
                                            0.0007 -0.0082
                ( 46.63%)   0.6829* C  11 s( 30.60%)p 2.27( 69.34%)d 0.00(  0.06%)
                                           -0.0002  0.5526  0.0248 -0.0055  0.0023
                                            0.7506  0.0316  0.0252 -0.3580  0.0018
                                           -0.0151  0.0013 -0.0000 -0.0001 -0.0148
                                            0.0001 -0.0000  0.0132 -0.0136
    15. (1.95429) BD ( 1) C  11 - C  12  
                ( 50.45%)   0.7103* C  11 s( 35.57%)p 1.81( 64.38%)d 0.00(  0.05%)
                                           -0.0001  0.5956 -0.0313  0.0056 -0.0012
                                           -0.6556 -0.0433  0.0175 -0.4602  0.0053
                                            0.0011 -0.0008  0.0000  0.0000  0.0181
                                            0.0000 -0.0000  0.0067 -0.0093
                ( 49.55%)   0.7039* C  12 s( 35.22%)p 1.84( 64.75%)d 0.00(  0.03%)
                                            0.0000  0.5929  0.0220 -0.0138 -0.0006
                                            0.6975 -0.0219  0.0077  0.4003  0.0117
                                            0.0053  0.0004 -0.0000  0.0000  0.0162
                                            0.0000 -0.0000  0.0044 -0.0078
    16. (1.67159) BD ( 2) C  11 - C  12  
                ( 50.19%)   0.7084* C  11 s(  0.00%)p 1.00( 99.97%)d 0.00(  0.03%)
                                            0.0000 -0.0005 -0.0000  0.0001 -0.0000
                                           -0.0015  0.0002 -0.0001 -0.0002  0.0000
                                           -0.0001  0.9983 -0.0485 -0.0295 -0.0000
                                           -0.0153 -0.0059 -0.0000 -0.0000
                ( 49.81%)   0.7058* C  12 s(  0.00%)p 1.00(100.00%)d 0.00(  0.00%)
                                           -0.0000  0.0003  0.0000  0.0001 -0.0000
                                           -0.0008  0.0000  0.0001  0.0000 -0.0001
                                            0.0000  1.0000  0.0060  0.0001  0.0000
                                            0.0039  0.0053  0.0000 -0.0000
    17. (1.95610) BD ( 1) C  11 - C  14  
                ( 50.51%)   0.7107* C  11 s( 33.92%)p 1.95( 66.03%)d 0.00(  0.05%)
                                           -0.0005  0.5823  0.0074  0.0037 -0.0004
                                           -0.0411  0.0019 -0.0143  0.8111  0.0104
                                            0.0200  0.0004 -0.0000 -0.0000 -0.0007
                                           -0.0000  0.0000 -0.0196 -0.0112
                ( 49.49%)   0.7035* C  14 s( 35.23%)p 1.84( 64.74%)d 0.00(  0.03%)
                                            0.0004  0.5922 -0.0402  0.0002 -0.0017
                                            0.0534 -0.0114  0.0002 -0.0009 -0.8021
                                            0.0323  0.0060 -0.0031  0.0001 -0.0000
                                            0.0000  0.0000  0.0001  0.0000 -0.0000
                                           -0.0164 -0.0071
    18. (1.96252) BD ( 1) C  12 - C  13  
                ( 52.06%)   0.7215* C  12 s( 36.53%)p 1.74( 63.47%)d 0.00(  0.00%)
                                            0.0002  0.6030  0.0384  0.0122 -0.0003
                                           -0.7134  0.0473  0.0057  0.3505  0.0244
                                           -0.0067 -0.0008  0.0001  0.0000 -0.0064
                                            0.0000 -0.0000  0.0016  0.0007
                ( 47.94%)   0.6924* C  13 s( 38.17%)p 1.61( 61.60%)d 0.01(  0.23%)
                                           -0.0001  0.6174  0.0148 -0.0167  0.0018
                                            0.6464  0.0456 -0.4428  0.0005  0.0002
                                            0.0000 -0.0310  0.0000 -0.0000  0.0254
                                           -0.0265
    19. (1.97870) BD ( 1) C  12 - H  20  
                ( 60.34%)   0.7768* C  12 s( 28.67%)p 2.49( 71.29%)d 0.00(  0.04%)
                                            0.0003 -0.5332  0.0496  0.0013 -0.0009
                                           -0.0329 -0.0035  0.0037  0.8430  0.0325
                                            0.0029  0.0001  0.0000  0.0000  0.0029
                                           -0.0000 -0.0000  0.0156  0.0120
                ( 39.66%)   0.6298* H  20 s( 99.95%)p 0.00(  0.05%)
                                           -0.9998 -0.0034 -0.0005 -0.0052 -0.0209
                                           -0.0000
    20. (1.93594) BD ( 1) C  13 - C  16  
                ( 54.10%)   0.7356* C  13 s( 41.95%)p 1.38( 57.99%)d 0.00(  0.06%)
                                            0.0004  0.6472 -0.0094  0.0232 -0.0004
                                           -0.1007  0.0226  0.7545  0.0065  0.0011
                                           -0.0000  0.0071 -0.0000  0.0000 -0.0216
                                            0.0062
                ( 45.90%)   0.6775* C  16 s( 36.13%)p 1.75( 63.12%)d 0.02(  0.75%)
                                           -0.0002  0.5994 -0.0270 -0.0370 -0.0005
                                            0.0312 -0.0182 -0.7922  0.0479  0.0006
                                           -0.0000 -0.0507 -0.0000 -0.0000 -0.0552
                                           -0.0432
    21. (1.56708) BD ( 2) C  13 - C  16  
                ( 61.06%)   0.7814* C  13 s(  0.00%)p 1.00( 99.99%)d 0.00(  0.01%)
                                           -0.0000 -0.0007 -0.0001 -0.0001 -0.0000
                                           -0.0002 -0.0001 -0.0008 -0.0000  0.9994
                                           -0.0339  0.0000  0.0084  0.0015 -0.0000
                                           -0.0000
                ( 38.94%)   0.6240* C  16 s(  0.00%)p 1.00( 99.65%)d 0.00(  0.35%)
                                            0.0000  0.0004  0.0001  0.0001 -0.0000
                                           -0.0018 -0.0001  0.0010 -0.0001  0.9978
                                           -0.0310  0.0001  0.0516 -0.0284 -0.0001
                                            0.0002
    22. (1.97680) BD ( 1) C  13 -Cl  17  
                ( 41.93%)   0.6476* C  13 s( 19.82%)p 4.03( 79.96%)d 0.01(  0.22%)
                                           -0.0006  0.4449 -0.0073 -0.0145 -0.0018
                                           -0.7534 -0.0048 -0.4817 -0.0034 -0.0002
                                           -0.0000  0.0442  0.0000  0.0000  0.0105
                                           -0.0102
                ( 58.07%)   0.7620*Cl  17 s( 18.61%)p 4.36( 81.13%)d 0.01(  0.26%)
                                            0.0000  0.0003  0.4273  0.0588 -0.0052
                                            0.0011 -0.0000  0.0001  0.7416 -0.0530
                                           -0.0340  0.0008 -0.0004  0.0001  0.5056
                                           -0.0420 -0.0030  0.0022 -0.0002  0.0000
                                            0.0008 -0.0001 -0.0000 -0.0000 -0.0000
                                            0.0385  0.0001  0.0000  0.0215 -0.0248
    23. (1.97767) BD ( 1) C  14 - C  15  
                ( 51.33%)   0.7164* C  14 s( 38.28%)p 1.61( 61.69%)d 0.00(  0.03%)
                                           -0.0000  0.6187 -0.0010  0.0019  0.0030
                                           -0.6682 -0.0105  0.0108 -0.0040  0.4111
                                           -0.0340  0.0019  0.0038  0.0004  0.0000
                                            0.0000 -0.0000 -0.0093  0.0000  0.0000
                                            0.0095 -0.0120
                ( 48.67%)   0.6977* C  15 s( 35.20%)p 1.84( 64.75%)d 0.00(  0.04%)
                                           -0.0000  0.5933 -0.0018 -0.0037  0.0011
                                            0.7216 -0.0312  0.0177  0.0053 -0.3531
                                           -0.0272 -0.0104 -0.0001  0.0010 -0.0000
                                            0.0000  0.0000 -0.0159  0.0000 -0.0000
                                            0.0071 -0.0105
    24. (1.72021) BD ( 2) C  14 - C  15  
                ( 50.90%)   0.7134* C  14 s(  0.00%)p 1.00( 99.96%)d 0.00(  0.04%)
                                           -0.0000 -0.0007  0.0000  0.0000 -0.0000
                                           -0.0002  0.0000 -0.0000  0.0000 -0.0004
                                           -0.0000 -0.0000  0.0000  0.9994  0.0243
                                            0.0135 -0.0042  0.0000 -0.0204  0.0046
                                            0.0000 -0.0000
                ( 49.10%)   0.7007* C  15 s(  0.00%)p 1.00( 99.94%)d 0.00(  0.06%)
                                            0.0000 -0.0010  0.0000  0.0000  0.0000
                                           -0.0005 -0.0001  0.0000  0.0000  0.0002
                                            0.0000  0.0000 -0.0000  0.9992  0.0227
                                           -0.0200  0.0009  0.0000  0.0211 -0.0134
                                           -0.0000  0.0000
    25. (1.95105) BD ( 1) C  14 - H  19  
                ( 59.66%)   0.7724* C  14 s( 26.71%)p 2.74( 73.25%)d 0.00(  0.04%)
                                           -0.0003  0.5158  0.0324 -0.0034 -0.0011
                                            0.7408  0.0246 -0.0062 -0.0023  0.4277
                                           -0.0077  0.0055  0.0004  0.0007  0.0000
                                            0.0000 -0.0000  0.0134  0.0000  0.0000
                                            0.0113 -0.0094
                ( 40.34%)   0.6351* H  19 s( 99.96%)p 0.00(  0.04%)
                                            0.9998  0.0044  0.0001 -0.0169 -0.0122
                                           -0.0000
    26. (1.93822) BD ( 1) C  15 - C  16  
                ( 55.07%)   0.7421* C  15 s( 36.71%)p 1.72( 63.28%)d 0.00(  0.01%)
                                            0.0006  0.6050 -0.0315 -0.0078 -0.0004
                                           -0.6878  0.0661 -0.0123  0.0012 -0.3918
                                           -0.0386 -0.0140  0.0019  0.0004  0.0000
                                           -0.0001  0.0000 -0.0054 -0.0000  0.0000
                                           -0.0009  0.0061
                ( 44.93%)   0.6703* C  16 s( 32.97%)p 2.02( 66.55%)d 0.01(  0.48%)
                                           -0.0019  0.5713 -0.0456  0.0347  0.0008
                                            0.6776  0.0072  0.4540 -0.0162  0.0005
                                            0.0000  0.0351  0.0000  0.0000  0.0479
                                           -0.0354
    27. (1.98375) BD ( 1) C  15 - H  18  
                ( 59.96%)   0.7744* C  15 s( 28.13%)p 2.55( 71.83%)d 0.00(  0.04%)
                                           -0.0004  0.5291  0.0337  0.0109 -0.0004
                                           -0.0186  0.0155 -0.0031  0.0003  0.8467
                                            0.0277  0.0031  0.0010  0.0004  0.0000
                                           -0.0000  0.0000  0.0037 -0.0000  0.0000
                                           -0.0170 -0.0108
                ( 40.04%)   0.6327* H  18 s( 99.96%)p 0.00(  0.04%)
                                            0.9998  0.0006  0.0021  0.0037 -0.0206
                                           -0.0000
    28. (1.99914) CR ( 1) C   1           s(100.00%)p 0.00(  0.00%)
                                            1.0000 -0.0001 -0.0000 -0.0000  0.0000
                                            0.0001 -0.0000 -0.0000  0.0000 -0.0008
                                            0.0000  0.0000  0.0000  0.0000  0.0000
                                            0.0000  0.0000  0.0000 -0.0000 -0.0000
                                            0.0000 -0.0000
    29. (1.99911) CR ( 1) C   2           s(100.00%)p 0.00(  0.00%)
                                            1.0000  0.0003  0.0000  0.0000 -0.0000
                                           -0.0000  0.0000  0.0000 -0.0000 -0.0004
                                            0.0000 -0.0000  0.0000 -0.0000 -0.0000
                                           -0.0000  0.0000 -0.0000  0.0000 -0.0000
                                           -0.0000 -0.0000
    30. (1.99912) CR ( 1) C   3           s(100.00%)p 0.00(  0.00%)
                                            1.0000 -0.0002 -0.0000 -0.0000 -0.0000
                                           -0.0003 -0.0000  0.0000  0.0000 -0.0010
                                           -0.0000  0.0000 -0.0000 -0.0000 -0.0000
                                           -0.0000  0.0000  0.0000 -0.0000 -0.0000
                                            0.0000  0.0000
    31. (1.99806) CR ( 1) C   4           s(100.00%)p 0.00(  0.00%)
                                            1.0000  0.0001 -0.0000 -0.0000 -0.0000
                                           -0.0000  0.0000  0.0000 -0.0005 -0.0000
                                            0.0000 -0.0000  0.0000  0.0000  0.0000
                                           -0.0000 -0.0000  0.0000 -0.0000 -0.0000
                                           -0.0000
    32. (1.99863) CR ( 1) C   5           s(100.00%)p 0.00(  0.00%)
                                            1.0000  0.0002  0.0000 -0.0000  0.0000
                                           -0.0001 -0.0000  0.0000 -0.0000 -0.0000
                                            0.0000  0.0000 -0.0000 -0.0000  0.0000
                                           -0.0000  0.0000  0.0000 -0.0000  0.0000
                                            0.0000 -0.0000
    33. (1.99891) CR ( 1) C   6           s(100.00%)p 0.00(  0.00%)
                                            1.0000  0.0002 -0.0000  0.0000  0.0000
                                            0.0002  0.0000 -0.0000 -0.0000 -0.0004
                                           -0.0000 -0.0000 -0.0000  0.0000  0.0000
                                            0.0000  0.0000 -0.0000  0.0000 -0.0000
                                           -0.0000 -0.0000
    34. (2.00000) CR ( 1)Cl   8           s(100.00%)
                                            1.0000 -0.0000  0.0000 -0.0000 -0.0000
                                            0.0000  0.0000  0.0000 -0.0000  0.0000
                                            0.0000  0.0000  0.0000  0.0000 -0.0000
                                            0.0000 -0.0000  0.0000  0.0000  0.0000
                                            0.0000  0.0000 -0.0000 -0.0000 -0.0000
                                           -0.0000 -0.0000  0.0000  0.0000
    35. (1.99969) CR ( 2)Cl   8           s(100.00%)p 0.00(  0.00%)
                                           -0.0000  1.0000  0.0002 -0.0000 -0.0000
                                            0.0000  0.0000  0.0002 -0.0000  0.0000
                                            0.0000  0.0000  0.0000  0.0003 -0.0000
                                            0.0000 -0.0000  0.0000  0.0000  0.0000
                                            0.0000  0.0000 -0.0000 -0.0000 -0.0000
                                           -0.0000 -0.0000  0.0000  0.0000
    36. (1.99995) CR ( 3)Cl   8           s(  0.00%)p 1.00(100.00%)
                                            0.0000  0.0000 -0.0001  0.0000  0.0000
                                           -0.0000  1.0000 -0.0001  0.0000 -0.0000
                                           -0.0000 -0.0000 -0.0000 -0.0002  0.0000
                                           -0.0000  0.0000 -0.0000 -0.0000 -0.0000
                                           -0.0000 -0.0000  0.0000  0.0000  0.0000
                                            0.0000  0.0000 -0.0000 -0.0000
    37. (1.99994) CR ( 4)Cl   8           s(  0.00%)p 1.00(100.00%)
                                            0.0000  0.0000 -0.0001  0.0000  0.0000
                                           -0.0000 -0.0000 -0.0002  0.0000 -0.0000
                                           -0.0000 -0.0000  1.0000 -0.0001  0.0000
                                           -0.0000  0.0000 -0.0000 -0.0000 -0.0000
                                           -0.0000 -0.0000  0.0000  0.0000  0.0000
                                            0.0000  0.0000 -0.0000 -0.0000
    38. (1.99999) CR ( 5)Cl   8           s(  0.00%)p 1.00(100.00%)
                                            0.0000  0.0000  0.0000  0.0000  0.0000
                                           -0.0000 -0.0000 -0.0000  0.0000 -0.0000
                                           -0.0000 -0.0000 -0.0000 -0.0000  0.0000
                                           -0.0000  0.0000  0.0000  1.0000 -0.0000
                                           -0.0000  0.0000  0.0000  0.0000  0.0000
                                            0.0000  0.0000 -0.0000 -0.0000
    39. (1.99977) CR ( 1) O   9           s(100.00%)p 0.00(  0.00%)
                                            1.0000  0.0003 -0.0000  0.0000  0.0000
                                            0.0003 -0.0000  0.0000  0.0000 -0.0000
                                           -0.0000 -0.0000 -0.0000 -0.0000 -0.0000
                                           -0.0000  0.0000  0.0000  0.0000 -0.0000
                                           -0.0000  0.0000
    40. (1.99905) CR ( 1) C  11           s(100.00%)p 0.00(  0.00%)
                                            1.0000  0.0005  0.0000  0.0000  0.0000
                                            0.0001  0.0000  0.0000  0.0002  0.0000
                                            0.0000 -0.0000  0.0000  0.0000 -0.0000
                                            0.0000  0.0000 -0.0000 -0.0000
    41. (1.99918) CR ( 1) C  12           s(100.00%)p 0.00(  0.00%)
                                            1.0000  0.0000 -0.0000 -0.0000  0.0000
                                            0.0001 -0.0000 -0.0000 -0.0003 -0.0000
                                            0.0000  0.0000  0.0000 -0.0000 -0.0000
                                            0.0000  0.0000 -0.0000 -0.0000
    42. (1.99868) CR ( 1) C  13           s(100.00%)p 0.00(  0.00%)
                                            1.0000  0.0000  0.0000 -0.0000 -0.0000
                                           -0.0004 -0.0000 -0.0007 -0.0000  0.0000
                                           -0.0000  0.0000  0.0000  0.0000  0.0000
                                           -0.0000
    43. (1.99921) CR ( 1) C  14           s(100.00%)p 0.00(  0.00%)
                                            1.0000 -0.0000  0.0000 -0.0000  0.0000
                                            0.0002  0.0000 -0.0000 -0.0000  0.0004
                                           -0.0000 -0.0000  0.0000  0.0000  0.0000
                                            0.0000 -0.0000  0.0000 -0.0000  0.0000
                                            0.0000 -0.0000
    44. (1.99925) CR ( 1) C  15           s(100.00%)p 0.00(  0.00%)
                                            1.0000 -0.0001  0.0000  0.0000  0.0000
                                            0.0004 -0.0000  0.0000 -0.0000  0.0006
                                            0.0000  0.0000 -0.0000 -0.0000 -0.0000
                                            0.0000 -0.0000  0.0000 -0.0000  0.0000
                                           -0.0000 -0.0000
    45. (1.99875) CR ( 1) C  16           s(100.00%)p 0.00(  0.00%)d 0.00(  0.00%)
                                            1.0000 -0.0004 -0.0002  0.0001  0.0000
                                            0.0034  0.0001 -0.0004 -0.0000 -0.0000
                                            0.0000 -0.0000 -0.0000  0.0000  0.0001
                                           -0.0002
    46. (2.00000) CR ( 1)Cl  17           s(100.00%)
                                            1.0000 -0.0000  0.0000 -0.0000  0.0000
                                           -0.0000  0.0000 -0.0000 -0.0000  0.0000
                                            0.0000 -0.0000  0.0000 -0.0000 -0.0000
                                            0.0000  0.0000 -0.0000  0.0000 -0.0000
                                           -0.0000  0.0000  0.0000  0.0000  0.0000
                                           -0.0000 -0.0000 -0.0000 -0.0000  0.0000
    47. (1.99977) CR ( 2)Cl  17           s(100.00%)p 0.00(  0.00%)
                                           -0.0000  1.0000  0.0001 -0.0000  0.0000
                                           -0.0000  0.0000 -0.0000 -0.0003  0.0000
                                            0.0000 -0.0000  0.0000 -0.0000 -0.0002
                                            0.0000  0.0000 -0.0000  0.0000 -0.0000
                                           -0.0000  0.0000  0.0000  0.0000  0.0000
                                           -0.0000 -0.0000 -0.0000 -0.0000  0.0000
    48. (1.99996) CR ( 3)Cl  17           s(  0.00%)p 1.00(100.00%)
                                           -0.0000 -0.0000  0.0000 -0.0000  0.0000
                                           -0.0000  0.0000  1.0000 -0.0001  0.0000
                                            0.0000 -0.0000  0.0000 -0.0000 -0.0001
                                            0.0000  0.0000 -0.0000 -0.0000 -0.0000
                                           -0.0000  0.0000  0.0000  0.0000  0.0000
                                           -0.0000 -0.0000 -0.0000 -0.0000  0.0000
    49. (1.99997) CR ( 4)Cl  17           s(  0.00%)p 1.00(100.00%)
                                           -0.0000 -0.0000  0.0000 -0.0000  0.0000
                                           -0.0000  0.0000 -0.0000 -0.0001  0.0000
                                            0.0000  0.0000 -0.0000  1.0000 -0.0000
                                            0.0000  0.0000 -0.0000  0.0000 -0.0000
                                           -0.0000  0.0000 -0.0000 -0.0000  0.0000
                                           -0.0000 -0.0000 -0.0000 -0.0000  0.0000
    50. (2.00000) CR ( 5)Cl  17           s(  0.00%)p 1.00(100.00%)
                                           -0.0000 -0.0000 -0.0000 -0.0000  0.0000
                                           -0.0000  0.0000 -0.0000 -0.0000  0.0000
                                            0.0000 -0.0000  0.0000 -0.0000 -0.0000
                                            0.0000  0.0000 -0.0000 -0.0000  1.0000
                                            0.0000  0.0000  0.0000  0.0000 -0.0000
                                           -0.0000  0.0000  0.0000 -0.0000  0.0000
    51. (0.59648) LP*( 1) C   5           s(  0.46%)p99.99( 99.51%)d 0.07(  0.03%)
                                            0.0000  0.0564  0.0371  0.0024 -0.0037
                                           -0.2632  0.0017  0.0046  0.0028  0.9611
                                            0.0429  0.0040 -0.0105 -0.0052  0.0002
                                            0.0005  0.0001  0.0070  0.0008  0.0003
                                            0.0101  0.0133
    52. (1.99027) LP ( 1)Cl   8           s( 82.18%)p 0.22( 17.81%)d 0.00(  0.01%)
                                           -0.0000 -0.0003  0.9065 -0.0068 -0.0000
                                            0.0000  0.0002  0.2554 -0.0113 -0.0007
                                            0.0003  0.0005  0.0002  0.3356 -0.0090
                                           -0.0014 -0.0003  0.0005  0.0000 -0.0031
                                           -0.0001  0.0000 -0.0000  0.0000 -0.0087
                                            0.0000  0.0000  0.0013  0.0053
    53. (1.96515) LP ( 2)Cl   8           s(  0.11%)p99.99( 99.87%)d 0.23(  0.02%)
                                           -0.0000 -0.0000  0.0325  0.0040 -0.0002
                                            0.0000 -0.0000  0.7510  0.0070  0.0006
                                           -0.0012  0.0001  0.0000 -0.6592 -0.0074
                                            0.0023 -0.0007 -0.0003  0.0000 -0.0020
                                           -0.0000  0.0000  0.0000  0.0000  0.0002
                                            0.0000  0.0000 -0.0155  0.0016
    54. (1.94157) LP ( 3)Cl   8           s(  0.00%)p 1.00( 99.97%)d 0.00(  0.03%)
                                           -0.0000 -0.0000  0.0034 -0.0001  0.0000
                                           -0.0000  0.0000  0.0016 -0.0000 -0.0000
                                            0.0000  0.0000  0.0000 -0.0011 -0.0001
                                            0.0000  0.0000  0.0000  0.0000  0.9997
                                            0.0189 -0.0004 -0.0001 -0.0004  0.0000
                                           -0.0121 -0.0112 -0.0000 -0.0000
    55. (1.97750) LP ( 1) O   9           s( 57.37%)p 0.74( 42.61%)d 0.00(  0.02%)
                                           -0.0005  0.7573 -0.0149  0.0017  0.0000
                                            0.6515 -0.0060  0.0002  0.0062 -0.0401
                                           -0.0005 -0.0010 -0.0014 -0.0009 -0.0000
                                           -0.0000  0.0000  0.0018  0.0000 -0.0000
                                           -0.0113  0.0066
    56. (1.76580) LP ( 2) O   9           s(  0.70%)p99.99( 99.22%)d 0.12(  0.08%)
                                           -0.0000  0.0828 -0.0110 -0.0012 -0.0000
                                           -0.1569 -0.0028 -0.0015  0.0024 -0.9834
                                           -0.0106  0.0033  0.0020 -0.0167 -0.0001
                                           -0.0000  0.0000  0.0259  0.0005 -0.0001
                                            0.0117 -0.0003
    57. (1.59923) LP ( 3) O   9           s(  0.00%)p 1.00( 99.89%)d 0.00(  0.11%)
                                            0.0000  0.0038 -0.0001 -0.0000 -0.0000
                                           -0.0040  0.0000 -0.0001  0.0001 -0.0160
                                           -0.0000  0.0001  0.0000  0.9993  0.0055
                                            0.0009 -0.0037  0.0004 -0.0322  0.0066
                                            0.0003 -0.0001
    58. (1.57508) LP ( 1) C  16           s( 31.29%)p 2.18( 68.36%)d 0.01(  0.35%)
                                            0.0029  0.5581  0.0386 -0.0001 -0.0004
                                           -0.7272 -0.0467  0.3906  0.0007 -0.0020
                                           -0.0000  0.0364 -0.0002  0.0001 -0.0239
                                            0.0402
    59. (1.99344) LP ( 1)Cl  17           s( 80.94%)p 0.24( 19.05%)d 0.00(  0.01%)
                                           -0.0000 -0.0002  0.8996 -0.0151  0.0015
                                           -0.0003  0.0000 -0.0001 -0.4055  0.0115
                                            0.0031  0.0007 -0.0004 -0.0001 -0.1608
                                            0.0091 -0.0004  0.0000 -0.0002 -0.0000
                                           -0.0002  0.0000  0.0000  0.0000 -0.0000
                                           -0.0052 -0.0000 -0.0000 -0.0042  0.0035
    60. (1.97772) LP ( 2)Cl  17           s(  0.75%)p99.99( 99.23%)d 0.02(  0.02%)
                                           -0.0000 -0.0000  0.0863 -0.0056  0.0049
                                            0.0000 -0.0000 -0.0001  0.5270  0.0123
                                            0.0035 -0.0015  0.0002  0.0000 -0.8451
                                           -0.0144 -0.0034  0.0010 -0.0004 -0.0000
                                            0.0016  0.0000  0.0000  0.0000 -0.0000
                                           -0.0072  0.0000 -0.0000  0.0109 -0.0016
    61. (1.95288) LP ( 3)Cl  17           s(  0.00%)p 1.00( 99.99%)d 0.00(  0.01%)
                                           -0.0000 -0.0000  0.0003 -0.0000  0.0000
                                            0.0000  0.0000 -0.0000  0.0015  0.0000
                                            0.0000 -0.0000 -0.0000 -0.0000 -0.0009
                                           -0.0000  0.0000  0.0000 -0.0000  0.0000
                                           -0.9997 -0.0192 -0.0095 -0.0009  0.0003
                                            0.0000 -0.0111 -0.0048  0.0000 -0.0000
    62. (0.01542) RY*( 1) C   1           s( 11.68%)p 7.54( 88.08%)d 0.02(  0.24%)
                                            0.0000  0.0655  0.3331 -0.0243 -0.0310
                                            0.0425  0.9244 -0.0196 -0.0230 -0.0092
                                           -0.1507  0.0259 -0.0021 -0.0003 -0.0003
                                           -0.0001 -0.0001  0.0224 -0.0026  0.0003
                                            0.0430  0.0073
    63. (0.00836) RY*( 2) C   1           s(  5.25%)p11.09( 58.21%)d 6.96( 36.54%)
                                           -0.0000 -0.0169  0.2020 -0.1017  0.0323
                                            0.0081  0.0204 -0.0135 -0.0436  0.0281
                                            0.7468  0.1452  0.0073 -0.0001 -0.0017
                                            0.0001 -0.0003  0.5761 -0.0034 -0.0001
                                            0.1824  0.0144
    64. (0.00596) RY*( 3) C   1           s(  0.00%)p 1.00(  0.57%)d99.99( 99.42%)
                                           -0.0000 -0.0003  0.0051  0.0020  0.0005
                                            0.0001 -0.0043  0.0028 -0.0007 -0.0002
                                           -0.0007 -0.0022  0.0012 -0.0188 -0.0337
                                           -0.0346 -0.0549 -0.0040 -0.9901  0.1180
                                           -0.0056  0.0026
    65. (0.00279) RY*( 4) C   1           s( 60.40%)p 0.53( 31.75%)d 0.13(  7.85%)
                                           -0.0000 -0.0025  0.7663  0.1277  0.0211
                                            0.0406 -0.3341  0.2036 -0.1029 -0.0070
                                           -0.3583  0.1227  0.0932 -0.0002  0.0022
                                           -0.0002  0.0007  0.2316  0.0063 -0.0008
                                           -0.1274  0.0926
    66. (0.00225) RY*( 5) C   1           s( 12.34%)p 3.53( 43.62%)d 3.57( 44.04%)
                                           -0.0000 -0.0063  0.3188  0.1461  0.0193
                                            0.0203  0.0120  0.0610 -0.1006 -0.0085
                                            0.5000 -0.4131  0.0321 -0.0001  0.0028
                                            0.0002  0.0010 -0.5085  0.0071 -0.0006
                                           -0.4167  0.0904
    67. (0.00052) RY*( 6) C   1           s(  0.00%)p 1.00( 32.85%)d 2.04( 67.15%)
                                            0.0000  0.0001 -0.0017  0.0028 -0.0017
                                            0.0003  0.0007  0.0041  0.0000 -0.0002
                                           -0.0010 -0.0041 -0.0012  0.0125 -0.5177
                                            0.2266 -0.0946  0.0047  0.1115  0.8118
                                           -0.0061 -0.0014
    68. (0.00046) RY*( 7) C   1           s( 40.04%)p 0.54( 21.70%)d 0.96( 38.26%)
                                            0.0000  0.0079 -0.3341  0.5248 -0.1153
                                            0.0146  0.1415  0.3941 -0.0976 -0.0074
                                           -0.0409 -0.1487 -0.0899 -0.0002  0.0065
                                           -0.0020  0.0014  0.4415 -0.0002 -0.0066
                                           -0.4324  0.0264
    69. (0.00028) RY*( 8) C   1           s(  0.03%)p99.99( 67.09%)d99.99( 32.88%)
                                           -0.0000  0.0001 -0.0040  0.0138  0.0079
                                           -0.0004  0.0020  0.0058 -0.0097  0.0003
                                            0.0054  0.0214  0.0031 -0.0067  0.7398
                                           -0.3077  0.1679 -0.0107  0.0445  0.5714
                                            0.0112  0.0096
    70. (0.00027) RY*( 9) C   1           s( 25.26%)p 1.86( 46.91%)d 1.10( 27.84%)
                                           -0.0000  0.0044 -0.0822  0.4524  0.2028
                                           -0.0090  0.0436  0.1786 -0.2895  0.0090
                                            0.1302  0.5740  0.0630  0.0002 -0.0278
                                            0.0128 -0.0054 -0.3275 -0.0006 -0.0165
                                            0.2625  0.3192
    71. (0.00012) RY*(10) C   1           s( 16.74%)p 4.60( 76.97%)d 0.38(  6.29%)
                                            0.0000  0.0028 -0.0227  0.3858  0.1344
                                           -0.0098  0.0080 -0.5956 -0.0870  0.0021
                                           -0.0318 -0.0602  0.6345 -0.0001  0.0009
                                            0.0041  0.0002  0.1225 -0.0008  0.0005
                                           -0.0668 -0.2085
    72. (0.00007) RY*(11) C   1           s(  7.20%)p11.15( 80.28%)d 1.74( 12.52%)
    73. (0.00006) RY*(12) C   1           s(  3.01%)p26.16( 78.74%)d 6.06( 18.25%)
    74. (0.00005) RY*(13) C   1           s(  0.00%)p 1.00( 99.73%)d 0.00(  0.27%)
    75. (0.00003) RY*(14) C   1           s( 25.13%)p 0.92( 23.07%)d 2.06( 51.80%)
    76. (0.00000) RY*(15) C   1           s( 80.61%)p 0.10(  7.90%)d 0.14( 11.49%)
    77. (0.00001) RY*(16) C   1           s(  0.00%)p 1.00( 99.76%)d 0.00(  0.24%)
    78. (0.00001) RY*(17) C   1           s( 12.62%)p 3.39( 42.71%)d 3.54( 44.68%)
    79. (0.00415) RY*( 1) C   2           s(  3.04%)p30.18( 91.85%)d 1.68(  5.11%)
                                           -0.0000 -0.0161  0.1395 -0.1031  0.0079
                                           -0.0087 -0.3842 -0.0533  0.0182 -0.0170
                                            0.8745 -0.0498  0.0138  0.0003 -0.0040
                                            0.0004 -0.0003  0.1439 -0.0020 -0.0003
                                            0.1707  0.0347
    80. (0.00288) RY*( 2) C   2           s(  7.38%)p12.48( 92.07%)d 0.08(  0.56%)
                                            0.0000  0.0153  0.2568 -0.0860 -0.0129
                                           -0.0486 -0.8468  0.0373  0.0918  0.0018
                                           -0.4072  0.1486 -0.0596  0.0004 -0.0071
                                            0.0003 -0.0007 -0.0584 -0.0028 -0.0006
                                            0.0251 -0.0390
    81. (0.00214) RY*( 3) C   2           s(  0.03%)p99.99( 95.98%)d99.99(  4.00%)
                                            0.0000  0.0002  0.0165 -0.0007  0.0001
                                           -0.0007 -0.0034  0.0007  0.0005  0.0002
                                            0.0003  0.0025 -0.0016 -0.0260  0.9727
                                           -0.0763  0.0846  0.0014  0.1962  0.0384
                                            0.0021 -0.0007
    82. (0.00119) RY*( 4) C   2           s( 79.89%)p 0.22( 17.95%)d 0.03(  2.16%)
                                            0.0000  0.0062  0.8936 -0.0089  0.0117
                                           -0.0146  0.2784 -0.2603 -0.1249  0.0196
                                           -0.0350  0.0849 -0.0975  0.0001 -0.0138
                                            0.0008 -0.0011  0.1249 -0.0020 -0.0001
                                           -0.0596 -0.0494
    83. (0.00045) RY*( 5) C   2           s( 44.51%)p 1.12( 50.04%)d 0.12(  5.45%)
                                           -0.0000 -0.0018  0.2595  0.6140  0.0284
                                            0.0020  0.0311  0.5959  0.3008  0.0044
                                            0.0140 -0.1842  0.1401  0.0000 -0.0057
                                            0.0013 -0.0016  0.0119  0.0081  0.0029
                                            0.2326  0.0141
    84. (0.00032) RY*( 6) C   2           s(  0.01%)p99.99( 10.62%)d99.99( 89.37%)
                                           -0.0000 -0.0000  0.0018  0.0107  0.0005
                                           -0.0000  0.0010  0.0020  0.0024  0.0000
                                           -0.0000 -0.0016  0.0008 -0.0006  0.1673
                                           -0.2721  0.0649  0.0003 -0.9260 -0.1901
                                           -0.0002  0.0013
    85. (0.00024) RY*( 7) C   2           s( 41.01%)p 1.13( 46.33%)d 0.31( 12.66%)
                                            0.0000 -0.0055 -0.1526  0.6131 -0.1041
                                           -0.0149 -0.1540 -0.5715  0.1085 -0.0045
                                           -0.0227 -0.2473 -0.1982  0.0000  0.0024
                                            0.0041  0.0001  0.2662  0.0051 -0.0006
                                           -0.1697 -0.1642
    86. (0.00016) RY*( 8) C   2           s( 19.12%)p 4.21( 80.45%)d 0.02(  0.44%)
                                           -0.0000  0.0026 -0.0936  0.3957  0.1605
                                            0.0032 -0.0730  0.1670 -0.6856  0.0008
                                            0.0781  0.5185 -0.1621 -0.0000 -0.0003
                                            0.0005  0.0015  0.0372  0.0015  0.0016
                                            0.0136 -0.0530
    87. (0.00010) RY*( 9) C   2           s(  4.60%)p15.64( 71.88%)d 5.12( 23.52%)
    88. (0.00009) RY*(10) C   2           s(  0.00%)p 1.00( 20.21%)d 3.95( 79.79%)
    89. (0.00005) RY*(11) C   2           s(  2.85%)p 5.12( 14.60%)d28.95( 82.55%)
    90. (0.00005) RY*(12) C   2           s(  4.16%)p 5.97( 24.81%)d17.08( 71.03%)
    91. (0.00003) RY*(13) C   2           s(  5.09%)p13.97( 71.06%)d 4.69( 23.85%)
    92. (0.00000) RY*(14) C   2           s(  0.00%)p 1.00( 73.75%)d 0.36( 26.25%)
    93. (0.00000) RY*(15) C   2           s(  0.00%)p 1.00( 99.47%)d 0.01(  0.53%)
    94. (0.00000) RY*(16) C   2           s( 87.55%)p 0.13( 11.50%)d 0.01(  0.95%)
    95. (0.00001) RY*(17) C   2           s(  0.80%)p34.27( 27.56%)d89.10( 71.64%)
    96. (0.00379) RY*( 1) C   3           s(  0.41%)p99.99( 92.52%)d17.19(  7.07%)
                                            0.0000 -0.0227  0.0525 -0.0287  0.0038
                                           -0.0253  0.4998  0.0218  0.0302 -0.0142
                                            0.8020 -0.1627  0.0586  0.0004  0.0011
                                            0.0028  0.0002 -0.2615  0.0049 -0.0047
                                           -0.0318  0.0349
    97. (0.00223) RY*( 2) C   3           s(  0.87%)p99.99( 97.86%)d 1.45(  1.27%)
                                           -0.0000 -0.0096  0.0851 -0.0198  0.0319
                                           -0.0247 -0.8109 -0.1078  0.1574  0.0253
                                            0.5282  0.0186 -0.0631  0.0002  0.0041
                                            0.0036  0.0004  0.0875  0.0059 -0.0072
                                           -0.0604  0.0360
    98. (0.00186) RY*( 3) C   3           s(  0.02%)p99.99( 30.31%)d99.99( 69.67%)
                                           -0.0000 -0.0003  0.0137  0.0027 -0.0006
                                           -0.0007 -0.0035 -0.0046  0.0011 -0.0000
                                            0.0103 -0.0028 -0.0016 -0.0120 -0.4578
                                           -0.3025 -0.0419  0.0028 -0.5076  0.6626
                                           -0.0059 -0.0000
    99. (0.00118) RY*( 4) C   3           s( 33.26%)p 1.91( 63.43%)d 0.10(  3.31%)
                                           -0.0000  0.0065  0.5716 -0.0666 -0.0375
                                           -0.0066 -0.0119  0.7551 -0.0771 -0.0030
                                            0.0197  0.2320 -0.0615  0.0000  0.0033
                                            0.0011 -0.0000  0.0753  0.0021 -0.0031
                                           -0.1654 -0.0027
   100. (0.00051) RY*( 5) C   3           s( 45.11%)p 0.95( 42.97%)d 0.26( 11.92%)
                                            0.0000 -0.0119  0.6456  0.1838 -0.0178
                                           -0.0099  0.1234 -0.4136  0.1742 -0.0134
                                           -0.1099 -0.4147 -0.1677 -0.0000  0.0249
                                           -0.0034  0.0020  0.2357 -0.0071 -0.0099
                                           -0.2400 -0.0768
   101. (0.00037) RY*( 6) C   3           s( 15.40%)p 4.98( 76.63%)d 0.52(  7.96%)
                                           -0.0000  0.0076  0.3007 -0.2456  0.0564
                                           -0.0158  0.0995 -0.4528 -0.2854 -0.0002
                                            0.0599  0.6088  0.3089 -0.0000  0.0022
                                            0.0020 -0.0008  0.1188  0.0015 -0.0021
                                           -0.0188  0.2553
   102. (0.00038) RY*( 7) C   3           s(  0.02%)p99.99( 69.66%)d99.99( 30.32%)
                                            0.0000 -0.0003  0.0147  0.0044  0.0010
                                           -0.0001  0.0032 -0.0088  0.0041 -0.0004
                                           -0.0046 -0.0093 -0.0029 -0.0003 -0.7848
                                            0.2547 -0.1249  0.0100  0.5503 -0.0127
                                           -0.0082 -0.0031
   103. (0.00025) RY*( 8) C   3           s(  0.00%)p 1.00( 85.02%)d 0.18( 14.98%)
                                            0.0000  0.0001 -0.0010  0.0023  0.0004
                                            0.0000 -0.0004  0.0003 -0.0014  0.0000
                                            0.0004  0.0010  0.0022  0.0129 -0.0250
                                           -0.9074 -0.1615 -0.0003  0.3435 -0.1783
                                           -0.0009  0.0007
   104. (0.00021) RY*( 9) C   3           s( 13.74%)p 2.78( 38.27%)d 3.49( 47.99%)
                                           -0.0000  0.0073  0.2465 -0.2025 -0.1888
                                           -0.0151  0.0102 -0.0849  0.4772  0.0016
                                           -0.1068  0.1765 -0.3239  0.0000 -0.0030
                                           -0.0014 -0.0019 -0.4153  0.0031  0.0018
                                            0.5301  0.1626
   105. (0.00014) RY*(10) C   3           s( 17.99%)p 1.68( 30.19%)d 2.88( 51.81%)
                                            0.0000  0.0035  0.2046  0.3108 -0.2036
                                           -0.0100 -0.2298 -0.0772 -0.4174 -0.0085
                                           -0.1106 -0.1066  0.2125  0.0000 -0.0020
                                            0.0027  0.0002 -0.7128  0.0014 -0.0018
                                           -0.0776 -0.0629
   106. (0.00008) RY*(11) C   3           s( 24.78%)p 1.64( 40.75%)d 1.39( 34.47%)
   107. (0.00006) RY*(12) C   3           s( 36.26%)p 1.08( 39.01%)d 0.68( 24.73%)
   108. (0.00003) RY*(13) C   3           s(  6.54%)p 2.60( 17.01%)d11.69( 76.45%)
   109. (0.00002) RY*(14) C   3           s(  0.00%)p 1.00( 16.15%)d 5.19( 83.85%)
   110. (0.00001) RY*(15) C   3           s(  0.00%)p 1.00( 98.90%)d 0.01(  1.09%)
   111. (0.00001) RY*(16) C   3           s( 81.37%)p 0.07(  5.44%)d 0.16( 13.19%)
   112. (0.00002) RY*(17) C   3           s( 24.25%)p 2.31( 56.01%)d 0.81( 19.74%)
   113. (0.00686) RY*( 1) C   4           s(  1.21%)p79.04( 95.28%)d 2.91(  3.51%)
                                            0.0000  0.0027  0.1092 -0.0109 -0.0297
                                           -0.8363  0.1482  0.0348  0.0002  0.4780
                                           -0.0253 -0.0140 -0.0001  0.0016 -0.0001
                                           -0.0000 -0.0677  0.0006  0.0001 -0.1734
                                            0.0211
   114. (0.00519) RY*( 2) C   4           s(  0.36%)p99.99( 96.74%)d 8.18(  2.91%)
                                            0.0000 -0.0413  0.0043  0.0428  0.0100
                                           -0.5083 -0.0695 -0.0297 -0.0032 -0.8369
                                            0.0518  0.0085  0.0000  0.0059 -0.0003
                                            0.0001 -0.1195  0.0028  0.0005  0.1187
                                            0.0263
   115. (0.00370) RY*( 3) C   4           s(  0.03%)p99.99( 74.32%)d99.99( 25.65%)
                                            0.0000 -0.0004  0.0168  0.0007 -0.0005
                                           -0.0049 -0.0032 -0.0005 -0.0008 -0.0054
                                           -0.0015  0.0040 -0.0141 -0.8601  0.0562
                                           -0.0056  0.0089 -0.4826 -0.1536  0.0030
                                           -0.0016
   116. (0.00253) RY*( 4) C   4           s( 73.56%)p 0.11(  8.32%)d 0.25( 18.12%)
                                            0.0000 -0.0082  0.8576  0.0048 -0.0243
                                            0.0038 -0.1525 -0.0129 -0.0287 -0.0198
                                           -0.1135  0.2119  0.0007  0.0123 -0.0039
                                           -0.0003  0.3728  0.0152  0.0126  0.1804
                                           -0.0963
   117. (0.00128) RY*( 5) C   4           s(  0.01%)p99.99( 22.22%)d99.99( 77.76%)
                                            0.0000  0.0000  0.0119 -0.0008 -0.0002
                                            0.0010 -0.0031  0.0006 -0.0002  0.0015
                                           -0.0020  0.0037 -0.0124  0.3953  0.2545
                                            0.0317 -0.0013 -0.4293 -0.7703  0.0067
                                            0.0001
   118. (0.00079) RY*( 6) C   4           s(  0.62%)p16.34( 10.11%)d99.99( 89.27%)
                                            0.0000 -0.0161  0.0007  0.0770 -0.0191
                                            0.0482  0.1822 -0.0911 -0.0016 -0.2176
                                           -0.0415  0.0882 -0.0000  0.0044  0.0015
                                            0.0005  0.3800 -0.0023 -0.0048 -0.8584
                                           -0.1075
   119. (0.00036) RY*( 7) C   4           s(  0.00%)p 1.00( 16.55%)d 5.04( 83.45%)
                                           -0.0000  0.0001  0.0013 -0.0003 -0.0000
                                           -0.0000 -0.0047  0.0010  0.0001  0.0003
                                            0.0048 -0.0021  0.0150 -0.3078  0.1134
                                           -0.2401 -0.0014  0.7362 -0.5409 -0.0027
                                           -0.0003
   120. (0.00024) RY*( 8) C   4           s(  2.77%)p32.81( 91.02%)d 2.24(  6.20%)
                                           -0.0000  0.0120  0.1242  0.1103  0.0090
                                            0.1022  0.8952 -0.0025  0.0075 -0.0939
                                           -0.2521  0.1607  0.0001 -0.0028 -0.0009
                                           -0.0016 -0.1665  0.0044 -0.0028  0.1779
                                            0.0514
   121. (0.00019) RY*( 9) C   4           s( 21.60%)p 1.33( 28.63%)d 2.30( 49.77%)
                                           -0.0000  0.0261  0.4638 -0.0156  0.0062
                                            0.1601  0.0225  0.1221  0.0111 -0.0341
                                            0.4403 -0.2237 -0.0001 -0.0004 -0.0025
                                            0.0012 -0.5703 -0.0029  0.0040 -0.3218
                                            0.2624
   122. (0.00008) RY*(10) C   4           s(  0.93%)p72.15( 67.01%)d34.52( 32.06%)
   123. (0.00005) RY*(11) C   4           s(  2.33%)p40.41( 94.35%)d 1.42(  3.32%)
   124. (0.00003) RY*(12) C   4           s(  0.00%)p 1.00( 90.91%)d 0.10(  9.09%)
   125. (0.00002) RY*(13) C   4           s(  5.94%)p15.19( 90.24%)d 0.64(  3.82%)
   126. (0.00003) RY*(14) C   4           s(  4.40%)p 2.61( 11.50%)d19.10( 84.09%)
   127. (0.00001) RY*(15) C   4           s(  0.00%)p 1.00( 96.05%)d 0.04(  3.95%)
   128. (0.00001) RY*(16) C   4           s( 86.52%)p 0.08(  6.78%)d 0.08(  6.70%)
   129. (0.00862) RY*( 1) C   5           s(  7.84%)p11.35( 89.01%)d 0.40(  3.14%)
                                           -0.0000  0.0131  0.2755  0.0487 -0.0006
                                            0.0413  0.3226 -0.0037 -0.0253 -0.0368
                                            0.8823 -0.0615  0.0068 -0.0004  0.0009
                                            0.0046  0.0003 -0.1100  0.0058  0.0015
                                           -0.1244 -0.0619
   130. (0.00493) RY*( 2) C   5           s( 18.92%)p 4.07( 76.98%)d 0.22(  4.10%)
                                            0.0000  0.0152  0.4272  0.0794  0.0124
                                            0.0141  0.7688  0.0075  0.1535 -0.0002
                                           -0.3914  0.0364  0.0198  0.0002 -0.0005
                                           -0.0032 -0.0003 -0.0656 -0.0028 -0.0008
                                            0.1832  0.0554
   131. (0.00239) RY*( 3) C   5           s(  0.01%)p 1.00( 35.60%)d 1.81( 64.39%)
                                           -0.0000  0.0000  0.0069  0.0052  0.0008
                                            0.0001 -0.0052 -0.0044 -0.0010  0.0007
                                            0.0071  0.0039  0.0027  0.0289 -0.1765
                                           -0.5681 -0.0340 -0.0021 -0.7544 -0.2736
                                           -0.0052 -0.0011
   132. (0.00193) RY*( 4) C   5           s( 73.55%)p 0.34( 24.77%)d 0.02(  1.68%)
                                           -0.0000 -0.0065  0.8448 -0.1376  0.0536
                                            0.0298 -0.4621 -0.0695 -0.0825 -0.0165
                                           -0.0952  0.0090  0.1102 -0.0002  0.0017
                                            0.0040  0.0002  0.0758  0.0064  0.0019
                                           -0.1018  0.0251
   133. (0.00113) RY*( 5) C   5           s(  0.04%)p99.99( 62.03%)d99.99( 37.93%)
                                           -0.0000 -0.0002  0.0001  0.0211  0.0005
                                           -0.0001 -0.0032 -0.0024  0.0044 -0.0001
                                            0.0003  0.0079  0.0044 -0.0033 -0.2165
                                           -0.7543 -0.0652  0.0028  0.6156  0.0172
                                           -0.0031 -0.0048
   134. (0.00086) RY*( 6) C   5           s( 60.27%)p 0.45( 27.39%)d 0.20( 12.34%)
                                           -0.0000 -0.0068  0.0217  0.7751  0.0366
                                           -0.0060 -0.0957 -0.0256  0.2725  0.0030
                                           -0.0237  0.3466  0.2618 -0.0000  0.0086
                                            0.0217  0.0014  0.0985 -0.0092  0.0030
                                           -0.2612 -0.2130
   135. (0.00059) RY*( 7) C   5           s(  4.28%)p20.36( 87.20%)d 1.99(  8.52%)
                                           -0.0000 -0.0037  0.0838  0.1878 -0.0229
                                            0.0054 -0.1650  0.7426  0.3610 -0.0123
                                            0.0582 -0.3954 -0.0557 -0.0000 -0.0038
                                           -0.0014  0.0001  0.0283 -0.0025 -0.0026
                                            0.2762  0.0902
   136. (0.00050) RY*( 8) C   5           s(  0.00%)p 1.00( 95.88%)d 0.04(  4.12%)
                                            0.0000  0.0001  0.0002  0.0019  0.0002
                                            0.0000  0.0008 -0.0025 -0.0017  0.0001
                                           -0.0012  0.0014  0.0007 -0.0173 -0.9290
                                            0.3032  0.0602  0.0016  0.0564 -0.1949
                                           -0.0022  0.0001
   137. (0.00031) RY*( 9) C   5           s( 17.02%)p 2.06( 35.05%)d 2.82( 47.93%)
                                            0.0000 -0.0064  0.0459  0.4004 -0.0881
                                           -0.0115 -0.1603 -0.4834 -0.1178 -0.0121
                                            0.0755 -0.2603 -0.0589  0.0001  0.0001
                                            0.0040  0.0007 -0.1619 -0.0026  0.0045
                                            0.6727  0.0229
   138. (0.00020) RY*(10) C   5           s(  5.18%)p 8.66( 44.87%)d 9.64( 49.95%)
                                           -0.0000  0.0054 -0.0289  0.1862  0.1276
                                            0.0148  0.1656  0.0127 -0.4509  0.0067
                                           -0.0317 -0.4277  0.1834 -0.0001  0.0035
                                           -0.0005  0.0010  0.6992 -0.0007 -0.0065
                                           -0.1003  0.0225
   139. (0.00013) RY*(11) C   5           s(  0.00%)p 1.00(  6.79%)d13.72( 93.21%)
                                           -0.0000  0.0001  0.0005  0.0018  0.0004
                                            0.0003  0.0014  0.0031 -0.0045  0.0001
                                           -0.0007 -0.0031 -0.0037  0.0215 -0.2413
                                           -0.0837 -0.0465  0.0039 -0.2186  0.9403
                                           -0.0064  0.0040
   140. (0.00013) RY*(12) C   5           s(  1.84%)p28.87( 53.03%)d24.58( 45.14%)
                                            0.0000  0.0027 -0.0093  0.1150  0.0711
                                           -0.0040  0.0170  0.2935 -0.5481  0.0192
                                           -0.1428 -0.1459  0.3184 -0.0000 -0.0000
                                            0.0003  0.0003 -0.5877  0.0011  0.0003
                                           -0.0826 -0.3148
   141. (0.00008) RY*(13) C   5           s( 16.16%)p 2.40( 38.73%)d 2.79( 45.11%)
   142. (0.00001) RY*(14) C   5           s( 93.31%)p 0.03(  3.24%)d 0.04(  3.45%)
   143. (0.00000) RY*(15) C   5           s(  0.00%)p 1.00( 99.77%)d 0.00(  0.22%)
   144. (0.00001) RY*(16) C   5           s(  0.14%)p99.99( 70.39%)d99.99( 29.47%)
   145. (0.00001) RY*(17) C   5           s(  1.26%)p39.56( 49.66%)d39.09( 49.08%)
   146. (0.01736) RY*( 1) C   6           s(  0.87%)p99.99( 97.59%)d 1.76(  1.54%)
                                            0.0000  0.0165  0.0707  0.0575 -0.0124
                                           -0.0120 -0.5423 -0.0824  0.0098 -0.0048
                                           -0.8189  0.0499 -0.0392 -0.0002  0.0011
                                           -0.0004  0.0002 -0.1160  0.0005  0.0002
                                           -0.0422  0.0128
   147. (0.00432) RY*( 2) C   6           s(  6.99%)p12.63( 88.24%)d 0.68(  4.77%)
                                           -0.0000 -0.0237  0.2541  0.0687  0.0062
                                           -0.0079  0.7924 -0.0858 -0.0520 -0.0007
                                           -0.4925 -0.0085  0.0415 -0.0001  0.0021
                                            0.0000 -0.0000  0.0748  0.0003 -0.0004
                                           -0.1997  0.0476
   148. (0.00354) RY*( 3) C   6           s(  0.01%)p99.99( 99.20%)d58.90(  0.79%)
                                            0.0000  0.0001  0.0116 -0.0008  0.0002
                                            0.0003 -0.0023  0.0004  0.0012 -0.0001
                                            0.0036 -0.0001  0.0009 -0.0151  0.9777
                                            0.1859 -0.0343 -0.0021  0.0556 -0.0691
                                            0.0059  0.0004
   149. (0.00194) RY*( 4) C   6           s( 68.99%)p 0.32( 22.11%)d 0.13(  8.89%)
                                            0.0000  0.0030  0.8286 -0.0427  0.0382
                                            0.0156 -0.0788  0.2925  0.1004 -0.0079
                                            0.1100  0.3223  0.0443  0.0000 -0.0063
                                           -0.0313  0.0050 -0.0996 -0.0027  0.0007
                                            0.2756  0.0555
   150. (0.00161) RY*( 5) C   6           s(  0.06%)p99.99( 97.46%)d41.62(  2.48%)
                                            0.0000  0.0001  0.0243 -0.0020  0.0014
                                            0.0004 -0.0024  0.0101  0.0027 -0.0002
                                            0.0026  0.0108  0.0011 -0.0038 -0.1885
                                            0.9572 -0.1505 -0.0030  0.1280  0.0915
                                            0.0067  0.0019
   151. (0.00066) RY*( 6) C   6           s( 19.60%)p 3.98( 78.06%)d 0.12(  2.33%)
                                           -0.0000  0.0034  0.4227  0.1201 -0.0540
                                            0.0099 -0.1082 -0.5113  0.0033  0.0109
                                            0.1707 -0.5533 -0.4147 -0.0000 -0.0043
                                           -0.0001  0.0011 -0.0594  0.0028  0.0065
                                           -0.1240  0.0662
   152. (0.00056) RY*( 7) C   6           s(  0.00%)p 1.00(  1.68%)d58.36( 98.31%)
                                           -0.0000  0.0000  0.0049  0.0004 -0.0004
                                            0.0001 -0.0017 -0.0002  0.0004  0.0000
                                            0.0013 -0.0031 -0.0035 -0.0070 -0.0834
                                            0.0759 -0.0636  0.0002 -0.0589 -0.9898
                                           -0.0022  0.0030
   153. (0.00038) RY*( 8) C   6           s(  3.24%)p22.75( 73.65%)d 7.14( 23.12%)
                                           -0.0000 -0.0075 -0.0435  0.1629 -0.0625
                                            0.0007  0.0840  0.3829 -0.6600  0.0090
                                           -0.0553 -0.1734 -0.3375 -0.0013 -0.0019
                                           -0.0060  0.0071 -0.3412  0.0529 -0.0042
                                            0.2280 -0.2449
   154. (0.00035) RY*( 9) C   6           s(  0.02%)p99.99(  3.40%)d99.99( 96.59%)
                                           -0.0000 -0.0004  0.0000  0.0119 -0.0037
                                            0.0001  0.0039  0.0185 -0.0358  0.0006
                                           -0.0018 -0.0062 -0.0208  0.0241  0.0355
                                            0.1102 -0.1336 -0.0204 -0.9798  0.0722
                                            0.0093 -0.0133
   155. (0.00017) RY*(10) C   6           s( 28.91%)p 0.91( 26.18%)d 1.55( 44.91%)
                                           -0.0000 -0.0060 -0.0839  0.5243  0.0845
                                           -0.0001  0.1015 -0.2416  0.2376  0.0111
                                            0.0449 -0.0083  0.3666 -0.0001 -0.0022
                                            0.0008 -0.0006 -0.6228  0.0014 -0.0020
                                            0.2405 -0.0582
   156. (0.00015) RY*(11) C   6           s( 35.71%)p 0.37( 13.04%)d 1.44( 51.25%)
                                            0.0000 -0.0009  0.1422  0.5591 -0.1560
                                           -0.0035 -0.1498  0.2632 -0.0067 -0.0042
                                            0.1185  0.0259  0.1546 -0.0000  0.0020
                                           -0.0006  0.0004  0.1985  0.0029  0.0007
                                           -0.6029 -0.3310
   157. (0.00009) RY*(12) C   6           s( 32.41%)p 1.21( 39.17%)d 0.88( 28.42%)
   158. (0.00006) RY*(13) C   6           s(  3.31%)p17.94( 59.29%)d11.31( 37.40%)
   159. (0.00005) RY*(14) C   6           s( 12.85%)p 4.71( 60.51%)d 2.07( 26.64%)
   160. (0.00003) RY*(15) C   6           s(  3.71%)p 7.80( 28.97%)d18.13( 67.32%)
   161. (0.00001) RY*(16) C   6           s( 83.42%)p 0.16( 13.07%)d 0.04(  3.51%)
   162. (0.00000) RY*(17) C   6           s(  0.00%)p 1.00( 98.46%)d 0.02(  1.54%)
   163. (0.00095) RY*( 1) H   7           s( 95.45%)p 0.05(  4.55%)
                                            0.0014  0.9769  0.0128  0.0373 -0.2099
                                           -0.0016
   164. (0.00041) RY*( 2) H   7           s( 96.72%)p 0.03(  3.28%)
                                           -0.0025 -0.0313  0.9830  0.1724 -0.0552
                                           -0.0005
   165. (0.00014) RY*( 3) H   7           s(  3.81%)p25.25( 96.19%)
                                           -0.0182  0.1938  0.0150  0.2528  0.9476
                                            0.0000
   166. (0.00013) RY*( 4) H   7           s(  0.00%)p 1.00(100.00%)
                                           -0.0001  0.0012 -0.0003  0.0043 -0.0014
                                            1.0000
   167. (0.00009) RY*( 5) H   7           s(  4.06%)p23.66( 95.94%)
   168. (0.00541) RY*( 1)Cl   8           s(  0.00%)p 1.00( 55.72%)d 0.79( 44.28%)
                                            0.0000 -0.0000 -0.0001  0.0040 -0.0001
                                            0.0000 -0.0000  0.0003  0.0007 -0.0006
                                           -0.0004 -0.0002 -0.0000  0.0004  0.0079
                                           -0.0009 -0.0008 -0.0001  0.0000  0.0030
                                           -0.7412 -0.0774 -0.0408 -0.0057  0.0022
                                           -0.4701 -0.4710 -0.0021 -0.0018
   169. (0.00286) RY*( 2)Cl   8           s(  0.75%)p95.22( 71.48%)d37.00( 27.77%)
                                           -0.0000  0.0000 -0.0069  0.0863  0.0038
                                            0.0005  0.0000  0.0147 -0.5057  0.0025
                                            0.0114 -0.0064  0.0000  0.0162  0.6739
                                            0.0513 -0.0392  0.0003 -0.0000  0.0000
                                            0.0050  0.0006  0.0001  0.0001  0.1399
                                            0.0032  0.0030 -0.5078 -0.0160
   170. (0.00084) RY*( 3)Cl   8           s(  9.75%)p 7.14( 69.59%)d 2.12( 20.66%)
                                           -0.0000  0.0000 -0.0167  0.3117 -0.0039
                                            0.0019  0.0000  0.0527  0.5862  0.1006
                                           -0.0191 -0.0175  0.0000  0.0550  0.5140
                                           -0.2666 -0.0028 -0.0177 -0.0000  0.0002
                                            0.0032  0.0029 -0.0004  0.0001  0.3156
                                            0.0045  0.0039  0.2229 -0.2393
   171. (0.00031) RY*( 4)Cl   8           s(  0.39%)p99.99( 62.76%)d93.51( 36.85%)
                                           -0.0000  0.0000  0.0015  0.0626 -0.0037
                                            0.0020  0.0000 -0.0024  0.3557 -0.6547
                                            0.0413 -0.0106  0.0000  0.0071  0.0950
                                            0.2474 -0.0030 -0.0148 -0.0000  0.0001
                                           -0.0008  0.0040 -0.0006 -0.0000 -0.4468
                                            0.0015  0.0024 -0.3088 -0.2710
   172. (0.00016) RY*( 5)Cl   8           s(  0.01%)p99.99( 81.81%)d99.99( 18.18%)
                                            0.0000 -0.0000  0.0001  0.0102 -0.0012
                                            0.0001 -0.0000 -0.0003 -0.0074  0.0027
                                           -0.0053  0.0001 -0.0000 -0.0005 -0.0017
                                           -0.0010 -0.0065  0.0004  0.0000  0.0138
                                           -0.4049  0.8065 -0.0570 -0.0071 -0.0058
                                            0.0944  0.4157  0.0055  0.0047
   173. (0.00014) RY*( 6)Cl   8           s( 14.85%)p 2.47( 36.69%)d 3.26( 48.46%)
                                            0.0000 -0.0000  0.0098  0.3761 -0.0832
                                            0.0030 -0.0000 -0.0183 -0.2604  0.0412
                                           -0.2340 -0.0105 -0.0000 -0.0298  0.1266
                                           -0.3800 -0.2841 -0.0080  0.0000 -0.0002
                                            0.0067 -0.0112 -0.0000  0.0002 -0.6311
                                           -0.0002 -0.0067  0.2931  0.0183
   174. (0.00007) RY*( 7)Cl   8           s( 31.01%)p 1.63( 50.46%)d 0.60( 18.53%)
   175. (0.00004) RY*( 8)Cl   8           s(  5.95%)p11.88( 70.70%)d 3.92( 23.35%)
   176. (0.00003) RY*( 9)Cl   8           s(  0.00%)p 1.00( 39.88%)d 1.51( 60.12%)
   177. (0.00001) RY*(10)Cl   8           s( 12.49%)p 6.98( 87.17%)d 0.03(  0.34%)
   178. (0.00001) RY*(11)Cl   8           s(  0.00%)p 1.00( 23.15%)d 3.32( 76.85%)
   179. (0.00001) RY*(12)Cl   8           s( 22.07%)p 3.51( 77.56%)d 0.02(  0.37%)
   180. (0.00000) RY*(13)Cl   8           s(100.00%)p 0.00(  0.00%)d 0.00(  0.00%)
   181. (0.00000) RY*(14)Cl   8           s(  0.00%)p 1.00( 99.86%)d 0.00(  0.14%)
   182. (0.00000) RY*(15)Cl   8           s(  0.00%)p 1.00( 99.60%)d 0.00(  0.40%)
   183. (0.00000) RY*(16)Cl   8           s(  0.00%)p 1.00( 99.91%)d 0.00(  0.09%)
   184. (0.00000) RY*(17)Cl   8           s( 99.35%)p 0.00(  0.36%)d 0.00(  0.29%)
   185. (0.00000) RY*(18)Cl   8           s(  0.03%)p99.99( 99.72%)d 8.46(  0.25%)
   186. (0.00001) RY*(19)Cl   8           s(  0.01%)p99.99( 50.96%)d99.99( 49.03%)
   187. (0.00001) RY*(20)Cl   8           s(  3.31%)p 7.04( 23.27%)d22.21( 73.43%)
   188. (0.00428) RY*( 1) O   9           s(  4.15%)p22.67( 94.17%)d 0.40(  1.68%)
                                            0.0000 -0.0002  0.1962  0.0550 -0.0011
                                            0.0067  0.1494 -0.0019  0.0036 -0.0102
                                            0.9578  0.0361  0.0133 -0.0002  0.0165
                                           -0.0014  0.0008  0.1168  0.0017 -0.0003
                                            0.0557  0.0053
   189. (0.00306) RY*( 2) O   9           s(  0.00%)p 1.00( 98.90%)d 0.01(  1.10%)
                                            0.0000  0.0000  0.0032  0.0011  0.0000
                                            0.0001  0.0033  0.0010 -0.0007 -0.0001
                                            0.0158  0.0006  0.0002  0.0018 -0.9920
                                            0.0519 -0.0449  0.0025 -0.1035  0.0152
                                            0.0008  0.0003
   190. (0.00076) RY*( 3) O   9           s( 74.79%)p 0.33( 24.96%)d 0.00(  0.24%)
                                            0.0000 -0.0029  0.8541  0.1358  0.0063
                                            0.0194 -0.4128 -0.2363 -0.0727 -0.0110
                                           -0.1175  0.0424  0.0449 -0.0000 -0.0005
                                           -0.0002 -0.0000 -0.0412  0.0001  0.0002
                                            0.0240  0.0129
   191. (0.00031) RY*( 4) O   9           s( 19.48%)p 4.05( 78.95%)d 0.08(  1.57%)
                                            0.0000 -0.0062  0.4399 -0.0360 -0.0026
                                            0.0210  0.6394  0.4917 -0.0661 -0.0107
                                           -0.1745 -0.3186  0.0456  0.0000  0.0011
                                           -0.0003  0.0001  0.0462  0.0000  0.0001
                                           -0.1097 -0.0387
   192. (0.00010) RY*( 5) O   9           s( 11.30%)p 6.29( 71.03%)d 1.57( 17.68%)
   193. (0.00005) RY*( 6) O   9           s( 40.30%)p 1.30( 52.44%)d 0.18(  7.25%)
   194. (0.00003) RY*( 7) O   9           s(  3.02%)p26.68( 80.47%)d 5.47( 16.51%)
   195. (0.00001) RY*( 8) O   9           s( 46.18%)p 1.15( 53.09%)d 0.02(  0.73%)
   196. (0.00002) RY*( 9) O   9           s(  0.00%)p 1.00( 93.35%)d 0.07(  6.65%)
   197. (0.00000) RY*(10) O   9           s( 99.38%)p 0.00(  0.49%)d 0.00(  0.13%)
   198. (0.00000) RY*(11) O   9           s(  0.56%)p99.99( 99.14%)d 0.52(  0.29%)
   199. (0.00000) RY*(12) O   9           s(  0.00%)p 1.00( 99.96%)d 0.00(  0.04%)
   200. (0.00000) RY*(13) O   9           s(  0.36%)p63.18( 22.97%)d99.99( 76.67%)
   201. (0.00000) RY*(14) O   9           s(  0.00%)p 1.00(  7.86%)d11.72( 92.14%)
   202. (0.00001) RY*(15) O   9           s(  0.00%)p 1.00(  0.03%)d99.99( 99.97%)
   203. (0.00001) RY*(16) O   9           s(  0.05%)p99.99( 18.43%)d99.99( 81.52%)
   204. (0.00000) RY*(17) O   9           s(  0.33%)p12.52(  4.16%)d99.99( 95.51%)
   205. (0.00101) RY*( 1) H  10           s( 99.48%)p 0.01(  0.52%)
                                           -0.0028  0.9974 -0.0046 -0.0203  0.0690
                                           -0.0014
   206. (0.00023) RY*( 2) H  10           s( 86.42%)p 0.16( 13.58%)
                                            0.0059  0.0293  0.9291  0.2160 -0.2986
                                           -0.0010
   207. (0.00012) RY*( 3) H  10           s(  0.00%)p 1.00(100.00%)
                                            0.0000  0.0014  0.0007  0.0018  0.0002
                                            1.0000
   208. (0.00008) RY*( 4) H  10           s(  1.30%)p75.69( 98.70%)
   209. (0.00003) RY*( 5) H  10           s( 12.84%)p 6.79( 87.16%)
   210. (0.01217) RY*( 1) C  11           s( 12.63%)p 6.72( 84.86%)d 0.20(  2.51%)
                                            0.0000  0.0144  0.2429  0.2590  0.0035
                                           -0.0405  0.6349 -0.2520 -0.0128 -0.6067
                                            0.1096 -0.0002  0.0004  0.0001 -0.0374
                                           -0.0000 -0.0001  0.1531  0.0176
   211. (0.00387) RY*( 2) C  11           s(  4.14%)p22.56( 93.43%)d 0.59(  2.43%)
                                            0.0000  0.0119  0.1150  0.1572 -0.0579
                                            0.0272 -0.4473 -0.8210 -0.0146 -0.0617
                                           -0.2354  0.0001  0.0013  0.0025  0.1460
                                           -0.0005  0.0003  0.0153  0.0527
   212. (0.00277) RY*( 3) C  11           s( 14.65%)p 5.65( 82.79%)d 0.17(  2.56%)
                                           -0.0000 -0.0034  0.3258 -0.1994  0.0233
                                            0.0144 -0.5749  0.2625  0.0097 -0.5662
                                            0.3279 -0.0002 -0.0036 -0.0103 -0.0410
                                            0.0025 -0.0016  0.1541 -0.0136
   213. (0.00208) RY*( 4) C  11           s( 34.36%)p 1.85( 63.50%)d 0.06(  2.14%)
                                            0.0000 -0.0006  0.5495 -0.1970 -0.0541
                                           -0.0201  0.1265 -0.2464 -0.0322  0.4569
                                            0.5899 -0.0003 -0.0022 -0.0068 -0.0915
                                            0.0017  0.0007 -0.1119  0.0222
   214. (0.00188) RY*( 5) C  11           s(  0.01%)p 1.00( 94.97%)d 0.05(  5.02%)
                                            0.0000 -0.0001  0.0080 -0.0023  0.0002
                                           -0.0001 -0.0046  0.0038 -0.0001 -0.0021
                                            0.0083  0.0333  0.1778  0.9575 -0.0024
                                           -0.2091 -0.0806  0.0011 -0.0004
   215. (0.00100) RY*( 6) C  11           s( 55.56%)p 0.77( 42.55%)d 0.03(  1.90%)
                                            0.0000 -0.0030 -0.5026  0.5471  0.0596
                                            0.0383 -0.1597 -0.0782 -0.0085  0.0310
                                            0.6256  0.0000  0.0003 -0.0008 -0.1117
                                           -0.0010  0.0011  0.0548  0.0591
   216. (0.00101) RY*( 7) C  11           s(  0.00%)p 1.00(  5.07%)d18.72( 94.93%)
                                            0.0000 -0.0000  0.0008 -0.0001  0.0000
                                           -0.0000 -0.0009  0.0011  0.0000 -0.0009
                                            0.0003  0.0263  0.1281  0.1833 -0.0013
                                            0.6855  0.6924  0.0003  0.0014
   217. (0.00052) RY*( 8) C  11           s(  0.01%)p 1.00(  2.89%)d33.59( 97.10%)
                                           -0.0000 -0.0000  0.0071  0.0063  0.0004
                                           -0.0002 -0.0024  0.0041  0.0001  0.0013
                                           -0.0032 -0.0040  0.1239 -0.1162 -0.0037
                                           -0.6962  0.6973  0.0014 -0.0002
   218. (0.00044) RY*( 9) C  11           s( 73.13%)p 0.32( 23.06%)d 0.05(  3.81%)
                                           -0.0000 -0.0072  0.5032  0.6912  0.0159
                                           -0.0141 -0.1268  0.3219  0.0107  0.2364
                                           -0.2339 -0.0000 -0.0012 -0.0009 -0.0346
                                            0.0076 -0.0080  0.1715  0.0861
   219. (0.00023) RY*(10) C  11           s(  2.43%)p 1.66(  4.04%)d38.44( 93.52%)
                                           -0.0000 -0.0049  0.0196  0.0289  0.1519
                                            0.0191  0.0596  0.0855  0.0034  0.0376
                                            0.1667  0.0001  0.0014  0.0004  0.9628
                                           -0.0016  0.0029  0.0843 -0.0350
   220. (0.00011) RY*(11) C  11           s(  0.00%)p 1.00( 97.09%)d 0.03(  2.91%)
                                           -0.0000  0.0000 -0.0005  0.0010  0.0009
                                            0.0001  0.0005 -0.0006 -0.0000  0.0002
                                           -0.0010 -0.0410 -0.9666  0.1870  0.0008
                                           -0.0361  0.1667  0.0004  0.0005
   221. (0.00012) RY*(12) C  11           s(  4.90%)p 0.89(  4.37%)d18.52( 90.73%)
                                            0.0000  0.0055  0.0847  0.1507  0.1381
                                            0.0064 -0.0317  0.0770 -0.0190 -0.1907
                                           -0.0027 -0.0000 -0.0001  0.0001  0.0647
                                           -0.0001 -0.0004 -0.9062  0.2863
   222. (0.00005) RY*(13) C  11           s(  5.00%)p 0.06(  0.32%)d18.95( 94.68%)
   223. (0.00001) RY*(14) C  11           s( 93.10%)p 0.01(  1.34%)d 0.06(  5.57%)
   224. (0.01178) RY*( 1) C  12           s(  6.37%)p14.03( 89.38%)d 0.67(  4.25%)
                                            0.0000 -0.0186  0.2496  0.0307  0.0114
                                            0.0475  0.8459  0.0033 -0.0398  0.4173
                                            0.0133  0.0001  0.0008  0.0000  0.1825
                                           -0.0001  0.0001  0.0313  0.0908
   225. (0.00818) RY*( 2) C  12           s(  4.94%)p18.84( 93.03%)d 0.41(  2.03%)
                                           -0.0000 -0.0033  0.0433  0.2179 -0.0039
                                            0.0156  0.4055 -0.0295  0.0327 -0.8738
                                            0.0141 -0.0001  0.0001  0.0001  0.0205
                                            0.0001  0.0001 -0.1300  0.0543
   226. (0.00407) RY*( 3) C  12           s( 88.44%)p 0.09(  8.32%)d 0.04(  3.24%)
                                            0.0000 -0.0037  0.9257 -0.1652  0.0130
                                           -0.0040 -0.2523  0.0747 -0.0560 -0.0978
                                            0.0346 -0.0000 -0.0005  0.0001  0.0679
                                           -0.0002 -0.0002 -0.0494  0.1592
   227. (0.00104) RY*( 4) C  12           s(  0.00%)p 1.00( 96.53%)d 0.04(  3.47%)
                                            0.0000  0.0000  0.0003  0.0008  0.0002
                                            0.0001  0.0010 -0.0018  0.0000  0.0007
                                           -0.0024  0.0068 -0.9746 -0.1236 -0.0016
                                           -0.1803 -0.0472 -0.0019 -0.0010
   228. (0.00041) RY*( 5) C  12           s( 42.23%)p 0.86( 36.37%)d 0.51( 21.40%)
                                            0.0000 -0.0031  0.1495  0.6286  0.0690
                                            0.0155 -0.0989 -0.2220 -0.0047  0.1690
                                           -0.5252 -0.0000  0.0025  0.0016 -0.0474
                                            0.0039 -0.0016 -0.4273 -0.1707
   229. (0.00036) RY*( 6) C  12           s( 28.26%)p 0.50( 14.11%)d 2.04( 57.63%)
                                           -0.0000  0.0080 -0.0717  0.5263 -0.0215
                                           -0.0113 -0.2071  0.0120 -0.0070  0.0444
                                            0.3097 -0.0000 -0.0026  0.0010  0.6226
                                            0.0009  0.0001  0.2009  0.3851
   230. (0.00020) RY*( 7) C  12           s(  0.00%)p 1.00( 21.93%)d 3.56( 78.07%)
                                            0.0000 -0.0002  0.0020  0.0004  0.0001
                                           -0.0002  0.0010  0.0080 -0.0001 -0.0008
                                            0.0073  0.0001 -0.1831  0.4309  0.0029
                                            0.7949 -0.3853  0.0029 -0.0161
   231. (0.00016) RY*( 8) C  12           s(  2.97%)p 4.46( 13.24%)d28.21( 83.79%)
                                            0.0000 -0.0116  0.1193  0.1194  0.0328
                                           -0.0094 -0.0035  0.2270 -0.0056 -0.0259
                                            0.2829 -0.0001  0.0022 -0.0076  0.2860
                                           -0.0139  0.0116  0.0619 -0.8671
   232. (0.00007) RY*( 9) C  12           s(  7.44%)p 6.77( 50.40%)d 5.67( 42.16%)
   233. (0.00005) RY*(10) C  12           s(  0.00%)p 1.00( 11.76%)d 7.51( 88.24%)
   234. (0.00003) RY*(11) C  12           s( 14.41%)p 3.18( 45.85%)d 2.76( 39.74%)
   235. (0.00000) RY*(12) C  12           s(  0.00%)p 1.00( 69.79%)d 0.43( 30.21%)
   236. (0.00001) RY*(13) C  12           s(  5.13%)p 9.67( 49.58%)d 8.83( 45.29%)
   237. (0.00000) RY*(14) C  12           s( 99.39%)p 0.00(  0.21%)d 0.00(  0.39%)
   238. (0.01110) RY*( 1) C  13           s( 34.93%)p 1.53( 53.29%)d 0.34( 11.78%)
                                           -0.0000  0.0009  0.5909  0.0133  0.0030
                                           -0.0285 -0.0564  0.0018  0.7272  0.0001
                                            0.0006 -0.3387  0.0006 -0.0007  0.0159
                                           -0.0530
   239. (0.00566) RY*( 2) C  13           s(  7.36%)p12.25( 90.17%)d 0.33(  2.47%)
                                           -0.0000  0.0348  0.2677 -0.0215 -0.0174
                                            0.0225 -0.9024  0.0099 -0.2945 -0.0000
                                           -0.0001  0.0073  0.0000 -0.0000  0.0748
                                           -0.1379
   240. (0.00276) RY*( 3) C  13           s( 52.51%)p 0.70( 36.69%)d 0.21( 10.80%)
                                            0.0000 -0.0052  0.6398  0.3402  0.0053
                                           -0.0177  0.3036 -0.0134 -0.5237 -0.0003
                                           -0.0080 -0.0822  0.0065  0.0005 -0.2737
                                            0.1621
   241. (0.00263) RY*( 4) C  13           s(  0.01%)p 1.00( 63.65%)d 0.57( 36.34%)
                                            0.0000 -0.0001  0.0068  0.0028  0.0000
                                           -0.0002  0.0033 -0.0001 -0.0057  0.0321
                                            0.7971 -0.0005 -0.5747 -0.1822 -0.0025
                                            0.0012
   242. (0.00091) RY*( 5) C  13           s(  3.82%)p 2.60(  9.94%)d22.59( 86.25%)
                                            0.0000  0.0108 -0.1142  0.1532 -0.0393
                                            0.0348 -0.1853 -0.0353  0.2502 -0.0000
                                           -0.0003  0.3321 -0.0017  0.0020 -0.8672
                                           -0.0090
   243. (0.00053) RY*( 6) C  13           s(  0.09%)p77.28(  6.88%)d99.99( 93.03%)
                                            0.0000  0.0004 -0.0144  0.0261  0.0019
                                           -0.0004 -0.0058 -0.0010  0.0019  0.0050
                                            0.2623 -0.0160  0.6027 -0.7529 -0.0009
                                            0.0006
   244. (0.00045) RY*( 7) C  13           s( 66.12%)p 0.04(  2.44%)d 0.48( 31.44%)
                                            0.0000  0.0109 -0.3765  0.7185  0.0561
                                           -0.0176 -0.1503 -0.0294  0.0243 -0.0001
                                           -0.0097 -0.5575 -0.0224  0.0241 -0.0002
                                            0.0497
   245. (0.00024) RY*( 8) C  13           s(  0.00%)p 1.00( 29.46%)d 2.39( 70.54%)
                                            0.0000 -0.0001  0.0012  0.0006 -0.0001
                                            0.0001  0.0006  0.0001  0.0010 -0.0129
                                           -0.5427  0.0040 -0.5531 -0.6320  0.0015
                                           -0.0023
   246. (0.00009) RY*( 9) C  13           s( 32.95%)p 0.08(  2.60%)d 1.96( 64.45%)
   247. (0.00003) RY*(10) C  13           s(  7.20%)p 0.68(  4.93%)d12.20( 87.87%)
   248. (0.00000) RY*(11) C  13           s( 95.07%)p 0.00(  0.38%)d 0.05(  4.55%)
   249. (0.01051) RY*( 1) C  14           s(  0.45%)p99.99( 97.56%)d 4.45(  1.99%)
                                            0.0000 -0.0008  0.0242  0.0622 -0.0037
                                            0.0281 -0.9795  0.0565 -0.0662  0.0123
                                           -0.0604 -0.0350  0.0537  0.0000 -0.0005
                                            0.0001  0.0001 -0.1309 -0.0001 -0.0001
                                           -0.0519 -0.0103
   250. (0.00349) RY*( 2) C  14           s( 25.32%)p 2.85( 72.10%)d 0.10(  2.57%)
                                           -0.0000 -0.0043  0.4951 -0.0897  0.0066
                                            0.0008  0.0635  0.0080 -0.0764 -0.0528
                                           -0.7398  0.3748  0.1433 -0.0001  0.0013
                                            0.0014 -0.0001 -0.0258  0.0005 -0.0003
                                           -0.1503 -0.0500
   251. (0.00273) RY*( 3) C  14           s(  0.00%)p 1.00( 99.91%)d 0.00(  0.09%)
                                            0.0000  0.0000 -0.0002  0.0014 -0.0001
                                            0.0000 -0.0004 -0.0010  0.0003  0.0001
                                            0.0012 -0.0016 -0.0005 -0.0283  0.8407
                                            0.5398 -0.0110  0.0001 -0.0235  0.0193
                                           -0.0004  0.0003
   252. (0.00177) RY*( 4) C  14           s( 58.94%)p 0.67( 39.69%)d 0.02(  1.37%)
                                           -0.0000  0.0106  0.4958  0.5857 -0.0217
                                           -0.0112  0.0611 -0.2315  0.0198 -0.0219
                                           -0.0129 -0.5815  0.0154 -0.0000 -0.0011
                                           -0.0019 -0.0001  0.0015 -0.0020  0.0010
                                           -0.0995  0.0617
   253. (0.00095) RY*( 5) C  14           s( 71.07%)p 0.35( 25.00%)d 0.06(  3.93%)
                                           -0.0000  0.0055  0.6346 -0.5549 -0.0034
                                           -0.0233 -0.0452  0.0622 -0.0196 -0.0144
                                            0.4516 -0.0904  0.1756 -0.0001  0.0005
                                            0.0000  0.0000  0.0532 -0.0020  0.0020
                                            0.1635 -0.0988
   254. (0.00066) RY*( 6) C  14           s(  0.00%)p 1.00(  9.57%)d 9.44( 90.42%)
                                            0.0000  0.0001 -0.0004  0.0032 -0.0015
                                           -0.0001  0.0002 -0.0010  0.0015  0.0007
                                            0.0073  0.0109  0.0021 -0.0190  0.1396
                                           -0.2720 -0.0416 -0.0002 -0.8315  0.4610
                                           -0.0170  0.0035
   255. (0.00062) RY*( 7) C  14           s(  1.94%)p12.30( 23.91%)d38.12( 74.14%)
                                           -0.0000 -0.0067 -0.0801 -0.0559  0.0993
                                            0.0094 -0.0105  0.0489 -0.0767 -0.0313
                                           -0.3574 -0.3120 -0.0675 -0.0004  0.0034
                                           -0.0056 -0.0009  0.0079 -0.0177  0.0103
                                            0.8225 -0.2539
   256. (0.00032) RY*( 8) C  14           s( 31.16%)p 1.58( 49.24%)d 0.63( 19.60%)
                                            0.0000 -0.0063  0.2384  0.5025  0.0470
                                           -0.0062 -0.0030  0.2497  0.1928 -0.0031
                                            0.2836  0.5227 -0.1979  0.0001 -0.0008
                                            0.0017 -0.0001 -0.1129  0.0027 -0.0010
                                            0.2550 -0.3438
   257. (0.00019) RY*( 9) C  14           s(  9.24%)p 9.19( 84.96%)d 0.63(  5.80%)
                                            0.0000 -0.0015 -0.0789  0.2306  0.1818
                                           -0.0027  0.0409 -0.2677 -0.5419  0.0033
                                            0.1719  0.2404  0.6286  0.0000  0.0002
                                           -0.0000  0.0002 -0.0346  0.0022 -0.0006
                                            0.2066  0.1187
   258. (0.00013) RY*(10) C  14           s(  1.81%)p42.14( 76.29%)d12.10( 21.90%)
                                            0.0000 -0.0070 -0.0576  0.1180  0.0285
                                            0.0062  0.0614  0.7547 -0.3059  0.0011
                                           -0.0239 -0.2155  0.2210  0.0000  0.0022
                                           -0.0025 -0.0003  0.3344  0.0000 -0.0021
                                           -0.2245 -0.2383
   259. (0.00005) RY*(11) C  14           s(  0.00%)p 1.00( 87.69%)d 0.14( 12.31%)
   260. (0.00005) RY*(12) C  14           s(  1.26%)p17.64( 22.32%)d60.43( 76.42%)
   261. (0.00005) RY*(13) C  14           s(  3.50%)p 6.99( 24.51%)d20.54( 71.98%)
   262. (0.00002) RY*(14) C  14           s(  0.00%)p 1.00(  3.27%)d29.60( 96.73%)
   263. (0.00000) RY*(15) C  14           s(  0.00%)p 1.00( 99.62%)d 0.00(  0.38%)
   264. (0.00000) RY*(16) C  14           s( 94.53%)p 0.03(  2.89%)d 0.03(  2.58%)
   265. (0.00001) RY*(17) C  14           s(  0.53%)p99.99( 81.84%)d32.98( 17.62%)
   266. (0.01600) RY*( 1) C  15           s(  9.64%)p 8.67( 83.56%)d 0.71(  6.80%)
                                            0.0000 -0.0199  0.2998 -0.0776  0.0096
                                           -0.0105 -0.0895  0.0522  0.0643  0.0367
                                           -0.9002 -0.0176 -0.0922 -0.0000 -0.0002
                                            0.0005  0.0000 -0.0840  0.0007 -0.0003
                                            0.2312 -0.0866
   267. (0.01185) RY*( 2) C  15           s( 11.04%)p 7.66( 84.57%)d 0.40(  4.39%)
                                           -0.0000  0.0344  0.3190 -0.0856 -0.0085
                                           -0.0676 -0.8773 -0.0761  0.0785 -0.0270
                                            0.2228  0.0932 -0.0209 -0.0001 -0.0002
                                            0.0006  0.0000  0.1416  0.0006 -0.0001
                                            0.0879 -0.1272
   268. (0.00286) RY*( 3) C  15           s(  0.00%)p 1.00( 86.41%)d 0.16( 13.59%)
                                            0.0000  0.0000  0.0013  0.0004  0.0002
                                           -0.0001  0.0013  0.0019 -0.0002 -0.0001
                                            0.0013 -0.0001 -0.0006  0.0081  0.0760
                                            0.9262  0.0184 -0.0010  0.3609 -0.0754
                                           -0.0001 -0.0002
   269. (0.00133) RY*( 4) C  15           s( 57.27%)p 0.60( 34.09%)d 0.15(  8.64%)
                                           -0.0000 -0.0025  0.7441 -0.1381 -0.0036
                                            0.0027  0.3686  0.1032 -0.2614 -0.0420
                                            0.2938  0.0633 -0.1842 -0.0000 -0.0002
                                           -0.0024 -0.0002 -0.1097 -0.0003 -0.0004
                                            0.1339 -0.2376
   270. (0.00065) RY*( 5) C  15           s(  0.00%)p 1.00( 72.02%)d 0.39( 27.98%)
                                            0.0000  0.0000 -0.0005  0.0025  0.0007
                                           -0.0001 -0.0002  0.0019  0.0012  0.0000
                                            0.0007 -0.0004 -0.0009  0.0031 -0.8313
                                           -0.1257  0.1153 -0.0021  0.4264 -0.3130
                                            0.0001  0.0002
   271. (0.00046) RY*( 6) C  15           s( 28.35%)p 0.97( 27.60%)d 1.55( 44.05%)
                                           -0.0000 -0.0009  0.0076  0.5216  0.1068
                                           -0.0185 -0.0680  0.1814  0.3962 -0.0011
                                            0.1516 -0.0775 -0.2283 -0.0001  0.0044
                                           -0.0015  0.0001 -0.6068 -0.0007  0.0002
                                            0.2670  0.0309
   272. (0.00030) RY*( 7) C  15           s( 49.61%)p 0.97( 47.98%)d 0.05(  2.41%)
                                           -0.0000 -0.0001  0.2884  0.6345 -0.1016
                                            0.0091  0.0437 -0.4585 -0.1617 -0.0188
                                           -0.0585 -0.1150  0.4738  0.0000 -0.0005
                                            0.0007 -0.0001  0.1270  0.0002  0.0002
                                            0.0404  0.0797
   273. (0.00010) RY*( 8) C  15           s( 15.28%)p 1.62( 24.83%)d 3.92( 59.89%)
                                           -0.0000 -0.0022  0.3800  0.0876 -0.0268
                                           -0.0020  0.0394  0.2398  0.4232 -0.0228
                                           -0.0620  0.0762 -0.0045 -0.0000  0.0007
                                           -0.0007  0.0003  0.1154 -0.0002  0.0004
                                           -0.6777  0.3554
   274. (0.00008) RY*( 9) C  15           s(  4.27%)p20.47( 87.41%)d 1.95(  8.32%)
   275. (0.00006) RY*(10) C  15           s(  6.79%)p 7.72( 52.36%)d 6.02( 40.85%)
   276. (0.00002) RY*(11) C  15           s(  6.56%)p10.97( 71.93%)d 3.28( 21.52%)
   277. (0.00001) RY*(12) C  15           s(  0.00%)p 1.00( 33.26%)d 2.01( 66.74%)
   278. (0.00001) RY*(13) C  15           s( 14.20%)p 4.47( 63.47%)d 1.57( 22.33%)
   279. (0.00000) RY*(14) C  15           s(  0.00%)p 1.00( 98.95%)d 0.01(  1.05%)
   280. (0.00000) RY*(15) C  15           s(  0.00%)p 1.00(  9.43%)d 9.61( 90.57%)
   281. (0.00001) RY*(16) C  15           s( 91.69%)p 0.08(  7.55%)d 0.01(  0.76%)
   282. (0.00001) RY*(17) C  15           s(  5.26%)p 2.81( 14.79%)d15.19( 79.94%)
   283. (0.00481) RY*( 1) C  16           s( 48.75%)p 0.78( 38.03%)d 0.27( 13.22%)
                                            0.0000 -0.0018  0.2518  0.6512  0.0019
                                            0.0078 -0.4755 -0.0831 -0.3836 -0.0001
                                           -0.0004  0.3286  0.0003  0.0002  0.1546
                                           -0.0184
   284. (0.00196) RY*( 2) C  16           s( 18.75%)p 4.15( 77.86%)d 0.18(  3.39%)
                                           -0.0000  0.0351  0.0483  0.4284 -0.0184
                                           -0.0372  0.8647 -0.0433 -0.1660 -0.0001
                                            0.0005  0.1561  0.0002  0.0001  0.0233
                                            0.0950
   285. (0.00120) RY*( 3) C  16           s( 88.58%)p 0.02(  1.50%)d 0.11(  9.92%)
                                            0.0000  0.0111  0.9135 -0.2183  0.0598
                                            0.0654  0.0836  0.0147  0.0590 -0.0000
                                           -0.0014  0.0535  0.0002  0.0002 -0.2882
                                           -0.1154
   286. (0.00081) RY*( 4) C  16           s(  0.00%)p 1.00( 99.47%)d 0.01(  0.53%)
                                            0.0000 -0.0000  0.0012 -0.0000 -0.0002
                                            0.0001 -0.0006  0.0001 -0.0004  0.0352
                                            0.9967 -0.0003 -0.0549  0.0482 -0.0013
                                           -0.0003
   287. (0.00051) RY*( 5) C  16           s( 32.04%)p 1.28( 40.95%)d 0.84( 27.01%)
                                            0.0000 -0.0099  0.0652  0.5593 -0.0570
                                            0.0219 -0.0943  0.0410  0.6312 -0.0000
                                           -0.0003 -0.4136 -0.0003 -0.0006 -0.2649
                                            0.1700
   288. (0.00027) RY*( 6) C  16           s(  6.16%)p 5.96( 36.71%)d 9.27( 57.13%)
                                           -0.0000  0.0041 -0.0959  0.0678  0.2186
                                            0.0086 -0.0215  0.0404 -0.6041  0.0000
                                           -0.0010 -0.5438 -0.0016 -0.0001 -0.5240
                                           -0.0319
   289. (0.00011) RY*( 7) C  16           s(  8.30%)p 0.27(  2.23%)d10.78( 89.47%)
                                           -0.0000  0.0345  0.2838 -0.0343 -0.0073
                                           -0.0094  0.0340 -0.0152 -0.1443 -0.0004
                                            0.0009 -0.5910  0.0093  0.0013  0.7041
                                            0.2226
   290. (0.00009) RY*( 8) C  16           s(  0.00%)p 1.00(  0.48%)d99.99( 99.52%)
   291. (0.00005) RY*( 9) C  16           s( 13.56%)p 0.07(  1.01%)d 6.30( 85.44%)
   292. (0.00003) RY*(10) C  16           s(  0.00%)p 1.00(  0.40%)d99.99( 99.60%)
   293. (0.00001) RY*(11) C  16           s( 83.47%)p 0.04(  3.69%)d 0.15( 12.83%)
   294. (0.00791) RY*( 1)Cl  17           s(  0.00%)p 1.00( 88.46%)d 0.13( 11.54%)
                                           -0.0000  0.0000 -0.0002  0.0016  0.0016
                                            0.0002  0.0000  0.0000 -0.0006 -0.0013
                                           -0.0032 -0.0001  0.0001 -0.0000 -0.0003
                                           -0.0097 -0.0001 -0.0009  0.0000 -0.0000
                                           -0.0012  0.6194 -0.7072  0.0246 -0.0081
                                            0.0003 -0.2841 -0.1862 -0.0004 -0.0004
   295. (0.00745) RY*( 2)Cl  17           s(  2.77%)p34.98( 96.95%)d 0.10(  0.28%)
                                           -0.0000  0.0000 -0.0140  0.0732  0.1470
                                            0.0234  0.0003  0.0000 -0.0488  0.0387
                                           -0.2957 -0.0475  0.0032 -0.0000 -0.0169
                                           -0.9310 -0.0163 -0.0921 -0.0014  0.0000
                                           -0.0000 -0.0069  0.0070 -0.0004  0.0001
                                            0.0375  0.0029  0.0018 -0.0252  0.0267
   296. (0.00542) RY*( 3)Cl  17           s( 30.06%)p 2.17( 65.12%)d 0.16(  4.82%)
                                           -0.0000 -0.0000 -0.0142  0.5276  0.1456
                                           -0.0298 -0.0001  0.0000 -0.0481 -0.6877
                                           -0.2926  0.2173  0.0081 -0.0000 -0.0464
                                            0.1102 -0.1557  0.0617  0.0282  0.0000
                                           -0.0000 -0.0018  0.0009  0.0001  0.0000
                                           -0.1869  0.0005  0.0001 -0.0925 -0.0684
   297. (0.00157) RY*( 4)Cl  17           s( 22.81%)p 2.13( 48.50%)d 1.26( 28.68%)
                                            0.0000  0.0000  0.0104  0.4613  0.1222
                                           -0.0162  0.0011 -0.0000  0.0206  0.4201
                                            0.3504  0.3127 -0.0057  0.0000  0.0211
                                           -0.0890  0.1214  0.2536 -0.0098 -0.0000
                                            0.0000  0.0003  0.0002  0.0003 -0.0000
                                           -0.4353 -0.0006 -0.0004 -0.1559  0.2702
   298. (0.00102) RY*( 5)Cl  17           s( 21.59%)p 3.05( 65.89%)d 0.58( 12.53%)
                                            0.0000  0.0000  0.0026 -0.0372  0.4625
                                            0.0244 -0.0010 -0.0000  0.0095  0.0462
                                            0.3709  0.1171 -0.0110  0.0000  0.0083
                                           -0.0013 -0.6699 -0.2372  0.0130 -0.0000
                                            0.0000  0.0001 -0.0000  0.0000  0.0000
                                            0.2512 -0.0000  0.0002 -0.2448 -0.0471
   299. (0.00013) RY*( 6)Cl  17           s(  0.00%)p 1.00( 81.24%)d 0.23( 18.76%)
                                           -0.0000  0.0000 -0.0000  0.0002  0.0011
                                           -0.0000 -0.0000 -0.0000 -0.0000 -0.0004
                                           -0.0010 -0.0005  0.0000  0.0000  0.0000
                                           -0.0001 -0.0003  0.0004 -0.0001 -0.0000
                                           -0.0144  0.6118  0.6589  0.0602  0.0141
                                           -0.0001 -0.4040  0.1564  0.0011 -0.0001
   300. (0.00005) RY*( 7)Cl  17           s( 13.56%)p 3.31( 44.91%)d 3.06( 41.53%)
   301. (0.00005) RY*( 8)Cl  17           s( 51.23%)p 0.30( 15.19%)d 0.66( 33.58%)
   302. (0.00002) RY*( 9)Cl  17           s(  0.02%)p99.99( 21.28%)d99.99( 78.70%)
   303. (0.00001) RY*(10)Cl  17           s(  4.82%)p18.81( 90.72%)d 0.92(  4.46%)
   304. (0.00001) RY*(11)Cl  17           s( 19.25%)p 2.06( 39.67%)d 2.13( 41.07%)
   305. (0.00000) RY*(12)Cl  17           s(  0.11%)p99.99( 99.82%)d 0.62(  0.07%)
   306. (0.00001) RY*(13)Cl  17           s(  9.84%)p 7.27( 71.59%)d 1.89( 18.57%)
   307. (0.00000) RY*(14)Cl  17           s(  0.17%)p99.99( 99.61%)d 1.22(  0.21%)
   308. (0.00000) RY*(15)Cl  17           s(  0.00%)p 1.00( 85.24%)d 0.17( 14.76%)
   309. (0.00000) RY*(16)Cl  17           s(  0.00%)p 1.00( 99.51%)d 0.00(  0.49%)
   310. (0.00000) RY*(17)Cl  17           s(100.00%)p 0.00(  0.00%)d 0.00(  0.00%)
   311. (0.00000) RY*(18)Cl  17           s(  0.00%)p 1.00( 24.29%)d 3.12( 75.71%)
   312. (0.00000) RY*(19)Cl  17           s( 99.28%)p 0.00(  0.32%)d 0.00(  0.40%)
   313. (0.00001) RY*(20)Cl  17           s( 15.48%)p 1.99( 30.85%)d 3.47( 53.67%)
   314. (0.00001) RY*(21)Cl  17           s(  8.68%)p 3.62( 31.43%)d 6.90( 59.89%)
   315. (0.00159) RY*( 1) H  18           s(  6.88%)p13.53( 93.12%)
                                           -0.0013  0.2453  0.0928  0.9573  0.1213
                                            0.0003
   316. (0.00062) RY*( 2) H  18           s( 94.35%)p 0.06(  5.65%)
                                           -0.0002  0.9675 -0.0862 -0.2359 -0.0291
                                           -0.0021
   317. (0.00034) RY*( 3) H  18           s(  0.00%)p 1.00(100.00%)
                                           -0.0000 -0.0018  0.0023  0.0007 -0.0009
                                           -1.0000
   318. (0.00028) RY*( 4) H  18           s( 92.64%)p 0.08(  7.36%)
                                           -0.0072  0.0594  0.9606 -0.0753 -0.2606
                                            0.0023
   319. (0.00009) RY*( 5) H  18           s(  6.17%)p15.20( 93.83%)
   320. (0.00189) RY*( 1) H  19           s( 99.22%)p 0.01(  0.78%)
                                           -0.0029  0.9961  0.0073  0.0240  0.0850
                                           -0.0009
   321. (0.00046) RY*( 2) H  19           s( 44.18%)p 1.26( 55.82%)
                                            0.0027 -0.0537  0.6625 -0.3364  0.6671
                                           -0.0070
   322. (0.00027) RY*( 3) H  19           s(  0.00%)p 1.00(100.00%)
                                            0.0001  0.0003  0.0021 -0.0018  0.0075
                                            1.0000
   323. (0.00013) RY*( 4) H  19           s( 39.31%)p 1.54( 60.69%)
                                            0.0094 -0.0009  0.6269  0.7376 -0.2508
                                            0.0019
   324. (0.00010) RY*( 5) H  19           s( 17.33%)p 4.77( 82.67%)
                                           -0.0187  0.0704  0.4099 -0.5848 -0.6962
                                            0.0033
   325. (0.00162) RY*( 1) H  20           s( 14.72%)p 5.79( 85.28%)
                                            0.0033 -0.2606  0.2816 -0.9170  0.1091
                                            0.0001
   326. (0.00097) RY*( 2) H  20           s( 90.35%)p 0.11(  9.65%)
                                           -0.0072  0.9422  0.1253 -0.2011  0.2368
                                            0.0010
   327. (0.00046) RY*( 3) H  20           s(  0.00%)p 1.00(100.00%)
                                           -0.0000  0.0006  0.0002 -0.0000  0.0016
                                           -1.0000
   328. (0.00021) RY*( 4) H  20           s( 40.24%)p 1.49( 59.76%)
                                            0.0150  0.1246  0.6218  0.0639 -0.7704
                                           -0.0011
   329. (0.00009) RY*( 5) H  20           s( 54.74%)p 0.83( 45.26%)
   330. (0.05188) BD*( 1) C   1 - C   2  
                ( 50.05%)   0.7075* C   1 s( 39.52%)p 1.53( 60.45%)d 0.00(  0.03%)
                                            0.0003 -0.6284 -0.0188  0.0012 -0.0008
                                            0.5516  0.0274 -0.0152  0.0029  0.5465
                                           -0.0251  0.0001 -0.0019  0.0006  0.0000
                                            0.0001  0.0000 -0.0140 -0.0000  0.0000
                                           -0.0024  0.0083
                ( 49.95%)  -0.7068* C   2 s( 33.14%)p 2.02( 66.82%)d 0.00(  0.04%)
                                           -0.0000 -0.5757 -0.0011  0.0024 -0.0004
                                           -0.6104  0.0308  0.0046  0.0002 -0.5425
                                           -0.0103  0.0122 -0.0013  0.0029  0.0000
                                           -0.0000  0.0000 -0.0157  0.0000  0.0001
                                            0.0009  0.0133
   331. (0.47656) BD*( 2) C   1 - C   2  
                ( 62.36%)   0.7897* C   1 s(  0.00%)p 1.00( 99.95%)d 0.00(  0.05%)
                                           -0.0000  0.0016  0.0002  0.0001  0.0000
                                            0.0010  0.0000  0.0001 -0.0000 -0.0003
                                            0.0001  0.0000  0.0000  0.9992  0.0237
                                            0.0251  0.0017 -0.0000 -0.0212 -0.0042
                                           -0.0001  0.0001
                ( 37.64%)  -0.6135* C   2 s(  0.00%)p 1.00( 99.96%)d 0.00(  0.04%)
                                            0.0000  0.0006  0.0002  0.0000 -0.0000
                                            0.0021  0.0003  0.0001 -0.0000  0.0022
                                           -0.0001  0.0000 -0.0000  0.9993  0.0278
                                            0.0141 -0.0003  0.0000 -0.0037  0.0188
                                           -0.0000 -0.0000
   332. (0.11209) BD*( 1) C   1 - C   4  
                ( 54.57%)   0.7387* C   1 s( 27.97%)p 2.57( 72.00%)d 0.00(  0.03%)
                                            0.0007  0.5288  0.0084  0.0031 -0.0011
                                           -0.2102 -0.0223  0.0095 -0.0020  0.8215
                                           -0.0063 -0.0151 -0.0050 -0.0003  0.0000
                                            0.0000  0.0000 -0.0068 -0.0001  0.0001
                                           -0.0126 -0.0079
                ( 45.43%)  -0.6740* C   4 s( 33.92%)p 1.95( 66.05%)d 0.00(  0.03%)
                                           -0.0004  0.5823 -0.0109 -0.0003  0.3001
                                           -0.0168  0.0016 -0.0008 -0.7549 -0.0146
                                           -0.0004 -0.0044  0.0044  0.0002  0.0001
                                           -0.0000  0.0027 -0.0000 -0.0001 -0.0104
                                           -0.0152
   333. (0.01063) BD*( 1) C   1 - O   9  
                ( 64.36%)   0.8023* C   1 s( 32.20%)p 2.10( 67.66%)d 0.00(  0.14%)
                                           -0.0001  0.5657 -0.0442 -0.0011 -0.0009
                                            0.8044 -0.0602 -0.0112  0.0009 -0.1590
                                            0.0234  0.0010 -0.0002 -0.0018 -0.0000
                                           -0.0000 -0.0000 -0.0092 -0.0002 -0.0000
                                            0.0300 -0.0198
                ( 35.64%)  -0.5970* O   9 s( 42.02%)p 1.38( 57.86%)d 0.00(  0.12%)
                                            0.0000  0.6476  0.0289 -0.0028 -0.0000
                                           -0.7405  0.0206 -0.0038 -0.0021  0.1724
                                           -0.0019  0.0006  0.0004 -0.0027  0.0000
                                           -0.0000  0.0000 -0.0126  0.0001 -0.0000
                                            0.0281 -0.0166
   334. (0.01225) BD*( 1) C   2 - C   3  
                ( 50.67%)   0.7118* C   2 s( 37.52%)p 1.66( 62.44%)d 0.00(  0.04%)
                                           -0.0001  0.6119 -0.0266 -0.0007  0.0002
                                           -0.7609  0.0341  0.0078 -0.0030  0.2082
                                            0.0271 -0.0094  0.0006  0.0008 -0.0001
                                           -0.0000  0.0000 -0.0104 -0.0000  0.0000
                                            0.0100 -0.0137
                ( 49.33%)  -0.7024* C   3 s( 38.81%)p 1.58( 61.15%)d 0.00(  0.03%)
                                            0.0001  0.6227  0.0210 -0.0010  0.0004
                                            0.7564 -0.0076 -0.0123  0.0007 -0.1937
                                            0.0411 -0.0044 -0.0000 -0.0000 -0.0000
                                            0.0000 -0.0000 -0.0024 -0.0000 -0.0000
                                            0.0129 -0.0129
   335. (0.01119) BD*( 1) C   2 - H  10  
                ( 39.02%)   0.6247* C   2 s( 29.32%)p 2.41( 70.64%)d 0.00(  0.03%)
                                           -0.0004  0.5412  0.0171  0.0041 -0.0005
                                            0.2123  0.0010  0.0000 -0.0015 -0.8132
                                           -0.0016 -0.0042  0.0011  0.0010  0.0000
                                            0.0000  0.0000 -0.0071  0.0000 -0.0000
                                           -0.0133 -0.0100
                ( 60.98%)  -0.7809* H  10 s( 99.96%)p 0.00(  0.04%)
                                            0.9998  0.0014  0.0011 -0.0068  0.0182
                                            0.0000
   336. (0.02980) BD*( 1) C   3 - C   6  
                ( 52.36%)   0.7236* C   3 s( 34.48%)p 1.90( 65.49%)d 0.00(  0.04%)
                                            0.0008  0.5871  0.0011  0.0033  0.0011
                                           -0.2900  0.0258 -0.0025  0.0005  0.7549
                                            0.0007 -0.0142  0.0012 -0.0075 -0.0001
                                           -0.0000 -0.0000 -0.0040  0.0000 -0.0002
                                           -0.0121 -0.0140
                ( 47.64%)  -0.6902* C   6 s( 33.43%)p 1.99( 66.53%)d 0.00(  0.04%)
                                           -0.0005  0.5781 -0.0061  0.0031  0.0018
                                            0.2083  0.0214 -0.0081 -0.0044 -0.7882
                                            0.0015 -0.0040 -0.0049 -0.0077 -0.0002
                                            0.0000 -0.0000 -0.0140 -0.0002  0.0000
                                           -0.0037 -0.0118
   337. (0.49656) BD*( 2) C   3 - C   6  
                ( 56.67%)   0.7528* C   3 s(  0.00%)p 1.00( 99.92%)d 0.00(  0.08%)
                                            0.0000  0.0042  0.0002  0.0001 -0.0000
                                           -0.0019  0.0001 -0.0001 -0.0000  0.0059
                                           -0.0003 -0.0001 -0.0000  0.9995  0.0042
                                            0.0097  0.0001  0.0001  0.0026  0.0274
                                           -0.0002 -0.0001
                ( 43.33%)  -0.6583* C   6 s(  0.00%)p 1.00( 99.93%)d 0.00(  0.07%)
                                           -0.0000  0.0048  0.0002  0.0001  0.0000
                                            0.0034  0.0001 -0.0001 -0.0000 -0.0053
                                           -0.0002  0.0000  0.0000  0.9995  0.0127
                                            0.0042  0.0007 -0.0001  0.0247 -0.0093
                                            0.0002 -0.0001
   338. (0.01545) BD*( 1) C   3 - H   7  
                ( 38.77%)   0.6227* C   3 s( 26.66%)p 2.75( 73.31%)d 0.00(  0.03%)
                                           -0.0007  0.5159 -0.0198 -0.0015 -0.0010
                                           -0.5844 -0.0106  0.0031  0.0019 -0.6256
                                           -0.0029 -0.0060 -0.0017  0.0004  0.0000
                                           -0.0000 -0.0000  0.0156 -0.0001 -0.0000
                                            0.0006 -0.0083
                ( 61.23%)  -0.7825* H   7 s( 99.96%)p 0.00(  0.04%)
                                            0.9998  0.0013  0.0009  0.0141  0.0152
                                            0.0000
   339. (0.03353) BD*( 1) C   4 - C   5  
                ( 49.81%)   0.7057* C   4 s( 39.15%)p 1.55( 60.78%)d 0.00(  0.06%)
                                            0.0000 -0.6256  0.0144  0.0001  0.7568
                                           -0.0004  0.0062  0.0119 -0.1827  0.0380
                                           -0.0015  0.0019 -0.0013 -0.0000 -0.0000
                                           -0.0000  0.0038  0.0001 -0.0000 -0.0149
                                            0.0198
                ( 50.19%)  -0.7085* C   5 s( 49.09%)p 1.04( 50.87%)d 0.00(  0.04%)
                                            0.0000 -0.7001  0.0285 -0.0037 -0.0008
                                           -0.6961  0.0256  0.0087 -0.0128 -0.1515
                                            0.0176 -0.0041  0.0013  0.0008 -0.0000
                                           -0.0000  0.0000  0.0050  0.0000 -0.0000
                                           -0.0137  0.0124
   340. (0.39625) BD*( 2) C   4 - C   5  
                ( 43.30%)   0.6580* C   4 s(  0.00%)p 1.00( 99.94%)d 0.00(  0.06%)
                                           -0.0000  0.0024  0.0001  0.0000 -0.0008
                                            0.0001 -0.0000 -0.0000 -0.0043 -0.0001
                                            0.0000  0.0000 -0.9996  0.0019 -0.0147
                                            0.0055  0.0001  0.0243 -0.0011  0.0000
                                           -0.0001
                ( 56.70%)  -0.7530* C   5 s(  0.00%)p 1.00( 99.89%)d 0.00(  0.11%)
                                           -0.0000 -0.0009 -0.0002  0.0000  0.0000
                                            0.0008 -0.0000 -0.0001  0.0000 -0.0051
                                           -0.0004 -0.0000  0.0001 -0.9991  0.0067
                                           -0.0219  0.0069 -0.0001 -0.0295  0.0161
                                           -0.0001 -0.0000
   341. (0.02662) BD*( 1) C   4 -Cl   8  
                ( 51.57%)   0.7181* C   4 s( 26.64%)p 2.75( 73.21%)d 0.01(  0.16%)
                                            0.0002  0.5156  0.0229 -0.0003  0.5787
                                           -0.0258 -0.0169 -0.0047  0.6290 -0.0111
                                           -0.0219 -0.0006 -0.0019 -0.0001 -0.0000
                                            0.0000  0.0288 -0.0000 -0.0000 -0.0085
                                           -0.0255
                ( 48.43%)  -0.6959*Cl   8 s( 17.74%)p 4.61( 81.71%)d 0.03(  0.55%)
                                            0.0000  0.0003  0.4202  0.0284  0.0002
                                           -0.0000 -0.0002 -0.6057  0.0345 -0.0033
                                           -0.0024  0.0002 -0.0002 -0.6691  0.0361
                                           -0.0039  0.0000  0.0002 -0.0000 -0.0012
                                            0.0001 -0.0000  0.0000  0.0000  0.0638
                                            0.0001  0.0001 -0.0079 -0.0375
   342. (0.03783) BD*( 1) C   5 - C   6  
                ( 50.79%)   0.7127* C   5 s( 50.62%)p 0.97( 49.35%)d 0.00(  0.04%)
                                           -0.0002  0.7111  0.0214 -0.0022  0.0000
                                           -0.6652 -0.0059  0.0085 -0.0080 -0.2251
                                            0.0075  0.0045 -0.0049 -0.0000 -0.0000
                                           -0.0000  0.0000  0.0130 -0.0001  0.0001
                                           -0.0014 -0.0134
                ( 49.21%)  -0.7015* C   6 s( 29.42%)p 2.40( 70.53%)d 0.00(  0.05%)
                                           -0.0000  0.5424 -0.0058  0.0053  0.0005
                                            0.6230  0.0153  0.0012  0.0010  0.5627
                                           -0.0147  0.0050  0.0055 -0.0018 -0.0000
                                            0.0000 -0.0000  0.0174 -0.0001 -0.0000
                                            0.0039 -0.0139
   343. (0.03085) BD*( 1) C   6 - C  11  
                ( 46.63%)   0.6829* C   6 s( 37.04%)p 1.70( 62.95%)d 0.00(  0.01%)
                                           -0.0001 -0.6084 -0.0113  0.0070  0.0022
                                            0.7534 -0.0175 -0.0073 -0.0078 -0.2477
                                           -0.0109  0.0021  0.0035 -0.0010 -0.0000
                                            0.0000  0.0000  0.0062  0.0000  0.0000
                                           -0.0007  0.0082
                ( 53.37%)  -0.7306* C  11 s( 30.60%)p 2.27( 69.34%)d 0.00(  0.06%)
                                            0.0002 -0.5526 -0.0248  0.0055 -0.0023
                                           -0.7506 -0.0316 -0.0252  0.3580 -0.0018
                                            0.0151 -0.0013  0.0000  0.0001  0.0148
                                           -0.0001  0.0000 -0.0132  0.0136
   344. (0.02375) BD*( 1) C  11 - C  12  
                ( 49.55%)   0.7039* C  11 s( 35.57%)p 1.81( 64.38%)d 0.00(  0.05%)
                                            0.0001 -0.5956  0.0313 -0.0056  0.0012
                                            0.6556  0.0433 -0.0175  0.4602 -0.0053
                                           -0.0011  0.0008 -0.0000 -0.0000 -0.0181
                                           -0.0000  0.0000 -0.0067  0.0093
                ( 50.45%)  -0.7103* C  12 s( 35.22%)p 1.84( 64.75%)d 0.00(  0.03%)
                                           -0.0000 -0.5929 -0.0220  0.0138  0.0006
                                           -0.6975  0.0219 -0.0077 -0.4003 -0.0117
                                           -0.0053 -0.0004  0.0000 -0.0000 -0.0162
                                           -0.0000  0.0000 -0.0044  0.0078
   345. (0.39482) BD*( 2) C  11 - C  12  
                ( 49.81%)   0.7058* C  11 s(  0.00%)p 1.00( 99.97%)d 0.00(  0.03%)
                                           -0.0000  0.0005  0.0000 -0.0001  0.0000
                                            0.0015 -0.0002  0.0001  0.0002 -0.0000
                                            0.0001 -0.9983  0.0485  0.0295  0.0000
                                            0.0153  0.0059  0.0000  0.0000
                ( 50.19%)  -0.7084* C  12 s(  0.00%)p 1.00(100.00%)d 0.00(  0.00%)
                                            0.0000 -0.0003 -0.0000 -0.0001  0.0000
                                            0.0008 -0.0000 -0.0001 -0.0000  0.0001
                                           -0.0000 -1.0000 -0.0060 -0.0001 -0.0000
                                           -0.0039 -0.0053 -0.0000  0.0000
   346. (0.02160) BD*( 1) C  11 - C  14  
                ( 49.49%)   0.7035* C  11 s( 33.92%)p 1.95( 66.03%)d 0.00(  0.05%)
                                            0.0005 -0.5823 -0.0074 -0.0037  0.0004
                                            0.0411 -0.0019  0.0143 -0.8111 -0.0104
                                           -0.0200 -0.0004  0.0000  0.0000  0.0007
                                            0.0000 -0.0000  0.0196  0.0112
                ( 50.51%)  -0.7107* C  14 s( 35.23%)p 1.84( 64.74%)d 0.00(  0.03%)
                                           -0.0004 -0.5922  0.0402 -0.0002  0.0017
                                           -0.0534  0.0114 -0.0002  0.0009  0.8021
                                           -0.0323 -0.0060  0.0031 -0.0001  0.0000
                                           -0.0000 -0.0000 -0.0001 -0.0000  0.0000
                                            0.0164  0.0071
   347. (0.04298) BD*( 1) C  12 - C  13  
                ( 47.94%)   0.6924* C  12 s( 36.53%)p 1.74( 63.47%)d 0.00(  0.00%)
                                           -0.0002 -0.6030 -0.0384 -0.0122  0.0003
                                            0.7134 -0.0473 -0.0057 -0.3505 -0.0244
                                            0.0067  0.0008 -0.0001 -0.0000  0.0064
                                           -0.0000  0.0000 -0.0016 -0.0007
                ( 52.06%)  -0.7215* C  13 s( 38.17%)p 1.61( 61.60%)d 0.01(  0.23%)
                                            0.0001 -0.6174 -0.0148  0.0167 -0.0018
                                           -0.6464 -0.0456  0.4428 -0.0005 -0.0002
                                           -0.0000  0.0310 -0.0000  0.0000 -0.0254
                                            0.0265
   348. (0.01883) BD*( 1) C  12 - H  20  
                ( 39.66%)   0.6298* C  12 s( 28.67%)p 2.49( 71.29%)d 0.00(  0.04%)
                                           -0.0003  0.5332 -0.0496 -0.0013  0.0009
                                            0.0329  0.0035 -0.0037 -0.8430 -0.0325
                                           -0.0029 -0.0001 -0.0000 -0.0000 -0.0029
                                            0.0000  0.0000 -0.0156 -0.0120
                ( 60.34%)  -0.7768* H  20 s( 99.95%)p 0.00(  0.05%)
                                            0.9998  0.0034  0.0005  0.0052  0.0209
                                            0.0000
   349. (0.01942) BD*( 1) C  13 - C  16  
                ( 45.90%)   0.6775* C  13 s( 41.95%)p 1.38( 57.99%)d 0.00(  0.06%)
                                           -0.0004 -0.6472  0.0094 -0.0232  0.0004
                                            0.1007 -0.0226 -0.7545 -0.0065 -0.0011
                                            0.0000 -0.0071  0.0000 -0.0000  0.0216
                                           -0.0062
                ( 54.10%)  -0.7356* C  16 s( 36.13%)p 1.75( 63.12%)d 0.02(  0.75%)
                                            0.0002 -0.5994  0.0270  0.0370  0.0005
                                           -0.0312  0.0182  0.7922 -0.0479 -0.0006
                                            0.0000  0.0507  0.0000  0.0000  0.0552
                                            0.0432
   350. (0.27468) BD*( 2) C  13 - C  16  
                ( 38.94%)   0.6240* C  13 s(  0.00%)p 1.00( 99.99%)d 0.00(  0.01%)
                                            0.0000  0.0007  0.0001  0.0001  0.0000
                                            0.0002  0.0001  0.0008  0.0000 -0.9994
                                            0.0339 -0.0000 -0.0084 -0.0015  0.0000
                                            0.0000
                ( 61.06%)  -0.7814* C  16 s(  0.00%)p 1.00( 99.65%)d 0.00(  0.35%)
                                           -0.0000 -0.0004 -0.0001 -0.0001  0.0000
                                            0.0018  0.0001 -0.0010  0.0001 -0.9978
                                            0.0310 -0.0001 -0.0516  0.0284  0.0001
                                           -0.0002
   351. (0.08893) BD*( 1) C  13 -Cl  17  
                ( 58.07%)   0.7620* C  13 s( 19.82%)p 4.03( 79.96%)d 0.01(  0.22%)
                                           -0.0006  0.4449 -0.0073 -0.0145 -0.0018
                                           -0.7534 -0.0048 -0.4817 -0.0034 -0.0002
                                           -0.0000  0.0442  0.0000  0.0000  0.0105
                                           -0.0102
                ( 41.93%)  -0.6476*Cl  17 s( 18.61%)p 4.36( 81.13%)d 0.01(  0.26%)
                                            0.0000  0.0003  0.4273  0.0588 -0.0052
                                            0.0011 -0.0000  0.0001  0.7416 -0.0530
                                           -0.0340  0.0008 -0.0004  0.0001  0.5056
                                           -0.0420 -0.0030  0.0022 -0.0002  0.0000
                                            0.0008 -0.0001 -0.0000 -0.0000 -0.0000
                                            0.0385  0.0001  0.0000  0.0215 -0.0248
   352. (0.03502) BD*( 1) C  14 - C  15  
                ( 48.67%)   0.6977* C  14 s( 38.28%)p 1.61( 61.69%)d 0.00(  0.03%)
                                            0.0000 -0.6187  0.0010 -0.0019 -0.0030
                                            0.6682  0.0105 -0.0108  0.0040 -0.4111
                                            0.0340 -0.0019 -0.0038 -0.0004 -0.0000
                                           -0.0000  0.0000  0.0093 -0.0000 -0.0000
                                           -0.0095  0.0120
                ( 51.33%)  -0.7164* C  15 s( 35.20%)p 1.84( 64.75%)d 0.00(  0.04%)
                                            0.0000 -0.5933  0.0018  0.0037 -0.0011
                                           -0.7216  0.0312 -0.0177 -0.0053  0.3531
                                            0.0272  0.0104  0.0001 -0.0010  0.0000
                                           -0.0000 -0.0000  0.0159 -0.0000  0.0000
                                           -0.0071  0.0105
   353. (0.34128) BD*( 2) C  14 - C  15  
                ( 49.10%)   0.7007* C  14 s(  0.00%)p 1.00( 99.96%)d 0.00(  0.04%)
                                            0.0000  0.0007 -0.0000 -0.0000  0.0000
                                            0.0002 -0.0000  0.0000 -0.0000  0.0004
                                            0.0000  0.0000 -0.0000 -0.9994 -0.0243
                                           -0.0135  0.0042 -0.0000  0.0204 -0.0046
                                           -0.0000  0.0000
                ( 50.90%)  -0.7134* C  15 s(  0.00%)p 1.00( 99.94%)d 0.00(  0.06%)
                                           -0.0000  0.0010 -0.0000 -0.0000 -0.0000
                                            0.0005  0.0001 -0.0000 -0.0000 -0.0002
                                           -0.0000 -0.0000  0.0000 -0.9992 -0.0227
                                            0.0200 -0.0009 -0.0000 -0.0211  0.0134
                                            0.0000 -0.0000
   354. (0.02699) BD*( 1) C  14 - H  19  
                ( 40.34%)   0.6351* C  14 s( 26.71%)p 2.74( 73.25%)d 0.00(  0.04%)
                                            0.0003 -0.5158 -0.0324  0.0034  0.0011
                                           -0.7408 -0.0246  0.0062  0.0023 -0.4277
                                            0.0077 -0.0055 -0.0004 -0.0007 -0.0000
                                           -0.0000  0.0000 -0.0134 -0.0000 -0.0000
                                           -0.0113  0.0094
                ( 59.66%)  -0.7724* H  19 s( 99.96%)p 0.00(  0.04%)
                                           -0.9998 -0.0044 -0.0001  0.0169  0.0122
                                            0.0000
   355. (0.01391) BD*( 1) C  15 - C  16  
                ( 44.93%)   0.6703* C  15 s( 36.71%)p 1.72( 63.28%)d 0.00(  0.01%)
                                           -0.0006 -0.6050  0.0315  0.0078  0.0004
                                            0.6878 -0.0661  0.0123 -0.0012  0.3918
                                            0.0386  0.0140 -0.0019 -0.0004 -0.0000
                                            0.0001 -0.0000  0.0054  0.0000 -0.0000
                                            0.0009 -0.0061
                ( 55.07%)  -0.7421* C  16 s( 32.97%)p 2.02( 66.55%)d 0.01(  0.48%)
                                            0.0019 -0.5713  0.0456 -0.0347 -0.0008
                                           -0.6776 -0.0072 -0.4540  0.0162 -0.0005
                                           -0.0000 -0.0351 -0.0000 -0.0000 -0.0479
                                            0.0354
   356. (0.03213) BD*( 1) C  15 - H  18  
                ( 40.04%)   0.6327* C  15 s( 28.13%)p 2.55( 71.83%)d 0.00(  0.04%)
                                            0.0004 -0.5291 -0.0337 -0.0109  0.0004
                                            0.0186 -0.0155  0.0031 -0.0003 -0.8467
                                           -0.0277 -0.0031 -0.0010 -0.0004 -0.0000
                                            0.0000 -0.0000 -0.0037  0.0000 -0.0000
                                            0.0170  0.0108
                ( 59.96%)  -0.7744* H  18 s( 99.96%)p 0.00(  0.04%)
                                           -0.9998 -0.0006 -0.0021 -0.0037  0.0206
                                            0.0000


 NHO Directionality and "Bond Bending" (deviations from line of nuclear centers)

         [Thresholds for printing:  angular deviation  >  1.0 degree]
                                    hybrid p-character > 25.0%
                                    orbital occupancy  >  0.10e

                                Line of Centers        Hybrid 1              Hybrid 2
                                ---------------  -------------------   ------------------
                NBO               Theta   Phi    Theta   Phi    Dev    Theta   Phi    Dev
 ========================================================================================
     1. BD (   1) C   1 - C   2    89.9  221.2    90.1  222.5   1.4     90.2   43.3   2.2
     2. BD (   2) C   1 - C   2    89.9  221.2     0.1  348.5  89.9      0.2   40.4  89.9
     3. BD (   1) C   1 - C   4    90.0  108.2    90.0  105.8   2.4     89.7  290.1   2.0
     4. BD (   1) C   1 - O   9    90.0  349.1     --     --    --      90.2  166.7   2.5
     5. BD (   1) C   2 - C   3    89.9  165.0    89.9  162.6   2.4     90.0  348.0   3.0
     7. BD (   1) C   3 - C   6    90.0  109.7     --     --    --      90.5  285.3   4.5
     8. BD (   2) C   3 - C   6    90.0  109.7     0.3  109.0  89.7      0.4  301.6  89.6
     9. BD (   1) C   3 - H   7    90.0  225.9    90.0  227.2   1.3      --     --    --
    10. BD (   1) C   4 - C   5    89.9  176.3    89.9  169.4   6.8     90.1   11.5  15.2
    11. BD (   2) C   4 - C   5    89.9  176.3   179.7  260.5  90.0      0.3   97.7  90.1
    13. BD (   1) C   5 - C   6    89.9  215.4    90.0  198.0  17.4     90.1   41.1   5.7
    14. BD (   1) C   6 - C  11    90.0  157.4    89.9  160.7   3.3     89.9  335.3   2.0
    15. BD (   1) C  11 - C  12    90.0  212.9     --     --    --      90.0   31.4   1.4
    16. BD (   2) C  11 - C  12    90.0  212.9   179.9   10.4  90.0      0.0    0.0  90.0
    18. BD (   1) C  12 - C  13    90.0  149.4    90.1  150.9   1.4     90.0  327.4   2.0
    20. BD (   1) C  13 - C  16    90.0   94.6    89.9   95.9   1.2     90.0  271.0   3.6
    21. BD (   2) C  13 - C  16    90.0   94.6   179.9   74.8  90.0      0.1  153.2  90.1
    22. BD (   1) C  13 -Cl  17    90.0  214.0    90.0  212.6   1.4     90.0   35.2   1.2
    23. BD (   1) C  14 - C  15    90.0  151.5    90.0  150.3   1.1      --     --    --
    24. BD (   2) C  14 - C  15    90.0  151.5   180.0    0.0  90.0    180.0    0.0  90.0
    26. BD (   1) C  15 - C  16    90.0  212.4    90.0  215.0   2.5      --     --    --
    51. LP*(   1) C   5             --     --     90.2  104.3   --       --     --    --
    53. LP (   2)Cl   8             --     --     90.1  318.7   --       --     --    --
    54. LP (   3)Cl   8             --     --      0.1  323.1   --       --     --    --
    55. LP (   1) O   9             --     --     90.1  356.2   --       --     --    --
    56. LP (   2) O   9             --     --     91.0  260.9   --       --     --    --
    57. LP (   3) O   9             --     --      0.9  255.9   --       --     --    --
    58. LP (   1) C  16             --     --     90.1  153.2   --       --     --    --
    60. LP (   2)Cl  17             --     --     89.9  302.1   --       --     --    --
    61. LP (   3)Cl  17             --     --    179.9  328.5   --       --     --    --
   331. BD*(   2) C   1 - C   2    89.9  221.2     0.1  348.5  89.9      0.2   40.4  89.9
   332. BD*(   1) C   1 - C   4    90.0  108.2    90.0  105.8   2.4     89.7  290.1   2.0
   337. BD*(   2) C   3 - C   6    90.0  109.7     0.3  109.0  89.7      0.4  301.6  89.6
   340. BD*(   2) C   4 - C   5    89.9  176.3   179.7  260.5  90.0      0.3   97.7  90.1
   345. BD*(   2) C  11 - C  12    90.0  212.9   179.9   10.4  90.0      0.0    0.0  90.0
   350. BD*(   2) C  13 - C  16    90.0   94.6   179.9   74.8  90.0      0.1  153.2  90.1
   353. BD*(   2) C  14 - C  15    90.0  151.5   180.0    0.0  90.0    180.0    0.0  90.0


 Second Order Perturbation Theory Analysis of Fock Matrix in NBO Basis

     Threshold for printing:   0.50 kcal/mol
                                                                              E(2)  E(j)-E(i) F(i,j)
         Donor NBO (i)                     Acceptor NBO (j)                 kcal/mol   a.u.    a.u. 
 ===================================================================================================

 within unit  1
   1. BD (   1) C   1 - C   2        / 96. RY*(   1) C   3                    1.32    1.81    0.044
   1. BD (   1) C   1 - C   2        / 97. RY*(   2) C   3                    1.27    1.90    0.044
   1. BD (   1) C   1 - C   2        /134. RY*(   6) C   5                    1.83    0.02    0.006
   1. BD (   1) C   1 - C   2        /155. RY*(  10) C   6                    2.88    0.04    0.009
   1. BD (   1) C   1 - C   2        /188. RY*(   1) O   9                    0.83    1.44    0.031
   1. BD (   1) C   1 - C   2        /332. BD*(   1) C   1 - C   4            1.09    1.19    0.033
   1. BD (   1) C   1 - C   2        /333. BD*(   1) C   1 - O   9            2.52    1.44    0.054
   1. BD (   1) C   1 - C   2        /334. BD*(   1) C   2 - C   3            1.69    2.62    0.060
   1. BD (   1) C   1 - C   2        /335. BD*(   1) C   2 - H  10            0.52    1.26    0.023
   1. BD (   1) C   1 - C   2        /338. BD*(   1) C   3 - H   7            2.69    1.25    0.052
   1. BD (   1) C   1 - C   2        /339. BD*(   1) C   4 - C   5            0.51    0.60    0.016
   1. BD (   1) C   1 - C   2        /341. BD*(   1) C   4 -Cl   8            1.04    3.46    0.053
   2. BD (   2) C   1 - C   2        / 81. RY*(   3) C   2                    0.68    0.86    0.025
   2. BD (   2) C   1 - C   2        /102. RY*(   7) C   3                    2.14    1.17    0.051
   2. BD (   2) C   1 - C   2        /189. RY*(   2) O   9                    2.17    0.93    0.046
   2. BD (   2) C   1 - C   2        /331. BD*(   2) C   1 - C   2            3.29    0.31    0.029
   2. BD (   2) C   1 - C   2        /337. BD*(   2) C   3 - C   6           11.88    1.45    0.118
   3. BD (   1) C   1 - C   4        / 51. LP*(   1) C   5                   23.31    0.51    0.111
   3. BD (   1) C   1 - C   4        / 70. RY*(   9) C   1                    0.53    2.64    0.035
   3. BD (   1) C   1 - C   4        / 73. RY*(  12) C   1                    1.12    2.35    0.047
   3. BD (   1) C   1 - C   4        / 74. RY*(  13) C   1                    1.45    0.82    0.032
   3. BD (   1) C   1 - C   4        / 77. RY*(  16) C   1                    1.41    3.02    0.060
   3. BD (   1) C   1 - C   4        / 79. RY*(   1) C   2                    0.56    1.90    0.030
   3. BD (   1) C   1 - C   4        / 82. RY*(   4) C   2                    0.68    1.70    0.031
   3. BD (   1) C   1 - C   4        / 86. RY*(   8) C   2                    0.82    2.47    0.042
   3. BD (   1) C   1 - C   4        / 95. RY*(  17) C   2                    1.57    2.08    0.053
   3. BD (   1) C   1 - C   4        / 98. RY*(   3) C   3                    2.56    1.49    0.057
   3. BD (   1) C   1 - C   4        /100. RY*(   5) C   3                    1.40    1.37    0.040
   3. BD (   1) C   1 - C   4        /101. RY*(   6) C   3                    2.66    0.91    0.045
   3. BD (   1) C   1 - C   4        /106. RY*(  11) C   3                    0.85    4.78    0.059
   3. BD (   1) C   1 - C   4        /107. RY*(  12) C   3                    9.99    0.99    0.092
   3. BD (   1) C   1 - C   4        /108. RY*(  13) C   3                    0.81    3.09    0.046
   3. BD (   1) C   1 - C   4        /112. RY*(  17) C   3                    5.12    1.63    0.084
   3. BD (   1) C   1 - C   4        /116. RY*(   4) C   4                    4.77    1.01    0.064
   3. BD (   1) C   1 - C   4        /118. RY*(   6) C   4                    0.56    3.00    0.038
   3. BD (   1) C   1 - C   4        /120. RY*(   8) C   4                   81.95    0.23    0.127
   3. BD (   1) C   1 - C   4        /129. RY*(   1) C   5                    7.27    1.13    0.083
   3. BD (   1) C   1 - C   4        /132. RY*(   4) C   5                    1.38    1.88    0.047
   3. BD (   1) C   1 - C   4        /137. RY*(   9) C   5                    1.11    1.51    0.038
   3. BD (   1) C   1 - C   4        /138. RY*(  10) C   5                    6.23    1.82    0.098
   3. BD (   1) C   1 - C   4        /146. RY*(   1) C   6                    0.52    1.29    0.024
   3. BD (   1) C   1 - C   4        /147. RY*(   2) C   6                    0.80    1.89    0.036
   3. BD (   1) C   1 - C   4        /149. RY*(   4) C   6                    3.56    0.97    0.054
   3. BD (   1) C   1 - C   4        /151. RY*(   6) C   6                    8.01    0.67    0.068
   3. BD (   1) C   1 - C   4        /153. RY*(   8) C   6                    0.74    2.76    0.042
   3. BD (   1) C   1 - C   4        /156. RY*(  11) C   6                    0.79    2.66    0.042
   3. BD (   1) C   1 - C   4        /157. RY*(  12) C   6                    3.19    2.13    0.076
   3. BD (   1) C   1 - C   4        /158. RY*(  13) C   6                    0.88    2.59    0.044
   3. BD (   1) C   1 - C   4        /159. RY*(  14) C   6                    4.10    3.46    0.110
   3. BD (   1) C   1 - C   4        /169. RY*(   2)Cl   8                    0.61    1.32    0.026
   3. BD (   1) C   1 - C   4        /188. RY*(   1) O   9                    1.78    1.40    0.046
   3. BD (   1) C   1 - C   4        /202. RY*(  15) O   9                    0.51    3.42    0.039
   3. BD (   1) C   1 - C   4        /205. RY*(   1) H  10                    0.60    1.22    0.025
   3. BD (   1) C   1 - C   4        /210. RY*(   1) C  11                    2.26    1.34    0.051
   3. BD (   1) C   1 - C   4        /211. RY*(   2) C  11                    1.14    2.28    0.047
   3. BD (   1) C   1 - C   4        /213. RY*(   4) C  11                    5.70    1.52    0.086
   3. BD (   1) C   1 - C   4        /218. RY*(   9) C  11                    8.78    0.90    0.082
   3. BD (   1) C   1 - C   4        /229. RY*(   6) C  12                    1.13    2.10    0.045
   3. BD (   1) C   1 - C   4        /232. RY*(   9) C  12                    1.57    2.34    0.056
   3. BD (   1) C   1 - C   4        /236. RY*(  13) C  12                    1.15    2.88    0.053
   3. BD (   1) C   1 - C   4        /251. RY*(   3) C  14                   15.22    0.36    0.068
   3. BD (   1) C   1 - C   4        /255. RY*(   7) C  14                   14.20    1.01    0.110
   3. BD (   1) C   1 - C   4        /256. RY*(   8) C  14                   77.68    0.19    0.113
   3. BD (   1) C   1 - C   4        /257. RY*(   9) C  14                    1.06    3.68    0.058
   3. BD (   1) C   1 - C   4        /258. RY*(  10) C  14                   37.34    0.31    0.100
   3. BD (   1) C   1 - C   4        /259. RY*(  11) C  14                  101.63    0.06    0.072
   3. BD (   1) C   1 - C   4        /261. RY*(  13) C  14                    0.97    2.66    0.047
   3. BD (   1) C   1 - C   4        /269. RY*(   4) C  15                   26.47    0.44    0.100
   3. BD (   1) C   1 - C   4        /270. RY*(   5) C  15                    4.61    1.19    0.068
   3. BD (   1) C   1 - C   4        /271. RY*(   6) C  15                    1.38    2.75    0.057
   3. BD (   1) C   1 - C   4        /272. RY*(   7) C  15                    4.09    2.16    0.087
   3. BD (   1) C   1 - C   4        /275. RY*(  10) C  15                    0.86    1.98    0.038
   3. BD (   1) C   1 - C   4        /278. RY*(  13) C  15                    4.79    2.24    0.096
   3. BD (   1) C   1 - C   4        /295. RY*(   2)Cl  17                    0.72    1.15    0.026
   3. BD (   1) C   1 - C   4        /298. RY*(   5)Cl  17                    3.24    0.48    0.036
   3. BD (   1) C   1 - C   4        /325. RY*(   1) H  20                    2.77    0.43    0.032
   3. BD (   1) C   1 - C   4        /326. RY*(   2) H  20                   11.69    0.10    0.032
   3. BD (   1) C   1 - C   4        /332. BD*(   1) C   1 - C   4            0.50    1.14    0.021
   3. BD (   1) C   1 - C   4        /335. BD*(   1) C   2 - H  10            2.11    1.22    0.047
   3. BD (   1) C   1 - C   4        /339. BD*(   1) C   4 - C   5           19.65    0.55    0.095
   3. BD (   1) C   1 - C   4        /342. BD*(   1) C   5 - C   6            0.64    3.59    0.044
   3. BD (   1) C   1 - C   4        /349. BD*(   1) C  13 - C  16           12.78    1.62    0.132
   3. BD (   1) C   1 - C   4        /351. BD*(   1) C  13 -Cl  17            6.00    0.30    0.038
   3. BD (   1) C   1 - C   4        /352. BD*(   1) C  14 - C  15           17.93    0.19    0.053
   3. BD (   1) C   1 - C   4        /353. BD*(   2) C  14 - C  15           24.82    0.33    0.085
   3. BD (   1) C   1 - C   4        /354. BD*(   1) C  14 - H  19            5.24    1.66    0.085
   4. BD (   1) C   1 - O   9        / 51. LP*(   1) C   5                    7.33    1.04    0.093
   4. BD (   1) C   1 - O   9        / 63. RY*(   2) C   1                    0.61    2.70    0.036
   4. BD (   1) C   1 - O   9        / 65. RY*(   4) C   1                    0.90    2.37    0.041
   4. BD (   1) C   1 - O   9        / 68. RY*(   7) C   1                    1.77    2.86    0.064
   4. BD (   1) C   1 - O   9        / 70. RY*(   9) C   1                    9.18    3.18    0.153
   4. BD (   1) C   1 - O   9        / 72. RY*(  11) C   1                    4.31    4.07    0.118
   4. BD (   1) C   1 - O   9        / 73. RY*(  12) C   1                   19.05    2.89    0.210
   4. BD (   1) C   1 - O   9        / 74. RY*(  13) C   1                    9.66    1.36    0.102
   4. BD (   1) C   1 - O   9        / 77. RY*(  16) C   1                   14.60    3.56    0.204
   4. BD (   1) C   1 - O   9        / 79. RY*(   1) C   2                    0.72    2.44    0.037
   4. BD (   1) C   1 - O   9        / 82. RY*(   4) C   2                    1.23    2.24    0.047
   4. BD (   1) C   1 - O   9        / 83. RY*(   5) C   2                   11.55    2.15    0.141
   4. BD (   1) C   1 - O   9        / 85. RY*(   7) C   2                    2.99    3.01    0.085
   4. BD (   1) C   1 - O   9        / 86. RY*(   8) C   2                    8.13    3.01    0.140
   4. BD (   1) C   1 - O   9        / 87. RY*(   9) C   2                    3.52    2.82    0.089
   4. BD (   1) C   1 - O   9        / 90. RY*(  12) C   2                    5.42    3.79    0.128
   4. BD (   1) C   1 - O   9        / 91. RY*(  13) C   2                   13.72    3.68    0.201
   4. BD (   1) C   1 - O   9        / 95. RY*(  17) C   2                   24.61    2.62    0.227
   4. BD (   1) C   1 - O   9        / 97. RY*(   2) C   3                    4.65    2.39    0.094
   4. BD (   1) C   1 - O   9        / 98. RY*(   3) C   3                   17.46    2.02    0.168
   4. BD (   1) C   1 - O   9        /100. RY*(   5) C   3                   19.47    1.91    0.172
   4. BD (   1) C   1 - O   9        /101. RY*(   6) C   3                   61.47    1.45    0.267
   4. BD (   1) C   1 - O   9        /104. RY*(   9) C   3                    2.23    4.18    0.086
   4. BD (   1) C   1 - O   9        /105. RY*(  10) C   3                    0.94    4.02    0.055
   4. BD (   1) C   1 - O   9        /106. RY*(  11) C   3                    8.80    5.32    0.193
   4. BD (   1) C   1 - O   9        /107. RY*(  12) C   3                  120.78    1.53    0.384
   4. BD (   1) C   1 - O   9        /108. RY*(  13) C   3                    3.88    3.63    0.106
   4. BD (   1) C   1 - O   9        /109. RY*(  14) C   3                    1.50    2.64    0.056
   4. BD (   1) C   1 - O   9        /112. RY*(  17) C   3                   73.80    2.17    0.358
   4. BD (   1) C   1 - O   9        /114. RY*(   2) C   4                    0.78    2.23    0.037
   4. BD (   1) C   1 - O   9        /116. RY*(   4) C   4                   35.64    1.55    0.210
   4. BD (   1) C   1 - O   9        /118. RY*(   6) C   4                    3.10    3.54    0.094
   4. BD (   1) C   1 - O   9        /120. RY*(   8) C   4                  168.05    0.77    0.321
   4. BD (   1) C   1 - O   9        /121. RY*(   9) C   4                    6.21    2.00    0.100
   4. BD (   1) C   1 - O   9        /122. RY*(  10) C   4                    1.61    3.32    0.065
   4. BD (   1) C   1 - O   9        /123. RY*(  11) C   4                    1.64    4.41    0.076
   4. BD (   1) C   1 - O   9        /129. RY*(   1) C   5                    1.87    1.66    0.050
   4. BD (   1) C   1 - O   9        /130. RY*(   2) C   5                    2.07    1.98    0.057
   4. BD (   1) C   1 - O   9        /132. RY*(   4) C   5                    6.49    2.42    0.112
   4. BD (   1) C   1 - O   9        /133. RY*(   5) C   5                   10.18    1.74    0.119
   4. BD (   1) C   1 - O   9        /134. RY*(   6) C   5                   13.10    0.51    0.073
   4. BD (   1) C   1 - O   9        /135. RY*(   7) C   5                    6.86    2.20    0.110
   4. BD (   1) C   1 - O   9        /137. RY*(   9) C   5                   53.49    2.05    0.296
   4. BD (   1) C   1 - O   9        /138. RY*(  10) C   5                   37.11    2.36    0.265
   4. BD (   1) C   1 - O   9        /140. RY*(  12) C   5                    3.33    3.81    0.101
   4. BD (   1) C   1 - O   9        /141. RY*(  13) C   5                    0.53    3.86    0.040
   4. BD (   1) C   1 - O   9        /144. RY*(  16) C   5                 1483.64    0.18    0.465
   4. BD (   1) C   1 - O   9        /145. RY*(  17) C   5                    0.77    3.62    0.047
   4. BD (   1) C   1 - O   9        /146. RY*(   1) C   6                   15.91    1.83    0.152
   4. BD (   1) C   1 - O   9        /147. RY*(   2) C   6                    8.94    2.42    0.131
   4. BD (   1) C   1 - O   9        /148. RY*(   3) C   6                    1.73    1.77    0.050
   4. BD (   1) C   1 - O   9        /149. RY*(   4) C   6                   63.62    1.51    0.277
   4. BD (   1) C   1 - O   9        /151. RY*(   6) C   6                  135.04    1.21    0.361
   4. BD (   1) C   1 - O   9        /153. RY*(   8) C   6                    9.74    3.29    0.160
   4. BD (   1) C   1 - O   9        /155. RY*(  10) C   6                  719.46    0.53    0.550
   4. BD (   1) C   1 - O   9        /156. RY*(  11) C   6                   20.31    3.19    0.228
   4. BD (   1) C   1 - O   9        /157. RY*(  12) C   6                   43.47    2.67    0.305
   4. BD (   1) C   1 - O   9        /158. RY*(  13) C   6                    7.94    3.13    0.141
   4. BD (   1) C   1 - O   9        /159. RY*(  14) C   6                   54.52    3.99    0.417
   4. BD (   1) C   1 - O   9        /160. RY*(  15) C   6                    2.13    3.57    0.078
   4. BD (   1) C   1 - O   9        /161. RY*(  16) C   6                    1.41   20.24    0.151
   4. BD (   1) C   1 - O   9        /163. RY*(   1) H   7                   11.69    1.65    0.124
   4. BD (   1) C   1 - O   9        /164. RY*(   2) H   7                    2.01    2.99    0.069
   4. BD (   1) C   1 - O   9        /174. RY*(   7)Cl   8                    1.68    2.65    0.060
   4. BD (   1) C   1 - O   9        /191. RY*(   4) O   9                    0.53    1.97    0.029
   4. BD (   1) C   1 - O   9        /192. RY*(   5) O   9                    1.28    2.96    0.055
   4. BD (   1) C   1 - O   9        /197. RY*(  10) O   9                    2.15   48.92    0.290
   4. BD (   1) C   1 - O   9        /198. RY*(  11) O   9                    3.16    6.23    0.125
   4. BD (   1) C   1 - O   9        /202. RY*(  15) O   9                    5.01    3.96    0.126
   4. BD (   1) C   1 - O   9        /205. RY*(   1) H  10                   19.59    1.76    0.166
   4. BD (   1) C   1 - O   9        /206. RY*(   2) H  10                    0.59    3.19    0.039
   4. BD (   1) C   1 - O   9        /209. RY*(   5) H  10                    0.97    3.41    0.052
   4. BD (   1) C   1 - O   9        /210. RY*(   1) C  11                   24.72    1.88    0.192
   4. BD (   1) C   1 - O   9        /211. RY*(   2) C  11                    5.92    2.81    0.115
   4. BD (   1) C   1 - O   9        /212. RY*(   3) C  11                    1.01    2.21    0.042
   4. BD (   1) C   1 - O   9        /213. RY*(   4) C  11                   50.38    2.06    0.288
   4. BD (   1) C   1 - O   9        /216. RY*(   7) C  11                    0.86    2.96    0.045
   4. BD (   1) C   1 - O   9        /218. RY*(   9) C  11                   47.91    1.44    0.235
   4. BD (   1) C   1 - O   9        /220. RY*(  11) C  11                    1.40    1.72    0.044
   4. BD (   1) C   1 - O   9        /221. RY*(  12) C  11                    2.47    4.11    0.090
   4. BD (   1) C   1 - O   9        /222. RY*(  13) C  11                    4.91    3.92    0.124
   4. BD (   1) C   1 - O   9        /223. RY*(  14) C  11                    4.21   21.84    0.271
   4. BD (   1) C   1 - O   9        /224. RY*(   1) C  12                    8.27    2.29    0.123
   4. BD (   1) C   1 - O   9        /226. RY*(   3) C  12                    5.01    2.38    0.098
   4. BD (   1) C   1 - O   9        /229. RY*(   6) C  12                   30.68    2.64    0.255
   4. BD (   1) C   1 - O   9        /232. RY*(   9) C  12                   31.03    2.88    0.267
   4. BD (   1) C   1 - O   9        /234. RY*(  11) C  12                    8.67    4.87    0.184
   4. BD (   1) C   1 - O   9        /235. RY*(  12) C  12                    1.19    3.71    0.059
   4. BD (   1) C   1 - O   9        /236. RY*(  13) C  12                   39.69    3.41    0.329
   4. BD (   1) C   1 - O   9        /237. RY*(  14) C  12                    1.14   24.52    0.149
   4. BD (   1) C   1 - O   9        /239. RY*(   2) C  13                    1.48    2.16    0.050
   4. BD (   1) C   1 - O   9        /240. RY*(   3) C  13                    2.59    2.29    0.069
   4. BD (   1) C   1 - O   9        /242. RY*(   5) C  13                    1.90    3.74    0.076
   4. BD (   1) C   1 - O   9        /246. RY*(   9) C  13                    2.73    3.52    0.088
   4. BD (   1) C   1 - O   9        /247. RY*(  10) C  13                    5.06    4.25    0.131
   4. BD (   1) C   1 - O   9        /251. RY*(   3) C  14                   59.71    0.89    0.207
   4. BD (   1) C   1 - O   9        /252. RY*(   4) C  14                 1376.69    0.09    0.317
   4. BD (   1) C   1 - O   9        /253. RY*(   5) C  14                    0.57    1.90    0.029
   4. BD (   1) C   1 - O   9        /255. RY*(   7) C  14                   57.35    1.54    0.266
   4. BD (   1) C   1 - O   9        /256. RY*(   8) C  14                  250.25    0.73    0.382
   4. BD (   1) C   1 - O   9        /257. RY*(   9) C  14                    6.19    4.22    0.145
   4. BD (   1) C   1 - O   9        /258. RY*(  10) C  14                   71.96    0.85    0.221
   4. BD (   1) C   1 - O   9        /259. RY*(  11) C  14                   61.05    0.60    0.171
   4. BD (   1) C   1 - O   9        /260. RY*(  12) C  14                    3.72    3.97    0.109
   4. BD (   1) C   1 - O   9        /261. RY*(  13) C  14                    2.54    3.20    0.081
   4. BD (   1) C   1 - O   9        /264. RY*(  16) C  14                    0.64   23.58    0.110
   4. BD (   1) C   1 - O   9        /265. RY*(  17) C  14                    0.91    5.79    0.065
   4. BD (   1) C   1 - O   9        /267. RY*(   2) C  15                    0.67    2.04    0.033
   4. BD (   1) C   1 - O   9        /269. RY*(   4) C  15                   69.27    0.98    0.233
   4. BD (   1) C   1 - O   9        /270. RY*(   5) C  15                   23.98    1.73    0.182
   4. BD (   1) C   1 - O   9        /271. RY*(   6) C  15                   11.92    3.29    0.177
   4. BD (   1) C   1 - O   9        /272. RY*(   7) C  15                   33.37    2.70    0.268
   4. BD (   1) C   1 - O   9        /275. RY*(  10) C  15                   12.02    2.51    0.155
   4. BD (   1) C   1 - O   9        /278. RY*(  13) C  15                   61.91    2.78    0.371
   4. BD (   1) C   1 - O   9        /283. RY*(   1) C  16                    1.22    2.87    0.053
   4. BD (   1) C   1 - O   9        /284. RY*(   2) C  16                    1.02    2.14    0.042
   4. BD (   1) C   1 - O   9        /285. RY*(   3) C  16                    0.86    2.95    0.045
   4. BD (   1) C   1 - O   9        /289. RY*(   7) C  16                    1.56    2.98    0.061
   4. BD (   1) C   1 - O   9        /291. RY*(   9) C  16                    0.83    3.52    0.048
   4. BD (   1) C   1 - O   9        /292. RY*(  10) C  16                    0.74    2.40    0.038
   4. BD (   1) C   1 - O   9        /295. RY*(   2)Cl  17                    5.34    1.68    0.085
   4. BD (   1) C   1 - O   9        /297. RY*(   4)Cl  17                    0.70    2.35    0.036
   4. BD (   1) C   1 - O   9        /298. RY*(   5)Cl  17                   62.48    1.01    0.225
   4. BD (   1) C   1 - O   9        /299. RY*(   6)Cl  17                    1.05    1.72    0.038
   4. BD (   1) C   1 - O   9        /300. RY*(   7)Cl  17                    0.98    3.22    0.050
   4. BD (   1) C   1 - O   9        /301. RY*(   8)Cl  17                    0.86    2.26    0.039
   4. BD (   1) C   1 - O   9        /303. RY*(  10)Cl  17                    1.41    3.82    0.066
   4. BD (   1) C   1 - O   9        /306. RY*(  13)Cl  17                    0.60    1.93    0.030
   4. BD (   1) C   1 - O   9        /313. RY*(  20)Cl  17                    9.72    2.00    0.125
   4. BD (   1) C   1 - O   9        /314. RY*(  21)Cl  17                    1.02    2.47    0.045
   4. BD (   1) C   1 - O   9        /315. RY*(   1) H  18                    0.74    1.50    0.030
   4. BD (   1) C   1 - O   9        /318. RY*(   4) H  18                    4.23    0.28    0.031
   4. BD (   1) C   1 - O   9        /323. RY*(   4) H  19                    0.60    1.90    0.030
   4. BD (   1) C   1 - O   9        /325. RY*(   1) H  20                   51.19    0.97    0.199
   4. BD (   1) C   1 - O   9        /326. RY*(   2) H  20                   84.38    0.64    0.207
   4. BD (   1) C   1 - O   9        /330. BD*(   1) C   1 - C   2            2.28    1.80    0.058
   4. BD (   1) C   1 - O   9        /332. BD*(   1) C   1 - C   4            1.00    1.68    0.038
   4. BD (   1) C   1 - O   9        /334. BD*(   1) C   2 - C   3            0.78    3.11    0.044
   4. BD (   1) C   1 - O   9        /339. BD*(   1) C   4 - C   5           11.36    1.09    0.100
   4. BD (   1) C   1 - O   9        /341. BD*(   1) C   4 -Cl   8            0.90    3.95    0.054
   4. BD (   1) C   1 - O   9        /345. BD*(   2) C  11 - C  12           49.43    0.53    0.161
   4. BD (   1) C   1 - O   9        /349. BD*(   1) C  13 - C  16           69.54    2.15    0.346
   4. BD (   1) C   1 - O   9        /351. BD*(   1) C  13 -Cl  17           85.79    0.84    0.244
   4. BD (   1) C   1 - O   9        /352. BD*(   1) C  14 - C  15          195.60    0.73    0.339
   4. BD (   1) C   1 - O   9        /353. BD*(   2) C  14 - C  15          303.24    0.86    0.500
   4. BD (   1) C   1 - O   9        /354. BD*(   1) C  14 - H  19           21.88    2.19    0.196
   4. BD (   1) C   1 - O   9        /356. BD*(   1) C  15 - H  18            2.91    1.91    0.067
   5. BD (   1) C   2 - C   3        / 63. RY*(   2) C   1                    1.97    2.29    0.060
   5. BD (   1) C   2 - C   3        / 66. RY*(   5) C   1                    1.79    2.55    0.061
   5. BD (   1) C   2 - C   3        / 70. RY*(   9) C   1                    3.64    2.76    0.090
   5. BD (   1) C   2 - C   3        / 72. RY*(  11) C   1                    0.70    3.65    0.045
   5. BD (   1) C   2 - C   3        / 73. RY*(  12) C   1                   11.80    2.47    0.153
   5. BD (   1) C   2 - C   3        / 74. RY*(  13) C   1                    4.47    0.94    0.058
   5. BD (   1) C   2 - C   3        / 77. RY*(  16) C   1                    4.70    3.14    0.109
   5. BD (   1) C   2 - C   3        / 79. RY*(   1) C   2                    0.53    2.02    0.029
   5. BD (   1) C   2 - C   3        / 83. RY*(   5) C   2                    0.57    1.73    0.028
   5. BD (   1) C   2 - C   3        / 86. RY*(   8) C   2                    1.01    2.59    0.046
   5. BD (   1) C   2 - C   3        / 87. RY*(   9) C   2                    1.62    2.40    0.056
   5. BD (   1) C   2 - C   3        / 90. RY*(  12) C   2                    0.78    3.37    0.046
   5. BD (   1) C   2 - C   3        / 95. RY*(  17) C   2                    4.32    2.20    0.088
   5. BD (   1) C   2 - C   3        / 98. RY*(   3) C   3                   10.17    1.60    0.115
   5. BD (   1) C   2 - C   3        /100. RY*(   5) C   3                    1.83    1.49    0.047
   5. BD (   1) C   2 - C   3        /101. RY*(   6) C   3                    7.30    1.03    0.078
   5. BD (   1) C   2 - C   3        /105. RY*(  10) C   3                    0.59    3.60    0.041
   5. BD (   1) C   2 - C   3        /106. RY*(  11) C   3                    1.03    4.90    0.064
   5. BD (   1) C   2 - C   3        /107. RY*(  12) C   3                   28.49    1.11    0.160
   5. BD (   1) C   2 - C   3        /108. RY*(  13) C   3                    1.91    3.21    0.070
   5. BD (   1) C   2 - C   3        /109. RY*(  14) C   3                    0.83    2.22    0.038
   5. BD (   1) C   2 - C   3        /112. RY*(  17) C   3                   10.92    1.75    0.124
   5. BD (   1) C   2 - C   3        /116. RY*(   4) C   4                   13.07    1.13    0.109
   5. BD (   1) C   2 - C   3        /118. RY*(   6) C   4                    0.72    3.12    0.042
   5. BD (   1) C   2 - C   3        /120. RY*(   8) C   4                  188.27    0.35    0.231
   5. BD (   1) C   2 - C   3        /121. RY*(   9) C   4                    0.61    1.58    0.028
   5. BD (   1) C   2 - C   3        /123. RY*(  11) C   4                    0.86    3.99    0.052
   5. BD (   1) C   2 - C   3        /129. RY*(   1) C   5                    6.79    1.25    0.082
   5. BD (   1) C   2 - C   3        /132. RY*(   4) C   5                    0.92    2.00    0.038
   5. BD (   1) C   2 - C   3        /134. RY*(   6) C   5                  185.05    0.09    0.118
   5. BD (   1) C   2 - C   3        /135. RY*(   7) C   5                    0.56    1.78    0.028
   5. BD (   1) C   2 - C   3        /137. RY*(   9) C   5                    3.97    1.63    0.072
   5. BD (   1) C   2 - C   3        /138. RY*(  10) C   5                   16.06    1.94    0.158
   5. BD (   1) C   2 - C   3        /140. RY*(  12) C   5                    1.27    3.39    0.059
   5. BD (   1) C   2 - C   3        /141. RY*(  13) C   5                    2.17    3.45    0.078
   5. BD (   1) C   2 - C   3        /147. RY*(   2) C   6                    2.29    2.00    0.061
   5. BD (   1) C   2 - C   3        /148. RY*(   3) C   6                    0.81    1.36    0.030
   5. BD (   1) C   2 - C   3        /149. RY*(   4) C   6                    5.51    1.09    0.070
   5. BD (   1) C   2 - C   3        /151. RY*(   6) C   6                   24.08    0.79    0.124
   5. BD (   1) C   2 - C   3        /153. RY*(   8) C   6                    2.32    2.87    0.073
   5. BD (   1) C   2 - C   3        /155. RY*(  10) C   6                  504.59    0.11    0.210
   5. BD (   1) C   2 - C   3        /156. RY*(  11) C   6                    2.54    2.77    0.075
   5. BD (   1) C   2 - C   3        /157. RY*(  12) C   6                    9.30    2.25    0.130
   5. BD (   1) C   2 - C   3        /158. RY*(  13) C   6                    3.74    2.71    0.090
   5. BD (   1) C   2 - C   3        /159. RY*(  14) C   6                   15.43    3.58    0.211
   5. BD (   1) C   2 - C   3        /160. RY*(  15) C   6                    0.89    3.15    0.047
   5. BD (   1) C   2 - C   3        /161. RY*(  16) C   6                    0.67   19.82    0.103
   5. BD (   1) C   2 - C   3        /174. RY*(   7)Cl   8                    0.55    2.24    0.031
   5. BD (   1) C   2 - C   3        /197. RY*(  10) O   9                    1.35   48.50    0.230
   5. BD (   1) C   2 - C   3        /198. RY*(  11) O   9                    0.87    5.81    0.064
   5. BD (   1) C   2 - C   3        /202. RY*(  15) O   9                    2.04    3.54    0.076
   5. BD (   1) C   2 - C   3        /209. RY*(   5) H  10                    3.29    2.99    0.089
   5. BD (   1) C   2 - C   3        /210. RY*(   1) C  11                    5.39    1.46    0.079
   5. BD (   1) C   2 - C   3        /211. RY*(   2) C  11                    4.86    2.39    0.097
   5. BD (   1) C   2 - C   3        /213. RY*(   4) C  11                   15.41    1.64    0.143
   5. BD (   1) C   2 - C   3        /215. RY*(   6) C  11                    4.50    1.67    0.078
   5. BD (   1) C   2 - C   3        /218. RY*(   9) C  11                   28.68    1.02    0.153
   5. BD (   1) C   2 - C   3        /219. RY*(  10) C  11                    1.03    3.61    0.055
   5. BD (   1) C   2 - C   3        /222. RY*(  13) C  11                    1.06    3.50    0.055
   5. BD (   1) C   2 - C   3        /223. RY*(  14) C  11                    0.53   21.42    0.096
   5. BD (   1) C   2 - C   3        /229. RY*(   6) C  12                    3.38    2.22    0.078
   5. BD (   1) C   2 - C   3        /232. RY*(   9) C  12                    3.92    2.46    0.088
   5. BD (   1) C   2 - C   3        /234. RY*(  11) C  12                    1.02    4.45    0.061
   5. BD (   1) C   2 - C   3        /235. RY*(  12) C  12                    0.54    3.29    0.038
   5. BD (   1) C   2 - C   3        /240. RY*(   3) C  13                    1.31    1.88    0.045
   5. BD (   1) C   2 - C   3        /246. RY*(   9) C  13                    0.87    3.10    0.047
   5. BD (   1) C   2 - C   3        /247. RY*(  10) C  13                    0.51    3.84    0.040
   5. BD (   1) C   2 - C   3        /250. RY*(   2) C  14                    0.79    2.06    0.036
   5. BD (   1) C   2 - C   3        /251. RY*(   3) C  14                   43.88    0.48    0.130
   5. BD (   1) C   2 - C   3        /253. RY*(   5) C  14                    1.70    1.48    0.045
   5. BD (   1) C   2 - C   3        /255. RY*(   7) C  14                   72.28    1.12    0.256
   5. BD (   1) C   2 - C   3        /256. RY*(   8) C  14                  143.82    0.31    0.190
   5. BD (   1) C   2 - C   3        /257. RY*(   9) C  14                    3.11    3.80    0.098
   5. BD (   1) C   2 - C   3        /258. RY*(  10) C  14                  143.31    0.43    0.224
   5. BD (   1) C   2 - C   3        /259. RY*(  11) C  14                  186.37    0.18    0.164
   5. BD (   1) C   2 - C   3        /260. RY*(  12) C  14                    0.55    3.56    0.040
   5. BD (   1) C   2 - C   3        /261. RY*(  13) C  14                    4.09    2.78    0.096
   5. BD (   1) C   2 - C   3        /264. RY*(  16) C  14                    0.59   23.16    0.105
   5. BD (   1) C   2 - C   3        /269. RY*(   4) C  15                   93.73    0.56    0.205
   5. BD (   1) C   2 - C   3        /270. RY*(   5) C  15                   14.85    1.31    0.125
   5. BD (   1) C   2 - C   3        /271. RY*(   6) C  15                    5.25    2.87    0.110
   5. BD (   1) C   2 - C   3        /272. RY*(   7) C  15                   14.45    2.28    0.163
   5. BD (   1) C   2 - C   3        /275. RY*(  10) C  15                    1.59    2.09    0.052
   5. BD (   1) C   2 - C   3        /276. RY*(  11) C  15                    0.83    3.41    0.048
   5. BD (   1) C   2 - C   3        /278. RY*(  13) C  15                   15.42    2.36    0.171
   5. BD (   1) C   2 - C   3        /281. RY*(  16) C  15                    0.77   16.71    0.102
   5. BD (   1) C   2 - C   3        /285. RY*(   3) C  16                    0.70    2.54    0.038
   5. BD (   1) C   2 - C   3        /295. RY*(   2)Cl  17                    2.50    1.26    0.050
   5. BD (   1) C   2 - C   3        /298. RY*(   5)Cl  17                    2.62    0.60    0.035
   5. BD (   1) C   2 - C   3        /299. RY*(   6)Cl  17                    0.72    1.31    0.028
   5. BD (   1) C   2 - C   3        /325. RY*(   1) H  20                    7.46    0.55    0.058
   5. BD (   1) C   2 - C   3        /326. RY*(   2) H  20                   11.51    0.22    0.045
   5. BD (   1) C   2 - C   3        /330. BD*(   1) C   1 - C   2            1.95    1.38    0.047
   5. BD (   1) C   2 - C   3        /333. BD*(   1) C   1 - O   9            2.99    1.51    0.060
   5. BD (   1) C   2 - C   3        /335. BD*(   1) C   2 - H  10            1.85    1.33    0.044
   5. BD (   1) C   2 - C   3        /336. BD*(   1) C   3 - C   6            2.52    1.41    0.053
   5. BD (   1) C   2 - C   3        /338. BD*(   1) C   3 - H   7            1.70    1.32    0.042
   5. BD (   1) C   2 - C   3        /345. BD*(   2) C  11 - C  12          230.07    0.11    0.160
   5. BD (   1) C   2 - C   3        /349. BD*(   1) C  13 - C  16           45.19    1.74    0.250
   5. BD (   1) C   2 - C   3        /351. BD*(   1) C  13 -Cl  17            2.84    0.42    0.031
   5. BD (   1) C   2 - C   3        /352. BD*(   1) C  14 - C  15           22.00    0.31    0.074
   5. BD (   1) C   2 - C   3        /353. BD*(   2) C  14 - C  15           63.42    0.44    0.163
   5. BD (   1) C   2 - C   3        /354. BD*(   1) C  14 - H  19           25.17    1.78    0.189
   6. BD (   1) C   2 - H  10        / 62. RY*(   1) C   1                    0.87    1.53    0.033
   6. BD (   1) C   2 - H  10        / 70. RY*(   9) C   1                    0.50    2.52    0.032
   6. BD (   1) C   2 - H  10        / 96. RY*(   1) C   3                    0.95    1.64    0.035
   6. BD (   1) C   2 - H  10        /256. RY*(   8) C  14                    0.66    0.07    0.006
   6. BD (   1) C   2 - H  10        /330. BD*(   1) C   1 - C   2            0.55    1.14    0.022
   6. BD (   1) C   2 - H  10        /332. BD*(   1) C   1 - C   4            4.34    1.02    0.061
   6. BD (   1) C   2 - H  10        /334. BD*(   1) C   2 - C   3            0.74    2.45    0.038
   6. BD (   1) C   2 - H  10        /336. BD*(   1) C   3 - C   6            5.55    1.17    0.072
   6. BD (   1) C   2 - H  10        /338. BD*(   1) C   3 - H   7            0.73    1.07    0.025
   7. BD (   1) C   3 - C   6        / 51. LP*(   1) C   5                   12.72    0.57    0.088
   7. BD (   1) C   3 - C   6        / 70. RY*(   9) C   1                    2.46    2.71    0.075
   7. BD (   1) C   3 - C   6        / 72. RY*(  11) C   1                    0.72    3.60    0.047
   7. BD (   1) C   3 - C   6        / 73. RY*(  12) C   1                    2.79    2.42    0.075
   7. BD (   1) C   3 - C   6        / 74. RY*(  13) C   1                    2.37    0.89    0.042
   7. BD (   1) C   3 - C   6        / 77. RY*(  16) C   1                    3.55    3.08    0.096
   7. BD (   1) C   3 - C   6        / 79. RY*(   1) C   2                    0.60    1.97    0.031
   7. BD (   1) C   3 - C   6        / 80. RY*(   2) C   2                    2.14    1.74    0.056
   7. BD (   1) C   3 - C   6        / 83. RY*(   5) C   2                    6.30    1.68    0.094
   7. BD (   1) C   3 - C   6        / 85. RY*(   7) C   2                    1.25    2.54    0.051
   7. BD (   1) C   3 - C   6        / 86. RY*(   8) C   2                    1.10    2.54    0.048
   7. BD (   1) C   3 - C   6        / 87. RY*(   9) C   2                    1.48    2.34    0.054
   7. BD (   1) C   3 - C   6        / 90. RY*(  12) C   2                    0.69    3.32    0.044
   7. BD (   1) C   3 - C   6        / 91. RY*(  13) C   2                    0.85    3.21    0.048
   7. BD (   1) C   3 - C   6        / 95. RY*(  17) C   2                    2.11    2.15    0.061
   7. BD (   1) C   3 - C   6        / 97. RY*(   2) C   3                    2.28    1.92    0.060
   7. BD (   1) C   3 - C   6        / 98. RY*(   3) C   3                    2.70    1.55    0.059
   7. BD (   1) C   3 - C   6        /100. RY*(   5) C   3                    2.41    1.43    0.054
   7. BD (   1) C   3 - C   6        /101. RY*(   6) C   3                   22.42    0.98    0.135
   7. BD (   1) C   3 - C   6        /105. RY*(  10) C   3                    0.58    3.55    0.041
   7. BD (   1) C   3 - C   6        /106. RY*(  11) C   3                    2.37    4.85    0.098
   7. BD (   1) C   3 - C   6        /107. RY*(  12) C   3                   28.67    1.06    0.159
   7. BD (   1) C   3 - C   6        /112. RY*(  17) C   3                   20.39    1.70    0.170
   7. BD (   1) C   3 - C   6        /116. RY*(   4) C   4                    7.03    1.08    0.080
   7. BD (   1) C   3 - C   6        /118. RY*(   6) C   4                    0.96    3.07    0.049
   7. BD (   1) C   3 - C   6        /120. RY*(   8) C   4                   54.67    0.30    0.117
   7. BD (   1) C   3 - C   6        /121. RY*(   9) C   4                    2.54    1.53    0.057
   7. BD (   1) C   3 - C   6        /122. RY*(  10) C   4                    1.06    2.85    0.050
   7. BD (   1) C   3 - C   6        /129. RY*(   1) C   5                    0.73    1.19    0.027
   7. BD (   1) C   3 - C   6        /130. RY*(   2) C   5                    1.96    1.51    0.050
   7. BD (   1) C   3 - C   6        /133. RY*(   5) C   5                    3.66    1.27    0.062
   7. BD (   1) C   3 - C   6        /134. RY*(   6) C   5                    5.17    0.04    0.013
   7. BD (   1) C   3 - C   6        /135. RY*(   7) C   5                    2.01    1.72    0.054
   7. BD (   1) C   3 - C   6        /137. RY*(   9) C   5                    7.38    1.58    0.098
   7. BD (   1) C   3 - C   6        /138. RY*(  10) C   5                    6.48    1.89    0.101
   7. BD (   1) C   3 - C   6        /140. RY*(  12) C   5                    1.19    3.34    0.058
   7. BD (   1) C   3 - C   6        /146. RY*(   1) C   6                    3.08    1.35    0.059
   7. BD (   1) C   3 - C   6        /147. RY*(   2) C   6                    1.37    1.95    0.047
   7. BD (   1) C   3 - C   6        /149. RY*(   4) C   6                    9.19    1.04    0.089
   7. BD (   1) C   3 - C   6        /151. RY*(   6) C   6                   43.81    0.74    0.164
   7. BD (   1) C   3 - C   6        /153. RY*(   8) C   6                    1.21    2.82    0.053
   7. BD (   1) C   3 - C   6        /155. RY*(  10) C   6                 1124.49    0.06    0.227
   7. BD (   1) C   3 - C   6        /156. RY*(  11) C   6                    4.12    2.72    0.097
   7. BD (   1) C   3 - C   6        /157. RY*(  12) C   6                    9.48    2.20    0.132
   7. BD (   1) C   3 - C   6        /158. RY*(  13) C   6                    0.80    2.66    0.042
   7. BD (   1) C   3 - C   6        /159. RY*(  14) C   6                   11.63    3.52    0.185
   7. BD (   1) C   3 - C   6        /160. RY*(  15) C   6                    1.19    3.10    0.055
   7. BD (   1) C   3 - C   6        /163. RY*(   1) H   7                    3.97    1.18    0.063
   7. BD (   1) C   3 - C   6        /164. RY*(   2) H   7                    0.55    2.52    0.034
   7. BD (   1) C   3 - C   6        /205. RY*(   1) H  10                    1.77    1.29    0.044
   7. BD (   1) C   3 - C   6        /211. RY*(   2) C  11                    0.69    2.34    0.037
   7. BD (   1) C   3 - C   6        /213. RY*(   4) C  11                   11.03    1.59    0.121
   7. BD (   1) C   3 - C   6        /216. RY*(   7) C  11                    1.64    2.49    0.058
   7. BD (   1) C   3 - C   6        /218. RY*(   9) C  11                    2.81    0.97    0.048
   7. BD (   1) C   3 - C   6        /221. RY*(  12) C  11                    1.13    3.64    0.059
   7. BD (   1) C   3 - C   6        /222. RY*(  13) C  11                    0.53    3.45    0.039
   7. BD (   1) C   3 - C   6        /224. RY*(   1) C  12                    1.42    1.82    0.046
   7. BD (   1) C   3 - C   6        /229. RY*(   6) C  12                   19.60    2.17    0.188
   7. BD (   1) C   3 - C   6        /232. RY*(   9) C  12                    6.50    2.41    0.114
   7. BD (   1) C   3 - C   6        /234. RY*(  11) C  12                    8.54    4.40    0.177
   7. BD (   1) C   3 - C   6        /236. RY*(  13) C  12                    2.72    2.94    0.082
   7. BD (   1) C   3 - C   6        /251. RY*(   3) C  14                   18.49    0.42    0.081
   7. BD (   1) C   3 - C   6        /253. RY*(   5) C  14                    1.00    1.43    0.035
   7. BD (   1) C   3 - C   6        /255. RY*(   7) C  14                   19.51    1.07    0.132
   7. BD (   1) C   3 - C   6        /256. RY*(   8) C  14                   47.51    0.26    0.101
   7. BD (   1) C   3 - C   6        /257. RY*(   9) C  14                    1.31    3.75    0.064
   7. BD (   1) C   3 - C   6        /258. RY*(  10) C  14                   66.22    0.38    0.145
   7. BD (   1) C   3 - C   6        /259. RY*(  11) C  14                   39.87    0.13    0.065
   7. BD (   1) C   3 - C   6        /260. RY*(  12) C  14                    1.63    3.50    0.069
   7. BD (   1) C   3 - C   6        /261. RY*(  13) C  14                    1.37    2.73    0.056
   7. BD (   1) C   3 - C   6        /269. RY*(   4) C  15                   20.67    0.51    0.093
   7. BD (   1) C   3 - C   6        /270. RY*(   5) C  15                    2.08    1.26    0.047
   7. BD (   1) C   3 - C   6        /271. RY*(   6) C  15                    2.88    2.82    0.082
   7. BD (   1) C   3 - C   6        /272. RY*(   7) C  15                    7.37    2.23    0.117
   7. BD (   1) C   3 - C   6        /278. RY*(  13) C  15                   14.68    2.31    0.168
   7. BD (   1) C   3 - C   6        /295. RY*(   2)Cl  17                    0.88    1.21    0.030
   7. BD (   1) C   3 - C   6        /297. RY*(   4)Cl  17                    0.89    1.88    0.037
   7. BD (   1) C   3 - C   6        /298. RY*(   5)Cl  17                   19.53    0.54    0.094
   7. BD (   1) C   3 - C   6        /301. RY*(   8)Cl  17                    0.58    1.79    0.029
   7. BD (   1) C   3 - C   6        /304. RY*(  11)Cl  17                    0.95    1.41    0.033
   7. BD (   1) C   3 - C   6        /313. RY*(  20)Cl  17                    3.61    1.53    0.068
   7. BD (   1) C   3 - C   6        /314. RY*(  21)Cl  17                    0.53    2.00    0.030
   7. BD (   1) C   3 - C   6        /323. RY*(   4) H  19                    5.37    1.43    0.080
   7. BD (   1) C   3 - C   6        /325. RY*(   1) H  20                   51.50    0.50    0.146
   7. BD (   1) C   3 - C   6        /326. RY*(   2) H  20                  179.96    0.17    0.158
   7. BD (   1) C   3 - C   6        /334. BD*(   1) C   2 - C   3            1.45    2.64    0.056
   7. BD (   1) C   3 - C   6        /335. BD*(   1) C   2 - H  10            2.04    1.28    0.047
   7. BD (   1) C   3 - C   6        /338. BD*(   1) C   3 - H   7            0.96    1.26    0.032
   7. BD (   1) C   3 - C   6        /339. BD*(   1) C   4 - C   5            4.64    0.62    0.048
   7. BD (   1) C   3 - C   6        /342. BD*(   1) C   5 - C   6            2.07    3.66    0.079
   7. BD (   1) C   3 - C   6        /345. BD*(   2) C  11 - C  12           50.66    0.06    0.054
   7. BD (   1) C   3 - C   6        /349. BD*(   1) C  13 - C  16            4.69    1.68    0.081
   7. BD (   1) C   3 - C   6        /351. BD*(   1) C  13 -Cl  17            5.49    0.37    0.040
   7. BD (   1) C   3 - C   6        /352. BD*(   1) C  14 - C  15          256.26    0.26    0.232
   7. BD (   1) C   3 - C   6        /353. BD*(   2) C  14 - C  15          336.14    0.39    0.346
   7. BD (   1) C   3 - C   6        /354. BD*(   1) C  14 - H  19            1.07    1.72    0.039
   8. BD (   2) C   3 - C   6        / 51. LP*(   1) C   5                   35.44    0.16    0.073
   8. BD (   2) C   3 - C   6        / 62. RY*(   1) C   1                    0.79    1.31    0.031
   8. BD (   2) C   3 - C   6        / 63. RY*(   2) C   1                    0.51    1.82    0.030
   8. BD (   2) C   3 - C   6        / 65. RY*(   4) C   1                    1.04    1.49    0.039
   8. BD (   2) C   3 - C   6        / 68. RY*(   7) C   1                    1.49    1.98    0.053
   8. BD (   2) C   3 - C   6        / 70. RY*(   9) C   1                    9.68    2.30    0.146
   8. BD (   2) C   3 - C   6        / 72. RY*(  11) C   1                    3.08    3.19    0.097
   8. BD (   2) C   3 - C   6        / 73. RY*(  12) C   1                   20.66    2.01    0.199
   8. BD (   2) C   3 - C   6        / 74. RY*(  13) C   1                   18.72    0.48    0.092
   8. BD (   2) C   3 - C   6        / 77. RY*(  16) C   1                   12.57    2.67    0.179
   8. BD (   2) C   3 - C   6        / 81. RY*(   3) C   2                    1.77    0.95    0.040
   8. BD (   2) C   3 - C   6        / 82. RY*(   4) C   2                    1.30    1.36    0.041
   8. BD (   2) C   3 - C   6        / 83. RY*(   5) C   2                    9.83    1.27    0.109
   8. BD (   2) C   3 - C   6        / 85. RY*(   7) C   2                    1.62    2.13    0.057
   8. BD (   2) C   3 - C   6        / 86. RY*(   8) C   2                    7.05    2.13    0.120
   8. BD (   2) C   3 - C   6        / 87. RY*(   9) C   2                    4.44    1.94    0.091
   8. BD (   2) C   3 - C   6        / 90. RY*(  12) C   2                    6.21    2.91    0.131
   8. BD (   2) C   3 - C   6        / 91. RY*(  13) C   2                   15.41    2.80    0.203
   8. BD (   2) C   3 - C   6        / 95. RY*(  17) C   2                   25.38    1.74    0.205
   8. BD (   2) C   3 - C   6        / 97. RY*(   2) C   3                    3.40    1.51    0.070
   8. BD (   2) C   3 - C   6        / 98. RY*(   3) C   3                   19.92    1.14    0.147
   8. BD (   2) C   3 - C   6        /100. RY*(   5) C   3                   24.75    1.02    0.156
   8. BD (   2) C   3 - C   6        /101. RY*(   6) C   3                   90.27    0.57    0.222
   8. BD (   2) C   3 - C   6        /104. RY*(   9) C   3                    1.89    3.30    0.077
   8. BD (   2) C   3 - C   6        /105. RY*(  10) C   3                    0.76    3.14    0.048
   8. BD (   2) C   3 - C   6        /106. RY*(  11) C   3                    6.56    4.44    0.167
   8. BD (   2) C   3 - C   6        /107. RY*(  12) C   3                  180.93    0.65    0.335
   8. BD (   2) C   3 - C   6        /108. RY*(  13) C   3                    3.70    2.75    0.099
   8. BD (   2) C   3 - C   6        /109. RY*(  14) C   3                    1.73    1.76    0.054
   8. BD (   2) C   3 - C   6        /112. RY*(  17) C   3                   74.56    1.29    0.303
   8. BD (   2) C   3 - C   6        /116. RY*(   4) C   4                   59.89    0.67    0.196
   8. BD (   2) C   3 - C   6        /118. RY*(   6) C   4                    2.74    2.66    0.083
   8. BD (   2) C   3 - C   6        /121. RY*(   9) C   4                    7.45    1.12    0.089
   8. BD (   2) C   3 - C   6        /122. RY*(  10) C   4                    1.07    2.44    0.050
   8. BD (   2) C   3 - C   6        /123. RY*(  11) C   4                    1.90    3.53    0.080
   8. BD (   2) C   3 - C   6        /129. RY*(   1) C   5                    3.30    0.78    0.050
   8. BD (   2) C   3 - C   6        /130. RY*(   2) C   5                    1.83    1.10    0.044
   8. BD (   2) C   3 - C   6        /131. RY*(   3) C   5                    0.84    1.64    0.036
   8. BD (   2) C   3 - C   6        /132. RY*(   4) C   5                    7.93    1.54    0.108
   8. BD (   2) C   3 - C   6        /133. RY*(   5) C   5                    7.99    0.86    0.081
   8. BD (   2) C   3 - C   6        /135. RY*(   7) C   5                    8.06    1.32    0.101
   8. BD (   2) C   3 - C   6        /136. RY*(   8) C   5                    1.06    1.00    0.032
   8. BD (   2) C   3 - C   6        /137. RY*(   9) C   5                   58.85    1.17    0.256
   8. BD (   2) C   3 - C   6        /138. RY*(  10) C   5                   43.15    1.48    0.247
   8. BD (   2) C   3 - C   6        /140. RY*(  12) C   5                    2.91    2.93    0.090
   8. BD (   2) C   3 - C   6        /141. RY*(  13) C   5                    0.65    2.98    0.043
   8. BD (   2) C   3 - C   6        /145. RY*(  17) C   5                    0.71    2.74    0.043
   8. BD (   2) C   3 - C   6        /146. RY*(   1) C   6                   21.33    0.95    0.138
   8. BD (   2) C   3 - C   6        /147. RY*(   2) C   6                   10.44    1.54    0.124
   8. BD (   2) C   3 - C   6        /148. RY*(   3) C   6                    0.88    0.89    0.027
   8. BD (   2) C   3 - C   6        /149. RY*(   4) C   6                   93.78    0.63    0.237
   8. BD (   2) C   3 - C   6        /151. RY*(   6) C   6                  314.73    0.33    0.314
   8. BD (   2) C   3 - C   6        /153. RY*(   8) C   6                    8.78    2.41    0.142
   8. BD (   2) C   3 - C   6        /156. RY*(  11) C   6                   15.92    2.31    0.187
   8. BD (   2) C   3 - C   6        /157. RY*(  12) C   6                   36.57    1.79    0.250
   8. BD (   2) C   3 - C   6        /158. RY*(  13) C   6                    7.52    2.25    0.127
   8. BD (   2) C   3 - C   6        /159. RY*(  14) C   6                   45.18    3.11    0.367
   8. BD (   2) C   3 - C   6        /160. RY*(  15) C   6                    1.93    2.69    0.070
   8. BD (   2) C   3 - C   6        /161. RY*(  16) C   6                    1.14   19.36    0.145
   8. BD (   2) C   3 - C   6        /163. RY*(   1) H   7                   10.55    0.77    0.088
   8. BD (   2) C   3 - C   6        /164. RY*(   2) H   7                    1.62    2.11    0.057
   8. BD (   2) C   3 - C   6        /174. RY*(   7)Cl   8                    1.66    1.77    0.053
   8. BD (   2) C   3 - C   6        /192. RY*(   5) O   9                    0.91    2.08    0.042
   8. BD (   2) C   3 - C   6        /197. RY*(  10) O   9                    1.91   48.04    0.296
   8. BD (   2) C   3 - C   6        /198. RY*(  11) O   9                    2.47    5.35    0.112
   8. BD (   2) C   3 - C   6        /202. RY*(  15) O   9                    4.52    3.08    0.115
   8. BD (   2) C   3 - C   6        /205. RY*(   1) H  10                   25.74    0.88    0.147
   8. BD (   2) C   3 - C   6        /206. RY*(   2) H  10                    0.57    2.31    0.036
   8. BD (   2) C   3 - C   6        /209. RY*(   5) H  10                    1.63    2.53    0.063
   8. BD (   2) C   3 - C   6        /210. RY*(   1) C  11                   32.42    1.00    0.175
   8. BD (   2) C   3 - C   6        /211. RY*(   2) C  11                    6.33    1.93    0.108
   8. BD (   2) C   3 - C   6        /212. RY*(   3) C  11                    0.97    1.33    0.035
   8. BD (   2) C   3 - C   6        /213. RY*(   4) C  11                   60.20    1.18    0.260
   8. BD (   2) C   3 - C   6        /214. RY*(   5) C  11                    1.14    1.23    0.037
   8. BD (   2) C   3 - C   6        /218. RY*(   9) C  11                   90.33    0.56    0.219
   8. BD (   2) C   3 - C   6        /220. RY*(  11) C  11                    0.78    0.84    0.025
   8. BD (   2) C   3 - C   6        /221. RY*(  12) C  11                    2.20    3.23    0.082
   8. BD (   2) C   3 - C   6        /222. RY*(  13) C  11                    4.14    3.04    0.110
   8. BD (   2) C   3 - C   6        /223. RY*(  14) C  11                    2.68   20.96    0.232
   8. BD (   2) C   3 - C   6        /224. RY*(   1) C  12                    6.30    1.41    0.092
   8. BD (   2) C   3 - C   6        /226. RY*(   3) C  12                    2.90    1.50    0.064
   8. BD (   2) C   3 - C   6        /229. RY*(   6) C  12                   23.96    1.76    0.201
   8. BD (   2) C   3 - C   6        /232. RY*(   9) C  12                   26.01    2.00    0.223
   8. BD (   2) C   3 - C   6        /234. RY*(  11) C  12                    3.87    3.99    0.121
   8. BD (   2) C   3 - C   6        /235. RY*(  12) C  12                    1.26    2.83    0.058
   8. BD (   2) C   3 - C   6        /236. RY*(  13) C  12                   38.96    2.53    0.307
   8. BD (   2) C   3 - C   6        /237. RY*(  14) C  12                    0.73   23.64    0.128
   8. BD (   2) C   3 - C   6        /239. RY*(   2) C  13                    1.68    1.28    0.045
   8. BD (   2) C   3 - C   6        /240. RY*(   3) C  13                    1.21    1.41    0.040
   8. BD (   2) C   3 - C   6        /241. RY*(   4) C  13                    0.79    1.19    0.030
   8. BD (   2) C   3 - C   6        /242. RY*(   5) C  13                    1.78    2.86    0.070
   8. BD (   2) C   3 - C   6        /246. RY*(   9) C  13                    2.23    2.64    0.075
   8. BD (   2) C   3 - C   6        /247. RY*(  10) C  13                    5.62    3.37    0.135
   8. BD (   2) C   3 - C   6        /251. RY*(   3) C  14                 2844.76    0.01    0.198
   8. BD (   2) C   3 - C   6        /253. RY*(   5) C  14                    0.60    1.02    0.024
   8. BD (   2) C   3 - C   6        /255. RY*(   7) C  14                  114.04    0.66    0.268
   8. BD (   2) C   3 - C   6        /257. RY*(   9) C  14                    7.10    3.34    0.150
   8. BD (   2) C   3 - C   6        /260. RY*(  12) C  14                    2.64    3.09    0.088
   8. BD (   2) C   3 - C   6        /261. RY*(  13) C  14                    2.41    2.32    0.073
   8. BD (   2) C   3 - C   6        /264. RY*(  16) C  14                    0.54   22.70    0.109
   8. BD (   2) C   3 - C   6        /265. RY*(  17) C  14                    1.57    4.91    0.086
   8. BD (   2) C   3 - C   6        /269. RY*(   4) C  15                  521.30    0.10    0.218
   8. BD (   2) C   3 - C   6        /270. RY*(   5) C  15                   35.47    0.85    0.169
   8. BD (   2) C   3 - C   6        /271. RY*(   6) C  15                   10.47    2.41    0.155
   8. BD (   2) C   3 - C   6        /272. RY*(   7) C  15                   32.95    1.82    0.239
   8. BD (   2) C   3 - C   6        /275. RY*(  10) C  15                    5.77    1.63    0.095
   8. BD (   2) C   3 - C   6        /278. RY*(  13) C  15                   55.07    1.90    0.316
   8. BD (   2) C   3 - C   6        /281. RY*(  16) C  15                    0.60   16.25    0.097
   8. BD (   2) C   3 - C   6        /284. RY*(   2) C  16                    0.88    1.26    0.033
   8. BD (   2) C   3 - C   6        /285. RY*(   3) C  16                    0.73    2.07    0.038
   8. BD (   2) C   3 - C   6        /289. RY*(   7) C  16                    0.92    2.10    0.043
   8. BD (   2) C   3 - C   6        /295. RY*(   2)Cl  17                   10.08    0.80    0.088
   8. BD (   2) C   3 - C   6        /296. RY*(   3)Cl  17                    0.73    1.39    0.031
   8. BD (   2) C   3 - C   6        /297. RY*(   4)Cl  17                    0.51    1.47    0.027
   8. BD (   2) C   3 - C   6        /298. RY*(   5)Cl  17                  285.62    0.13    0.191
   8. BD (   2) C   3 - C   6        /299. RY*(   6)Cl  17                    2.11    0.84    0.041
   8. BD (   2) C   3 - C   6        /300. RY*(   7)Cl  17                    0.73    2.34    0.040
   8. BD (   2) C   3 - C   6        /301. RY*(   8)Cl  17                    1.30    1.38    0.041
   8. BD (   2) C   3 - C   6        /303. RY*(  10)Cl  17                    1.07    2.94    0.055
   8. BD (   2) C   3 - C   6        /306. RY*(  13)Cl  17                    0.83    1.05    0.029
   8. BD (   2) C   3 - C   6        /313. RY*(  20)Cl  17                   10.34    1.12    0.105
   8. BD (   2) C   3 - C   6        /314. RY*(  21)Cl  17                    0.84    1.59    0.036
   8. BD (   2) C   3 - C   6        /315. RY*(   1) H  18                    0.60    0.62    0.019
   8. BD (   2) C   3 - C   6        /323. RY*(   4) H  19                    0.68    1.02    0.026
   8. BD (   2) C   3 - C   6        /325. RY*(   1) H  20                  319.95    0.09    0.163
   8. BD (   2) C   3 - C   6        /331. BD*(   2) C   1 - C   2           15.39    0.40    0.073
   8. BD (   2) C   3 - C   6        /336. BD*(   1) C   3 - C   6            0.54    0.94    0.022
   8. BD (   2) C   3 - C   6        /337. BD*(   2) C   3 - C   6            1.29    1.54    0.042
   8. BD (   2) C   3 - C   6        /339. BD*(   1) C   4 - C   5            2.12    0.21    0.020
   8. BD (   2) C   3 - C   6        /349. BD*(   1) C  13 - C  16           72.05    1.27    0.294
   8. BD (   2) C   3 - C   6        /354. BD*(   1) C  14 - H  19           23.71    1.31    0.171
   9. BD (   1) C   3 - H   7        / 51. LP*(   1) C   5                    9.06    0.39    0.063
   9. BD (   1) C   3 - H   7        / 70. RY*(   9) C   1                    1.84    2.53    0.062
   9. BD (   1) C   3 - H   7        / 72. RY*(  11) C   1                    0.98    3.42    0.052
   9. BD (   1) C   3 - H   7        / 73. RY*(  12) C   1                    2.57    2.24    0.068
   9. BD (   1) C   3 - H   7        / 74. RY*(  13) C   1                    2.81    0.71    0.040
   9. BD (   1) C   3 - H   7        / 77. RY*(  16) C   1                    3.66    2.90    0.093
   9. BD (   1) C   3 - H   7        / 79. RY*(   1) C   2                    1.46    1.79    0.046
   9. BD (   1) C   3 - H   7        / 82. RY*(   4) C   2                    0.96    1.59    0.035
   9. BD (   1) C   3 - H   7        / 83. RY*(   5) C   2                    7.01    1.50    0.093
   9. BD (   1) C   3 - H   7        / 85. RY*(   7) C   2                    2.11    2.36    0.064
   9. BD (   1) C   3 - H   7        / 86. RY*(   8) C   2                    1.74    2.36    0.058
   9. BD (   1) C   3 - H   7        / 87. RY*(   9) C   2                    0.84    2.16    0.038
   9. BD (   1) C   3 - H   7        / 90. RY*(  12) C   2                    0.51    3.14    0.036
   9. BD (   1) C   3 - H   7        / 91. RY*(  13) C   2                    0.53    3.03    0.036
   9. BD (   1) C   3 - H   7        / 95. RY*(  17) C   2                    3.81    1.97    0.078
   9. BD (   1) C   3 - H   7        / 97. RY*(   2) C   3                    1.45    1.74    0.045
   9. BD (   1) C   3 - H   7        / 98. RY*(   3) C   3                    4.28    1.37    0.069
   9. BD (   1) C   3 - H   7        /100. RY*(   5) C   3                    4.49    1.25    0.068
   9. BD (   1) C   3 - H   7        /101. RY*(   6) C   3                   35.24    0.80    0.151
   9. BD (   1) C   3 - H   7        /105. RY*(  10) C   3                    0.75    3.37    0.045
   9. BD (   1) C   3 - H   7        /106. RY*(  11) C   3                    1.54    4.67    0.076
   9. BD (   1) C   3 - H   7        /107. RY*(  12) C   3                   42.70    0.88    0.175
   9. BD (   1) C   3 - H   7        /108. RY*(  13) C   3                    0.53    2.98    0.036
   9. BD (   1) C   3 - H   7        /112. RY*(  17) C   3                   23.00    1.52    0.169
   9. BD (   1) C   3 - H   7        /116. RY*(   4) C   4                   10.61    0.90    0.088
   9. BD (   1) C   3 - H   7        /118. RY*(   6) C   4                    1.25    2.89    0.054
   9. BD (   1) C   3 - H   7        /120. RY*(   8) C   4                  179.39    0.12    0.131
   9. BD (   1) C   3 - H   7        /121. RY*(   9) C   4                    4.08    1.35    0.067
   9. BD (   1) C   3 - H   7        /129. RY*(   1) C   5                    0.99    1.01    0.029
   9. BD (   1) C   3 - H   7        /132. RY*(   4) C   5                    0.89    1.77    0.036
   9. BD (   1) C   3 - H   7        /133. RY*(   5) C   5                    3.99    1.09    0.060
   9. BD (   1) C   3 - H   7        /135. RY*(   7) C   5                    2.20    1.54    0.053
   9. BD (   1) C   3 - H   7        /137. RY*(   9) C   5                    7.51    1.40    0.092
   9. BD (   1) C   3 - H   7        /138. RY*(  10) C   5                   10.06    1.71    0.118
   9. BD (   1) C   3 - H   7        /140. RY*(  12) C   5                    0.80    3.16    0.045
   9. BD (   1) C   3 - H   7        /146. RY*(   1) C   6                    6.94    1.17    0.081
   9. BD (   1) C   3 - H   7        /147. RY*(   2) C   6                    6.33    1.77    0.095
   9. BD (   1) C   3 - H   7        /149. RY*(   4) C   6                   14.80    0.86    0.102
   9. BD (   1) C   3 - H   7        /151. RY*(   6) C   6                   67.44    0.56    0.175
   9. BD (   1) C   3 - H   7        /153. RY*(   8) C   6                    2.36    2.64    0.071
   9. BD (   1) C   3 - H   7        /156. RY*(  11) C   6                    2.79    2.54    0.076
   9. BD (   1) C   3 - H   7        /157. RY*(  12) C   6                   10.94    2.02    0.134
   9. BD (   1) C   3 - H   7        /158. RY*(  13) C   6                    0.58    2.48    0.034
   9. BD (   1) C   3 - H   7        /159. RY*(  14) C   6                    7.65    3.34    0.144
   9. BD (   1) C   3 - H   7        /161. RY*(  16) C   6                    0.54   19.59    0.093
   9. BD (   1) C   3 - H   7        /163. RY*(   1) H   7                    3.37    1.00    0.052
   9. BD (   1) C   3 - H   7        /164. RY*(   2) H   7                    1.27    2.34    0.049
   9. BD (   1) C   3 - H   7        /205. RY*(   1) H  10                    5.18    1.11    0.068
   9. BD (   1) C   3 - H   7        /209. RY*(   5) H  10                    0.53    2.76    0.034
   9. BD (   1) C   3 - H   7        /210. RY*(   1) C  11                    4.25    1.23    0.065
   9. BD (   1) C   3 - H   7        /211. RY*(   2) C  11                    1.01    2.16    0.042
   9. BD (   1) C   3 - H   7        /213. RY*(   4) C  11                    9.27    1.41    0.103
   9. BD (   1) C   3 - H   7        /216. RY*(   7) C  11                    1.79    2.31    0.058
   9. BD (   1) C   3 - H   7        /218. RY*(   9) C  11                    4.55    0.79    0.054
   9. BD (   1) C   3 - H   7        /222. RY*(  13) C  11                    0.68    3.27    0.042
   9. BD (   1) C   3 - H   7        /224. RY*(   1) C  12                    2.10    1.64    0.053
   9. BD (   1) C   3 - H   7        /226. RY*(   3) C  12                    0.78    1.73    0.033
   9. BD (   1) C   3 - H   7        /229. RY*(   6) C  12                   23.07    1.99    0.193
   9. BD (   1) C   3 - H   7        /232. RY*(   9) C  12                    8.89    2.23    0.127
   9. BD (   1) C   3 - H   7        /234. RY*(  11) C  12                   10.79    4.22    0.193
   9. BD (   1) C   3 - H   7        /236. RY*(  13) C  12                    1.80    2.76    0.064
   9. BD (   1) C   3 - H   7        /240. RY*(   3) C  13                    0.99    1.64    0.036
   9. BD (   1) C   3 - H   7        /251. RY*(   3) C  14                   38.83    0.24    0.088
   9. BD (   1) C   3 - H   7        /255. RY*(   7) C  14                   29.30    0.89    0.146
   9. BD (   1) C   3 - H   7        /256. RY*(   8) C  14                  433.17    0.08    0.165
   9. BD (   1) C   3 - H   7        /257. RY*(   9) C  14                    2.74    3.57    0.089
   9. BD (   1) C   3 - H   7        /258. RY*(  10) C  14                   88.51    0.20    0.120
   9. BD (   1) C   3 - H   7        /261. RY*(  13) C  14                    0.99    2.55    0.045
   9. BD (   1) C   3 - H   7        /269. RY*(   4) C  15                   52.60    0.33    0.118
   9. BD (   1) C   3 - H   7        /270. RY*(   5) C  15                    5.85    1.08    0.072
   9. BD (   1) C   3 - H   7        /271. RY*(   6) C  15                    3.25    2.64    0.084
   9. BD (   1) C   3 - H   7        /272. RY*(   7) C  15                   10.48    2.05    0.132
   9. BD (   1) C   3 - H   7        /275. RY*(  10) C  15                    0.56    1.86    0.029
   9. BD (   1) C   3 - H   7        /278. RY*(  13) C  15                   16.54    2.13    0.169
   9. BD (   1) C   3 - H   7        /281. RY*(  16) C  15                    0.71   16.48    0.098
   9. BD (   1) C   3 - H   7        /285. RY*(   3) C  16                    0.62    2.30    0.034
   9. BD (   1) C   3 - H   7        /291. RY*(   9) C  16                    0.67    2.87    0.040
   9. BD (   1) C   3 - H   7        /295. RY*(   2)Cl  17                    1.49    1.03    0.035
   9. BD (   1) C   3 - H   7        /297. RY*(   4)Cl  17                    1.06    1.70    0.038
   9. BD (   1) C   3 - H   7        /298. RY*(   5)Cl  17                   32.37    0.36    0.098
   9. BD (   1) C   3 - H   7        /301. RY*(   8)Cl  17                    0.83    1.61    0.033
   9. BD (   1) C   3 - H   7        /304. RY*(  11)Cl  17                    1.13    1.23    0.034
   9. BD (   1) C   3 - H   7        /313. RY*(  20)Cl  17                    4.88    1.35    0.073
   9. BD (   1) C   3 - H   7        /314. RY*(  21)Cl  17                    0.67    1.82    0.031
   9. BD (   1) C   3 - H   7        /323. RY*(   4) H  19                    0.64    1.25    0.025
   9. BD (   1) C   3 - H   7        /325. RY*(   1) H  20                   59.30    0.32    0.124
   9. BD (   1) C   3 - H   7        /330. BD*(   1) C   1 - C   2            4.95    1.15    0.067
   9. BD (   1) C   3 - H   7        /335. BD*(   1) C   2 - H  10            0.75    1.10    0.026
   9. BD (   1) C   3 - H   7        /339. BD*(   1) C   4 - C   5            0.66    0.44    0.015
   9. BD (   1) C   3 - H   7        /342. BD*(   1) C   5 - C   6            1.19    3.48    0.058
   9. BD (   1) C   3 - H   7        /349. BD*(   1) C  13 - C  16            9.63    1.50    0.108
   9. BD (   1) C   3 - H   7        /351. BD*(   1) C  13 -Cl  17           15.65    0.19    0.049
   9. BD (   1) C   3 - H   7        /352. BD*(   1) C  14 - C  15          881.49    0.08    0.232
   9. BD (   1) C   3 - H   7        /353. BD*(   2) C  14 - C  15          660.20    0.21    0.361
   9. BD (   1) C   3 - H   7        /354. BD*(   1) C  14 - H  19            4.46    1.54    0.074
  10. BD (   1) C   4 - C   5        / 65. RY*(   4) C   1                    2.42    2.04    0.063
  10. BD (   1) C   4 - C   5        / 70. RY*(   9) C   1                    2.22    2.84    0.071
  10. BD (   1) C   4 - C   5        / 72. RY*(  11) C   1                    0.67    3.73    0.045
  10. BD (   1) C   4 - C   5        / 73. RY*(  12) C   1                    4.78    2.55    0.099
  10. BD (   1) C   4 - C   5        / 74. RY*(  13) C   1                    3.15    1.02    0.051
  10. BD (   1) C   4 - C   5        / 77. RY*(  16) C   1                    3.09    3.22    0.089
  10. BD (   1) C   4 - C   5        / 87. RY*(   9) C   2                    0.55    2.48    0.033
  10. BD (   1) C   4 - C   5        / 91. RY*(  13) C   2                    1.19    3.34    0.057
  10. BD (   1) C   4 - C   5        / 95. RY*(  17) C   2                    0.57    2.28    0.032
  10. BD (   1) C   4 - C   5        / 98. RY*(   3) C   3                    3.18    1.68    0.066
  10. BD (   1) C   4 - C   5        /100. RY*(   5) C   3                    1.04    1.57    0.036
  10. BD (   1) C   4 - C   5        /101. RY*(   6) C   3                    0.55    1.11    0.022
  10. BD (   1) C   4 - C   5        /107. RY*(  12) C   3                    7.70    1.19    0.086
  10. BD (   1) C   4 - C   5        /108. RY*(  13) C   3                    0.84    3.29    0.047
  10. BD (   1) C   4 - C   5        /112. RY*(  17) C   3                    1.78    1.83    0.051
  10. BD (   1) C   4 - C   5        /116. RY*(   4) C   4                    2.15    1.21    0.046
  10. BD (   1) C   4 - C   5        /120. RY*(   8) C   4                  102.41    0.43    0.188
  10. BD (   1) C   4 - C   5        /121. RY*(   9) C   4                    2.29    1.66    0.055
  10. BD (   1) C   4 - C   5        /123. RY*(  11) C   4                    0.66    4.07    0.046
  10. BD (   1) C   4 - C   5        /129. RY*(   1) C   5                    4.02    1.33    0.065
  10. BD (   1) C   4 - C   5        /130. RY*(   2) C   5                    1.01    1.65    0.037
  10. BD (   1) C   4 - C   5        /134. RY*(   6) C   5                  106.66    0.17    0.122
  10. BD (   1) C   4 - C   5        /135. RY*(   7) C   5                    1.43    1.86    0.046
  10. BD (   1) C   4 - C   5        /138. RY*(  10) C   5                    4.89    2.02    0.089
  10. BD (   1) C   4 - C   5        /141. RY*(  13) C   5                    1.24    3.53    0.059
  10. BD (   1) C   4 - C   5        /146. RY*(   1) C   6                    0.75    1.49    0.030
  10. BD (   1) C   4 - C   5        /153. RY*(   8) C   6                    1.22    2.95    0.054
  10. BD (   1) C   4 - C   5        /155. RY*(  10) C   6                   83.73    0.19    0.112
  10. BD (   1) C   4 - C   5        /157. RY*(  12) C   6                    1.17    2.33    0.047
  10. BD (   1) C   4 - C   5        /158. RY*(  13) C   6                    3.62    2.79    0.090
  10. BD (   1) C   4 - C   5        /159. RY*(  14) C   6                    2.96    3.66    0.093
  10. BD (   1) C   4 - C   5        /202. RY*(  15) O   9                    0.63    3.62    0.043
  10. BD (   1) C   4 - C   5        /209. RY*(   5) H  10                    0.67    3.07    0.041
  10. BD (   1) C   4 - C   5        /213. RY*(   4) C  11                    5.16    1.72    0.084
  10. BD (   1) C   4 - C   5        /215. RY*(   6) C  11                    1.17    1.75    0.041
  10. BD (   1) C   4 - C   5        /218. RY*(   9) C  11                    4.25    1.10    0.061
  10. BD (   1) C   4 - C   5        /250. RY*(   2) C  14                    0.51    2.14    0.029
  10. BD (   1) C   4 - C   5        /251. RY*(   3) C  14                   18.82    0.56    0.092
  10. BD (   1) C   4 - C   5        /255. RY*(   7) C  14                   57.17    1.20    0.235
  10. BD (   1) C   4 - C   5        /256. RY*(   8) C  14                    0.74    0.39    0.015
  10. BD (   1) C   4 - C   5        /258. RY*(  10) C  14                  192.09    0.51    0.281
  10. BD (   1) C   4 - C   5        /259. RY*(  11) C  14                   43.80    0.26    0.095
  10. BD (   1) C   4 - C   5        /260. RY*(  12) C  14                   10.10    3.64    0.172
  10. BD (   1) C   4 - C   5        /261. RY*(  13) C  14                    3.25    2.86    0.086
  10. BD (   1) C   4 - C   5        /265. RY*(  17) C  14                    4.13    5.45    0.134
  10. BD (   1) C   4 - C   5        /269. RY*(   4) C  15                   11.00    0.64    0.075
  10. BD (   1) C   4 - C   5        /271. RY*(   6) C  15                    1.84    2.95    0.066
  10. BD (   1) C   4 - C   5        /272. RY*(   7) C  15                    2.78    2.36    0.073
  10. BD (   1) C   4 - C   5        /278. RY*(  13) C  15                    4.91    2.44    0.098
  10. BD (   1) C   4 - C   5        /295. RY*(   2)Cl  17                    0.74    1.34    0.028
  10. BD (   1) C   4 - C   5        /323. RY*(   4) H  19                   63.93    1.56    0.283
  10. BD (   1) C   4 - C   5        /326. RY*(   2) H  20                    0.56    0.30    0.012
  10. BD (   1) C   4 - C   5        /332. BD*(   1) C   1 - C   4            2.01    1.34    0.047
  10. BD (   1) C   4 - C   5        /333. BD*(   1) C   1 - O   9            1.34    1.59    0.041
  10. BD (   1) C   4 - C   5        /341. BD*(   1) C   4 -Cl   8            0.99    3.61    0.053
  10. BD (   1) C   4 - C   5        /342. BD*(   1) C   5 - C   6            1.20    3.79    0.061
  10. BD (   1) C   4 - C   5        /345. BD*(   2) C  11 - C  12           15.26    0.19    0.054
  10. BD (   1) C   4 - C   5        /349. BD*(   1) C  13 - C  16            3.97    1.82    0.076
  10. BD (   1) C   4 - C   5        /352. BD*(   1) C  14 - C  15            1.17    0.39    0.019
  10. BD (   1) C   4 - C   5        /354. BD*(   1) C  14 - H  19            2.17    1.86    0.057
  11. BD (   2) C   4 - C   5        / 51. LP*(   1) C   5                    2.80    0.17    0.022
  11. BD (   2) C   4 - C   5        / 67. RY*(   6) C   1                    0.74    1.64    0.032
  11. BD (   2) C   4 - C   5        / 70. RY*(   9) C   1                    1.12    2.31    0.047
  11. BD (   2) C   4 - C   5        / 73. RY*(  12) C   1                    2.76    2.01    0.069
  11. BD (   2) C   4 - C   5        / 74. RY*(  13) C   1                    1.97    0.48    0.029
  11. BD (   2) C   4 - C   5        / 77. RY*(  16) C   1                    1.45    2.68    0.058
  11. BD (   2) C   4 - C   5        / 83. RY*(   5) C   2                    0.69    1.28    0.028
  11. BD (   2) C   4 - C   5        / 86. RY*(   8) C   2                    0.65    2.13    0.035
  11. BD (   2) C   4 - C   5        / 87. RY*(   9) C   2                    0.51    1.94    0.029
  11. BD (   2) C   4 - C   5        / 91. RY*(  13) C   2                    0.74    2.81    0.042
  11. BD (   2) C   4 - C   5        / 95. RY*(  17) C   2                    2.72    1.74    0.064
  11. BD (   2) C   4 - C   5        / 98. RY*(   3) C   3                    3.59    1.15    0.060
  11. BD (   2) C   4 - C   5        /100. RY*(   5) C   3                    2.42    1.03    0.046
  11. BD (   2) C   4 - C   5        /101. RY*(   6) C   3                    8.10    0.57    0.063
  11. BD (   2) C   4 - C   5        /106. RY*(  11) C   3                    0.70    4.44    0.052
  11. BD (   2) C   4 - C   5        /107. RY*(  12) C   3                   19.35    0.65    0.105
  11. BD (   2) C   4 - C   5        /108. RY*(  13) C   3                    0.56    2.75    0.037
  11. BD (   2) C   4 - C   5        /112. RY*(  17) C   3                    7.62    1.30    0.092
  11. BD (   2) C   4 - C   5        /116. RY*(   4) C   4                    7.11    0.68    0.064
  11. BD (   2) C   4 - C   5        /129. RY*(   1) C   5                    0.93    0.79    0.025
  11. BD (   2) C   4 - C   5        /132. RY*(   4) C   5                    0.67    1.54    0.030
  11. BD (   2) C   4 - C   5        /133. RY*(   5) C   5                    1.26    0.86    0.031
  11. BD (   2) C   4 - C   5        /135. RY*(   7) C   5                    0.68    1.32    0.028
  11. BD (   2) C   4 - C   5        /137. RY*(   9) C   5                    5.28    1.17    0.073
  11. BD (   2) C   4 - C   5        /138. RY*(  10) C   5                    5.48    1.48    0.084
  11. BD (   2) C   4 - C   5        /146. RY*(   1) C   6                    1.40    0.95    0.034
  11. BD (   2) C   4 - C   5        /147. RY*(   2) C   6                    1.46    1.55    0.044
  11. BD (   2) C   4 - C   5        /148. RY*(   3) C   6                    3.00    0.90    0.048
  11. BD (   2) C   4 - C   5        /149. RY*(   4) C   6                    7.79    0.63    0.065
  11. BD (   2) C   4 - C   5        /150. RY*(   5) C   6                    0.76    1.00    0.026
  11. BD (   2) C   4 - C   5        /151. RY*(   6) C   6                   26.66    0.33    0.088
  11. BD (   2) C   4 - C   5        /153. RY*(   8) C   6                    1.08    2.42    0.048
  11. BD (   2) C   4 - C   5        /156. RY*(  11) C   6                    1.82    2.32    0.060
  11. BD (   2) C   4 - C   5        /157. RY*(  12) C   6                    3.95    1.79    0.078
  11. BD (   2) C   4 - C   5        /158. RY*(  13) C   6                    1.13    2.26    0.047
  11. BD (   2) C   4 - C   5        /159. RY*(  14) C   6                    5.54    3.12    0.122
  11. BD (   2) C   4 - C   5        /163. RY*(   1) H   7                    0.71    0.78    0.022
  11. BD (   2) C   4 - C   5        /168. RY*(   1)Cl   8                    2.58    1.01    0.047
  11. BD (   2) C   4 - C   5        /202. RY*(  15) O   9                    0.56    3.08    0.039
  11. BD (   2) C   4 - C   5        /205. RY*(   1) H  10                    1.75    0.88    0.036
  11. BD (   2) C   4 - C   5        /210. RY*(   1) C  11                    3.52    1.00    0.055
  11. BD (   2) C   4 - C   5        /211. RY*(   2) C  11                    1.13    1.94    0.044
  11. BD (   2) C   4 - C   5        /213. RY*(   4) C  11                    7.68    1.18    0.089
  11. BD (   2) C   4 - C   5        /218. RY*(   9) C  11                   12.76    0.56    0.079
  11. BD (   2) C   4 - C   5        /222. RY*(  13) C  11                    0.52    3.05    0.037
  11. BD (   2) C   4 - C   5        /224. RY*(   1) C  12                    0.53    1.41    0.025
  11. BD (   2) C   4 - C   5        /229. RY*(   6) C  12                    2.17    1.76    0.057
  11. BD (   2) C   4 - C   5        /232. RY*(   9) C  12                    2.49    2.00    0.066
  11. BD (   2) C   4 - C   5        /236. RY*(  13) C  12                    2.28    2.54    0.071
  11. BD (   2) C   4 - C   5        /251. RY*(   3) C  14                  276.84    0.02    0.069
  11. BD (   2) C   4 - C   5        /255. RY*(   7) C  14                   19.01    0.67    0.105
  11. BD (   2) C   4 - C   5        /257. RY*(   9) C  14                    1.02    3.34    0.054
  11. BD (   2) C   4 - C   5        /261. RY*(  13) C  14                    0.68    2.32    0.037
  11. BD (   2) C   4 - C   5        /269. RY*(   4) C  15                   92.77    0.10    0.090
  11. BD (   2) C   4 - C   5        /270. RY*(   5) C  15                    5.40    0.85    0.063
  11. BD (   2) C   4 - C   5        /271. RY*(   6) C  15                    1.51    2.41    0.056
  11. BD (   2) C   4 - C   5        /272. RY*(   7) C  15                    4.77    1.83    0.087
  11. BD (   2) C   4 - C   5        /275. RY*(  10) C  15                    0.88    1.64    0.035
  11. BD (   2) C   4 - C   5        /278. RY*(  13) C  15                    6.32    1.90    0.102
  11. BD (   2) C   4 - C   5        /295. RY*(   2)Cl  17                    1.12    0.81    0.028
  11. BD (   2) C   4 - C   5        /298. RY*(   5)Cl  17                   20.08    0.14    0.049
  11. BD (   2) C   4 - C   5        /313. RY*(  20)Cl  17                    0.66    1.12    0.025
  11. BD (   2) C   4 - C   5        /325. RY*(   1) H  20                   24.03    0.09    0.044
  11. BD (   2) C   4 - C   5        /331. BD*(   2) C   1 - C   2           14.12    0.41    0.074
  11. BD (   2) C   4 - C   5        /337. BD*(   2) C   3 - C   6            3.22    1.55    0.069
  11. BD (   2) C   4 - C   5        /339. BD*(   1) C   4 - C   5            0.72    0.21    0.011
  11. BD (   2) C   4 - C   5        /349. BD*(   1) C  13 - C  16           13.37    1.28    0.121
  11. BD (   2) C   4 - C   5        /354. BD*(   1) C  14 - H  19            5.02    1.32    0.075
  12. BD (   1) C   4 -Cl   8        / 51. LP*(   1) C   5                   21.70    0.84    0.142
  12. BD (   1) C   4 -Cl   8        / 62. RY*(   1) C   1                    6.33    1.98    0.100
  12. BD (   1) C   4 -Cl   8        / 63. RY*(   2) C   1                    1.84    2.49    0.061
  12. BD (   1) C   4 -Cl   8        / 65. RY*(   4) C   1                    1.36    2.17    0.049
  12. BD (   1) C   4 -Cl   8        / 68. RY*(   7) C   1                    3.25    2.65    0.083
  12. BD (   1) C   4 -Cl   8        / 70. RY*(   9) C   1                   32.61    2.97    0.280
  12. BD (   1) C   4 -Cl   8        / 71. RY*(  10) C   1                    1.09    2.82    0.050
  12. BD (   1) C   4 -Cl   8        / 72. RY*(  11) C   1                    6.26    3.86    0.140
  12. BD (   1) C   4 -Cl   8        / 73. RY*(  12) C   1                   64.41    2.68    0.373
  12. BD (   1) C   4 -Cl   8        / 74. RY*(  13) C   1                   30.83    1.15    0.169
  12. BD (   1) C   4 -Cl   8        / 77. RY*(  16) C   1                   38.46    3.35    0.322
  12. BD (   1) C   4 -Cl   8        / 78. RY*(  17) C   1                    1.09    3.72    0.057
  12. BD (   1) C   4 -Cl   8        / 79. RY*(   1) C   2                    0.82    2.23    0.038
  12. BD (   1) C   4 -Cl   8        / 82. RY*(   4) C   2                    1.81    2.03    0.054
  12. BD (   1) C   4 -Cl   8        / 83. RY*(   5) C   2                   13.70    1.94    0.146
  12. BD (   1) C   4 -Cl   8        / 85. RY*(   7) C   2                    1.49    2.81    0.058
  12. BD (   1) C   4 -Cl   8        / 86. RY*(   8) C   2                   15.61    2.80    0.188
  12. BD (   1) C   4 -Cl   8        / 87. RY*(   9) C   2                   11.51    2.61    0.156
  12. BD (   1) C   4 -Cl   8        / 90. RY*(  12) C   2                   13.19    3.58    0.195
  12. BD (   1) C   4 -Cl   8        / 91. RY*(  13) C   2                   18.59    3.47    0.228
  12. BD (   1) C   4 -Cl   8        / 92. RY*(  14) C   2                    1.62    1.63    0.046
  12. BD (   1) C   4 -Cl   8        / 95. RY*(  17) C   2                   57.99    2.41    0.336
  12. BD (   1) C   4 -Cl   8        / 96. RY*(   1) C   3                    0.72    2.09    0.035
  12. BD (   1) C   4 -Cl   8        / 97. RY*(   2) C   3                    5.11    2.18    0.095
  12. BD (   1) C   4 -Cl   8        / 98. RY*(   3) C   3                   61.73    1.81    0.300
  12. BD (   1) C   4 -Cl   8        /100. RY*(   5) C   3                   44.46    1.70    0.247
  12. BD (   1) C   4 -Cl   8        /101. RY*(   6) C   3                  115.29    1.24    0.340
  12. BD (   1) C   4 -Cl   8        /104. RY*(   9) C   3                    5.11    3.97    0.128
  12. BD (   1) C   4 -Cl   8        /105. RY*(  10) C   3                    2.63    3.81    0.090
  12. BD (   1) C   4 -Cl   8        /106. RY*(  11) C   3                   18.41    5.11    0.275
  12. BD (   1) C   4 -Cl   8        /107. RY*(  12) C   3                  292.52    1.32    0.558
  12. BD (   1) C   4 -Cl   8        /108. RY*(  13) C   3                   13.52    3.42    0.193
  12. BD (   1) C   4 -Cl   8        /109. RY*(  14) C   3                    5.32    2.43    0.102
  12. BD (   1) C   4 -Cl   8        /112. RY*(  17) C   3                  150.42    1.96    0.488
  12. BD (   1) C   4 -Cl   8        /116. RY*(   4) C   4                  108.21    1.34    0.342
  12. BD (   1) C   4 -Cl   8        /118. RY*(   6) C   4                    7.40    3.33    0.141
  12. BD (   1) C   4 -Cl   8        /120. RY*(   8) C   4                  732.19    0.56    0.575
  12. BD (   1) C   4 -Cl   8        /121. RY*(   9) C   4                    4.04    1.79    0.076
  12. BD (   1) C   4 -Cl   8        /122. RY*(  10) C   4                    1.42    3.11    0.060
  12. BD (   1) C   4 -Cl   8        /123. RY*(  11) C   4                    6.14    4.20    0.144
  12. BD (   1) C   4 -Cl   8        /129. RY*(   1) C   5                    6.98    1.45    0.090
  12. BD (   1) C   4 -Cl   8        /130. RY*(   2) C   5                    2.10    1.77    0.055
  12. BD (   1) C   4 -Cl   8        /132. RY*(   4) C   5                   13.43    2.21    0.155
  12. BD (   1) C   4 -Cl   8        /133. RY*(   5) C   5                   10.99    1.53    0.116
  12. BD (   1) C   4 -Cl   8        /134. RY*(   6) C   5                   12.33    0.30    0.055
  12. BD (   1) C   4 -Cl   8        /135. RY*(   7) C   5                   15.98    1.99    0.160
  12. BD (   1) C   4 -Cl   8        /137. RY*(   9) C   5                   95.06    1.84    0.375
  12. BD (   1) C   4 -Cl   8        /138. RY*(  10) C   5                  110.43    2.15    0.438
  12. BD (   1) C   4 -Cl   8        /140. RY*(  12) C   5                    9.21    3.60    0.164
  12. BD (   1) C   4 -Cl   8        /141. RY*(  13) C   5                    5.47    3.65    0.127
  12. BD (   1) C   4 -Cl   8        /142. RY*(  14) C   5                    0.64   23.14    0.109
  12. BD (   1) C   4 -Cl   8        /145. RY*(  17) C   5                    2.57    3.41    0.084
  12. BD (   1) C   4 -Cl   8        /146. RY*(   1) C   6                   21.02    1.62    0.165
  12. BD (   1) C   4 -Cl   8        /147. RY*(   2) C   6                   32.24    2.21    0.240
  12. BD (   1) C   4 -Cl   8        /148. RY*(   3) C   6                    5.70    1.56    0.085
  12. BD (   1) C   4 -Cl   8        /149. RY*(   4) C   6                  121.34    1.30    0.356
  12. BD (   1) C   4 -Cl   8        /151. RY*(   6) C   6                  263.61    1.00    0.461
  12. BD (   1) C   4 -Cl   8        /153. RY*(   8) C   6                   23.48    3.08    0.242
  12. BD (   1) C   4 -Cl   8        /155. RY*(  10) C   6                 2413.98    0.32    0.786
  12. BD (   1) C   4 -Cl   8        /156. RY*(  11) C   6                   41.91    2.98    0.318
  12. BD (   1) C   4 -Cl   8        /157. RY*(  12) C   6                   87.98    2.46    0.418
  12. BD (   1) C   4 -Cl   8        /158. RY*(  13) C   6                   26.51    2.92    0.250
  12. BD (   1) C   4 -Cl   8        /159. RY*(  14) C   6                  135.35    3.78    0.643
  12. BD (   1) C   4 -Cl   8        /160. RY*(  15) C   6                    6.48    3.36    0.133
  12. BD (   1) C   4 -Cl   8        /161. RY*(  16) C   6                    3.63   20.03    0.242
  12. BD (   1) C   4 -Cl   8        /163. RY*(   1) H   7                   11.92    1.44    0.118
  12. BD (   1) C   4 -Cl   8        /164. RY*(   2) H   7                    1.07    2.78    0.049
  12. BD (   1) C   4 -Cl   8        /174. RY*(   7)Cl   8                    4.52    2.45    0.094
  12. BD (   1) C   4 -Cl   8        /179. RY*(  12)Cl   8                    1.10    4.25    0.061
  12. BD (   1) C   4 -Cl   8        /190. RY*(   3) O   9                    0.88    1.94    0.037
  12. BD (   1) C   4 -Cl   8        /191. RY*(   4) O   9                    1.95    1.76    0.053
  12. BD (   1) C   4 -Cl   8        /192. RY*(   5) O   9                    2.17    2.75    0.069
  12. BD (   1) C   4 -Cl   8        /197. RY*(  10) O   9                    7.79   48.71    0.553
  12. BD (   1) C   4 -Cl   8        /198. RY*(  11) O   9                    8.16    6.02    0.199
  12. BD (   1) C   4 -Cl   8        /199. RY*(  12) O   9                    1.09    6.15    0.074
  12. BD (   1) C   4 -Cl   8        /202. RY*(  15) O   9                   15.71    3.75    0.218
  12. BD (   1) C   4 -Cl   8        /205. RY*(   1) H  10                   28.31    1.55    0.188
  12. BD (   1) C   4 -Cl   8        /206. RY*(   2) H  10                    1.95    2.99    0.069
  12. BD (   1) C   4 -Cl   8        /209. RY*(   5) H  10                    8.32    3.20    0.147
  12. BD (   1) C   4 -Cl   8        /210. RY*(   1) C  11                   59.92    1.67    0.283
  12. BD (   1) C   4 -Cl   8        /211. RY*(   2) C  11                   24.49    2.60    0.227
  12. BD (   1) C   4 -Cl   8        /212. RY*(   3) C  11                    3.31    2.00    0.073
  12. BD (   1) C   4 -Cl   8        /213. RY*(   4) C  11                  144.33    1.85    0.464
  12. BD (   1) C   4 -Cl   8        /215. RY*(   6) C  11                    5.32    1.88    0.090
  12. BD (   1) C   4 -Cl   8        /216. RY*(   7) C  11                    1.15    2.75    0.051
  12. BD (   1) C   4 -Cl   8        /218. RY*(   9) C  11                  170.98    1.23    0.412
  12. BD (   1) C   4 -Cl   8        /219. RY*(  10) C  11                    1.70    3.81    0.072
  12. BD (   1) C   4 -Cl   8        /220. RY*(  11) C  11                    1.55    1.52    0.044
  12. BD (   1) C   4 -Cl   8        /221. RY*(  12) C  11                    3.43    3.91    0.104
  12. BD (   1) C   4 -Cl   8        /222. RY*(  13) C  11                   12.36    3.71    0.192
  12. BD (   1) C   4 -Cl   8        /223. RY*(  14) C  11                    6.49   21.63    0.337
  12. BD (   1) C   4 -Cl   8        /224. RY*(   1) C  12                   11.39    2.08    0.138
  12. BD (   1) C   4 -Cl   8        /226. RY*(   3) C  12                    7.48    2.17    0.114
  12. BD (   1) C   4 -Cl   8        /229. RY*(   6) C  12                   48.04    2.43    0.307
  12. BD (   1) C   4 -Cl   8        /232. RY*(   9) C  12                   56.21    2.67    0.348
  12. BD (   1) C   4 -Cl   8        /234. RY*(  11) C  12                   12.33    4.66    0.215
  12. BD (   1) C   4 -Cl   8        /235. RY*(  12) C  12                    4.07    3.50    0.107
  12. BD (   1) C   4 -Cl   8        /236. RY*(  13) C  12                   53.58    3.21    0.372
  12. BD (   1) C   4 -Cl   8        /237. RY*(  14) C  12                    1.91   24.31    0.193
  12. BD (   1) C   4 -Cl   8        /239. RY*(   2) C  13                    3.72    1.95    0.076
  12. BD (   1) C   4 -Cl   8        /240. RY*(   3) C  13                    5.78    2.08    0.098
  12. BD (   1) C   4 -Cl   8        /242. RY*(   5) C  13                    3.39    3.54    0.098
  12. BD (   1) C   4 -Cl   8        /244. RY*(   7) C  13                    1.03    2.86    0.049
  12. BD (   1) C   4 -Cl   8        /246. RY*(   9) C  13                    6.92    3.31    0.136
  12. BD (   1) C   4 -Cl   8        /247. RY*(  10) C  13                   10.77    4.04    0.187
  12. BD (   1) C   4 -Cl   8        /251. RY*(   3) C  14                  228.82    0.69    0.356
  12. BD (   1) C   4 -Cl   8        /254. RY*(   6) C  14                    1.20    2.68    0.051
  12. BD (   1) C   4 -Cl   8        /255. RY*(   7) C  14                  287.62    1.33    0.556
  12. BD (   1) C   4 -Cl   8        /256. RY*(   8) C  14                  829.32    0.52    0.589
  12. BD (   1) C   4 -Cl   8        /257. RY*(   9) C  14                   19.93    4.01    0.254
  12. BD (   1) C   4 -Cl   8        /258. RY*(  10) C  14                  446.01    0.64    0.481
  12. BD (   1) C   4 -Cl   8        /259. RY*(  11) C  14                  421.98    0.39    0.363
  12. BD (   1) C   4 -Cl   8        /260. RY*(  12) C  14                    9.51    3.76    0.170
  12. BD (   1) C   4 -Cl   8        /261. RY*(  13) C  14                   14.11    2.99    0.184
  12. BD (   1) C   4 -Cl   8        /264. RY*(  16) C  14                    2.42   23.37    0.213
  12. BD (   1) C   4 -Cl   8        /265. RY*(  17) C  14                    2.24    5.58    0.100
  12. BD (   1) C   4 -Cl   8        /267. RY*(   2) C  15                    0.63    1.83    0.030
  12. BD (   1) C   4 -Cl   8        /269. RY*(   4) C  15                  331.99    0.77    0.453
  12. BD (   1) C   4 -Cl   8        /270. RY*(   5) C  15                   83.20    1.52    0.319
  12. BD (   1) C   4 -Cl   8        /271. RY*(   6) C  15                   34.80    3.08    0.294
  12. BD (   1) C   4 -Cl   8        /272. RY*(   7) C  15                  101.66    2.49    0.452
  12. BD (   1) C   4 -Cl   8        /275. RY*(  10) C  15                   20.53    2.30    0.195
  12. BD (   1) C   4 -Cl   8        /276. RY*(  11) C  15                    1.47    3.62    0.066
  12. BD (   1) C   4 -Cl   8        /277. RY*(  12) C  15                    0.71    2.36    0.037
  12. BD (   1) C   4 -Cl   8        /278. RY*(  13) C  15                  143.78    2.57    0.546
  12. BD (   1) C   4 -Cl   8        /279. RY*(  14) C  15                    0.74    3.67    0.047
  12. BD (   1) C   4 -Cl   8        /281. RY*(  16) C  15                    1.54   16.92    0.145
  12. BD (   1) C   4 -Cl   8        /284. RY*(   2) C  16                    2.03    1.93    0.056
  12. BD (   1) C   4 -Cl   8        /285. RY*(   3) C  16                    3.31    2.74    0.086
  12. BD (   1) C   4 -Cl   8        /288. RY*(   6) C  16                    1.24    3.53    0.059
  12. BD (   1) C   4 -Cl   8        /289. RY*(   7) C  16                    2.87    2.77    0.080
  12. BD (   1) C   4 -Cl   8        /292. RY*(  10) C  16                    0.55    2.19    0.031
  12. BD (   1) C   4 -Cl   8        /295. RY*(   2)Cl  17                   18.51    1.47    0.148
  12. BD (   1) C   4 -Cl   8        /296. RY*(   3)Cl  17                    0.75    2.06    0.035
  12. BD (   1) C   4 -Cl   8        /298. RY*(   5)Cl  17                  106.51    0.80    0.263
  12. BD (   1) C   4 -Cl   8        /299. RY*(   6)Cl  17                    4.37    1.52    0.073
  12. BD (   1) C   4 -Cl   8        /300. RY*(   7)Cl  17                    1.31    3.01    0.056
  12. BD (   1) C   4 -Cl   8        /301. RY*(   8)Cl  17                    2.59    2.05    0.066
  12. BD (   1) C   4 -Cl   8        /303. RY*(  10)Cl  17                    1.56    3.61    0.067
  12. BD (   1) C   4 -Cl   8        /306. RY*(  13)Cl  17                    1.57    1.72    0.047
  12. BD (   1) C   4 -Cl   8        /313. RY*(  20)Cl  17                   12.33    1.79    0.133
  12. BD (   1) C   4 -Cl   8        /314. RY*(  21)Cl  17                    1.20    2.26    0.047
  12. BD (   1) C   4 -Cl   8        /315. RY*(   1) H  18                    1.96    1.29    0.045
  12. BD (   1) C   4 -Cl   8        /318. RY*(   4) H  18                   27.59    0.07    0.039
  12. BD (   1) C   4 -Cl   8        /323. RY*(   4) H  19                    3.71    1.69    0.071
  12. BD (   1) C   4 -Cl   8        /325. RY*(   1) H  20                   89.64    0.76    0.234
  12. BD (   1) C   4 -Cl   8        /326. RY*(   2) H  20                  167.82    0.43    0.241
  12. BD (   1) C   4 -Cl   8        /330. BD*(   1) C   1 - C   2            1.09    1.59    0.038
  12. BD (   1) C   4 -Cl   8        /332. BD*(   1) C   1 - C   4            0.63    1.47    0.028
  12. BD (   1) C   4 -Cl   8        /336. BD*(   1) C   3 - C   6            1.44    1.62    0.043
  12. BD (   1) C   4 -Cl   8        /339. BD*(   1) C   4 - C   5           19.00    0.88    0.116
  12. BD (   1) C   4 -Cl   8        /341. BD*(   1) C   4 -Cl   8            1.22    3.74    0.060
  12. BD (   1) C   4 -Cl   8        /345. BD*(   2) C  11 - C  12          349.55    0.32    0.332
  12. BD (   1) C   4 -Cl   8        /349. BD*(   1) C  13 - C  16          246.47    1.95    0.619
  12. BD (   1) C   4 -Cl   8        /351. BD*(   1) C  13 -Cl  17          144.38    0.63    0.274
  12. BD (   1) C   4 -Cl   8        /352. BD*(   1) C  14 - C  15          436.41    0.52    0.426
  12. BD (   1) C   4 -Cl   8        /353. BD*(   2) C  14 - C  15          506.34    0.65    0.559
  12. BD (   1) C   4 -Cl   8        /354. BD*(   1) C  14 - H  19           92.67    1.98    0.383
  12. BD (   1) C   4 -Cl   8        /356. BD*(   1) C  15 - H  18            4.12    1.70    0.075
  13. BD (   1) C   5 - C   6        / 51. LP*(   1) C   5                    2.51    0.76    0.046
  13. BD (   1) C   5 - C   6        / 62. RY*(   1) C   1                    2.66    1.90    0.064
  13. BD (   1) C   5 - C   6        / 63. RY*(   2) C   1                    0.82    2.41    0.040
  13. BD (   1) C   5 - C   6        / 65. RY*(   4) C   1                    1.49    2.09    0.050
  13. BD (   1) C   5 - C   6        / 68. RY*(   7) C   1                    2.36    2.57    0.070
  13. BD (   1) C   5 - C   6        / 70. RY*(   9) C   1                   21.27    2.89    0.223
  13. BD (   1) C   5 - C   6        / 72. RY*(  11) C   1                    7.42    3.78    0.150
  13. BD (   1) C   5 - C   6        / 73. RY*(  12) C   1                   54.39    2.60    0.338
  13. BD (   1) C   5 - C   6        / 74. RY*(  13) C   1                   29.60    1.07    0.160
  13. BD (   1) C   5 - C   6        / 77. RY*(  16) C   1                   33.41    3.27    0.297
  13. BD (   1) C   5 - C   6        / 78. RY*(  17) C   1                    0.66    3.64    0.044
  13. BD (   1) C   5 - C   6        / 79. RY*(   1) C   2                    0.61    2.15    0.033
  13. BD (   1) C   5 - C   6        / 82. RY*(   4) C   2                    1.44    1.95    0.048
  13. BD (   1) C   5 - C   6        / 83. RY*(   5) C   2                    1.49    1.86    0.047
  13. BD (   1) C   5 - C   6        / 85. RY*(   7) C   2                    0.62    2.73    0.037
  13. BD (   1) C   5 - C   6        / 86. RY*(   8) C   2                    6.67    2.72    0.121
  13. BD (   1) C   5 - C   6        / 87. RY*(   9) C   2                    7.39    2.53    0.123
  13. BD (   1) C   5 - C   6        / 90. RY*(  12) C   2                    3.69    3.50    0.102
  13. BD (   1) C   5 - C   6        / 92. RY*(  14) C   2                    2.16    1.55    0.052
  13. BD (   1) C   5 - C   6        / 95. RY*(  17) C   2                   23.11    2.33    0.208
  13. BD (   1) C   5 - C   6        / 96. RY*(   1) C   3                    1.92    2.01    0.056
  13. BD (   1) C   5 - C   6        / 97. RY*(   2) C   3                    4.71    2.10    0.089
  13. BD (   1) C   5 - C   6        / 98. RY*(   3) C   3                   43.98    1.73    0.248
  13. BD (   1) C   5 - C   6        /100. RY*(   5) C   3                   26.19    1.62    0.185
  13. BD (   1) C   5 - C   6        /101. RY*(   6) C   3                   40.68    1.16    0.195
  13. BD (   1) C   5 - C   6        /104. RY*(   9) C   3                    1.75    3.89    0.074
  13. BD (   1) C   5 - C   6        /105. RY*(  10) C   3                    1.06    3.73    0.057
  13. BD (   1) C   5 - C   6        /106. RY*(  11) C   3                   11.26    5.03    0.214
  13. BD (   1) C   5 - C   6        /107. RY*(  12) C   3                  151.59    1.24    0.389
  13. BD (   1) C   5 - C   6        /108. RY*(  13) C   3                    9.35    3.34    0.159
  13. BD (   1) C   5 - C   6        /109. RY*(  14) C   3                    4.58    2.35    0.093
  13. BD (   1) C   5 - C   6        /112. RY*(  17) C   3                   71.53    1.88    0.329
  13. BD (   1) C   5 - C   6        /114. RY*(   2) C   4                    0.62    1.94    0.031
  13. BD (   1) C   5 - C   6        /116. RY*(   4) C   4                   54.38    1.26    0.235
  13. BD (   1) C   5 - C   6        /118. RY*(   6) C   4                    2.37    3.25    0.079
  13. BD (   1) C   5 - C   6        /120. RY*(   8) C   4                  836.68    0.48    0.569
  13. BD (   1) C   5 - C   6        /121. RY*(   9) C   4                    0.87    1.71    0.035
  13. BD (   1) C   5 - C   6        /122. RY*(  10) C   4                    1.61    3.03    0.063
  13. BD (   1) C   5 - C   6        /123. RY*(  11) C   4                    4.73    4.12    0.125
  13. BD (   1) C   5 - C   6        /129. RY*(   1) C   5                   15.70    1.37    0.132
  13. BD (   1) C   5 - C   6        /132. RY*(   4) C   5                    2.64    2.13    0.067
  13. BD (   1) C   5 - C   6        /133. RY*(   5) C   5                    1.08    1.45    0.036
  13. BD (   1) C   5 - C   6        /134. RY*(   6) C   5                  308.21    0.22    0.235
  13. BD (   1) C   5 - C   6        /135. RY*(   7) C   5                    9.85    1.91    0.123
  13. BD (   1) C   5 - C   6        /137. RY*(   9) C   5                   35.60    1.76    0.225
  13. BD (   1) C   5 - C   6        /138. RY*(  10) C   5                   73.63    2.07    0.351
  13. BD (   1) C   5 - C   6        /140. RY*(  12) C   5                    8.11    3.52    0.152
  13. BD (   1) C   5 - C   6        /141. RY*(  13) C   5                    7.74    3.58    0.149
  13. BD (   1) C   5 - C   6        /145. RY*(  17) C   5                    1.44    3.33    0.062
  13. BD (   1) C   5 - C   6        /146. RY*(   1) C   6                   11.06    1.54    0.117
  13. BD (   1) C   5 - C   6        /147. RY*(   2) C   6                   20.35    2.13    0.187
  13. BD (   1) C   5 - C   6        /148. RY*(   3) C   6                    4.91    1.48    0.077
  13. BD (   1) C   5 - C   6        /149. RY*(   4) C   6                   24.74    1.22    0.156
  13. BD (   1) C   5 - C   6        /151. RY*(   6) C   6                   90.74    0.92    0.259
  13. BD (   1) C   5 - C   6        /153. RY*(   8) C   6                   11.73    3.00    0.169
  13. BD (   1) C   5 - C   6        /155. RY*(  10) C   6                 1443.35    0.24    0.526
  13. BD (   1) C   5 - C   6        /156. RY*(  11) C   6                   19.55    2.90    0.214
  13. BD (   1) C   5 - C   6        /157. RY*(  12) C   6                   35.97    2.38    0.263
  13. BD (   1) C   5 - C   6        /158. RY*(  13) C   6                   32.87    2.84    0.275
  13. BD (   1) C   5 - C   6        /159. RY*(  14) C   6                   81.37    3.70    0.493
  13. BD (   1) C   5 - C   6        /160. RY*(  15) C   6                    7.78    3.28    0.143
  13. BD (   1) C   5 - C   6        /161. RY*(  16) C   6                    0.88   19.95    0.119
  13. BD (   1) C   5 - C   6        /163. RY*(   1) H   7                    0.83    1.36    0.030
  13. BD (   1) C   5 - C   6        /173. RY*(   6)Cl   8                    0.52    2.64    0.033
  13. BD (   1) C   5 - C   6        /174. RY*(   7)Cl   8                    2.76    2.37    0.073
  13. BD (   1) C   5 - C   6        /179. RY*(  12)Cl   8                    0.87    4.17    0.054
  13. BD (   1) C   5 - C   6        /191. RY*(   4) O   9                    3.96    1.68    0.073
  13. BD (   1) C   5 - C   6        /192. RY*(   5) O   9                    1.19    2.67    0.051
  13. BD (   1) C   5 - C   6        /197. RY*(  10) O   9                    3.83   48.63    0.388
  13. BD (   1) C   5 - C   6        /198. RY*(  11) O   9                    2.50    5.94    0.109
  13. BD (   1) C   5 - C   6        /199. RY*(  12) O   9                    1.13    6.07    0.074
  13. BD (   1) C   5 - C   6        /202. RY*(  15) O   9                    8.93    3.67    0.163
  13. BD (   1) C   5 - C   6        /205. RY*(   1) H  10                    4.31    1.47    0.071
  13. BD (   1) C   5 - C   6        /206. RY*(   2) H  10                    1.86    2.91    0.066
  13. BD (   1) C   5 - C   6        /209. RY*(   5) H  10                    7.57    3.12    0.138
  13. BD (   1) C   5 - C   6        /210. RY*(   1) C  11                   23.60    1.59    0.173
  13. BD (   1) C   5 - C   6        /211. RY*(   2) C  11                   25.81    2.52    0.229
  13. BD (   1) C   5 - C   6        /212. RY*(   3) C  11                    1.62    1.92    0.050
  13. BD (   1) C   5 - C   6        /213. RY*(   4) C  11                   65.66    1.77    0.306
  13. BD (   1) C   5 - C   6        /215. RY*(   6) C  11                   10.56    1.80    0.124
  13. BD (   1) C   5 - C   6        /218. RY*(   9) C  11                   81.65    1.15    0.275
  13. BD (   1) C   5 - C   6        /219. RY*(  10) C  11                    3.70    3.73    0.106
  13. BD (   1) C   5 - C   6        /221. RY*(  12) C  11                    3.68    3.83    0.107
  13. BD (   1) C   5 - C   6        /222. RY*(  13) C  11                    7.26    3.63    0.146
  13. BD (   1) C   5 - C   6        /223. RY*(  14) C  11                    1.95   21.55    0.184
  13. BD (   1) C   5 - C   6        /224. RY*(   1) C  12                    3.40    2.00    0.074
  13. BD (   1) C   5 - C   6        /226. RY*(   3) C  12                    1.35    2.09    0.048
  13. BD (   1) C   5 - C   6        /229. RY*(   6) C  12                   12.97    2.35    0.157
  13. BD (   1) C   5 - C   6        /232. RY*(   9) C  12                   17.59    2.59    0.192
  13. BD (   1) C   5 - C   6        /234. RY*(  11) C  12                    3.98    4.58    0.121
  13. BD (   1) C   5 - C   6        /235. RY*(  12) C  12                    2.39    3.42    0.081
  13. BD (   1) C   5 - C   6        /236. RY*(  13) C  12                    7.99    3.13    0.142
  13. BD (   1) C   5 - C   6        /237. RY*(  14) C  12                    0.58   24.23    0.107
  13. BD (   1) C   5 - C   6        /239. RY*(   2) C  13                    0.89    1.87    0.037
  13. BD (   1) C   5 - C   6        /240. RY*(   3) C  13                    4.99    2.01    0.090
  13. BD (   1) C   5 - C   6        /242. RY*(   5) C  13                    1.48    3.46    0.064
  13. BD (   1) C   5 - C   6        /244. RY*(   7) C  13                    1.08    2.78    0.049
  13. BD (   1) C   5 - C   6        /246. RY*(   9) C  13                    4.00    3.23    0.102
  13. BD (   1) C   5 - C   6        /247. RY*(  10) C  13                    6.21    3.97    0.141
  13. BD (   1) C   5 - C   6        /251. RY*(   3) C  14                  208.67    0.61    0.319
  13. BD (   1) C   5 - C   6        /254. RY*(   6) C  14                    0.74    2.60    0.039
  13. BD (   1) C   5 - C   6        /255. RY*(   7) C  14                  419.42    1.25    0.651
  13. BD (   1) C   5 - C   6        /256. RY*(   8) C  14                  245.55    0.44    0.295
  13. BD (   1) C   5 - C   6        /257. RY*(   9) C  14                    8.96    3.93    0.168
  13. BD (   1) C   5 - C   6        /258. RY*(  10) C  14                 1012.98    0.56    0.678
  13. BD (   1) C   5 - C   6        /259. RY*(  11) C  14                  488.47    0.31    0.349
  13. BD (   1) C   5 - C   6        /260. RY*(  12) C  14                   35.93    3.68    0.327
  13. BD (   1) C   5 - C   6        /261. RY*(  13) C  14                   23.35    2.91    0.234
  13. BD (   1) C   5 - C   6        /264. RY*(  16) C  14                    1.22   23.29    0.151
  13. BD (   1) C   5 - C   6        /265. RY*(  17) C  14                    6.53    5.50    0.170
  13. BD (   1) C   5 - C   6        /267. RY*(   2) C  15                    0.59    1.75    0.029
  13. BD (   1) C   5 - C   6        /269. RY*(   4) C  15                  223.77    0.69    0.352
  13. BD (   1) C   5 - C   6        /270. RY*(   5) C  15                   28.44    1.44    0.182
  13. BD (   1) C   5 - C   6        /271. RY*(   6) C  15                   24.50    3.00    0.243
  13. BD (   1) C   5 - C   6        /272. RY*(   7) C  15                   49.70    2.41    0.311
  13. BD (   1) C   5 - C   6        /275. RY*(  10) C  15                    0.94    2.22    0.041
  13. BD (   1) C   5 - C   6        /276. RY*(  11) C  15                    1.59    3.54    0.067
  13. BD (   1) C   5 - C   6        /277. RY*(  12) C  15                    1.41    2.28    0.051
  13. BD (   1) C   5 - C   6        /278. RY*(  13) C  15                   88.18    2.49    0.421
  13. BD (   1) C   5 - C   6        /279. RY*(  14) C  15                    1.49    3.59    0.066
  13. BD (   1) C   5 - C   6        /281. RY*(  16) C  15                    7.96   16.84    0.329
  13. BD (   1) C   5 - C   6        /283. RY*(   1) C  16                    1.61    2.58    0.058
  13. BD (   1) C   5 - C   6        /284. RY*(   2) C  16                    0.90    1.85    0.037
  13. BD (   1) C   5 - C   6        /285. RY*(   3) C  16                    2.73    2.66    0.077
  13. BD (   1) C   5 - C   6        /288. RY*(   6) C  16                    0.60    3.45    0.041
  13. BD (   1) C   5 - C   6        /291. RY*(   9) C  16                    2.35    3.23    0.078
  13. BD (   1) C   5 - C   6        /295. RY*(   2)Cl  17                   12.43    1.39    0.118
  13. BD (   1) C   5 - C   6        /296. RY*(   3)Cl  17                    0.59    1.98    0.031
  13. BD (   1) C   5 - C   6        /298. RY*(   5)Cl  17                   29.73    0.73    0.132
  13. BD (   1) C   5 - C   6        /299. RY*(   6)Cl  17                    3.44    1.44    0.063
  13. BD (   1) C   5 - C   6        /301. RY*(   8)Cl  17                    0.99    1.97    0.040
  13. BD (   1) C   5 - C   6        /306. RY*(  13)Cl  17                    1.63    1.64    0.046
  13. BD (   1) C   5 - C   6        /313. RY*(  20)Cl  17                    1.84    1.71    0.050
  13. BD (   1) C   5 - C   6        /315. RY*(   1) H  18                    0.71    1.21    0.026
  13. BD (   1) C   5 - C   6        /323. RY*(   4) H  19                  144.48    1.61    0.433
  13. BD (   1) C   5 - C   6        /325. RY*(   1) H  20                   27.05    0.68    0.122
  13. BD (   1) C   5 - C   6        /326. RY*(   2) H  20                   43.52    0.35    0.111
  13. BD (   1) C   5 - C   6        /336. BD*(   1) C   3 - C   6            5.34    1.54    0.081
  13. BD (   1) C   5 - C   6        /338. BD*(   1) C   3 - H   7            4.04    1.45    0.068
  13. BD (   1) C   5 - C   6        /339. BD*(   1) C   4 - C   5            8.98    0.80    0.076
  13. BD (   1) C   5 - C   6        /341. BD*(   1) C   4 -Cl   8            2.29    3.66    0.082
  13. BD (   1) C   5 - C   6        /344. BD*(   1) C  11 - C  12            1.23    3.46    0.058
  13. BD (   1) C   5 - C   6        /345. BD*(   2) C  11 - C  12          276.99    0.24    0.257
  13. BD (   1) C   5 - C   6        /349. BD*(   1) C  13 - C  16          133.55    1.87    0.446
  13. BD (   1) C   5 - C   6        /351. BD*(   1) C  13 -Cl  17           40.41    0.55    0.135
  13. BD (   1) C   5 - C   6        /352. BD*(   1) C  14 - C  15          112.48    0.44    0.199
  13. BD (   1) C   5 - C   6        /353. BD*(   2) C  14 - C  15          194.01    0.57    0.325
  13. BD (   1) C   5 - C   6        /354. BD*(   1) C  14 - H  19           62.98    1.90    0.309
  14. BD (   1) C   6 - C  11        / 51. LP*(   1) C   5                    7.96    0.55    0.070
  14. BD (   1) C   6 - C  11        / 62. RY*(   1) C   1                    1.57    1.70    0.046
  14. BD (   1) C   6 - C  11        / 63. RY*(   2) C   1                    0.89    2.21    0.040
  14. BD (   1) C   6 - C  11        / 65. RY*(   4) C   1                    0.70    1.88    0.033
  14. BD (   1) C   6 - C  11        / 68. RY*(   7) C   1                    1.88    2.37    0.060
  14. BD (   1) C   6 - C  11        / 70. RY*(   9) C   1                   13.95    2.69    0.175
  14. BD (   1) C   6 - C  11        / 72. RY*(  11) C   1                    5.43    3.57    0.126
  14. BD (   1) C   6 - C  11        / 73. RY*(  12) C   1                   26.05    2.40    0.225
  14. BD (   1) C   6 - C  11        / 74. RY*(  13) C   1                   19.10    0.87    0.116
  14. BD (   1) C   6 - C  11        / 77. RY*(  16) C   1                   22.21    3.06    0.235
  14. BD (   1) C   6 - C  11        / 78. RY*(  17) C   1                    0.61    3.44    0.041
  14. BD (   1) C   6 - C  11        / 82. RY*(   4) C   2                    1.10    1.74    0.040
  14. BD (   1) C   6 - C  11        / 83. RY*(   5) C   2                    5.36    1.66    0.085
  14. BD (   1) C   6 - C  11        / 85. RY*(   7) C   2                    1.56    2.52    0.057
  14. BD (   1) C   6 - C  11        / 86. RY*(   8) C   2                    7.86    2.52    0.127
  14. BD (   1) C   6 - C  11        / 87. RY*(   9) C   2                    4.79    2.32    0.095
  14. BD (   1) C   6 - C  11        / 90. RY*(  12) C   2                    2.84    3.30    0.087
  14. BD (   1) C   6 - C  11        / 91. RY*(  13) C   2                    0.62    3.19    0.040
  14. BD (   1) C   6 - C  11        / 92. RY*(  14) C   2                    0.85    1.34    0.030
  14. BD (   1) C   6 - C  11        / 95. RY*(  17) C   2                    8.11    2.12    0.118
  14. BD (   1) C   6 - C  11        / 97. RY*(   2) C   3                    1.93    1.89    0.055
  14. BD (   1) C   6 - C  11        / 98. RY*(   3) C   3                   21.21    1.53    0.162
  14. BD (   1) C   6 - C  11        /100. RY*(   5) C   3                   13.80    1.41    0.126
  14. BD (   1) C   6 - C  11        /101. RY*(   6) C   3                   68.22    0.96    0.231
  14. BD (   1) C   6 - C  11        /104. RY*(   9) C   3                    2.81    3.69    0.092
  14. BD (   1) C   6 - C  11        /105. RY*(  10) C   3                    0.53    3.53    0.039
  14. BD (   1) C   6 - C  11        /106. RY*(  11) C   3                   13.14    4.83    0.227
  14. BD (   1) C   6 - C  11        /107. RY*(  12) C   3                  147.69    1.04    0.353
  14. BD (   1) C   6 - C  11        /108. RY*(  13) C   3                    3.84    3.14    0.099
  14. BD (   1) C   6 - C  11        /109. RY*(  14) C   3                    1.92    2.15    0.058
  14. BD (   1) C   6 - C  11        /112. RY*(  17) C   3                   68.22    1.68    0.305
  14. BD (   1) C   6 - C  11        /116. RY*(   4) C   4                   34.28    1.06    0.172
  14. BD (   1) C   6 - C  11        /118. RY*(   6) C   4                    5.15    3.05    0.113
  14. BD (   1) C   6 - C  11        /120. RY*(   8) C   4                  657.14    0.28    0.385
  14. BD (   1) C   6 - C  11        /121. RY*(   9) C   4                    0.90    1.51    0.033
  14. BD (   1) C   6 - C  11        /122. RY*(  10) C   4                    3.01    2.83    0.083
  14. BD (   1) C   6 - C  11        /123. RY*(  11) C   4                    3.27    3.92    0.102
  14. BD (   1) C   6 - C  11        /129. RY*(   1) C   5                    3.87    1.17    0.061
  14. BD (   1) C   6 - C  11        /132. RY*(   4) C   5                    4.09    1.92    0.080
  14. BD (   1) C   6 - C  11        /133. RY*(   5) C   5                    6.61    1.25    0.082
  14. BD (   1) C   6 - C  11        /134. RY*(   6) C   5                  715.47    0.02    0.107
  14. BD (   1) C   6 - C  11        /135. RY*(   7) C   5                    9.99    1.70    0.118
  14. BD (   1) C   6 - C  11        /137. RY*(   9) C   5                   18.15    1.56    0.152
  14. BD (   1) C   6 - C  11        /138. RY*(  10) C   5                   46.84    1.87    0.267
  14. BD (   1) C   6 - C  11        /140. RY*(  12) C   5                    6.33    3.31    0.131
  14. BD (   1) C   6 - C  11        /141. RY*(  13) C   5                    2.90    3.37    0.089
  14. BD (   1) C   6 - C  11        /145. RY*(  17) C   5                    0.68    3.13    0.042
  14. BD (   1) C   6 - C  11        /146. RY*(   1) C   6                   10.31    1.33    0.105
  14. BD (   1) C   6 - C  11        /147. RY*(   2) C   6                    8.16    1.93    0.113
  14. BD (   1) C   6 - C  11        /148. RY*(   3) C   6                    2.55    1.28    0.052
  14. BD (   1) C   6 - C  11        /149. RY*(   4) C   6                   47.18    1.02    0.198
  14. BD (   1) C   6 - C  11        /151. RY*(   6) C   6                  105.55    0.72    0.248
  14. BD (   1) C   6 - C  11        /153. RY*(   8) C   6                    8.01    2.80    0.135
  14. BD (   1) C   6 - C  11        /155. RY*(  10) C   6                 6655.18    0.03    0.431
  14. BD (   1) C   6 - C  11        /156. RY*(  11) C   6                   20.47    2.70    0.212
  14. BD (   1) C   6 - C  11        /157. RY*(  12) C   6                   34.16    2.18    0.246
  14. BD (   1) C   6 - C  11        /158. RY*(  13) C   6                   15.56    2.64    0.183
  14. BD (   1) C   6 - C  11        /159. RY*(  14) C   6                   52.14    3.50    0.386
  14. BD (   1) C   6 - C  11        /160. RY*(  15) C   6                    3.74    3.08    0.097
  14. BD (   1) C   6 - C  11        /163. RY*(   1) H   7                    5.21    1.16    0.070
  14. BD (   1) C   6 - C  11        /164. RY*(   2) H   7                    1.03    2.50    0.046
  14. BD (   1) C   6 - C  11        /165. RY*(   3) H   7                    0.64    3.20    0.041
  14. BD (   1) C   6 - C  11        /174. RY*(   7)Cl   8                    1.16    2.16    0.045
  14. BD (   1) C   6 - C  11        /179. RY*(  12)Cl   8                    0.58    3.96    0.043
  14. BD (   1) C   6 - C  11        /191. RY*(   4) O   9                    0.74    1.48    0.030
  14. BD (   1) C   6 - C  11        /192. RY*(   5) O   9                    0.92    2.46    0.043
  14. BD (   1) C   6 - C  11        /197. RY*(  10) O   9                    1.23   48.43    0.220
  14. BD (   1) C   6 - C  11        /198. RY*(  11) O   9                    0.75    5.74    0.059
  14. BD (   1) C   6 - C  11        /202. RY*(  15) O   9                    3.44    3.47    0.099
  14. BD (   1) C   6 - C  11        /205. RY*(   1) H  10                    3.89    1.27    0.063
  14. BD (   1) C   6 - C  11        /206. RY*(   2) H  10                    0.93    2.70    0.045
  14. BD (   1) C   6 - C  11        /209. RY*(   5) H  10                    3.08    2.92    0.085
  14. BD (   1) C   6 - C  11        /210. RY*(   1) C  11                   12.59    1.38    0.119
  14. BD (   1) C   6 - C  11        /211. RY*(   2) C  11                    1.92    2.32    0.060
  14. BD (   1) C   6 - C  11        /213. RY*(   4) C  11                   24.43    1.57    0.177
  14. BD (   1) C   6 - C  11        /215. RY*(   6) C  11                    4.73    1.60    0.079
  14. BD (   1) C   6 - C  11        /216. RY*(   7) C  11                    3.85    2.47    0.088
  14. BD (   1) C   6 - C  11        /218. RY*(   9) C  11                   28.47    0.95    0.148
  14. BD (   1) C   6 - C  11        /219. RY*(  10) C  11                    0.55    3.53    0.040
  14. BD (   1) C   6 - C  11        /221. RY*(  12) C  11                    1.52    3.62    0.067
  14. BD (   1) C   6 - C  11        /222. RY*(  13) C  11                    1.18    3.43    0.057
  14. BD (   1) C   6 - C  11        /223. RY*(  14) C  11                    3.42   21.35    0.244
  14. BD (   1) C   6 - C  11        /224. RY*(   1) C  12                    2.71    1.80    0.063
  14. BD (   1) C   6 - C  11        /226. RY*(   3) C  12                    5.05    1.89    0.088
  14. BD (   1) C   6 - C  11        /229. RY*(   6) C  12                   43.03    2.15    0.274
  14. BD (   1) C   6 - C  11        /232. RY*(   9) C  12                   24.37    2.38    0.218
  14. BD (   1) C   6 - C  11        /234. RY*(  11) C  12                   20.54    4.38    0.271
  14. BD (   1) C   6 - C  11        /235. RY*(  12) C  12                    1.05    3.22    0.053
  14. BD (   1) C   6 - C  11        /236. RY*(  13) C  12                    4.74    2.92    0.106
  14. BD (   1) C   6 - C  11        /239. RY*(   2) C  13                    0.72    1.67    0.031
  14. BD (   1) C   6 - C  11        /240. RY*(   3) C  13                    2.05    1.80    0.055
  14. BD (   1) C   6 - C  11        /246. RY*(   9) C  13                    1.65    3.02    0.064
  14. BD (   1) C   6 - C  11        /247. RY*(  10) C  13                    1.60    3.76    0.070
  14. BD (   1) C   6 - C  11        /250. RY*(   2) C  14                    3.94    1.98    0.080
  14. BD (   1) C   6 - C  11        /251. RY*(   3) C  14                  146.16    0.40    0.219
  14. BD (   1) C   6 - C  11        /253. RY*(   5) C  14                    0.81    1.41    0.030
  14. BD (   1) C   6 - C  11        /255. RY*(   7) C  14                  208.26    1.05    0.422
  14. BD (   1) C   6 - C  11        /256. RY*(   8) C  14                  164.19    0.24    0.178
  14. BD (   1) C   6 - C  11        /257. RY*(   9) C  14                    3.84    3.73    0.108
  14. BD (   1) C   6 - C  11        /258. RY*(  10) C  14                  798.97    0.36    0.484
  14. BD (   1) C   6 - C  11        /259. RY*(  11) C  14                  477.80    0.11    0.202
  14. BD (   1) C   6 - C  11        /260. RY*(  12) C  14                   28.33    3.48    0.283
  14. BD (   1) C   6 - C  11        /261. RY*(  13) C  14                   11.84    2.71    0.162
  14. BD (   1) C   6 - C  11        /265. RY*(  17) C  14                    6.54    5.30    0.168
  14. BD (   1) C   6 - C  11        /267. RY*(   2) C  15                    1.47    1.55    0.043
  14. BD (   1) C   6 - C  11        /269. RY*(   4) C  15                  127.25    0.48    0.224
  14. BD (   1) C   6 - C  11        /270. RY*(   5) C  15                    9.13    1.23    0.096
  14. BD (   1) C   6 - C  11        /271. RY*(   6) C  15                   16.27    2.80    0.192
  14. BD (   1) C   6 - C  11        /272. RY*(   7) C  15                   32.06    2.21    0.240
  14. BD (   1) C   6 - C  11        /275. RY*(  10) C  15                    1.12    2.02    0.043
  14. BD (   1) C   6 - C  11        /278. RY*(  13) C  15                   69.91    2.29    0.361
  14. BD (   1) C   6 - C  11        /281. RY*(  16) C  15                    2.49   16.64    0.184
  14. BD (   1) C   6 - C  11        /283. RY*(   1) C  16                    2.99    2.38    0.076
  14. BD (   1) C   6 - C  11        /284. RY*(   2) C  16                    0.74    1.65    0.032
  14. BD (   1) C   6 - C  11        /285. RY*(   3) C  16                    1.39    2.46    0.053
  14. BD (   1) C   6 - C  11        /295. RY*(   2)Cl  17                    6.24    1.19    0.078
  14. BD (   1) C   6 - C  11        /297. RY*(   4)Cl  17                    0.74    1.86    0.033
  14. BD (   1) C   6 - C  11        /298. RY*(   5)Cl  17                   43.41    0.52    0.136
  14. BD (   1) C   6 - C  11        /299. RY*(   6)Cl  17                    1.30    1.23    0.036
  14. BD (   1) C   6 - C  11        /300. RY*(   7)Cl  17                    0.54    2.73    0.035
  14. BD (   1) C   6 - C  11        /301. RY*(   8)Cl  17                    2.01    1.77    0.054
  14. BD (   1) C   6 - C  11        /303. RY*(  10)Cl  17                    0.79    3.33    0.046
  14. BD (   1) C   6 - C  11        /304. RY*(  11)Cl  17                    0.64    1.39    0.027
  14. BD (   1) C   6 - C  11        /306. RY*(  13)Cl  17                    1.01    1.44    0.034
  14. BD (   1) C   6 - C  11        /313. RY*(  20)Cl  17                    6.43    1.51    0.089
  14. BD (   1) C   6 - C  11        /314. RY*(  21)Cl  17                    0.61    1.98    0.031
  14. BD (   1) C   6 - C  11        /315. RY*(   1) H  18                    0.64    1.01    0.023
  14. BD (   1) C   6 - C  11        /323. RY*(   4) H  19                  116.38    1.40    0.365
  14. BD (   1) C   6 - C  11        /325. RY*(   1) H  20                   90.79    0.48    0.188
  14. BD (   1) C   6 - C  11        /326. RY*(   2) H  20                  431.92    0.15    0.226
  14. BD (   1) C   6 - C  11        /334. BD*(   1) C   2 - C   3            0.70    2.62    0.039
  14. BD (   1) C   6 - C  11        /336. BD*(   1) C   3 - C   6            7.15    1.33    0.087
  14. BD (   1) C   6 - C  11        /339. BD*(   1) C   4 - C   5            6.30    0.60    0.055
  14. BD (   1) C   6 - C  11        /342. BD*(   1) C   5 - C   6            2.14    3.64    0.079
  14. BD (   1) C   6 - C  11        /344. BD*(   1) C  11 - C  12            0.87    3.26    0.048
  14. BD (   1) C   6 - C  11        /345. BD*(   2) C  11 - C  12          440.93    0.04    0.130
  14. BD (   1) C   6 - C  11        /349. BD*(   1) C  13 - C  16           39.72    1.66    0.231
  14. BD (   1) C   6 - C  11        /351. BD*(   1) C  13 -Cl  17           23.91    0.35    0.082
  14. BD (   1) C   6 - C  11        /352. BD*(   1) C  14 - C  15          456.61    0.24    0.293
  14. BD (   1) C   6 - C  11        /353. BD*(   2) C  14 - C  15          797.96    0.37    0.526
  14. BD (   1) C   6 - C  11        /354. BD*(   1) C  14 - H  19           14.92    1.70    0.143
  15. BD (   1) C  11 - C  12        / 51. LP*(   1) C   5                   31.79    0.55    0.138
  15. BD (   1) C  11 - C  12        / 63. RY*(   2) C   1                    0.59    2.21    0.032
  15. BD (   1) C  11 - C  12        / 65. RY*(   4) C   1                    1.30    1.88    0.045
  15. BD (   1) C  11 - C  12        / 68. RY*(   7) C   1                    3.35    2.36    0.080
  15. BD (   1) C  11 - C  12        / 70. RY*(   9) C   1                   15.54    2.68    0.184
  15. BD (   1) C  11 - C  12        / 72. RY*(  11) C   1                    8.34    3.57    0.156
  15. BD (   1) C  11 - C  12        / 73. RY*(  12) C   1                    8.89    2.39    0.132
  15. BD (   1) C  11 - C  12        / 74. RY*(  13) C   1                   13.51    0.86    0.097
  15. BD (   1) C  11 - C  12        / 77. RY*(  16) C   1                   23.52    3.06    0.242
  15. BD (   1) C  11 - C  12        / 78. RY*(  17) C   1                    1.98    3.43    0.075
  15. BD (   1) C  11 - C  12        / 82. RY*(   4) C   2                    5.59    1.74    0.089
  15. BD (   1) C  11 - C  12        / 83. RY*(   5) C   2                   61.32    1.65    0.288
  15. BD (   1) C  11 - C  12        / 85. RY*(   7) C   2                   23.55    2.52    0.220
  15. BD (   1) C  11 - C  12        / 86. RY*(   8) C   2                   31.42    2.51    0.254
  15. BD (   1) C  11 - C  12        / 87. RY*(   9) C   2                    4.97    2.32    0.097
  15. BD (   1) C  11 - C  12        / 89. RY*(  11) C   2                    1.90    2.85    0.066
  15. BD (   1) C  11 - C  12        / 90. RY*(  12) C   2                   16.11    3.29    0.208
  15. BD (   1) C  11 - C  12        / 91. RY*(  13) C   2                   95.22    3.19    0.497
  15. BD (   1) C  11 - C  12        / 95. RY*(  17) C   2                   17.92    2.12    0.176
  15. BD (   1) C  11 - C  12        / 97. RY*(   2) C   3                   27.77    1.89    0.207
  15. BD (   1) C  11 - C  12        / 98. RY*(   3) C   3                    4.59    1.53    0.076
  15. BD (   1) C  11 - C  12        /100. RY*(   5) C   3                   44.41    1.41    0.226
  15. BD (   1) C  11 - C  12        /101. RY*(   6) C   3                  312.27    0.95    0.493
  15. BD (   1) C  11 - C  12        /104. RY*(   9) C   3                    3.54    3.68    0.103
  15. BD (   1) C  11 - C  12        /105. RY*(  10) C   3                    1.15    3.52    0.058
  15. BD (   1) C  11 - C  12        /106. RY*(  11) C   3                   21.43    4.82    0.290
  15. BD (   1) C  11 - C  12        /107. RY*(  12) C   3                  334.72    1.03    0.531
  15. BD (   1) C  11 - C  12        /111. RY*(  16) C   3                    0.58   20.04    0.097
  15. BD (   1) C  11 - C  12        /112. RY*(  17) C   3                  227.53    1.67    0.557
  15. BD (   1) C  11 - C  12        /116. RY*(   4) C   4                   38.17    1.05    0.181
  15. BD (   1) C  11 - C  12        /118. RY*(   6) C   4                   10.25    3.04    0.159
  15. BD (   1) C  11 - C  12        /120. RY*(   8) C   4                   98.68    0.27    0.148
  15. BD (   1) C  11 - C  12        /121. RY*(   9) C   4                  108.42    1.50    0.364
  15. BD (   1) C  11 - C  12        /122. RY*(  10) C   4                   13.96    2.83    0.179
  15. BD (   1) C  11 - C  12        /123. RY*(  11) C   4                    2.33    3.92    0.086
  15. BD (   1) C  11 - C  12        /125. RY*(  13) C   4                    0.56    4.05    0.043
  15. BD (   1) C  11 - C  12        /127. RY*(  15) C   4                    0.66    3.54    0.044
  15. BD (   1) C  11 - C  12        /129. RY*(   1) C   5                    0.66    1.17    0.025
  15. BD (   1) C  11 - C  12        /130. RY*(   2) C   5                   16.80    1.49    0.143
  15. BD (   1) C  11 - C  12        /132. RY*(   4) C   5                   15.77    1.92    0.157
  15. BD (   1) C  11 - C  12        /133. RY*(   5) C   5                  100.85    1.24    0.320
  15. BD (   1) C  11 - C  12        /134. RY*(   6) C   5                16001.42    0.02    0.447
  15. BD (   1) C  11 - C  12        /135. RY*(   7) C   5                   45.99    1.70    0.252
  15. BD (   1) C  11 - C  12        /137. RY*(   9) C   5                  138.24    1.55    0.418
  15. BD (   1) C  11 - C  12        /138. RY*(  10) C   5                   42.73    1.86    0.255
  15. BD (   1) C  11 - C  12        /140. RY*(  12) C   5                    2.50    3.31    0.082
  15. BD (   1) C  11 - C  12        /141. RY*(  13) C   5                    2.08    3.37    0.076
  15. BD (   1) C  11 - C  12        /146. RY*(   1) C   6                  146.17    1.33    0.396
  15. BD (   1) C  11 - C  12        /148. RY*(   3) C   6                    1.14    1.28    0.034
  15. BD (   1) C  11 - C  12        /149. RY*(   4) C   6                  289.33    1.01    0.488
  15. BD (   1) C  11 - C  12        /151. RY*(   6) C   6                  646.79    0.71    0.613
  15. BD (   1) C  11 - C  12        /153. RY*(   8) C   6                   11.69    2.80    0.163
  15. BD (   1) C  11 - C  12        /155. RY*(  10) C   6                20267.63    0.03    0.705
  15. BD (   1) C  11 - C  12        /156. RY*(  11) C   6                   35.59    2.70    0.280
  15. BD (   1) C  11 - C  12        /157. RY*(  12) C   6                   94.62    2.17    0.409
  15. BD (   1) C  11 - C  12        /158. RY*(  13) C   6                    3.03    2.64    0.081
  15. BD (   1) C  11 - C  12        /159. RY*(  14) C   6                   61.59    3.50    0.419
  15. BD (   1) C  11 - C  12        /160. RY*(  15) C   6                    1.45    3.07    0.060
  15. BD (   1) C  11 - C  12        /161. RY*(  16) C   6                    1.57   19.74    0.159
  15. BD (   1) C  11 - C  12        /163. RY*(   1) H   7                  102.86    1.16    0.311
  15. BD (   1) C  11 - C  12        /164. RY*(   2) H   7                   30.20    2.49    0.248
  15. BD (   1) C  11 - C  12        /165. RY*(   3) H   7                    1.05    3.20    0.052
  15. BD (   1) C  11 - C  12        /167. RY*(   5) H   7                    1.00    2.97    0.049
  15. BD (   1) C  11 - C  12        /169. RY*(   2)Cl   8                    2.58    1.36    0.053
  15. BD (   1) C  11 - C  12        /170. RY*(   3)Cl   8                    0.87    1.28    0.030
  15. BD (   1) C  11 - C  12        /173. RY*(   6)Cl   8                    0.52    2.43    0.032
  15. BD (   1) C  11 - C  12        /174. RY*(   7)Cl   8                    0.83    2.16    0.038
  15. BD (   1) C  11 - C  12        /190. RY*(   3) O   9                    0.72    1.65    0.031
  15. BD (   1) C  11 - C  12        /191. RY*(   4) O   9                    1.79    1.48    0.046
  15. BD (   1) C  11 - C  12        /192. RY*(   5) O   9                    2.76    2.46    0.074
  15. BD (   1) C  11 - C  12        /198. RY*(  11) O   9                    1.05    5.73    0.070
  15. BD (   1) C  11 - C  12        /204. RY*(  17) O   9                    3.65    3.86    0.107
  15. BD (   1) C  11 - C  12        /205. RY*(   1) H  10                  118.11    1.26    0.348
  15. BD (   1) C  11 - C  12        /208. RY*(   4) H  10                    0.94    2.79    0.046
  15. BD (   1) C  11 - C  12        /209. RY*(   5) H  10                    1.31    2.91    0.056
  15. BD (   1) C  11 - C  12        /210. RY*(   1) C  11                   30.04    1.38    0.183
  15. BD (   1) C  11 - C  12        /212. RY*(   3) C  11                    2.99    1.72    0.065
  15. BD (   1) C  11 - C  12        /213. RY*(   4) C  11                   11.74    1.56    0.122
  15. BD (   1) C  11 - C  12        /215. RY*(   6) C  11                   13.43    1.60    0.132
  15. BD (   1) C  11 - C  12        /216. RY*(   7) C  11                   10.01    2.47    0.142
  15. BD (   1) C  11 - C  12        /219. RY*(  10) C  11                    4.56    3.53    0.115
  15. BD (   1) C  11 - C  12        /220. RY*(  11) C  11                    9.29    1.23    0.096
  15. BD (   1) C  11 - C  12        /221. RY*(  12) C  11                   12.31    3.62    0.191
  15. BD (   1) C  11 - C  12        /222. RY*(  13) C  11                    1.19    3.42    0.058
  15. BD (   1) C  11 - C  12        /223. RY*(  14) C  11                   14.62   21.34    0.504
  15. BD (   1) C  11 - C  12        /224. RY*(   1) C  12                    0.82    1.79    0.034
  15. BD (   1) C  11 - C  12        /226. RY*(   3) C  12                   21.07    1.89    0.180
  15. BD (   1) C  11 - C  12        /229. RY*(   6) C  12                  205.90    2.14    0.600
  15. BD (   1) C  11 - C  12        /232. RY*(   9) C  12                   94.96    2.38    0.429
  15. BD (   1) C  11 - C  12        /234. RY*(  11) C  12                   69.40    4.38    0.498
  15. BD (   1) C  11 - C  12        /236. RY*(  13) C  12                  126.48    2.92    0.549
  15. BD (   1) C  11 - C  12        /238. RY*(   1) C  13                    8.79    2.01    0.120
  15. BD (   1) C  11 - C  12        /240. RY*(   3) C  13                    1.97    1.80    0.054
  15. BD (   1) C  11 - C  12        /241. RY*(   4) C  13                    9.73    1.57    0.112
  15. BD (   1) C  11 - C  12        /242. RY*(   5) C  13                    6.91    3.25    0.135
  15. BD (   1) C  11 - C  12        /244. RY*(   7) C  13                    0.66    2.58    0.037
  15. BD (   1) C  11 - C  12        /246. RY*(   9) C  13                    2.59    3.02    0.080
  15. BD (   1) C  11 - C  12        /247. RY*(  10) C  13                   11.13    3.76    0.185
  15. BD (   1) C  11 - C  12        /250. RY*(   2) C  14                   26.08    1.98    0.205
  15. BD (   1) C  11 - C  12        /251. RY*(   3) C  14                   80.77    0.40    0.162
  15. BD (   1) C  11 - C  12        /253. RY*(   5) C  14                   41.69    1.41    0.219
  15. BD (   1) C  11 - C  12        /255. RY*(   7) C  14                    6.87    1.05    0.077
  15. BD (   1) C  11 - C  12        /256. RY*(   8) C  14                  518.66    0.23    0.313
  15. BD (   1) C  11 - C  12        /257. RY*(   9) C  14                    6.78    3.72    0.143
  15. BD (   1) C  11 - C  12        /258. RY*(  10) C  14                   29.49    0.36    0.092
  15. BD (   1) C  11 - C  12        /259. RY*(  11) C  14                    2.73    0.10    0.015
  15. BD (   1) C  11 - C  12        /260. RY*(  12) C  14                   15.31    3.48    0.208
  15. BD (   1) C  11 - C  12        /267. RY*(   2) C  15                    4.26    1.54    0.073
  15. BD (   1) C  11 - C  12        /270. RY*(   5) C  15                    2.06    1.23    0.045
  15. BD (   1) C  11 - C  12        /271. RY*(   6) C  15                   11.38    2.79    0.161
  15. BD (   1) C  11 - C  12        /272. RY*(   7) C  15                   33.06    2.20    0.244
  15. BD (   1) C  11 - C  12        /273. RY*(   8) C  15                    1.19    3.15    0.055
  15. BD (   1) C  11 - C  12        /275. RY*(  10) C  15                    4.15    2.02    0.083
  15. BD (   1) C  11 - C  12        /276. RY*(  11) C  15                    6.65    3.33    0.134
  15. BD (   1) C  11 - C  12        /277. RY*(  12) C  15                    1.81    2.07    0.055
  15. BD (   1) C  11 - C  12        /278. RY*(  13) C  15                  119.11    2.28    0.471
  15. BD (   1) C  11 - C  12        /279. RY*(  14) C  15                    1.93    3.38    0.073
  15. BD (   1) C  11 - C  12        /283. RY*(   1) C  16                   12.38    2.38    0.155
  15. BD (   1) C  11 - C  12        /284. RY*(   2) C  16                    1.57    1.64    0.046
  15. BD (   1) C  11 - C  12        /289. RY*(   7) C  16                    0.93    2.48    0.043
  15. BD (   1) C  11 - C  12        /295. RY*(   2)Cl  17                    2.97    1.19    0.053
  15. BD (   1) C  11 - C  12        /296. RY*(   3)Cl  17                    1.75    1.77    0.050
  15. BD (   1) C  11 - C  12        /297. RY*(   4)Cl  17                   16.84    1.86    0.160
  15. BD (   1) C  11 - C  12        /298. RY*(   5)Cl  17                  516.31    0.52    0.467
  15. BD (   1) C  11 - C  12        /300. RY*(   7)Cl  17                    4.62    2.72    0.101
  15. BD (   1) C  11 - C  12        /301. RY*(   8)Cl  17                    1.28    1.77    0.043
  15. BD (   1) C  11 - C  12        /303. RY*(  10)Cl  17                    9.20    3.33    0.158
  15. BD (   1) C  11 - C  12        /304. RY*(  11)Cl  17                   10.01    1.38    0.106
  15. BD (   1) C  11 - C  12        /306. RY*(  13)Cl  17                    3.02    1.44    0.059
  15. BD (   1) C  11 - C  12        /313. RY*(  20)Cl  17                   76.61    1.50    0.307
  15. BD (   1) C  11 - C  12        /314. RY*(  21)Cl  17                    9.99    1.98    0.127
  15. BD (   1) C  11 - C  12        /323. RY*(   4) H  19                   42.00    1.40    0.219
  15. BD (   1) C  11 - C  12        /325. RY*(   1) H  20                  372.84    0.47    0.379
  15. BD (   1) C  11 - C  12        /326. RY*(   2) H  20                 2618.38    0.14    0.549
  15. BD (   1) C  11 - C  12        /342. BD*(   1) C   5 - C   6            1.38    3.63    0.063
  15. BD (   1) C  11 - C  12        /344. BD*(   1) C  11 - C  12            0.71    3.25    0.043
  15. BD (   1) C  11 - C  12        /345. BD*(   2) C  11 - C  12           22.25    0.04    0.028
  15. BD (   1) C  11 - C  12        /349. BD*(   1) C  13 - C  16            5.95    1.66    0.089
  15. BD (   1) C  11 - C  12        /351. BD*(   1) C  13 -Cl  17          178.12    0.34    0.223
  15. BD (   1) C  11 - C  12        /352. BD*(   1) C  14 - C  15         4882.39    0.23    0.951
  15. BD (   1) C  11 - C  12        /353. BD*(   2) C  14 - C  15         2396.14    0.37    0.906
  15. BD (   1) C  11 - C  12        /354. BD*(   1) C  14 - H  19           24.62    1.70    0.183
  16. BD (   2) C  11 - C  12        /133. RY*(   5) C   5                    0.62    0.75    0.021
  16. BD (   2) C  11 - C  12        /148. RY*(   3) C   6                    6.96    0.78    0.072
  16. BD (   2) C  11 - C  12        /150. RY*(   5) C   6                    1.57    0.89    0.036
  16. BD (   2) C  11 - C  12        /214. RY*(   5) C  11                    4.28    1.12    0.067
  16. BD (   2) C  11 - C  12        /220. RY*(  11) C  11                    7.33    0.73    0.072
  16. BD (   2) C  11 - C  12        /230. RY*(   7) C  12                    0.60    2.29    0.036
  16. BD (   2) C  11 - C  12        /241. RY*(   4) C  13                    0.86    1.08    0.030
  16. BD (   2) C  11 - C  12        /327. RY*(   3) H  20                    2.38    0.31    0.027
  16. BD (   2) C  11 - C  12        /337. BD*(   2) C   3 - C   6            3.78    1.43    0.069
  16. BD (   2) C  11 - C  12        /350. BD*(   2) C  13 - C  16            2.02    2.19    0.060
  16. BD (   2) C  11 - C  12        /356. BD*(   1) C  15 - H  18            5.38    0.92    0.068
  17. BD (   1) C  11 - C  14        / 51. LP*(   1) C   5                    0.76    0.59    0.022
  17. BD (   1) C  11 - C  14        / 62. RY*(   1) C   1                    7.35    1.73    0.101
  17. BD (   1) C  11 - C  14        / 63. RY*(   2) C   1                    2.66    2.25    0.070
  17. BD (   1) C  11 - C  14        / 65. RY*(   4) C   1                    2.49    1.92    0.062
  17. BD (   1) C  11 - C  14        / 68. RY*(   7) C   1                    2.81    2.40    0.074
  17. BD (   1) C  11 - C  14        / 70. RY*(   9) C   1                   29.12    2.72    0.254
  17. BD (   1) C  11 - C  14        / 72. RY*(  11) C   1                    9.82    3.61    0.170
  17. BD (   1) C  11 - C  14        / 73. RY*(  12) C   1                  101.58    2.43    0.449
  17. BD (   1) C  11 - C  14        / 74. RY*(  13) C   1                   51.93    0.90    0.195
  17. BD (   1) C  11 - C  14        / 77. RY*(  16) C   1                   47.39    3.10    0.346
  17. BD (   1) C  11 - C  14        / 79. RY*(   1) C   2                    2.33    1.98    0.061
  17. BD (   1) C  11 - C  14        / 82. RY*(   4) C   2                    0.89    1.78    0.036
  17. BD (   1) C  11 - C  14        / 86. RY*(   8) C   2                    5.89    2.55    0.111
  17. BD (   1) C  11 - C  14        / 87. RY*(   9) C   2                   14.62    2.36    0.168
  17. BD (   1) C  11 - C  14        / 90. RY*(  12) C   2                    2.36    3.33    0.080
  17. BD (   1) C  11 - C  14        / 91. RY*(  13) C   2                   12.09    3.23    0.178
  17. BD (   1) C  11 - C  14        / 92. RY*(  14) C   2                    6.22    1.38    0.084
  17. BD (   1) C  11 - C  14        / 95. RY*(  17) C   2                   38.06    2.16    0.259
  17. BD (   1) C  11 - C  14        / 96. RY*(   1) C   3                    2.02    1.84    0.055
  17. BD (   1) C  11 - C  14        / 98. RY*(   3) C   3                  111.70    1.56    0.377
  17. BD (   1) C  11 - C  14        /100. RY*(   5) C   3                   26.28    1.45    0.176
  17. BD (   1) C  11 - C  14        /101. RY*(   6) C   3                   44.80    0.99    0.190
  17. BD (   1) C  11 - C  14        /104. RY*(   9) C   3                    1.96    3.72    0.077
  17. BD (   1) C  11 - C  14        /105. RY*(  10) C   3                    2.91    3.56    0.092
  17. BD (   1) C  11 - C  14        /106. RY*(  11) C   3                   10.59    4.86    0.205
  17. BD (   1) C  11 - C  14        /107. RY*(  12) C   3                  205.40    1.07    0.424
  17. BD (   1) C  11 - C  14        /108. RY*(  13) C   3                   21.40    3.17    0.235
  17. BD (   1) C  11 - C  14        /109. RY*(  14) C   3                   10.52    2.19    0.137
  17. BD (   1) C  11 - C  14        /112. RY*(  17) C   3                   74.68    1.71    0.323
  17. BD (   1) C  11 - C  14        /115. RY*(   3) C   4                    0.54    1.64    0.027
  17. BD (   1) C  11 - C  14        /116. RY*(   4) C   4                  137.10    1.09    0.349
  17. BD (   1) C  11 - C  14        /118. RY*(   6) C   4                    5.62    3.08    0.119
  17. BD (   1) C  11 - C  14        /120. RY*(   8) C   4                 2304.05    0.31    0.765
  17. BD (   1) C  11 - C  14        /121. RY*(   9) C   4                   17.14    1.54    0.147
  17. BD (   1) C  11 - C  14        /123. RY*(  11) C   4                    9.72    3.95    0.177
  17. BD (   1) C  11 - C  14        /129. RY*(   1) C   5                   71.95    1.21    0.265
  17. BD (   1) C  11 - C  14        /130. RY*(   2) C   5                    3.60    1.53    0.067
  17. BD (   1) C  11 - C  14        /132. RY*(   4) C   5                    1.04    1.96    0.041
  17. BD (   1) C  11 - C  14        /133. RY*(   5) C   5                    2.23    1.28    0.048
  17. BD (   1) C  11 - C  14        /134. RY*(   6) C   5                 6986.36    0.05    0.556
  17. BD (   1) C  11 - C  14        /135. RY*(   7) C   5                    8.19    1.74    0.108
  17. BD (   1) C  11 - C  14        /137. RY*(   9) C   5                   19.64    1.59    0.159
  17. BD (   1) C  11 - C  14        /138. RY*(  10) C   5                  133.13    1.90    0.454
  17. BD (   1) C  11 - C  14        /140. RY*(  12) C   5                   16.96    3.35    0.215
  17. BD (   1) C  11 - C  14        /141. RY*(  13) C   5                   27.12    3.41    0.274
  17. BD (   1) C  11 - C  14        /145. RY*(  17) C   5                    3.54    3.16    0.095
  17. BD (   1) C  11 - C  14        /146. RY*(   1) C   6                    2.04    1.37    0.047
  17. BD (   1) C  11 - C  14        /147. RY*(   2) C   6                   37.15    1.96    0.244
  17. BD (   1) C  11 - C  14        /148. RY*(   3) C   6                   10.48    1.32    0.106
  17. BD (   1) C  11 - C  14        /149. RY*(   4) C   6                    9.87    1.05    0.092
  17. BD (   1) C  11 - C  14        /151. RY*(   6) C   6                   71.71    0.75    0.209
  17. BD (   1) C  11 - C  14        /153. RY*(   8) C   6                   28.14    2.84    0.255
  17. BD (   1) C  11 - C  14        /154. RY*(   9) C   6                    0.62    2.49    0.035
  17. BD (   1) C  11 - C  14        /155. RY*(  10) C   6                 5510.48    0.07    0.557
  17. BD (   1) C  11 - C  14        /156. RY*(  11) C   6                   19.72    2.73    0.210
  17. BD (   1) C  11 - C  14        /157. RY*(  12) C   6                   36.15    2.21    0.255
  17. BD (   1) C  11 - C  14        /158. RY*(  13) C   6                   51.59    2.67    0.335
  17. BD (   1) C  11 - C  14        /159. RY*(  14) C   6                  131.70    3.54    0.616
  17. BD (   1) C  11 - C  14        /160. RY*(  15) C   6                   10.25    3.11    0.161
  17. BD (   1) C  11 - C  14        /161. RY*(  16) C   6                    3.04   19.78    0.221
  17. BD (   1) C  11 - C  14        /163. RY*(   1) H   7                    1.74    1.20    0.041
  17. BD (   1) C  11 - C  14        /164. RY*(   2) H   7                    3.39    2.53    0.084
  17. BD (   1) C  11 - C  14        /167. RY*(   5) H   7                    0.77    3.01    0.043
  17. BD (   1) C  11 - C  14        /171. RY*(   4)Cl   8                    1.75    1.27    0.043
  17. BD (   1) C  11 - C  14        /173. RY*(   6)Cl   8                    0.72    2.47    0.038
  17. BD (   1) C  11 - C  14        /174. RY*(   7)Cl   8                    7.02    2.20    0.112
  17. BD (   1) C  11 - C  14        /179. RY*(  12)Cl   8                    1.79    4.00    0.076
  17. BD (   1) C  11 - C  14        /190. RY*(   3) O   9                    0.66    1.69    0.030
  17. BD (   1) C  11 - C  14        /191. RY*(   4) O   9                   12.93    1.52    0.126
  17. BD (   1) C  11 - C  14        /192. RY*(   5) O   9                    1.27    2.50    0.051
  17. BD (   1) C  11 - C  14        /197. RY*(  10) O   9                    9.78   48.46    0.621
  17. BD (   1) C  11 - C  14        /198. RY*(  11) O   9                    3.78    5.77    0.133
  17. BD (   1) C  11 - C  14        /199. RY*(  12) O   9                    2.78    5.90    0.116
  17. BD (   1) C  11 - C  14        /202. RY*(  15) O   9                   23.59    3.50    0.259
  17. BD (   1) C  11 - C  14        /204. RY*(  17) O   9                    0.91    3.90    0.054
  17. BD (   1) C  11 - C  14        /205. RY*(   1) H  10                    3.97    1.30    0.065
  17. BD (   1) C  11 - C  14        /206. RY*(   2) H  10                    4.30    2.74    0.098
  17. BD (   1) C  11 - C  14        /209. RY*(   5) H  10                   33.69    2.95    0.285
  17. BD (   1) C  11 - C  14        /210. RY*(   1) C  11                   33.50    1.42    0.196
  17. BD (   1) C  11 - C  14        /211. RY*(   2) C  11                   38.04    2.35    0.270
  17. BD (   1) C  11 - C  14        /213. RY*(   4) C  11                  212.89    1.60    0.527
  17. BD (   1) C  11 - C  14        /215. RY*(   6) C  11                   52.18    1.64    0.264
  17. BD (   1) C  11 - C  14        /216. RY*(   7) C  11                    1.16    2.50    0.049
  17. BD (   1) C  11 - C  14        /218. RY*(   9) C  11                  200.64    0.98    0.400
  17. BD (   1) C  11 - C  14        /219. RY*(  10) C  11                   13.48    3.57    0.198
  17. BD (   1) C  11 - C  14        /220. RY*(  11) C  11                    0.89    1.27    0.030
  17. BD (   1) C  11 - C  14        /222. RY*(  13) C  11                    7.40    3.46    0.145
  17. BD (   1) C  11 - C  14        /223. RY*(  14) C  11                    4.80   21.38    0.289
  17. BD (   1) C  11 - C  14        /224. RY*(   1) C  12                    1.86    1.83    0.053
  17. BD (   1) C  11 - C  14        /226. RY*(   3) C  12                    5.00    1.93    0.089
  17. BD (   1) C  11 - C  14        /229. RY*(   6) C  12                   10.28    2.18    0.135
  17. BD (   1) C  11 - C  14        /232. RY*(   9) C  12                   15.64    2.42    0.176
  17. BD (   1) C  11 - C  14        /234. RY*(  11) C  12                    5.28    4.41    0.138
  17. BD (   1) C  11 - C  14        /235. RY*(  12) C  12                    6.50    3.25    0.131
  17. BD (   1) C  11 - C  14        /236. RY*(  13) C  12                    4.22    2.96    0.101
  17. BD (   1) C  11 - C  14        /238. RY*(   1) C  13                    3.61    2.05    0.077
  17. BD (   1) C  11 - C  14        /239. RY*(   2) C  13                    0.90    1.70    0.035
  17. BD (   1) C  11 - C  14        /240. RY*(   3) C  13                   13.68    1.84    0.143
  17. BD (   1) C  11 - C  14        /242. RY*(   5) C  13                    0.67    3.29    0.042
  17. BD (   1) C  11 - C  14        /244. RY*(   7) C  13                    2.93    2.62    0.079
  17. BD (   1) C  11 - C  14        /246. RY*(   9) C  13                    7.76    3.06    0.139
  17. BD (   1) C  11 - C  14        /247. RY*(  10) C  13                    5.52    3.80    0.131
  17. BD (   1) C  11 - C  14        /250. RY*(   2) C  14                    5.07    2.02    0.091
  17. BD (   1) C  11 - C  14        /251. RY*(   3) C  14                  496.86    0.44    0.421
  17. BD (   1) C  11 - C  14        /253. RY*(   5) C  14                   23.88    1.44    0.168
  17. BD (   1) C  11 - C  14        /254. RY*(   6) C  14                    1.45    2.43    0.054
  17. BD (   1) C  11 - C  14        /255. RY*(   7) C  14                 1161.47    1.09    1.013
  17. BD (   1) C  11 - C  14        /256. RY*(   8) C  14                  926.90    0.27    0.452
  17. BD (   1) C  11 - C  14        /257. RY*(   9) C  14                   29.88    3.76    0.303
  17. BD (   1) C  11 - C  14        /258. RY*(  10) C  14                 2600.89    0.39    0.914
  17. BD (   1) C  11 - C  14        /259. RY*(  11) C  14                 3149.36    0.14    0.599
  17. BD (   1) C  11 - C  14        /260. RY*(  12) C  14                   38.66    3.52    0.333
  17. BD (   1) C  11 - C  14        /261. RY*(  13) C  14                   33.54    2.74    0.274
  17. BD (   1) C  11 - C  14        /264. RY*(  16) C  14                    0.64   23.12    0.110
  17. BD (   1) C  11 - C  14        /265. RY*(  17) C  14                    5.34    5.33    0.152
  17. BD (   1) C  11 - C  14        /267. RY*(   2) C  15                    3.65    1.58    0.068
  17. BD (   1) C  11 - C  14        /269. RY*(   4) C  15                  818.86    0.52    0.588
  17. BD (   1) C  11 - C  14        /270. RY*(   5) C  15                   89.02    1.27    0.303
  17. BD (   1) C  11 - C  14        /271. RY*(   6) C  15                   53.68    2.83    0.352
  17. BD (   1) C  11 - C  14        /272. RY*(   7) C  15                  148.00    2.24    0.520
  17. BD (   1) C  11 - C  14        /273. RY*(   8) C  15                    3.87    3.19    0.100
  17. BD (   1) C  11 - C  14        /275. RY*(  10) C  15                    1.01    2.05    0.041
  17. BD (   1) C  11 - C  14        /276. RY*(  11) C  15                   10.39    3.37    0.169
  17. BD (   1) C  11 - C  14        /277. RY*(  12) C  15                    6.54    2.11    0.106
  17. BD (   1) C  11 - C  14        /278. RY*(  13) C  15                  148.46    2.32    0.530
[truncated: 1,860,710 more chars]
