# Supplementary material for: Gas Phase Reactivity of Isomeric Hydroxylated Polychlorinated Biphenyls
Source: J Am Soc Mass Spectrom. 2024 Apr 19;35(5):1021–9. doi: 10.1021/jasms.4c00035 (PMC11066962; doi:10.1021/jasms.4c00035)
Supplement: Supplementary file 3 — js4c00035_si_003.zip [file js4c00035_si_003.zip › Claculated geometries/4-OH-CB35__0_24_1_v2.out]

 Entering Gaussian System, Link 0=/gpfs/software/gaussian16/sse4/tar/g16/g16
 Initial command:
 /gpfs/software/gaussian16/sse4/tar/g16/l1.exe "/tmp/Gau-41627.inp" -scrdir="/tmp/"
 Entering Link 1 = /gpfs/software/gaussian16/sse4/tar/g16/l1.exe PID=     41652.
  
 Copyright (c) 1988,1990,1992,1993,1995,1998,2003,2009,2016,
            Gaussian, Inc.  All Rights Reserved.
  
 This is part of the Gaussian(R) 16 program.  It is based on
 the Gaussian(R) 09 system (copyright 2009, Gaussian, Inc.),
 the Gaussian(R) 03 system (copyright 2003, Gaussian, Inc.),
 the Gaussian(R) 98 system (copyright 1998, Gaussian, Inc.),
 the Gaussian(R) 94 system (copyright 1995, Gaussian, Inc.),
 the Gaussian 92(TM) system (copyright 1992, Gaussian, Inc.),
 the Gaussian 90(TM) system (copyright 1990, Gaussian, Inc.),
 the Gaussian 88(TM) system (copyright 1988, Gaussian, Inc.),
 the Gaussian 86(TM) system (copyright 1986, Carnegie Mellon
 University), and the Gaussian 82(TM) system (copyright 1983,
 Carnegie Mellon University). Gaussian is a federally registered
 trademark of Gaussian, Inc.
  
 This software contains proprietary and confidential information,
 including trade secrets, belonging to Gaussian, Inc.
  
 This software is provided under written license and may be
 used, copied, transmitted, or stored only in accord with that
 written license.
  
 The following legend is applicable only to US Government
 contracts under FAR:
  
                    RESTRICTED RIGHTS LEGEND
  
 Use, reproduction and disclosure by the US Government is
 subject to restrictions as set forth in subparagraphs (a)
 and (c) of the Commercial Computer Software - Restricted
 Rights clause in FAR 52.227-19.
  
 Gaussian, Inc.
 340 Quinnipiac St., Bldg. 40, Wallingford CT 06492
  
  
 ---------------------------------------------------------------
 Warning -- This program may not be used in any manner that
 competes with the business of Gaussian, Inc. or will provide
 assistance to any competitor of Gaussian, Inc.  The licensee
 of this program is prohibited from giving any competitor of
 Gaussian, Inc. access to this program.  By using this program,
 the user acknowledges that Gaussian, Inc. is engaged in the
 business of creating and licensing software in the field of
 computational chemistry and represents and warrants to the
 licensee that it is not a competitor of Gaussian, Inc. and that
 it will not use this program in any manner prohibited above.
 ---------------------------------------------------------------
  

 Cite this work as:
 Gaussian 16, Revision A.03,
 M. J. Frisch, G. W. Trucks, H. B. Schlegel, G. E. Scuseria, 
 M. A. Robb, J. R. Cheeseman, G. Scalmani, V. Barone, 
 G. A. Petersson, H. Nakatsuji, X. Li, M. Caricato, A. V. Marenich, 
 J. Bloino, B. G. Janesko, R. Gomperts, B. Mennucci, H. P. Hratchian, 
 J. V. Ortiz, A. F. Izmaylov, J. L. Sonnenberg, D. Williams-Young, 
 F. Ding, F. Lipparini, F. Egidi, J. Goings, B. Peng, A. Petrone, 
 T. Henderson, D. Ranasinghe, V. G. Zakrzewski, J. Gao, N. Rega, 
 G. Zheng, W. Liang, M. Hada, M. Ehara, K. Toyota, R. Fukuda, 
 J. Hasegawa, M. Ishida, T. Nakajima, Y. Honda, O. Kitao, H. Nakai, 
 T. Vreven, K. Throssell, J. A. Montgomery, Jr., J. E. Peralta, 
 F. Ogliaro, M. J. Bearpark, J. J. Heyd, E. N. Brothers, K. N. Kudin, 
 V. N. Staroverov, T. A. Keith, R. Kobayashi, J. Normand, 
 K. Raghavachari, A. P. Rendell, J. C. Burant, S. S. Iyengar, 
 J. Tomasi, M. Cossi, J. M. Millam, M. Klene, C. Adamo, R. Cammi, 
 J. W. Ochterski, R. L. Martin, K. Morokuma, O. Farkas, 
 J. B. Foresman, and D. J. Fox, Gaussian, Inc., Wallingford CT, 2016.
 
 ******************************************
 Gaussian 16:  ES64L-G16RevA.03 25-Dec-2016
                 6-Jul-2022 
 ******************************************
 %Chk=checkpoint
 %Mem=6gb
 %NProc=6
 Will use up to    6 processors via shared memory.
 -------------------------------------------------
 #p M062X/6-311+G** opt int=ultrafine freq pop=nbo
 -------------------------------------------------
 1/18=20,19=15,26=4,38=1/1,3;
 2/9=110,12=2,17=6,18=5,40=1/2;
 3/5=4,6=6,7=111,11=2,25=1,30=1,71=1,74=-55,75=-5/1,2,3;
 4//1;
 5/5=2,38=5/2;
 6/7=2,8=2,9=2,10=2,28=1,40=1/1,7;
 7//1,2,3,16;
 1/18=20,19=15,26=4/3(2);
 2/9=110/2;
 99//99;
 2/9=110/2;
 3/5=4,6=6,7=111,11=2,25=1,30=1,71=1,74=-55,75=-5/1,2,3;
 4/5=5,16=3,69=1/1;
 5/5=2,38=5/2;
 7//1,2,3,16;
 1/18=20,19=15,26=4/3(-5);
 2/9=110/2;
 6/7=2,8=2,9=2,10=2,19=2,28=1,40=1/1,7;
 99/9=1/99;
 Leave Link    1 at Wed Jul  6 16:28:46 2022, MaxMem=   805306368 cpu:               0.6 elap:               0.1
 (Enter /gpfs/software/gaussian16/sse4/tar/g16/l101.exe)
 ---
 ...
 ---
 Symbolic Z-matrix:
 Charge = -1 Multiplicity = 1
 C                     2.95729  -1.29662  -0.00142 
 C                     1.68984  -1.9938   -0.00342 
 C                     0.3996   -1.34424  -0.09159 
 C                     2.78368   0.1432    0.00076 
 C                     1.59333   0.96013  -0.09774 
 C                     0.36329   0.0472   -0.00125 
 H                    -0.44019  -1.94829  -0.00499 
 H                     1.58934   2.10887  -0.13192 
 Cl                    4.24308   1.12582   0.00372 
 O                     4.06321  -1.87002  -0.00148 
 H                     1.95044  -3.01745   0.17898 
 C                    -1.02987   0.76753   0.00297 
 C                    -2.07857   0.15997   0.39471 
 C                    -3.62133  -0.02853   0.24473 
 C                    -1.42226   2.00901  -0.26366 
 C                    -2.57145   2.5095   -0.13004 
 C                    -3.49163   1.28387  -0.06177 
 Cl                   -4.64885  -1.24129   0.78753 
 H                    -3.17611   3.36767  -0.39652 
 H                    -0.58953   2.87894  -0.45945 
 
 ITRead=  0  0  0  0  0  0  0  0  0  0  0  0  0  0  0  0  0  0  0  0
 MicOpt= -1 -1 -1 -1 -1 -1 -1 -1 -1 -1 -1 -1 -1 -1 -1 -1 -1 -1 -1 -1
 NAtoms=     20 NQM=       20 NQMF=       0 NMMI=      0 NMMIF=      0
                NMic=       0 NMicF=      0.
                    Isotopes and Nuclear Properties:
 (Nuclear quadrupole moments (NQMom) in fm**2, nuclear magnetic moments (NMagM)
  in nuclear magnetons)

  Atom         1           2           3           4           5           6           7           8           9          10
 IAtWgt=          12          12          12          12          12          12           1           1          35          16
 AtmWgt=  12.0000000  12.0000000  12.0000000  12.0000000  12.0000000  12.0000000   1.0078250   1.0078250  34.9688527  15.9949146
 NucSpn=           0           0           0           0           0           0           1           1           3           0
 AtZEff=  -0.0000000  -0.0000000  -0.0000000  -0.0000000  -0.0000000  -0.0000000  -0.0000000  -0.0000000  -0.0000000  -0.0000000
 NQMom=    0.0000000   0.0000000   0.0000000   0.0000000   0.0000000   0.0000000   0.0000000   0.0000000  -8.1650000   0.0000000
 NMagM=    0.0000000   0.0000000   0.0000000   0.0000000   0.0000000   0.0000000   2.7928460   2.7928460   0.8218740   0.0000000
 AtZNuc=   6.0000000   6.0000000   6.0000000   6.0000000   6.0000000   6.0000000   1.0000000   1.0000000  17.0000000   8.0000000

  Atom        11          12          13          14          15          16          17          18          19          20
 IAtWgt=           1          12          12          12          12          12          12          35           1           1
 AtmWgt=   1.0078250  12.0000000  12.0000000  12.0000000  12.0000000  12.0000000  12.0000000  34.9688527   1.0078250   1.0078250
 NucSpn=           1           0           0           0           0           0           0           3           1           1
 AtZEff=  -0.0000000  -0.0000000  -0.0000000  -0.0000000  -0.0000000  -0.0000000  -0.0000000  -0.0000000  -0.0000000  -0.0000000
 NQMom=    0.0000000   0.0000000   0.0000000   0.0000000   0.0000000   0.0000000   0.0000000  -8.1650000   0.0000000   0.0000000
 NMagM=    2.7928460   0.0000000   0.0000000   0.0000000   0.0000000   0.0000000   0.0000000   0.8218740   2.7928460   2.7928460
 AtZNuc=   1.0000000   6.0000000   6.0000000   6.0000000   6.0000000   6.0000000   6.0000000  17.0000000   1.0000000   1.0000000
 Leave Link  101 at Wed Jul  6 16:29:59 2022, MaxMem=   805306368 cpu:               1.7 elap:               0.3
 (Enter /gpfs/software/gaussian16/sse4/tar/g16/l103.exe)

 GradGradGradGradGradGradGradGradGradGradGradGradGradGradGradGradGradGrad
 Berny optimization.
 Initialization pass.
                           ----------------------------
                           !    Initial Parameters    !
                           ! (Angstroms and Degrees)  !
 --------------------------                            --------------------------
 ! Name  Definition              Value          Derivative Info.                !
 --------------------------------------------------------------------------------
 ! R1    R(1,2)                  1.4465         estimate D2E/DX2                !
 ! R2    R(1,4)                  1.4503         estimate D2E/DX2                !
 ! R3    R(1,10)                 1.2457         estimate D2E/DX2                !
 ! R4    R(2,3)                  1.4472         estimate D2E/DX2                !
 ! R5    R(2,11)                 1.0719         estimate D2E/DX2                !
 ! R6    R(3,6)                  1.3948         estimate D2E/DX2                !
 ! R7    R(3,7)                  1.0381         estimate D2E/DX2                !
 ! R8    R(4,5)                  1.4471         estimate D2E/DX2                !
 ! R9    R(4,9)                  1.7594         estimate D2E/DX2                !
 ! R10   R(5,6)                  1.5348         estimate D2E/DX2                !
 ! R11   R(5,8)                  1.1493         estimate D2E/DX2                !
 ! R12   R(6,12)                 1.5684         estimate D2E/DX2                !
 ! R13   R(12,13)                1.2737         estimate D2E/DX2                !
 ! R14   R(12,15)                1.329          estimate D2E/DX2                !
 ! R15   R(13,14)                1.5615         estimate D2E/DX2                !
 ! R16   R(14,17)                1.3539         estimate D2E/DX2                !
 ! R17   R(14,18)                1.6796         estimate D2E/DX2                !
 ! R18   R(15,16)                1.2605         estimate D2E/DX2                !
 ! R19   R(15,20)                1.2201         estimate D2E/DX2                !
 ! R20   R(16,17)                1.5341         estimate D2E/DX2                !
 ! R21   R(16,19)                1.0831         estimate D2E/DX2                !
 ! A1    A(2,1,4)              111.9383         estimate D2E/DX2                !
 ! A2    A(2,1,10)             123.7804         estimate D2E/DX2                !
 ! A3    A(4,1,10)             124.2813         estimate D2E/DX2                !
 ! A4    A(1,2,3)              124.3966         estimate D2E/DX2                !
 ! A5    A(1,2,11)             104.3004         estimate D2E/DX2                !
 ! A6    A(3,2,11)             130.9749         estimate D2E/DX2                !
 ! A7    A(2,3,6)              117.8399         estimate D2E/DX2                !
 ! A8    A(2,3,7)              117.0636         estimate D2E/DX2                !
 ! A9    A(6,3,7)              123.6423         estimate D2E/DX2                !
 ! A10   A(1,4,5)              131.2123         estimate D2E/DX2                !
 ! A11   A(1,4,9)              117.0772         estimate D2E/DX2                !
 ! A12   A(5,4,9)              111.5403         estimate D2E/DX2                !
 ! A13   A(4,5,6)              108.6124         estimate D2E/DX2                !
 ! A14   A(4,5,8)              124.6922         estimate D2E/DX2                !
 ! A15   A(6,5,8)              126.4146         estimate D2E/DX2                !
 ! A16   A(3,6,5)              124.64           estimate D2E/DX2                !
 ! A17   A(3,6,12)             118.781          estimate D2E/DX2                !
 ! A18   A(5,6,12)             116.0315         estimate D2E/DX2                !
 ! A19   A(6,12,13)            120.871          estimate D2E/DX2                !
 ! A20   A(6,12,15)            133.6895         estimate D2E/DX2                !
 ! A21   A(13,12,15)           105.3188         estimate D2E/DX2                !
 ! A22   A(12,13,14)           147.3012         estimate D2E/DX2                !
 ! A23   A(13,14,17)            79.0518         estimate D2E/DX2                !
 ! A24   A(13,14,18)           131.3417         estimate D2E/DX2                !
 ! A25   A(17,14,18)           146.2673         estimate D2E/DX2                !
 ! A26   A(12,15,16)           128.2272         estimate D2E/DX2                !
 ! A27   A(12,15,20)           119.7839         estimate D2E/DX2                !
 ! A28   A(16,15,20)           110.8638         estimate D2E/DX2                !
 ! A29   A(15,16,17)           103.5524         estimate D2E/DX2                !
 ! A30   A(15,16,19)           142.8887         estimate D2E/DX2                !
 ! A31   A(17,16,19)           108.0048         estimate D2E/DX2                !
 ! A32   A(14,17,16)           147.3442         estimate D2E/DX2                !
 ! D1    D(4,1,2,3)              4.2408         estimate D2E/DX2                !
 ! D2    D(4,1,2,11)          -169.8049         estimate D2E/DX2                !
 ! D3    D(10,1,2,3)          -175.7638         estimate D2E/DX2                !
 ! D4    D(10,1,2,11)           10.1905         estimate D2E/DX2                !
 ! D5    D(2,1,4,5)             -5.2165         estimate D2E/DX2                !
 ! D6    D(2,1,4,9)            179.9865         estimate D2E/DX2                !
 ! D7    D(10,1,4,5)           174.7882         estimate D2E/DX2                !
 ! D8    D(10,1,4,9)            -0.0089         estimate D2E/DX2                !
 ! D9    D(1,2,3,6)             -8.3614         estimate D2E/DX2                !
 ! D10   D(1,2,3,7)           -175.1156         estimate D2E/DX2                !
 ! D11   D(11,2,3,6)           163.9875         estimate D2E/DX2                !
 ! D12   D(11,2,3,7)            -2.7667         estimate D2E/DX2                !
 ! D13   D(2,3,6,5)             12.9041         estimate D2E/DX2                !
 ! D14   D(2,3,6,12)          -175.9364         estimate D2E/DX2                !
 ! D15   D(7,3,6,5)            178.717          estimate D2E/DX2                !
 ! D16   D(7,3,6,12)           -10.1235         estimate D2E/DX2                !
 ! D17   D(1,4,5,6)              8.6736         estimate D2E/DX2                !
 ! D18   D(1,4,5,8)           -177.0881         estimate D2E/DX2                !
 ! D19   D(9,4,5,6)           -176.3063         estimate D2E/DX2                !
 ! D20   D(9,4,5,8)             -2.068          estimate D2E/DX2                !
 ! D21   D(4,5,6,3)            -12.3771         estimate D2E/DX2                !
 ! D22   D(4,5,6,12)           176.2444         estimate D2E/DX2                !
 ! D23   D(8,5,6,3)            173.5102         estimate D2E/DX2                !
 ! D24   D(8,5,6,12)             2.1316         estimate D2E/DX2                !
 ! D25   D(3,6,12,13)           25.0514         estimate D2E/DX2                !
 ! D26   D(3,6,12,15)         -159.5859         estimate D2E/DX2                !
 ! D27   D(5,6,12,13)         -163.0379         estimate D2E/DX2                !
 ! D28   D(5,6,12,15)           12.3248         estimate D2E/DX2                !
 ! D29   D(6,12,13,14)        -147.2906         estimate D2E/DX2                !
 ! D30   D(15,12,13,14)         36.1845         estimate D2E/DX2                !
 ! D31   D(6,12,15,16)        -174.103          estimate D2E/DX2                !
 ! D32   D(6,12,15,20)          -7.401          estimate D2E/DX2                !
 ! D33   D(13,12,15,16)          1.771          estimate D2E/DX2                !
 ! D34   D(13,12,15,20)        168.473          estimate D2E/DX2                !
 ! D35   D(12,13,14,17)        -31.7469         estimate D2E/DX2                !
 ! D36   D(12,13,14,18)        164.9108         estimate D2E/DX2                !
 ! D37   D(13,14,17,16)         -7.7783         estimate D2E/DX2                !
 ! D38   D(18,14,17,16)        149.4196         estimate D2E/DX2                !
 ! D39   D(12,15,16,17)        -18.7602         estimate D2E/DX2                !
 ! D40   D(12,15,16,19)       -166.4912         estimate D2E/DX2                !
 ! D41   D(20,15,16,17)        173.5756         estimate D2E/DX2                !
 ! D42   D(20,15,16,19)         25.8446         estimate D2E/DX2                !
 ! D43   D(15,16,17,14)         26.1621         estimate D2E/DX2                !
 ! D44   D(19,16,17,14)       -173.6368         estimate D2E/DX2                !
 --------------------------------------------------------------------------------
 Trust Radius=3.00D-01 FncErr=1.00D-07 GrdErr=1.00D-06 EigMax=2.50D+02 EigMin=1.00D-04
 Number of steps in this run=    107 maximum allowed number of steps=    120.
 GradGradGradGradGradGradGradGradGradGradGradGradGradGradGradGradGradGrad

 Leave Link  103 at Wed Jul  6 16:29:59 2022, MaxMem=   805306368 cpu:               0.1 elap:               0.0
 (Enter /gpfs/software/gaussian16/sse4/tar/g16/l202.exe)
                          Input orientation:                          
 ---------------------------------------------------------------------
 Center     Atomic      Atomic             Coordinates (Angstroms)
 Number     Number       Type             X           Y           Z
 ---------------------------------------------------------------------
      1          6           0        2.957290   -1.296620   -0.001420
      2          6           0        1.689840   -1.993800   -0.003420
      3          6           0        0.399600   -1.344240   -0.091590
      4          6           0        2.783680    0.143200    0.000760
      5          6           0        1.593330    0.960130   -0.097740
      6          6           0        0.363290    0.047200   -0.001250
      7          1           0       -0.440190   -1.948290   -0.004990
      8          1           0        1.589340    2.108870   -0.131920
      9         17           0        4.243080    1.125820    0.003720
     10          8           0        4.063210   -1.870020   -0.001480
     11          1           0        1.950440   -3.017450    0.178980
     12          6           0       -1.029870    0.767530    0.002970
     13          6           0       -2.078570    0.159970    0.394710
     14          6           0       -3.621330   -0.028530    0.244730
     15          6           0       -1.422260    2.009010   -0.263660
     16          6           0       -2.571450    2.509500   -0.130040
     17          6           0       -3.491630    1.283870   -0.061770
     18         17           0       -4.648850   -1.241290    0.787530
     19          1           0       -3.176110    3.367670   -0.396520
     20          1           0       -0.589530    2.878940   -0.459450
 ---------------------------------------------------------------------
                    Distance matrix (angstroms):
                    1          2          3          4          5
     1  C    0.000000
     2  C    1.446545   0.000000
     3  C    2.559722   1.447212   0.000000
     4  C    1.450251   2.400682   2.811555   0.000000
     5  C    2.638671   2.957011   2.595217   1.447069   0.000000
     6  C    2.921419   2.434219   1.394842   2.422294   1.534845
     7  H    3.459416   2.130517   1.038086   3.842877   3.550030
     8  H    3.672285   4.105912   3.652544   2.303890   1.149255
     9  Cl   2.742535   4.031267   4.569750   1.759375   2.656863
    10  O    1.245731   2.376596   3.702243   2.385426   3.757569
    11  H    2.001886   1.071934   2.297378   3.273493   4.003154
    12  C    4.489786   3.875798   2.551842   3.864318   2.632188
    13  C    5.257229   4.358686   2.939466   4.878212   3.790200
    14  C    6.704244   5.668544   4.244064   6.411955   5.318591
    15  C    5.493307   5.076946   3.820087   4.608806   3.197102
    16  C    6.713424   6.201156   4.866203   5.856100   4.443758
    17  C    6.946304   6.131407   4.695692   6.378444   5.095382
    18  Cl   7.647148   6.432019   5.125456   7.601205   6.677931
    19  H    7.715588   7.251025   5.922903   6.787793   5.350988
    20  H    5.497729   5.398804   4.353039   4.367449   2.928744
                    6          7          8          9         10
     6  C    0.000000
     7  H    2.151180   0.000000
     8  H    2.402240   4.538243   0.000000
     9  Cl   4.026936   5.602075   2.833218   0.000000
    10  O    4.167150   4.504081   4.687069   3.001239   0.000000
    11  H    3.455952   2.625273   5.148418   4.738523   2.411008
    12  C    1.568371   2.779112   2.945785   5.285109   5.735517
    13  C    2.476324   2.699779   4.186778   6.406949   6.480686
    14  C    3.992923   3.723908   5.644593   7.952330   7.905938
    15  C    2.665661   4.085535   3.016134   5.739999   6.723540
    16  C    3.833041   4.942651   4.180034   6.954875   7.950814
    17  C    4.048879   4.445376   5.147990   7.736602   8.186957
    18  Cl   5.234876   4.340594   7.140306   9.234933   8.770281
    19  H    4.869200   5.991493   4.936001   7.760829   8.944116
    20  H    3.022675   4.850875   2.334043   5.161596   6.664109
                   11         12         13         14         15
    11  H    0.000000
    12  C    4.820716   0.000000
    13  C    5.135704   1.273719   0.000000
    14  C    6.323179   2.721732   1.561453   0.000000
    15  C    6.069294   1.329035   2.069576   3.040713   0.000000
    16  C    7.147738   2.329940   2.457353   2.772056   1.260548
    17  C    6.940853   2.516160   1.862328   1.353942   2.202017
    18  Cl   6.861174   4.212827   2.953672   1.679648   4.698972
    19  H    8.208683   3.395094   3.481376   3.484766   2.222521
    20  H    6.451857   2.205852   3.215529   4.259233   1.220062
                   16         17         18         19         20
    16  C    0.000000
    17  C    1.534132   0.000000
    18  Cl   4.384741   2.904635   0.000000
    19  H    1.083089   2.133971   4.981310   0.000000
    20  H    2.042793   3.335353   5.916869   2.633100   0.000000
 Stoichiometry    C12H5Cl2O(1-)
 Framework group  C1[X(C12H5Cl2O)]
 Deg. of freedom    54
 Full point group                 C1      NOp   1
 Largest Abelian subgroup         C1      NOp   1
 Largest concise Abelian subgroup C1      NOp   1
                         Standard orientation:                         
 ---------------------------------------------------------------------
 Center     Atomic      Atomic             Coordinates (Angstroms)
 Number     Number       Type             X           Y           Z
 ---------------------------------------------------------------------
      1          6           0        2.996661   -1.288189   -0.089400
      2          6           0        1.744349   -1.995761   -0.242857
      3          6           0        0.449193   -1.355948   -0.330210
      4          6           0        2.796648    0.139739    0.066297
      5          6           0        1.598694    0.948195   -0.006602
      6          6           0        0.382261    0.015490   -0.084724
      7          1           0       -0.382808   -1.975997   -0.360808
      8          1           0        1.575396    2.093175    0.089668
      9         17           0        4.235261    1.133057    0.264063
     10          8           0        4.111287   -1.844474   -0.091436
     11          1           0        2.013310   -3.030346   -0.163264
     12          6           0       -1.022058    0.713799   -0.078275
     13          6           0       -2.079430    0.052849    0.181473
     14          6           0       -3.607787   -0.135805   -0.076733
     15          6           0       -1.421945    1.972817   -0.224210
     16          6           0       -2.585810    2.440879   -0.100443
     17          6           0       -3.485577    1.204503   -0.224369
     18         17           0       -4.641201   -1.414962    0.265360
     19          1           0       -3.190540    3.316560   -0.301854
     20          1           0       -0.595859    2.869386   -0.272139
 ---------------------------------------------------------------------
 Rotational constants (GHZ):           1.1030011           0.2086707           0.1766361
 Leave Link  202 at Wed Jul  6 16:30:44 2022, MaxMem=   805306368 cpu:               0.1 elap:              14.3
 (Enter /gpfs/software/gaussian16/sse4/tar/g16/l301.exe)
 Standard basis: 6-311+G(d,p) (5D, 7F)
 Ernie: Thresh=  0.10000D-02 Tol=  0.10000D-05 Strict=F.
 There are   391 symmetry adapted cartesian basis functions of A   symmetry.
 There are   376 symmetry adapted basis functions of A   symmetry.
   376 basis functions,   614 primitive gaussians,   391 cartesian basis functions
    60 alpha electrons       60 beta electrons
       nuclear repulsion energy      1000.6846776679 Hartrees.
 IExCor= 4336 DFT=T Ex+Corr=M062X ExCW=0 ScaHFX=  0.540000
 ScaDFX=  1.000000  1.000000  1.000000  1.000000 ScalE2=  1.000000  1.000000
 IRadAn=      5 IRanWt=     -1 IRanGd=            0 ICorTp=0 IEmpDi=  4
 NAtoms=   20 NActive=   20 NUniq=   20 SFac= 1.00D+00 NAtFMM=   60 NAOKFM=F Big=F
 Integral buffers will be    131072 words long.
 Raffenetti 2 integral format.
 Two-electron integral symmetry is turned on.
 Leave Link  301 at Wed Jul  6 16:31:27 2022, MaxMem=   805306368 cpu:               0.6 elap:               0.1
 (Enter /gpfs/software/gaussian16/sse4/tar/g16/l302.exe)
 NPDir=0 NMtPBC=     1 NCelOv=     1 NCel=       1 NClECP=     1 NCelD=      1
         NCelK=      1 NCelE2=     1 NClLst=     1 CellRange=     0.0.
 One-electron integrals computed using PRISM.
 One-electron integral symmetry used in STVInt
 NBasis=   376 RedAO= T EigKep=  1.11D-06  NBF=   376
 NBsUse=   374 1.00D-06 EigRej=  8.69D-07 NBFU=   374
 Precomputing XC quadrature grid using
 IXCGrd= 4 IRadAn=           5 IRanWt=          -1 IRanGd=           0 AccXCQ= 0.00D+00.
 Generated NRdTot=       0 NPtTot=           0 NUsed=           0 NTot=          32
 NSgBfM=   385   385   385   385   385 MxSgAt=    20 MxSgA2=    20.
 Leave Link  302 at Wed Jul  6 16:32:43 2022, MaxMem=   805306368 cpu:               3.4 elap:              30.8
 (Enter /gpfs/software/gaussian16/sse4/tar/g16/l303.exe)
 DipDrv:  MaxL=1.
 Leave Link  303 at Wed Jul  6 16:32:58 2022, MaxMem=   805306368 cpu:               0.4 elap:               0.1
 (Enter /gpfs/software/gaussian16/sse4/tar/g16/l401.exe)
 ExpMin= 4.38D-02 ExpMax= 1.06D+05 ExpMxC= 3.62D+03 IAcc=3 IRadAn=         5 AccDes= 0.00D+00
 Harris functional with IExCor= 1009 and IRadAn=       5 diagonalized for initial guess.
 HarFok:  IExCor= 1009 AccDes= 0.00D+00 IRadAn=         5 IDoV= 1 UseB2=F ITyADJ=14
 ICtDFT=  3500011 ScaDFX=  1.000000  1.000000  1.000000  1.000000
 FoFCou: FMM=F IPFlag=           0 FMFlag=      100000 FMFlg1=           0
         NFxFlg=           0 DoJE=T BraDBF=F KetDBF=T FulRan=T
         wScrn=  0.000000 ICntrl=       500 IOpCl=  0 I1Cent=   200000004 NGrid=           0
         NMat0=    1 NMatS0=      1 NMatT0=    0 NMatD0=    1 NMtDS0=    0 NMtDT0=    0
 Petite list used in FoFCou.
 Harris En= -1454.99288373383    
 JPrj=0 DoOrth=F DoCkMO=F.
 Leave Link  401 at Wed Jul  6 16:33:02 2022, MaxMem=   805306368 cpu:              22.6 elap:               3.8
 (Enter /gpfs/software/gaussian16/sse4/tar/g16/l502.exe)
 Integral symmetry usage will be decided dynamically.
 Closed shell SCF:
 Using DIIS extrapolation, IDIIS=  1040.
 NGot=   805306368 LenX=   804994662 LenY=   804841340
 Requested convergence on RMS density matrix=1.00D-08 within 128 cycles.
 Requested convergence on MAX density matrix=1.00D-06.
 Requested convergence on             energy=1.00D-06.
 No special actions if energy rises.
 Fock matrices will be formed incrementally for  20 cycles.

 Cycle   1  Pass 1  IDiag  1:
 FoFJK:  IHMeth= 1 ICntrl=       0 DoSepK=F KAlg= 0 I1Cent=           0 FoldK=F
 IRaf= 830000000 NMat=       1 IRICut=       1 DoRegI=T DoRafI=F ISym2E= 0 IDoP0=0 IntGTp=1.
 FoFCou: FMM=F IPFlag=           0 FMFlag=      100000 FMFlg1=           0
         NFxFlg=           0 DoJE=F BraDBF=F KetDBF=F FulRan=T
         wScrn=  0.000000 ICntrl=         0 IOpCl=  0 I1Cent=           0 NGrid=           0
         NMat0=    1 NMatS0=      1 NMatT0=    0 NMatD0=    1 NMtDS0=    0 NMtDT0=    0
 Symmetry not used in FoFCou.
 E= -1455.04711634641    
 DIIS: error= 3.05D-02 at cycle   1 NSaved=   1.
 NSaved= 1 IEnMin= 1 EnMin= -1455.04711634641     IErMin= 1 ErrMin= 3.05D-02
 ErrMax= 3.05D-02  0.00D+00 EMaxC= 1.00D-01 BMatC= 6.24D-01 BMatP= 6.24D-01
 IDIUse=3 WtCom= 6.95D-01 WtEn= 3.05D-01
 Coeff-Com:  0.100D+01
 Coeff-En:   0.100D+01
 Coeff:      0.100D+01
 Gap=     0.246 Goal=   None    Shift=    0.000
 GapD=    0.246 DampG=1.000 DampE=0.500 DampFc=0.5000 IDamp=-1.
 Damping current iteration by 5.00D-01
 RMSDP=2.36D+00 MaxDP=1.79D+02              OVMax= 9.95D-01

 Cycle   2  Pass 1  IDiag  1:
 RMSU=  1.10D+00    CP:  3.00D+00
 E= -1454.12039012547     Delta-E=        0.926726220937 Rises=F Damp=T
 DIIS: error= 2.07D-02 at cycle   2 NSaved=   2.
 NSaved= 2 IEnMin= 1 EnMin= -1455.04711634641     IErMin= 2 ErrMin= 2.07D-02
 ErrMax= 2.07D-02  0.00D+00 EMaxC= 1.00D-01 BMatC= 3.29D-01 BMatP= 6.24D-01
 IDIUse=3 WtCom= 7.93D-01 WtEn= 2.07D-01
 Coeff-Com:  0.376D+00 0.624D+00
 Coeff-En:   0.799D+00 0.201D+00
 Coeff:      0.463D+00 0.537D+00
 Gap=    -0.430 Goal=   None    Shift=    0.000
 RMSDP=1.19D+00 MaxDP=9.11D+01 DE= 9.27D-01 OVMax= 6.95D-01

 Cycle   3  Pass 1  IDiag  1:
 RMSU=  3.69D-02    CP:  9.85D-01 -3.52D-03
 E= -1455.22332152038     Delta-E=       -1.102931394910 Rises=F Damp=F
 DIIS: error= 1.96D-02 at cycle   3 NSaved=   3.
 NSaved= 3 IEnMin= 3 EnMin= -1455.22332152038     IErMin= 3 ErrMin= 1.96D-02
 ErrMax= 1.96D-02  0.00D+00 EMaxC= 1.00D-01 BMatC= 2.98D-01 BMatP= 3.29D-01
 IDIUse=3 WtCom= 8.04D-01 WtEn= 1.96D-01
 EnCoef did     2 forward-backward iterations
 Coeff-Com:  0.104D+00 0.454D+00 0.442D+00
 Coeff-En:   0.161D+00 0.135D+00 0.703D+00
 Coeff:      0.115D+00 0.391D+00 0.493D+00
 Gap=     0.275 Goal=   None    Shift=    0.000
 RMSDP=3.20D-02 MaxDP=4.50D+00 DE=-1.10D+00 OVMax= 2.31D-01

 Cycle   4  Pass 1  IDiag  1:
 RMSU=  1.88D-02    CP:  8.77D-01  6.34D-04  4.36D-01
 E= -1455.51581537268     Delta-E=       -0.292493852301 Rises=F Damp=F
 DIIS: error= 1.15D-02 at cycle   4 NSaved=   4.
 NSaved= 4 IEnMin= 4 EnMin= -1455.51581537268     IErMin= 4 ErrMin= 1.15D-02
 ErrMax= 1.15D-02  0.00D+00 EMaxC= 1.00D-01 BMatC= 3.67D-02 BMatP= 2.98D-01
 IDIUse=3 WtCom= 8.85D-01 WtEn= 1.15D-01
 Coeff-Com: -0.778D-01 0.227D+00 0.127D+00 0.723D+00
 Coeff-En:   0.000D+00 0.000D+00 0.000D+00 0.100D+01
 Coeff:     -0.689D-01 0.201D+00 0.112D+00 0.755D+00
 Gap=     0.191 Goal=   None    Shift=    0.000
 RMSDP=1.88D-02 MaxDP=2.67D+00 DE=-2.92D-01 OVMax= 7.47D-02

 Cycle   5  Pass 1  IDiag  1:
 RMSU=  1.45D-02    CP:  8.05D-01  1.07D-03  2.57D-01  9.41D-01
 E= -1455.55317444484     Delta-E=       -0.037359072163 Rises=F Damp=F
 DIIS: error= 6.56D-03 at cycle   5 NSaved=   5.
 NSaved= 5 IEnMin= 5 EnMin= -1455.55317444484     IErMin= 5 ErrMin= 6.56D-03
 ErrMax= 6.56D-03  0.00D+00 EMaxC= 1.00D-01 BMatC= 1.64D-02 BMatP= 3.67D-02
 IDIUse=3 WtCom= 9.34D-01 WtEn= 6.56D-02
 Coeff-Com: -0.629D-01 0.110D+00-0.573D-01 0.406D+00 0.604D+00
 Coeff-En:   0.000D+00 0.000D+00 0.000D+00 0.000D+00 0.100D+01
 Coeff:     -0.588D-01 0.102D+00-0.535D-01 0.380D+00 0.630D+00
 Gap=     0.167 Goal=   None    Shift=    0.000
 RMSDP=6.57D-03 MaxDP=4.20D-01 DE=-3.74D-02 OVMax= 7.00D-02

 Cycle   6  Pass 1  IDiag  1:
 RMSU=  4.51D-03    CP:  8.21D-01  1.13D-03  2.27D-01  1.15D+00  1.08D+00
 E= -1455.56977420611     Delta-E=       -0.016599761266 Rises=F Damp=F
 DIIS: error= 3.19D-03 at cycle   6 NSaved=   6.
 NSaved= 6 IEnMin= 6 EnMin= -1455.56977420611     IErMin= 6 ErrMin= 3.19D-03
 ErrMax= 3.19D-03  0.00D+00 EMaxC= 1.00D-01 BMatC= 3.93D-03 BMatP= 1.64D-02
 IDIUse=3 WtCom= 9.68D-01 WtEn= 3.19D-02
 Coeff-Com: -0.228D-01 0.344D-01-0.899D-01 0.110D-01 0.374D+00 0.694D+00
 Coeff-En:   0.000D+00 0.000D+00 0.000D+00 0.000D+00 0.000D+00 0.100D+01
 Coeff:     -0.221D-01 0.333D-01-0.870D-01 0.107D-01 0.362D+00 0.703D+00
 Gap=     0.158 Goal=   None    Shift=    0.000
 RMSDP=4.11D-03 MaxDP=4.93D-01 DE=-1.66D-02 OVMax= 3.59D-02

 Cycle   7  Pass 1  IDiag  1:
 RMSU=  2.69D-03    CP:  8.25D-01  1.66D-03  1.95D-01  1.23D+00  1.23D+00
                    CP:  1.12D+00
 E= -1455.57464507779     Delta-E=       -0.004870871679 Rises=F Damp=F
 DIIS: error= 1.16D-03 at cycle   7 NSaved=   7.
 NSaved= 7 IEnMin= 7 EnMin= -1455.57464507779     IErMin= 7 ErrMin= 1.16D-03
 ErrMax= 1.16D-03  0.00D+00 EMaxC= 1.00D-01 BMatC= 8.11D-04 BMatP= 3.93D-03
 IDIUse=3 WtCom= 9.88D-01 WtEn= 1.16D-02
 Coeff-Com: -0.162D-02 0.425D-02-0.427D-01-0.828D-01 0.635D-01 0.453D+00
 Coeff-Com:  0.606D+00
 Coeff-En:   0.000D+00 0.000D+00 0.000D+00 0.000D+00 0.000D+00 0.000D+00
 Coeff-En:   0.100D+01
 Coeff:     -0.160D-02 0.420D-02-0.422D-01-0.819D-01 0.628D-01 0.448D+00
 Coeff:      0.611D+00
 Gap=     0.156 Goal=   None    Shift=    0.000
 RMSDP=1.54D-03 MaxDP=1.24D-01 DE=-4.87D-03 OVMax= 1.87D-02

 Cycle   8  Pass 1  IDiag  1:
 RMSU=  8.17D-04    CP:  8.31D-01  1.76D-03  1.97D-01  1.24D+00  1.25D+00
                    CP:  1.31D+00  1.01D+00
 E= -1455.57565187788     Delta-E=       -0.001006800090 Rises=F Damp=F
 DIIS: error= 3.74D-04 at cycle   8 NSaved=   8.
 NSaved= 8 IEnMin= 8 EnMin= -1455.57565187788     IErMin= 8 ErrMin= 3.74D-04
 ErrMax= 3.74D-04  0.00D+00 EMaxC= 1.00D-01 BMatC= 9.34D-05 BMatP= 8.11D-04
 IDIUse=3 WtCom= 9.96D-01 WtEn= 3.74D-03
 Coeff-Com:  0.191D-02-0.998D-03-0.118D-02-0.336D-01-0.365D-01 0.875D-01
 Coeff-Com:  0.319D+00 0.664D+00
 Coeff-En:   0.000D+00 0.000D+00 0.000D+00 0.000D+00 0.000D+00 0.000D+00
 Coeff-En:   0.000D+00 0.100D+01
 Coeff:      0.191D-02-0.994D-03-0.118D-02-0.334D-01-0.364D-01 0.872D-01
 Coeff:      0.318D+00 0.665D+00
 Gap=     0.156 Goal=   None    Shift=    0.000
 RMSDP=6.52D-04 MaxDP=6.69D-02 DE=-1.01D-03 OVMax= 6.37D-03

 Cycle   9  Pass 1  IDiag  1:
 RMSU=  4.57D-04    CP:  8.31D-01  1.90D-03  1.92D-01  1.24D+00  1.27D+00
                    CP:  1.31D+00  1.07D+00  1.08D+00
 E= -1455.57577149558     Delta-E=       -0.000119617705 Rises=F Damp=F
 DIIS: error= 1.73D-04 at cycle   9 NSaved=   9.
 NSaved= 9 IEnMin= 9 EnMin= -1455.57577149558     IErMin= 9 ErrMin= 1.73D-04
 ErrMax= 1.73D-04  0.00D+00 EMaxC= 1.00D-01 BMatC= 1.38D-05 BMatP= 9.34D-05
 IDIUse=3 WtCom= 9.98D-01 WtEn= 1.73D-03
 Coeff-Com:  0.918D-03-0.762D-03 0.709D-02-0.772D-03-0.182D-01-0.279D-01
 Coeff-Com:  0.347D-01 0.273D+00 0.732D+00
 Coeff-En:   0.000D+00 0.000D+00 0.000D+00 0.000D+00 0.000D+00 0.000D+00
 Coeff-En:   0.000D+00 0.000D+00 0.100D+01
 Coeff:      0.917D-03-0.761D-03 0.708D-02-0.771D-03-0.182D-01-0.278D-01
 Coeff:      0.346D-01 0.272D+00 0.733D+00
 Gap=     0.156 Goal=   None    Shift=    0.000
 RMSDP=4.77D-04 MaxDP=3.40D-02 DE=-1.20D-04 OVMax= 2.51D-03

 Cycle  10  Pass 1  IDiag  1:
 RMSU=  1.55D-04    CP:  8.32D-01  1.95D-03  1.95D-01  1.22D+00  1.26D+00
                    CP:  1.28D+00  1.05D+00  1.32D+00  1.30D+00
 E= -1455.57579070633     Delta-E=       -0.000019210745 Rises=F Damp=F
 DIIS: error= 8.00D-05 at cycle  10 NSaved=  10.
 NSaved=10 IEnMin=10 EnMin= -1455.57579070633     IErMin=10 ErrMin= 8.00D-05
 ErrMax= 8.00D-05  0.00D+00 EMaxC= 1.00D-01 BMatC= 3.51D-06 BMatP= 1.38D-05
 IDIUse=1 WtCom= 1.00D+00 WtEn= 0.00D+00
 Coeff-Com:  0.406D-03-0.838D-03 0.330D-02 0.433D-02 0.180D-02-0.241D-01
 Coeff-Com: -0.386D-01-0.146D-02 0.306D+00 0.749D+00
 Coeff:      0.406D-03-0.838D-03 0.330D-02 0.433D-02 0.180D-02-0.241D-01
 Coeff:     -0.386D-01-0.146D-02 0.306D+00 0.749D+00
 Gap=     0.157 Goal=   None    Shift=    0.000
 RMSDP=1.68D-04 MaxDP=1.17D-02 DE=-1.92D-05 OVMax= 1.56D-03

 Cycle  11  Pass 1  IDiag  1:
 RMSU=  6.12D-05    CP:  8.32D-01  1.97D-03  1.97D-01  1.22D+00  1.26D+00
                    CP:  1.26D+00  1.04D+00  1.40D+00  1.44D+00  1.27D+00
 E= -1455.57579494168     Delta-E=       -0.000004235352 Rises=F Damp=F
 DIIS: error= 6.69D-05 at cycle  11 NSaved=  11.
 NSaved=11 IEnMin=11 EnMin= -1455.57579494168     IErMin=11 ErrMin= 6.69D-05
 ErrMax= 6.69D-05  0.00D+00 EMaxC= 1.00D-01 BMatC= 1.21D-06 BMatP= 3.51D-06
 IDIUse=1 WtCom= 1.00D+00 WtEn= 0.00D+00
 Coeff-Com:  0.123D-03-0.432D-03 0.352D-03 0.272D-02 0.725D-02-0.546D-02
 Coeff-Com: -0.269D-01-0.649D-01-0.246D-01 0.361D+00 0.751D+00
 Coeff:      0.123D-03-0.432D-03 0.352D-03 0.272D-02 0.725D-02-0.546D-02
 Coeff:     -0.269D-01-0.649D-01-0.246D-01 0.361D+00 0.751D+00
 Gap=     0.157 Goal=   None    Shift=    0.000
 RMSDP=1.41D-04 MaxDP=1.08D-02 DE=-4.24D-06 OVMax= 5.41D-04

 Cycle  12  Pass 1  IDiag  1:
 RMSU=  3.85D-05    CP:  8.32D-01  1.98D-03  1.97D-01  1.22D+00  1.26D+00
                    CP:  1.25D+00  1.03D+00  1.44D+00  1.55D+00  1.46D+00
                    CP:  8.38D-01
 E= -1455.57579635316     Delta-E=       -0.000001411483 Rises=F Damp=F
 DIIS: error= 1.78D-05 at cycle  12 NSaved=  12.
 NSaved=12 IEnMin=12 EnMin= -1455.57579635316     IErMin=12 ErrMin= 1.78D-05
 ErrMax= 1.78D-05  0.00D+00 EMaxC= 1.00D-01 BMatC= 1.92D-07 BMatP= 1.21D-06
 IDIUse=1 WtCom= 1.00D+00 WtEn= 0.00D+00
 Coeff-Com:  0.529D-04-0.161D-03-0.271D-03 0.383D-03 0.350D-02 0.197D-02
 Coeff-Com: -0.371D-02-0.255D-01-0.589D-01 0.185D-01 0.312D+00 0.752D+00
 Coeff:      0.529D-04-0.161D-03-0.271D-03 0.383D-03 0.350D-02 0.197D-02
 Coeff:     -0.371D-02-0.255D-01-0.589D-01 0.185D-01 0.312D+00 0.752D+00
 Gap=     0.157 Goal=   None    Shift=    0.000
 RMSDP=4.19D-05 MaxDP=3.18D-03 DE=-1.41D-06 OVMax= 2.07D-04

 Cycle  13  Pass 1  IDiag  1:
 RMSU=  1.80D-05    CP:  8.32D-01  1.98D-03  1.98D-01  1.22D+00  1.26D+00
                    CP:  1.25D+00  1.03D+00  1.45D+00  1.55D+00  1.52D+00
                    CP:  1.10D+00  9.91D-01
 E= -1455.57579658731     Delta-E=       -0.000000234143 Rises=F Damp=F
 DIIS: error= 7.76D-06 at cycle  13 NSaved=  13.
 NSaved=13 IEnMin=13 EnMin= -1455.57579658731     IErMin=13 ErrMin= 7.76D-06
 ErrMax= 7.76D-06  0.00D+00 EMaxC= 1.00D-01 BMatC= 2.63D-08 BMatP= 1.92D-07
 IDIUse=1 WtCom= 1.00D+00 WtEn= 0.00D+00
 Coeff-Com:  0.222D-04-0.292D-04-0.156D-03-0.244D-03 0.700D-03 0.197D-02
 Coeff-Com:  0.284D-02-0.184D-02-0.241D-01-0.534D-01 0.219D-01 0.346D+00
 Coeff-Com:  0.706D+00
 Coeff:      0.222D-04-0.292D-04-0.156D-03-0.244D-03 0.700D-03 0.197D-02
 Coeff:      0.284D-02-0.184D-02-0.241D-01-0.534D-01 0.219D-01 0.346D+00
 Coeff:      0.706D+00
 Gap=     0.157 Goal=   None    Shift=    0.000
 RMSDP=1.36D-05 MaxDP=1.20D-03 DE=-2.34D-07 OVMax= 7.36D-05

 Cycle  14  Pass 1  IDiag  1:
 RMSU=  4.44D-06    CP:  8.32D-01  1.98D-03  1.98D-01  1.22D+00  1.26D+00
                    CP:  1.25D+00  1.03D+00  1.45D+00  1.56D+00  1.53D+00
                    CP:  1.10D+00  1.04D+00  1.00D+00
 E= -1455.57579662055     Delta-E=       -0.000000033238 Rises=F Damp=F
 DIIS: error= 1.17D-06 at cycle  14 NSaved=  14.
 NSaved=14 IEnMin=14 EnMin= -1455.57579662055     IErMin=14 ErrMin= 1.17D-06
 ErrMax= 1.17D-06  0.00D+00 EMaxC= 1.00D-01 BMatC= 1.04D-09 BMatP= 2.63D-08
 IDIUse=1 WtCom= 1.00D+00 WtEn= 0.00D+00
 Coeff-Com:  0.168D-05-0.343D-06-0.247D-04-0.124D-03-0.145D-03 0.482D-03
 Coeff-Com:  0.139D-02 0.254D-02 0.303D-03-0.182D-01-0.274D-01 0.314D-01
 Coeff-Com:  0.233D+00 0.776D+00
 Coeff:      0.168D-05-0.343D-06-0.247D-04-0.124D-03-0.145D-03 0.482D-03
 Coeff:      0.139D-02 0.254D-02 0.303D-03-0.182D-01-0.274D-01 0.314D-01
 Coeff:      0.233D+00 0.776D+00
 Gap=     0.157 Goal=   None    Shift=    0.000
 RMSDP=3.63D-06 MaxDP=2.32D-04 DE=-3.32D-08 OVMax= 3.24D-05

 Cycle  15  Pass 1  IDiag  1:
 RMSU=  1.38D-06    CP:  8.32D-01  1.97D-03  1.98D-01  1.22D+00  1.26D+00
                    CP:  1.25D+00  1.03D+00  1.45D+00  1.56D+00  1.53D+00
                    CP:  1.12D+00  1.05D+00  1.07D+00  1.07D+00
 E= -1455.57579662243     Delta-E=       -0.000000001885 Rises=F Damp=F
 DIIS: error= 8.31D-07 at cycle  15 NSaved=  15.
 NSaved=15 IEnMin=15 EnMin= -1455.57579662243     IErMin=15 ErrMin= 8.31D-07
 ErrMax= 8.31D-07  0.00D+00 EMaxC= 1.00D-01 BMatC= 2.46D-10 BMatP= 1.04D-09
 IDIUse=1 WtCom= 1.00D+00 WtEn= 0.00D+00
 Coeff-Com: -0.406D-05 0.743D-05 0.477D-05-0.818D-05-0.162D-03-0.192D-04
 Coeff-Com:  0.258D-03 0.131D-02 0.300D-02-0.264D-02-0.149D-01-0.241D-01
 Coeff-Com:  0.196D-01 0.320D+00 0.697D+00
 Coeff:     -0.406D-05 0.743D-05 0.477D-05-0.818D-05-0.162D-03-0.192D-04
 Coeff:      0.258D-03 0.131D-02 0.300D-02-0.264D-02-0.149D-01-0.241D-01
 Coeff:      0.196D-01 0.320D+00 0.697D+00
 Gap=     0.157 Goal=   None    Shift=    0.000
 RMSDP=9.76D-07 MaxDP=5.26D-05 DE=-1.88D-09 OVMax= 1.09D-05

 Cycle  16  Pass 1  IDiag  1:
 RMSU=  7.09D-07    CP:  8.32D-01  1.97D-03  1.98D-01  1.22D+00  1.26D+00
                    CP:  1.25D+00  1.03D+00  1.45D+00  1.56D+00  1.53D+00
                    CP:  1.12D+00  1.05D+00  1.08D+00  1.12D+00  9.91D-01
 E= -1455.57579662278     Delta-E=       -0.000000000349 Rises=F Damp=F
 DIIS: error= 4.72D-07 at cycle  16 NSaved=  16.
 NSaved=16 IEnMin=16 EnMin= -1455.57579662278     IErMin=16 ErrMin= 4.72D-07
 ErrMax= 4.72D-07  0.00D+00 EMaxC= 1.00D-01 BMatC= 9.96D-11 BMatP= 2.46D-10
 IDIUse=1 WtCom= 1.00D+00 WtEn= 0.00D+00
 Coeff-Com: -0.115D-05 0.594D-06 0.853D-06 0.128D-04-0.430D-04-0.785D-04
 Coeff-Com: -0.139D-03-0.505D-04 0.944D-03 0.202D-02 0.109D-02-0.829D-02
 Coeff-Com: -0.290D-01-0.202D-01 0.293D+00 0.760D+00
 Coeff:     -0.115D-05 0.594D-06 0.853D-06 0.128D-04-0.430D-04-0.785D-04
 Coeff:     -0.139D-03-0.505D-04 0.944D-03 0.202D-02 0.109D-02-0.829D-02
 Coeff:     -0.290D-01-0.202D-01 0.293D+00 0.760D+00
 Gap=     0.157 Goal=   None    Shift=    0.000
 RMSDP=8.77D-07 MaxDP=7.93D-05 DE=-3.49D-10 OVMax= 5.25D-06

 Cycle  17  Pass 1  IDiag  1:
 RMSU=  1.75D-07    CP:  8.32D-01  1.97D-03  1.98D-01  1.22D+00  1.26D+00
                    CP:  1.25D+00  1.03D+00  1.45D+00  1.56D+00  1.52D+00
                    CP:  1.12D+00  1.04D+00  1.08D+00  1.14D+00  1.08D+00
                    CP:  1.10D+00
 E= -1455.57579662292     Delta-E=       -0.000000000139 Rises=F Damp=F
 DIIS: error= 1.28D-07 at cycle  17 NSaved=  17.
 NSaved=17 IEnMin=17 EnMin= -1455.57579662292     IErMin=17 ErrMin= 1.28D-07
 ErrMax= 1.28D-07  0.00D+00 EMaxC= 1.00D-01 BMatC= 7.68D-12 BMatP= 9.96D-11
 IDIUse=1 WtCom= 1.00D+00 WtEn= 0.00D+00
 Coeff-Com: -0.104D-06 0.351D-06 0.860D-07 0.622D-05-0.762D-05-0.277D-04
 Coeff-Com: -0.687D-04-0.159D-03 0.786D-04 0.947D-03 0.189D-02-0.775D-03
 Coeff-Com: -0.158D-01-0.537D-01 0.136D-01 0.327D+00 0.727D+00
 Coeff:     -0.104D-06 0.351D-06 0.860D-07 0.622D-05-0.762D-05-0.277D-04
 Coeff:     -0.687D-04-0.159D-03 0.786D-04 0.947D-03 0.189D-02-0.775D-03
 Coeff:     -0.158D-01-0.537D-01 0.136D-01 0.327D+00 0.727D+00
 Gap=     0.157 Goal=   None    Shift=    0.000
 RMSDP=3.05D-07 MaxDP=2.53D-05 DE=-1.39D-10 OVMax= 2.71D-06

 Cycle  18  Pass 1  IDiag  1:
 RMSU=  9.57D-08    CP:  8.32D-01  1.97D-03  1.98D-01  1.22D+00  1.26D+00
                    CP:  1.25D+00  1.03D+00  1.45D+00  1.56D+00  1.52D+00
                    CP:  1.12D+00  1.04D+00  1.08D+00  1.16D+00  1.10D+00
                    CP:  1.30D+00  1.08D+00
 E= -1455.57579662290     Delta-E=        0.000000000016 Rises=F Damp=F
 DIIS: error= 5.00D-08 at cycle  18 NSaved=  18.
 NSaved=18 IEnMin=17 EnMin= -1455.57579662292     IErMin=18 ErrMin= 5.00D-08
 ErrMax= 5.00D-08  0.00D+00 EMaxC= 1.00D-01 BMatC= 1.22D-12 BMatP= 7.68D-12
 IDIUse=1 WtCom= 1.00D+00 WtEn= 0.00D+00
 Coeff-Com:  0.239D-06-0.208D-06 0.477D-07-0.942D-06 0.363D-05 0.860D-05
 Coeff-Com:  0.126D-04-0.432D-04-0.162D-03-0.259D-03 0.110D-03 0.172D-02
 Coeff-Com:  0.243D-02-0.809D-02-0.664D-01-0.608D-01 0.271D+00 0.861D+00
 Coeff:      0.239D-06-0.208D-06 0.477D-07-0.942D-06 0.363D-05 0.860D-05
 Coeff:      0.126D-04-0.432D-04-0.162D-03-0.259D-03 0.110D-03 0.172D-02
 Coeff:      0.243D-02-0.809D-02-0.664D-01-0.608D-01 0.271D+00 0.861D+00
 Gap=     0.157 Goal=   None    Shift=    0.000
 RMSDP=1.11D-07 MaxDP=6.66D-06 DE= 1.59D-11 OVMax= 1.46D-06

 Cycle  19  Pass 1  IDiag  1:
 RMSU=  4.09D-08    CP:  8.32D-01  1.97D-03  1.98D-01  1.22D+00  1.26D+00
                    CP:  1.25D+00  1.03D+00  1.45D+00  1.56D+00  1.52D+00
                    CP:  1.12D+00  1.04D+00  1.08D+00  1.16D+00  1.10D+00
                    CP:  1.38D+00  1.27D+00  1.16D+00
 E= -1455.57579662286     Delta-E=        0.000000000041 Rises=F Damp=F
 DIIS: error= 2.17D-08 at cycle  19 NSaved=  19.
 NSaved=19 IEnMin=17 EnMin= -1455.57579662292     IErMin=19 ErrMin= 2.17D-08
 ErrMax= 2.17D-08  0.00D+00 EMaxC= 1.00D-01 BMatC= 1.69D-13 BMatP= 1.22D-12
 IDIUse=1 WtCom= 1.00D+00 WtEn= 0.00D+00
 Coeff-Com:  0.783D-07-0.654D-07 0.286D-06-0.690D-06 0.124D-05 0.671D-05
 Coeff-Com:  0.149D-04 0.128D-04-0.478D-04-0.197D-03-0.278D-03 0.564D-03
 Coeff-Com:  0.284D-02 0.468D-02-0.252D-01-0.633D-01 0.124D-01 0.281D+00
 Coeff-Com:  0.787D+00
 Coeff:      0.783D-07-0.654D-07 0.286D-06-0.690D-06 0.124D-05 0.671D-05
 Coeff:      0.149D-04 0.128D-04-0.478D-04-0.197D-03-0.278D-03 0.564D-03
 Coeff:      0.284D-02 0.468D-02-0.252D-01-0.633D-01 0.124D-01 0.281D+00
 Coeff:      0.787D+00
 Gap=     0.157 Goal=   None    Shift=    0.000
 RMSDP=3.04D-08 MaxDP=2.03D-06 DE= 4.14D-11 OVMax= 5.20D-07

 Cycle  20  Pass 1  IDiag  1:
 RMSU=  1.15D-08    CP:  8.32D-01  1.97D-03  1.98D-01  1.22D+00  1.26D+00
                    CP:  1.25D+00  1.03D+00  1.45D+00  1.56D+00  1.52D+00
                    CP:  1.12D+00  1.04D+00  1.08D+00  1.16D+00  1.11D+00
                    CP:  1.39D+00  1.33D+00  1.22D+00  1.02D+00
 E= -1455.57579662283     Delta-E=        0.000000000028 Rises=F Damp=F
 DIIS: error= 6.98D-09 at cycle  20 NSaved=  20.
 NSaved=20 IEnMin=17 EnMin= -1455.57579662292     IErMin=20 ErrMin= 6.98D-09
 ErrMax= 6.98D-09  0.00D+00 EMaxC= 1.00D-01 BMatC= 3.46D-14 BMatP= 1.69D-13
 IDIUse=1 WtCom= 1.00D+00 WtEn= 0.00D+00
 Coeff-Com: -0.609D-09-0.836D-08 0.757D-07-0.468D-07 0.137D-07 0.158D-05
 Coeff-Com:  0.317D-05 0.953D-05-0.165D-05-0.285D-04-0.122D-03-0.576D-04
 Coeff-Com:  0.600D-03 0.277D-02 0.917D-03-0.171D-01-0.361D-01-0.447D-01
 Coeff-Com:  0.325D+00 0.769D+00
 Coeff:     -0.609D-09-0.836D-08 0.757D-07-0.468D-07 0.137D-07 0.158D-05
 Coeff:      0.317D-05 0.953D-05-0.165D-05-0.285D-04-0.122D-03-0.576D-04
 Coeff:      0.600D-03 0.277D-02 0.917D-03-0.171D-01-0.361D-01-0.447D-01
 Coeff:      0.325D+00 0.769D+00
 Gap=     0.157 Goal=   None    Shift=    0.000
 RMSDP=1.48D-08 MaxDP=1.10D-06 DE= 2.77D-11 OVMax= 2.17D-07

 Cycle  21  Pass 1  IDiag  1:
 Restarting incremental Fock formation.
 E= -1455.57579662288     Delta-E=       -0.000000000049 Rises=F Damp=F
 DIIS: error= 2.50D-09 at cycle  21 NSaved=  20.
 NSaved=20 IEnMin=16 EnMin= -1455.57579662292     IErMin=20 ErrMin= 2.50D-09
 ErrMax= 2.50D-09  0.00D+00 EMaxC= 1.00D-01 BMatC= 3.87D-15 BMatP= 3.46D-14
 IDIUse=1 WtCom= 1.00D+00 WtEn= 0.00D+00
 Coeff-Com: -0.688D-08-0.179D-07 0.113D-06-0.100D-06-0.232D-06-0.898D-06
 Coeff-Com:  0.127D-05 0.372D-05 0.189D-04 0.381D-05-0.631D-04-0.176D-03
 Coeff-Com:  0.200D-03 0.400D-02 0.238D-02-0.102D-01-0.557D-01 0.410D-02
 Coeff-Com:  0.276D+00 0.779D+00
 Coeff:     -0.688D-08-0.179D-07 0.113D-06-0.100D-06-0.232D-06-0.898D-06
 Coeff:      0.127D-05 0.372D-05 0.189D-04 0.381D-05-0.631D-04-0.176D-03
 Coeff:      0.200D-03 0.400D-02 0.238D-02-0.102D-01-0.557D-01 0.410D-02
 Coeff:      0.276D+00 0.779D+00
 Gap=     0.157 Goal=   None    Shift=    0.000
 RMSDP=5.81D-09 MaxDP=4.25D-07 DE=-4.91D-11 OVMax= 6.17D-08

 SCF Done:  E(RM062X) =  -1455.57579662     A.U. after   21 cycles
            NFock= 21  Conv=0.58D-08     -V/T= 2.0030
 KE= 1.451260999804D+03 PE=-5.450189655913D+03 EE= 1.542668181818D+03
 Leave Link  502 at Wed Jul  6 16:40:08 2022, MaxMem=   805306368 cpu:            2299.3 elap:             400.3
 (Enter /gpfs/software/gaussian16/sse4/tar/g16/l601.exe)
 Copying SCF densities to generalized density rwf, IOpCl= 0 IROHF=0.

 **********************************************************************

            Population analysis using the SCF density.

 **********************************************************************

 Orbital symmetries:
       Occupied  (A) (A) (A) (A) (A) (A) (A) (A) (A) (A) (A) (A)
                 (A) (A) (A) (A) (A) (A) (A) (A) (A) (A) (A) (A)
                 (A) (A) (A) (A) (A) (A) (A) (A) (A) (A) (A) (A)
                 (A) (A) (A) (A) (A) (A) (A) (A) (A) (A) (A) (A)
                 (A) (A) (A) (A) (A) (A) (A) (A) (A) (A) (A) (A)
       Virtual   (A) (A) (A) (A) (A) (A) (A) (A) (A) (A) (A) (A)
                 (A) (A) (A) (A) (A) (A) (A) (A) (A) (A) (A) (A)
                 (A) (A) (A) (A) (A) (A) (A) (A) (A) (A) (A) (A)
                 (A) (A) (A) (A) (A) (A) (A) (A) (A) (A) (A) (A)
                 (A) (A) (A) (A) (A) (A) (A) (A) (A) (A) (A) (A)
                 (A) (A) (A) (A) (A) (A) (A) (A) (A) (A) (A) (A)
                 (A) (A) (A) (A) (A) (A) (A) (A) (A) (A) (A) (A)
                 (A) (A) (A) (A) (A) (A) (A) (A) (A) (A) (A) (A)
                 (A) (A) (A) (A) (A) (A) (A) (A) (A) (A) (A) (A)
                 (A) (A) (A) (A) (A) (A) (A) (A) (A) (A) (A) (A)
                 (A) (A) (A) (A) (A) (A) (A) (A) (A) (A) (A) (A)
                 (A) (A) (A) (A) (A) (A) (A) (A) (A) (A) (A) (A)
                 (A) (A) (A) (A) (A) (A) (A) (A) (A) (A) (A) (A)
                 (A) (A) (A) (A) (A) (A) (A) (A) (A) (A) (A) (A)
                 (A) (A) (A) (A) (A) (A) (A) (A) (A) (A) (A) (A)
                 (A) (A) (A) (A) (A) (A) (A) (A) (A) (A) (A) (A)
                 (A) (A) (A) (A) (A) (A) (A) (A) (A) (A) (A) (A)
                 (A) (A) (A) (A) (A) (A) (A) (A) (A) (A) (A) (A)
                 (A) (A) (A) (A) (A) (A) (A) (A) (A) (A) (A) (A)
                 (A) (A) (A) (A) (A) (A) (A) (A) (A) (A) (A) (A)
                 (A) (A) (A) (A) (A) (A) (A) (A) (A) (A) (A) (A)
                 (A) (A) (A) (A) (A) (A) (A) (A) (A) (A) (A) (A)
                 (A) (A) (A) (A) (A) (A) (A) (A) (A) (A) (A) (A)
                 (A) (A) (A) (A) (A) (A) (A) (A) (A) (A) (A) (A)
                 (A) (A) (A) (A) (A) (A) (A) (A) (A) (A) (A) (A)
                 (A) (A) (A) (A) (A) (A) (A) (A) (A) (A) (A) (A)
                 (A) (A)
 The electronic state is 1-A.
 Alpha  occ. eigenvalues -- -102.62091-102.52311 -19.40506 -10.57870 -10.50071
 Alpha  occ. eigenvalues --  -10.48880 -10.48246 -10.47122 -10.45592 -10.45161
 Alpha  occ. eigenvalues --  -10.44881 -10.44693 -10.43822 -10.41828 -10.39037
 Alpha  occ. eigenvalues --   -9.76371  -9.66598  -7.48901  -7.48196  -7.48168
 Alpha  occ. eigenvalues --   -7.39074  -7.38479  -7.38450  -0.95894  -0.94008
 Alpha  occ. eigenvalues --   -0.90514  -0.82403  -0.78846  -0.77925  -0.74574
 Alpha  occ. eigenvalues --   -0.67490  -0.65410  -0.59459  -0.54677  -0.54044
 Alpha  occ. eigenvalues --   -0.52853  -0.49264  -0.46888  -0.44370  -0.42067
 Alpha  occ. eigenvalues --   -0.40768  -0.39775  -0.37678  -0.35622  -0.35401
 Alpha  occ. eigenvalues --   -0.34156  -0.32567  -0.31617  -0.31357  -0.29719
 Alpha  occ. eigenvalues --   -0.27204  -0.25919  -0.25339  -0.23731  -0.22365
 Alpha  occ. eigenvalues --   -0.20608  -0.17686  -0.15411  -0.15086  -0.08435
 Alpha virt. eigenvalues --    0.07265   0.08187   0.09337   0.10470   0.10850
 Alpha virt. eigenvalues --    0.12028   0.12874   0.13095   0.13697   0.14193
 Alpha virt. eigenvalues --    0.14494   0.14961   0.15091   0.15836   0.15972
 Alpha virt. eigenvalues --    0.17172   0.18097   0.18186   0.18674   0.18886
 Alpha virt. eigenvalues --    0.19037   0.19200   0.20051   0.20068   0.20784
 Alpha virt. eigenvalues --    0.21190   0.22215   0.22530   0.23395   0.23709
 Alpha virt. eigenvalues --    0.23989   0.24498   0.25101   0.25248   0.26108
 Alpha virt. eigenvalues --    0.26258   0.26701   0.26963   0.27724   0.28228
 Alpha virt. eigenvalues --    0.28344   0.28523   0.29193   0.29568   0.30200
 Alpha virt. eigenvalues --    0.30571   0.31166   0.31261   0.31683   0.31870
 Alpha virt. eigenvalues --    0.32645   0.32993   0.33541   0.33983   0.34321
 Alpha virt. eigenvalues --    0.34939   0.35262   0.35750   0.35829   0.36679
 Alpha virt. eigenvalues --    0.37122   0.37442   0.37880   0.38704   0.40082
 Alpha virt. eigenvalues --    0.40356   0.40875   0.42399   0.42795   0.43490
 Alpha virt. eigenvalues --    0.43922   0.45187   0.46974   0.48180   0.48498
 Alpha virt. eigenvalues --    0.49262   0.49923   0.51611   0.52524   0.53640
 Alpha virt. eigenvalues --    0.54756   0.55512   0.55818   0.57178   0.58256
 Alpha virt. eigenvalues --    0.59426   0.62628   0.62806   0.63320   0.64418
 Alpha virt. eigenvalues --    0.65184   0.65797   0.67161   0.68484   0.69765
 Alpha virt. eigenvalues --    0.69983   0.70344   0.70869   0.72644   0.72783
 Alpha virt. eigenvalues --    0.73343   0.74244   0.75596   0.75954   0.76672
 Alpha virt. eigenvalues --    0.77286   0.78410   0.79071   0.80071   0.81027
 Alpha virt. eigenvalues --    0.81695   0.82851   0.82939   0.84211   0.85536
 Alpha virt. eigenvalues --    0.85544   0.85998   0.87315   0.89026   0.89458
 Alpha virt. eigenvalues --    0.90799   0.92523   0.93016   0.93832   0.95283
 Alpha virt. eigenvalues --    0.95727   0.97095   0.99019   0.99848   1.00386
 Alpha virt. eigenvalues --    1.01170   1.01344   1.02305   1.04103   1.04976
 Alpha virt. eigenvalues --    1.05705   1.06274   1.06648   1.07096   1.08435
 Alpha virt. eigenvalues --    1.09378   1.09814   1.10547   1.11608   1.12829
 Alpha virt. eigenvalues --    1.14139   1.15336   1.16635   1.16958   1.18916
 Alpha virt. eigenvalues --    1.21408   1.22823   1.23475   1.25618   1.27051
 Alpha virt. eigenvalues --    1.29489   1.32043   1.33116   1.35136   1.36702
 Alpha virt. eigenvalues --    1.36976   1.38684   1.40325   1.41323   1.43713
 Alpha virt. eigenvalues --    1.44731   1.45681   1.48233   1.49914   1.53112
 Alpha virt. eigenvalues --    1.53279   1.54427   1.55508   1.59807   1.61632
 Alpha virt. eigenvalues --    1.63244   1.66291   1.68258   1.68555   1.71585
 Alpha virt. eigenvalues --    1.72332   1.74135   1.74973   1.76424   1.77903
 Alpha virt. eigenvalues --    1.81034   1.82881   1.83608   1.85522   1.86059
 Alpha virt. eigenvalues --    1.86719   1.90994   1.92014   1.93413   1.96310
 Alpha virt. eigenvalues --    1.96969   1.97892   1.98930   2.01617   2.03238
 Alpha virt. eigenvalues --    2.03877   2.04932   2.06229   2.07504   2.10183
 Alpha virt. eigenvalues --    2.11199   2.12807   2.15648   2.17838   2.18884
 Alpha virt. eigenvalues --    2.20292   2.25334   2.26589   2.27624   2.31781
 Alpha virt. eigenvalues --    2.32369   2.36060   2.37768   2.39936   2.40336
 Alpha virt. eigenvalues --    2.41769   2.43088   2.44596   2.45838   2.46153
 Alpha virt. eigenvalues --    2.47395   2.50491   2.52085   2.53784   2.59348
 Alpha virt. eigenvalues --    2.62436   2.64009   2.65652   2.69542   2.72530
 Alpha virt. eigenvalues --    2.74041   2.79513   2.80338   2.82563   2.83765
 Alpha virt. eigenvalues --    2.84774   2.86746   2.88907   2.91226   2.92941
 Alpha virt. eigenvalues --    2.93931   2.95886   2.96599   2.98370   2.99503
 Alpha virt. eigenvalues --    3.02573   3.04059   3.07436   3.09507   3.10251
 Alpha virt. eigenvalues --    3.13718   3.16129   3.19621   3.19769   3.23405
 Alpha virt. eigenvalues --    3.24907   3.25235   3.28715   3.33734   3.36253
 Alpha virt. eigenvalues --    3.39260   3.43078   3.44919   3.51101   3.54112
 Alpha virt. eigenvalues --    3.56563   3.59447   3.61493   3.69321   3.73706
 Alpha virt. eigenvalues --    3.75499   3.79278   3.83934   3.88098   3.98053
 Alpha virt. eigenvalues --    4.00351   4.14926   4.26141   4.28407   4.33326
 Alpha virt. eigenvalues --    4.39624   4.54545   4.75593   5.38885   5.54060
 Alpha virt. eigenvalues --    6.01952  10.05773  10.12547  23.57201  23.66982
 Alpha virt. eigenvalues --   23.82727  23.94962  24.08143  24.11674  24.13788
 Alpha virt. eigenvalues --   24.20656  24.24335  24.28060  24.67466  24.76325
 Alpha virt. eigenvalues --   26.00560  26.09977  26.13973  26.38933  26.71022
 Alpha virt. eigenvalues --   26.80572  50.32977 216.16230 216.22846
          Condensed to atoms (all electrons):
               1          2          3          4          5          6
     1  C   17.599092  -1.889232   3.067388  -5.806934  -4.795325   0.005270
     2  C   -1.889232  13.211588  -3.509858  -0.432095  -2.059659  -0.884204
     3  C    3.067388  -3.509858  15.060005  -3.379708  -1.385069  -1.882602
     4  C   -5.806934  -0.432095  -3.379708  23.593715  -6.930534  -0.602012
     5  C   -4.795325  -2.059659  -1.385069  -6.930534  21.755574  -0.925925
     6  C    0.005270  -0.884204  -1.882602  -0.602012  -0.925925  12.024984
     7  H   -0.001125   0.029270   0.370581  -0.016265  -0.022511  -0.067406
     8  H    0.036796  -0.001680   0.012871   0.188980   0.030689   0.100552
     9  Cl  -0.235918   0.363376  -0.001547  -1.638488   0.931785  -0.383776
    10  O    0.261744  -0.117790  -0.117162  -0.053026   0.003768   0.004841
    11  H    0.081072   0.246517   0.036358   0.007165  -0.025547   0.010124
    12  C   -0.470441   1.058064   0.285091   2.962632  -2.449186  -2.127883
    13  C   -0.371587  -1.036420  -3.177754   0.462465   1.766787   0.812025
    14  C    0.064271   0.105878   1.482739   0.187065  -0.916748  -1.888235
    15  C   -0.654096   0.886096  -0.937061  -3.114033   2.528004  -0.068377
    16  C    0.178371  -0.094157   1.483502  -0.509862  -1.171320   0.737500
    17  C   -0.069144   0.008186  -0.580823  -0.202980   0.592406   0.871764
    18  Cl  -0.004155   0.032545   0.116971   0.004983  -0.040283  -0.251405
    19  H   -0.000111   0.000376  -0.001401  -0.000762   0.000967  -0.001795
    20  H   -0.003065   0.002021   0.018627   0.031914  -0.043956   0.071346
               7          8          9         10         11         12
     1  C   -0.001125   0.036796  -0.235918   0.261744   0.081072  -0.470441
     2  C    0.029270  -0.001680   0.363376  -0.117790   0.246517   1.058064
     3  C    0.370581   0.012871  -0.001547  -0.117162   0.036358   0.285091
     4  C   -0.016265   0.188980  -1.638488  -0.053026   0.007165   2.962632
     5  C   -0.022511   0.030689   0.931785   0.003768  -0.025547  -2.449186
     6  C   -0.067406   0.100552  -0.383776   0.004841   0.010124  -2.127883
     7  H    0.518515  -0.000077   0.000607  -0.000430  -0.003964   0.047383
     8  H   -0.000077   0.519118  -0.039076  -0.000459   0.000043   0.006952
     9  Cl   0.000607  -0.039076  17.684631   0.071752  -0.000222  -0.012013
    10  O   -0.000430  -0.000459   0.071752   8.356933  -0.003062   0.016044
    11  H   -0.003964   0.000043  -0.000222  -0.003062   0.520625  -0.005932
    12  C    0.047383   0.006952  -0.012013   0.016044  -0.005932  22.487375
    13  C   -0.042871  -0.078245   0.024867   0.007124   0.000465 -10.833029
    14  C   -0.002258   0.005370  -0.004553  -0.000070   0.000567   2.928510
    15  C    0.023828   0.020993   0.014677  -0.003949  -0.000746  -5.481736
    16  C    0.006616   0.032523  -0.024790  -0.000751   0.000389  -0.485175
    17  C    0.010925  -0.001766   0.004410   0.000020  -0.000432  -2.366464
    18  Cl  -0.001189  -0.000004  -0.000035   0.000005  -0.000045   0.382590
    19  H    0.000002  -0.000006   0.000008   0.000000  -0.000000  -0.062179
    20  H    0.000029   0.001812   0.000461   0.000001   0.000000  -0.024217
              13         14         15         16         17         18
     1  C   -0.371587   0.064271  -0.654096   0.178371  -0.069144  -0.004155
     2  C   -1.036420   0.105878   0.886096  -0.094157   0.008186   0.032545
     3  C   -3.177754   1.482739  -0.937061   1.483502  -0.580823   0.116971
     4  C    0.462465   0.187065  -3.114033  -0.509862  -0.202980   0.004983
     5  C    1.766787  -0.916748   2.528004  -1.171320   0.592406  -0.040283
     6  C    0.812025  -1.888235  -0.068377   0.737500   0.871764  -0.251405
     7  H   -0.042871  -0.002258   0.023828   0.006616   0.010925  -0.001189
     8  H   -0.078245   0.005370   0.020993   0.032523  -0.001766  -0.000004
     9  Cl   0.024867  -0.004553   0.014677  -0.024790   0.004410  -0.000035
    10  O    0.007124  -0.000070  -0.003949  -0.000751   0.000020   0.000005
    11  H    0.000465   0.000567  -0.000746   0.000389  -0.000432  -0.000045
    12  C  -10.833029   2.928510  -5.481736  -0.485175  -2.366464   0.382590
    13  C   42.572844  -5.352040 -10.255777  -8.486124   1.264348  -1.071477
    14  C   -5.352040  17.212734  -1.270544  -0.643052  -5.577614   0.205063
    15  C  -10.255777  -1.270544  23.554650  -1.798709   1.872559   0.136027
    16  C   -8.486124  -0.643052  -1.798709  16.934161  -0.148275   0.191736
    17  C    1.264348  -5.577614   1.872559  -0.148275  11.260445  -0.723175
    18  Cl  -1.071477   0.205063   0.136027   0.191736  -0.723175  17.442774
    19  H    0.011071  -0.040642  -0.039916   0.476607  -0.009242   0.002146
    20  H   -0.119260   0.024325   0.344830  -0.018384   0.010930   0.001207
              19         20
     1  C   -0.000111  -0.003065
     2  C    0.000376   0.002021
     3  C   -0.001401   0.018627
     4  C   -0.000762   0.031914
     5  C    0.000967  -0.043956
     6  C   -0.001795   0.071346
     7  H    0.000002   0.000029
     8  H   -0.000006   0.001812
     9  Cl   0.000008   0.000461
    10  O    0.000000   0.000001
    11  H   -0.000000   0.000000
    12  C   -0.062179  -0.024217
    13  C    0.011071  -0.119260
    14  C   -0.040642   0.024325
    15  C   -0.039916   0.344830
    16  C    0.476607  -0.018384
    17  C   -0.009242   0.010930
    18  Cl   0.002146   0.001207
    19  H    0.502657  -0.006169
    20  H   -0.006169   0.589606
 Mulliken charges:
               1
     1  C   -0.992872
     2  C    0.081176
     3  C   -0.961149
     4  C    1.247781
     5  C   -0.843919
     6  C    0.445213
     7  H    0.150342
     8  H    0.164615
     9  Cl   0.243844
    10  O   -0.425536
    11  H    0.136623
    12  C    0.143614
    13  C   -0.097410
    14  C   -0.520767
    15  C    0.243279
    16  C   -0.660807
    17  C   -0.216080
    18  Cl   0.575721
    19  H    0.168390
    20  H    0.117942
 Sum of Mulliken charges =  -1.00000
 Mulliken charges with hydrogens summed into heavy atoms:
               1
     1  C   -0.992872
     2  C    0.217799
     3  C   -0.810807
     4  C    1.247781
     5  C   -0.679304
     6  C    0.445213
     9  Cl   0.243844
    10  O   -0.425536
    12  C    0.143614
    13  C   -0.097410
    14  C   -0.520767
    15  C    0.361222
    16  C   -0.492418
    17  C   -0.216080
    18  Cl   0.575721
 Electronic spatial extent (au):  <R**2>=           5440.7586
 Charge=             -1.0000 electrons
 Dipole moment (field-independent basis, Debye):
    X=            -11.3211    Y=              4.3028    Z=              0.0181  Tot=             12.1112
 Quadrupole moment (field-independent basis, Debye-Ang):
   XX=           -175.9922   YY=           -109.6411   ZZ=           -108.4861
   XY=             13.8323   XZ=              0.8518   YZ=             -1.5707
 Traceless Quadrupole moment (field-independent basis, Debye-Ang):
   XX=            -44.6190   YY=             21.7320   ZZ=             22.8870
   XY=             13.8323   XZ=              0.8518   YZ=             -1.5707
 Octapole moment (field-independent basis, Debye-Ang**2):
  XXX=           -199.5069  YYY=             18.6001  ZZZ=              5.3992  XYY=            -48.6452
  XXY=             58.9142  XXZ=              0.6564  XZZ=              1.0326  YZZ=             -3.9723
  YYZ=              1.4554  XYZ=             -1.4725
 Hexadecapole moment (field-independent basis, Debye-Ang**3):
 XXXX=          -7365.0599 YYYY=          -1310.6212 ZZZZ=           -158.1535 XXXY=            354.6566
 XXXZ=             -4.4923 YYYX=            103.3522 YYYZ=            -14.8121 ZZZX=             -4.7977
 ZZZY=             -2.9706 XXYY=          -1366.6093 XXZZ=          -1054.2476 YYZZ=           -266.3953
 XXYZ=            -25.3408 YYXZ=              7.9171 ZZXY=             26.5568
 N-N= 1.000684677668D+03 E-N=-5.450189655592D+03  KE= 1.451260999804D+03
 No NMR shielding tensors so no spin-rotation constants.
 Leave Link  601 at Wed Jul  6 16:40:38 2022, MaxMem=   805306368 cpu:               1.6 elap:               0.3
 (Enter /gpfs/software/gaussian16/sse4/tar/g16/l607.exe)
 ******************************Gaussian NBO Version 3.1******************************
             N A T U R A L   A T O M I C   O R B I T A L   A N D
          N A T U R A L   B O N D   O R B I T A L   A N A L Y S I S
 ******************************Gaussian NBO Version 3.1******************************
       /RESON  / : Allow strongly delocalized NBO set

 Analyzing the SCF density

 Job title: ...                                                             

 Storage needed:    425842 in NPA,    567062 in NBO ( 805304208 available)
 GSVD:  LWork=       50646 too small for GESVD, short by      128915 words or      128915 for optimal perf.


 NATURAL POPULATIONS:  Natural atomic orbital occupancies 
                                                          
   NAO  Atom  No  lang   Type(AO)    Occupancy      Energy
 ----------------------------------------------------------
     1    C    1  S      Cor( 1S)     1.99891     -10.30835
     2    C    1  S      Val( 2S)     0.80188       0.05311
     3    C    1  S      Ryd( 3S)     0.00348       1.15998
     4    C    1  S      Ryd( 4S)     0.00033       2.06875
     5    C    1  S      Ryd( 5S)     0.00002      21.73611
     6    C    1  px     Val( 2p)     0.91252       0.12672
     7    C    1  px     Ryd( 4p)     0.01467       1.27502
     8    C    1  px     Ryd( 3p)     0.00054       0.52520
     9    C    1  px     Ryd( 5p)     0.00010       3.02197
    10    C    1  py     Val( 2p)     1.00572       0.09673
    11    C    1  py     Ryd( 4p)     0.00889       1.38208
    12    C    1  py     Ryd( 3p)     0.00071       0.52016
    13    C    1  py     Ryd( 5p)     0.00012       2.85223
    14    C    1  pz     Val( 2p)     0.88031       0.06125
    15    C    1  pz     Ryd( 4p)     0.00150       0.86346
    16    C    1  pz     Ryd( 3p)     0.00061       0.42879
    17    C    1  pz     Ryd( 5p)     0.00008       2.82872
    18    C    1  dxy    Ryd( 3d)     0.00195       2.74542
    19    C    1  dxz    Ryd( 3d)     0.00391       1.87089
    20    C    1  dyz    Ryd( 3d)     0.00100       1.83364
    21    C    1  dx2y2  Ryd( 3d)     0.00308       2.71808
    22    C    1  dz2    Ryd( 3d)     0.00042       2.19082

    23    C    2  S      Cor( 1S)     1.99922     -10.25391
    24    C    2  S      Val( 2S)     0.98309      -0.05529
    25    C    2  S      Ryd( 3S)     0.00169       0.96712
    26    C    2  S      Ryd( 4S)     0.00029       1.35113
    27    C    2  S      Ryd( 5S)     0.00000      22.92220
    28    C    2  px     Val( 2p)     1.04070       0.10001
    29    C    2  px     Ryd( 4p)     0.00428       0.99534
    30    C    2  px     Ryd( 3p)     0.00040       0.65103
    31    C    2  px     Ryd( 5p)     0.00017       3.38455
    32    C    2  py     Val( 2p)     1.16054       0.08135
    33    C    2  py     Ryd( 4p)     0.00485       1.08200
    34    C    2  py     Ryd( 3p)     0.00055       0.55858
    35    C    2  py     Ryd( 5p)     0.00007       3.26373
    36    C    2  pz     Val( 2p)     1.11076       0.02418
    37    C    2  pz     Ryd( 4p)     0.00429       0.64642
    38    C    2  pz     Ryd( 3p)     0.00029       0.49491
    39    C    2  pz     Ryd( 5p)     0.00002       2.93142
    40    C    2  dxy    Ryd( 3d)     0.00060       2.67028
    41    C    2  dxz    Ryd( 3d)     0.00037       1.89434
    42    C    2  dyz    Ryd( 3d)     0.00035       1.82152
    43    C    2  dx2y2  Ryd( 3d)     0.00049       2.58710
    44    C    2  dz2    Ryd( 3d)     0.00044       2.19189

    45    C    3  S      Cor( 1S)     1.99911     -10.26348
    46    C    3  S      Val( 2S)     0.94038      -0.03436
    47    C    3  S      Ryd( 4S)     0.00102       1.06998
    48    C    3  S      Ryd( 3S)     0.00013       0.83592
    49    C    3  S      Ryd( 5S)     0.00001      23.21378
    50    C    3  px     Val( 2p)     1.14007       0.07180
    51    C    3  px     Ryd( 4p)     0.00392       1.03282
    52    C    3  px     Ryd( 3p)     0.00036       0.62231
    53    C    3  px     Ryd( 5p)     0.00010       3.41056
    54    C    3  py     Val( 2p)     1.11134       0.06739
    55    C    3  py     Ryd( 4p)     0.00369       0.94463
    56    C    3  py     Ryd( 3p)     0.00041       0.51499
    57    C    3  py     Ryd( 5p)     0.00013       3.43424
    58    C    3  pz     Val( 2p)     1.02302       0.01694
    59    C    3  pz     Ryd( 4p)     0.00160       0.70000
    60    C    3  pz     Ryd( 3p)     0.00066       0.48538
    61    C    3  pz     Ryd( 5p)     0.00002       2.90831
    62    C    3  dxy    Ryd( 3d)     0.00067       2.66305
    63    C    3  dxz    Ryd( 3d)     0.00044       1.85496
    64    C    3  dyz    Ryd( 3d)     0.00078       1.93847
    65    C    3  dx2y2  Ryd( 3d)     0.00053       2.65298
    66    C    3  dz2    Ryd( 3d)     0.00044       2.17042

    67    C    4  S      Cor( 1S)     1.99886     -10.33293
    68    C    4  S      Val( 2S)     0.99080      -0.12427
    69    C    4  S      Ryd( 4S)     0.00175       0.97856
    70    C    4  S      Ryd( 3S)     0.00025       0.73346
    71    C    4  S      Ryd( 5S)     0.00001      23.61861
    72    C    4  px     Val( 2p)     0.93259       0.00952
    73    C    4  px     Ryd( 4p)     0.00716       1.01019
    74    C    4  px     Ryd( 3p)     0.00028       0.80621
    75    C    4  px     Ryd( 5p)     0.00026       3.06086
    76    C    4  py     Val( 2p)     1.04274       0.03152
    77    C    4  py     Ryd( 4p)     0.00554       1.00767
    78    C    4  py     Ryd( 3p)     0.00022       0.75060
    79    C    4  py     Ryd( 5p)     0.00025       3.22644
    80    C    4  pz     Val( 2p)     1.13275      -0.01115
    81    C    4  pz     Ryd( 4p)     0.00165       0.71892
    82    C    4  pz     Ryd( 3p)     0.00047       0.55597
    83    C    4  pz     Ryd( 5p)     0.00004       2.84210
    84    C    4  dxy    Ryd( 3d)     0.00166       2.40003
    85    C    4  dxz    Ryd( 3d)     0.00109       1.70350
    86    C    4  dyz    Ryd( 3d)     0.00074       1.81988
    87    C    4  dx2y2  Ryd( 3d)     0.00116       2.37857
    88    C    4  dz2    Ryd( 3d)     0.00093       2.08836

    89    C    5  S      Cor( 1S)     1.99906     -10.31287
    90    C    5  S      Val( 2S)     1.00125      -0.11408
    91    C    5  S      Ryd( 3S)     0.00239       0.93687
    92    C    5  S      Ryd( 4S)     0.00017       1.25386
    93    C    5  S      Ryd( 5S)     0.00000      23.09549
    94    C    5  px     Val( 2p)     1.02108       0.05033
    95    C    5  px     Ryd( 4p)     0.00645       0.80143
    96    C    5  px     Ryd( 3p)     0.00024       0.68725
    97    C    5  px     Ryd( 5p)     0.00008       3.36203
    98    C    5  py     Val( 2p)     1.16661       0.03250
    99    C    5  py     Ryd( 4p)     0.00342       1.01591
   100    C    5  py     Ryd( 3p)     0.00061       0.44297
   101    C    5  py     Ryd( 5p)     0.00007       3.49399
   102    C    5  pz     Val( 2p)     1.03860       0.00119
   103    C    5  pz     Ryd( 4p)     0.00134       0.67967
   104    C    5  pz     Ryd( 3p)     0.00073       0.45051
   105    C    5  pz     Ryd( 5p)     0.00001       2.88735
   106    C    5  dxy    Ryd( 3d)     0.00072       2.54026
   107    C    5  dxz    Ryd( 3d)     0.00072       1.77211
   108    C    5  dyz    Ryd( 3d)     0.00038       1.79066
   109    C    5  dx2y2  Ryd( 3d)     0.00053       2.38047
   110    C    5  dz2    Ryd( 3d)     0.00042       2.12740

   111    C    6  S      Cor( 1S)     1.99913     -10.30512
   112    C    6  S      Val( 2S)     0.90022      -0.04977
   113    C    6  S      Ryd( 4S)     0.00133       1.00099
   114    C    6  S      Ryd( 3S)     0.00009       0.90688
   115    C    6  S      Ryd( 5S)     0.00001      23.48824
   116    C    6  px     Val( 2p)     0.96358       0.07894
   117    C    6  px     Ryd( 4p)     0.00565       1.16083
   118    C    6  px     Ryd( 3p)     0.00030       0.91514
   119    C    6  px     Ryd( 5p)     0.00007       3.39531
   120    C    6  py     Val( 2p)     1.07093       0.05471
   121    C    6  py     Ryd( 4p)     0.00498       1.16047
   122    C    6  py     Ryd( 3p)     0.00011       0.84918
   123    C    6  py     Ryd( 5p)     0.00013       3.44884
   124    C    6  pz     Val( 2p)     1.16075       0.00667
   125    C    6  pz     Ryd( 4p)     0.00187       0.74930
   126    C    6  pz     Ryd( 3p)     0.00032       0.68056
   127    C    6  pz     Ryd( 5p)     0.00001       2.80863
   128    C    6  dxy    Ryd( 3d)     0.00060       2.62247
   129    C    6  dxz    Ryd( 3d)     0.00051       1.85372
   130    C    6  dyz    Ryd( 3d)     0.00067       1.93152
   131    C    6  dx2y2  Ryd( 3d)     0.00059       2.62738
   132    C    6  dz2    Ryd( 3d)     0.00043       2.19940

   133    H    7  S      Val( 1S)     0.79230       0.22011
   134    H    7  S      Ryd( 3S)     0.00096       1.72373
   135    H    7  S      Ryd( 2S)     0.00024       1.21259
   136    H    7  px     Ryd( 2p)     0.00025       2.64959
   137    H    7  py     Ryd( 2p)     0.00022       2.41505
   138    H    7  pz     Ryd( 2p)     0.00013       1.82400

   139    H    8  S      Val( 1S)     0.76332       0.14243
   140    H    8  S      Ryd( 2S)     0.00117       1.27554
   141    H    8  S      Ryd( 3S)     0.00018       1.69353
   142    H    8  px     Ryd( 2p)     0.00007       2.03472
   143    H    8  py     Ryd( 2p)     0.00051       2.70170
   144    H    8  pz     Ryd( 2p)     0.00017       1.72934

   145   Cl    9  S      Cor( 1S)     2.00000    -101.07345
   146   Cl    9  S      Cor( 2S)     1.99972     -10.78223
   147   Cl    9  S      Val( 3S)     1.82582      -0.93769
   148   Cl    9  S      Ryd( 4S)     0.00324       0.84357
   149   Cl    9  S      Ryd( 5S)     0.00006       1.24444
   150   Cl    9  S      Ryd( 6S)     0.00000      18.35690
   151   Cl    9  S      Ryd( 7S)     0.00000     207.59585
   152   Cl    9  px     Cor( 2p)     1.99995      -7.38164
   153   Cl    9  px     Val( 3p)     1.54387      -0.18054
   154   Cl    9  px     Ryd( 5p)     0.00358       0.54431
   155   Cl    9  px     Ryd( 4p)     0.00016       0.51322
   156   Cl    9  px     Ryd( 6p)     0.00002       3.88519
   157   Cl    9  px     Ryd( 7p)     0.00000      25.02961
   158   Cl    9  py     Cor( 2p)     1.99997      -7.38057
   159   Cl    9  py     Val( 3p)     1.74288      -0.20669
   160   Cl    9  py     Ryd( 4p)     0.00322       0.55296
   161   Cl    9  py     Ryd( 5p)     0.00015       0.56571
   162   Cl    9  py     Ryd( 6p)     0.00002       3.69257
   163   Cl    9  py     Ryd( 7p)     0.00000      24.99927
   164   Cl    9  pz     Cor( 2p)     1.99999      -7.37937
   165   Cl    9  pz     Val( 3p)     1.93563      -0.23397
   166   Cl    9  pz     Ryd( 5p)     0.00382       0.54454
   167   Cl    9  pz     Ryd( 4p)     0.00015       0.52568
   168   Cl    9  pz     Ryd( 6p)     0.00001       3.35833
   169   Cl    9  pz     Ryd( 7p)     0.00000      24.94894
   170   Cl    9  dxy    Ryd( 3d)     0.00382       1.40866
   171   Cl    9  dxz    Ryd( 3d)     0.00197       1.14556
   172   Cl    9  dyz    Ryd( 3d)     0.00065       1.11920
   173   Cl    9  dx2y2  Ryd( 3d)     0.00130       1.34579
   174   Cl    9  dz2    Ryd( 3d)     0.00132       1.20744

   175    O   10  S      Cor( 1S)     1.99979     -19.14789
   176    O   10  S      Val( 2S)     1.69471      -0.77015
   177    O   10  S      Ryd( 3S)     0.00222       1.37718
   178    O   10  S      Ryd( 4S)     0.00012       1.54033
   179    O   10  S      Ryd( 5S)     0.00000      49.94548
   180    O   10  px     Val( 2p)     1.61823      -0.14568
   181    O   10  px     Ryd( 3p)     0.00193       0.81799
   182    O   10  px     Ryd( 4p)     0.00010       1.11734
   183    O   10  px     Ryd( 5p)     0.00008       5.58075
   184    O   10  py     Val( 2p)     1.81551      -0.14384
   185    O   10  py     Ryd( 3p)     0.00329       0.86043
   186    O   10  py     Ryd( 4p)     0.00007       1.20988
   187    O   10  py     Ryd( 5p)     0.00003       5.42237
   188    O   10  pz     Val( 2p)     1.60427      -0.10758
   189    O   10  pz     Ryd( 3p)     0.00258       0.74867
   190    O   10  pz     Ryd( 4p)     0.00002       1.11428
   191    O   10  pz     Ryd( 5p)     0.00002       5.30927
   192    O   10  dxy    Ryd( 3d)     0.00139       3.68179
   193    O   10  dxz    Ryd( 3d)     0.00127       3.31303
   194    O   10  dyz    Ryd( 3d)     0.00032       3.17371
   195    O   10  dx2y2  Ryd( 3d)     0.00142       3.58969
   196    O   10  dz2    Ryd( 3d)     0.00041       3.34920

   197    H   11  S      Val( 1S)     0.79075       0.21639
   198    H   11  S      Ryd( 2S)     0.00230       1.17023
   199    H   11  S      Ryd( 3S)     0.00021       1.86751
   200    H   11  px     Ryd( 2p)     0.00017       2.14931
   201    H   11  py     Ryd( 2p)     0.00037       2.82188
   202    H   11  pz     Ryd( 2p)     0.00014       1.82114

   203    C   12  S      Cor( 1S)     1.99829     -10.27334
   204    C   12  S      Val( 2S)     0.85431       0.03257
   205    C   12  S      Ryd( 4S)     0.00327       1.04588
   206    C   12  S      Ryd( 3S)     0.00003       0.58256
   207    C   12  S      Ryd( 5S)     0.00003      23.34217
   208    C   12  px     Val( 2p)     1.16742      -0.01786
   209    C   12  px     Ryd( 4p)     0.00686       1.57528
   210    C   12  px     Ryd( 3p)     0.00014       0.94277
   211    C   12  px     Ryd( 5p)     0.00010       3.06125
   212    C   12  py     Val( 2p)     1.12607       0.00516
   213    C   12  py     Ryd( 4p)     0.00628       1.38102
   214    C   12  py     Ryd( 3p)     0.00017       0.87065
   215    C   12  py     Ryd( 5p)     0.00012       3.19132
   216    C   12  pz     Val( 2p)     1.04330      -0.00699
   217    C   12  pz     Ryd( 4p)     0.00293       0.80758
   218    C   12  pz     Ryd( 3p)     0.00037       0.65287
   219    C   12  pz     Ryd( 5p)     0.00007       2.79611
   220    C   12  dxy    Ryd( 3d)     0.00175       2.10524
   221    C   12  dxz    Ryd( 3d)     0.00280       1.65664
   222    C   12  dyz    Ryd( 3d)     0.00043       1.62393
   223    C   12  dx2y2  Ryd( 3d)     0.00176       2.01173
   224    C   12  dz2    Ryd( 3d)     0.00136       1.96863

   225    C   13  S      Cor( 1S)     1.99853     -10.34586
   226    C   13  S      Val( 2S)     0.98679      -0.11460
   227    C   13  S      Ryd( 3S)     0.00256       0.49765
   228    C   13  S      Ryd( 4S)     0.00156       1.11672
   229    C   13  S      Ryd( 5S)     0.00001      23.07203
   230    C   13  px     Val( 2p)     0.85927       0.08809
   231    C   13  px     Ryd( 4p)     0.00233       0.99333
   232    C   13  px     Ryd( 3p)     0.00196       0.53156
   233    C   13  px     Ryd( 5p)     0.00038       3.45703
   234    C   13  py     Val( 2p)     1.03461      -0.00294
   235    C   13  py     Ryd( 4p)     0.00662       0.73489
   236    C   13  py     Ryd( 3p)     0.00126       0.49698
   237    C   13  py     Ryd( 5p)     0.00022       3.09035
   238    C   13  pz     Val( 2p)     0.96055      -0.01677
   239    C   13  pz     Ryd( 4p)     0.00104       0.66137
   240    C   13  pz     Ryd( 3p)     0.00129       0.34577
   241    C   13  pz     Ryd( 5p)     0.00007       2.90148
   242    C   13  dxy    Ryd( 3d)     0.00147       2.62949
   243    C   13  dxz    Ryd( 3d)     0.00112       2.13446
   244    C   13  dyz    Ryd( 3d)     0.00110       1.82898
   245    C   13  dx2y2  Ryd( 3d)     0.00076       2.47966
   246    C   13  dz2    Ryd( 3d)     0.00089       2.06982

   247    C   14  S      Cor( 1S)     1.99809     -10.45878
   248    C   14  S      Val( 2S)     0.95468      -0.18897
   249    C   14  S      Ryd( 3S)     0.01489       0.57316
   250    C   14  S      Ryd( 4S)     0.00119       0.88901
   251    C   14  S      Ryd( 5S)     0.00000      23.26122
   252    C   14  px     Val( 2p)     0.99094      -0.08609
   253    C   14  px     Ryd( 3p)     0.00736       0.76561
   254    C   14  px     Ryd( 4p)     0.00027       0.94629
   255    C   14  px     Ryd( 5p)     0.00009       2.79942
   256    C   14  py     Val( 2p)     1.08875      -0.11431
   257    C   14  py     Ryd( 3p)     0.00710       0.84792
   258    C   14  py     Ryd( 4p)     0.00025       0.98367
   259    C   14  py     Ryd( 5p)     0.00027       2.79645
   260    C   14  pz     Val( 2p)     1.10135      -0.09905
   261    C   14  pz     Ryd( 3p)     0.00265       0.71080
   262    C   14  pz     Ryd( 4p)     0.00025       0.94622
   263    C   14  pz     Ryd( 5p)     0.00014       2.28939
   264    C   14  dxy    Ryd( 3d)     0.00429       2.01061
   265    C   14  dxz    Ryd( 3d)     0.00121       1.71714
   266    C   14  dyz    Ryd( 3d)     0.00187       1.77765
   267    C   14  dx2y2  Ryd( 3d)     0.00167       2.34253
   268    C   14  dz2    Ryd( 3d)     0.00068       2.00240

   269    C   15  S      Cor( 1S)     1.99863     -10.29418
   270    C   15  S      Val( 2S)     0.90784      -0.02155
   271    C   15  S      Ryd( 4S)     0.00303       1.06753
   272    C   15  S      Ryd( 3S)     0.00005       0.54841
   273    C   15  S      Ryd( 5S)     0.00003      22.85026
   274    C   15  px     Val( 2p)     1.13884      -0.00300
   275    C   15  px     Ryd( 4p)     0.00471       1.17653
   276    C   15  px     Ryd( 3p)     0.00019       0.76761
   277    C   15  px     Ryd( 5p)     0.00019       3.10302
   278    C   15  py     Val( 2p)     1.11841       0.01565
   279    C   15  py     Ryd( 4p)     0.00589       1.06286
   280    C   15  py     Ryd( 3p)     0.00024       0.64620
   281    C   15  py     Ryd( 5p)     0.00031       3.16456
   282    C   15  pz     Val( 2p)     0.93680      -0.02322
   283    C   15  pz     Ryd( 4p)     0.00101       0.70296
   284    C   15  pz     Ryd( 3p)     0.00062       0.59272
   285    C   15  pz     Ryd( 5p)     0.00007       2.66549
   286    C   15  dxy    Ryd( 3d)     0.00126       2.89536
   287    C   15  dxz    Ryd( 3d)     0.00108       1.93651
   288    C   15  dyz    Ryd( 3d)     0.00072       2.05006
   289    C   15  dx2y2  Ryd( 3d)     0.00062       2.96798
   290    C   15  dz2    Ryd( 3d)     0.00050       2.30564

   291    C   16  S      Cor( 1S)     1.99867     -10.32124
   292    C   16  S      Val( 2S)     0.95422      -0.08428
   293    C   16  S      Ryd( 4S)     0.00215       0.94957
   294    C   16  S      Ryd( 3S)     0.00015       0.61570
   295    C   16  S      Ryd( 5S)     0.00002      23.29112
   296    C   16  px     Val( 2p)     1.07841       0.00915
   297    C   16  px     Ryd( 4p)     0.00520       0.92863
   298    C   16  px     Ryd( 3p)     0.00028       0.46025
   299    C   16  px     Ryd( 5p)     0.00027       3.16705
   300    C   16  py     Val( 2p)     1.10693      -0.01548
   301    C   16  py     Ryd( 4p)     0.00520       0.91231
   302    C   16  py     Ryd( 3p)     0.00040       0.45911
   303    C   16  py     Ryd( 5p)     0.00010       3.09540
   304    C   16  pz     Val( 2p)     1.11875      -0.05236
   305    C   16  pz     Ryd( 4p)     0.00259       0.69243
   306    C   16  pz     Ryd( 3p)     0.00044       0.39138
   307    C   16  pz     Ryd( 5p)     0.00003       2.79430
   308    C   16  dxy    Ryd( 3d)     0.00106       2.79061
   309    C   16  dxz    Ryd( 3d)     0.00062       1.92844
   310    C   16  dyz    Ryd( 3d)     0.00087       1.84821
   311    C   16  dx2y2  Ryd( 3d)     0.00080       2.44450
   312    C   16  dz2    Ryd( 3d)     0.00052       2.18026

   313    C   17  S      Cor( 1S)     1.99880     -10.37333
   314    C   17  S      Val( 2S)     1.02571      -0.17080
   315    C   17  S      Ryd( 3S)     0.00510       0.38639
   316    C   17  S      Ryd( 4S)     0.00161       0.99827
   317    C   17  S      Ryd( 5S)     0.00001      23.45729
   318    C   17  px     Val( 2p)     1.04302      -0.02289
   319    C   17  px     Ryd( 4p)     0.00492       0.80040
   320    C   17  px     Ryd( 3p)     0.00026       0.50285
   321    C   17  px     Ryd( 5p)     0.00008       2.96814
   322    C   17  py     Val( 2p)     1.00093       0.03073
   323    C   17  py     Ryd( 4p)     0.00195       0.94097
   324    C   17  py     Ryd( 3p)     0.00030       0.54590
   325    C   17  py     Ryd( 5p)     0.00019       3.32258
   326    C   17  pz     Val( 2p)     0.91272      -0.03099
   327    C   17  pz     Ryd( 4p)     0.00101       0.73997
   328    C   17  pz     Ryd( 3p)     0.00086       0.42624
   329    C   17  pz     Ryd( 5p)     0.00006       2.74523
   330    C   17  dxy    Ryd( 3d)     0.00181       2.23054
   331    C   17  dxz    Ryd( 3d)     0.00082       1.64552
   332    C   17  dyz    Ryd( 3d)     0.00170       1.87411
   333    C   17  dx2y2  Ryd( 3d)     0.00092       2.31213
   334    C   17  dz2    Ryd( 3d)     0.00080       2.02378

   335   Cl   18  S      Cor( 1S)     2.00000    -101.17059
   336   Cl   18  S      Cor( 2S)     1.99961     -10.87534
   337   Cl   18  S      Val( 3S)     1.80576      -1.00658
   338   Cl   18  S      Ryd( 5S)     0.00336       0.91991
   339   Cl   18  S      Ryd( 4S)     0.00003       0.79927
   340   Cl   18  S      Ryd( 6S)     0.00000      17.97408
   341   Cl   18  S      Ryd( 7S)     0.00000     207.86130
   342   Cl   18  px     Cor( 2p)     1.99995      -7.47810
   343   Cl   18  px     Val( 3p)     1.68280      -0.28495
   344   Cl   18  px     Ryd( 4p)     0.00262       0.50275
   345   Cl   18  px     Ryd( 5p)     0.00013       0.60899
   346   Cl   18  px     Ryd( 6p)     0.00002       2.97516
   347   Cl   18  px     Ryd( 7p)     0.00000      25.53684
   348   Cl   18  py     Cor( 2p)     1.99993      -7.47912
   349   Cl   18  py     Val( 3p)     1.53520      -0.26748
   350   Cl   18  py     Ryd( 4p)     0.00326       0.49007
   351   Cl   18  py     Ryd( 5p)     0.00010       0.53045
   352   Cl   18  py     Ryd( 6p)     0.00002       2.97590
   353   Cl   18  py     Ryd( 7p)     0.00000      25.54636
   354   Cl   18  pz     Cor( 2p)     1.99999      -7.47684
   355   Cl   18  pz     Val( 3p)     1.87231      -0.31284
   356   Cl   18  pz     Ryd( 4p)     0.00295       0.49372
   357   Cl   18  pz     Ryd( 5p)     0.00007       0.56183
   358   Cl   18  pz     Ryd( 6p)     0.00001       2.63251
   359   Cl   18  pz     Ryd( 7p)     0.00000      25.45313
   360   Cl   18  dxy    Ryd( 3d)     0.00419       1.33796
   361   Cl   18  dxz    Ryd( 3d)     0.00130       1.06443
   362   Cl   18  dyz    Ryd( 3d)     0.00195       1.10808
   363   Cl   18  dx2y2  Ryd( 3d)     0.00182       1.19458
   364   Cl   18  dz2    Ryd( 3d)     0.00144       1.09928

   365    H   19  S      Val( 1S)     0.75871       0.14307
   366    H   19  S      Ryd( 2S)     0.00059       0.75343
   367    H   19  S      Ryd( 3S)     0.00029       2.04888
   368    H   19  px     Ryd( 2p)     0.00030       2.23006
   369    H   19  py     Ryd( 2p)     0.00027       2.48505
   370    H   19  pz     Ryd( 2p)     0.00015       1.84439

   371    H   20  S      Val( 1S)     0.82028       0.07544
   372    H   20  S      Ryd( 2S)     0.00316       0.54753
   373    H   20  S      Ryd( 3S)     0.00022       2.46243
   374    H   20  px     Ryd( 2p)     0.00025       2.29181
   375    H   20  py     Ryd( 2p)     0.00032       2.34503
   376    H   20  pz     Ryd( 2p)     0.00008       1.72672

 WARNING:  1 low occupancy (<1.9990e) core orbital  found on  C    1
           1 low occupancy (<1.9990e) core orbital  found on  C    4
           1 low occupancy (<1.9990e) core orbital  found on  C   12
           1 low occupancy (<1.9990e) core orbital  found on  C   13
           1 low occupancy (<1.9990e) core orbital  found on  C   14
           1 low occupancy (<1.9990e) core orbital  found on  C   15
           1 low occupancy (<1.9990e) core orbital  found on  C   16
           1 low occupancy (<1.9990e) core orbital  found on  C   17

 WARNING:  Population inversion found on atom  C    1
           Population inversion found on atom  C    2
           Population inversion found on atom  C    3
           Population inversion found on atom  C    4
           Population inversion found on atom  C    5
           Population inversion found on atom  C    6
           Population inversion found on atom  H    7
           Population inversion found on atom Cl    9
           Population inversion found on atom  O   10
           Population inversion found on atom  C   12
           Population inversion found on atom  C   13
           Population inversion found on atom  C   14
           Population inversion found on atom  C   15
           Population inversion found on atom  C   16
           Population inversion found on atom  C   17
           Population inversion found on atom Cl   18


 Summary of Natural Population Analysis:                  
                                                          
                                       Natural Population 
                Natural  -----------------------------------------------
    Atom  No    Charge         Core      Valence    Rydberg      Total
 -----------------------------------------------------------------------
      C    1    0.35922      1.99891     3.60043    0.04143     5.64078
      C    2   -0.31345      1.99922     4.29509    0.01914     6.31345
      C    3   -0.22884      1.99911     4.21482    0.01491     6.22884
      C    4   -0.12118      1.99886     4.09888    0.02344     6.12118
      C    5   -0.24489      1.99906     4.22754    0.01829     6.24489
      C    6   -0.11227      1.99913     4.09548    0.01767     6.11227
      H    7    0.20589      0.00000     0.79230    0.00180     0.79411
      H    8    0.23459      0.00000     0.76332    0.00209     0.76541
     Cl    9   -0.07133      9.99963     7.04819    0.02351    17.07133
      O   10   -0.74779      1.99979     6.73272    0.01528     8.74779
      H   11    0.20606      0.00000     0.79075    0.00319     0.79394
      C   12   -0.21785      1.99829     4.19110    0.02846     6.21785
      C   13    0.13561      1.99853     3.84122    0.02464     5.86439
      C   14   -0.17798      1.99809     4.13572    0.04417     6.17798
      C   15   -0.12106      1.99863     4.10189    0.02053     6.12106
      C   16   -0.27771      1.99867     4.25832    0.02072     6.27771
      C   17   -0.00357      1.99880     3.98239    0.02238     6.00357
     Cl   18    0.08117      9.99948     6.89607    0.02329    16.91883
      H   19    0.23968      0.00000     0.75871    0.00161     0.76032
      H   20    0.17568      0.00000     0.82028    0.00404     0.82432
 =======================================================================
   * Total *   -1.00000     45.98419    73.64521    0.37059   120.00000

                                 Natural Population      
 --------------------------------------------------------
   Core                      45.98419 ( 99.9656% of  46)
   Valence                   73.64521 ( 99.5206% of  74)
   Natural Minimal Basis    119.62941 ( 99.6912% of 120)
   Natural Rydberg Basis      0.37059 (  0.3088% of 120)
 --------------------------------------------------------

    Atom  No          Natural Electron Configuration
 ----------------------------------------------------------------------------
      C    1      [core]2S( 0.80)2p( 2.80)3d( 0.01)4p( 0.03)
      C    2      [core]2S( 0.98)2p( 3.31)4p( 0.01)
      C    3      [core]2S( 0.94)2p( 3.27)4p( 0.01)
      C    4      [core]2S( 0.99)2p( 3.11)3d( 0.01)4p( 0.01)
      C    5      [core]2S( 1.00)2p( 3.23)4p( 0.01)
      C    6      [core]2S( 0.90)2p( 3.20)4p( 0.01)
      H    7            1S( 0.79)
      H    8            1S( 0.76)
     Cl    9      [core]3S( 1.83)3p( 5.22)3d( 0.01)5p( 0.01)
      O   10      [core]2S( 1.69)2p( 5.04)3p( 0.01)
      H   11            1S( 0.79)
      C   12      [core]2S( 0.85)2p( 3.34)3d( 0.01)4p( 0.02)
      C   13      [core]2S( 0.99)2p( 2.85)3d( 0.01)4p( 0.01)
      C   14      [core]2S( 0.95)2p( 3.18)3S( 0.01)3p( 0.02)3d( 0.01)
      C   15      [core]2S( 0.91)2p( 3.19)4p( 0.01)
      C   16      [core]2S( 0.95)2p( 3.30)4p( 0.01)
      C   17      [core]2S( 1.03)2p( 2.96)3S( 0.01)3d( 0.01)4p( 0.01)
     Cl   18      [core]3S( 1.81)3p( 5.09)3d( 0.01)4p( 0.01)
      H   19            1S( 0.76)
      H   20            1S( 0.82)


 NATURAL BOND ORBITAL ANALYSIS:

                       Occupancies       Lewis Structure    Low   High
           Occ.    -------------------  -----------------   occ   occ
  Cycle   Thresh.   Lewis   Non-Lewis     CR  BD  3C  LP    (L)   (NL)   Dev
 =============================================================================
   1(1)    1.90   112.48604   7.51396     23  23   0  14     9     10    0.72
   2(2)    1.90   112.48604   7.51396     23  23   0  14     9     10    0.72
   3(1)    1.80   115.58499   4.41501     23  26   0  11     4      8    0.60
   4(2)    1.80   115.58499   4.41501     23  26   0  11     4      8    0.60
   5(1)    1.70   116.90203   3.09797     23  28   0   9     1      8    0.44
   6(2)    1.70   116.94284   3.05716     23  28   0   9     1      8    0.43
   7(3)    1.70   116.90203   3.09797     23  28   0   9     1      8    0.44
   8(4)    1.70   116.94284   3.05716     23  28   0   9     1      8    0.43
   9(1)    1.60   116.36416   3.63584     23  27   0  10     1      8    0.53
  10(2)    1.60   116.55677   3.44323     23  27   0  10     1      8    0.47
  11(3)    1.60   116.55677   3.44323     23  27   0  10     1      8    0.47
  12(1)    1.50   116.36416   3.63584     23  27   0  10     1      8    0.53
  13(2)    1.50   116.55677   3.44323     23  27   0  10     1      8    0.47
  14(3)    1.50   116.93313   3.06687     23  28   0   9     0      8    0.47
  15(4)    1.50   116.55677   3.44323     23  27   0  10     1      8    0.47
  16(5)    1.50   116.93313   3.06687     23  28   0   9     0      8    0.47
  17(1)    1.70   116.94284   3.05716     23  28   0   9     1      8    0.43
 -----------------------------------------------------------------------------

 Structure accepted: RESONANCE keyword permits strongly delocalized structure

 WARNING:  1 low occupancy (<1.9990e) core orbital  found on  C    1
           1 low occupancy (<1.9990e) core orbital  found on  C    4
           1 low occupancy (<1.9990e) core orbital  found on  C   12
           1 low occupancy (<1.9990e) core orbital  found on  C   13
           1 low occupancy (<1.9990e) core orbital  found on  C   14
           1 low occupancy (<1.9990e) core orbital  found on  C   15
           1 low occupancy (<1.9990e) core orbital  found on  C   16
           1 low occupancy (<1.9990e) core orbital  found on  C   17

 --------------------------------------------------------
   Core                     45.98416 ( 99.966% of  46)
   Valence Lewis            70.95868 ( 95.890% of  74)
  ==================       ============================
   Total Lewis             116.94284 ( 97.452% of 120)
  -----------------------------------------------------
   Valence non-Lewis         2.79587 (  2.330% of 120)
   Rydberg non-Lewis         0.26129 (  0.218% of 120)
  ==================       ============================
   Total non-Lewis           3.05716 (  2.548% of 120)
 --------------------------------------------------------


       (Occupancy)   Bond orbital/ Coefficients/ Hybrids
 ---------------------------------------------------------------------------------
     1. (1.96991) BD ( 1) C   1 - C   2  
                ( 50.10%)   0.7078* C   1 s( 34.97%)p 1.86( 65.00%)d 0.00(  0.03%)
                                           -0.0002  0.5910  0.0191 -0.0032  0.0009
                                           -0.6740 -0.0205  0.0145 -0.0008 -0.4309
                                            0.0303 -0.0027  0.0005 -0.0919  0.0023
                                            0.0001  0.0004  0.0107  0.0031  0.0008
                                            0.0109 -0.0081
                ( 49.90%)   0.7064* C   2 s( 32.78%)p 2.05( 67.18%)d 0.00(  0.04%)
                                            0.0001  0.5725  0.0046 -0.0044  0.0003
                                            0.6822 -0.0309 -0.0070  0.0014  0.4458
                                            0.0101 -0.0083  0.0030  0.0807 -0.0009
                                           -0.0016 -0.0001  0.0138  0.0046  0.0012
                                            0.0066 -0.0139
     2. (1.97909) BD ( 1) C   1 - C   4  
                ( 47.60%)   0.6899* C   1 s( 32.41%)p 2.08( 67.55%)d 0.00(  0.04%)
                                            0.0001  0.5692  0.0016  0.0084  0.0002
                                           -0.0342 -0.0259  0.0089 -0.0036  0.8152
                                           -0.0004 -0.0120 -0.0040  0.0946 -0.0036
                                           -0.0008 -0.0009 -0.0043 -0.0009  0.0028
                                           -0.0179 -0.0057
                ( 52.40%)   0.7239* C   4 s( 40.91%)p 1.44( 59.05%)d 0.00(  0.04%)
                                           -0.0001  0.6396 -0.0047  0.0044  0.0006
                                            0.1191 -0.0145 -0.0054 -0.0033 -0.7553
                                           -0.0067 -0.0047 -0.0092 -0.0735 -0.0006
                                           -0.0010 -0.0011 -0.0054 -0.0005  0.0050
                                           -0.0134 -0.0110
     3. (1.99291) BD ( 1) C   1 - O  10  
                ( 36.55%)   0.6046* C   1 s( 32.23%)p 2.10( 67.63%)d 0.00(  0.13%)
                                           -0.0001  0.5669 -0.0310 -0.0054 -0.0022
                                            0.7348 -0.0508 -0.0092 -0.0013 -0.3634
                                            0.0337  0.0044  0.0011 -0.0237  0.0008
                                           -0.0008 -0.0005 -0.0236 -0.0014  0.0012
                                            0.0197 -0.0195
                ( 63.45%)   0.7965* O  10 s( 40.11%)p 1.49( 59.77%)d 0.00(  0.12%)
                                            0.0000  0.6328  0.0267 -0.0044 -0.0000
                                           -0.6872  0.0214 -0.0018 -0.0014  0.3527
                                           -0.0091  0.0016  0.0007 -0.0223  0.0001
                                           -0.0002  0.0001 -0.0246  0.0001 -0.0005
                                            0.0182 -0.0161
     4. (1.98670) BD ( 2) C   1 - O  10  
                ( 25.83%)   0.5082* C   1 s(  0.02%)p99.99( 99.43%)d26.59(  0.55%)
                                           -0.0000  0.0143 -0.0001  0.0007  0.0001
                                           -0.0414 -0.0031 -0.0022 -0.0017 -0.1263
                                           -0.0077 -0.0046 -0.0025  0.9868  0.0435
                                            0.0263  0.0110 -0.0063  0.0669 -0.0302
                                           -0.0077  0.0003
                ( 74.17%)   0.8612* O  10 s(  0.01%)p99.99( 99.88%)d 7.15(  0.11%)
                                            0.0000  0.0121  0.0004  0.0004  0.0000
                                           -0.0791  0.0007 -0.0008  0.0001 -0.1135
                                           -0.0000 -0.0005  0.0004  0.9897 -0.0060
                                            0.0029 -0.0039  0.0020 -0.0288  0.0143
                                            0.0039 -0.0002
     5. (1.97702) BD ( 1) C   2 - C   3  
                ( 49.18%)   0.7013* C   2 s( 37.78%)p 1.65( 62.19%)d 0.00(  0.03%)
                                           -0.0001  0.6142 -0.0238 -0.0017  0.0002
                                           -0.7158  0.0323  0.0086 -0.0014  0.3207
                                            0.0241 -0.0164  0.0003 -0.0684  0.0073
                                            0.0006 -0.0001 -0.0109  0.0019 -0.0011
                                            0.0058 -0.0106
                ( 50.82%)   0.7129* C   3 s( 32.80%)p 2.05( 67.17%)d 0.00(  0.03%)
                                           -0.0001  0.5726  0.0119 -0.0036 -0.0005
                                            0.7237  0.0043 -0.0114 -0.0010 -0.3825
                                            0.0360 -0.0012  0.0007  0.0118  0.0040
                                           -0.0007  0.0003 -0.0088  0.0035 -0.0009
                                            0.0094 -0.0116
     6. (1.74694) BD ( 2) C   2 - C   3  
                ( 53.31%)   0.7301* C   2 s(  0.01%)p 1.00( 99.96%)d 0.00(  0.03%)
                                            0.0001 -0.0071 -0.0038 -0.0017  0.0001
                                           -0.1050  0.0015 -0.0017 -0.0012 -0.0097
                                            0.0026  0.0015  0.0002  0.9938  0.0236
                                            0.0137 -0.0021 -0.0009 -0.0076  0.0159
                                            0.0006  0.0004
                ( 46.69%)   0.6833* C   3 s(  0.25%)p99.99( 99.71%)d 0.17(  0.04%)
                                           -0.0001 -0.0497  0.0035 -0.0015 -0.0005
                                           -0.0336 -0.0041 -0.0017 -0.0003 -0.1069
                                            0.0018  0.0052  0.0001  0.9914  0.0300
                                            0.0255 -0.0009  0.0002  0.0193 -0.0026
                                           -0.0001  0.0065
     7. (1.98021) BD ( 1) C   2 - H  11  
                ( 60.38%)   0.7770* C   2 s( 29.38%)p 2.40( 70.58%)d 0.00(  0.04%)
                                            0.0003 -0.5418 -0.0122 -0.0062  0.0004
                                           -0.0906 -0.0056  0.0035  0.0036  0.8351
                                           -0.0070  0.0052 -0.0005 -0.0055  0.0025
                                            0.0009 -0.0002  0.0103 -0.0009  0.0037
                                            0.0140  0.0099
                ( 39.62%)   0.6295* H  11 s( 99.95%)p 0.00(  0.05%)
                                           -0.9998 -0.0029 -0.0007  0.0088 -0.0195
                                            0.0027
     8. (1.97649) BD ( 1) C   3 - C   6  
                ( 49.46%)   0.7033* C   3 s( 36.21%)p 1.76( 63.75%)d 0.00(  0.04%)
                                           -0.0000  0.6017  0.0104  0.0036  0.0004
                                           -0.0615  0.0191 -0.0014  0.0005  0.7876
                                           -0.0075 -0.0110  0.0006  0.1134 -0.0040
                                           -0.0032  0.0001 -0.0007 -0.0003  0.0081
                                           -0.0140 -0.0105
                ( 50.54%)   0.7109* C   6 s( 39.43%)p 1.54( 60.53%)d 0.00(  0.04%)
                                           -0.0001  0.6278  0.0120  0.0013  0.0000
                                            0.0403  0.0063 -0.0004 -0.0013 -0.7674
                                            0.0170  0.0041 -0.0051 -0.1201  0.0084
                                            0.0016 -0.0010  0.0011 -0.0001  0.0081
                                           -0.0148 -0.0107
     9. (1.97669) BD ( 1) C   3 - H   7  
                ( 60.29%)   0.7765* C   3 s( 30.70%)p 2.26( 69.26%)d 0.00(  0.04%)
                                            0.0004 -0.5538  0.0176  0.0002 -0.0000
                                            0.6855  0.0041 -0.0033  0.0014  0.4696
                                           -0.0054  0.0036  0.0031  0.0459 -0.0014
                                            0.0018  0.0005 -0.0168  0.0015  0.0011
                                           -0.0067  0.0100
                ( 39.71%)   0.6301* H   7 s( 99.96%)p 0.00(  0.04%)
                                           -0.9998 -0.0020 -0.0011 -0.0147 -0.0123
                                           -0.0000
    10. (1.98255) BD ( 1) C   4 - C   5  
                ( 50.81%)   0.7128* C   4 s( 39.68%)p 1.52( 60.29%)d 0.00(  0.03%)
                                           -0.0001  0.6297  0.0148  0.0031  0.0000
                                           -0.6412 -0.0029 -0.0081 -0.0107  0.4359
                                           -0.0182 -0.0003  0.0019 -0.0342  0.0006
                                           -0.0012 -0.0009 -0.0123  0.0030 -0.0010
                                            0.0027 -0.0124
                ( 49.19%)   0.7014* C   5 s( 34.45%)p 1.90( 65.51%)d 0.00(  0.04%)
                                           -0.0000  0.5865  0.0229  0.0015  0.0000
                                            0.7042 -0.0379 -0.0051  0.0021 -0.3947
                                           -0.0192  0.0133 -0.0015  0.0371 -0.0057
                                           -0.0005 -0.0002 -0.0162  0.0017 -0.0010
                                            0.0027 -0.0118
    11. (1.82082) BD ( 2) C   4 - C   5  
                ( 53.30%)   0.7301* C   4 s(  0.07%)p99.99( 99.91%)d 0.37(  0.03%)
                                            0.0001  0.0259  0.0008  0.0005  0.0002
                                           -0.0873  0.0001  0.0005 -0.0002 -0.0883
                                           -0.0008  0.0003 -0.0004  0.9916  0.0014
                                           -0.0175 -0.0049 -0.0004 -0.0109  0.0112
                                            0.0015 -0.0017
                ( 46.70%)   0.6834* C   5 s(  0.09%)p99.99( 99.85%)d 0.62(  0.06%)
                                           -0.0001 -0.0306  0.0002 -0.0003 -0.0002
                                           -0.0632 -0.0010 -0.0028 -0.0008 -0.0649
                                           -0.0010 -0.0009  0.0002  0.9947  0.0149
                                            0.0249  0.0004  0.0002  0.0165 -0.0172
                                           -0.0023  0.0028
    12. (1.98821) BD ( 1) C   4 -Cl   9  
                ( 43.06%)   0.6562* C   4 s( 19.24%)p 4.19( 80.55%)d 0.01(  0.21%)
                                           -0.0000  0.4384 -0.0042 -0.0125 -0.0011
                                            0.7515 -0.0146  0.0099 -0.0083  0.4803
                                            0.0052  0.0105 -0.0041  0.0975 -0.0033
                                            0.0015 -0.0010  0.0357  0.0070  0.0044
                                            0.0138 -0.0238
                ( 56.94%)   0.7546*Cl   9 s( 19.93%)p 4.00( 79.64%)d 0.02(  0.43%)
                                            0.0000  0.0001  0.4444  0.0418  0.0009
                                            0.0004 -0.0000 -0.0001 -0.7158  0.0414
                                            0.0065 -0.0002  0.0002 -0.0001 -0.5209
                                            0.0266  0.0030 -0.0001  0.0001 -0.0000
                                           -0.1010  0.0055  0.0008 -0.0001  0.0000
                                            0.0532  0.0104  0.0070  0.0194 -0.0311
    13. (1.96774) BD ( 1) C   5 - C   6  
                ( 49.09%)   0.7007* C   5 s( 31.71%)p 2.15( 68.25%)d 0.00(  0.04%)
                                           -0.0001  0.5631  0.0062 -0.0015  0.0005
                                           -0.7047  0.0197  0.0099  0.0005 -0.4264
                                           -0.0164  0.0122  0.0001 -0.0552 -0.0023
                                            0.0010 -0.0004  0.0159  0.0007  0.0007
                                            0.0013 -0.0125
                ( 50.91%)   0.7135* C   6 s( 33.12%)p 2.02( 66.85%)d 0.00(  0.03%)
                                            0.0000  0.5754 -0.0040 -0.0022 -0.0001
                                            0.6473  0.0088 -0.0046 -0.0020  0.4968
                                           -0.0101 -0.0020 -0.0005  0.0501 -0.0013
                                           -0.0007  0.0001  0.0137 -0.0011  0.0009
                                            0.0016 -0.0106
    14. (1.98537) BD ( 1) C   5 - H   8  
                ( 61.83%)   0.7863* C   5 s( 33.73%)p 1.96( 66.23%)d 0.00(  0.03%)
                                           -0.0004  0.5805 -0.0197  0.0008 -0.0005
                                           -0.0321 -0.0002  0.0043  0.0004  0.8103
                                            0.0066 -0.0028 -0.0011  0.0686  0.0026
                                            0.0011  0.0002 -0.0005  0.0002  0.0037
                                           -0.0160 -0.0089
                ( 38.17%)   0.6178* H   8 s( 99.94%)p 0.00(  0.06%)
                                            0.9997  0.0023  0.0003 -0.0028 -0.0242
                                           -0.0024
    15. (1.95019) BD ( 1) C   6 - C  12  
                ( 45.42%)   0.6739* C   6 s( 27.25%)p 2.67( 72.72%)d 0.00(  0.03%)
                                            0.0002  0.5219 -0.0058  0.0015  0.0003
                                           -0.7603 -0.0140  0.0092  0.0004  0.3857
                                            0.0059 -0.0030  0.0004  0.0083 -0.0002
                                            0.0002  0.0006 -0.0110  0.0021 -0.0005
                                            0.0077 -0.0107
                ( 54.58%)   0.7388* C  12 s( 32.42%)p 2.08( 67.57%)d 0.00(  0.01%)
                                           -0.0002  0.5692  0.0170 -0.0012  0.0008
                                            0.7620  0.0284 -0.0033 -0.0017 -0.3063
                                           -0.0193  0.0028 -0.0008 -0.0017  0.0006
                                           -0.0026  0.0006 -0.0047  0.0008 -0.0029
                                           -0.0039 -0.0068
    16. (1.96744) BD ( 1) C  12 - C  13  
                ( 53.06%)   0.7284* C  12 s( 32.39%)p 2.08( 67.45%)d 0.00(  0.16%)
                                           -0.0002  0.5690 -0.0128  0.0014 -0.0014
                                           -0.6269 -0.0019  0.0013  0.0006 -0.5059
                                            0.0258  0.0018  0.0002  0.1573 -0.0127
                                           -0.0011  0.0008  0.0211 -0.0114 -0.0088
                                            0.0182 -0.0246
                ( 46.94%)   0.6851* C  13 s( 53.90%)p 0.85( 46.07%)d 0.00(  0.03%)
                                            0.0000  0.7341 -0.0102  0.0011  0.0006
                                            0.6035 -0.0184 -0.0088  0.0167  0.2817
                                            0.0031 -0.0054  0.0084 -0.1278  0.0014
                                           -0.0010 -0.0034  0.0103 -0.0052 -0.0076
                                            0.0025 -0.0080
    17. (1.77712) BD ( 2) C  12 - C  13  
                ( 52.80%)   0.7266* C  12 s(  0.03%)p99.99( 99.72%)d 7.95(  0.25%)
                                           -0.0007 -0.0168  0.0053  0.0005 -0.0004
                                            0.0862 -0.0029  0.0005  0.0018  0.1779
                                           -0.0068  0.0005 -0.0005  0.9788 -0.0020
                                            0.0020  0.0012 -0.0086 -0.0467  0.0044
                                           -0.0038  0.0133
                ( 47.20%)   0.6870* C  13 s(  1.44%)p68.16( 98.45%)d 0.07(  0.11%)
                                            0.0005  0.1202 -0.0011  0.0006  0.0000
                                           -0.0355 -0.0004  0.0108  0.0011  0.2036
                                            0.0004 -0.0005 -0.0013  0.9702 -0.0142
                                            0.0130  0.0009 -0.0025  0.0068  0.0241
                                           -0.0046 -0.0206
    18. (1.95646) BD ( 1) C  12 - C  15  
                ( 50.73%)   0.7123* C  12 s( 35.10%)p 1.85( 64.78%)d 0.00(  0.12%)
                                           -0.0003  0.5924 -0.0062  0.0000  0.0004
                                           -0.1268 -0.0296  0.0004 -0.0005  0.7848
                                           -0.0127  0.0020  0.0036 -0.1214  0.0107
                                           -0.0005 -0.0003 -0.0241 -0.0005 -0.0041
                                           -0.0126 -0.0206
                ( 49.27%)   0.7019* C  15 s( 41.13%)p 1.43( 58.85%)d 0.00(  0.01%)
                                           -0.0000  0.6413  0.0038  0.0027  0.0025
                                            0.2794 -0.0338 -0.0003 -0.0003 -0.7115
                                           -0.0106  0.0107 -0.0081  0.0534  0.0028
                                           -0.0012  0.0009 -0.0045 -0.0002 -0.0034
                                           -0.0072 -0.0064
    19. (1.92453) BD ( 1) C  13 - C  14  
                ( 52.48%)   0.7244* C  13 s( 44.55%)p 1.24( 55.41%)d 0.00(  0.04%)
                                            0.0005 -0.6675  0.0059  0.0019  0.0006
                                            0.6573 -0.0049 -0.0088 -0.0035  0.3466
                                           -0.0210  0.0077  0.0016  0.0342 -0.0015
                                           -0.0010 -0.0018  0.0071 -0.0104 -0.0008
                                           -0.0149  0.0055
                ( 47.52%)   0.6894* C  14 s( 29.07%)p 2.44( 70.86%)d 0.00(  0.07%)
                                            0.0002 -0.5365  0.0530 -0.0012 -0.0001
                                           -0.7901 -0.0159  0.0102 -0.0003  0.2238
                                           -0.0345  0.0030  0.0011 -0.1806  0.0122
                                           -0.0003  0.0009  0.0095 -0.0147  0.0024
                                           -0.0176  0.0112
    20. (1.77296) BD ( 1) C  13 - C  17  
                ( 47.09%)   0.6862* C  13 s(  0.21%)p99.99( 99.57%)d 1.03(  0.22%)
                                           -0.0010 -0.0012 -0.0452  0.0070 -0.0003
                                           -0.4457  0.0215  0.0222  0.0049  0.8682
                                            0.0481  0.0039 -0.0083 -0.1991 -0.0161
                                           -0.0020  0.0036 -0.0331  0.0132 -0.0210
                                           -0.0050 -0.0208
                ( 52.91%)   0.7274* C  17 s(  0.60%)p99.99( 99.19%)d 0.35(  0.21%)
                                           -0.0014  0.0298 -0.0704 -0.0124  0.0002
                                            0.8941  0.0472 -0.0030 -0.0063 -0.4126
                                            0.0069  0.0056  0.0012  0.1406  0.0006
                                           -0.0062 -0.0025 -0.0336  0.0142 -0.0063
                                            0.0108 -0.0244
    21. (1.97121) BD ( 1) C  14 - C  17  
                ( 50.76%)   0.7124* C  14 s( 41.70%)p 1.40( 58.25%)d 0.00(  0.05%)
                                           -0.0002  0.6454 -0.0171  0.0084 -0.0004
                                           -0.2120  0.0456 -0.0046  0.0002  0.7246
                                            0.0001 -0.0123  0.0069 -0.1011  0.0059
                                            0.0034  0.0001 -0.0074  0.0010 -0.0035
                                           -0.0157 -0.0137
                ( 49.24%)   0.7017* C  17 s( 48.91%)p 1.04( 51.04%)d 0.00(  0.05%)
                                           -0.0002  0.6991 -0.0022 -0.0192  0.0001
                                           -0.3255  0.0228 -0.0005 -0.0008 -0.6330
                                            0.0142  0.0117 -0.0069  0.0527  0.0030
                                           -0.0001  0.0014  0.0023  0.0004 -0.0048
                                           -0.0195 -0.0093
    22. (1.81965) BD ( 2) C  14 - C  17  
                ( 56.54%)   0.7519* C  14 s(  0.78%)p99.99( 99.14%)d 0.10(  0.08%)
                                            0.0004 -0.0883  0.0056 -0.0009 -0.0005
                                           -0.1102  0.0015 -0.0002  0.0007  0.1820
                                            0.0020  0.0020  0.0023  0.9725  0.0147
                                            0.0082  0.0070 -0.0035  0.0076  0.0261
                                           -0.0039  0.0029
                ( 43.46%)   0.6592* C  17 s(  0.38%)p99.99( 99.44%)d 0.48(  0.18%)
                                            0.0003 -0.0612 -0.0053 -0.0047 -0.0001
                                           -0.1188  0.0079 -0.0040 -0.0009  0.0763
                                            0.0055 -0.0001 -0.0021  0.9869 -0.0121
                                            0.0168 -0.0000  0.0056  0.0178 -0.0358
                                            0.0042  0.0128
    23. (1.99155) BD ( 1) C  14 -Cl  18  
                ( 48.83%)   0.6988* C  14 s( 28.48%)p 2.51( 71.38%)d 0.01(  0.15%)
                                           -0.0003  0.5326  0.0313 -0.0123  0.0001
                                           -0.5598  0.0104 -0.0048  0.0080 -0.6241
                                            0.0100 -0.0040  0.0112  0.1020  0.0013
                                           -0.0043 -0.0047  0.0324 -0.0099 -0.0108
                                           -0.0050 -0.0144
                ( 51.17%)   0.7153*Cl  18 s( 20.13%)p 3.94( 79.30%)d 0.03(  0.57%)
                                            0.0000  0.0001  0.4462  0.0472 -0.0004
                                           -0.0001 -0.0000  0.0000  0.5378 -0.0310
                                            0.0060 -0.0001 -0.0005  0.0000  0.6785
                                           -0.0396  0.0043  0.0005 -0.0004 -0.0000
                                           -0.2017  0.0114 -0.0009  0.0003  0.0002
                                            0.0605 -0.0183 -0.0226 -0.0137 -0.0310
    24. (1.97160) BD ( 1) C  15 - C  16  
                ( 50.18%)   0.7084* C  15 s( 41.23%)p 1.42( 58.71%)d 0.00(  0.05%)
                                           -0.0000  0.6414 -0.0307 -0.0015 -0.0009
                                           -0.6934  0.0144  0.0095 -0.0038  0.3119
                                           -0.0382  0.0006 -0.0011  0.0849 -0.0055
                                            0.0000  0.0011 -0.0101 -0.0066  0.0036
                                            0.0168 -0.0101
                ( 49.82%)   0.7058* C  16 s( 44.04%)p 1.27( 55.91%)d 0.00(  0.05%)
                                           -0.0003  0.6632 -0.0219 -0.0023  0.0008
                                            0.7169 -0.0309 -0.0077  0.0107 -0.2026
                                           -0.0409  0.0136 -0.0041 -0.0322  0.0118
                                            0.0001 -0.0009 -0.0156 -0.0050  0.0028
                                            0.0094 -0.0133
    25. (1.83484) BD ( 2) C  15 - C  16  
                ( 44.14%)   0.6644* C  15 s(  0.40%)p99.99( 99.47%)d 0.32(  0.13%)
                                           -0.0005 -0.0634  0.0049 -0.0001  0.0000
                                            0.0851 -0.0034  0.0001  0.0014  0.0507
                                            0.0101 -0.0010 -0.0000  0.9921 -0.0131
                                            0.0186  0.0020 -0.0029 -0.0342  0.0041
                                           -0.0038  0.0082
                ( 55.86%)   0.7474* C  16 s(  0.74%)p99.99( 99.16%)d 0.13(  0.10%)
                                            0.0002  0.0859  0.0009 -0.0035  0.0002
                                           -0.0181 -0.0005 -0.0008  0.0006  0.0599
                                            0.0022  0.0055 -0.0004  0.9936  0.0147
                                            0.0121 -0.0012  0.0035  0.0181 -0.0230
                                            0.0037 -0.0088
    26. (1.95895) BD ( 1) C  15 - H  20  
                ( 59.79%)   0.7733* C  15 s( 17.32%)p 4.77( 82.64%)d 0.00(  0.04%)
                                           -0.0002  0.4153  0.0271 -0.0010 -0.0016
                                            0.6553  0.0262 -0.0018 -0.0044  0.6256
                                            0.0325  0.0015 -0.0047 -0.0619 -0.0003
                                           -0.0002  0.0005  0.0176  0.0014  0.0017
                                           -0.0051 -0.0085
                ( 40.21%)   0.6341* H  20 s( 99.96%)p 0.00(  0.04%)
                                            0.9998  0.0066  0.0023 -0.0128 -0.0154
                                            0.0003
    27. (1.96603) BD ( 1) C  16 - C  17  
                ( 45.56%)   0.6750* C  16 s( 20.95%)p 3.77( 78.98%)d 0.00(  0.07%)
                                           -0.0001  0.4577  0.0018 -0.0033 -0.0013
                                           -0.6061  0.0422  0.0025  0.0050 -0.6481
                                           -0.0126  0.0103  0.0017 -0.0119  0.0080
                                            0.0028  0.0018  0.0185  0.0053  0.0067
                                           -0.0066 -0.0156
                ( 54.44%)   0.7378* C  17 s( 50.55%)p 0.98( 49.42%)d 0.00(  0.03%)
                                           -0.0004  0.7108 -0.0124  0.0110  0.0001
                                            0.2700  0.0133 -0.0106 -0.0006  0.6480
                                           -0.0191 -0.0060  0.0029  0.0265 -0.0025
                                           -0.0013 -0.0011  0.0135  0.0052  0.0037
                                            0.0031 -0.0085
    28. (1.97781) BD ( 1) C  16 - H  19  
                ( 62.16%)   0.7884* C  16 s( 34.17%)p 1.93( 65.80%)d 0.00(  0.03%)
                                           -0.0005  0.5843  0.0174  0.0042  0.0001
                                           -0.3386 -0.0108  0.0042  0.0019  0.7300
                                            0.0054  0.0019 -0.0015 -0.1010 -0.0050
                                           -0.0003 -0.0007 -0.0122  0.0053 -0.0095
                                           -0.0029 -0.0054
                ( 37.84%)   0.6151* H  19 s( 99.95%)p 0.00(  0.05%)
                                            0.9998  0.0024  0.0013  0.0144 -0.0150
                                            0.0045
    29. (1.99891) CR ( 1) C   1           s(100.00%)p 0.00(  0.00%)
                                            1.0000  0.0002  0.0000 -0.0000 -0.0000
                                           -0.0001 -0.0000  0.0000 -0.0000 -0.0002
                                            0.0000  0.0000  0.0000 -0.0000  0.0000
                                            0.0000  0.0000  0.0000  0.0000 -0.0000
                                            0.0000 -0.0000
    30. (1.99922) CR ( 1) C   2           s(100.00%)p 0.00(  0.00%)
                                            1.0000  0.0001  0.0000  0.0000 -0.0000
                                           -0.0001  0.0000  0.0000 -0.0000 -0.0003
                                            0.0000 -0.0000 -0.0000 -0.0001 -0.0000
                                           -0.0000  0.0000 -0.0000  0.0000 -0.0000
                                           -0.0000 -0.0000
    31. (1.99911) CR ( 1) C   3           s(100.00%)p 0.00(  0.00%)
                                            1.0000  0.0002 -0.0000 -0.0000 -0.0000
                                           -0.0002 -0.0000  0.0000 -0.0000 -0.0002
                                            0.0000 -0.0000 -0.0000  0.0001  0.0000
                                            0.0000 -0.0000  0.0000  0.0000 -0.0000
                                            0.0000 -0.0000
    32. (1.99886) CR ( 1) C   4           s(100.00%)p 0.00(  0.00%)
                                            1.0000  0.0001  0.0000  0.0000 -0.0000
                                            0.0000 -0.0000 -0.0000 -0.0000 -0.0000
                                           -0.0000 -0.0000 -0.0000 -0.0002 -0.0000
                                            0.0000  0.0000 -0.0000  0.0000 -0.0000
                                           -0.0000 -0.0000
    33. (1.99906) CR ( 1) C   5           s(100.00%)p 0.00(  0.00%)
                                            1.0000  0.0003 -0.0000  0.0000 -0.0000
                                           -0.0001  0.0000  0.0000  0.0000  0.0002
                                           -0.0000  0.0000 -0.0000  0.0001  0.0000
                                            0.0000  0.0000  0.0000  0.0000  0.0000
                                           -0.0000 -0.0000
    34. (1.99912) CR ( 1) C   6           s(100.00%)p 0.00(  0.00%)
                                            1.0000 -0.0001  0.0000 -0.0000 -0.0000
                                            0.0002  0.0000 -0.0000 -0.0000 -0.0001
                                            0.0000  0.0000 -0.0000 -0.0000  0.0000
                                            0.0000 -0.0000  0.0000 -0.0000  0.0000
                                           -0.0000  0.0000
    35. (2.00000) CR ( 1)Cl   9           s(100.00%)
                                            1.0000 -0.0000  0.0000 -0.0000 -0.0000
                                           -0.0000  0.0000  0.0000  0.0000 -0.0000
                                           -0.0000  0.0000  0.0000  0.0000  0.0000
                                           -0.0000 -0.0000  0.0000  0.0000  0.0000
                                            0.0000 -0.0000 -0.0000  0.0000  0.0000
                                           -0.0000 -0.0000 -0.0000 -0.0000  0.0000
    36. (1.99972) CR ( 2)Cl   9           s(100.00%)p 0.00(  0.00%)
                                           -0.0000  1.0000  0.0002 -0.0000 -0.0000
                                           -0.0000  0.0000  0.0000  0.0002 -0.0000
                                           -0.0000  0.0000  0.0000  0.0000  0.0002
                                           -0.0000  0.0000  0.0000  0.0000  0.0000
                                            0.0000 -0.0000 -0.0000  0.0000  0.0000
                                           -0.0000 -0.0000 -0.0000 -0.0000  0.0000
    37. (1.99995) CR ( 3)Cl   9           s(  0.00%)p 1.00(100.00%)
                                            0.0000  0.0000 -0.0001  0.0000 -0.0000
                                            0.0000 -0.0000  1.0000 -0.0001  0.0000
                                            0.0000 -0.0000 -0.0000 -0.0000 -0.0001
                                            0.0000 -0.0000 -0.0000 -0.0000 -0.0000
                                           -0.0000  0.0000  0.0000 -0.0000 -0.0000
                                            0.0000  0.0000  0.0000  0.0000 -0.0000
    38. (1.99997) CR ( 4)Cl   9           s(  0.00%)p 1.00(100.00%)
                                            0.0000  0.0000 -0.0001  0.0000  0.0000
                                            0.0000 -0.0000 -0.0000 -0.0001  0.0000
                                            0.0000 -0.0000 -0.0000  1.0000 -0.0000
                                            0.0000  0.0000  0.0000 -0.0000 -0.0000
                                           -0.0000  0.0000  0.0000  0.0000 -0.0000
                                            0.0000  0.0000  0.0000  0.0000 -0.0000
    39. (1.99999) CR ( 5)Cl   9           s(  0.00%)p 1.00(100.00%)
                                            0.0000  0.0000 -0.0000  0.0000  0.0000
                                            0.0000 -0.0000 -0.0000 -0.0000  0.0000
                                            0.0000 -0.0000 -0.0000 -0.0000 -0.0000
                                            0.0000  0.0000  0.0000 -0.0000  1.0000
                                           -0.0000 -0.0000 -0.0000 -0.0000  0.0000
                                            0.0000  0.0000  0.0000  0.0000 -0.0000
    40. (1.99979) CR ( 1) O  10           s(100.00%)p 0.00(  0.00%)
                                            1.0000  0.0003 -0.0000  0.0000  0.0000
                                            0.0002 -0.0000 -0.0000  0.0000 -0.0001
                                            0.0000 -0.0000 -0.0000 -0.0000 -0.0000
                                           -0.0000 -0.0000  0.0000  0.0000 -0.0000
                                           -0.0000  0.0000
    41. (1.99829) CR ( 1) C  12           s(100.00%)p 0.00(  0.00%)
                                            1.0000  0.0004  0.0000  0.0000 -0.0000
                                            0.0001 -0.0000 -0.0000  0.0000  0.0002
                                           -0.0000  0.0000  0.0000  0.0007  0.0000
                                            0.0000  0.0000 -0.0000 -0.0000 -0.0000
                                           -0.0000 -0.0000
    42. (1.99853) CR ( 1) C  13           s(100.00%)p 0.00(  0.00%)
                                            1.0000  0.0002 -0.0000  0.0000 -0.0000
                                           -0.0007  0.0000  0.0000  0.0000  0.0006
                                            0.0001  0.0000 -0.0000 -0.0007 -0.0000
                                           -0.0000  0.0000 -0.0000  0.0000 -0.0000
                                            0.0000 -0.0000
    43. (1.99809) CR ( 1) C  14           s(100.00%)p 0.00(  0.00%)
                                            1.0000  0.0004 -0.0000 -0.0000  0.0000
                                            0.0000  0.0000 -0.0000  0.0000 -0.0002
                                            0.0000 -0.0000  0.0000 -0.0003 -0.0000
                                           -0.0000 -0.0000  0.0000 -0.0000 -0.0000
                                            0.0000 -0.0000
    44. (1.99864) CR ( 1) C  15           s(100.00%)p 0.00(  0.00%)
                                            1.0000  0.0001  0.0000 -0.0000 -0.0000
                                            0.0002  0.0000 -0.0000 -0.0000  0.0001
                                            0.0000  0.0000 -0.0000  0.0004 -0.0000
                                            0.0000  0.0000  0.0000 -0.0000  0.0000
                                           -0.0000  0.0000
    45. (1.99867) CR ( 1) C  16           s(100.00%)p 0.00(  0.00%)
                                            1.0000  0.0005  0.0000  0.0000  0.0000
                                           -0.0000 -0.0000  0.0000  0.0000  0.0002
                                           -0.0000  0.0000 -0.0000 -0.0003 -0.0000
                                           -0.0000 -0.0000 -0.0000 -0.0000  0.0000
                                           -0.0000 -0.0000
    46. (1.99877) CR ( 1) C  17           s(100.00%)p 0.00(  0.00%)
                                            1.0000  0.0005 -0.0001 -0.0000  0.0000
                                            0.0013  0.0001 -0.0000 -0.0000 -0.0005
                                            0.0000  0.0000  0.0000 -0.0000  0.0000
                                           -0.0000 -0.0000 -0.0000  0.0000  0.0000
                                            0.0000 -0.0000
    47. (2.00000) CR ( 1)Cl  18           s(100.00%)
                                            1.0000 -0.0000  0.0000 -0.0000  0.0000
                                           -0.0000  0.0000 -0.0000 -0.0000  0.0000
                                           -0.0000 -0.0000 -0.0000 -0.0000 -0.0000
                                            0.0000  0.0000 -0.0000 -0.0000  0.0000
                                            0.0000  0.0000 -0.0000  0.0000 -0.0000
                                           -0.0000  0.0000  0.0000  0.0000  0.0000
    48. (1.99961) CR ( 2)Cl  18           s(100.00%)p 0.00(  0.00%)
                                           -0.0000  1.0000  0.0003 -0.0000  0.0000
                                           -0.0000  0.0000 -0.0000 -0.0001  0.0000
                                            0.0000 -0.0000 -0.0000 -0.0000 -0.0002
                                            0.0000  0.0000 -0.0000 -0.0000  0.0000
                                            0.0001 -0.0000 -0.0000  0.0000  0.0000
                                           -0.0000  0.0000  0.0000  0.0000  0.0000
    49. (1.99995) CR ( 3)Cl  18           s(  0.00%)p 1.00(100.00%)
                                           -0.0000 -0.0000  0.0001 -0.0000  0.0000
                                           -0.0000  0.0000  1.0000 -0.0000  0.0000
                                            0.0000 -0.0000 -0.0000 -0.0000 -0.0001
                                            0.0000  0.0000 -0.0000 -0.0000  0.0000
                                            0.0001 -0.0000 -0.0000  0.0000  0.0000
                                           -0.0000  0.0000  0.0000  0.0000  0.0000
    50. (1.99993) CR ( 4)Cl  18           s(  0.00%)p 1.00(100.00%)
                                           -0.0000 -0.0000  0.0002 -0.0000 -0.0000
                                            0.0000  0.0000 -0.0000 -0.0001  0.0000
                                           -0.0000 -0.0000 -0.0000  1.0000 -0.0000
                                            0.0000  0.0000 -0.0000 -0.0000  0.0000
                                            0.0001 -0.0000 -0.0000  0.0000  0.0000
                                           -0.0000  0.0000  0.0000 -0.0000  0.0000
    51. (1.99999) CR ( 5)Cl  18           s(  0.00%)p 1.00(100.00%)
                                            0.0000  0.0000 -0.0000  0.0000  0.0000
                                           -0.0000  0.0000  0.0000  0.0000 -0.0000
                                           -0.0000  0.0000  0.0000  0.0000  0.0000
                                           -0.0000  0.0000  0.0000  0.0000  1.0000
                                           -0.0001 -0.0000  0.0000 -0.0000  0.0000
                                            0.0000 -0.0000 -0.0000 -0.0000 -0.0000
    52. (1.16528) LP ( 1) C   6           s(  0.18%)p99.99( 99.81%)d 0.05(  0.01%)
                                            0.0000  0.0426  0.0019 -0.0026  0.0001
                                           -0.0215 -0.0012  0.0003  0.0009 -0.1213
                                           -0.0025  0.0009  0.0003  0.9913  0.0064
                                            0.0130 -0.0006  0.0013  0.0030 -0.0065
                                           -0.0015 -0.0056
    53. (1.99334) LP ( 1)Cl   9           s( 79.80%)p 0.25( 20.19%)d 0.00(  0.01%)
                                           -0.0000 -0.0003  0.8933 -0.0108 -0.0002
                                           -0.0001  0.0000  0.0001  0.3976 -0.0130
                                            0.0021  0.0004  0.0004  0.0001  0.2023
                                           -0.0056  0.0013 -0.0002  0.0002  0.0000
                                            0.0514 -0.0014  0.0003 -0.0000  0.0001
                                           -0.0078 -0.0017 -0.0012 -0.0043  0.0053
    54. (1.97424) LP ( 2)Cl   9           s(  0.41%)p99.99( 99.57%)d 0.03(  0.01%)
                                           -0.0000 -0.0001  0.0629 -0.0135  0.0016
                                            0.0003 -0.0000  0.0001 -0.5681 -0.0084
                                           -0.0012  0.0014 -0.0001 -0.0000  0.8156
                                            0.0087  0.0019  0.0006  0.0004  0.0000
                                            0.0876  0.0013  0.0002  0.0003  0.0000
                                           -0.0075 -0.0001 -0.0012  0.0087 -0.0023
    55. (1.94469) LP ( 3)Cl   9           s(  0.00%)p 1.00( 99.98%)d 0.00(  0.02%)
                                            0.0000 -0.0000  0.0063 -0.0014  0.0007
                                            0.0001 -0.0000  0.0000  0.0441  0.0012
                                           -0.0004  0.0002 -0.0000  0.0000  0.1365
                                            0.0022  0.0003  0.0000  0.0000 -0.0000
                                           -0.9894 -0.0186 -0.0002 -0.0001  0.0004
                                           -0.0020  0.0122  0.0059  0.0003  0.0024
    56. (1.97925) LP ( 1) O  10           s( 59.92%)p 0.67( 40.06%)d 0.00(  0.01%)
                                           -0.0004  0.7740 -0.0136  0.0023  0.0000
                                            0.5699 -0.0080 -0.0011  0.0053 -0.2752
                                            0.0017 -0.0002 -0.0027  0.0045 -0.0003
                                           -0.0000 -0.0000  0.0076 -0.0001 -0.0002
                                           -0.0062  0.0063
    57. (1.89201) LP ( 2) O  10           s(  0.02%)p99.99( 99.91%)d 4.20(  0.07%)
                                           -0.0000  0.0104 -0.0074 -0.0016 -0.0000
                                           -0.4412 -0.0066  0.0014  0.0013 -0.8863
                                           -0.0110  0.0021  0.0013 -0.1370 -0.0019
                                            0.0003  0.0002  0.0154  0.0032 -0.0018
                                            0.0211 -0.0005
    58. (1.98966) LP ( 1)Cl  18           s( 79.73%)p 0.25( 20.26%)d 0.00(  0.02%)
                                           -0.0000 -0.0004  0.8928 -0.0132  0.0001
                                           -0.0000  0.0000 -0.0002 -0.2555  0.0079
                                            0.0012 -0.0006 -0.0005 -0.0002 -0.3672
                                            0.0103  0.0025 -0.0013 -0.0006  0.0001
                                            0.0477 -0.0037 -0.0009  0.0003  0.0001
                                           -0.0102  0.0025  0.0028  0.0030  0.0058
    59. (1.94104) LP ( 2)Cl  18           s(  0.09%)p99.99( 99.88%)d 0.36(  0.03%)
                                            0.0000 -0.0000  0.0294 -0.0061 -0.0008
                                            0.0003 -0.0000  0.0000 -0.7758 -0.0080
                                           -0.0003 -0.0000 -0.0002 -0.0001  0.6232
                                            0.0097 -0.0012 -0.0007  0.0001  0.0000
                                            0.0907  0.0035 -0.0013  0.0009 -0.0000
                                           -0.0046  0.0040 -0.0024 -0.0167 -0.0014
    60. (1.90820) LP ( 3)Cl  18           s(  0.22%)p99.99( 99.74%)d 0.19(  0.04%)
                                           -0.0000 -0.0001  0.0466 -0.0003  0.0001
                                            0.0000 -0.0000 -0.0000  0.1978  0.0019
                                            0.0008 -0.0012  0.0001 -0.0000  0.1022
                                            0.0052 -0.0010 -0.0001 -0.0001  0.0001
                                            0.9734  0.0154 -0.0006  0.0001 -0.0002
                                            0.0050  0.0105  0.0151  0.0012 -0.0076
    61. (0.01469) RY*( 1) C   1           s( 10.82%)p 8.21( 88.79%)d 0.04(  0.39%)
                                            0.0000  0.0640  0.3218  0.0078 -0.0218
                                            0.0313  0.8546 -0.0299 -0.0197 -0.0149
                                           -0.3910  0.0315  0.0095 -0.0063  0.0317
                                            0.0013  0.0058 -0.0383  0.0339 -0.0211
                                            0.0282  0.0060
    62. (0.00870) RY*( 2) C   1           s(  1.78%)p22.73( 40.47%)d32.44( 57.75%)
                                           -0.0000 -0.0067  0.1208 -0.0557  0.0081
                                            0.0054  0.2391  0.0123  0.0081  0.0157
                                            0.5615  0.1207 -0.0102  0.0620 -0.0967
                                           -0.0113 -0.0608  0.2558 -0.5393  0.2399
                                            0.4041 -0.0204
    63. (0.00793) RY*( 3) C   1           s(  0.84%)p39.43( 33.28%)d78.05( 65.88%)
                                           -0.0000 -0.0093  0.0778 -0.0465  0.0115
                                            0.0119  0.1480  0.0119 -0.0295  0.0284
                                            0.4839  0.0587 -0.0207 -0.0563  0.2515
                                            0.0301  0.0592  0.2042  0.6822 -0.3107
                                            0.2347 -0.0070
    64. (0.00259) RY*( 4) C   1           s(  1.40%)p35.44( 49.50%)d35.15( 49.10%)
                                            0.0000 -0.0033 -0.0617  0.0989  0.0191
                                           -0.0031  0.2697 -0.1669 -0.0242 -0.0080
                                            0.5141 -0.3535  0.0006 -0.0007  0.0449
                                           -0.0493  0.0001 -0.3622 -0.0593  0.0417
                                           -0.5939  0.0433
    65. (0.00093) RY*( 5) C   1           s( 44.08%)p 0.72( 31.64%)d 0.55( 24.29%)
                                           -0.0000 -0.0038  0.6418  0.1694  0.0141
                                            0.0353 -0.1843  0.1715 -0.1425 -0.0158
                                            0.0281 -0.2818  0.1164  0.0084 -0.3658
                                            0.0517 -0.0308  0.3799  0.1305  0.1110
                                           -0.2317  0.1246
    66. (0.00067) RY*( 6) C   1           s( 55.20%)p 0.50( 27.41%)d 0.31( 17.39%)
                                           -0.0000 -0.0138  0.6439 -0.3695  0.0266
                                            0.0016 -0.2607 -0.2678  0.1491  0.0097
                                            0.0265  0.0821 -0.0098 -0.0067  0.3053
                                           -0.0957  0.0459 -0.3642 -0.1359 -0.1228
                                            0.0500 -0.0719
    67. (0.00045) RY*( 7) C   1           s(  8.82%)p 4.92( 43.39%)d 5.42( 47.80%)
                                            0.0000  0.0022  0.0338  0.2939 -0.0250
                                            0.0140 -0.0322  0.1824 -0.1312 -0.0084
                                           -0.0675 -0.1007 -0.1321 -0.0072  0.5409
                                           -0.2321  0.0581  0.3641 -0.3646 -0.4127
                                           -0.1767 -0.1043
    68. (0.00020) RY*( 8) C   1           s(  8.41%)p 5.15( 43.36%)d 5.73( 48.22%)
                                           -0.0000 -0.0055  0.1220  0.2604  0.0373
                                            0.0052 -0.0472  0.2411 -0.0894 -0.0028
                                            0.0177  0.2820 -0.3748 -0.0045  0.3301
                                           -0.1781  0.0649 -0.1286  0.1922  0.6499
                                           -0.0579  0.0550
    69. (0.00014) RY*( 9) C   1           s(  1.98%)p36.51( 72.35%)d12.95( 25.66%)
                                           -0.0000 -0.0068  0.1043  0.0610  0.0719
                                            0.0008 -0.0067  0.3415 -0.2894 -0.0007
                                            0.0874  0.2419 -0.4407 -0.0048 -0.2097
                                            0.4237 -0.1981 -0.3217 -0.1121 -0.3709
                                           -0.0203  0.0506
    70. (0.00009) RY*(10) C   1           s( 21.27%)p 1.83( 38.98%)d 1.87( 39.75%)
    71. (0.00006) RY*(11) C   1           s( 21.31%)p 2.37( 50.47%)d 1.32( 28.22%)
    72. (0.00004) RY*(12) C   1           s( 14.71%)p 3.98( 58.60%)d 1.81( 26.69%)
    73. (0.00003) RY*(13) C   1           s(  0.96%)p92.81( 89.00%)d10.47( 10.04%)
    74. (0.00001) RY*(14) C   1           s( 20.39%)p 2.63( 53.60%)d 1.28( 26.01%)
    75. (0.00000) RY*(15) C   1           s( 86.04%)p 0.06(  4.90%)d 0.11(  9.07%)
    76. (0.00000) RY*(16) C   1           s(  0.06%)p99.99( 98.92%)d17.36(  1.02%)
    77. (0.00001) RY*(17) C   1           s(  2.30%)p32.92( 75.73%)d 9.55( 21.97%)
    78. (0.00480) RY*( 1) C   2           s(  3.20%)p29.07( 93.15%)d 1.14(  3.64%)
                                           -0.0000 -0.0211  0.1426 -0.1060 -0.0040
                                           -0.0033 -0.2209 -0.0789  0.0296 -0.0107
                                            0.8829 -0.0688  0.0039 -0.0079  0.2999
                                           -0.0279  0.0185  0.0716  0.0585 -0.0385
                                            0.1603  0.0267
    79. (0.00287) RY*( 2) C   2           s(  2.01%)p46.53( 93.52%)d 2.23(  4.47%)
                                            0.0000  0.0105  0.1351  0.0398  0.0125
                                           -0.0126 -0.3010  0.0544  0.0120  0.0007
                                           -0.3592  0.1421 -0.0374 -0.0169  0.8275
                                           -0.0198  0.0723 -0.0488  0.1974 -0.0141
                                           -0.0561 -0.0045
    80. (0.00236) RY*( 3) C   2           s(  6.18%)p15.06( 93.14%)d 0.11(  0.68%)
                                            0.0000  0.0114  0.2304 -0.0916 -0.0155
                                           -0.0469 -0.8433  0.0064  0.0653 -0.0011
                                           -0.1059  0.1629 -0.0823  0.0059 -0.4065
                                            0.0583 -0.0242 -0.0292 -0.0404 -0.0074
                                            0.0283 -0.0585
    81. (0.00098) RY*( 4) C   2           s( 65.89%)p 0.44( 28.81%)d 0.08(  5.30%)
                                            0.0000  0.0074  0.8114 -0.0047  0.0212
                                           -0.0141  0.2760 -0.3413 -0.2056  0.0179
                                           -0.0389  0.1965 -0.0801  0.0025 -0.0724
                                           -0.0199 -0.0217  0.1768  0.0620  0.0345
                                           -0.1289 -0.0105
    82. (0.00034) RY*( 5) C   2           s( 10.57%)p 3.18( 33.64%)d 5.28( 55.79%)
                                           -0.0000 -0.0041  0.2668  0.1857 -0.0064
                                            0.0035  0.0803  0.3155  0.3416  0.0029
                                            0.0070 -0.2553  0.0873  0.0091 -0.1663
                                            0.1087  0.0353 -0.2300  0.6886  0.0772
                                            0.1166  0.1064
    83. (0.00025) RY*( 6) C   2           s( 16.73%)p 2.34( 39.09%)d 2.64( 44.19%)
                                           -0.0000 -0.0010  0.3763  0.1602  0.0017
                                            0.0008  0.0361  0.3160  0.3449  0.0039
                                           -0.0471 -0.2878  0.0806 -0.0020  0.0914
                                           -0.2528  0.0833 -0.1082 -0.6268  0.1070
                                            0.1384 -0.0818
    84. (0.00018) RY*( 7) C   2           s( 69.02%)p 0.13(  9.08%)d 0.32( 21.89%)
                                            0.0000 -0.0003 -0.0708  0.8277 -0.0104
                                           -0.0055 -0.0726  0.0429 -0.1920 -0.0033
                                            0.0425  0.0892 -0.1863  0.0005 -0.0235
                                            0.0427  0.0010  0.3403  0.0162  0.0053
                                            0.2919 -0.1329
    85. (0.00009) RY*( 8) C   2           s(  1.80%)p20.35( 36.57%)d34.29( 61.63%)
    86. (0.00006) RY*( 9) C   2           s(  1.87%)p27.03( 50.48%)d25.52( 47.66%)
    87. (0.00003) RY*(10) C   2           s(  3.86%)p17.27( 66.70%)d 7.62( 29.44%)
    88. (0.00003) RY*(11) C   2           s(  5.05%)p13.48( 68.09%)d 5.32( 26.86%)
    89. (0.00003) RY*(12) C   2           s(  1.20%)p52.58( 62.95%)d29.94( 35.85%)
    90. (0.00000) RY*(13) C   2           s( 92.40%)p 0.08(  7.18%)d 0.00(  0.43%)
    91. (0.00000) RY*(14) C   2           s(  0.16%)p99.99( 59.04%)d99.99( 40.80%)
    92. (0.00000) RY*(15) C   2           s(  0.08%)p99.99( 99.56%)d 4.23(  0.36%)
    93. (0.00001) RY*(16) C   2           s( 17.36%)p 2.05( 35.56%)d 2.71( 47.08%)
    94. (0.00001) RY*(17) C   2           s(  2.67%)p 8.82( 23.54%)d27.65( 73.79%)
    95. (0.00447) RY*( 1) C   3           s(  0.75%)p99.99( 93.18%)d 8.04(  6.07%)
                                           -0.0000 -0.0192  0.0539  0.0643  0.0120
                                           -0.0183  0.8579 -0.0629  0.0227 -0.0098
                                            0.4101 -0.1049  0.0573  0.0057 -0.0809
                                           -0.0431  0.0039 -0.2145 -0.0743  0.0765
                                           -0.0572 -0.0027
    96. (0.00255) RY*( 2) C   3           s(  0.63%)p99.99( 70.83%)d44.99( 28.53%)
                                           -0.0000 -0.0065  0.0662 -0.0426  0.0101
                                           -0.0157 -0.1671 -0.0885  0.0226  0.0218
                                            0.5773  0.0283 -0.0300 -0.0297  0.4977
                                            0.2950  0.0277  0.0017  0.2709 -0.4249
                                           -0.1739 -0.0345
    97. (0.00188) RY*( 3) C   3           s(  0.74%)p99.99( 81.36%)d24.11( 17.90%)
                                            0.0000  0.0099  0.0625  0.0572 -0.0125
                                            0.0072  0.3952 -0.1383 -0.1275 -0.0118
                                           -0.6395  0.2232  0.0958 -0.0189  0.3133
                                            0.2339  0.0246 -0.0439  0.1920 -0.3579
                                            0.0681 -0.0865
    98. (0.00057) RY*( 4) C   3           s( 34.13%)p 1.56( 53.32%)d 0.37( 12.56%)
                                           -0.0000  0.0001  0.5835 -0.0264 -0.0059
                                           -0.0136 -0.0777 -0.1640  0.0035 -0.0079
                                            0.0114 -0.0943  0.1532  0.0011 -0.6199
                                            0.2877 -0.0212 -0.0017  0.2955 -0.1817
                                           -0.0164  0.0707
    99. (0.00041) RY*( 5) C   3           s( 40.78%)p 0.99( 40.46%)d 0.46( 18.76%)
                                           -0.0000 -0.0014  0.6209 -0.1447  0.0378
                                           -0.0141  0.0053 -0.2445  0.2970  0.0005
                                            0.0299  0.3362 -0.1210 -0.0039  0.2986
                                           -0.1796  0.0798  0.1383 -0.2699  0.2159
                                            0.2130  0.0600
   100. (0.00024) RY*( 6) C   3           s( 30.50%)p 2.00( 60.90%)d 0.28(  8.59%)
                                            0.0000 -0.0002  0.4224  0.3554 -0.0153
                                            0.0024 -0.0251  0.4807 -0.0330 -0.0159
                                           -0.1236 -0.4449  0.2571 -0.0027  0.2797
                                           -0.0878  0.1035  0.0496 -0.1453  0.0042
                                           -0.2496  0.0043
   101. (0.00012) RY*( 7) C   3           s(  1.60%)p59.15( 94.62%)d 2.36(  3.78%)
                                            0.0000  0.0107 -0.0244 -0.0321  0.1194
                                            0.0060  0.1077  0.7111  0.3096  0.0026
                                            0.0570  0.5191 -0.0030 -0.0036 -0.1397
                                            0.2019 -0.0049  0.0615  0.0710 -0.0550
                                            0.0099  0.1607
   102. (0.00009) RY*( 8) C   3           s(  6.64%)p 8.50( 56.45%)d 5.56( 36.91%)
   103. (0.00008) RY*( 9) C   3           s( 22.07%)p 0.90( 19.88%)d 2.63( 58.05%)
   104. (0.00004) RY*(10) C   3           s( 32.44%)p 1.16( 37.70%)d 0.92( 29.86%)
   105. (0.00004) RY*(11) C   3           s( 19.58%)p 0.33(  6.38%)d 3.78( 74.04%)
   106. (0.00001) RY*(12) C   3           s(  3.41%)p27.39( 93.42%)d 0.93(  3.17%)
   107. (0.00001) RY*(13) C   3           s(  7.85%)p 3.09( 24.30%)d 8.64( 67.85%)
   108. (0.00002) RY*(14) C   3           s(  8.57%)p 5.37( 46.04%)d 5.30( 45.40%)
   109. (0.00000) RY*(15) C   3           s(  0.53%)p99.99( 95.46%)d 7.50(  4.01%)
   110. (0.00000) RY*(16) C   3           s( 83.71%)p 0.04(  3.51%)d 0.15( 12.78%)
   111. (0.00001) RY*(17) C   3           s(  6.09%)p 3.66( 22.31%)d11.76( 71.60%)
   112. (0.00757) RY*( 1) C   4           s(  2.13%)p43.80( 93.37%)d 2.11(  4.50%)
                                            0.0000  0.0178  0.1444 -0.0032 -0.0123
                                           -0.0034  0.8366 -0.0215 -0.0018 -0.0084
                                            0.4790  0.0208  0.0065 -0.0016  0.0569
                                           -0.0036 -0.0056  0.1738  0.0395  0.0305
                                            0.0906 -0.0636
   113. (0.00485) RY*( 2) C   4           s(  0.20%)p99.99( 96.40%)d16.79(  3.40%)
                                            0.0000  0.0027  0.0205  0.0390 -0.0087
                                           -0.0184 -0.4861 -0.0321  0.0681  0.0042
                                            0.8449  0.0635 -0.0490 -0.0008  0.0370
                                           -0.0010  0.0030  0.0621 -0.0195  0.0149
                                           -0.1718 -0.0048
   114. (0.00205) RY*( 3) C   4           s(  0.45%)p99.99( 64.68%)d77.91( 34.87%)
                                            0.0000 -0.0008  0.0667  0.0046  0.0009
                                           -0.0021  0.0213 -0.0081 -0.0083 -0.0009
                                            0.0429  0.0278  0.0098 -0.0069 -0.7953
                                           -0.1041  0.0074  0.0391 -0.5717 -0.0557
                                            0.0719 -0.1099
   115. (0.00143) RY*( 4) C   4           s( 88.28%)p 0.08(  6.92%)d 0.05(  4.80%)
                                           -0.0000 -0.0106  0.9375 -0.0608  0.0093
                                            0.0100 -0.1332 -0.1544 -0.0106 -0.0090
                                           -0.0941  0.0442 -0.0965  0.0007 -0.0570
                                            0.0494 -0.0393  0.0283  0.1664  0.1218
                                            0.0676  0.0086
   116. (0.00102) RY*( 5) C   4           s(  3.62%)p 7.78( 28.16%)d18.86( 68.22%)
                                           -0.0000 -0.0025  0.1889 -0.0173  0.0138
                                            0.0010 -0.0208  0.0073  0.0384 -0.0031
                                           -0.0740  0.0751 -0.0459 -0.0029  0.4385
                                           -0.2598  0.0815  0.1754 -0.4406 -0.6434
                                           -0.0725 -0.1950
   117. (0.00087) RY*( 6) C   4           s(  1.90%)p 8.95( 16.99%)d42.70( 81.11%)
                                           -0.0000 -0.0005 -0.0127  0.1371 -0.0068
                                            0.0036  0.1384 -0.1936  0.0750  0.0151
                                           -0.1549  0.1627 -0.2262  0.0016 -0.0690
                                            0.0273 -0.0184  0.2328 -0.0362  0.1326
                                           -0.8516  0.1131
   118. (0.00045) RY*( 7) C   4           s(  0.67%)p25.87( 17.32%)d99.99( 82.01%)
                                           -0.0000  0.0079  0.0643  0.0498 -0.0043
                                            0.0212  0.0681 -0.0381 -0.0163  0.0152
                                            0.0324 -0.0356 -0.2068 -0.0090  0.3472
                                            0.0119 -0.0172 -0.4664 -0.5890  0.4593
                                            0.0372  0.2080
   119. (0.00037) RY*( 8) C   4           s(  0.13%)p99.99( 17.21%)d99.99( 82.67%)
                                            0.0000 -0.0104 -0.0075  0.0260  0.0205
                                           -0.0268 -0.1271  0.1788  0.0040 -0.0131
                                           -0.1000 -0.0459  0.2720 -0.0115  0.1881
                                            0.0215  0.0314  0.6782 -0.2255  0.5068
                                            0.1099 -0.2165
   120. (0.00013) RY*( 9) C   4           s(  7.73%)p 9.60( 74.20%)d 2.34( 18.07%)
                                            0.0000  0.0073  0.1984  0.1941 -0.0140
                                            0.0147  0.0442  0.4305 -0.3285  0.0018
                                            0.0420  0.0679  0.6622  0.0021 -0.0009
                                            0.0050  0.0402 -0.2398 -0.0339 -0.0535
                                           -0.3164  0.1381
   121. (0.00008) RY*(10) C   4           s( 45.90%)p 0.48( 21.86%)d 0.70( 32.24%)
   122. (0.00005) RY*(11) C   4           s( 20.40%)p 3.56( 72.67%)d 0.34(  6.92%)
   123. (0.00003) RY*(12) C   4           s(  0.50%)p99.99( 84.97%)d29.12( 14.53%)
   124. (0.00002) RY*(13) C   4           s(  0.39%)p99.99( 90.47%)d23.33(  9.13%)
   125. (0.00001) RY*(14) C   4           s(  0.65%)p99.99( 98.27%)d 1.68(  1.09%)
   126. (0.00000) RY*(15) C   4           s(  0.13%)p99.99( 99.15%)d 5.44(  0.72%)
   127. (0.00001) RY*(16) C   4           s( 98.40%)p 0.00(  0.33%)d 0.01(  1.27%)
   128. (0.00001) RY*(17) C   4           s( 28.62%)p 0.60( 17.23%)d 1.89( 54.15%)
   129. (0.00575) RY*( 1) C   5           s( 12.40%)p 7.01( 86.87%)d 0.06(  0.74%)
                                           -0.0000 -0.0176  0.3447 -0.0696 -0.0054
                                           -0.0381 -0.8404  0.0274  0.0266  0.0241
                                           -0.3709  0.0055 -0.0175 -0.0007 -0.1450
                                            0.0029  0.0002  0.0589  0.0116 -0.0046
                                            0.0603  0.0112
   130. (0.00307) RY*( 2) C   5           s(  6.29%)p14.26( 89.74%)d 0.63(  3.97%)
                                           -0.0000 -0.0098  0.2363  0.0832  0.0073
                                            0.0118  0.4736 -0.0929 -0.0255  0.0247
                                           -0.7793  0.1551 -0.0633  0.0035 -0.1649
                                            0.0224 -0.0080 -0.0295  0.0161 -0.0130
                                            0.1959  0.0003
   131. (0.00121) RY*( 3) C   5           s( 45.66%)p 0.86( 39.06%)d 0.33( 15.28%)
                                           -0.0000  0.0010  0.6690  0.0939 -0.0113
                                           -0.0004  0.1414 -0.0498 -0.0044  0.0147
                                            0.4362  0.2958 -0.1023 -0.0008 -0.2806
                                            0.0076 -0.0298  0.1419  0.3613 -0.0160
                                            0.0061  0.0429
   132. (0.00087) RY*( 4) C   5           s( 11.46%)p 2.52( 28.91%)d 5.20( 59.63%)
                                           -0.0000 -0.0040  0.3279  0.0836 -0.0089
                                            0.0049  0.0391  0.0770  0.0407  0.0086
                                            0.0721  0.2803 -0.0107  0.0110  0.4215
                                           -0.1341  0.0142  0.2671 -0.7119  0.0228
                                            0.0473 -0.1244
   133. (0.00072) RY*( 5) C   5           s(  1.66%)p40.88( 67.72%)d18.49( 30.62%)
                                           -0.0000 -0.0010  0.0944  0.0874 -0.0011
                                           -0.0007 -0.0454 -0.0508 -0.0272  0.0032
                                           -0.1191  0.0716 -0.0174 -0.0201  0.7955
                                            0.1120  0.0805  0.0068  0.5166  0.1938
                                            0.0261  0.0329
   134. (0.00024) RY*( 6) C   5           s( 22.97%)p 2.35( 54.02%)d 1.00( 23.01%)
                                            0.0000  0.0093  0.3786 -0.2929  0.0229
                                           -0.0076  0.1097 -0.2080 -0.1850 -0.0017
                                           -0.0257 -0.4917 -0.0490  0.0053  0.1508
                                           -0.4269 -0.0290 -0.2651 -0.0750 -0.0905
                                           -0.3144  0.2171
   135. (0.00020) RY*( 7) C   5           s(  9.19%)p 7.99( 73.46%)d 1.89( 17.35%)
                                           -0.0000 -0.0028 -0.1575  0.2569 -0.0337
                                           -0.0014 -0.0614  0.1429 -0.0383  0.0022
                                           -0.0134  0.1440  0.1497  0.0141  0.0117
                                           -0.8128 -0.0673  0.0236  0.2206 -0.2184
                                            0.2450 -0.1286
   136. (0.00009) RY*( 8) C   5           s(  4.35%)p19.38( 84.28%)d 2.62( 11.38%)
   137. (0.00010) RY*( 9) C   5           s( 26.19%)p 1.10( 28.75%)d 1.72( 45.06%)
                                            0.0000  0.0073  0.1931  0.4711  0.0508
                                           -0.0113 -0.0180  0.1478 -0.0293  0.0034
                                            0.1437 -0.4480 -0.1333 -0.0007  0.0285
                                            0.1549  0.0206 -0.4021 -0.1137  0.0154
                                            0.5157 -0.0986
   138. (0.00006) RY*(10) C   5           s( 41.66%)p 0.33( 13.86%)d 1.07( 44.48%)
   139. (0.00005) RY*(11) C   5           s(  1.41%)p31.44( 44.22%)d38.66( 54.37%)
   140. (0.00003) RY*(12) C   5           s(  3.10%)p16.11( 49.99%)d15.11( 46.90%)
   141. (0.00003) RY*(13) C   5           s( 14.78%)p 5.54( 81.92%)d 0.22(  3.30%)
   142. (0.00000) RY*(14) C   5           s(  0.01%)p99.99( 99.82%)d13.38(  0.16%)
   143. (0.00000) RY*(15) C   5           s(  0.04%)p99.99( 10.74%)d99.99( 89.23%)
   144. (0.00000) RY*(16) C   5           s( 97.63%)p 0.01(  1.25%)d 0.01(  1.13%)
   145. (0.00001) RY*(17) C   5           s(  1.22%)p37.28( 45.56%)d43.54( 53.22%)
   146. (0.00615) RY*( 1) C   6           s(  5.54%)p16.26( 90.01%)d 0.81(  4.46%)
                                            0.0000 -0.0014  0.2349 -0.0130 -0.0010
                                            0.0208 -0.8671 -0.0481 -0.0387  0.0024
                                            0.3774  0.0176  0.0233  0.0005 -0.0239
                                            0.0063  0.0049 -0.1751 -0.0140 -0.0165
                                            0.1103 -0.0359
   147. (0.00508) RY*( 2) C   6           s(  3.78%)p24.56( 92.76%)d 0.92(  3.46%)
                                           -0.0000 -0.0075  0.1927  0.0239  0.0012
                                            0.0003  0.4297 -0.0208 -0.0145  0.0147
                                            0.8487 -0.0298 -0.0355  0.0053 -0.1391
                                            0.0177 -0.0003  0.0879 -0.0272  0.0026
                                            0.1574 -0.0365
   148. (0.00178) RY*( 3) C   6           s(  0.91%)p99.99( 94.22%)d 5.35(  4.87%)
                                           -0.0000 -0.0052  0.0935  0.0127  0.0135
                                            0.0010  0.0317  0.0530  0.0216  0.0090
                                            0.1058 -0.0120 -0.0329 -0.0040  0.9574
                                           -0.0930  0.0138  0.0705  0.1914 -0.0188
                                            0.0802  0.0185
   149. (0.00073) RY*( 4) C   6           s(  9.31%)p 1.50( 13.99%)d 8.24( 76.70%)
                                           -0.0000  0.0004  0.3016 -0.0461  0.0038
                                           -0.0032  0.0757 -0.0678  0.0145 -0.0008
                                           -0.1062  0.1648 -0.0185 -0.0026  0.0207
                                           -0.2991 -0.0263 -0.0380 -0.3594 -0.7669
                                           -0.0044 -0.2193
   150. (0.00067) RY*( 5) C   6           s( 71.40%)p 0.20( 14.50%)d 0.20( 14.10%)
                                           -0.0000  0.0007  0.8439 -0.0423 -0.0019
                                           -0.0056  0.1521 -0.1533  0.0315  0.0084
                                           -0.2802  0.0021 -0.0212 -0.0006 -0.0621
                                            0.1169 -0.0268 -0.1613  0.1638  0.2751
                                            0.1026  0.0440
   151. (0.00041) RY*( 6) C   6           s(  1.31%)p 4.43(  5.79%)d71.11( 92.90%)
                                            0.0000  0.0009 -0.0141  0.1131 -0.0086
                                            0.0038 -0.0142  0.1069 -0.0006 -0.0062
                                           -0.0156 -0.0604  0.0760 -0.0050 -0.1907
                                           -0.0081  0.0092  0.0519  0.8592 -0.4123
                                            0.0769 -0.1105
   152. (0.00024) RY*( 7) C   6           s( 26.01%)p 2.57( 66.91%)d 0.27(  7.08%)
                                            0.0000 -0.0048  0.2164  0.4616 -0.0130
                                            0.0056 -0.0461  0.8099 -0.0154  0.0033
                                           -0.0278 -0.0092 -0.0468  0.0023 -0.0441
                                           -0.0606 -0.0464  0.1444 -0.1321  0.0901
                                           -0.1250 -0.0935
   153. (0.00017) RY*( 8) C   6           s(  0.49%)p98.51( 48.07%)d99.99( 51.44%)
                                           -0.0000 -0.0018 -0.0076  0.0293  0.0629
                                            0.0039  0.0460  0.0052 -0.1489  0.0152
                                            0.1160  0.2374 -0.5771 -0.0012  0.0406
                                            0.2177 -0.0651 -0.3923  0.1181 -0.1091
                                           -0.5609  0.1417
   154. (0.00009) RY*( 9) C   6           s(  1.75%)p27.53( 48.08%)d28.73( 50.18%)
   155. (0.00007) RY*(10) C   6           s(  3.86%)p15.45( 59.60%)d 9.47( 36.54%)
   156. (0.00006) RY*(11) C   6           s(  8.68%)p 5.28( 45.86%)d 5.24( 45.46%)
   157. (0.00003) RY*(12) C   6           s(  2.19%)p28.31( 62.07%)d16.30( 35.74%)
   158. (0.00002) RY*(13) C   6           s(  0.31%)p99.99( 87.62%)d39.53( 12.08%)
   159. (0.00002) RY*(14) C   6           s(  3.01%)p14.56( 43.81%)d17.68( 53.18%)
   160. (0.00001) RY*(15) C   6           s( 69.75%)p 0.40( 27.82%)d 0.03(  2.43%)
   161. (0.00000) RY*(16) C   6           s( 90.78%)p 0.01(  0.85%)d 0.09(  8.37%)
   162. (0.00000) RY*(17) C   6           s(  0.97%)p99.99( 98.13%)d 0.93(  0.90%)
   163. (0.00099) RY*( 1) H   7           s( 96.71%)p 0.03(  3.29%)
                                           -0.0028  0.9834 -0.0051  0.1459 -0.1026
                                            0.0334
   164. (0.00025) RY*( 2) H   7           s( 93.25%)p 0.07(  6.75%)
                                            0.0034  0.0325  0.9651 -0.2292 -0.0898
                                           -0.0832
   165. (0.00014) RY*( 3) H   7           s(  0.20%)p99.99( 99.80%)
                                           -0.0049  0.0338 -0.0288  0.1469  0.2203
                                           -0.9633
   166. (0.00009) RY*( 4) H   7           s(  2.75%)p35.33( 97.25%)
   167. (0.00003) RY*( 5) H   7           s(  7.13%)p13.03( 92.87%)
   168. (0.00118) RY*( 1) H   8           s( 98.86%)p 0.01(  1.14%)
                                           -0.0030  0.9942 -0.0035  0.0963 -0.0381
                                           -0.0268
   169. (0.00022) RY*( 2) H   8           s( 63.16%)p 0.58( 36.84%)
                                            0.0056  0.0270  0.7943 -0.0148  0.1872
                                            0.5772
   170. (0.00014) RY*( 3) H   8           s( 24.32%)p 3.11( 75.68%)
                                            0.0046  0.0151  0.4929 -0.2372  0.2985
                                           -0.7819
   171. (0.00005) RY*( 4) H   8           s(  3.94%)p24.36( 96.06%)
   172. (0.00003) RY*( 5) H   8           s(  9.78%)p 9.23( 90.22%)
   173. (0.00521) RY*( 1)Cl   9           s(  0.02%)p99.99( 60.17%)d99.99( 39.81%)
                                           -0.0000 -0.0000 -0.0005 -0.0046  0.0129
                                            0.0006 -0.0000 -0.0000  0.0016  0.1143
                                           -0.0031 -0.0024 -0.0002  0.0000  0.0016
                                            0.0476  0.0061  0.0101 -0.0004 -0.0000
                                            0.0060 -0.7611  0.0694 -0.0457 -0.0032
                                            0.0742 -0.5326 -0.3007  0.0439 -0.1288
   174. (0.00330) RY*( 2)Cl   9           s(  0.18%)p99.99( 78.65%)d99.99( 21.17%)
                                            0.0000  0.0000 -0.0056  0.0282  0.0316
                                           -0.0028  0.0000 -0.0000  0.0116 -0.3892
                                           -0.0068 -0.0012 -0.0069  0.0000  0.0030
                                            0.7917 -0.0720 -0.0504  0.0040 -0.0000
                                            0.0011  0.0065  0.0020 -0.0089 -0.0003
                                            0.2647 -0.0396  0.0396 -0.3722  0.0047
   175. (0.00174) RY*( 3)Cl   9           s( 21.66%)p 2.55( 55.15%)d 1.07( 23.19%)
                                           -0.0000  0.0000 -0.0183  0.4556  0.0934
                                           -0.0049  0.0011 -0.0000  0.0627  0.5934
                                           -0.1345 -0.0448 -0.0118  0.0000  0.0516
                                            0.3566  0.1723 -0.0477 -0.0162 -0.0000
                                            0.0091  0.1134  0.0122 -0.0091 -0.0016
                                            0.2816  0.0964  0.0113  0.3508 -0.1418
   176. (0.00063) RY*( 4)Cl   9           s( 56.37%)p 0.59( 33.40%)d 0.18( 10.23%)
                                           -0.0000 -0.0000  0.0025  0.7412 -0.1169
                                           -0.0238  0.0015  0.0000 -0.0094 -0.4478
                                           -0.1679 -0.1292  0.0248 -0.0000  0.0024
                                           -0.1801  0.2135 -0.0259  0.0046  0.0000
                                           -0.0000 -0.0948  0.0050 -0.0131  0.0012
                                           -0.0743 -0.0222 -0.0673  0.0414  0.3000
   177. (0.00023) RY*( 5)Cl   9           s(  0.27%)p99.99( 73.88%)d96.26( 25.86%)
                                            0.0000  0.0000  0.0002  0.0470 -0.0201
                                           -0.0088  0.0005  0.0000  0.0006 -0.0459
                                           -0.0034 -0.0097 -0.0043 -0.0000  0.0015
                                           -0.0456 -0.0769 -0.0101 -0.0008 -0.0000
                                           -0.0157  0.4626  0.7169 -0.0134 -0.0020
                                           -0.0006 -0.3696 -0.3213 -0.0155 -0.1361
   178. (0.00010) RY*( 6)Cl   9           s( 17.62%)p 3.62( 63.69%)d 1.06( 18.70%)
   179. (0.00010) RY*( 7)Cl   9           s( 20.40%)p 0.52( 10.59%)d 3.38( 69.01%)
                                            0.0000 -0.0000  0.0085  0.1009  0.4379
                                           -0.0444  0.0018  0.0000 -0.0153  0.0707
                                           -0.1446 -0.0889 -0.0348 -0.0000 -0.0174
                                            0.1797  0.1797 -0.0662 -0.0202  0.0000
                                           -0.0020  0.0091 -0.0289 -0.0013 -0.0055
                                           -0.7561 -0.0704  0.0694 -0.1959 -0.2650
   180. (0.00004) RY*( 8)Cl   9           s( 11.54%)p 6.22( 71.82%)d 1.44( 16.64%)
   181. (0.00004) RY*( 9)Cl   9           s(  0.42%)p43.16( 17.93%)d99.99( 81.65%)
   182. (0.00001) RY*(10)Cl   9           s( 57.86%)p 0.36( 20.87%)d 0.37( 21.27%)
   183. (0.00000) RY*(11)Cl   9           s(  1.11%)p88.86( 98.28%)d 0.55(  0.61%)
   184. (0.00001) RY*(12)Cl   9           s(  3.48%)p14.02( 48.79%)d13.71( 47.73%)
   185. (0.00000) RY*(13)Cl   9           s( 99.69%)p 0.00(  0.11%)d 0.00(  0.20%)
   186. (0.00000) RY*(14)Cl   9           s(  3.86%)p24.42( 94.16%)d 0.51(  1.98%)
   187. (0.00000) RY*(15)Cl   9           s(  0.02%)p99.99( 99.20%)d31.01(  0.77%)
   188. (0.00000) RY*(16)Cl   9           s(  0.01%)p 1.00( 99.93%)d 0.00(  0.07%)
   189. (0.00000) RY*(17)Cl   9           s(  0.05%)p99.99( 99.87%)d 1.40(  0.08%)
   190. (0.00000) RY*(18)Cl   9           s(100.00%)p 0.00(  0.00%)d 0.00(  0.00%)
   191. (0.00000) RY*(19)Cl   9           s(  0.01%)p99.99( 99.95%)d 3.32(  0.04%)
   192. (0.00001) RY*(20)Cl   9           s(  1.78%)p23.27( 41.39%)d31.96( 56.83%)
   193. (0.00000) RY*(21)Cl   9           s(  3.50%)p 9.36( 32.80%)d18.18( 63.69%)
   194. (0.00405) RY*( 1) O  10           s(  5.93%)p15.60( 92.51%)d 0.26(  1.56%)
                                           -0.0000 -0.0010  0.2339  0.0678 -0.0009
                                            0.0041  0.4610  0.0120  0.0053 -0.0138
                                            0.8421  0.0135  0.0174 -0.0027 -0.0481
                                            0.0159 -0.0044  0.0720 -0.0023 -0.0011
                                            0.1019  0.0009
   195. (0.00278) RY*( 2) O  10           s(  0.11%)p99.99( 98.70%)d11.05(  1.19%)
                                           -0.0000  0.0004 -0.0231  0.0233 -0.0008
                                           -0.0014  0.0447  0.0020 -0.0042 -0.0025
                                            0.0354 -0.0082 -0.0010  0.0092  0.9901
                                           -0.0415  0.0399  0.0151  0.1011 -0.0366
                                            0.0103 -0.0017
   196. (0.00078) RY*( 3) O  10           s( 85.84%)p 0.16( 14.00%)d 0.00(  0.16%)
                                           -0.0000 -0.0039  0.9111  0.1684  0.0035
                                            0.0164 -0.3064 -0.1489 -0.0887 -0.0139
                                           -0.0915  0.0753  0.0161 -0.0001  0.0357
                                            0.0019 -0.0037 -0.0315 -0.0011 -0.0085
                                           -0.0159  0.0157
   197. (0.00030) RY*( 4) O  10           s(  8.06%)p11.35( 91.48%)d 0.06(  0.46%)
                                           -0.0000 -0.0072  0.2499  0.1342 -0.0096
                                            0.0197  0.6949  0.3979  0.0047 -0.0127
                                           -0.4564 -0.2388 -0.0858 -0.0001 -0.0150
                                           -0.0047 -0.0113  0.0216  0.0069  0.0105
                                           -0.0606 -0.0162
   198. (0.00009) RY*( 5) O  10           s(  6.63%)p10.66( 70.71%)d 3.42( 22.65%)
   199. (0.00003) RY*( 6) O  10           s( 44.75%)p 0.92( 41.21%)d 0.31( 14.04%)
   200. (0.00002) RY*( 7) O  10           s( 23.79%)p 2.20( 52.41%)d 1.00( 23.81%)
   201. (0.00000) RY*( 8) O  10           s( 99.68%)p 0.00(  0.25%)d 0.00(  0.07%)
   202. (0.00000) RY*( 9) O  10           s(  0.03%)p99.99( 88.93%)d99.99( 11.03%)
   203. (0.00000) RY*(10) O  10           s(  0.35%)p99.99( 55.91%)d99.99( 43.74%)
   204. (0.00001) RY*(11) O  10           s(  0.85%)p99.99( 98.88%)d 0.31(  0.26%)
   205. (0.00000) RY*(12) O  10           s(  0.01%)p99.99( 99.98%)d 0.16(  0.00%)
   206. (0.00001) RY*(13) O  10           s( 16.41%)p 4.42( 72.52%)d 0.67( 11.06%)
   207. (0.00000) RY*(14) O  10           s(  0.01%)p 1.00(  1.30%)d76.04( 98.70%)
   208. (0.00000) RY*(15) O  10           s(  0.25%)p 1.50(  0.37%)d99.99( 99.38%)
   209. (0.00001) RY*(16) O  10           s(  6.16%)p 0.85(  5.22%)d14.38( 88.62%)
   210. (0.00000) RY*(17) O  10           s(  1.07%)p14.99( 15.98%)d77.83( 82.95%)
   211. (0.00233) RY*( 1) H  11           s( 99.01%)p 0.01(  0.99%)
                                           -0.0028  0.9951  0.0008  0.0560  0.0321
                                            0.0754
   212. (0.00023) RY*( 2) H  11           s( 91.69%)p 0.09(  8.31%)
                                            0.0053 -0.0040  0.9575  0.0732 -0.2608
                                            0.0988
   213. (0.00011) RY*( 3) H  11           s(  0.51%)p99.99( 99.49%)
                                           -0.0010  0.0636 -0.0320 -0.9242 -0.3752
                                            0.0070
   214. (0.00012) RY*( 4) H  11           s(  1.70%)p57.97( 98.30%)
                                           -0.0033  0.0752  0.1062 -0.0102  0.0102
                                           -0.9914
   215. (0.00003) RY*( 5) H  11           s(  7.14%)p13.00( 92.86%)
   216. (0.00813) RY*( 1) C  12           s(  9.79%)p 8.73( 85.46%)d 0.49(  4.76%)
                                           -0.0000 -0.0010  0.3128  0.0043 -0.0048
                                           -0.0052 -0.7160 -0.0170  0.0123 -0.0293
                                           -0.5797  0.0537  0.0229 -0.0031 -0.0226
                                           -0.0142 -0.0204  0.1695 -0.0260 -0.0198
                                           -0.1135  0.0698
   217. (0.00362) RY*( 2) C  12           s( 22.57%)p 2.55( 57.49%)d 0.88( 19.93%)
                                            0.0000  0.0053  0.4749  0.0125  0.0063
                                            0.0138 -0.2201 -0.0284 -0.0226  0.0085
                                            0.6821  0.0481 -0.0386 -0.0024 -0.2348
                                            0.0210 -0.0164  0.1842 -0.0009 -0.0460
                                           -0.3979  0.0706
   218. (0.00286) RY*( 3) C  12           s(  9.86%)p 8.07( 79.59%)d 1.07( 10.56%)
                                            0.0000  0.0030  0.3123  0.0154 -0.0285
                                           -0.0209  0.1740 -0.0400  0.0844 -0.0084
                                           -0.0116  0.0649  0.0835  0.0106  0.8605
                                            0.0670  0.0000  0.0305  0.1630 -0.1754
                                           -0.2030  0.0778
   219. (0.00272) RY*( 4) C  12           s( 19.67%)p 3.34( 65.77%)d 0.74( 14.56%)
                                            0.0000  0.0031  0.4430  0.0208 -0.0003
                                           -0.0382  0.6085  0.0708  0.0815  0.0149
                                           -0.3987 -0.0061 -0.0527 -0.0165 -0.3106
                                           -0.1253 -0.0008  0.0910 -0.2418 -0.0142
                                           -0.2553  0.1158
   220. (0.00136) RY*( 5) C  12           s(  0.24%)p99.99( 31.75%)d99.99( 68.01%)
                                           -0.0000  0.0024  0.0303  0.0378 -0.0039
                                            0.0057 -0.1339  0.1510 -0.0200 -0.0082
                                            0.1556 -0.0939  0.0145 -0.0372  0.2694
                                           -0.3716  0.1759 -0.0948 -0.7565  0.2240
                                            0.1333  0.1757
   221. (0.00029) RY*( 6) C  12           s( 17.59%)p 1.72( 30.25%)d 2.96( 52.15%)
                                            0.0000 -0.0022  0.4019 -0.0634 -0.1020
                                            0.0057  0.0064  0.0321  0.0385  0.0214
                                            0.0654 -0.3851 -0.3627  0.0065  0.0032
                                           -0.0753  0.0980  0.1589  0.1253 -0.2398
                                            0.6385 -0.1239
   222. (0.00023) RY*( 7) C  12           s( 20.30%)p 1.02( 20.61%)d 2.91( 59.09%)
                                            0.0000  0.0025  0.4320 -0.1279  0.0036
                                           -0.0136  0.0269 -0.1162 -0.0569 -0.0058
                                            0.0228  0.1688  0.2465 -0.0009 -0.0195
                                            0.2341 -0.2085 -0.4019  0.0690  0.5679
                                            0.3177 -0.0345
   223. (0.00020) RY*( 8) C  12           s(  2.60%)p19.41( 50.41%)d18.09( 46.99%)
                                           -0.0000 -0.0207  0.1247  0.0494 -0.0870
                                           -0.0011 -0.0313 -0.2205 -0.0872 -0.0090
                                            0.0045  0.3684  0.1290  0.0069 -0.0709
                                           -0.5302  0.0910 -0.4026  0.0340 -0.3775
                                            0.0216 -0.4046
   224. (0.00011) RY*( 9) C  12           s(  7.92%)p 3.98( 31.51%)d 7.65( 60.57%)
                                            0.0000  0.0172 -0.0129  0.1654  0.2267
                                            0.0001  0.0712 -0.1612 -0.1295  0.0204
                                            0.0475  0.2808  0.2875  0.0048 -0.0550
                                           -0.3138 -0.0402  0.3406  0.2085 -0.0419
                                            0.3421  0.5721
   225. (0.00007) RY*(10) C  12           s( 12.18%)p 6.41( 78.04%)d 0.80(  9.77%)
   226. (0.00008) RY*(11) C  12           s(  2.15%)p22.99( 49.45%)d22.50( 48.40%)
   227. (0.00003) RY*(12) C  12           s(  1.44%)p40.60( 58.51%)d27.79( 40.04%)
   228. (0.00004) RY*(13) C  12           s(  8.57%)p 6.82( 58.40%)d 3.86( 33.03%)
   229. (0.00001) RY*(14) C  12           s( 78.19%)p 0.06(  4.83%)d 0.22( 16.98%)
   230. (0.00001) RY*(15) C  12           s( 84.72%)p 0.15( 12.36%)d 0.03(  2.91%)
   231. (0.00001) RY*(16) C  12           s(  1.09%)p84.15( 91.83%)d 6.49(  7.08%)
   232. (0.00001) RY*(17) C  12           s(  1.18%)p79.98( 94.19%)d 3.93(  4.63%)
   233. (0.00708) RY*( 1) C  13           s(  0.41%)p99.99( 96.11%)d 8.58(  3.49%)
                                           -0.0000 -0.0175 -0.0008  0.0567 -0.0232
                                            0.0390 -0.0978  0.3017  0.0183 -0.0398
                                            0.9088  0.0895  0.0584  0.0062 -0.1257
                                           -0.0610  0.0089 -0.0886  0.0473  0.0349
                                            0.1529 -0.0132
   234. (0.00225) RY*( 2) C  13           s( 14.96%)p 5.48( 82.02%)d 0.20(  3.03%)
                                            0.0000  0.0004  0.2206  0.3176  0.0079
                                           -0.0206 -0.5831  0.1708  0.0141  0.0203
                                           -0.1147 -0.0270  0.0391  0.0071  0.3342
                                           -0.5669  0.0370 -0.0108  0.0959 -0.0408
                                           -0.1068  0.0887
   235. (0.00201) RY*( 3) C  13           s( 49.31%)p 0.99( 48.90%)d 0.04(  1.79%)
                                            0.0000  0.0096  0.2255  0.6649 -0.0077
                                           -0.0034  0.3904 -0.4262  0.0474  0.0036
                                            0.1063  0.3498  0.0412  0.0060 -0.0355
                                           -0.1248 -0.0205  0.0311 -0.0975  0.0114
                                           -0.0371  0.0771
   236. (0.00161) RY*( 4) C  13           s( 24.31%)p 2.88( 70.08%)d 0.23(  5.61%)
                                            0.0000  0.0068  0.4338 -0.2340 -0.0117
                                            0.0100  0.5680  0.0976 -0.0721  0.0153
                                            0.0946 -0.4364  0.0043  0.0049  0.2050
                                           -0.3421  0.0683  0.0861  0.2008 -0.0392
                                           -0.0081  0.0823
   237. (0.00142) RY*( 5) C  13           s(  5.74%)p 4.29( 24.65%)d12.12( 69.60%)
                                            0.0000 -0.0006  0.2334 -0.0543 -0.0000
                                           -0.0110 -0.1343 -0.2344 -0.0811  0.0106
                                            0.1109 -0.3501 -0.0618  0.0044  0.0678
                                           -0.0031 -0.1531 -0.3379 -0.7518 -0.0189
                                            0.0783 -0.1009
   238. (0.00090) RY*( 6) C  13           s( 30.65%)p 1.97( 60.25%)d 0.30(  9.10%)
                                           -0.0000 -0.0022  0.0630  0.5496  0.0197
                                            0.0112  0.0134  0.3238  0.0486 -0.0142
                                           -0.0731 -0.5403 -0.0907 -0.0142 -0.2532
                                            0.3532  0.0176 -0.0999  0.1228  0.0358
                                           -0.2373 -0.0916
   239. (0.00057) RY*( 7) C  13           s( 45.48%)p 0.95( 43.20%)d 0.25( 11.31%)
                                            0.0000  0.0131  0.6411 -0.2087 -0.0082
                                           -0.0170 -0.1353  0.1735 -0.0609  0.0245
                                           -0.1154  0.2944 -0.0086 -0.0231 -0.5237
                                            0.0128 -0.0630  0.1352 -0.0726  0.2194
                                           -0.1891 -0.0752
   240. (0.00053) RY*( 8) C  13           s(  0.95%)p74.59( 71.01%)d29.45( 28.04%)
                                           -0.0000  0.0042 -0.0341  0.0912  0.0051
                                            0.0155  0.3060  0.6275  0.2175 -0.0111
                                           -0.2813  0.2743  0.0227  0.0030  0.0458
                                           -0.1095 -0.0779 -0.2996 -0.2714 -0.1021
                                            0.3264  0.0047
   241. (0.00038) RY*( 9) C  13           s( 15.06%)p 2.13( 32.08%)d 3.51( 52.86%)
                                            0.0000  0.0060  0.3838 -0.0017  0.0574
                                            0.0062 -0.1232 -0.1098 -0.2123  0.0170
                                           -0.0389  0.1270 -0.0804 -0.0014  0.2247
                                            0.4116  0.0645 -0.4798  0.3729 -0.0511
                                            0.3461  0.1922
   242. (0.00029) RY*(10) C  13           s(  3.99%)p13.31( 53.13%)d10.74( 42.88%)
                                            0.0000  0.0032  0.1982  0.0183  0.0172
                                           -0.0188 -0.0183  0.2203  0.0081  0.0196
                                            0.1053  0.1175  0.1709  0.0059  0.4603
                                            0.4632 -0.0330  0.4607 -0.2583 -0.2719
                                           -0.2113  0.1769
   243. (0.00013) RY*(11) C  13           s(  2.13%)p38.13( 81.23%)d 7.81( 16.64%)
                                            0.0000 -0.0138  0.1150 -0.0509  0.0728
                                           -0.0188 -0.0957 -0.1515  0.6814  0.0180
                                           -0.0252 -0.1882  0.5051 -0.0044 -0.0359
                                            0.0868 -0.1227  0.0374  0.0692  0.2634
                                            0.2312  0.1933
   244. (0.00010) RY*(12) C  13           s(  3.11%)p 4.77( 14.84%)d26.35( 82.04%)
   245. (0.00006) RY*(13) C  13           s(  1.50%)p15.72( 23.56%)d50.00( 74.94%)
   246. (0.00002) RY*(14) C  13           s(  5.46%)p 7.57( 41.37%)d 9.73( 53.17%)
   247. (0.00000) RY*(15) C  13           s(  0.10%)p99.99( 89.68%)d99.99( 10.22%)
   248. (0.00000) RY*(16) C  13           s( 96.40%)p 0.01(  0.97%)d 0.03(  2.63%)
   249. (0.00000) RY*(17) C  13           s(  0.32%)p99.99( 67.44%)d99.59( 32.24%)
   250. (0.02256) RY*( 1) C  14           s( 76.81%)p 0.05(  3.75%)d 0.25( 19.45%)
                                            0.0000  0.0243  0.8760 -0.0087 -0.0004
                                            0.0661 -0.0854  0.0680  0.0170  0.0272
                                           -0.1245 -0.0075  0.0248  0.0016  0.0353
                                           -0.0475 -0.0222  0.4302 -0.0750  0.0085
                                           -0.0608 -0.0047
   251. (0.00807) RY*( 2) C  14           s(  0.45%)p99.99( 91.66%)d17.38(  7.89%)
                                            0.0000  0.0084 -0.0022  0.0668  0.0015
                                           -0.0227 -0.5847 -0.0353  0.0229  0.0303
                                            0.6747  0.0033 -0.0670 -0.0040 -0.3337
                                            0.0136  0.0120  0.1504 -0.0095  0.0985
                                            0.2128 -0.0347
   252. (0.00513) RY*( 3) C  14           s(  5.30%)p16.56( 87.68%)d 1.33(  7.02%)
                                           -0.0000 -0.0393  0.1943 -0.1160  0.0151
                                            0.0007  0.6531  0.0208  0.0057 -0.0017
                                            0.6673  0.0407  0.0265 -0.0015  0.0248
                                           -0.0231 -0.0318 -0.1068 -0.1135 -0.1960
                                           -0.0566  0.0655
   253. (0.00314) RY*( 4) C  14           s(  9.83%)p 4.28( 42.07%)d 4.90( 48.11%)
                                           -0.0000 -0.0108  0.0998  0.2970 -0.0020
                                           -0.0073  0.3052 -0.0508 -0.0107 -0.0155
                                           -0.0446 -0.0848  0.0074 -0.0082 -0.5604
                                           -0.0311  0.0128 -0.0570  0.4358  0.4982
                                           -0.1772 -0.0909
   254. (0.00113) RY*( 5) C  14           s( 29.23%)p 0.45( 13.07%)d 1.97( 57.70%)
                                           -0.0000 -0.0051  0.0640  0.5367  0.0113
                                           -0.0082  0.2046 -0.1718  0.0161 -0.0047
                                           -0.0447 -0.0776  0.0317 -0.0038  0.1874
                                            0.1085  0.0555  0.0009 -0.1805  0.1319
                                            0.7250 -0.0367
   255. (0.00079) RY*( 6) C  14           s( 28.86%)p 0.62( 17.78%)d 1.85( 53.36%)
                                            0.0000  0.0095  0.1061  0.5260  0.0234
                                            0.0093 -0.1430  0.0007  0.0975 -0.0101
                                           -0.0361  0.0548  0.1669  0.0113 -0.2160
                                            0.2475  0.0863 -0.3337 -0.4247 -0.2656
                                           -0.4047  0.0871
   256. (0.00064) RY*( 7) C  14           s(  3.94%)p 8.57( 33.74%)d15.83( 62.33%)
                                           -0.0000 -0.0020 -0.0291  0.1962  0.0040
                                           -0.0096  0.0226 -0.0645 -0.0218  0.0091
                                           -0.1189 -0.0761 -0.0922  0.0221 -0.3041
                                           -0.3422 -0.3058  0.1106  0.2811 -0.6160
                                            0.1775  0.3479
   257. (0.00020) RY*( 8) C  14           s( 16.64%)p 3.19( 53.06%)d 1.82( 30.29%)
                                           -0.0000  0.0007  0.0385  0.4050 -0.0305
                                           -0.0001 -0.1651 -0.1025 -0.0371 -0.0093
                                            0.2408 -0.0460  0.1280 -0.0114  0.6100
                                           -0.2065  0.0064 -0.0554  0.4651  0.0130
                                           -0.2882  0.0193
   258. (0.00014) RY*( 9) C  14           s( 18.79%)p 0.44(  8.35%)d 3.88( 72.85%)
                                            0.0000  0.0332  0.3789 -0.2023  0.0483
                                           -0.0046 -0.1790  0.0750  0.0127 -0.0036
                                           -0.0417  0.0864 -0.1820 -0.0044  0.0211
                                           -0.0535  0.0057 -0.7657  0.1784  0.0782
                                            0.2424  0.2134
   259. (0.00005) RY*(10) C  14           s(  6.00%)p15.25( 91.54%)d 0.41(  2.46%)
   260. (0.00001) RY*(11) C  14           s(  6.30%)p14.03( 88.39%)d 0.84(  5.31%)
   261. (0.00001) RY*(12) C  14           s(  0.30%)p99.99( 98.96%)d 2.47(  0.74%)
   262. (0.00001) RY*(13) C  14           s(  0.09%)p99.99( 65.52%)d99.99( 34.39%)
   263. (0.00002) RY*(14) C  14           s(  0.97%)p 5.91(  5.71%)d96.62( 93.32%)
   264. (0.00000) RY*(15) C  14           s(  0.15%)p99.99( 96.85%)d19.50(  2.99%)
   265. (0.00001) RY*(16) C  14           s(  0.39%)p99.99( 98.76%)d 2.19(  0.85%)
   266. (0.00000) RY*(17) C  14           s( 95.93%)p 0.04(  3.48%)d 0.01(  0.59%)
   267. (0.00593) RY*( 1) C  15           s(  8.84%)p 8.41( 74.37%)d 1.90( 16.79%)
                                           -0.0000 -0.0101  0.2972  0.0003  0.0030
                                            0.0223 -0.5357  0.0152  0.0027  0.0384
                                           -0.6549  0.0153 -0.1165 -0.0019  0.1018
                                            0.0325  0.0194 -0.3619  0.0359  0.0694
                                            0.0220  0.1742
   268. (0.00273) RY*( 2) C  15           s(  5.18%)p17.54( 90.91%)d 0.75(  3.91%)
                                            0.0000  0.0111  0.2265  0.0188 -0.0075
                                           -0.0417 -0.6120 -0.0071  0.1624  0.0164
                                            0.6142  0.0517 -0.0698 -0.0066  0.3256
                                            0.1202  0.0273  0.0904 -0.0818  0.1356
                                            0.0060 -0.0762
   269. (0.00130) RY*( 3) C  15           s(  5.94%)p 6.20( 36.78%)d 9.65( 57.29%)
                                            0.0000  0.0007  0.2121 -0.1118  0.0435
                                           -0.0025  0.3659  0.0655 -0.0524 -0.0203
                                           -0.0737 -0.1240 -0.0051 -0.0175  0.2336
                                            0.3758  0.0974 -0.0564 -0.3623  0.6581
                                           -0.0700 -0.0203
   270. (0.00080) RY*( 4) C  15           s( 18.39%)p 2.54( 46.69%)d 1.90( 34.92%)
                                            0.0000  0.0041  0.4279  0.0219 -0.0173
                                           -0.0160  0.3425 -0.1314  0.0774 -0.0142
                                           -0.0403 -0.0210 -0.0025  0.0255  0.5513
                                            0.0439  0.1316  0.0866  0.4424 -0.2732
                                            0.2671  0.0073
   271. (0.00050) RY*( 5) C  15           s( 48.53%)p 0.77( 37.61%)d 0.29( 13.87%)
                                            0.0000  0.0107  0.6950 -0.0371  0.0261
                                           -0.0383  0.1670 -0.1087  0.1570 -0.0118
                                            0.1579 -0.0292 -0.1824 -0.0107 -0.4412
                                           -0.1824 -0.1519 -0.0174 -0.1863 -0.1285
                                           -0.2117  0.2057
   272. (0.00030) RY*( 6) C  15           s(  2.96%)p27.97( 82.69%)d 4.85( 14.35%)
                                           -0.0000 -0.0073 -0.0776  0.1279 -0.0845
                                            0.0073  0.1149 -0.0458  0.3925  0.0028
                                           -0.1526  0.3183 -0.0405  0.0080  0.3595
                                           -0.6044 -0.1915  0.0140 -0.2850  0.1405
                                           -0.1058 -0.1765
   273. (0.00025) RY*( 7) C  15           s(  2.24%)p33.35( 74.70%)d10.29( 23.06%)
                                           -0.0000 -0.0071 -0.0507  0.0602  0.1271
                                           -0.0048  0.0052 -0.3537  0.0975  0.0071
                                           -0.1802  0.5317 -0.2058 -0.0103 -0.0264
                                            0.4983  0.0750  0.2456 -0.1326 -0.2352
                                           -0.2714 -0.1538
   274. (0.00019) RY*( 8) C  15           s(  3.49%)p 7.83( 27.29%)d19.86( 69.23%)
                                           -0.0000 -0.0100  0.0250 -0.0136  0.1843
                                            0.0084 -0.0568  0.1041  0.0110 -0.0054
                                           -0.1248  0.0468 -0.4351 -0.0014 -0.1967
                                           -0.0969  0.0588  0.4546 -0.1150  0.1527
                                            0.6686 -0.0456
   275. (0.00013) RY*( 9) C  15           s(  9.11%)p 7.04( 64.18%)d 2.93( 26.71%)
                                           -0.0000 -0.0001  0.2332  0.1628 -0.1014
                                            0.0012 -0.0643 -0.1946 -0.1636 -0.0028
                                           -0.0471  0.2034  0.6870 -0.0087 -0.1301
                                            0.0695 -0.1887  0.0108 -0.2578 -0.0300
                                            0.4047 -0.1892
   276. (0.00008) RY*(10) C  15           s(  4.54%)p 9.11( 41.38%)d11.90( 54.08%)
   277. (0.00004) RY*(11) C  15           s(  1.00%)p75.61( 75.49%)d23.54( 23.51%)
   278. (0.00004) RY*(12) C  15           s(  6.07%)p12.68( 77.01%)d 2.79( 16.92%)
   279. (0.00002) RY*(13) C  15           s( 93.34%)p 0.03(  2.91%)d 0.04(  3.75%)
   280. (0.00001) RY*(14) C  15           s(  0.97%)p27.08( 26.30%)d74.88( 72.72%)
   281. (0.00000) RY*(15) C  15           s(  1.27%)p76.23( 96.98%)d 1.37(  1.74%)
   282. (0.00001) RY*(16) C  15           s(  2.06%)p16.31( 33.59%)d31.25( 64.35%)
   283. (0.00000) RY*(17) C  15           s( 85.97%)p 0.13( 11.46%)d 0.03(  2.57%)
   284. (0.00514) RY*( 1) C  16           s(  6.78%)p11.73( 79.52%)d 2.02( 13.71%)
                                           -0.0000 -0.0272  0.2335 -0.1113  0.0097
                                           -0.0243 -0.1946  0.0543  0.1097  0.0145
                                           -0.8342 -0.0109 -0.0803 -0.0013  0.1958
                                           -0.0020  0.0254  0.1939  0.0222  0.0664
                                            0.3075  0.0056
   285. (0.00274) RY*( 2) C  16           s(  0.09%)p99.99( 98.95%)d10.87(  0.96%)
                                           -0.0000 -0.0031 -0.0162  0.0246 -0.0025
                                           -0.0373 -0.9492  0.1650  0.1308 -0.0327
                                            0.1791  0.0123  0.0617  0.0021 -0.0666
                                            0.0333 -0.0134 -0.0702 -0.0066  0.0059
                                           -0.0671 -0.0090
   286. (0.00213) RY*( 3) C  16           s( 16.77%)p 4.68( 78.43%)d 0.29(  4.80%)
                                            0.0000  0.0060  0.4068  0.0461  0.0049
                                            0.0144  0.0401  0.0719 -0.0192 -0.0151
                                           -0.1082 -0.0346  0.0172  0.0096 -0.8623
                                           -0.1407 -0.0111 -0.0426  0.1876 -0.0915
                                            0.0221 -0.0463
   287. (0.00105) RY*( 4) C  16           s( 59.74%)p 0.48( 28.75%)d 0.19( 11.51%)
                                            0.0000  0.0127  0.7696 -0.0706 -0.0006
                                            0.0172 -0.0028 -0.1126 -0.0983 -0.0188
                                            0.3236 -0.1990  0.0201 -0.0020  0.2661
                                            0.2167  0.0456 -0.1778 -0.0724  0.1387
                                            0.2372  0.0519
   288. (0.00042) RY*( 5) C  16           s(  0.69%)p37.51( 25.82%)d99.99( 73.49%)
                                            0.0000 -0.0019 -0.0196 -0.0076  0.0802
                                            0.0034  0.0372  0.2231  0.0428 -0.0017
                                            0.0377 -0.0713 -0.0516 -0.0015  0.2000
                                           -0.3702  0.1378 -0.2774  0.7360  0.3322
                                           -0.0275  0.0714
   289. (0.00028) RY*( 6) C  16           s(  5.46%)p 5.99( 32.68%)d11.33( 61.86%)
                                           -0.0000 -0.0067 -0.1159 -0.0403  0.1988
                                           -0.0244  0.0115 -0.1523  0.2774 -0.0119
                                           -0.1524 -0.2699 -0.3227  0.0077 -0.0426
                                           -0.0805 -0.1312 -0.7066 -0.2413 -0.1798
                                            0.0292  0.1670
   290. (0.00013) RY*( 7) C  16           s( 23.52%)p 1.46( 34.42%)d 1.79( 42.06%)
                                            0.0000 -0.0049  0.3782  0.2821  0.1123
                                            0.0131  0.0809  0.1843  0.2756 -0.0000
                                           -0.0952  0.3625  0.0572  0.0055  0.1799
                                           -0.2222  0.0445 -0.0087 -0.2096 -0.0718
                                           -0.5850  0.1711
   291. (0.00005) RY*( 8) C  16           s(  6.51%)p10.63( 69.19%)d 3.73( 24.30%)
   292. (0.00003) RY*( 9) C  16           s(  2.38%)p32.96( 78.59%)d 7.98( 19.03%)
   293. (0.00002) RY*(10) C  16           s( 73.67%)p 0.28( 20.78%)d 0.08(  5.55%)
   294. (0.00002) RY*(11) C  16           s(  3.73%)p13.43( 50.11%)d12.37( 46.16%)
   295. (0.00002) RY*(12) C  16           s(  3.05%)p27.93( 85.31%)d 3.81( 11.64%)
   296. (0.00002) RY*(13) C  16           s(  4.03%)p 4.79( 19.30%)d19.00( 76.66%)
   297. (0.00000) RY*(14) C  16           s(  2.75%)p28.90( 79.58%)d 6.42( 17.67%)
   298. (0.00000) RY*(15) C  16           s(  0.56%)p40.69( 22.98%)d99.99( 76.45%)
   299. (0.00000) RY*(16) C  16           s(  6.54%)p13.28( 86.86%)d 1.01(  6.60%)
   300. (0.00000) RY*(17) C  16           s( 83.82%)p 0.11(  8.88%)d 0.09(  7.30%)
   301. (0.00469) RY*( 1) C  17           s( 16.91%)p 4.85( 82.01%)d 0.06(  1.08%)
                                            0.0000  0.0288  0.3601 -0.1963  0.0040
                                            0.0554 -0.9001  0.0411 -0.0599 -0.0259
                                           -0.0073  0.0091 -0.0168  0.0179  0.0092
                                            0.0086  0.0033 -0.0244  0.0038 -0.0085
                                            0.1001  0.0122
   302. (0.00207) RY*( 2) C  17           s(  6.04%)p11.50( 69.48%)d 4.05( 24.48%)
                                            0.0000  0.0019  0.2386  0.0567 -0.0161
                                            0.0101  0.0775  0.0041  0.0558 -0.0166
                                           -0.5682  0.0237  0.0250 -0.0145 -0.5389
                                           -0.2488 -0.0931 -0.1014  0.1014 -0.4352
                                           -0.0780  0.1696
   303. (0.00166) RY*( 3) C  17           s( 29.04%)p 1.45( 42.14%)d 0.99( 28.82%)
                                            0.0000  0.0036 -0.1727  0.5101 -0.0197
                                           -0.0081 -0.1865  0.0369  0.0172 -0.0238
                                           -0.5503  0.0218  0.0531  0.0232  0.0441
                                            0.2745  0.0196 -0.1713 -0.0003  0.4913
                                           -0.1225 -0.0492
   304. (0.00109) RY*( 4) C  17           s( 48.11%)p 0.85( 40.71%)d 0.23( 11.17%)
                                            0.0000 -0.0083  0.5889 -0.3655 -0.0250
                                            0.0267  0.2994 -0.1118  0.0148  0.0038
                                           -0.3037  0.1205 -0.1284  0.0134  0.3493
                                            0.2205  0.1001 -0.1050 -0.1654  0.1159
                                           -0.2041 -0.1351
   305. (0.00095) RY*( 5) C  17           s( 11.55%)p 3.11( 35.92%)d 4.55( 52.53%)
                                            0.0000  0.0017  0.3309  0.0772  0.0088
                                            0.0176  0.0718 -0.0546  0.0467  0.0064
                                            0.4088  0.0251 -0.1163  0.0081 -0.3934
                                           -0.0636 -0.0915 -0.2265  0.3657  0.4568
                                           -0.3450  0.1120
   306. (0.00063) RY*( 6) C  17           s( 49.35%)p 0.38( 18.71%)d 0.65( 31.94%)
                                            0.0000  0.0131  0.2922  0.6382  0.0262
                                            0.0197 -0.0103  0.0514  0.0359 -0.0046
                                            0.2645  0.0281 -0.1505  0.0002  0.2946
                                           -0.0030  0.0488 -0.3240 -0.1989 -0.4023
                                           -0.0625  0.0953
   307. (0.00036) RY*( 7) C  17           s(  0.79%)p99.27( 78.19%)d26.69( 21.02%)
                                            0.0000  0.0044  0.0816  0.0333 -0.0094
                                            0.0070  0.0348 -0.3003 -0.0559 -0.0087
                                            0.1412 -0.2586  0.0077 -0.0105 -0.4941
                                            0.5883  0.1004 -0.0207 -0.3980 -0.0498
                                            0.2103 -0.0687
   308. (0.00018) RY*( 8) C  17           s(  6.18%)p 6.04( 37.32%)d 9.14( 56.50%)
                                           -0.0000  0.0025  0.1875  0.1534  0.0558
                                           -0.0143  0.1064 -0.4969 -0.1451 -0.0120
                                           -0.0663  0.1086  0.0090  0.0050  0.0922
                                           -0.2592 -0.0397 -0.0901  0.2038  0.1880
                                            0.6925 -0.0212
   309. (0.00016) RY*( 9) C  17           s(  9.80%)p 7.56( 74.08%)d 1.65( 16.12%)
                                            0.0000  0.0011  0.2478  0.1551 -0.1118
                                            0.0265  0.0020 -0.2235  0.1556 -0.0266
                                            0.0074 -0.5153  0.5967  0.0101  0.1708
                                           -0.1186 -0.0164  0.3415  0.0364  0.0315
                                           -0.1871  0.0851
   310. (0.00005) RY*(10) C  17           s( 10.17%)p 4.45( 45.24%)d 4.39( 44.60%)
   311. (0.00005) RY*(11) C  17           s(  7.70%)p 4.28( 32.95%)d 7.71( 59.35%)
   312. (0.00002) RY*(12) C  17           s(  4.14%)p20.37( 84.38%)d 2.77( 11.48%)
   313. (0.00002) RY*(13) C  17           s(  2.39%)p15.33( 36.67%)d25.48( 60.94%)
   314. (0.00000) RY*(14) C  17           s( 94.26%)p 0.04(  3.41%)d 0.02(  2.33%)
   315. (0.00001) RY*(15) C  17           s(  2.81%)p11.05( 31.01%)d23.59( 66.19%)
   316. (0.00000) RY*(16) C  17           s(  0.26%)p99.99( 90.24%)d36.28(  9.50%)
   317. (0.00000) RY*(17) C  17           s(  0.06%)p99.99( 98.45%)d26.72(  1.50%)
   318. (0.00486) RY*( 1)Cl  18           s(  0.50%)p99.99( 56.26%)d86.18( 43.24%)
                                            0.0000 -0.0000  0.0006  0.0586  0.0396
                                           -0.0040  0.0000  0.0000 -0.0017  0.1153
                                            0.0525  0.0087 -0.0022  0.0000  0.0001
                                           -0.3081 -0.0390  0.0195 -0.0031 -0.0000
                                            0.0001 -0.6639 -0.0879 -0.0331 -0.0021
                                            0.0477  0.3763  0.4160 -0.2728 -0.2026
   319. (0.00268) RY*( 2)Cl  18           s(  5.50%)p11.94( 65.71%)d 5.23( 28.79%)
                                            0.0000  0.0000  0.0092  0.2338  0.0158
                                            0.0077  0.0007 -0.0000  0.0198  0.7827
                                           -0.0388 -0.0145 -0.0063 -0.0000  0.0230
                                            0.0796 -0.1179  0.0084 -0.0165  0.0000
                                           -0.0055  0.1226  0.0787 -0.0014  0.0031
                                           -0.2760 -0.0070 -0.1003 -0.3930  0.2173
   320. (0.00168) RY*( 3)Cl  18           s(  5.06%)p13.78( 69.68%)d 5.00( 25.27%)
                                            0.0000  0.0000  0.0126  0.2245 -0.0014
                                           -0.0042  0.0004 -0.0000  0.0264  0.0438
                                           -0.1676  0.0234 -0.0108 -0.0000  0.0370
                                            0.7525 -0.0603 -0.0139 -0.0101  0.0000
                                           -0.0133 -0.3057  0.0148 -0.0002  0.0011
                                           -0.0794  0.1041  0.2731  0.3777  0.1353
   321. (0.00010) RY*( 4)Cl  18           s( 43.74%)p 1.19( 52.11%)d 0.09(  4.15%)
   322. (0.00004) RY*( 5)Cl  18           s( 32.89%)p 1.57( 51.70%)d 0.47( 15.40%)
   323. (0.00003) RY*( 6)Cl  18           s( 54.29%)p 0.43( 23.44%)d 0.41( 22.27%)
   324. (0.00003) RY*( 7)Cl  18           s(  1.32%)p31.04( 40.87%)d43.90( 57.81%)
   325. (0.00001) RY*( 8)Cl  18           s(  2.15%)p45.11( 97.19%)d 0.30(  0.65%)
   326. (0.00000) RY*( 9)Cl  18           s( 97.61%)p 0.02(  1.89%)d 0.01(  0.51%)
   327. (0.00001) RY*(10)Cl  18           s( 14.24%)p 5.66( 80.59%)d 0.36(  5.16%)
   328. (0.00001) RY*(11)Cl  18           s(  2.92%)p27.98( 81.64%)d 5.29( 15.44%)
   329. (0.00000) RY*(12)Cl  18           s(  0.36%)p99.99( 99.53%)d 0.31(  0.11%)
   330. (0.00000) RY*(13)Cl  18           s(100.00%)p 0.00(  0.00%)d 0.00(  0.00%)
   331. (0.00000) RY*(14)Cl  18           s(  0.33%)p99.99( 99.55%)d 0.37(  0.12%)
   332. (0.00000) RY*(15)Cl  18           s(  0.74%)p99.99( 98.71%)d 0.74(  0.55%)
   333. (0.00000) RY*(16)Cl  18           s(  0.02%)p99.99( 99.96%)d 0.50(  0.01%)
   334. (0.00001) RY*(17)Cl  18           s( 22.24%)p 0.79( 17.63%)d 2.70( 60.13%)
   335. (0.00001) RY*(18)Cl  18           s(  4.40%)p19.50( 85.84%)d 2.22(  9.76%)
   336. (0.00000) RY*(19)Cl  18           s(  4.63%)p 4.15( 19.24%)d16.44( 76.13%)
   337. (0.00001) RY*(20)Cl  18           s(  6.59%)p 5.56( 36.63%)d 8.62( 56.78%)
   338. (0.00000) RY*(21)Cl  18           s(  0.30%)p75.61( 22.64%)d99.99( 77.06%)
   339. (0.00067) RY*( 1) H  19           s( 87.72%)p 0.14( 12.28%)
                                            0.0005  0.9364 -0.0191 -0.3261 -0.1159
                                            0.0549
   340. (0.00033) RY*( 2) H  19           s( 85.46%)p 0.17( 14.54%)
                                            0.0037  0.0524  0.9230 -0.0312  0.2091
                                           -0.3173
   341. (0.00012) RY*( 3) H  19           s(  9.31%)p 9.74( 90.69%)
                                           -0.0068  0.0473  0.3013  0.2419  0.0859
                                            0.9171
   342. (0.00007) RY*( 4) H  19           s(  9.52%)p 9.51( 90.48%)
   343. (0.00005) RY*( 5) H  19           s(  8.04%)p11.44( 91.96%)
   344. (0.00321) RY*( 1) H  20           s( 99.55%)p 0.00(  0.45%)
                                           -0.0074  0.9977  0.0037 -0.0567 -0.0029
                                            0.0361
   345. (0.00027) RY*( 2) H  20           s( 79.00%)p 0.27( 21.00%)
                                            0.0057 -0.0007  0.8888  0.0596  0.4506
                                            0.0591
   346. (0.00012) RY*( 3) H  20           s(  0.87%)p99.99( 99.13%)
                                            0.0053  0.0336  0.0870  0.8560 -0.3350
                                            0.3825
   347. (0.00008) RY*( 4) H  20           s(  6.92%)p13.44( 93.08%)
   348. (0.00004) RY*( 5) H  20           s( 13.70%)p 6.30( 86.30%)
   349. (0.05040) BD*( 1) C   1 - C   2  
                ( 49.90%)   0.7064* C   1 s( 34.97%)p 1.86( 65.00%)d 0.00(  0.03%)
                                            0.0002 -0.5910 -0.0191  0.0032 -0.0009
                                            0.6740  0.0205 -0.0145  0.0008  0.4309
                                           -0.0303  0.0027 -0.0005  0.0919 -0.0023
                                           -0.0001 -0.0004 -0.0107 -0.0031 -0.0008
                                           -0.0109  0.0081
                ( 50.10%)  -0.7078* C   2 s( 32.78%)p 2.05( 67.18%)d 0.00(  0.04%)
                                           -0.0001 -0.5725 -0.0046  0.0044 -0.0003
                                           -0.6822  0.0309  0.0070 -0.0014 -0.4458
                                           -0.0101  0.0083 -0.0030 -0.0807  0.0009
                                            0.0016  0.0001 -0.0138 -0.0046 -0.0012
                                           -0.0066  0.0139
   350. (0.07531) BD*( 1) C   1 - C   4  
                ( 52.40%)   0.7239* C   1 s( 32.41%)p 2.08( 67.55%)d 0.00(  0.04%)
                                            0.0001  0.5692  0.0016  0.0084  0.0002
                                           -0.0342 -0.0259  0.0089 -0.0036  0.8152
                                           -0.0004 -0.0120 -0.0040  0.0946 -0.0036
                                           -0.0008 -0.0009 -0.0043 -0.0009  0.0028
                                           -0.0179 -0.0057
                ( 47.60%)  -0.6899* C   4 s( 40.91%)p 1.44( 59.05%)d 0.00(  0.04%)
                                           -0.0001  0.6396 -0.0047  0.0044  0.0006
                                            0.1191 -0.0145 -0.0054 -0.0033 -0.7553
                                           -0.0067 -0.0047 -0.0092 -0.0735 -0.0006
                                           -0.0010 -0.0011 -0.0054 -0.0005  0.0050
                                           -0.0134 -0.0110
   351. (0.01248) BD*( 1) C   1 - O  10  
                ( 63.45%)   0.7965* C   1 s( 32.23%)p 2.10( 67.63%)d 0.00(  0.13%)
                                           -0.0001  0.5669 -0.0310 -0.0054 -0.0022
                                            0.7348 -0.0508 -0.0092 -0.0013 -0.3634
                                            0.0337  0.0044  0.0011 -0.0237  0.0008
                                           -0.0008 -0.0005 -0.0236 -0.0014  0.0012
                                            0.0197 -0.0195
                ( 36.55%)  -0.6046* O  10 s( 40.11%)p 1.49( 59.77%)d 0.00(  0.12%)
                                            0.0000  0.6328  0.0267 -0.0044 -0.0000
                                           -0.6872  0.0214 -0.0018 -0.0014  0.3527
                                           -0.0091  0.0016  0.0007 -0.0223  0.0001
                                           -0.0002  0.0001 -0.0246  0.0001 -0.0005
                                            0.0182 -0.0161
   352. (0.48845) BD*( 2) C   1 - O  10  
                ( 74.17%)   0.8612* C   1 s(  0.02%)p99.99( 99.43%)d26.59(  0.55%)
                                           -0.0000  0.0143 -0.0001  0.0007  0.0001
                                           -0.0414 -0.0031 -0.0022 -0.0017 -0.1263
                                           -0.0077 -0.0046 -0.0025  0.9868  0.0435
                                            0.0263  0.0110 -0.0063  0.0669 -0.0302
                                           -0.0077  0.0003
                ( 25.83%)  -0.5082* O  10 s(  0.01%)p99.99( 99.88%)d 7.15(  0.11%)
                                            0.0000  0.0121  0.0004  0.0004  0.0000
                                           -0.0791  0.0007 -0.0008  0.0001 -0.1135
                                           -0.0000 -0.0005  0.0004  0.9897 -0.0060
                                            0.0029 -0.0039  0.0020 -0.0288  0.0143
                                            0.0039 -0.0002
   353. (0.01503) BD*( 1) C   2 - C   3  
                ( 50.82%)   0.7129* C   2 s( 37.78%)p 1.65( 62.19%)d 0.00(  0.03%)
                                           -0.0001  0.6142 -0.0238 -0.0017  0.0002
                                           -0.7158  0.0323  0.0086 -0.0014  0.3207
                                            0.0241 -0.0164  0.0003 -0.0684  0.0073
                                            0.0006 -0.0001 -0.0109  0.0019 -0.0011
                                            0.0058 -0.0106
                ( 49.18%)  -0.7013* C   3 s( 32.80%)p 2.05( 67.17%)d 0.00(  0.03%)
                                           -0.0001  0.5726  0.0119 -0.0036 -0.0005
                                            0.7237  0.0043 -0.0114 -0.0010 -0.3825
                                            0.0360 -0.0012  0.0007  0.0118  0.0040
                                           -0.0007  0.0003 -0.0088  0.0035 -0.0009
                                            0.0094 -0.0116
   354. (0.39166) BD*( 2) C   2 - C   3  
                ( 46.69%)   0.6833* C   2 s(  0.01%)p 1.00( 99.96%)d 0.00(  0.03%)
                                           -0.0001  0.0071  0.0038  0.0017 -0.0001
                                            0.1050 -0.0015  0.0017  0.0012  0.0097
                                           -0.0026 -0.0015 -0.0002 -0.9938 -0.0236
                                           -0.0137  0.0021  0.0009  0.0076 -0.0159
                                           -0.0006 -0.0004
                ( 53.31%)  -0.7301* C   3 s(  0.25%)p99.99( 99.71%)d 0.17(  0.04%)
                                            0.0001  0.0497 -0.0035  0.0015  0.0005
                                            0.0336  0.0041  0.0017  0.0003  0.1069
                                           -0.0018 -0.0052 -0.0001 -0.9914 -0.0300
                                           -0.0255  0.0009 -0.0002 -0.0193  0.0026
                                            0.0001 -0.0065
   355. (0.01080) BD*( 1) C   2 - H  11  
                ( 39.62%)   0.6295* C   2 s( 29.38%)p 2.40( 70.58%)d 0.00(  0.04%)
                                           -0.0003  0.5418  0.0122  0.0062 -0.0004
                                            0.0906  0.0056 -0.0035 -0.0036 -0.8351
                                            0.0070 -0.0052  0.0005  0.0055 -0.0025
                                           -0.0009  0.0002 -0.0103  0.0009 -0.0037
                                           -0.0140 -0.0099
                ( 60.38%)  -0.7770* H  11 s( 99.95%)p 0.00(  0.05%)
                                            0.9998  0.0029  0.0007 -0.0088  0.0195
                                           -0.0027
   356. (0.01585) BD*( 1) C   3 - C   6  
                ( 50.54%)   0.7109* C   3 s( 36.21%)p 1.76( 63.75%)d 0.00(  0.04%)
                                           -0.0000  0.6017  0.0104  0.0036  0.0004
                                           -0.0615  0.0191 -0.0014  0.0005  0.7876
                                           -0.0075 -0.0110  0.0006  0.1134 -0.0040
                                           -0.0032  0.0001 -0.0007 -0.0003  0.0081
                                           -0.0140 -0.0105
                ( 49.46%)  -0.7033* C   6 s( 39.43%)p 1.54( 60.53%)d 0.00(  0.04%)
                                           -0.0001  0.6278  0.0120  0.0013  0.0000
                                            0.0403  0.0063 -0.0004 -0.0013 -0.7674
                                            0.0170  0.0041 -0.0051 -0.1201  0.0084
                                            0.0016 -0.0010  0.0011 -0.0001  0.0081
                                           -0.0148 -0.0107
   357. (0.01286) BD*( 1) C   3 - H   7  
                ( 39.71%)   0.6301* C   3 s( 30.70%)p 2.26( 69.26%)d 0.00(  0.04%)
                                           -0.0004  0.5538 -0.0176 -0.0002  0.0000
                                           -0.6855 -0.0041  0.0033 -0.0014 -0.4696
                                            0.0054 -0.0036 -0.0031 -0.0459  0.0014
                                           -0.0018 -0.0005  0.0168 -0.0015 -0.0011
                                            0.0067 -0.0100
                ( 60.29%)  -0.7765* H   7 s( 99.96%)p 0.00(  0.04%)
                                            0.9998  0.0020  0.0011  0.0147  0.0123
                                            0.0000
   358. (0.01924) BD*( 1) C   4 - C   5  
                ( 49.19%)   0.7014* C   4 s( 39.68%)p 1.52( 60.29%)d 0.00(  0.03%)
                                            0.0001 -0.6297 -0.0148 -0.0031 -0.0000
                                            0.6412  0.0029  0.0081  0.0107 -0.4359
                                            0.0182  0.0003 -0.0019  0.0342 -0.0006
                                            0.0012  0.0009  0.0123 -0.0030  0.0010
                                           -0.0027  0.0124
                ( 50.81%)  -0.7128* C   5 s( 34.45%)p 1.90( 65.51%)d 0.00(  0.04%)
                                            0.0000 -0.5865 -0.0229 -0.0015 -0.0000
                                           -0.7042  0.0379  0.0051 -0.0021  0.3947
                                            0.0192 -0.0133  0.0015 -0.0371  0.0057
                                            0.0005  0.0002  0.0162 -0.0017  0.0010
                                           -0.0027  0.0118
   359. (0.35508) BD*( 2) C   4 - C   5  
                ( 46.70%)   0.6834* C   4 s(  0.07%)p99.99( 99.91%)d 0.37(  0.03%)
                                           -0.0001 -0.0259 -0.0008 -0.0005 -0.0002
                                            0.0873 -0.0001 -0.0005  0.0002  0.0883
                                            0.0008 -0.0003  0.0004 -0.9916 -0.0014
                                            0.0175  0.0049  0.0004  0.0109 -0.0112
                                           -0.0015  0.0017
                ( 53.30%)  -0.7301* C   5 s(  0.09%)p99.99( 99.85%)d 0.62(  0.06%)
                                            0.0001  0.0306 -0.0002  0.0003  0.0002
                                            0.0632  0.0010  0.0028  0.0008  0.0649
                                            0.0010  0.0009 -0.0002 -0.9947 -0.0149
                                           -0.0249 -0.0004 -0.0002 -0.0165  0.0172
                                            0.0023 -0.0028
   360. (0.03708) BD*( 1) C   4 -Cl   9  
                ( 56.94%)   0.7546* C   4 s( 19.24%)p 4.19( 80.55%)d 0.01(  0.21%)
                                           -0.0000  0.4384 -0.0042 -0.0125 -0.0011
                                            0.7515 -0.0146  0.0099 -0.0083  0.4803
                                            0.0052  0.0105 -0.0041  0.0975 -0.0033
                                            0.0015 -0.0010  0.0357  0.0070  0.0044
                                            0.0138 -0.0238
                ( 43.06%)  -0.6562*Cl   9 s( 19.93%)p 4.00( 79.64%)d 0.02(  0.43%)
                                            0.0000  0.0001  0.4444  0.0418  0.0009
                                            0.0004 -0.0000 -0.0001 -0.7158  0.0414
                                            0.0065 -0.0002  0.0002 -0.0001 -0.5209
                                            0.0266  0.0030 -0.0001  0.0001 -0.0000
                                           -0.1010  0.0055  0.0008 -0.0001  0.0000
                                            0.0532  0.0104  0.0070  0.0194 -0.0311
   361. (0.02280) BD*( 1) C   5 - C   6  
                ( 50.91%)   0.7135* C   5 s( 31.71%)p 2.15( 68.25%)d 0.00(  0.04%)
                                           -0.0001  0.5631  0.0062 -0.0015  0.0005
                                           -0.7047  0.0197  0.0099  0.0005 -0.4264
                                           -0.0164  0.0122  0.0001 -0.0552 -0.0023
                                            0.0010 -0.0004  0.0159  0.0007  0.0007
                                            0.0013 -0.0125
                ( 49.09%)  -0.7007* C   6 s( 33.12%)p 2.02( 66.85%)d 0.00(  0.03%)
                                            0.0000  0.5754 -0.0040 -0.0022 -0.0001
                                            0.6473  0.0088 -0.0046 -0.0020  0.4968
                                           -0.0101 -0.0020 -0.0005  0.0501 -0.0013
                                           -0.0007  0.0001  0.0137 -0.0011  0.0009
                                            0.0016 -0.0106
   362. (0.00962) BD*( 1) C   5 - H   8  
                ( 38.17%)   0.6178* C   5 s( 33.73%)p 1.96( 66.23%)d 0.00(  0.03%)
                                            0.0004 -0.5805  0.0197 -0.0008  0.0005
                                            0.0321  0.0002 -0.0043 -0.0004 -0.8103
                                           -0.0066  0.0028  0.0011 -0.0686 -0.0026
                                           -0.0011 -0.0002  0.0005 -0.0002 -0.0037
                                            0.0160  0.0089
                ( 61.83%)  -0.7863* H   8 s( 99.94%)p 0.00(  0.06%)
                                           -0.9997 -0.0023 -0.0003  0.0028  0.0242
                                            0.0024
   363. (0.04935) BD*( 1) C   6 - C  12  
                ( 54.58%)   0.7388* C   6 s( 27.25%)p 2.67( 72.72%)d 0.00(  0.03%)
                                            0.0002  0.5219 -0.0058  0.0015  0.0003
                                           -0.7603 -0.0140  0.0092  0.0004  0.3857
                                            0.0059 -0.0030  0.0004  0.0083 -0.0002
                                            0.0002  0.0006 -0.0110  0.0021 -0.0005
                                            0.0077 -0.0107
                ( 45.42%)  -0.6739* C  12 s( 32.42%)p 2.08( 67.57%)d 0.00(  0.01%)
                                           -0.0002  0.5692  0.0170 -0.0012  0.0008
                                            0.7620  0.0284 -0.0033 -0.0017 -0.3063
                                           -0.0193  0.0028 -0.0008 -0.0017  0.0006
                                           -0.0026  0.0006 -0.0047  0.0008 -0.0029
                                           -0.0039 -0.0068
   364. (0.02441) BD*( 1) C  12 - C  13  
                ( 46.94%)   0.6851* C  12 s( 32.39%)p 2.08( 67.45%)d 0.00(  0.16%)
                                            0.0002 -0.5690  0.0128 -0.0014  0.0014
                                            0.6269  0.0019 -0.0013 -0.0006  0.5059
                                           -0.0258 -0.0018 -0.0002 -0.1573  0.0127
                                            0.0011 -0.0008 -0.0211  0.0114  0.0088
                                           -0.0182  0.0246
                ( 53.06%)  -0.7284* C  13 s( 53.90%)p 0.85( 46.07%)d 0.00(  0.03%)
                                           -0.0000 -0.7341  0.0102 -0.0011 -0.0006
                                           -0.6035  0.0184  0.0088 -0.0167 -0.2817
                                           -0.0031  0.0054 -0.0084  0.1278 -0.0014
                                            0.0010  0.0034 -0.0103  0.0052  0.0076
                                           -0.0025  0.0080
   365. (0.23496) BD*( 2) C  12 - C  13  
                ( 47.20%)   0.6870* C  12 s(  0.03%)p99.99( 99.72%)d 7.95(  0.25%)
                                            0.0007  0.0168 -0.0053 -0.0005  0.0004
                                           -0.0862  0.0029 -0.0005 -0.0018 -0.1779
                                            0.0068 -0.0005  0.0005 -0.9788  0.0020
                                           -0.0020 -0.0012  0.0086  0.0467 -0.0044
                                            0.0038 -0.0133
                ( 52.80%)  -0.7266* C  13 s(  1.44%)p68.16( 98.45%)d 0.07(  0.11%)
                                           -0.0005 -0.1202  0.0011 -0.0006 -0.0000
                                            0.0355  0.0004 -0.0108 -0.0011 -0.2036
                                           -0.0004  0.0005  0.0013 -0.9702  0.0142
                                           -0.0130 -0.0009  0.0025 -0.0068 -0.0241
                                            0.0046  0.0206
   366. (0.03219) BD*( 1) C  12 - C  15  
                ( 49.27%)   0.7019* C  12 s( 35.10%)p 1.85( 64.78%)d 0.00(  0.12%)
                                            0.0003 -0.5924  0.0062 -0.0000 -0.0004
                                            0.1268  0.0296 -0.0004  0.0005 -0.7848
                                            0.0127 -0.0020 -0.0036  0.1214 -0.0107
                                            0.0005  0.0003  0.0241  0.0005  0.0041
                                            0.0126  0.0206
                ( 50.73%)  -0.7123* C  15 s( 41.13%)p 1.43( 58.85%)d 0.00(  0.01%)
                                            0.0000 -0.6413 -0.0038 -0.0027 -0.0025
                                           -0.2794  0.0338  0.0003  0.0003  0.7115
                                            0.0106 -0.0107  0.0081 -0.0534 -0.0028
                                            0.0012 -0.0009  0.0045  0.0002  0.0034
                                            0.0072  0.0064
   367. (0.08701) BD*( 1) C  13 - C  14  
                ( 47.52%)   0.6894* C  13 s( 44.55%)p 1.24( 55.41%)d 0.00(  0.04%)
                                           -0.0005  0.6675 -0.0059 -0.0019 -0.0006
                                           -0.6573  0.0049  0.0088  0.0035 -0.3466
                                            0.0210 -0.0077 -0.0016 -0.0342  0.0015
                                            0.0010  0.0018 -0.0071  0.0104  0.0008
                                            0.0149 -0.0055
                ( 52.48%)  -0.7244* C  14 s( 29.07%)p 2.44( 70.86%)d 0.00(  0.07%)
                                           -0.0002  0.5365 -0.0530  0.0012  0.0001
                                            0.7901  0.0159 -0.0102  0.0003 -0.2238
                                            0.0345 -0.0030 -0.0011  0.1806 -0.0122
                                            0.0003 -0.0009 -0.0095  0.0147 -0.0024
                                            0.0176 -0.0112
   368. (0.11902) BD*( 1) C  13 - C  17  
                ( 52.91%)   0.7274* C  13 s(  0.21%)p99.99( 99.57%)d 1.03(  0.22%)
                                           -0.0010 -0.0012 -0.0452  0.0070 -0.0003
                                           -0.4457  0.0215  0.0222  0.0049  0.8682
                                            0.0481  0.0039 -0.0083 -0.1991 -0.0161
                                           -0.0020  0.0036 -0.0331  0.0132 -0.0210
                                           -0.0050 -0.0208
                ( 47.09%)  -0.6862* C  17 s(  0.60%)p99.99( 99.19%)d 0.35(  0.21%)
                                           -0.0014  0.0298 -0.0704 -0.0124  0.0002
                                            0.8941  0.0472 -0.0030 -0.0063 -0.4126
                                            0.0069  0.0056  0.0012  0.1406  0.0006
                                           -0.0062 -0.0025 -0.0336  0.0142 -0.0063
                                            0.0108 -0.0244
   369. (0.04355) BD*( 1) C  14 - C  17  
                ( 49.24%)   0.7017* C  14 s( 41.70%)p 1.40( 58.25%)d 0.00(  0.05%)
                                            0.0002 -0.6454  0.0171 -0.0084  0.0004
                                            0.2120 -0.0456  0.0046 -0.0002 -0.7246
                                           -0.0001  0.0123 -0.0069  0.1011 -0.0059
                                           -0.0034 -0.0001  0.0074 -0.0010  0.0035
                                            0.0157  0.0137
                ( 50.76%)  -0.7124* C  17 s( 48.91%)p 1.04( 51.04%)d 0.00(  0.05%)
                                            0.0002 -0.6991  0.0022  0.0192 -0.0001
                                            0.3255 -0.0228  0.0005  0.0008  0.6330
                                           -0.0142 -0.0117  0.0069 -0.0527 -0.0030
                                            0.0001 -0.0014 -0.0023 -0.0004  0.0048
                                            0.0195  0.0093
   370. (0.23004) BD*( 2) C  14 - C  17  
                ( 43.46%)   0.6592* C  14 s(  0.78%)p99.99( 99.14%)d 0.10(  0.08%)
                                           -0.0004  0.0883 -0.0056  0.0009  0.0005
                                            0.1102 -0.0015  0.0002 -0.0007 -0.1820
                                           -0.0020 -0.0020 -0.0023 -0.9725 -0.0147
                                           -0.0082 -0.0070  0.0035 -0.0076 -0.0261
                                            0.0039 -0.0029
                ( 56.54%)  -0.7519* C  17 s(  0.38%)p99.99( 99.44%)d 0.48(  0.18%)
                                           -0.0003  0.0612  0.0053  0.0047  0.0001
                                            0.1188 -0.0079  0.0040  0.0009 -0.0763
                                           -0.0055  0.0001  0.0021 -0.9869  0.0121
                                           -0.0168  0.0000 -0.0056 -0.0178  0.0358
                                           -0.0042 -0.0128
   371. (0.10640) BD*( 1) C  14 -Cl  18  
                ( 51.17%)   0.7153* C  14 s( 28.48%)p 2.51( 71.38%)d 0.01(  0.15%)
                                           -0.0003  0.5326  0.0313 -0.0123  0.0001
                                           -0.5598  0.0104 -0.0048  0.0080 -0.6241
                                            0.0100 -0.0040  0.0112  0.1020  0.0013
                                           -0.0043 -0.0047  0.0324 -0.0099 -0.0108
                                           -0.0050 -0.0144
                ( 48.83%)  -0.6988*Cl  18 s( 20.13%)p 3.94( 79.30%)d 0.03(  0.57%)
                                            0.0000  0.0001  0.4462  0.0472 -0.0004
                                           -0.0001 -0.0000  0.0000  0.5378 -0.0310
                                            0.0060 -0.0001 -0.0005  0.0000  0.6785
                                           -0.0396  0.0043  0.0005 -0.0004 -0.0000
                                           -0.2017  0.0114 -0.0009  0.0003  0.0002
                                            0.0605 -0.0183 -0.0226 -0.0137 -0.0310
   372. (0.01779) BD*( 1) C  15 - C  16  
                ( 49.82%)   0.7058* C  15 s( 41.23%)p 1.42( 58.71%)d 0.00(  0.05%)
                                            0.0000 -0.6414  0.0307  0.0015  0.0009
                                            0.6934 -0.0144 -0.0095  0.0038 -0.3119
                                            0.0382 -0.0006  0.0011 -0.0849  0.0055
                                           -0.0000 -0.0011  0.0101  0.0066 -0.0036
                                           -0.0168  0.0101
                ( 50.18%)  -0.7084* C  16 s( 44.04%)p 1.27( 55.91%)d 0.00(  0.05%)
                                            0.0003 -0.6632  0.0219  0.0023 -0.0008
                                           -0.7169  0.0309  0.0077 -0.0107  0.2026
                                            0.0409 -0.0136  0.0041  0.0322 -0.0118
                                           -0.0001  0.0009  0.0156  0.0050 -0.0028
                                           -0.0094  0.0133
   373. (0.22968) BD*( 2) C  15 - C  16  
                ( 55.86%)   0.7474* C  15 s(  0.40%)p99.99( 99.47%)d 0.32(  0.13%)
                                           -0.0005 -0.0634  0.0049 -0.0001  0.0000
                                            0.0851 -0.0034  0.0001  0.0014  0.0507
                                            0.0101 -0.0010 -0.0000  0.9921 -0.0131
                                            0.0186  0.0020 -0.0029 -0.0342  0.0041
                                           -0.0038  0.0082
                ( 44.14%)  -0.6644* C  16 s(  0.74%)p99.99( 99.16%)d 0.13(  0.10%)
                                            0.0002  0.0859  0.0009 -0.0035  0.0002
                                           -0.0181 -0.0005 -0.0008  0.0006  0.0599
                                            0.0022  0.0055 -0.0004  0.9936  0.0147
                                            0.0121 -0.0012  0.0035  0.0181 -0.0230
                                            0.0037 -0.0088
   374. (0.05512) BD*( 1) C  15 - H  20  
                ( 40.21%)   0.6341* C  15 s( 17.32%)p 4.77( 82.64%)d 0.00(  0.04%)
                                            0.0002 -0.4153 -0.0271  0.0010  0.0016
                                           -0.6553 -0.0262  0.0018  0.0044 -0.6256
                                           -0.0325 -0.0015  0.0047  0.0619  0.0003
                                            0.0002 -0.0005 -0.0176 -0.0014 -0.0017
                                            0.0051  0.0085
                ( 59.79%)  -0.7733* H  20 s( 99.96%)p 0.00(  0.04%)
                                           -0.9998 -0.0066 -0.0023  0.0128  0.0154
                                           -0.0003
   375. (0.03236) BD*( 1) C  16 - C  17  
                ( 54.44%)   0.7378* C  16 s( 20.95%)p 3.77( 78.98%)d 0.00(  0.07%)
                                           -0.0001  0.4577  0.0018 -0.0033 -0.0013
                                           -0.6061  0.0422  0.0025  0.0050 -0.6481
                                           -0.0126  0.0103  0.0017 -0.0119  0.0080
                                            0.0028  0.0018  0.0185  0.0053  0.0067
                                           -0.0066 -0.0156
                ( 45.56%)  -0.6750* C  17 s( 50.55%)p 0.98( 49.42%)d 0.00(  0.03%)
                                           -0.0004  0.7108 -0.0124  0.0110  0.0001
                                            0.2700  0.0133 -0.0106 -0.0006  0.6480
                                           -0.0191 -0.0060  0.0029  0.0265 -0.0025
                                           -0.0013 -0.0011  0.0135  0.0052  0.0037
                                            0.0031 -0.0085
   376. (0.01733) BD*( 1) C  16 - H  19  
                ( 37.84%)   0.6151* C  16 s( 34.17%)p 1.93( 65.80%)d 0.00(  0.03%)
                                            0.0005 -0.5843 -0.0174 -0.0042 -0.0001
                                            0.3386  0.0108 -0.0042 -0.0019 -0.7300
                                           -0.0054 -0.0019  0.0015  0.1010  0.0050
                                            0.0003  0.0007  0.0122 -0.0053  0.0095
                                            0.0029  0.0054
                ( 62.16%)  -0.7884* H  19 s( 99.95%)p 0.00(  0.05%)
                                           -0.9998 -0.0024 -0.0013 -0.0144  0.0150
                                           -0.0045


 NHO Directionality and "Bond Bending" (deviations from line of nuclear centers)

         [Thresholds for printing:  angular deviation  >  1.0 degree]
                                    hybrid p-character > 25.0%
                                    orbital occupancy  >  0.10e

                                Line of Centers        Hybrid 1              Hybrid 2
                                ---------------  -------------------   ------------------
                NBO               Theta   Phi    Theta   Phi    Dev    Theta   Phi    Dev
 ========================================================================================
     1. BD (   1) C   1 - C   2    96.1  209.5    96.4  210.6   1.2     84.3   34.9   5.4
     2. BD (   1) C   1 - C   4    83.8   98.0    83.6   93.9   4.0     95.6  277.0   1.1
     3. BD (   1) C   1 - O  10    90.1  333.5    91.9  334.3   1.9     91.7  152.7   2.0
     4. BD (   2) C   1 - O  10    90.1  333.5     8.0  251.1  89.0      8.0  235.2  88.8
     5. BD (   1) C   2 - C   3    93.5  153.7    94.6  154.1   1.2     88.9  334.1   2.4
     6. BD (   2) C   2 - C   3    93.5  153.7   174.1    2.9  91.7    174.1   68.3  93.9
     7. BD (   1) C   2 - H  11    85.7  284.6    89.8  276.1   9.4      --     --    --
     8. BD (   1) C   3 - C   6    79.9   92.8    82.2   93.2   2.3     98.4  273.4   1.8
     9. BD (   1) C   3 - H   7    91.7  216.7    93.2  214.4   2.8      --     --    --
    10. BD (   1) C   4 - C   5    92.9  146.0    92.6  147.7   1.7     87.7  328.8   2.9
    11. BD (   2) C   4 - C   5    92.9  146.0     7.3  225.8  91.6    174.8   44.5  91.8
    12. BD (   1) C   4 -Cl   9    83.5   34.6    83.9   33.7   1.0     96.5  216.3   1.7
    13. BD (   1) C   5 - C   6    92.9  217.5    94.1  212.5   5.1      --     --    --
    15. BD (   1) C   6 - C  12    89.8  153.6     --     --    --      90.2  337.6   4.0
    16. BD (   1) C  12 - C  13    78.2  212.0    79.6  217.3   5.4    101.2   25.9   6.0
    17. BD (   2) C  12 - C  13    78.2  212.0   168.9  243.4  92.3     11.9   96.8  96.5
    18. BD (   1) C  12 - C  15    96.3  107.6    98.0  101.4   6.4     85.8  288.8   2.4
    19. BD (   1) C  13 - C  14    99.5  187.0    92.4  207.6  21.7     78.4  346.3  20.4
    20. BD (   1) C  13 - C  17   102.6  140.7    77.9  293.5 153.5     97.4  156.8 163.3
    21. BD (   1) C  14 - C  17    96.3   84.8    97.1  103.4  18.5     85.2  243.7  21.1
    22. BD (   2) C  14 - C  17    96.3   84.8   167.8  299.9  93.8    171.9  325.6  92.3
    23. BD (   1) C  14 -Cl  18    78.2  231.1    83.4  228.0   6.0    103.1   51.5   1.4
    24. BD (   1) C  15 - C  16    84.4  158.1     --     --    --      91.7  341.2   5.1
    25. BD (   2) C  15 - C  16    84.4  158.1   174.1  215.7  92.5      3.9  105.6  98.0
    26. BD (   1) C  15 - H  20    92.3   47.3    93.8   44.1   3.6      --     --    --
    27. BD (   1) C  16 - C  17    94.6  234.0    90.0  229.4   6.5     88.2   66.5  12.8
    28. BD (   1) C  16 - H  19   100.7  124.6    97.5  115.0  10.0      --     --    --
    52. LP (   1) C   6             --     --      7.0  260.1   --       --     --    --
    54. LP (   2)Cl   9             --     --     84.9  124.9   --       --     --    --
    55. LP (   3)Cl   9             --     --    171.7   72.0   --       --     --    --
    56. LP (   1) O  10             --     --     89.6  334.0   --       --     --    --
    57. LP (   2) O  10             --     --     97.9  243.5   --       --     --    --
    59. LP (   2)Cl  18             --     --     84.7  141.2   --       --     --    --
    60. LP (   3)Cl  18             --     --     12.9   28.0   --       --     --    --
   352. BD*(   2) C   1 - O  10    90.1  333.5     8.0  251.1  89.0      8.0  235.2  88.8
   354. BD*(   2) C   2 - C   3    93.5  153.7   174.1    2.9  91.7    174.1   68.3  93.9
   359. BD*(   2) C   4 - C   5    92.9  146.0     7.3  225.8  91.6    174.8   44.5  91.8
   365. BD*(   2) C  12 - C  13    78.2  212.0   168.9  243.4  92.3     11.9   96.8  96.5
   368. BD*(   1) C  13 - C  17   102.6  140.7    77.9  293.5 153.5     97.4  156.8 163.3
   370. BD*(   2) C  14 - C  17    96.3   84.8   167.8  299.9  93.8    171.9  325.6  92.3
   371. BD*(   1) C  14 -Cl  18    78.2  231.1    83.4  228.0   6.0    103.1   51.5   1.4
   373. BD*(   2) C  15 - C  16    84.4  158.1   174.1  215.7  92.5      3.9  105.6  98.0


 Second Order Perturbation Theory Analysis of Fock Matrix in NBO Basis

     Threshold for printing:   0.50 kcal/mol
                                                                              E(2)  E(j)-E(i) F(i,j)
         Donor NBO (i)                     Acceptor NBO (j)                 kcal/mol   a.u.    a.u. 
 ===================================================================================================

 within unit  1
   1. BD (   1) C   1 - C   2        / 96. RY*(   2) C   3                    0.78    1.63    0.032
   1. BD (   1) C   1 - C   2        / 97. RY*(   3) C   3                    0.78    1.87    0.034
   1. BD (   1) C   1 - C   2        /112. RY*(   1) C   4                    0.71    1.70    0.031
   1. BD (   1) C   1 - C   2        /113. RY*(   2) C   4                    0.61    1.62    0.028
   1. BD (   1) C   1 - C   2        /194. RY*(   1) O  10                    0.88    1.47    0.032
   1. BD (   1) C   1 - C   2        /350. BD*(   1) C   1 - C   4            2.39    1.27    0.050
   1. BD (   1) C   1 - C   2        /351. BD*(   1) C   1 - O  10            1.86    1.40    0.046
   1. BD (   1) C   1 - C   2        /353. BD*(   1) C   2 - C   3            1.88    1.29    0.044
   1. BD (   1) C   1 - C   2        /355. BD*(   1) C   2 - H  11            0.51    1.25    0.023
   1. BD (   1) C   1 - C   2        /357. BD*(   1) C   3 - H   7            1.98    1.29    0.045
   1. BD (   1) C   1 - C   2        /358. BD*(   1) C   4 - C   5            0.61    1.26    0.025
   1. BD (   1) C   1 - C   2        /360. BD*(   1) C   4 -Cl   9            6.62    0.93    0.070
   2. BD (   1) C   1 - C   4        / 78. RY*(   1) C   2                    0.98    1.77    0.037
   2. BD (   1) C   1 - C   4        / 80. RY*(   3) C   2                    0.68    1.61    0.030
   2. BD (   1) C   1 - C   4        /129. RY*(   1) C   5                    2.19    1.46    0.051
   2. BD (   1) C   1 - C   4        /174. RY*(   2)Cl   9                    0.58    1.33    0.025
   2. BD (   1) C   1 - C   4        /194. RY*(   1) O  10                    0.97    1.51    0.034
   2. BD (   1) C   1 - C   4        /349. BD*(   1) C   1 - C   2            1.45    1.33    0.039
   2. BD (   1) C   1 - C   4        /351. BD*(   1) C   1 - O  10            2.19    1.44    0.050
   2. BD (   1) C   1 - C   4        /355. BD*(   1) C   2 - H  11            1.62    1.29    0.041
   2. BD (   1) C   1 - C   4        /358. BD*(   1) C   4 - C   5            3.14    1.30    0.057
   2. BD (   1) C   1 - C   4        /362. BD*(   1) C   5 - H   8            2.18    1.15    0.045
   3. BD (   1) C   1 - O  10        / 61. RY*(   1) C   1                    1.37    2.11    0.048
   3. BD (   1) C   1 - O  10        /112. RY*(   1) C   4                    0.63    2.07    0.032
   3. BD (   1) C   1 - O  10        /349. BD*(   1) C   1 - C   2            2.54    1.65    0.058
   3. BD (   1) C   1 - O  10        /350. BD*(   1) C   1 - C   4            2.48    1.64    0.058
   3. BD (   1) C   1 - O  10        /353. BD*(   1) C   2 - C   3            1.14    1.66    0.039
   3. BD (   1) C   1 - O  10        /358. BD*(   1) C   4 - C   5            1.96    1.63    0.051
   4. BD (   2) C   1 - O  10        /352. BD*(   2) C   1 - O  10            1.66    0.46    0.028
   4. BD (   2) C   1 - O  10        /354. BD*(   2) C   2 - C   3            4.26    0.43    0.042
   4. BD (   2) C   1 - O  10        /359. BD*(   2) C   4 - C   5            4.79    0.41    0.044
   5. BD (   1) C   2 - C   3        / 64. RY*(   4) C   1                    1.35    2.78    0.055
   5. BD (   1) C   2 - C   3        /146. RY*(   1) C   6                    1.04    1.77    0.039
   5. BD (   1) C   2 - C   3        /147. RY*(   2) C   6                    1.00    1.88    0.039
   5. BD (   1) C   2 - C   3        /349. BD*(   1) C   1 - C   2            1.42    1.31    0.039
   5. BD (   1) C   2 - C   3        /351. BD*(   1) C   1 - O  10            2.72    1.41    0.055
   5. BD (   1) C   2 - C   3        /355. BD*(   1) C   2 - H  11            1.17    1.27    0.034
   5. BD (   1) C   2 - C   3        /356. BD*(   1) C   3 - C   6            3.67    1.36    0.063
   5. BD (   1) C   2 - C   3        /357. BD*(   1) C   3 - H   7            1.12    1.31    0.034
   5. BD (   1) C   2 - C   3        /363. BD*(   1) C   6 - C  12            5.52    1.14    0.071
   6. BD (   2) C   2 - C   3        / 52. LP (   1) C   6                   53.36    0.15    0.108
   6. BD (   2) C   2 - C   3        /148. RY*(   3) C   6                    0.72    1.01    0.026
   6. BD (   2) C   2 - C   3        /352. BD*(   2) C   1 - O  10           31.76    0.35    0.101
   6. BD (   2) C   2 - C   3        /354. BD*(   2) C   2 - C   3            0.84    0.33    0.015
   6. BD (   2) C   2 - C   3        /359. BD*(   2) C   4 - C   5            0.75    0.31    0.014
   7. BD (   1) C   2 - H  11        / 61. RY*(   1) C   1                    0.81    1.60    0.032
   7. BD (   1) C   2 - H  11        / 95. RY*(   1) C   3                    0.86    1.52    0.032
   7. BD (   1) C   2 - H  11        /350. BD*(   1) C   1 - C   4            4.64    1.13    0.066
   7. BD (   1) C   2 - H  11        /351. BD*(   1) C   1 - O  10            0.55    1.25    0.023
   7. BD (   1) C   2 - H  11        /353. BD*(   1) C   2 - C   3            0.65    1.15    0.024
   7. BD (   1) C   2 - H  11        /356. BD*(   1) C   3 - C   6            2.70    1.20    0.051
   8. BD (   1) C   3 - C   6        / 78. RY*(   1) C   2                    0.82    1.80    0.034
   8. BD (   1) C   3 - C   6        / 80. RY*(   3) C   2                    1.12    1.64    0.039
   8. BD (   1) C   3 - C   6        /130. RY*(   2) C   5                    0.64    1.62    0.029
   8. BD (   1) C   3 - C   6        /216. RY*(   1) C  12                    0.99    2.10    0.041
   8. BD (   1) C   3 - C   6        /353. BD*(   1) C   2 - C   3            3.38    1.37    0.061
   8. BD (   1) C   3 - C   6        /355. BD*(   1) C   2 - H  11            2.99    1.32    0.056
   8. BD (   1) C   3 - C   6        /357. BD*(   1) C   3 - H   7            1.90    1.36    0.046
   8. BD (   1) C   3 - C   6        /361. BD*(   1) C   5 - C   6            2.93    1.24    0.054
   8. BD (   1) C   3 - C   6        /362. BD*(   1) C   5 - H   8            1.72    1.19    0.040
   8. BD (   1) C   3 - C   6        /363. BD*(   1) C   6 - C  12            1.47    1.20    0.038
   8. BD (   1) C   3 - C   6        /366. BD*(   1) C  12 - C  15            2.43    1.47    0.053
   9. BD (   1) C   3 - H   7        / 78. RY*(   1) C   2                    0.89    1.63    0.034
   9. BD (   1) C   3 - H   7        /146. RY*(   1) C   6                    1.60    1.66    0.046
   9. BD (   1) C   3 - H   7        /349. BD*(   1) C   1 - C   2            3.30    1.19    0.056
   9. BD (   1) C   3 - H   7        /353. BD*(   1) C   2 - C   3            0.74    1.20    0.027
   9. BD (   1) C   3 - H   7        /356. BD*(   1) C   3 - C   6            1.99    1.25    0.045
   9. BD (   1) C   3 - H   7        /361. BD*(   1) C   5 - C   6            6.42    1.07    0.074
  10. BD (   1) C   4 - C   5        / 64. RY*(   4) C   1                    1.15    2.82    0.051
  10. BD (   1) C   4 - C   5        /146. RY*(   1) C   6                    1.35    1.81    0.044
  10. BD (   1) C   4 - C   5        /350. BD*(   1) C   1 - C   4            2.27    1.33    0.050
  10. BD (   1) C   4 - C   5        /351. BD*(   1) C   1 - O  10            1.86    1.45    0.047
  10. BD (   1) C   4 - C   5        /361. BD*(   1) C   5 - C   6            1.35    1.23    0.036
  10. BD (   1) C   4 - C   5        /362. BD*(   1) C   5 - H   8            0.66    1.17    0.025
  10. BD (   1) C   4 - C   5        /363. BD*(   1) C   6 - C  12            3.41    1.18    0.057
  11. BD (   2) C   4 - C   5        / 52. LP (   1) C   6                   27.62    0.18    0.088
  11. BD (   2) C   4 - C   5        /173. RY*(   1)Cl   9                    2.56    0.92    0.045
  11. BD (   2) C   4 - C   5        /352. BD*(   2) C   1 - O  10           25.00    0.38    0.095
  12. BD (   1) C   4 -Cl   9        / 61. RY*(   1) C   1                    0.71    1.80    0.032
  12. BD (   1) C   4 -Cl   9        /129. RY*(   1) C   5                    0.51    1.48    0.025
  12. BD (   1) C   4 -Cl   9        /349. BD*(   1) C   1 - C   2            2.09    1.35    0.048
  12. BD (   1) C   4 -Cl   9        /361. BD*(   1) C   5 - C   6            2.70    1.23    0.052
  13. BD (   1) C   5 - C   6        / 95. RY*(   1) C   3                    0.58    1.64    0.028
  13. BD (   1) C   5 - C   6        /112. RY*(   1) C   4                    0.91    1.67    0.035
  13. BD (   1) C   5 - C   6        /113. RY*(   2) C   4                    1.17    1.59    0.039
  13. BD (   1) C   5 - C   6        /216. RY*(   1) C  12                    0.97    2.00    0.040
  13. BD (   1) C   5 - C   6        /217. RY*(   2) C  12                    0.57    2.09    0.031
  13. BD (   1) C   5 - C   6        /356. BD*(   1) C   3 - C   6            3.09    1.32    0.057
  13. BD (   1) C   5 - C   6        /357. BD*(   1) C   3 - H   7            2.52    1.26    0.051
  13. BD (   1) C   5 - C   6        /358. BD*(   1) C   4 - C   5            1.35    1.24    0.037
  13. BD (   1) C   5 - C   6        /360. BD*(   1) C   4 -Cl   9            6.42    0.90    0.068
  13. BD (   1) C   5 - C   6        /364. BD*(   1) C  12 - C  13            1.50    1.45    0.042
  14. BD (   1) C   5 - H   8        /112. RY*(   1) C   4                    1.09    1.59    0.037
  14. BD (   1) C   5 - H   8        /146. RY*(   1) C   6                    1.04    1.65    0.037
  14. BD (   1) C   5 - H   8        /350. BD*(   1) C   1 - C   4            4.21    1.16    0.063
  14. BD (   1) C   5 - H   8        /356. BD*(   1) C   3 - C   6            2.92    1.24    0.054
  14. BD (   1) C   5 - H   8        /358. BD*(   1) C   4 - C   5            0.84    1.15    0.028
  15. BD (   1) C   6 - C  12        / 95. RY*(   1) C   3                    0.97    1.63    0.036
  15. BD (   1) C   6 - C  12        /130. RY*(   2) C   5                    0.89    1.51    0.033
  15. BD (   1) C   6 - C  12        /233. RY*(   1) C  13                    1.40    1.27    0.038
  15. BD (   1) C   6 - C  12        /267. RY*(   1) C  15                    0.77    1.90    0.034
  15. BD (   1) C   6 - C  12        /353. BD*(   1) C   2 - C   3            2.54    1.26    0.051
  15. BD (   1) C   6 - C  12        /356. BD*(   1) C   3 - C   6            1.09    1.31    0.034
  15. BD (   1) C   6 - C  12        /358. BD*(   1) C   4 - C   5            0.91    1.22    0.030
  15. BD (   1) C   6 - C  12        /364. BD*(   1) C  12 - C  13            6.41    1.44    0.086
  15. BD (   1) C   6 - C  12        /366. BD*(   1) C  12 - C  15            5.25    1.36    0.076
  15. BD (   1) C   6 - C  12        /367. BD*(   1) C  13 - C  14            5.69    0.97    0.067
  15. BD (   1) C   6 - C  12        /368. BD*(   1) C  13 - C  17            2.95    0.71    0.042
  15. BD (   1) C   6 - C  12        /372. BD*(   1) C  15 - C  16            2.84    1.48    0.058
  16. BD (   1) C  12 - C  13        /147. RY*(   2) C   6                    1.73    2.06    0.054
  16. BD (   1) C  12 - C  13        /251. RY*(   2) C  14                    1.26    1.64    0.041
  16. BD (   1) C  12 - C  13        /267. RY*(   1) C  15                    0.82    2.14    0.038
  16. BD (   1) C  12 - C  13        /268. RY*(   2) C  15                    0.57    2.17    0.032
  16. BD (   1) C  12 - C  13        /274. RY*(   8) C  15                    0.51    4.97    0.046
  16. BD (   1) C  12 - C  13        /361. BD*(   1) C   5 - C   6            1.22    1.37    0.037
  16. BD (   1) C  12 - C  13        /363. BD*(   1) C   6 - C  12            6.34    1.33    0.082
  16. BD (   1) C  12 - C  13        /366. BD*(   1) C  12 - C  15            7.09    1.60    0.095
  16. BD (   1) C  12 - C  13        /367. BD*(   1) C  13 - C  14            1.14    1.21    0.034
  16. BD (   1) C  12 - C  13        /368. BD*(   1) C  13 - C  17            2.21    0.95    0.042
  16. BD (   1) C  12 - C  13        /371. BD*(   1) C  14 -Cl  18            1.36    1.07    0.035
  16. BD (   1) C  12 - C  13        /372. BD*(   1) C  15 - C  16            0.53    1.72    0.027
  16. BD (   1) C  12 - C  13        /374. BD*(   1) C  15 - H  20            8.26    1.20    0.089
  17. BD (   2) C  12 - C  13        / 52. LP (   1) C   6                   12.65    0.24    0.068
  17. BD (   2) C  12 - C  13        /148. RY*(   3) C   6                    0.85    1.10    0.029
  17. BD (   2) C  12 - C  13        /269. RY*(   3) C  15                    0.99    1.78    0.040
  17. BD (   2) C  12 - C  13        /365. BD*(   2) C  12 - C  13            1.18    0.44    0.020
  17. BD (   2) C  12 - C  13        /368. BD*(   1) C  13 - C  17            0.77    0.40    0.016
  17. BD (   2) C  12 - C  13        /370. BD*(   2) C  14 - C  17            3.04    0.37    0.030
  17. BD (   2) C  12 - C  13        /373. BD*(   2) C  15 - C  16           39.09    0.42    0.114
  18. BD (   1) C  12 - C  15        /147. RY*(   2) C   6                    1.46    2.01    0.049
  18. BD (   1) C  12 - C  15        /233. RY*(   1) C  13                    0.75    1.46    0.030
  18. BD (   1) C  12 - C  15        /234. RY*(   2) C  13                    0.83    1.68    0.034
  18. BD (   1) C  12 - C  15        /284. RY*(   1) C  16                    0.98    1.80    0.038
  18. BD (   1) C  12 - C  15        /285. RY*(   2) C  16                    0.68    1.99    0.033
  18. BD (   1) C  12 - C  15        /287. RY*(   4) C  16                    0.86    1.79    0.035
  18. BD (   1) C  12 - C  15        /356. BD*(   1) C   3 - C   6            0.65    1.50    0.028
  18. BD (   1) C  12 - C  15        /363. BD*(   1) C   6 - C  12            6.09    1.28    0.079
  18. BD (   1) C  12 - C  15        /364. BD*(   1) C  12 - C  13            9.80    1.63    0.113
  18. BD (   1) C  12 - C  15        /367. BD*(   1) C  13 - C  14            5.42    1.16    0.072
  18. BD (   1) C  12 - C  15        /368. BD*(   1) C  13 - C  17            5.03    0.90    0.061
  18. BD (   1) C  12 - C  15        /372. BD*(   1) C  15 - C  16            9.69    1.67    0.114
  18. BD (   1) C  12 - C  15        /374. BD*(   1) C  15 - H  20            1.55    1.15    0.038
  18. BD (   1) C  12 - C  15        /376. BD*(   1) C  16 - H  19            4.60    1.30    0.069
  19. BD (   1) C  13 - C  14        /216. RY*(   1) C  12                    1.88    2.04    0.056
  19. BD (   1) C  13 - C  14        /218. RY*(   3) C  12                    1.54    1.53    0.044
  19. BD (   1) C  13 - C  14        /250. RY*(   1) C  14                    1.47    1.46    0.042
  19. BD (   1) C  13 - C  14        /301. RY*(   1) C  17                    2.37    1.28    0.050
  19. BD (   1) C  13 - C  14        /319. RY*(   2)Cl  18                    1.28    1.27    0.037
  19. BD (   1) C  13 - C  14        /364. BD*(   1) C  12 - C  13            0.99    1.49    0.035
  19. BD (   1) C  13 - C  14        /365. BD*(   2) C  12 - C  13            0.89    0.80    0.025
  19. BD (   1) C  13 - C  14        /368. BD*(   1) C  13 - C  17           22.91    0.76    0.119
  19. BD (   1) C  13 - C  14        /369. BD*(   1) C  14 - C  17            3.31    1.30    0.059
  19. BD (   1) C  13 - C  14        /371. BD*(   1) C  14 -Cl  18            1.13    0.88    0.028
  19. BD (   1) C  13 - C  14        /375. BD*(   1) C  16 - C  17            1.56    1.09    0.037
  20. BD (   1) C  13 - C  17        /217. RY*(   2) C  12                    1.22    1.73    0.044
  20. BD (   1) C  13 - C  17        /234. RY*(   2) C  13                    0.61    1.15    0.025
  20. BD (   1) C  13 - C  17        /250. RY*(   1) C  14                    8.26    1.07    0.088
  20. BD (   1) C  13 - C  17        /251. RY*(   2) C  14                    0.80    1.05    0.027
  20. BD (   1) C  13 - C  17        /252. RY*(   3) C  14                    0.56    1.11    0.024
  20. BD (   1) C  13 - C  17        /258. RY*(   9) C  14                    1.46    2.08    0.052
  20. BD (   1) C  13 - C  17        /284. RY*(   1) C  16                    1.44    1.26    0.040
  20. BD (   1) C  13 - C  17        /363. BD*(   1) C   6 - C  12           11.15    0.75    0.085
  20. BD (   1) C  13 - C  17        /366. BD*(   1) C  12 - C  15            4.30    1.02    0.062
  20. BD (   1) C  13 - C  17        /367. BD*(   1) C  13 - C  14           20.31    0.63    0.105
  20. BD (   1) C  13 - C  17        /369. BD*(   1) C  14 - C  17           13.50    0.91    0.104
  20. BD (   1) C  13 - C  17        /371. BD*(   1) C  14 -Cl  18           41.18    0.49    0.130
  20. BD (   1) C  13 - C  17        /372. BD*(   1) C  15 - C  16            1.20    1.14    0.035
  20. BD (   1) C  13 - C  17        /374. BD*(   1) C  15 - H  20            6.91    0.62    0.061
  20. BD (   1) C  13 - C  17        /375. BD*(   1) C  16 - C  17            1.62    0.69    0.031
  20. BD (   1) C  13 - C  17        /376. BD*(   1) C  16 - H  19            4.27    0.76    0.054
  21. BD (   1) C  14 - C  17        /285. RY*(   2) C  16                    1.57    2.01    0.051
  21. BD (   1) C  14 - C  17        /364. BD*(   1) C  12 - C  13            3.56    1.65    0.069
  21. BD (   1) C  14 - C  17        /367. BD*(   1) C  13 - C  14            1.79    1.19    0.042
  21. BD (   1) C  14 - C  17        /368. BD*(   1) C  13 - C  17            6.26    0.93    0.069
  21. BD (   1) C  14 - C  17        /371. BD*(   1) C  14 -Cl  18            3.51    1.04    0.055
  21. BD (   1) C  14 - C  17        /375. BD*(   1) C  16 - C  17            0.55    1.25    0.023
  22. BD (   2) C  14 - C  17        /234. RY*(   2) C  13                    0.63    1.21    0.026
  22. BD (   2) C  14 - C  17        /237. RY*(   5) C  13                    0.60    1.91    0.032
  22. BD (   2) C  14 - C  17        /318. RY*(   1)Cl  18                    2.92    0.98    0.050
  22. BD (   2) C  14 - C  17        /365. BD*(   2) C  12 - C  13           23.66    0.47    0.095
  22. BD (   2) C  14 - C  17        /373. BD*(   2) C  15 - C  16            7.13    0.45    0.051
  23. BD (   1) C  14 -Cl  18        /233. RY*(   1) C  13                    0.70    1.54    0.029
  23. BD (   1) C  14 -Cl  18        /252. RY*(   3) C  14                    0.71    1.72    0.031
  23. BD (   1) C  14 -Cl  18        /367. BD*(   1) C  13 - C  14            0.67    1.24    0.026
  23. BD (   1) C  14 -Cl  18        /375. BD*(   1) C  16 - C  17            1.31    1.30    0.037
  24. BD (   1) C  15 - C  16        /216. RY*(   1) C  12                    1.86    2.27    0.058
  24. BD (   1) C  15 - C  16        /219. RY*(   4) C  12                    0.92    2.04    0.039
  24. BD (   1) C  15 - C  16        /302. RY*(   2) C  17                    0.66    1.84    0.031
  24. BD (   1) C  15 - C  16        /344. RY*(   1) H  20                    0.54    1.37    0.024
  24. BD (   1) C  15 - C  16        /363. BD*(   1) C   6 - C  12            4.14    1.37    0.067
  24. BD (   1) C  15 - C  16        /366. BD*(   1) C  12 - C  15            8.83    1.64    0.107
  24. BD (   1) C  15 - C  16        /368. BD*(   1) C  13 - C  17            1.14    0.99    0.031
  24. BD (   1) C  15 - C  16        /369. BD*(   1) C  14 - C  17            4.59    1.53    0.075
  24. BD (   1) C  15 - C  16        /374. BD*(   1) C  15 - H  20            1.59    1.24    0.040
  24. BD (   1) C  15 - C  16        /375. BD*(   1) C  16 - C  17            3.03    1.31    0.056
  24. BD (   1) C  15 - C  16        /376. BD*(   1) C  16 - H  19            4.50    1.39    0.071
  25. BD (   2) C  15 - C  16        /218. RY*(   3) C  12                    1.22    1.20    0.036
  25. BD (   2) C  15 - C  16        /305. RY*(   5) C  17                    0.85    1.60    0.034
  25. BD (   2) C  15 - C  16        /365. BD*(   2) C  12 - C  13           13.72    0.47    0.073
  25. BD (   2) C  15 - C  16        /370. BD*(   2) C  14 - C  17           24.02    0.40    0.088
  26. BD (   1) C  15 - H  20        /217. RY*(   2) C  12                    0.88    1.95    0.037
  26. BD (   1) C  15 - H  20        /219. RY*(   4) C  12                    0.58    1.64    0.028
  26. BD (   1) C  15 - H  20        /284. RY*(   1) C  16                    0.69    1.49    0.029
  26. BD (   1) C  15 - H  20        /285. RY*(   2) C  16                    0.74    1.68    0.032
  26. BD (   1) C  15 - H  20        /363. BD*(   1) C   6 - C  12            0.87    0.97    0.026
  26. BD (   1) C  15 - H  20        /364. BD*(   1) C  12 - C  13            3.91    1.32    0.064
  26. BD (   1) C  15 - H  20        /375. BD*(   1) C  16 - C  17           10.09    0.92    0.086
  26. BD (   1) C  15 - H  20        /376. BD*(   1) C  16 - H  19            0.64    0.99    0.022
  27. BD (   1) C  16 - C  17        /251. RY*(   2) C  14                    1.75    1.47    0.045
  27. BD (   1) C  16 - C  17        /254. RY*(   5) C  14                    0.72    2.29    0.037
  27. BD (   1) C  16 - C  17        /267. RY*(   1) C  15                    0.66    1.97    0.032
  27. BD (   1) C  16 - C  17        /268. RY*(   2) C  15                    1.20    2.00    0.044
  27. BD (   1) C  16 - C  17        /368. BD*(   1) C  13 - C  17            4.59    0.78    0.055
  27. BD (   1) C  16 - C  17        /369. BD*(   1) C  14 - C  17            0.93    1.32    0.031
  27. BD (   1) C  16 - C  17        /371. BD*(   1) C  14 -Cl  18            4.20    0.90    0.056
  27. BD (   1) C  16 - C  17        /372. BD*(   1) C  15 - C  16            1.53    1.55    0.044
  27. BD (   1) C  16 - C  17        /374. BD*(   1) C  15 - H  20           10.41    1.03    0.093
  28. BD (   1) C  16 - H  19        /267. RY*(   1) C  15                    1.35    1.89    0.045
  28. BD (   1) C  16 - H  19        /268. RY*(   2) C  15                    0.89    1.92    0.037
  28. BD (   1) C  16 - H  19        /272. RY*(   6) C  15                    0.55    2.01    0.030
  28. BD (   1) C  16 - H  19        /278. RY*(  12) C  15                    0.57    3.67    0.041
  28. BD (   1) C  16 - H  19        /301. RY*(   1) C  17                    0.64    1.22    0.025
  28. BD (   1) C  16 - H  19        /366. BD*(   1) C  12 - C  15            4.96    1.35    0.073
  28. BD (   1) C  16 - H  19        /369. BD*(   1) C  14 - C  17            3.48    1.24    0.059
  28. BD (   1) C  16 - H  19        /372. BD*(   1) C  15 - C  16            6.04    1.47    0.084
  28. BD (   1) C  16 - H  19        /374. BD*(   1) C  15 - H  20            0.71    0.95    0.023
  29. CR (   1) C   1                / 80. RY*(   3) C   2                    0.67   11.30    0.078
  29. CR (   1) C   1                /113. RY*(   2) C   4                    1.91   11.35    0.131
  29. CR (   1) C   1                /350. BD*(   1) C   1 - C   4            0.53   11.00    0.069
  29. CR (   1) C   1                /353. BD*(   1) C   2 - C   3            0.85   11.02    0.087
  29. CR (   1) C   1                /358. BD*(   1) C   4 - C   5            1.48   10.99    0.114
  29. CR (   1) C   1                /360. BD*(   1) C   4 -Cl   9            0.76   10.66    0.081
  30. CR (   1) C   2                / 62. RY*(   2) C   1                    0.54   11.91    0.072
  30. CR (   1) C   2                / 64. RY*(   4) C   1                    0.63   12.44    0.079
  30. CR (   1) C   2                / 97. RY*(   3) C   3                    0.63   11.54    0.076
  30. CR (   1) C   2                /350. BD*(   1) C   1 - C   4            0.54   10.95    0.070
  30. CR (   1) C   2                /351. BD*(   1) C   1 - O  10            0.70   11.07    0.079
  30. CR (   1) C   2                /356. BD*(   1) C   3 - C   6            0.60   11.02    0.073
  31. CR (   1) C   3                / 80. RY*(   3) C   2                    0.99   11.25    0.094
  31. CR (   1) C   3                /146. RY*(   1) C   6                    0.56   11.44    0.072
  31. CR (   1) C   3                /147. RY*(   2) C   6                    1.93   11.54    0.133
  31. CR (   1) C   3                /163. RY*(   1) H   7                    0.70   11.99    0.082
  31. CR (   1) C   3                /349. BD*(   1) C   1 - C   2            0.51   10.97    0.067
  31. CR (   1) C   3                /355. BD*(   1) C   2 - H  11            0.63   10.93    0.074
  31. CR (   1) C   3                /361. BD*(   1) C   5 - C   6            1.24   10.85    0.104
  31. CR (   1) C   3                /363. BD*(   1) C   6 - C  12            0.84   10.81    0.086
  32. CR (   1) C   4                / 62. RY*(   2) C   1                    0.85   11.99    0.090
  32. CR (   1) C   4                / 63. RY*(   3) C   1                    0.74   12.07    0.084
  32. CR (   1) C   4                /129. RY*(   1) C   5                    1.04   11.17    0.096
  32. CR (   1) C   4                /130. RY*(   2) C   5                    0.69   11.30    0.079
  32. CR (   1) C   4                /351. BD*(   1) C   1 - O  10            0.74   11.15    0.081
  32. CR (   1) C   4                /360. BD*(   1) C   4 -Cl   9            1.81   10.68    0.125
  32. CR (   1) C   4                /362. BD*(   1) C   5 - H   8            0.69   10.87    0.077
  33. CR (   1) C   5                /113. RY*(   2) C   4                    1.96   11.35    0.133
  33. CR (   1) C   5                /147. RY*(   2) C   6                    0.93   11.59    0.093
  33. CR (   1) C   5                /168. RY*(   1) H   8                    0.55   11.58    0.071
  33. CR (   1) C   5                /350. BD*(   1) C   1 - C   4            1.28   11.00    0.108
  33. CR (   1) C   5                /356. BD*(   1) C   3 - C   6            0.80   11.08    0.084
  33. CR (   1) C   5                /358. BD*(   1) C   4 - C   5            0.56   11.00    0.070
  33. CR (   1) C   5                /360. BD*(   1) C   4 -Cl   9            0.55   10.66    0.069
  34. CR (   1) C   6                / 96. RY*(   2) C   3                    0.63   11.35    0.075
  34. CR (   1) C   6                / 97. RY*(   3) C   3                    0.70   11.59    0.080
  34. CR (   1) C   6                /129. RY*(   1) C   5                    0.66   11.15    0.077
  34. CR (   1) C   6                /219. RY*(   4) C  12                    0.64   11.52    0.077
  34. CR (   1) C   6                /353. BD*(   1) C   2 - C   3            0.66   11.02    0.076
  34. CR (   1) C   6                /356. BD*(   1) C   3 - C   6            0.74   11.07    0.081
  34. CR (   1) C   6                /357. BD*(   1) C   3 - H   7            0.50   11.01    0.067
  34. CR (   1) C   6                /362. BD*(   1) C   5 - H   8            0.59   10.84    0.071
  34. CR (   1) C   6                /366. BD*(   1) C  12 - C  15            0.84   11.12    0.087
  36. CR (   2)Cl   9                /112. RY*(   1) C   4                    2.04   11.90    0.139
  40. CR (   1) O  10                / 61. RY*(   1) C   1                    5.64   20.31    0.303
  40. CR (   1) O  10                /349. BD*(   1) C   1 - C   2            0.93   19.86    0.123
  40. CR (   1) O  10                /350. BD*(   1) C   1 - C   4            0.86   19.84    0.119
  41. CR (   1) C  12                /146. RY*(   1) C   6                    0.74   11.45    0.082
  41. CR (   1) C  12                /234. RY*(   2) C  13                    0.91   11.22    0.090
  41. CR (   1) C  12                /235. RY*(   3) C  13                    1.10   11.29    0.099
  41. CR (   1) C  12                /236. RY*(   4) C  13                    0.73   11.04    0.080
  41. CR (   1) C  12                /268. RY*(   2) C  15                    1.01   11.66    0.097
  41. CR (   1) C  12                /364. BD*(   1) C  12 - C  13            2.67   11.17    0.155
  41. CR (   1) C  12                /366. BD*(   1) C  12 - C  15            0.82   11.09    0.086
  41. CR (   1) C  12                /367. BD*(   1) C  13 - C  14            3.81   10.70    0.184
  41. CR (   1) C  12                /372. BD*(   1) C  15 - C  16            1.59   11.21    0.119
  41. CR (   1) C  12                /374. BD*(   1) C  15 - H  20            0.74   10.69    0.080
  42. CR (   1) C  13                /216. RY*(   1) C  12                    3.61   11.79    0.184
  42. CR (   1) C  13                /251. RY*(   2) C  14                    0.61   11.20    0.074
  42. CR (   1) C  13                /252. RY*(   3) C  14                    0.65   11.25    0.076
  42. CR (   1) C  13                /363. BD*(   1) C   6 - C  12            1.50   10.89    0.116
  42. CR (   1) C  13                /364. BD*(   1) C  12 - C  13            1.13   11.24    0.101
  42. CR (   1) C  13                /365. BD*(   2) C  12 - C  13            0.62   10.55    0.077
  42. CR (   1) C  13                /366. BD*(   1) C  12 - C  15            0.73   11.16    0.081
  42. CR (   1) C  13                /367. BD*(   1) C  13 - C  14            1.12   10.77    0.100
  42. CR (   1) C  13                /368. BD*(   1) C  13 - C  17            3.17   10.51    0.168
  42. CR (   1) C  13                /371. BD*(   1) C  14 -Cl  18            1.51   10.63    0.116
  43. CR (   1) C  14                /234. RY*(   2) C  13                    0.60   11.41    0.074
  43. CR (   1) C  14                /236. RY*(   4) C  13                    0.51   11.22    0.067
  43. CR (   1) C  14                /302. RY*(   2) C  17                    0.67   11.48    0.078
  43. CR (   1) C  14                /303. RY*(   3) C  17                    1.53   11.63    0.119
  43. CR (   1) C  14                /364. BD*(   1) C  12 - C  13            1.71   11.36    0.125
  43. CR (   1) C  14                /369. BD*(   1) C  14 - C  17            1.80   11.17    0.128
  43. CR (   1) C  14                /371. BD*(   1) C  14 -Cl  18            1.74   10.75    0.126
  43. CR (   1) C  14                /375. BD*(   1) C  16 - C  17            2.62   10.95    0.152
  44. CR (   1) C  15                /217. RY*(   2) C  12                    2.24   11.83    0.145
  44. CR (   1) C  15                /285. RY*(   2) C  16                    2.52   11.55    0.152
  44. CR (   1) C  15                /363. BD*(   1) C   6 - C  12            1.62   10.84    0.120
  44. CR (   1) C  15                /364. BD*(   1) C  12 - C  13            0.64   11.19    0.076
  44. CR (   1) C  15                /372. BD*(   1) C  15 - C  16            1.46   11.23    0.115
  44. CR (   1) C  15                /375. BD*(   1) C  16 - C  17            0.52   10.79    0.067
  44. CR (   1) C  15                /376. BD*(   1) C  16 - H  19            2.12   10.86    0.136
  45. CR (   1) C  16                /268. RY*(   2) C  15                    3.17   11.71    0.172
  45. CR (   1) C  16                /366. BD*(   1) C  12 - C  15            2.15   11.14    0.139
  45. CR (   1) C  16                /369. BD*(   1) C  14 - C  17            2.11   11.03    0.138
  45. CR (   1) C  16                /372. BD*(   1) C  15 - C  16            1.91   11.26    0.131
  45. CR (   1) C  16                /374. BD*(   1) C  15 - H  20            0.60   10.74    0.073
  46. CR (   1) C  17                /251. RY*(   2) C  14                    1.84   11.23    0.128
  46. CR (   1) C  17                /252. RY*(   3) C  14                    1.17   11.28    0.103
  46. CR (   1) C  17                /284. RY*(   1) C  16                    0.54   11.44    0.070
  46. CR (   1) C  17                /368. BD*(   1) C  13 - C  17            3.18   10.54    0.169
  46. CR (   1) C  17                /371. BD*(   1) C  14 -Cl  18            4.04   10.66    0.190
  48. CR (   2)Cl  18                /252. RY*(   3) C  14                    3.35   11.78    0.177
  48. CR (   2)Cl  18                /369. BD*(   1) C  14 - C  17            1.22   11.58    0.108
  52. LP (   1) C   6                / 96. RY*(   2) C   3                    1.60    1.04    0.048
  52. LP (   1) C   6                / 97. RY*(   3) C   3                    1.13    1.28    0.045
  52. LP (   1) C   6                /133. RY*(   5) C   5                    2.23    0.93    0.053
  52. LP (   1) C   6                /148. RY*(   3) C   6                    1.29    0.86    0.039
  52. LP (   1) C   6                /220. RY*(   5) C  12                    1.17    1.38    0.047
  52. LP (   1) C   6                /354. BD*(   2) C   2 - C   3          104.39    0.18    0.137
  52. LP (   1) C   6                /359. BD*(   2) C   4 - C   5           66.89    0.16    0.105
  52. LP (   1) C   6                /365. BD*(   2) C  12 - C  13           33.25    0.20    0.087
  52. LP (   1) C   6                /366. BD*(   1) C  12 - C  15            0.59    0.81    0.025
  52. LP (   1) C   6                /373. BD*(   2) C  15 - C  16            0.66    0.18    0.012
  53. LP (   1)Cl   9                /112. RY*(   1) C   4                    3.07    1.98    0.070
  53. LP (   1)Cl   9                /115. RY*(   4) C   4                    0.66    1.79    0.031
  53. LP (   1)Cl   9                /350. BD*(   1) C   1 - C   4            0.78    1.55    0.032
  53. LP (   1)Cl   9                /358. BD*(   1) C   4 - C   5            1.50    1.54    0.043
  54. LP (   2)Cl   9                /113. RY*(   2) C   4                    0.83    1.28    0.029
  54. LP (   2)Cl   9                /350. BD*(   1) C   1 - C   4            5.09    0.93    0.062
  54. LP (   2)Cl   9                /358. BD*(   1) C   4 - C   5            3.19    0.92    0.048
  54. LP (   2)Cl   9                /361. BD*(   1) C   5 - C   6            1.41    0.83    0.031
  55. LP (   3)Cl   9                /116. RY*(   5) C   4                    0.66    1.59    0.029
  55. LP (   3)Cl   9                /359. BD*(   2) C   4 - C   5           13.07    0.40    0.070
  56. LP (   1) O  10                / 61. RY*(   1) C   1                   15.26    1.76    0.147
  56. LP (   1) O  10                / 77. RY*(  17) C   1                    0.85    3.70    0.050
  56. LP (   1) O  10                /349. BD*(   1) C   1 - C   2            2.82    1.31    0.055
  56. LP (   1) O  10                /350. BD*(   1) C   1 - C   4            2.26    1.29    0.049
  57. LP (   2) O  10                / 62. RY*(   2) C   1                    1.26    1.80    0.044
  57. LP (   2) O  10                / 63. RY*(   3) C   1                    1.25    1.88    0.044
  57. LP (   2) O  10                / 64. RY*(   4) C   1                    1.52    2.33    0.055
  57. LP (   2) O  10                /349. BD*(   1) C   1 - C   2           19.06    0.85    0.115
  57. LP (   2) O  10                /350. BD*(   1) C   1 - C   4           23.17    0.84    0.125
  57. LP (   2) O  10                /353. BD*(   1) C   2 - C   3            0.59    0.86    0.021
  57. LP (   2) O  10                /358. BD*(   1) C   4 - C   5            0.52    0.83    0.019
  58. LP (   1)Cl  18                /252. RY*(   3) C  14                    5.37    1.85    0.089
  58. LP (   1)Cl  18                /367. BD*(   1) C  13 - C  14            0.75    1.37    0.029
  58. LP (   1)Cl  18                /369. BD*(   1) C  14 - C  17            3.63    1.65    0.070
  59. LP (   2)Cl  18                /251. RY*(   2) C  14                    0.88    1.17    0.029
  59. LP (   2)Cl  18                /367. BD*(   1) C  13 - C  14            9.75    0.75    0.077
  59. LP (   2)Cl  18                /369. BD*(   1) C  14 - C  17            6.35    1.03    0.072
  59. LP (   2)Cl  18                /370. BD*(   2) C  14 - C  17            1.30    0.45    0.023
  60. LP (   3)Cl  18                /253. RY*(   4) C  14                    0.87    1.56    0.034
  60. LP (   3)Cl  18                /367. BD*(   1) C  13 - C  14            1.87    0.75    0.033
  60. LP (   3)Cl  18                /370. BD*(   2) C  14 - C  17           21.12    0.45    0.090
 352. BD*(   2) C   1 - O  10        / 62. RY*(   2) C   1                    1.85    1.45    0.093
 352. BD*(   2) C   1 - O  10        / 63. RY*(   3) C   1                    2.00    1.53    0.099
 352. BD*(   2) C   1 - O  10        / 67. RY*(   7) C   1                    0.72    1.37    0.057
 352. BD*(   2) C   1 - O  10        / 73. RY*(  13) C   1                    0.66    0.83    0.042
 352. BD*(   2) C   1 - O  10        /195. RY*(   2) O  10                    5.05    0.58    0.097
 352. BD*(   2) C   1 - O  10        /207. RY*(  14) O  10                    0.65    3.09    0.081
 354. BD*(   2) C   2 - C   3        / 79. RY*(   2) C   2                    2.15    0.56    0.070
 354. BD*(   2) C   2 - C   3        / 98. RY*(   4) C   3                    1.34    0.91    0.070
 354. BD*(   2) C   2 - C   3        /352. BD*(   2) C   1 - O  10          201.14    0.03    0.102
 359. BD*(   2) C   4 - C   5        /114. RY*(   3) C   4                    1.43    0.92    0.077
 359. BD*(   2) C   4 - C   5        /132. RY*(   4) C   5                    0.94    1.25    0.073
 359. BD*(   2) C   4 - C   5        /133. RY*(   5) C   5                    0.53    0.77    0.043
 359. BD*(   2) C   4 - C   5        /173. RY*(   1)Cl   9                    0.89    0.59    0.048
 359. BD*(   2) C   4 - C   5        /352. BD*(   2) C   1 - O  10          120.27    0.05    0.103
 365. BD*(   2) C  12 - C  13        /218. RY*(   3) C  12                    1.13    0.73    0.075
 365. BD*(   2) C  12 - C  13        /239. RY*(   7) C  13                    0.97    0.52    0.058
 365. BD*(   2) C  12 - C  13        /242. RY*(  10) C  13                    0.51    1.01    0.059
 365. BD*(   2) C  12 - C  13        /367. BD*(   1) C  13 - C  14            2.49    0.22    0.052
 368. BD*(   1) C  13 - C  17        /354. BD*(   2) C   2 - C   3            1.02    0.01    0.006
 368. BD*(   1) C  13 - C  17        /363. BD*(   1) C   6 - C  12            0.97    0.38    0.059
 368. BD*(   1) C  13 - C  17        /366. BD*(   1) C  12 - C  15            1.14    0.65    0.088
 368. BD*(   1) C  13 - C  17        /369. BD*(   1) C  14 - C  17            0.63    0.54    0.058
 368. BD*(   1) C  13 - C  17        /373. BD*(   2) C  15 - C  16            2.00    0.02    0.012
 368. BD*(   1) C  13 - C  17        /375. BD*(   1) C  16 - C  17            1.11    0.32    0.062
 370. BD*(   2) C  14 - C  17        /253. RY*(   4) C  14                    1.19    1.11    0.095
 370. BD*(   2) C  14 - C  17        /302. RY*(   2) C  17                    0.91    0.89    0.075
 370. BD*(   2) C  14 - C  17        /307. RY*(   7) C  17                    0.51    0.76    0.052
 370. BD*(   2) C  14 - C  17        /318. RY*(   1)Cl  18                    0.72    0.58    0.053
 370. BD*(   2) C  14 - C  17        /365. BD*(   2) C  12 - C  13            6.41    0.08    0.041
 370. BD*(   2) C  14 - C  17        /371. BD*(   1) C  14 -Cl  18            1.47    0.16    0.033
 370. BD*(   2) C  14 - C  17        /373. BD*(   2) C  15 - C  16           23.47    0.05    0.066
 371. BD*(   1) C  14 -Cl  18        /250. RY*(   1) C  14                    2.26    0.58    0.128
 371. BD*(   1) C  14 -Cl  18        /319. RY*(   2)Cl  18                    1.38    0.39    0.088
 371. BD*(   1) C  14 -Cl  18        /320. RY*(   3)Cl  18                    3.68    0.32    0.132
 371. BD*(   1) C  14 -Cl  18        /322. RY*(   5)Cl  18                    1.41    1.06    0.149
 371. BD*(   1) C  14 -Cl  18        /327. RY*(  10)Cl  18                    0.62    0.41    0.062
 371. BD*(   1) C  14 -Cl  18        /367. BD*(   1) C  13 - C  14            2.32    0.14    0.052
 371. BD*(   1) C  14 -Cl  18        /369. BD*(   1) C  14 - C  17            1.98    0.42    0.094
 373. BD*(   2) C  15 - C  16        /270. RY*(   4) C  15                    1.25    1.03    0.094
 373. BD*(   2) C  15 - C  16        /271. RY*(   5) C  15                    0.78    0.84    0.067
 373. BD*(   2) C  15 - C  16        /286. RY*(   3) C  16                    2.73    0.50    0.097
 373. BD*(   2) C  15 - C  16        /365. BD*(   2) C  12 - C  13          134.38    0.02    0.101
 373. BD*(   2) C  15 - C  16        /376. BD*(   1) C  16 - H  19            0.55    0.38    0.037


 Natural Bond Orbitals (Summary):

                                                            Principal Delocalizations
           NBO                        Occupancy    Energy   (geminal,vicinal,remote)
 ====================================================================================
 Molecular unit  1  (C12H5OCl2)
     1. BD (   1) C   1 - C   2          1.96991    -0.57932  360(v),350(g),357(v),353(g)
                                                    351(g),194(v),96(v),97(v)
                                                    112(v),113(v),358(v),355(g)
     2. BD (   1) C   1 - C   4          1.97909    -0.62151  358(g),129(v),351(g),362(v)
                                                    355(v),349(g),78(v),194(v)
                                                    80(v),174(v)
     3. BD (   1) C   1 - O  10          1.99291    -0.94606  349(g),350(g),358(v),61(g)
                                                    353(v),112(v)
     4. BD (   2) C   1 - O  10          1.98670    -0.24990  359(v),354(v),352(g)
     5. BD (   1) C   2 - C   3          1.97702    -0.59785  363(v),356(g),351(v),349(g)
                                                    64(v),355(g),357(g),146(v)
                                                    147(v)
     6. BD (   2) C   2 - C   3          1.74694    -0.14580  52(v),352(v),354(g),148(v)
                                                    359(r)
     7. BD (   1) C   2 - H  11          1.98021    -0.43788  350(v),356(v),95(v),61(v)
                                                    353(g),351(v)
     8. BD (   1) C   3 - C   6          1.97649    -0.65403  353(g),355(v),361(g),366(v)
                                                    357(g),362(v),363(g),80(v)
                                                    216(v),78(v),130(v)
     9. BD (   1) C   3 - H   7          1.97669    -0.48332  361(v),349(v),356(g),146(v)
                                                    78(v),353(g)
    10. BD (   1) C   4 - C   5          1.98255    -0.63575  363(v),350(g),351(v),146(v)
                                                    361(g),64(v),362(g)
    11. BD (   2) C   4 - C   5          1.82082    -0.17398  52(v),352(v),173(v)
    12. BD (   1) C   4 -Cl   9          1.98821    -0.64087  361(v),349(v),61(v),129(v)
    13. BD (   1) C   5 - C   6          1.96774    -0.55489  360(v),356(g),357(v),364(v)
                                                    358(g),113(v),216(v),112(v)
                                                    95(v),217(v)
    14. BD (   1) C   5 - H   8          1.98537    -0.47103  350(v),356(v),112(v),146(v)
                                                    358(g)
    15. BD (   1) C   6 - C  12          1.95019    -0.54180  364(g),367(v),366(g),368(v)
                                                    372(v),353(v),233(v),356(g)
                                                    95(v),358(v),130(v),267(v)
    16. BD (   1) C  12 - C  13          1.96744    -0.78326  374(v),366(g),363(g),368(g)
                                                    147(v),371(v),251(v),361(v)
                                                    367(g),267(v),268(v),372(v)
                                                    274(v)
    17. BD (   2) C  12 - C  13          1.77712    -0.23570  373(v),52(v),370(v),365(g)
                                                    269(v),148(v),368(g)
    18. BD (   1) C  12 - C  15          1.95646    -0.73200  364(g),372(g),363(g),367(v)
                                                    368(v),376(v),374(g),147(v)
                                                    284(v),287(v),234(v),233(v)
                                                    285(v),356(v)
    19. BD (   1) C  13 - C  14          1.92453    -0.59316  368(g),369(g),301(v),216(v)
                                                    218(v),375(v),250(g),319(v)
                                                    371(g),364(g),365(g)
    20. BD (   1) C  13 - C  17          1.77296    -0.19944  371(v),367(g),369(g),363(v)
                                                    250(v),374(r),376(v),366(v)
                                                    375(g),258(v),284(v),217(v)
                                                    372(v),251(v),234(g),252(v)
    21. BD (   1) C  14 - C  17          1.97121    -0.75759  368(g),371(g),364(v),367(g)
                                                    285(v),375(g)
    22. BD (   2) C  14 - C  17          1.81965    -0.26425  365(v),373(v),318(v),234(v)
                                                    237(v)
    23. BD (   1) C  14 -Cl  18          1.99155    -0.80946  375(v),252(g),233(v),367(g)
    24. BD (   1) C  15 - C  16          1.97160    -0.81999  366(g),369(v),376(g),363(v)
                                                    375(g),216(v),374(g),368(v)
                                                    219(v),302(v),344(v)
    25. BD (   2) C  15 - C  16          1.83484    -0.26512  370(v),365(v),218(v),305(v)
                                                    52(r)
    26. BD (   1) C  15 - H  20          1.95895    -0.42297  375(v),364(v),217(v),363(v)
                                                    285(v),284(v),376(v),219(v)
    27. BD (   1) C  16 - C  17          1.96603    -0.61311  374(v),368(g),371(v),251(v)
                                                    372(g),268(v),369(g),254(v)
                                                    267(v)
    28. BD (   1) C  16 - H  19          1.97781    -0.53685  372(g),366(v),369(v),267(v)
                                                    268(v),374(v),301(v),278(v)
                                                    272(v),373(g)
    29. CR (   1) C   1                  1.99891   -10.30859  113(v),358(v),353(v),360(v)
                                                    80(v),350(g)
    30. CR (   1) C   2                  1.99922   -10.25413  351(v),64(v),97(v),356(v)
                                                    350(v),62(v)
    31. CR (   1) C   3                  1.99911   -10.26388  147(v),361(v),80(v),363(v)
                                                    163(v),355(v),146(v),349(v)
    32. CR (   1) C   4                  1.99886   -10.33310  360(g),129(v),62(v),351(v)
                                                    63(v),362(v),130(v),358(g)
    33. CR (   1) C   5                  1.99906   -10.31334  113(v),350(v),147(v),356(v)
                                                    358(g),360(v),168(v)
    34. CR (   1) C   6                  1.99912   -10.30501  366(v),356(g),97(v),353(v)
                                                    129(v),219(v),96(v),362(v)
                                                    357(v)
    35. CR (   1)Cl   9                  2.00000  -101.07345   
    36. CR (   2)Cl   9                  1.99972   -10.78289  112(v)
    37. CR (   3)Cl   9                  1.99995    -7.38162   
    38. CR (   4)Cl   9                  1.99997    -7.38056   
    39. CR (   5)Cl   9                  1.99999    -7.37936   
    40. CR (   1) O  10                  1.99979   -19.14918  61(v),349(v),350(v)
    41. CR (   1) C  12                  1.99829   -10.27402  367(v),364(g),372(v),235(v)
                                                    268(v),234(v),366(g),374(v)
                                                    146(v),236(v)
    42. CR (   1) C  13                  1.99853   -10.34609  216(v),368(g),371(v),363(v)
                                                    367(g),364(g),366(v),365(g)
                                                    252(v),251(v)
    43. CR (   1) C  14                  1.99809   -10.45942  375(v),371(g),369(g),364(v)
                                                    303(v),302(v),234(v),236(v)
    44. CR (   1) C  15                  1.99864   -10.29433  285(v),217(v),376(v),363(v)
                                                    372(g),364(v),375(v)
    45. CR (   1) C  16                  1.99867   -10.32204  268(v),366(v),369(v),372(g)
                                                    374(v),373(g)
    46. CR (   1) C  17                  1.99877   -10.37389  371(v),368(g),251(v),252(v)
                                                    284(v)
    47. CR (   1)Cl  18                  2.00000  -101.17059   
    48. CR (   2)Cl  18                  1.99961   -10.87655  252(v),369(v)
    49. CR (   3)Cl  18                  1.99995    -7.47808   
    50. CR (   4)Cl  18                  1.99993    -7.47910   
    51. CR (   5)Cl  18                  1.99999    -7.47681   
    52. LP (   1) C   6                  1.16528     0.00382  354(v),359(v),365(v),133(v)
                                                    96(v),148(g),220(v),97(v)
                                                    366(v),373(r)
    53. LP (   1)Cl   9                  1.99334    -0.85957  112(v),358(v),350(v),115(v)
    54. LP (   2)Cl   9                  1.97424    -0.23783  350(v),358(v),361(r),113(v)
    55. LP (   3)Cl   9                  1.94469    -0.23538  359(v),116(v)
    56. LP (   1) O  10                  1.97925    -0.60313  61(v),349(v),350(v),77(v)
    57. LP (   2) O  10                  1.89201    -0.14475  350(v),349(v),64(v),62(v)
                                                    63(v),353(r),358(r)
    58. LP (   1)Cl  18                  1.98966    -0.94204  252(v),369(v),367(v)
    59. LP (   2)Cl  18                  1.94104    -0.31905  367(v),369(v),370(v),251(v)
    60. LP (   3)Cl  18                  1.90820    -0.31856  370(v),367(v),253(v)
    61. RY*(   1) C   1                  0.01469     1.16083   
    62. RY*(   2) C   1                  0.00870     1.65709   
    63. RY*(   3) C   1                  0.00793     1.73573   
    64. RY*(   4) C   1                  0.00259     2.18383   
    65. RY*(   5) C   1                  0.00093     1.47291   
    66. RY*(   6) C   1                  0.00067     1.26664   
    67. RY*(   7) C   1                  0.00045     1.57455   
    68. RY*(   8) C   1                  0.00020     1.65529   
    69. RY*(   9) C   1                  0.00014     1.90193   
    70. RY*(  10) C   1                  0.00009     2.52062   
    71. RY*(  11) C   1                  0.00006     2.85595   
    72. RY*(  12) C   1                  0.00004     2.82580   
    73. RY*(  13) C   1                  0.00003     1.03893   
    74. RY*(  14) C   1                  0.00001     1.34701   
    75. RY*(  15) C   1                  0.00000    18.99168   
    76. RY*(  16) C   1                  0.00000     2.70547   
    77. RY*(  17) C   1                  0.00001     3.10027   
    78. RY*(   1) C   2                  0.00480     1.14500   
    79. RY*(   2) C   2                  0.00287     0.74120   
    80. RY*(   3) C   2                  0.00236     0.98860   
    81. RY*(   4) C   2                  0.00098     1.28692   
    82. RY*(   5) C   2                  0.00034     1.88282   
    83. RY*(   6) C   2                  0.00025     1.71022   
    84. RY*(   7) C   2                  0.00018     1.98025   
    85. RY*(   8) C   2                  0.00009     1.48970   
    86. RY*(   9) C   2                  0.00006     1.78401   
    87. RY*(  10) C   2                  0.00003     1.89258   
    88. RY*(  11) C   2                  0.00003     3.88815   
    89. RY*(  12) C   2                  0.00003     2.03325   
    90. RY*(  13) C   2                  0.00000    21.53649   
    91. RY*(  14) C   2                  0.00000     1.02268   
    92. RY*(  15) C   2                  0.00000     2.95736   
    93. RY*(  16) C   2                  0.00001     2.28607   
    94. RY*(  17) C   2                  0.00001     1.77386   
    95. RY*(   1) C   3                  0.00447     1.08703   
    96. RY*(   2) C   3                  0.00255     1.04728   
    97. RY*(   3) C   3                  0.00188     1.28674   
    98. RY*(   4) C   3                  0.00057     1.09094   
    99. RY*(   5) C   3                  0.00041     1.64982   
   100. RY*(   6) C   3                  0.00024     1.22849   
   101. RY*(   7) C   3                  0.00012     1.13742   
   102. RY*(   8) C   3                  0.00009     3.90339   
   103. RY*(   9) C   3                  0.00008     1.98554   
   104. RY*(  10) C   3                  0.00004     2.18142   
   105. RY*(  11) C   3                  0.00004     2.29111   
   106. RY*(  12) C   3                  0.00001     2.59314   
   107. RY*(  13) C   3                  0.00001     1.51368   
   108. RY*(  14) C   3                  0.00002     1.37449   
   109. RY*(  15) C   3                  0.00000     2.95175   
   110. RY*(  16) C   3                  0.00000    19.38043   
   111. RY*(  17) C   3                  0.00001     3.73895   
   112. RY*(   1) C   4                  0.00757     1.12003   
   113. RY*(   2) C   4                  0.00485     1.03744   
   114. RY*(   3) C   4                  0.00205     1.08332   
   115. RY*(   4) C   4                  0.00143     0.93146   
   116. RY*(   5) C   4                  0.00102     1.35896   
   117. RY*(   6) C   4                  0.00087     2.05117   
   118. RY*(   7) C   4                  0.00045     1.84395   
   119. RY*(   8) C   4                  0.00037     2.17866   
   120. RY*(   9) C   4                  0.00013     2.79810   
   121. RY*(  10) C   4                  0.00008     2.31604   
   122. RY*(  11) C   4                  0.00005     1.09536   
   123. RY*(  12) C   4                  0.00003     2.37796   
   124. RY*(  13) C   4                  0.00002     0.77924   
   125. RY*(  14) C   4                  0.00001     1.58054   
   126. RY*(  15) C   4                  0.00000     2.84673   
   127. RY*(  16) C   4                  0.00001    22.67093   
   128. RY*(  17) C   4                  0.00001     1.61812   
   129. RY*(   1) C   5                  0.00575     0.84017   
   130. RY*(   2) C   5                  0.00307     0.96665   
   131. RY*(   3) C   5                  0.00121     1.09227   
   132. RY*(   4) C   5                  0.00087     1.41581   
   133. RY*(   5) C   5                  0.00072     0.93605   
   134. RY*(   6) C   5                  0.00024     1.24013   
   135. RY*(   7) C   5                  0.00020     0.97375   
   136. RY*(   8) C   5                  0.00009     3.20148   
   137. RY*(   9) C   5                  0.00010     1.51066   
   138. RY*(  10) C   5                  0.00006     1.59514   
   139. RY*(  11) C   5                  0.00005     2.14026   
   140. RY*(  12) C   5                  0.00003     2.75266   
   141. RY*(  13) C   5                  0.00003     1.00780   
   142. RY*(  14) C   5                  0.00000     2.94780   
   143. RY*(  15) C   5                  0.00000     1.63643   
   144. RY*(  16) C   5                  0.00000    22.66792   
   145. RY*(  17) C   5                  0.00001     2.77960   
   146. RY*(   1) C   6                  0.00615     1.17419   
   147. RY*(   2) C   6                  0.00508     1.27797   
   148. RY*(   3) C   6                  0.00178     0.85932   
   149. RY*(   4) C   6                  0.00073     1.63559   
   150. RY*(   5) C   6                  0.00067     1.15829   
   151. RY*(   6) C   6                  0.00041     1.84180   
   152. RY*(   7) C   6                  0.00024     1.05863   
   153. RY*(   8) C   6                  0.00017     2.60936   
   154. RY*(   9) C   6                  0.00009     2.59352   
   155. RY*(  10) C   6                  0.00007     3.53868   
   156. RY*(  11) C   6                  0.00006     2.79689   
   157. RY*(  12) C   6                  0.00003     2.79819   
   158. RY*(  13) C   6                  0.00002     0.69198   
   159. RY*(  14) C   6                  0.00002     2.26894   
   160. RY*(  15) C   6                  0.00001     1.10315   
   161. RY*(  16) C   6                  0.00000    21.38833   
   162. RY*(  17) C   6                  0.00000     2.99729   
   163. RY*(   1) H   7                  0.00099     1.72633   
   164. RY*(   2) H   7                  0.00025     1.42588   
   165. RY*(   3) H   7                  0.00014     1.87463   
   166. RY*(   4) H   7                  0.00009     2.11646   
   167. RY*(   5) H   7                  0.00003     2.67852   
   168. RY*(   1) H   8                  0.00118     1.26684   
   169. RY*(   2) H   8                  0.00022     1.87097   
   170. RY*(   3) H   8                  0.00014     1.86014   
   171. RY*(   4) H   8                  0.00005     1.97739   
   172. RY*(   5) H   8                  0.00003     2.45638   
   173. RY*(   1)Cl   9                  0.00521     0.74807   
   174. RY*(   2)Cl   9                  0.00330     0.71248   
   175. RY*(   3)Cl   9                  0.00174     0.82191   
   176. RY*(   4)Cl   9                  0.00063     0.68241   
   177. RY*(   5)Cl   9                  0.00023     0.59489   
   178. RY*(   6)Cl   9                  0.00010     0.84416   
   179. RY*(   7)Cl   9                  0.00010     1.36122   
   180. RY*(   8)Cl   9                  0.00004     1.03777   
   181. RY*(   9)Cl   9                  0.00004     1.07301   
   182. RY*(  10)Cl   9                  0.00001     1.04869   
   183. RY*(  11)Cl   9                  0.00000     3.58649   
   184. RY*(  12)Cl   9                  0.00001     0.88416   
   185. RY*(  13)Cl   9                  0.00000    18.33796   
   186. RY*(  14)Cl   9                  0.00000     3.64255   
   187. RY*(  15)Cl   9                  0.00000     3.32315   
   188. RY*(  16)Cl   9                  0.00000    25.02972   
   189. RY*(  17)Cl   9                  0.00000    24.95963   
   190. RY*(  18)Cl   9                  0.00000   207.58736   
   191. RY*(  19)Cl   9                  0.00000    25.02708   
   192. RY*(  20)Cl   9                  0.00001     1.14874   
   193. RY*(  21)Cl   9                  0.00000     0.95989   
   194. RY*(   1) O  10                  0.00405     0.89252   
   195. RY*(   2) O  10                  0.00278     0.78595   
   196. RY*(   3) O  10                  0.00078     1.22622   
   197. RY*(   4) O  10                  0.00030     0.83286   
   198. RY*(   5) O  10                  0.00009     1.84851   
   199. RY*(   6) O  10                  0.00003     2.11108   
   200. RY*(   7) O  10                  0.00002     4.25099   
   201. RY*(   8) O  10                  0.00000    49.82444   
   202. RY*(   9) O  10                  0.00000     5.04404   
   203. RY*(  10) O  10                  0.00000     4.35387   
   204. RY*(  11) O  10                  0.00001     1.10511   
   205. RY*(  12) O  10                  0.00000     5.32713   
   206. RY*(  13) O  10                  0.00001     1.61989   
   207. RY*(  14) O  10                  0.00000     3.30262   
   208. RY*(  15) O  10                  0.00000     3.17279   
   209. RY*(  16) O  10                  0.00001     3.38158   
   210. RY*(  17) O  10                  0.00000     3.06542   
   211. RY*(   1) H  11                  0.00233     1.18320   
   212. RY*(   2) H  11                  0.00023     2.02542   
   213. RY*(   3) H  11                  0.00011     2.10672   
   214. RY*(   4) H  11                  0.00012     1.82604   
   215. RY*(   5) H  11                  0.00003     2.68519   
   216. RY*(   1) C  12                  0.00813     1.44873   
   217. RY*(   2) C  12                  0.00362     1.53095   
   218. RY*(   3) C  12                  0.00286     0.93852   
   219. RY*(   4) C  12                  0.00272     1.21623   
   220. RY*(   5) C  12                  0.00136     1.38757   
   221. RY*(   6) C  12                  0.00029     2.16098   
   222. RY*(   7) C  12                  0.00023     1.68697   
   223. RY*(   8) C  12                  0.00020     1.56878   
   224. RY*(   9) C  12                  0.00011     3.37674   
   225. RY*(  10) C  12                  0.00007     3.35414   
   226. RY*(  11) C  12                  0.00008     1.71547   
   227. RY*(  12) C  12                  0.00003     2.22695   
   228. RY*(  13) C  12                  0.00004     3.25067   
   229. RY*(  14) C  12                  0.00001    18.22932   
   230. RY*(  15) C  12                  0.00001     0.78616   
   231. RY*(  16) C  12                  0.00001     2.87772   
   232. RY*(  17) C  12                  0.00001     1.85433   
   233. RY*(   1) C  13                  0.00708     0.73093   
   234. RY*(   2) C  13                  0.00225     0.94574   
   235. RY*(   3) C  13                  0.00201     1.02030   
   236. RY*(   4) C  13                  0.00161     0.76284   
   237. RY*(   5) C  13                  0.00142     1.64433   
   238. RY*(   6) C  13                  0.00090     0.92474   
   239. RY*(   7) C  13                  0.00057     0.72353   
   240. RY*(   8) C  13                  0.00053     1.16188   
   241. RY*(   9) C  13                  0.00038     1.65518   
   242. RY*(  10) C  13                  0.00029     1.21631   
   243. RY*(  11) C  13                  0.00013     3.37416   
   244. RY*(  12) C  13                  0.00010     2.55742   
   245. RY*(  13) C  13                  0.00006     2.02954   
   246. RY*(  14) C  13                  0.00002     2.91906   
   247. RY*(  15) C  13                  0.00000     2.91684   
   248. RY*(  16) C  13                  0.00000    21.74955   
   249. RY*(  17) C  13                  0.00000     2.69509   
   250. RY*(   1) C  14                  0.02256     0.86844   
   251. RY*(   2) C  14                  0.00807     0.85364   
   252. RY*(   3) C  14                  0.00513     0.90680   
   253. RY*(   4) C  14                  0.00314     1.23877   
   254. RY*(   5) C  14                  0.00113     1.68106   
   255. RY*(   6) C  14                  0.00079     1.64306   
   256. RY*(   7) C  14                  0.00064     1.21008   
   257. RY*(   8) C  14                  0.00020     1.05559   
   258. RY*(   9) C  14                  0.00014     1.88509   
   259. RY*(  10) C  14                  0.00005     0.96309   
   260. RY*(  11) C  14                  0.00001     3.23506   
   261. RY*(  12) C  14                  0.00001     1.05044   
   262. RY*(  13) C  14                  0.00001     0.96955   
   263. RY*(  14) C  14                  0.00002     1.91053   
   264. RY*(  15) C  14                  0.00000     2.84247   
   265. RY*(  16) C  14                  0.00001     2.87361   
   266. RY*(  17) C  14                  0.00000    22.45274   
   267. RY*(   1) C  15                  0.00593     1.35533   
   268. RY*(   2) C  15                  0.00273     1.38336   
   269. RY*(   3) C  15                  0.00130     1.54649   
   270. RY*(   4) C  15                  0.00080     1.21051   
   271. RY*(   5) C  15                  0.00050     1.02139   
   272. RY*(   6) C  15                  0.00030     1.47471   
   273. RY*(   7) C  15                  0.00025     1.61996   
   274. RY*(   8) C  15                  0.00019     4.19116   
   275. RY*(   9) C  15                  0.00013     2.43605   
   276. RY*(  10) C  15                  0.00008     2.50576   
   277. RY*(  11) C  15                  0.00004     1.16941   
   278. RY*(  12) C  15                  0.00004     3.12829   
   279. RY*(  13) C  15                  0.00002     1.76300   
   280. RY*(  14) C  15                  0.00001     1.65509   
   281. RY*(  15) C  15                  0.00000     3.14196   
   282. RY*(  16) C  15                  0.00001     2.22886   
   283. RY*(  17) C  15                  0.00000    18.65207   
   284. RY*(   1) C  16                  0.00514     1.06386   
   285. RY*(   2) C  16                  0.00274     1.25712   
   286. RY*(   3) C  16                  0.00213     0.68226   
   287. RY*(   4) C  16                  0.00105     1.05477   
   288. RY*(   5) C  16                  0.00042     1.69153   
   289. RY*(   6) C  16                  0.00028     3.13654   
   290. RY*(   7) C  16                  0.00013     1.96942   
   291. RY*(   8) C  16                  0.00005     0.98208   
   292. RY*(   9) C  16                  0.00003     3.19268   
   293. RY*(  10) C  16                  0.00002     0.63115   
   294. RY*(  11) C  16                  0.00002     1.75976   
   295. RY*(  12) C  16                  0.00002     1.11411   
   296. RY*(  13) C  16                  0.00002     3.19116   
   297. RY*(  14) C  16                  0.00000     2.94671   
   298. RY*(  15) C  16                  0.00000     1.75130   
   299. RY*(  16) C  16                  0.00000     2.74641   
   300. RY*(  17) C  16                  0.00000    19.75985   
   301. RY*(   1) C  17                  0.00469     0.68662   
   302. RY*(   2) C  17                  0.00207     1.02148   
   303. RY*(   3) C  17                  0.00166     1.17283   
   304. RY*(   4) C  17                  0.00109     0.86598   
   305. RY*(   5) C  17                  0.00095     1.33088   
   306. RY*(   6) C  17                  0.00063     1.34320   
   307. RY*(   7) C  17                  0.00036     0.89171   
   308. RY*(   8) C  17                  0.00018     1.68329   
   309. RY*(   9) C  17                  0.00016     2.53822   
   310. RY*(  10) C  17                  0.00005     1.89485   
   311. RY*(  11) C  17                  0.00005     2.41461   
   312. RY*(  12) C  17                  0.00002     0.98428   
   313. RY*(  13) C  17                  0.00002     1.64752   
   314. RY*(  14) C  17                  0.00000    21.95074   
   315. RY*(  15) C  17                  0.00001     1.94744   
   316. RY*(  16) C  17                  0.00000     2.67456   
   317. RY*(  17) C  17                  0.00000     2.86156   
   318. RY*(   1)Cl  18                  0.00486     0.71083   
   319. RY*(   2)Cl  18                  0.00268     0.67451   
   320. RY*(   3)Cl  18                  0.00168     0.60665   
   321. RY*(   4)Cl  18                  0.00010     1.72380   
   322. RY*(   5)Cl  18                  0.00004     1.34153   
   323. RY*(   6)Cl  18                  0.00003     0.77702   
   324. RY*(   7)Cl  18                  0.00003     1.50295   
   325. RY*(   8)Cl  18                  0.00001     0.70408   
   326. RY*(   9)Cl  18                  0.00000    17.56185   
   327. RY*(  10)Cl  18                  0.00001     0.69816   
   328. RY*(  11)Cl  18                  0.00001     2.33010   
   329. RY*(  12)Cl  18                  0.00000    25.48110   
   330. RY*(  13)Cl  18                  0.00000   207.83141   
   331. RY*(  14)Cl  18                  0.00000    25.37504   
   332. RY*(  15)Cl  18                  0.00000     2.54021   
   333. RY*(  16)Cl  18                  0.00000    25.32494   
   334. RY*(  17)Cl  18                  0.00001     1.14482   
   335. RY*(  18)Cl  18                  0.00001     2.39434   
   336. RY*(  19)Cl  18                  0.00000     1.00277   
   337. RY*(  20)Cl  18                  0.00001     0.98146   
   338. RY*(  21)Cl  18                  0.00000     0.93635   
   339. RY*(   1) H  19                  0.00067     0.86624   
   340. RY*(   2) H  19                  0.00033     2.21018   
   341. RY*(   3) H  19                  0.00012     1.87423   
   342. RY*(   4) H  19                  0.00007     2.10976   
   343. RY*(   5) H  19                  0.00005     2.29801   
   344. RY*(   1) H  20                  0.00321     0.55325   
   345. RY*(   2) H  20                  0.00027     2.60429   
   346. RY*(   3) H  20                  0.00012     2.07078   
   347. RY*(   4) H  20                  0.00008     1.82790   
   348. RY*(   5) H  20                  0.00004     2.31327   
   349. BD*(   1) C   1 - C   2          0.05040     0.70852   
   350. BD*(   1) C   1 - C   4          0.07531     0.69138   
   351. BD*(   1) C   1 - O  10          0.01248     0.81648   
   352. BD*(   2) C   1 - O  10          0.48845     0.20895  354(v),359(v),195(g),63(g)
                                                    62(g),365(r),67(g),73(g)
                                                    207(g)
   353. BD*(   1) C   2 - C   3          0.01503     0.71328   
   354. BD*(   2) C   2 - C   3          0.39166     0.18028  352(v),52(v),79(g),98(g)
                                                    368(r),373(r)
   355. BD*(   1) C   2 - H  11          0.01080     0.66729   
   356. BD*(   1) C   3 - C   6          0.01585     0.76540   
   357. BD*(   1) C   3 - H   7          0.01286     0.70859   
   358. BD*(   1) C   4 - C   5          0.01924     0.68227   
   359. BD*(   2) C   4 - C   5          0.35508     0.16241  352(v),52(v),114(g),132(g)
                                                    173(v),133(g)
   360. BD*(   1) C   4 -Cl   9          0.03708     0.34749   
   361. BD*(   1) C   5 - C   6          0.02280     0.59021   
   362. BD*(   1) C   5 - H   8          0.00962     0.53212   
   363. BD*(   1) C   6 - C  12          0.04935     0.54671   
   364. BD*(   1) C  12 - C  13          0.02441     0.89594   
   365. BD*(   2) C  12 - C  13          0.23496     0.20570  373(v),52(v),370(v),367(g)
                                                    218(g),239(g),242(g)
   366. BD*(   1) C  12 - C  15          0.03219     0.81561   
   367. BD*(   1) C  13 - C  14          0.08701     0.42827   
   368. BD*(   1) C  13 - C  17          0.11902     0.16754  366(v),375(g),363(v),373(v)
   369. BD*(   1) C  14 - C  17          0.04355     0.70750   
   370. BD*(   2) C  14 - C  17          0.23004     0.13006  373(v),365(v),253(g),371(g)
                                                    302(g),318(v),307(g)
   371. BD*(   1) C  14 -Cl  18          0.10640     0.28585  320(g),250(g),322(g),369(g)
                                                    319(g),367(g),327(g)
   372. BD*(   1) C  15 - C  16          0.01779     0.93608   
   373. BD*(   2) C  15 - C  16          0.22968     0.18349  365(v),370(v),286(g),368(v)
                                                    270(g),271(g),376(g)
   374. BD*(   1) C  15 - H  20          0.05512     0.41647   
   375. BD*(   1) C  16 - C  17          0.03236     0.49229   
   376. BD*(   1) C  16 - H  19          0.01733     0.56515   
       -------------------------------
              Total Lewis  116.94284  ( 97.4524%)
        Valence non-Lewis    2.79587  (  2.3299%)
        Rydberg non-Lewis    0.26129  (  0.2177%)
       -------------------------------
            Total unit  1  120.00000  (100.0000%)
           Charge unit  1   -1.00000
 Leave Link  607 at Wed Jul  6 16:41:56 2022, MaxMem=   805306368 cpu:              14.2 elap:              17.6
 (Enter /gpfs/software/gaussian16/sse4/tar/g16/l701.exe)
 ... and contract with generalized density number  0.
 Compute integral first derivatives.
 Leave Link  701 at Wed Jul  6 16:42:42 2022, MaxMem=   805306368 cpu:               1.5 elap:               0.3
 (Enter /gpfs/software/gaussian16/sse4/tar/g16/l702.exe)
 L702 exits ... SP integral derivatives will be done elsewhere.
 Leave Link  702 at Wed Jul  6 16:42:57 2022, MaxMem=   805306368 cpu:               0.2 elap:               0.1
 (Enter /gpfs/software/gaussian16/sse4/tar/g16/l703.exe)
 Integral derivatives from FoFJK, PRISM(SPDF).
 Compute integral first derivatives, UseDBF=F ICtDFT=           0.
 Calling FoFJK, ICntrl=      2127 FMM=F ISym2X=0 I1Cent= 0 IOpClX= 0 NMat=1 NMatS=1 NMatT=0.
 FoFJK:  IHMeth= 1 ICntrl=    2127 DoSepK=F KAlg= 0 I1Cent=           0 FoldK=F
 IRaf=         0 NMat=       1 IRICut=       1 DoRegI=T DoRafI=F ISym2E= 0 IDoP0=0 IntGTp=1.
 FoFCou: FMM=F IPFlag=           0 FMFlag=      100000 FMFlg1=         800
         NFxFlg=           0 DoJE=F BraDBF=F KetDBF=F FulRan=T
         wScrn=  0.000000 ICntrl=      2127 IOpCl=  0 I1Cent=           0 NGrid=           0
         NMat0=    1 NMatS0=      1 NMatT0=    0 NMatD0=    1 NMtDS0=    0 NMtDT0=    0
 Symmetry not used in FoFCou.
 Leave Link  703 at Wed Jul  6 16:43:30 2022, MaxMem=   805306368 cpu:             200.0 elap:              33.4
 (Enter /gpfs/software/gaussian16/sse4/tar/g16/l716.exe)
 Dipole        =-4.45406335D+00 1.69286892D+00 7.12779904D-03
 ***** Axes restored to original set *****
 -------------------------------------------------------------------
 Center     Atomic                   Forces (Hartrees/Bohr)
 Number     Number              X              Y              Z
 -------------------------------------------------------------------
      1        6          -0.020508132    0.007384136   -0.002885692
      2        6          -0.011911725    0.032319981   -0.001160156
      3        6           0.089974705    0.005018174    0.022539894
      4        6          -0.028048706    0.062777155   -0.013344052
      5        6          -0.014242988   -0.087473782    0.019058626
      6        6          -0.005548692    0.085893513   -0.024559375
      7        1          -0.033764216   -0.014512306   -0.000562440
      8        1          -0.000253941   -0.042707877    0.002765162
      9       17           0.012373116   -0.000641236    0.000471031
     10        8           0.001763911    0.001436854    0.002896552
     11        1          -0.018972955   -0.017487558   -0.006006764
     12        6           0.114119150   -0.065834330   -0.000732634
     13        6          -0.205999148   -0.093594787    0.000085676
     14        6           0.126472898    0.080002486    0.006456172
     15        6           0.189001280    0.147979867   -0.036705662
     16        6          -0.196998019   -0.037212627   -0.016617230
     17        6           0.022107370   -0.022837825    0.044240571
     18       17          -0.016266494   -0.011247036   -0.000405712
     19        1           0.023888145    0.010847268    0.000664242
     20        1          -0.027185560   -0.040110071    0.003801790
 -------------------------------------------------------------------
 Cartesian Forces:  Max     0.205999148 RMS     0.062225891
 Leave Link  716 at Wed Jul  6 16:44:36 2022, MaxMem=   805306368 cpu:               0.3 elap:               0.1
 (Enter /gpfs/software/gaussian16/sse4/tar/g16/l103.exe)

 GradGradGradGradGradGradGradGradGradGradGradGradGradGradGradGradGradGrad
 Berny optimization.
 FormGI is forming the generalized inverse of G from B-inverse, IUseBI=4.
 GSVD:  received Info=                   1 from GESDD.
 Internal  Forces:  Max     0.129122752 RMS     0.030524650
 Search for a local minimum.
 Step number   1 out of a maximum of  107
 All quantities printed in internal units (Hartrees-Bohrs-Radians)
 RMS Force = .30525D-01 SwitMx=.10000D-02 MixMth= 1
 Mixed Optimization -- RFO/linear search
 Second derivative matrix not updated -- first step.
 ITU=  0
     Eigenvalues ---    0.00230   0.00779   0.01036   0.01109   0.01298
     Eigenvalues ---    0.01445   0.01459   0.01467   0.01488   0.01689
     Eigenvalues ---    0.01747   0.01958   0.02231   0.03100   0.03359
     Eigenvalues ---    0.03537   0.03859   0.14383   0.15525   0.15762
     Eigenvalues ---    0.15869   0.15906   0.21010   0.22135   0.22414
     Eigenvalues ---    0.23242   0.23257   0.23302   0.24157   0.24419
     Eigenvalues ---    0.24772   0.24938   0.24951   0.25000   0.26146
     Eigenvalues ---    0.26382   0.28596   0.28631   0.28774   0.29597
     Eigenvalues ---    0.35624   0.36132   0.36987   0.37314   0.38456
     Eigenvalues ---    0.38506   0.38622   0.41573   0.45420   0.51714
     Eigenvalues ---    0.58121   0.70638   0.77091   0.84834
 RFO step:  Lambda=-1.62707078D-01 EMin= 2.30000000D-03
 Linear search not attempted -- first point.
 Maximum step size (   0.300) exceeded in Quadratic search.
    -- Step size scaled by   0.541
 Iteration  1 RMS(Cart)=  0.03406916 RMS(Int)=  0.00093924
 Iteration  2 RMS(Cart)=  0.00131568 RMS(Int)=  0.00024248
 Iteration  3 RMS(Cart)=  0.00000108 RMS(Int)=  0.00024248
 Iteration  4 RMS(Cart)=  0.00000000 RMS(Int)=  0.00024248
 ITry= 1 IFail=0 DXMaxC= 1.26D-01 DCOld= 1.00D+10 DXMaxT= 3.00D-01 DXLimC= 3.00D+00 Rises=F
 Variable       Old X    -DE/DX   Delta X   Delta X   Delta X     New X
                                 (Linear)    (Quad)   (Total)
    R1        2.73357  -0.00418   0.00000  -0.00333  -0.00350   2.73007
    R2        2.74058  -0.00221   0.00000  -0.00196  -0.00195   2.73862
    R3        2.35409   0.00090   0.00000   0.00048   0.00048   2.35458
    R4        2.73483  -0.04627   0.00000  -0.04515  -0.04532   2.68951
    R5        2.02566   0.01107   0.00000   0.01124   0.01124   2.03690
    R6        2.63587  -0.01351   0.00000  -0.01189  -0.01188   2.62399
    R7        1.96170   0.03571   0.00000   0.03341   0.03341   1.99511
    R8        2.73456  -0.05732   0.00000  -0.05689  -0.05672   2.67784
    R9        3.32474   0.00991   0.00000   0.01169   0.01169   3.33643
   R10        2.90044  -0.07246   0.00000  -0.08763  -0.08747   2.81296
   R11        2.17178  -0.04277   0.00000  -0.05139  -0.05139   2.12039
   R12        2.96379  -0.04058   0.00000  -0.05178  -0.05178   2.91201
   R13        2.40698   0.12142   0.00000   0.07390   0.07380   2.48078
   R14        2.51151   0.09036   0.00000   0.07027   0.07047   2.58198
   R15        2.95072  -0.10834   0.00000  -0.13747  -0.13769   2.81303
   R16        2.55858  -0.04210   0.00000  -0.03854  -0.03866   2.51992
   R17        3.17407   0.01794   0.00000   0.01774   0.01774   3.19182
   R18        2.38209   0.12912   0.00000   0.07540   0.07565   2.45774
   R19        2.30558  -0.04777   0.00000  -0.06540  -0.06540   2.24019
   R20        2.89909  -0.02876   0.00000  -0.04089  -0.04087   2.85822
   R21        2.04674  -0.00490   0.00000  -0.00512  -0.00512   2.04163
    A1        1.95369  -0.00010   0.00000   0.00092   0.00073   1.95442
    A2        2.16037   0.00251   0.00000   0.00277   0.00287   2.16324
    A3        2.16912  -0.00241   0.00000  -0.00369  -0.00360   2.16552
    A4        2.17113  -0.00727   0.00000  -0.00879  -0.00913   2.16200
    A5        1.82038   0.02646   0.00000   0.04301   0.04319   1.86357
    A6        2.28594  -0.01892   0.00000  -0.03336  -0.03323   2.25272
    A7        2.05669   0.01125   0.00000   0.01601   0.01576   2.07246
    A8        2.04314   0.00268   0.00000   0.00695   0.00700   2.05014
    A9        2.15797  -0.01225   0.00000  -0.01838  -0.01840   2.13956
   A10        2.29009  -0.02380   0.00000  -0.03195  -0.03179   2.25830
   A11        2.04338  -0.00051   0.00000  -0.00020  -0.00027   2.04311
   A12        1.94675   0.02435   0.00000   0.03232   0.03224   1.97899
   A13        1.89564   0.03756   0.00000   0.05077   0.05112   1.94676
   A14        2.17629  -0.01803   0.00000  -0.02397  -0.02417   2.15213
   A15        2.20635  -0.01924   0.00000  -0.02593  -0.02612   2.18023
   A16        2.17538  -0.01651   0.00000  -0.02356  -0.02341   2.15197
   A17        2.07312   0.00376   0.00000   0.00612   0.00604   2.07916
   A18        2.02513   0.01300   0.00000   0.01824   0.01817   2.04330
   A19        2.10960   0.01644   0.00000   0.01211   0.01214   2.12174
   A20        2.33332  -0.01727   0.00000  -0.03227  -0.03225   2.30107
   A21        1.83816   0.00090   0.00000   0.02005   0.02000   1.85816
   A22        2.57089   0.00693   0.00000   0.01642   0.01603   2.58692
   A23        1.37971   0.01784   0.00000   0.00823   0.00761   1.38732
   A24        2.29234  -0.00064   0.00000   0.00915   0.00941   2.30175
   A25        2.55285  -0.01507   0.00000  -0.00937  -0.00911   2.54374
   A26        2.23799  -0.06843   0.00000  -0.07863  -0.07838   2.15960
   A27        2.09062   0.02598   0.00000   0.02572   0.02560   2.11622
   A28        1.93494   0.04288   0.00000   0.05557   0.05550   1.99044
   A29        1.80733   0.01197   0.00000   0.01994   0.02022   1.82755
   A30        2.49388  -0.02758   0.00000  -0.04373  -0.04397   2.44991
   A31        1.88504   0.01982   0.00000   0.03469   0.03474   1.91978
   A32        2.57164   0.03922   0.00000   0.03562   0.03546   2.60710
    D1        0.07402  -0.00027   0.00000  -0.00134  -0.00135   0.07266
    D2       -2.96365  -0.00170   0.00000  -0.00732  -0.00752  -2.97117
    D3       -3.06766  -0.00053   0.00000  -0.00244  -0.00245  -3.07010
    D4        0.17786  -0.00197   0.00000  -0.00842  -0.00861   0.16925
    D5       -0.09104   0.00227   0.00000   0.00437   0.00427  -0.08678
    D6        3.14136   0.00032   0.00000  -0.00020  -0.00027   3.14109
    D7        3.05063   0.00254   0.00000   0.00547   0.00536   3.05599
    D8       -0.00015   0.00059   0.00000   0.00091   0.00083   0.00067
    D9       -0.14593   0.00267   0.00000   0.00869   0.00881  -0.13713
   D10       -3.05634  -0.00315   0.00000  -0.00924  -0.00929  -3.06563
   D11        2.86212   0.00764   0.00000   0.02176   0.02168   2.88380
   D12       -0.04829   0.00182   0.00000   0.00383   0.00359  -0.04470
   D13        0.22522  -0.00742   0.00000  -0.01994  -0.01983   0.20539
   D14       -3.07067  -0.00416   0.00000  -0.01174  -0.01170  -3.08237
   D15        3.11920   0.00124   0.00000   0.00330   0.00319   3.12239
   D16       -0.17669   0.00450   0.00000   0.01150   0.01132  -0.16537
   D17        0.15138  -0.00176   0.00000  -0.00725  -0.00731   0.14407
   D18       -3.09077   0.00047   0.00000   0.00068   0.00066  -3.09011
   D19       -3.07713  -0.00076   0.00000  -0.00400  -0.00410  -3.08122
   D20       -0.03609   0.00147   0.00000   0.00393   0.00388  -0.03222
   D21       -0.21602   0.00509   0.00000   0.01630   0.01625  -0.19977
   D22        3.07604   0.00256   0.00000   0.00915   0.00914   3.08519
   D23        3.02832   0.00263   0.00000   0.00794   0.00787   3.03619
   D24        0.03720   0.00011   0.00000   0.00078   0.00077   0.03797
   D25        0.43723  -0.00078   0.00000  -0.00082  -0.00080   0.43643
   D26       -2.78530   0.00077   0.00000  -0.00162  -0.00177  -2.78707
   D27       -2.84555  -0.00032   0.00000   0.00309   0.00325  -2.84230
   D28        0.21511   0.00123   0.00000   0.00230   0.00228   0.21738
   D29       -2.57071  -0.01280   0.00000  -0.02768  -0.02743  -2.59814
   D30        0.63154  -0.01294   0.00000  -0.02488  -0.02448   0.60706
   D31       -3.03867  -0.00617   0.00000  -0.01693  -0.01686  -3.05553
   D32       -0.12917   0.00285   0.00000   0.00679   0.00676  -0.12241
   D33        0.03091  -0.00410   0.00000  -0.01751  -0.01761   0.01330
   D34        2.94041   0.00492   0.00000   0.00621   0.00602   2.94643
   D35       -0.55409   0.00225   0.00000   0.02294   0.02375  -0.53034
   D36        2.87824   0.00009   0.00000   0.00689   0.00695   2.88519
   D37       -0.13576   0.00019   0.00000   0.00132   0.00109  -0.13467
   D38        2.60786   0.01248   0.00000   0.03315   0.03312   2.64098
   D39       -0.32743   0.02281   0.00000   0.04628   0.04553  -0.28189
   D40       -2.90582  -0.00138   0.00000  -0.00476  -0.00470  -2.91052
   D41        3.02947   0.01479   0.00000   0.02574   0.02521   3.05468
   D42        0.45107  -0.00940   0.00000  -0.02529  -0.02502   0.42605
   D43        0.45661  -0.00107   0.00000  -0.01757  -0.01878   0.43783
   D44       -3.03053  -0.00273   0.00000  -0.01334  -0.01282  -3.04335
         Item               Value     Threshold  Converged?
 Maximum Force            0.129123     0.000450     NO 
 RMS     Force            0.030525     0.000300     NO 
 Maximum Displacement     0.125597     0.001800     NO 
 RMS     Displacement     0.034384     0.001200     NO 
 Predicted change in Energy=-7.230823D-02
 Lowest energy point so far.  Saving SCF results.
 GradGradGradGradGradGradGradGradGradGradGradGradGradGradGradGradGradGrad

 Leave Link  103 at Wed Jul  6 16:44:36 2022, MaxMem=   805306368 cpu:               0.3 elap:               0.1
 (Enter /gpfs/software/gaussian16/sse4/tar/g16/l202.exe)
                          Input orientation:                          
 ---------------------------------------------------------------------
 Center     Atomic      Atomic             Coordinates (Angstroms)
 Number     Number       Type             X           Y           Z
 ---------------------------------------------------------------------
      1          6           0        2.940236   -1.277474   -0.005278
      2          6           0        1.676726   -1.977941   -0.009922
      3          6           0        0.411387   -1.331046   -0.087513
      4          6           0        2.763035    0.160801    0.008714
      5          6           0        1.570090    0.920778   -0.077045
      6          6           0        0.362756    0.053723    0.002705
      7          1           0       -0.450355   -1.936377   -0.012544
      8          1           0        1.554667    2.042407   -0.104169
      9         17           0        4.225286    1.150227    0.016585
     10          8           0        4.049907   -1.844113   -0.011250
     11          1           0        1.898070   -3.019909    0.154827
     12          6           0       -1.007889    0.757933   -0.000876
     13          6           0       -2.098233    0.141528    0.392269
     14          6           0       -3.571930   -0.026797    0.266615
     15          6           0       -1.370790    2.044594   -0.283100
     16          6           0       -2.581396    2.500026   -0.146986
     17          6           0       -3.447245    1.264246   -0.042977
     18         17           0       -4.618306   -1.238773    0.804253
     19          1           0       -3.185601    3.352361   -0.422099
     20          1           0       -0.557103    2.885279   -0.474059
 ---------------------------------------------------------------------
                    Distance matrix (angstroms):
                    1          2          3          4          5
     1  C    0.000000
     2  C    1.444692   0.000000
     3  C    2.530753   1.423227   0.000000
     4  C    1.449218   2.398882   2.786596   0.000000
     5  C    2.591285   2.901456   2.532472   1.417052   0.000000
     6  C    2.900957   2.419573   1.388557   2.402674   1.488557
     7  H    3.454028   2.127489   1.055767   3.837250   3.499956
     8  H    3.598776   4.023304   3.561959   2.239047   1.122063
     9  Cl   2.746919   4.035009   4.551195   1.765560   2.666735
    10  O    1.245988   2.376952   3.675307   2.382461   3.714625
    11  H    2.036621   1.077884   2.263010   3.299460   3.961105
    12  C    4.441912   3.833046   2.526991   3.817921   2.584240
    13  C    5.249551   4.347899   2.949044   4.876414   3.779429
    14  C    6.636748   5.606409   4.206339   6.342987   5.239883
    15  C    5.449611   5.053986   3.822219   4.552180   3.155027
    16  C    6.691637   6.180823   4.861831   5.836022   4.442269
    17  C    6.874712   6.063658   4.650437   6.307760   5.029193
    18  Cl   7.601868   6.390358   5.108970   7.554858   6.613365
    19  H    7.689927   7.226633   5.914775   6.764460   5.352406
    20  H    5.457072   5.371808   4.343361   4.321939   2.922641
                    6          7          8          9         10
     6  C    0.000000
     7  H    2.149855   0.000000
     8  H    2.320978   4.456370   0.000000
     9  Cl   4.015178   5.602641   2.818292   0.000000
    10  O    4.146933   4.501207   4.619512   2.999601   0.000000
    11  H    3.439120   2.591747   5.080556   4.777560   2.457739
    12  C    1.540971   2.751415   2.868316   5.247887   5.687886
    13  C    2.493178   2.682735   4.147707   6.414476   6.473424
    14  C    3.944348   3.669967   5.540856   7.889517   7.840423
    15  C    2.655266   4.094940   2.930925   5.675013   6.676818
    16  C    3.830775   4.923523   4.161522   6.941155   7.928691
    17  C    3.997944   4.384776   5.062451   7.673609   8.116045
    18  Cl   5.208071   4.304140   7.049608   9.194393   8.727508
    19  H    4.863363   5.968253   4.928204   7.743583   8.917662
    20  H    3.015154   4.844869   2.303655   5.111005   6.618600
                   11         12         13         14         15
    11  H    0.000000
    12  C    4.768745   0.000000
    13  C    5.101128   1.312772   0.000000
    14  C    6.236355   2.694747   1.488591   0.000000
    15  C    6.043709   1.366325   2.146382   3.072110   0.000000
    16  C    7.115223   2.352055   2.467135   2.745370   1.300581
    17  C    6.853138   2.491703   1.808250   1.333486   2.231203
    18  Cl   6.786557   4.203592   2.902711   1.689037   4.744386
    19  H    8.172048   3.413344   3.486403   3.470199   2.241230
    20  H    6.426089   2.225469   3.264012   4.256520   1.185455
                   16         17         18         19         20
    16  C    0.000000
    17  C    1.512503   0.000000
    18  Cl   4.362623   2.890378   0.000000
    19  H    1.080382   2.138321   4.963375   0.000000
    20  H    2.086422   3.341632   5.927500   2.670181   0.000000
 Stoichiometry    C12H5Cl2O(1-)
 Framework group  C1[X(C12H5Cl2O)]
 Deg. of freedom    54
 Full point group                 C1      NOp   1
 RotChk:  IX=0 Diff= 5.58D-03
 Largest Abelian subgroup         C1      NOp   1
 Largest concise Abelian subgroup C1      NOp   1
                         Standard orientation:                         
 ---------------------------------------------------------------------
 Center     Atomic      Atomic             Coordinates (Angstroms)
 Number     Number       Type             X           Y           Z
 ---------------------------------------------------------------------
      1          6           0        2.971109   -1.285059   -0.096310
      2          6           0        1.720436   -1.990741   -0.254309
      3          6           0        0.452032   -1.349694   -0.330371
      4          6           0        2.772038    0.140506    0.072115
      5          6           0        1.574685    0.895418    0.005101
      6          6           0        0.377796    0.015001   -0.085041
      7          1           0       -0.403476   -1.966732   -0.375261
      8          1           0        1.544147    2.012532    0.105830
      9         17           0        4.216633    1.134482    0.277928
     10          8           0        4.087643   -1.838044   -0.102933
     11          1           0        1.947576   -3.042889   -0.197506
     12          6           0       -1.000770    0.703580   -0.087232
     13          6           0       -2.102316    0.036983    0.168921
     14          6           0       -3.563884   -0.127912   -0.060277
     15          6           0       -1.366221    2.011150   -0.240693
     16          6           0       -2.589222    2.437840   -0.123589
     17          6           0       -3.441100    1.191194   -0.212157
     18         17           0       -4.620853   -1.402381    0.273474
     19          1           0       -3.189509    3.311179   -0.333732
     20          1           0       -0.555625    2.874936   -0.286646
 ---------------------------------------------------------------------
 Rotational constants (GHZ):           1.1073964           0.2111870           0.1786297
 Leave Link  202 at Wed Jul  6 16:44:36 2022, MaxMem=   805306368 cpu:               0.1 elap:               0.0
 (Enter /gpfs/software/gaussian16/sse4/tar/g16/l301.exe)
 Standard basis: 6-311+G(d,p) (5D, 7F)
 Ernie: Thresh=  0.10000D-02 Tol=  0.10000D-05 Strict=F.
 There are   391 symmetry adapted cartesian basis functions of A   symmetry.
 There are   376 symmetry adapted basis functions of A   symmetry.
   376 basis functions,   614 primitive gaussians,   391 cartesian basis functions
    60 alpha electrons       60 beta electrons
       nuclear repulsion energy      1004.7978706951 Hartrees.
 IExCor= 4336 DFT=T Ex+Corr=M062X ExCW=0 ScaHFX=  0.540000
 ScaDFX=  1.000000  1.000000  1.000000  1.000000 ScalE2=  1.000000  1.000000
 IRadAn=      5 IRanWt=     -1 IRanGd=            0 ICorTp=0 IEmpDi=  4
 NAtoms=   20 NActive=   20 NUniq=   20 SFac= 1.00D+00 NAtFMM=   60 NAOKFM=F Big=F
 Integral buffers will be    131072 words long.
 Raffenetti 2 integral format.
 Two-electron integral symmetry is turned on.
 Leave Link  301 at Wed Jul  6 16:44:36 2022, MaxMem=   805306368 cpu:               0.5 elap:               0.1
 (Enter /gpfs/software/gaussian16/sse4/tar/g16/l302.exe)
 NPDir=0 NMtPBC=     1 NCelOv=     1 NCel=       1 NClECP=     1 NCelD=      1
         NCelK=      1 NCelE2=     1 NClLst=     1 CellRange=     0.0.
 One-electron integrals computed using PRISM.
 One-electron integral symmetry used in STVInt
 NBasis=   376 RedAO= T EigKep=  1.19D-06  NBF=   376
 NBsUse=   374 1.00D-06 EigRej=  7.92D-07 NBFU=   374
 Precomputing XC quadrature grid using
 IXCGrd= 4 IRadAn=           5 IRanWt=          -1 IRanGd=           0 AccXCQ= 0.00D+00.
 Generated NRdTot=       0 NPtTot=           0 NUsed=           0 NTot=          32
 NSgBfM=   385   385   385   385   385 MxSgAt=    20 MxSgA2=    20.
 Leave Link  302 at Wed Jul  6 16:44:36 2022, MaxMem=   805306368 cpu:               3.2 elap:               0.6
 (Enter /gpfs/software/gaussian16/sse4/tar/g16/l303.exe)
 DipDrv:  MaxL=1.
 Leave Link  303 at Wed Jul  6 16:44:36 2022, MaxMem=   805306368 cpu:               0.4 elap:               0.1
 (Enter /gpfs/software/gaussian16/sse4/tar/g16/l401.exe)
 Initial guess from the checkpoint file:  "checkpoint.chk"
 B after Tr=    -0.000000    0.000000    0.000000
         Rot=    1.000000   -0.000079    0.000100    0.000762 Ang=  -0.09 deg.
 Guess basis will be translated and rotated to current coordinates.
 JPrj=2 DoOrth=T DoCkMO=T.
 Generating alternative initial guess.
 ExpMin= 4.38D-02 ExpMax= 1.06D+05 ExpMxC= 3.62D+03 IAcc=2 IRadAn=         4 AccDes= 0.00D+00
 Harris functional with IExCor= 1009 and IRadAn=       4 diagonalized for initial guess.
 HarFok:  IExCor= 1009 AccDes= 0.00D+00 IRadAn=         4 IDoV= 1 UseB2=F ITyADJ=14
 ICtDFT=  3500011 ScaDFX=  1.000000  1.000000  1.000000  1.000000
 FoFCou: FMM=F IPFlag=           0 FMFlag=      100000 FMFlg1=           0
         NFxFlg=           0 DoJE=T BraDBF=F KetDBF=T FulRan=T
         wScrn=  0.000000 ICntrl=       500 IOpCl=  0 I1Cent=   200000004 NGrid=           0
         NMat0=    1 NMatS0=      1 NMatT0=    0 NMatD0=    1 NMtDS0=    0 NMtDT0=    0
 Petite list used in FoFCou.
 Harris En= -1455.06283360444    
 Leave Link  401 at Wed Jul  6 16:44:38 2022, MaxMem=   805306368 cpu:              11.8 elap:               2.0
 (Enter /gpfs/software/gaussian16/sse4/tar/g16/l502.exe)
 Integral symmetry usage will be decided dynamically.
 Closed shell SCF:
 Using DIIS extrapolation, IDIIS=  1040.
 NGot=   805306368 LenX=   804994662 LenY=   804841340
 Requested convergence on RMS density matrix=1.00D-08 within 128 cycles.
 Requested convergence on MAX density matrix=1.00D-06.
 Requested convergence on             energy=1.00D-06.
 No special actions if energy rises.
 Fock matrices will be formed incrementally for  20 cycles.

 Cycle   1  Pass 1  IDiag  1:
 FoFJK:  IHMeth= 1 ICntrl=       0 DoSepK=F KAlg= 0 I1Cent=           0 FoldK=F
 IRaf= 830000000 NMat=       1 IRICut=       1 DoRegI=T DoRafI=F ISym2E= 0 IDoP0=0 IntGTp=1.
 FoFCou: FMM=F IPFlag=           0 FMFlag=      100000 FMFlg1=           0
         NFxFlg=           0 DoJE=F BraDBF=F KetDBF=F FulRan=T
         wScrn=  0.000000 ICntrl=         0 IOpCl=  0 I1Cent=           0 NGrid=           0
         NMat0=    1 NMatS0=      1 NMatT0=    0 NMatD0=    1 NMtDS0=    0 NMtDT0=    0
 Symmetry not used in FoFCou.
 E= -1455.63362342209    
 DIIS: error= 3.10D-03 at cycle   1 NSaved=   1.
 NSaved= 1 IEnMin= 1 EnMin= -1455.63362342209     IErMin= 1 ErrMin= 3.10D-03
 ErrMax= 3.10D-03  0.00D+00 EMaxC= 1.00D-01 BMatC= 1.20D-02 BMatP= 1.20D-02
 IDIUse=3 WtCom= 9.69D-01 WtEn= 3.10D-02
 Coeff-Com:  0.100D+01
 Coeff-En:   0.100D+01
 Coeff:      0.100D+01
 Gap=     0.372 Goal=   None    Shift=    0.000
 GapD=    0.372 DampG=1.000 DampE=1.000 DampFc=1.0000 IDamp=-1.
 RMSDP=2.28D-02 MaxDP=1.89D+00              OVMax= 3.71D-02

 Cycle   2  Pass 1  IDiag  1:
 RMSU=  2.19D-02    CP:  9.47D-01
 E= -1455.64954331636     Delta-E=       -0.015919894273 Rises=F Damp=F
 DIIS: error= 1.32D-03 at cycle   2 NSaved=   2.
 NSaved= 2 IEnMin= 2 EnMin= -1455.64954331636     IErMin= 2 ErrMin= 1.32D-03
 ErrMax= 1.32D-03  0.00D+00 EMaxC= 1.00D-01 BMatC= 1.61D-03 BMatP= 1.20D-02
 IDIUse=3 WtCom= 9.87D-01 WtEn= 1.32D-02
 Coeff-Com:  0.135D+00 0.865D+00
 Coeff-En:   0.000D+00 0.100D+01
 Coeff:      0.133D+00 0.867D+00
 Gap=     0.161 Goal=   None    Shift=    0.000
 RMSDP=2.87D-03 MaxDP=3.11D-01 DE=-1.59D-02 OVMax= 1.61D-02

 Cycle   3  Pass 1  IDiag  1:
 RMSU=  2.00D-03    CP:  9.47D-01  1.09D+00
 E= -1455.64969781431     Delta-E=       -0.000154497955 Rises=F Damp=F
 DIIS: error= 1.83D-03 at cycle   3 NSaved=   3.
 NSaved= 3 IEnMin= 3 EnMin= -1455.64969781431     IErMin= 2 ErrMin= 1.32D-03
 ErrMax= 1.83D-03  0.00D+00 EMaxC= 1.00D-01 BMatC= 1.68D-03 BMatP= 1.61D-03
 IDIUse=3 WtCom= 9.82D-01 WtEn= 1.83D-02
 Coeff-Com: -0.372D-01 0.515D+00 0.522D+00
 Coeff-En:   0.000D+00 0.478D+00 0.522D+00
 Coeff:     -0.365D-01 0.515D+00 0.522D+00
 Gap=     0.159 Goal=   None    Shift=    0.000
 RMSDP=1.90D-03 MaxDP=1.75D-01 DE=-1.54D-04 OVMax= 1.19D-02

 Cycle   4  Pass 1  IDiag  1:
 RMSU=  1.34D-03    CP:  9.54D-01  1.13D+00  6.76D-01
 E= -1455.65140600351     Delta-E=       -0.001708189199 Rises=F Damp=F
 DIIS: error= 3.57D-04 at cycle   4 NSaved=   4.
 NSaved= 4 IEnMin= 4 EnMin= -1455.65140600351     IErMin= 4 ErrMin= 3.57D-04
 ErrMax= 3.57D-04  0.00D+00 EMaxC= 1.00D-01 BMatC= 6.90D-05 BMatP= 1.61D-03
 IDIUse=3 WtCom= 9.96D-01 WtEn= 3.57D-03
 Coeff-Com: -0.224D-01 0.195D+00 0.254D+00 0.573D+00
 Coeff-En:   0.000D+00 0.000D+00 0.000D+00 0.100D+01
 Coeff:     -0.223D-01 0.194D+00 0.253D+00 0.575D+00
 Gap=     0.160 Goal=   None    Shift=    0.000
 RMSDP=4.94D-04 MaxDP=3.37D-02 DE=-1.71D-03 OVMax= 4.23D-03

 Cycle   5  Pass 1  IDiag  1:
 RMSU=  4.83D-04    CP:  9.55D-01  1.13D+00  7.02D-01  1.05D+00
 E= -1455.65146948816     Delta-E=       -0.000063484649 Rises=F Damp=F
 DIIS: error= 2.83D-04 at cycle   5 NSaved=   5.
 NSaved= 5 IEnMin= 5 EnMin= -1455.65146948816     IErMin= 5 ErrMin= 2.83D-04
 ErrMax= 2.83D-04  0.00D+00 EMaxC= 1.00D-01 BMatC= 1.72D-05 BMatP= 6.90D-05
 IDIUse=3 WtCom= 9.97D-01 WtEn= 2.83D-03
 Coeff-Com: -0.475D-02-0.984D-03 0.372D-01 0.346D+00 0.622D+00
 Coeff-En:   0.000D+00 0.000D+00 0.000D+00 0.139D+00 0.861D+00
 Coeff:     -0.473D-02-0.981D-03 0.371D-01 0.345D+00 0.623D+00
 Gap=     0.160 Goal=   None    Shift=    0.000
 RMSDP=2.38D-04 MaxDP=2.28D-02 DE=-6.35D-05 OVMax= 2.04D-03

 Cycle   6  Pass 1  IDiag  1:
 RMSU=  1.49D-04    CP:  9.54D-01  1.13D+00  7.58D-01  1.10D+00  7.74D-01
 E= -1455.65148930923     Delta-E=       -0.000019821067 Rises=F Damp=F
 DIIS: error= 8.44D-05 at cycle   6 NSaved=   6.
 NSaved= 6 IEnMin= 6 EnMin= -1455.65148930923     IErMin= 6 ErrMin= 8.44D-05
 ErrMax= 8.44D-05  0.00D+00 EMaxC= 1.00D-01 BMatC= 3.34D-06 BMatP= 1.72D-05
 IDIUse=1 WtCom= 1.00D+00 WtEn= 0.00D+00
 Coeff-Com:  0.640D-03-0.336D-01-0.189D-01 0.122D+00 0.379D+00 0.552D+00
 Coeff:      0.640D-03-0.336D-01-0.189D-01 0.122D+00 0.379D+00 0.552D+00
 Gap=     0.159 Goal=   None    Shift=    0.000
 RMSDP=1.37D-04 MaxDP=1.02D-02 DE=-1.98D-05 OVMax= 7.73D-04

 Cycle   7  Pass 1  IDiag  1:
 RMSU=  7.78D-05    CP:  9.55D-01  1.13D+00  7.58D-01  1.14D+00  8.88D-01
                    CP:  7.72D-01
 E= -1455.65149341980     Delta-E=       -0.000004110568 Rises=F Damp=F
 DIIS: error= 3.15D-05 at cycle   7 NSaved=   7.
 NSaved= 7 IEnMin= 7 EnMin= -1455.65149341980     IErMin= 7 ErrMin= 3.15D-05
 ErrMax= 3.15D-05  0.00D+00 EMaxC= 1.00D-01 BMatC= 2.30D-07 BMatP= 3.34D-06
 IDIUse=1 WtCom= 1.00D+00 WtEn= 0.00D+00
 Coeff-Com:  0.118D-02-0.154D-01-0.164D-01-0.802D-02 0.528D-01 0.212D+00
 Coeff-Com:  0.774D+00
 Coeff:      0.118D-02-0.154D-01-0.164D-01-0.802D-02 0.528D-01 0.212D+00
 Coeff:      0.774D+00
 Gap=     0.159 Goal=   None    Shift=    0.000
 RMSDP=5.46D-05 MaxDP=3.15D-03 DE=-4.11D-06 OVMax= 4.71D-04

 Cycle   8  Pass 1  IDiag  1:
 RMSU=  3.28D-05    CP:  9.55D-01  1.13D+00  7.61D-01  1.16D+00  8.90D-01
                    CP:  8.73D-01  1.17D+00
 E= -1455.65149397410     Delta-E=       -0.000000554306 Rises=F Damp=F
 DIIS: error= 1.26D-05 at cycle   8 NSaved=   8.
 NSaved= 8 IEnMin= 8 EnMin= -1455.65149397410     IErMin= 8 ErrMin= 1.26D-05
 ErrMax= 1.26D-05  0.00D+00 EMaxC= 1.00D-01 BMatC= 4.95D-08 BMatP= 2.30D-07
 IDIUse=1 WtCom= 1.00D+00 WtEn= 0.00D+00
 Coeff-Com:  0.399D-03-0.856D-03-0.393D-02-0.225D-01-0.394D-01-0.147D-01
 Coeff-Com:  0.318D+00 0.763D+00
 Coeff:      0.399D-03-0.856D-03-0.393D-02-0.225D-01-0.394D-01-0.147D-01
 Coeff:      0.318D+00 0.763D+00
 Gap=     0.159 Goal=   None    Shift=    0.000
 RMSDP=2.66D-05 MaxDP=2.45D-03 DE=-5.54D-07 OVMax= 2.14D-04

 Cycle   9  Pass 1  IDiag  1:
 RMSU=  1.47D-05    CP:  9.55D-01  1.13D+00  7.61D-01  1.16D+00  9.09D-01
                    CP:  9.37D-01  1.31D+00  7.92D-01
 E= -1455.65149408873     Delta-E=       -0.000000114625 Rises=F Damp=F
 DIIS: error= 7.86D-06 at cycle   9 NSaved=   9.
 NSaved= 9 IEnMin= 9 EnMin= -1455.65149408873     IErMin= 9 ErrMin= 7.86D-06
 ErrMax= 7.86D-06  0.00D+00 EMaxC= 1.00D-01 BMatC= 1.30D-08 BMatP= 4.95D-08
 IDIUse=1 WtCom= 1.00D+00 WtEn= 0.00D+00
 Coeff-Com: -0.813D-04 0.327D-02 0.195D-02-0.900D-02-0.307D-01-0.570D-01
 Coeff-Com: -0.188D-01 0.400D+00 0.710D+00
 Coeff:     -0.813D-04 0.327D-02 0.195D-02-0.900D-02-0.307D-01-0.570D-01
 Coeff:     -0.188D-01 0.400D+00 0.710D+00
 Gap=     0.159 Goal=   None    Shift=    0.000
 RMSDP=7.41D-06 MaxDP=5.82D-04 DE=-1.15D-07 OVMax= 1.27D-04

 Cycle  10  Pass 1  IDiag  1:
 RMSU=  3.84D-06    CP:  9.55D-01  1.13D+00  7.61D-01  1.16D+00  9.05D-01
                    CP:  9.51D-01  1.36D+00  8.57D-01  1.08D+00
 E= -1455.65149411522     Delta-E=       -0.000000026495 Rises=F Damp=F
 DIIS: error= 1.78D-06 at cycle  10 NSaved=  10.
 NSaved=10 IEnMin=10 EnMin= -1455.65149411522     IErMin=10 ErrMin= 1.78D-06
 ErrMax= 1.78D-06  0.00D+00 EMaxC= 1.00D-01 BMatC= 9.91D-10 BMatP= 1.30D-08
 IDIUse=1 WtCom= 1.00D+00 WtEn= 0.00D+00
 Coeff-Com: -0.700D-04 0.127D-02 0.112D-02-0.105D-02-0.695D-02-0.181D-01
 Coeff-Com: -0.426D-01 0.572D-01 0.255D+00 0.754D+00
 Coeff:     -0.700D-04 0.127D-02 0.112D-02-0.105D-02-0.695D-02-0.181D-01
 Coeff:     -0.426D-01 0.572D-01 0.255D+00 0.754D+00
 Gap=     0.159 Goal=   None    Shift=    0.000
 RMSDP=3.32D-06 MaxDP=2.05D-04 DE=-2.65D-08 OVMax= 3.46D-05

 Cycle  11  Pass 1  IDiag  1:
 RMSU=  1.68D-06    CP:  9.55D-01  1.13D+00  7.61D-01  1.16D+00  9.04D-01
                    CP:  9.53D-01  1.36D+00  8.63D-01  1.23D+00  1.09D+00
 E= -1455.65149411747     Delta-E=       -0.000000002245 Rises=F Damp=F
 DIIS: error= 8.31D-07 at cycle  11 NSaved=  11.
 NSaved=11 IEnMin=11 EnMin= -1455.65149411747     IErMin=11 ErrMin= 8.31D-07
 ErrMax= 8.31D-07  0.00D+00 EMaxC= 1.00D-01 BMatC= 2.41D-10 BMatP= 9.91D-10
 IDIUse=1 WtCom= 1.00D+00 WtEn= 0.00D+00
 Coeff-Com: -0.168D-04-0.281D-05 0.167D-03 0.119D-02 0.240D-02 0.188D-02
 Coeff-Com: -0.166D-01-0.451D-01-0.360D-02 0.366D+00 0.693D+00
 Coeff:     -0.168D-04-0.281D-05 0.167D-03 0.119D-02 0.240D-02 0.188D-02
 Coeff:     -0.166D-01-0.451D-01-0.360D-02 0.366D+00 0.693D+00
 Gap=     0.159 Goal=   None    Shift=    0.000
 RMSDP=1.30D-06 MaxDP=1.13D-04 DE=-2.24D-09 OVMax= 1.50D-05

 Cycle  12  Pass 1  IDiag  1:
 RMSU=  6.53D-07    CP:  9.55D-01  1.13D+00  7.61D-01  1.16D+00  9.03D-01
                    CP:  9.55D-01  1.36D+00  8.55D-01  1.28D+00  1.23D+00
                    CP:  9.44D-01
 E= -1455.65149411786     Delta-E=       -0.000000000391 Rises=F Damp=F
 DIIS: error= 2.69D-07 at cycle  12 NSaved=  12.
 NSaved=12 IEnMin=12 EnMin= -1455.65149411786     IErMin=12 ErrMin= 2.69D-07
 ErrMax= 2.69D-07  0.00D+00 EMaxC= 1.00D-01 BMatC= 3.97D-11 BMatP= 2.41D-10
 IDIUse=1 WtCom= 1.00D+00 WtEn= 0.00D+00
 Coeff-Com:  0.396D-05-0.214D-03-0.123D-03 0.750D-03 0.230D-02 0.381D-02
 Coeff-Com: -0.125D-02-0.321D-01-0.435D-01 0.644D-01 0.335D+00 0.671D+00
 Coeff:      0.396D-05-0.214D-03-0.123D-03 0.750D-03 0.230D-02 0.381D-02
 Coeff:     -0.125D-02-0.321D-01-0.435D-01 0.644D-01 0.335D+00 0.671D+00
 Gap=     0.159 Goal=   None    Shift=    0.000
 RMSDP=6.44D-07 MaxDP=5.66D-05 DE=-3.91D-10 OVMax= 6.11D-06

 Cycle  13  Pass 1  IDiag  1:
 RMSU=  2.66D-07    CP:  9.55D-01  1.13D+00  7.61D-01  1.16D+00  9.03D-01
                    CP:  9.55D-01  1.36D+00  8.49D-01  1.30D+00  1.27D+00
                    CP:  1.13D+00  1.00D+00
 E= -1455.65149411796     Delta-E=       -0.000000000100 Rises=F Damp=F
 DIIS: error= 1.21D-07 at cycle  13 NSaved=  13.
 NSaved=13 IEnMin=13 EnMin= -1455.65149411796     IErMin=13 ErrMin= 1.21D-07
 ErrMax= 1.21D-07  0.00D+00 EMaxC= 1.00D-01 BMatC= 5.98D-12 BMatP= 3.97D-11
 IDIUse=1 WtCom= 1.00D+00 WtEn= 0.00D+00
 Coeff-Com:  0.449D-05-0.981D-04-0.904D-04 0.172D-03 0.661D-03 0.138D-02
 Coeff-Com:  0.224D-02-0.711D-02-0.200D-01-0.297D-01 0.422D-01 0.301D+00
 Coeff-Com:  0.709D+00
 Coeff:      0.449D-05-0.981D-04-0.904D-04 0.172D-03 0.661D-03 0.138D-02
 Coeff:      0.224D-02-0.711D-02-0.200D-01-0.297D-01 0.422D-01 0.301D+00
 Coeff:      0.709D+00
 Gap=     0.159 Goal=   None    Shift=    0.000
 RMSDP=2.19D-07 MaxDP=2.41D-05 DE=-1.00D-10 OVMax= 2.85D-06

 Cycle  14  Pass 1  IDiag  1:
 RMSU=  9.35D-08    CP:  9.55D-01  1.13D+00  7.61D-01  1.16D+00  9.03D-01
                    CP:  9.55D-01  1.36D+00  8.47D-01  1.30D+00  1.29D+00
                    CP:  1.17D+00  1.14D+00  1.12D+00
 E= -1455.65149411801     Delta-E=       -0.000000000051 Rises=F Damp=F
 DIIS: error= 6.07D-08 at cycle  14 NSaved=  14.
 NSaved=14 IEnMin=14 EnMin= -1455.65149411801     IErMin=14 ErrMin= 6.07D-08
 ErrMax= 6.07D-08  0.00D+00 EMaxC= 1.00D-01 BMatC= 9.74D-13 BMatP= 5.98D-12
 IDIUse=1 WtCom= 1.00D+00 WtEn= 0.00D+00
 Coeff-Com:  0.882D-06 0.540D-05-0.129D-04-0.752D-04-0.201D-03-0.234D-03
 Coeff-Com:  0.109D-02 0.360D-02 0.337D-03-0.243D-01-0.507D-01-0.210D-01
 Coeff-Com:  0.284D+00 0.807D+00
 Coeff:      0.882D-06 0.540D-05-0.129D-04-0.752D-04-0.201D-03-0.234D-03
 Coeff:      0.109D-02 0.360D-02 0.337D-03-0.243D-01-0.507D-01-0.210D-01
 Coeff:      0.284D+00 0.807D+00
 Gap=     0.159 Goal=   None    Shift=    0.000
 RMSDP=9.95D-08 MaxDP=1.09D-05 DE=-5.09D-11 OVMax= 1.54D-06

 Cycle  15  Pass 1  IDiag  1:
 RMSU=  3.74D-08    CP:  9.55D-01  1.13D+00  7.61D-01  1.16D+00  9.03D-01
                    CP:  9.55D-01  1.36D+00  8.48D-01  1.30D+00  1.29D+00
                    CP:  1.19D+00  1.20D+00  1.26D+00  1.23D+00
 E= -1455.65149411795     Delta-E=        0.000000000057 Rises=F Damp=F
 DIIS: error= 2.04D-08 at cycle  15 NSaved=  15.
 NSaved=15 IEnMin=14 EnMin= -1455.65149411801     IErMin=15 ErrMin= 2.04D-08
 ErrMax= 2.04D-08  0.00D+00 EMaxC= 1.00D-01 BMatC= 1.63D-13 BMatP= 9.74D-13
 IDIUse=1 WtCom= 1.00D+00 WtEn= 0.00D+00
 Coeff-Com: -0.192D-06 0.158D-04 0.689D-05-0.538D-04-0.174D-03-0.280D-03
 Coeff-Com:  0.158D-03 0.263D-02 0.317D-02-0.530D-02-0.265D-01-0.583D-01
 Coeff-Com:  0.109D-01 0.331D+00 0.743D+00
 Coeff:     -0.192D-06 0.158D-04 0.689D-05-0.538D-04-0.174D-03-0.280D-03
 Coeff:      0.158D-03 0.263D-02 0.317D-02-0.530D-02-0.265D-01-0.583D-01
 Coeff:      0.109D-01 0.331D+00 0.743D+00
 Gap=     0.159 Goal=   None    Shift=    0.000
 RMSDP=4.64D-08 MaxDP=4.28D-06 DE= 5.73D-11 OVMax= 5.05D-07

 Cycle  16  Pass 1  IDiag  1:
 RMSU=  1.56D-08    CP:  9.55D-01  1.13D+00  7.61D-01  1.16D+00  9.03D-01
                    CP:  9.55D-01  1.36D+00  8.48D-01  1.30D+00  1.29D+00
                    CP:  1.19D+00  1.22D+00  1.29D+00  1.42D+00  1.24D+00
 E= -1455.65149411800     Delta-E=       -0.000000000043 Rises=F Damp=F
 DIIS: error= 7.19D-09 at cycle  16 NSaved=  16.
 NSaved=16 IEnMin=14 EnMin= -1455.65149411801     IErMin=16 ErrMin= 7.19D-09
 ErrMax= 7.19D-09  0.00D+00 EMaxC= 1.00D-01 BMatC= 2.93D-14 BMatP= 1.63D-13
 IDIUse=1 WtCom= 1.00D+00 WtEn= 0.00D+00
 Coeff-Com: -0.198D-06 0.546D-05 0.461D-05-0.105D-04-0.389D-04-0.772D-04
 Coeff-Com: -0.121D-03 0.431D-03 0.112D-02 0.169D-02-0.224D-02-0.216D-01
 Coeff-Com: -0.397D-01 0.923D-02 0.340D+00 0.711D+00
 Coeff:     -0.198D-06 0.546D-05 0.461D-05-0.105D-04-0.389D-04-0.772D-04
 Coeff:     -0.121D-03 0.431D-03 0.112D-02 0.169D-02-0.224D-02-0.216D-01
 Coeff:     -0.397D-01 0.923D-02 0.340D+00 0.711D+00
 Gap=     0.159 Goal=   None    Shift=    0.000
 RMSDP=1.36D-08 MaxDP=1.50D-06 DE=-4.27D-11 OVMax= 1.77D-07

 Cycle  17  Pass 1  IDiag  1:
 RMSU=  5.08D-09    CP:  9.55D-01  1.13D+00  7.61D-01  1.16D+00  9.03D-01
                    CP:  9.55D-01  1.36D+00  8.48D-01  1.30D+00  1.29D+00
                    CP:  1.19D+00  1.22D+00  1.30D+00  1.48D+00  1.36D+00
                    CP:  1.15D+00
 E= -1455.65149411798     Delta-E=        0.000000000014 Rises=F Damp=F
 DIIS: error= 2.21D-09 at cycle  17 NSaved=  17.
 NSaved=17 IEnMin=14 EnMin= -1455.65149411801     IErMin=17 ErrMin= 2.21D-09
 ErrMax= 2.21D-09  0.00D+00 EMaxC= 1.00D-01 BMatC= 3.23D-15 BMatP= 2.93D-14
 IDIUse=1 WtCom= 1.00D+00 WtEn= 0.00D+00
 Coeff-Com: -0.559D-07 0.271D-07 0.842D-06 0.342D-05 0.905D-05 0.433D-05
 Coeff-Com: -0.617D-04-0.165D-03 0.658D-05 0.142D-02 0.270D-02-0.157D-03
 Coeff-Com: -0.166D-01-0.427D-01 0.145D-01 0.264D+00 0.777D+00
 Coeff:     -0.559D-07 0.271D-07 0.842D-06 0.342D-05 0.905D-05 0.433D-05
 Coeff:     -0.617D-04-0.165D-03 0.658D-05 0.142D-02 0.270D-02-0.157D-03
 Coeff:     -0.166D-01-0.427D-01 0.145D-01 0.264D+00 0.777D+00
 Gap=     0.159 Goal=   None    Shift=    0.000
 RMSDP=5.53D-09 MaxDP=3.60D-07 DE= 1.36D-11 OVMax= 5.39D-08

 SCF Done:  E(RM062X) =  -1455.65149412     A.U. after   17 cycles
            NFock= 17  Conv=0.55D-08     -V/T= 2.0030
 KE= 1.451325553817D+03 PE=-5.458693449552D+03 EE= 1.546918530922D+03
 Leave Link  502 at Wed Jul  6 16:51:16 2022, MaxMem=   805306368 cpu:            2225.0 elap:             397.3
 (Enter /gpfs/software/gaussian16/sse4/tar/g16/l701.exe)
 ... and contract with generalized density number  0.
 Compute integral first derivatives.
 Leave Link  701 at Wed Jul  6 16:51:16 2022, MaxMem=   805306368 cpu:               1.3 elap:               0.2
 (Enter /gpfs/software/gaussian16/sse4/tar/g16/l702.exe)
 L702 exits ... SP integral derivatives will be done elsewhere.
 Leave Link  702 at Wed Jul  6 16:51:47 2022, MaxMem=   805306368 cpu:               0.1 elap:               0.0
 (Enter /gpfs/software/gaussian16/sse4/tar/g16/l703.exe)
 Integral derivatives from FoFJK, PRISM(SPDF).
 Compute integral first derivatives, UseDBF=F ICtDFT=           0.
 Calling FoFJK, ICntrl=      2127 FMM=F ISym2X=0 I1Cent= 0 IOpClX= 0 NMat=1 NMatS=1 NMatT=0.
 FoFJK:  IHMeth= 1 ICntrl=    2127 DoSepK=F KAlg= 0 I1Cent=           0 FoldK=F
 IRaf=         0 NMat=       1 IRICut=       1 DoRegI=T DoRafI=F ISym2E= 0 IDoP0=0 IntGTp=1.
 FoFCou: FMM=F IPFlag=           0 FMFlag=      100000 FMFlg1=         800
         NFxFlg=           0 DoJE=F BraDBF=F KetDBF=F FulRan=T
         wScrn=  0.000000 ICntrl=      2127 IOpCl=  0 I1Cent=           0 NGrid=           0
         NMat0=    1 NMatS0=      1 NMatT0=    0 NMatD0=    1 NMtDS0=    0 NMtDT0=    0
 Symmetry not used in FoFCou.
 Leave Link  703 at Wed Jul  6 16:52:21 2022, MaxMem=   805306368 cpu:             203.7 elap:              34.0
 (Enter /gpfs/software/gaussian16/sse4/tar/g16/l716.exe)
 Dipole        =-4.38638015D+00 1.72305935D+00-1.63601037D-02
 ***** Axes restored to original set *****
 -------------------------------------------------------------------
 Center     Atomic                   Forces (Hartrees/Bohr)
 Number     Number              X              Y              Z
 -------------------------------------------------------------------
      1        6          -0.013347071    0.006045750   -0.001738615
      2        6          -0.005372357    0.020947204    0.000397239
      3        6           0.062661862   -0.007479709    0.021487831
      4        6          -0.015051400    0.045394612   -0.011351060
      5        6          -0.012766920   -0.067122745    0.015916581
      6        6          -0.010743553    0.075040925   -0.022399054
      7        1          -0.021387690   -0.007183863   -0.001761287
      8        1           0.000149501   -0.027545371    0.002093731
      9       17           0.007463439   -0.001548886    0.000280801
     10        8           0.001240513    0.000305247    0.002579014
     11        1          -0.015771413   -0.010766050   -0.006588445
     12        6           0.067534849   -0.044346996    0.005864159
     13        6          -0.148195782   -0.051061801   -0.017499114
     14        6           0.104541706    0.047796348    0.011777282
     15        6           0.133168500    0.107612033   -0.018027221
     16        6          -0.140819176   -0.056928580   -0.017604177
     17        6           0.028445759    0.005404983    0.034176599
     18       17          -0.017265406   -0.010851804   -0.000560176
     19        1           0.020131671    0.011582052    0.000357874
     20        1          -0.024617030   -0.035293348    0.002598037
 -------------------------------------------------------------------
 Cartesian Forces:  Max     0.148195782 RMS     0.045294561
 Leave Link  716 at Wed Jul  6 16:52:21 2022, MaxMem=   805306368 cpu:               0.2 elap:               0.0
 (Enter /gpfs/software/gaussian16/sse4/tar/g16/l103.exe)

 GradGradGradGradGradGradGradGradGradGradGradGradGradGradGradGradGradGrad
 Berny optimization.
 Using GEDIIS/GDIIS optimizer.
 FormGI is forming the generalized inverse of G from B-inverse, IUseBI=4.
 GSVD:  received Info=                   1 from GESDD.
 Internal  Forces:  Max     0.088613899 RMS     0.021089446
 Search for a local minimum.
 Step number   2 out of a maximum of  107
 All quantities printed in internal units (Hartrees-Bohrs-Radians)
 RMS Force = .21089D-01 SwitMx=.10000D-02 MixMth= 1
 Mixed Optimization -- RFO/linear search
 Update second derivatives using D2CorX and points    1    2
 DE= -7.57D-02 DEPred=-7.23D-02 R= 1.05D+00
 TightC=F SS=  1.41D+00  RLast= 3.16D-01 DXNew= 5.0454D-01 9.4679D-01
 Trust test= 1.05D+00 RLast= 3.16D-01 DXMaxT set to 5.05D-01
 ITU=  1  0
 Use linear search instead of GDIIS.
 Linear search step of   0.600 exceeds DXMaxT=   0.505 but not scaled.
 Quartic linear search produced a step of  2.00000.
 Iteration  1 RMS(Cart)=  0.06472393 RMS(Int)=  0.00842874
 Iteration  2 RMS(Cart)=  0.01348642 RMS(Int)=  0.00143406
 Iteration  3 RMS(Cart)=  0.00007467 RMS(Int)=  0.00143167
 Iteration  4 RMS(Cart)=  0.00000018 RMS(Int)=  0.00143167
 ITry= 1 IFail=0 DXMaxC= 2.49D-01 DCOld= 1.00D+10 DXMaxT= 5.05D-01 DXLimC= 3.00D+00 Rises=F
 Variable       Old X    -DE/DX   Delta X   Delta X   Delta X     New X
                                 (Linear)    (Quad)   (Total)
    R1        2.73007  -0.00193  -0.00701   0.00000  -0.00806   2.72201
    R2        2.73862  -0.00085  -0.00390   0.00000  -0.00384   2.73478
    R3        2.35458   0.00095   0.00097   0.00000   0.00097   2.35554
    R4        2.68951  -0.03175  -0.09065   0.00000  -0.09167   2.59784
    R5        2.03690   0.00616   0.02249   0.00000   0.02249   2.05939
    R6        2.62399  -0.00212  -0.02376   0.00000  -0.02370   2.60029
    R7        1.99511   0.02145   0.06682   0.00000   0.06682   2.06194
    R8        2.67784  -0.03588  -0.11345   0.00000  -0.11243   2.56541
    R9        3.33643   0.00532   0.02338   0.00000   0.02338   3.35980
   R10        2.81296  -0.05164  -0.17495   0.00000  -0.17396   2.63900
   R11        2.12039  -0.02759  -0.10277   0.00000  -0.10277   2.01762
   R12        2.91201  -0.03232  -0.10356   0.00000  -0.10356   2.80845
   R13        2.48078   0.07023   0.14760   0.00000   0.14696   2.62774
   R14        2.58198   0.04815   0.14094   0.00000   0.14205   2.72403
   R15        2.81303  -0.08861  -0.27538   0.00000  -0.27666   2.53637
   R16        2.51992  -0.02371  -0.07731   0.00000  -0.07805   2.44188
   R17        3.19182   0.01831   0.03549   0.00000   0.03549   3.22730
   R18        2.45774   0.07855   0.15130   0.00000   0.15273   2.61047
   R19        2.24019  -0.04234  -0.13080   0.00000  -0.13080   2.10939
   R20        2.85822  -0.03759  -0.08174   0.00000  -0.08176   2.77646
   R21        2.04163  -0.00221  -0.01023   0.00000  -0.01023   2.03140
    A1        1.95442  -0.00060   0.00146   0.00000   0.00032   1.95475
    A2        2.16324   0.00131   0.00573   0.00000   0.00630   2.16954
    A3        2.16552  -0.00071  -0.00720   0.00000  -0.00662   2.15890
    A4        2.16200  -0.00469  -0.01826   0.00000  -0.02036   2.14164
    A5        1.86357   0.02030   0.08638   0.00000   0.08744   1.95101
    A6        2.25272  -0.01536  -0.06646   0.00000  -0.06560   2.18711
    A7        2.07246   0.00898   0.03152   0.00000   0.03004   2.10250
    A8        2.05014   0.00237   0.01399   0.00000   0.01423   2.06437
    A9        2.13956  -0.00998  -0.03681   0.00000  -0.03691   2.10265
   A10        2.25830  -0.01736  -0.06357   0.00000  -0.06259   2.19571
   A11        2.04311  -0.00045  -0.00055   0.00000  -0.00100   2.04211
   A12        1.97899   0.01786   0.06448   0.00000   0.06395   2.04294
   A13        1.94676   0.02985   0.10224   0.00000   0.10428   2.05104
   A14        2.15213  -0.01442  -0.04833   0.00000  -0.04948   2.10264
   A15        2.18023  -0.01518  -0.05224   0.00000  -0.05335   2.12687
   A16        2.15197  -0.01516  -0.04682   0.00000  -0.04586   2.10611
   A17        2.07916   0.00396   0.01207   0.00000   0.01152   2.09068
   A18        2.04330   0.01147   0.03633   0.00000   0.03584   2.07914
   A19        2.12174   0.01401   0.02428   0.00000   0.02439   2.14613
   A20        2.30107  -0.01434  -0.06451   0.00000  -0.06448   2.23659
   A21        1.85816   0.00039   0.04000   0.00000   0.03980   1.89796
   A22        2.58692   0.01457   0.03205   0.00000   0.02944   2.61635
   A23        1.38732   0.00417   0.01521   0.00000   0.01140   1.39872
   A24        2.30175   0.00842   0.01882   0.00000   0.02027   2.32202
   A25        2.54374  -0.01008  -0.01822   0.00000  -0.01679   2.52694
   A26        2.15960  -0.04802  -0.15676   0.00000  -0.15497   2.00463
   A27        2.11622   0.01749   0.05120   0.00000   0.05015   2.16637
   A28        1.99044   0.03120   0.11100   0.00000   0.11029   2.10073
   A29        1.82755   0.01029   0.04045   0.00000   0.04163   1.86918
   A30        2.44991  -0.02424  -0.08794   0.00000  -0.08939   2.36052
   A31        1.91978   0.01781   0.06948   0.00000   0.06947   1.98925
   A32        2.60710   0.02678   0.07093   0.00000   0.06982   2.67693
    D1        0.07266  -0.00036  -0.00271   0.00000  -0.00287   0.06980
    D2       -2.97117  -0.00212  -0.01503   0.00000  -0.01616  -2.98733
    D3       -3.07010  -0.00043  -0.00489   0.00000  -0.00501  -3.07512
    D4        0.16925  -0.00218  -0.01722   0.00000  -0.01831   0.15094
    D5       -0.08678   0.00200   0.00853   0.00000   0.00788  -0.07890
    D6        3.14109   0.00031  -0.00054   0.00000  -0.00096   3.14013
    D7        3.05599   0.00206   0.01072   0.00000   0.01000   3.06599
    D8        0.00067   0.00037   0.00165   0.00000   0.00116   0.00183
    D9       -0.13713   0.00259   0.01761   0.00000   0.01831  -0.11882
   D10       -3.06563  -0.00300  -0.01858   0.00000  -0.01880  -3.08444
   D11        2.88380   0.00701   0.04336   0.00000   0.04282   2.92662
   D12       -0.04470   0.00143   0.00717   0.00000   0.00571  -0.03899
   D13        0.20539  -0.00682  -0.03967   0.00000  -0.03899   0.16639
   D14       -3.08237  -0.00353  -0.02340   0.00000  -0.02313  -3.10550
   D15        3.12239   0.00082   0.00638   0.00000   0.00575   3.12813
   D16       -0.16537   0.00410   0.02264   0.00000   0.02160  -0.14376
   D17        0.14407  -0.00187  -0.01462   0.00000  -0.01500   0.12907
   D18       -3.09011   0.00035   0.00132   0.00000   0.00121  -3.08890
   D19       -3.08122  -0.00089  -0.00819   0.00000  -0.00877  -3.08999
   D20       -0.03222   0.00133   0.00775   0.00000   0.00744  -0.02477
   D21       -0.19977   0.00514   0.03249   0.00000   0.03222  -0.16756
   D22        3.08519   0.00245   0.01829   0.00000   0.01830   3.10349
   D23        3.03619   0.00278   0.01574   0.00000   0.01535   3.05154
   D24        0.03797   0.00008   0.00153   0.00000   0.00143   0.03940
   D25        0.43643  -0.00095  -0.00160   0.00000  -0.00149   0.43494
   D26       -2.78707   0.00029  -0.00354   0.00000  -0.00441  -2.79148
   D27       -2.84230  -0.00005   0.00649   0.00000   0.00736  -2.83494
   D28        0.21738   0.00118   0.00455   0.00000   0.00444   0.22183
   D29       -2.59814  -0.00885  -0.05486   0.00000  -0.05353  -2.65166
   D30        0.60706  -0.00898  -0.04896   0.00000  -0.04671   0.56035
   D31       -3.05553  -0.00475  -0.03373   0.00000  -0.03323  -3.08876
   D32       -0.12241   0.00307   0.01352   0.00000   0.01317  -0.10924
   D33        0.01330  -0.00304  -0.03521   0.00000  -0.03561  -0.02230
   D34        2.94643   0.00478   0.01203   0.00000   0.01079   2.95722
   D35       -0.53034   0.00397   0.04749   0.00000   0.05207  -0.47827
   D36        2.88519   0.00046   0.01390   0.00000   0.01408   2.89927
   D37       -0.13467  -0.00258   0.00218   0.00000   0.00086  -0.13381
   D38        2.64098   0.01077   0.06623   0.00000   0.06603   2.70701
   D39       -0.28189   0.01843   0.09107   0.00000   0.08655  -0.19534
   D40       -2.91052  -0.00201  -0.00940   0.00000  -0.00887  -2.91939
   D41        3.05468   0.01178   0.05043   0.00000   0.04701   3.10169
   D42        0.42605  -0.00866  -0.05004   0.00000  -0.04841   0.37764
   D43        0.43783  -0.00356  -0.03756   0.00000  -0.04435   0.39349
   D44       -3.04335  -0.00337  -0.02564   0.00000  -0.02253  -3.06589
         Item               Value     Threshold  Converged?
 Maximum Force            0.088614     0.000450     NO 
 RMS     Force            0.021089     0.000300     NO 
 Maximum Displacement     0.249021     0.001800     NO 
 RMS     Displacement     0.071053     0.001200     NO 
 Predicted change in Energy=-7.629016D-02
 Lowest energy point so far.  Saving SCF results.
 GradGradGradGradGradGradGradGradGradGradGradGradGradGradGradGradGradGrad

 Leave Link  103 at Wed Jul  6 16:52:22 2022, MaxMem=   805306368 cpu:               0.1 elap:               0.1
 (Enter /gpfs/software/gaussian16/sse4/tar/g16/l202.exe)
                          Input orientation:                          
 ---------------------------------------------------------------------
 Center     Atomic      Atomic             Coordinates (Angstroms)
 Number     Number       Type             X           Y           Z
 ---------------------------------------------------------------------
      1          6           0        2.901192   -1.236213   -0.013787
      2          6           0        1.647672   -1.945754   -0.022106
      3          6           0        0.432254   -1.305846   -0.077981
      4          6           0        2.712008    0.198079    0.023134
      5          6           0        1.519421    0.843720   -0.038879
      6          6           0        0.361014    0.065409    0.011461
      7          1           0       -0.473780   -1.911597   -0.025701
      8          1           0        1.481401    1.910630   -0.052744
      9         17           0        4.176946    1.205414    0.039586
     10          8           0        4.019768   -1.785947   -0.032240
     11          1           0        1.789395   -3.018684    0.105814
     12          6           0       -0.963920    0.738463   -0.004342
     13          6           0       -2.137933    0.107342    0.391868
     14          6           0       -3.471107   -0.023666    0.308442
     15          6           0       -1.259895    2.114588   -0.315117
     16          6           0       -2.588831    2.467203   -0.181481
     17          6           0       -3.350857    1.222679   -0.010784
     18         17           0       -4.558951   -1.230548    0.834430
     19          1           0       -3.188369    3.309689   -0.475298
     20          1           0       -0.484116    2.896507   -0.496123
 ---------------------------------------------------------------------
                    Distance matrix (angstroms):
                    1          2          3          4          5
     1  C    0.000000
     2  C    1.440427   0.000000
     3  C    2.470754   1.374716   0.000000
     4  C    1.447185   2.393924   2.733001   0.000000
     5  C    2.497207   2.792471   2.409169   1.357557   0.000000
     6  C    2.854358   2.387759   1.376015   2.354763   1.396498
     7  H    3.441906   2.121730   1.091130   3.821303   3.400705
     8  H    3.452527   3.860088   3.383351   2.110209   1.067677
     9  Cl   2.755347   4.041150   4.510318   1.777931   2.683173
    10  O    1.246500   2.377495   3.619786   2.376902   3.628627
    11  H    2.104187   1.089784   2.193041   3.347479   3.874531
    12  C    4.340336   3.745096   2.476676   3.715537   2.485810
    13  C    5.230915   4.326358   2.970474   4.864783   3.755533
    14  C    6.494636   5.477735   4.126686   6.193665   5.077239
    15  C    5.351010   5.002617   3.823476   4.423057   3.068551
    16  C    6.624482   6.119440   4.834622   5.769722   4.419702
    17  C    6.718205   5.918141   4.550811   6.148926   4.885080
    18  Cl   7.508211   6.306135   5.074474   7.454262   6.481656
    19  H    7.613210   7.156281   5.879620   6.689170   5.332424
    20  H    5.363984   5.311939   4.321383   4.215015   2.904680
                    6          7          8          9         10
     6  C    0.000000
     7  H    2.146349   0.000000
     8  H    2.159683   4.293353   0.000000
     9  Cl   3.982680   5.599042   2.787798   0.000000
    10  O    4.100721   4.495309   4.484241   2.996349   0.000000
    11  H    3.400119   2.522875   4.941472   4.852607   2.552110
    12  C    1.486170   2.695091   2.712178   5.162216   5.586642
    13  C    2.528083   2.649507   4.068058   6.419311   6.456136
    14  C    3.844644   3.558076   5.329098   7.750848   7.702916
    15  C    2.633085   4.112409   2.761365   5.523735   6.570315
    16  C    3.808862   4.865347   4.110126   6.885980   7.860353
    17  C    3.888156   4.254584   4.881163   7.527991   7.961056
    18  Cl   5.153915   4.229927   6.865852   9.103932   8.640255
    19  H    4.833260   5.901946   4.893124   7.677301   8.838498
    20  H    2.997833   4.831073   2.243166   4.987211   6.513489
                   11         12         13         14         15
    11  H    0.000000
    12  C    4.659295   0.000000
    13  C    5.027700   1.390540   0.000000
    14  C    6.056738   2.639065   1.342191   0.000000
    15  C    5.985469   1.441493   2.302133   3.138537   0.000000
    16  C    7.024697   2.379130   2.470017   2.687539   1.381401
    17  C    6.665205   2.435565   1.696258   1.292185   2.293522
    18  Cl   6.635497   4.183873   2.801275   1.707815   4.836855
    19  H    8.072430   3.432372   3.480003   3.435905   2.274409
    20  H    6.365585   2.264777   3.362005   4.254040   1.116241
                   16         17         18         19         20
    16  C    0.000000
    17  C    1.469238   0.000000
    18  Cl   4.311242   2.862202   0.000000
    19  H    1.074968   2.144245   4.920125   0.000000
    20  H    2.170974   3.354916   5.950398   2.735716   0.000000
 Stoichiometry    C12H5Cl2O(1-)
 Framework group  C1[X(C12H5Cl2O)]
 Deg. of freedom    54
 Full point group                 C1      NOp   1
 RotChk:  IX=0 Diff= 1.32D-02
 Largest Abelian subgroup         C1      NOp   1
 Largest concise Abelian subgroup C1      NOp   1
                         Standard orientation:                         
 ---------------------------------------------------------------------
 Center     Atomic      Atomic             Coordinates (Angstroms)
 Number     Number       Type             X           Y           Z
 ---------------------------------------------------------------------
      1          6           0        2.915272   -1.281081   -0.109417
      2          6           0        1.668833   -1.983814   -0.274906
      3          6           0        0.454957   -1.340777   -0.328306
      4          6           0        2.715422    0.139299    0.082748
      5          6           0        1.524665    0.788728    0.025291
      6          6           0        0.370115    0.010783   -0.084373
      7          1           0       -0.448843   -1.947765   -0.400934
      8          1           0        1.480978    1.850021    0.133382
      9         17           0        4.170590    1.136683    0.303540
     10          8           0        4.036331   -1.825824   -0.124991
     11          1           0        1.809313   -3.064455   -0.264440
     12          6           0       -0.955661    0.682162   -0.100717
     13          6           0       -2.147199    0.010132    0.148713
     14          6           0       -3.472252   -0.109195   -0.028692
     15          6           0       -1.241141    2.085357   -0.266395
     16          6           0       -2.577804    2.421075   -0.172092
     17          6           0       -3.340948    1.165753   -0.193038
     18         17           0       -4.581931   -1.368252    0.287566
     19          1           0       -3.164034    3.292531   -0.401124
     20          1           0       -0.460815    2.882412   -0.308661
 ---------------------------------------------------------------------
 Rotational constants (GHZ):           1.1185249           0.2169221           0.1831918
 Leave Link  202 at Wed Jul  6 16:52:22 2022, MaxMem=   805306368 cpu:               0.1 elap:               0.0
 (Enter /gpfs/software/gaussian16/sse4/tar/g16/l301.exe)
 Standard basis: 6-311+G(d,p) (5D, 7F)
 Ernie: Thresh=  0.10000D-02 Tol=  0.10000D-05 Strict=F.
 There are   391 symmetry adapted cartesian basis functions of A   symmetry.
 There are   376 symmetry adapted basis functions of A   symmetry.
   376 basis functions,   614 primitive gaussians,   391 cartesian basis functions
    60 alpha electrons       60 beta electrons
       nuclear repulsion energy      1014.9772370996 Hartrees.
 IExCor= 4336 DFT=T Ex+Corr=M062X ExCW=0 ScaHFX=  0.540000
 ScaDFX=  1.000000  1.000000  1.000000  1.000000 ScalE2=  1.000000  1.000000
 IRadAn=      5 IRanWt=     -1 IRanGd=            0 ICorTp=0 IEmpDi=  4
 NAtoms=   20 NActive=   20 NUniq=   20 SFac= 1.00D+00 NAtFMM=   60 NAOKFM=F Big=F
 Integral buffers will be    131072 words long.
 Raffenetti 2 integral format.
 Two-electron integral symmetry is turned on.
 Leave Link  301 at Wed Jul  6 16:52:22 2022, MaxMem=   805306368 cpu:               0.4 elap:               0.1
 (Enter /gpfs/software/gaussian16/sse4/tar/g16/l302.exe)
 NPDir=0 NMtPBC=     1 NCelOv=     1 NCel=       1 NClECP=     1 NCelD=      1
         NCelK=      1 NCelE2=     1 NClLst=     1 CellRange=     0.0.
 One-electron integrals computed using PRISM.
 One-electron integral symmetry used in STVInt
 NBasis=   376 RedAO= T EigKep=  1.07D-06  NBF=   376
 NBsUse=   374 1.00D-06 EigRej=  7.31D-07 NBFU=   374
 Precomputing XC quadrature grid using
 IXCGrd= 4 IRadAn=           5 IRanWt=          -1 IRanGd=           0 AccXCQ= 0.00D+00.
 Generated NRdTot=       0 NPtTot=           0 NUsed=           0 NTot=          32
 NSgBfM=   385   385   385   385   385 MxSgAt=    20 MxSgA2=    20.
 Leave Link  302 at Wed Jul  6 16:52:22 2022, MaxMem=   805306368 cpu:               2.7 elap:               0.5
 (Enter /gpfs/software/gaussian16/sse4/tar/g16/l303.exe)
 DipDrv:  MaxL=1.
 Leave Link  303 at Wed Jul  6 16:52:22 2022, MaxMem=   805306368 cpu:               0.3 elap:               0.1
 (Enter /gpfs/software/gaussian16/sse4/tar/g16/l401.exe)
 Initial guess from the checkpoint file:  "checkpoint.chk"
 B after Tr=     0.000000   -0.000000    0.000000
         Rot=    0.999998    0.000084    0.000275    0.002097 Ang=   0.24 deg.
 Guess basis will be translated and rotated to current coordinates.
 JPrj=2 DoOrth=T DoCkMO=T.
 Generating alternative initial guess.
 ExpMin= 4.38D-02 ExpMax= 1.06D+05 ExpMxC= 3.62D+03 IAcc=2 IRadAn=         4 AccDes= 0.00D+00
 Harris functional with IExCor= 1009 and IRadAn=       4 diagonalized for initial guess.
 HarFok:  IExCor= 1009 AccDes= 0.00D+00 IRadAn=         4 IDoV= 1 UseB2=F ITyADJ=14
 ICtDFT=  3500011 ScaDFX=  1.000000  1.000000  1.000000  1.000000
 FoFCou: FMM=F IPFlag=           0 FMFlag=      100000 FMFlg1=           0
         NFxFlg=           0 DoJE=T BraDBF=F KetDBF=T FulRan=T
         wScrn=  0.000000 ICntrl=       500 IOpCl=  0 I1Cent=   200000004 NGrid=           0
         NMat0=    1 NMatS0=      1 NMatT0=    0 NMatD0=    1 NMtDS0=    0 NMtDT0=    0
 Petite list used in FoFCou.
 Harris En= -1455.13847841359    
 Leave Link  401 at Wed Jul  6 16:52:24 2022, MaxMem=   805306368 cpu:              11.3 elap:               1.9
 (Enter /gpfs/software/gaussian16/sse4/tar/g16/l502.exe)
 Integral symmetry usage will be decided dynamically.
 Closed shell SCF:
 Using DIIS extrapolation, IDIIS=  1040.
 NGot=   805306368 LenX=   804994662 LenY=   804841340
 Requested convergence on RMS density matrix=1.00D-08 within 128 cycles.
 Requested convergence on MAX density matrix=1.00D-06.
 Requested convergence on             energy=1.00D-06.
 No special actions if energy rises.
 Fock matrices will be formed incrementally for  20 cycles.

 Cycle   1  Pass 1  IDiag  1:
 FoFJK:  IHMeth= 1 ICntrl=       0 DoSepK=F KAlg= 0 I1Cent=           0 FoldK=F
 IRaf= 830000000 NMat=       1 IRICut=       1 DoRegI=T DoRafI=F ISym2E= 0 IDoP0=0 IntGTp=1.
 FoFCou: FMM=F IPFlag=           0 FMFlag=      100000 FMFlg1=           0
         NFxFlg=           0 DoJE=F BraDBF=F KetDBF=F FulRan=T
         wScrn=  0.000000 ICntrl=         0 IOpCl=  0 I1Cent=           0 NGrid=           0
         NMat0=    1 NMatS0=      1 NMatT0=    0 NMatD0=    1 NMtDS0=    0 NMtDT0=    0
 Symmetry not used in FoFCou.
 E= -1455.65156921474    
 DIIS: error= 5.31D-03 at cycle   1 NSaved=   1.
 NSaved= 1 IEnMin= 1 EnMin= -1455.65156921474     IErMin= 1 ErrMin= 5.31D-03
 ErrMax= 5.31D-03  0.00D+00 EMaxC= 1.00D-01 BMatC= 4.92D-02 BMatP= 4.92D-02
 IDIUse=3 WtCom= 9.47D-01 WtEn= 5.31D-02
 Coeff-Com:  0.100D+01
 Coeff-En:   0.100D+01
 Coeff:      0.100D+01
 Gap=     0.371 Goal=   None    Shift=    0.000
 GapD=    0.371 DampG=1.000 DampE=1.000 DampFc=1.0000 IDamp=-1.
 RMSDP=4.24D-02 MaxDP=3.52D+00              OVMax= 6.30D-02

 Cycle   2  Pass 1  IDiag  1:
 RMSU=  4.17D-02    CP:  1.07D+00
 E= -1455.71316486584     Delta-E=       -0.061595651101 Rises=F Damp=F
 DIIS: error= 3.29D-03 at cycle   2 NSaved=   2.
 NSaved= 2 IEnMin= 2 EnMin= -1455.71316486584     IErMin= 2 ErrMin= 3.29D-03
 ErrMax= 3.29D-03  0.00D+00 EMaxC= 1.00D-01 BMatC= 7.78D-03 BMatP= 4.92D-02
 IDIUse=3 WtCom= 9.67D-01 WtEn= 3.29D-02
 Coeff-Com:  0.165D+00 0.835D+00
 Coeff-En:   0.000D+00 0.100D+01
 Coeff:      0.159D+00 0.841D+00
 Gap=     0.168 Goal=   None    Shift=    0.000
 RMSDP=9.59D-03 MaxDP=1.24D+00 DE=-6.16D-02 OVMax= 4.05D-02

 Cycle   3  Pass 1  IDiag  1:
 RMSU=  6.10D-03    CP:  1.11D+00  1.15D+00
 E= -1455.71460053214     Delta-E=       -0.001435666300 Rises=F Damp=F
 DIIS: error= 3.86D-03 at cycle   3 NSaved=   3.
 NSaved= 3 IEnMin= 3 EnMin= -1455.71460053214     IErMin= 2 ErrMin= 3.29D-03
 ErrMax= 3.86D-03  0.00D+00 EMaxC= 1.00D-01 BMatC= 7.11D-03 BMatP= 7.78D-03
 IDIUse=3 WtCom= 9.61D-01 WtEn= 3.86D-02
 Coeff-Com: -0.329D-01 0.494D+00 0.539D+00
 Coeff-En:   0.000D+00 0.455D+00 0.545D+00
 Coeff:     -0.317D-01 0.493D+00 0.539D+00
 Gap=     0.163 Goal=   None    Shift=    0.000
 RMSDP=4.79D-03 MaxDP=4.34D-01 DE=-1.44D-03 OVMax= 2.53D-02

 Cycle   4  Pass 1  IDiag  1:
 RMSU=  3.12D-03    CP:  1.13D+00  1.19D+00  6.74D-01
 E= -1455.72190945115     Delta-E=       -0.007308919006 Rises=F Damp=F
 DIIS: error= 6.82D-04 at cycle   4 NSaved=   4.
 NSaved= 4 IEnMin= 4 EnMin= -1455.72190945115     IErMin= 4 ErrMin= 6.82D-04
 ErrMax= 6.82D-04  0.00D+00 EMaxC= 1.00D-01 BMatC= 2.39D-04 BMatP= 7.11D-03
 IDIUse=3 WtCom= 9.93D-01 WtEn= 6.82D-03
 Coeff-Com: -0.200D-01 0.159D+00 0.235D+00 0.625D+00
 Coeff-En:   0.000D+00 0.000D+00 0.000D+00 0.100D+01
 Coeff:     -0.198D-01 0.158D+00 0.234D+00 0.628D+00
 Gap=     0.164 Goal=   None    Shift=    0.000
 RMSDP=1.04D-03 MaxDP=6.40D-02 DE=-7.31D-03 OVMax= 6.29D-03

 Cycle   5  Pass 1  IDiag  1:
 RMSU=  8.02D-04    CP:  1.13D+00  1.19D+00  7.77D-01  9.86D-01
 E= -1455.72217209191     Delta-E=       -0.000262640758 Rises=F Damp=F
 DIIS: error= 2.53D-04 at cycle   5 NSaved=   5.
 NSaved= 5 IEnMin= 5 EnMin= -1455.72217209191     IErMin= 5 ErrMin= 2.53D-04
 ErrMax= 2.53D-04  0.00D+00 EMaxC= 1.00D-01 BMatC= 3.54D-05 BMatP= 2.39D-04
 IDIUse=3 WtCom= 9.97D-01 WtEn= 2.53D-03
 Coeff-Com: -0.286D-02-0.167D-01 0.122D-01 0.283D+00 0.725D+00
 Coeff-En:   0.000D+00 0.000D+00 0.000D+00 0.000D+00 0.100D+01
 Coeff:     -0.285D-02-0.166D-01 0.121D-01 0.282D+00 0.725D+00
 Gap=     0.164 Goal=   None    Shift=    0.000
 RMSDP=4.68D-04 MaxDP=2.73D-02 DE=-2.63D-04 OVMax= 3.10D-03

 Cycle   6  Pass 1  IDiag  1:
 RMSU=  3.58D-04    CP:  1.13D+00  1.20D+00  7.87D-01  1.04D+00  9.20D-01
 E= -1455.72222401562     Delta-E=       -0.000051923710 Rises=F Damp=F
 DIIS: error= 9.11D-05 at cycle   6 NSaved=   6.
 NSaved= 6 IEnMin= 6 EnMin= -1455.72222401562     IErMin= 6 ErrMin= 9.11D-05
 ErrMax= 9.11D-05  0.00D+00 EMaxC= 1.00D-01 BMatC= 4.89D-06 BMatP= 3.54D-05
 IDIUse=1 WtCom= 1.00D+00 WtEn= 0.00D+00
 Coeff-Com:  0.104D-02-0.282D-01-0.244D-01 0.615D-01 0.324D+00 0.666D+00
 Coeff:      0.104D-02-0.282D-01-0.244D-01 0.615D-01 0.324D+00 0.666D+00
 Gap=     0.164 Goal=   None    Shift=    0.000
 RMSDP=2.04D-04 MaxDP=1.07D-02 DE=-5.19D-05 OVMax= 2.09D-03

 Cycle   7  Pass 1  IDiag  1:
 RMSU=  1.25D-04    CP:  1.13D+00  1.20D+00  7.94D-01  1.07D+00  9.86D-01
                    CP:  1.04D+00
 E= -1455.72223308319     Delta-E=       -0.000009067571 Rises=F Damp=F
 DIIS: error= 6.93D-05 at cycle   7 NSaved=   7.
 NSaved= 7 IEnMin= 7 EnMin= -1455.72223308319     IErMin= 7 ErrMin= 6.93D-05
 ErrMax= 6.93D-05  0.00D+00 EMaxC= 1.00D-01 BMatC= 1.12D-06 BMatP= 4.89D-06
 IDIUse=1 WtCom= 1.00D+00 WtEn= 0.00D+00
 Coeff-Com:  0.117D-02-0.124D-01-0.170D-01-0.195D-01 0.250D-01 0.326D+00
 Coeff-Com:  0.696D+00
 Coeff:      0.117D-02-0.124D-01-0.170D-01-0.195D-01 0.250D-01 0.326D+00
 Coeff:      0.696D+00
 Gap=     0.164 Goal=   None    Shift=    0.000
 RMSDP=9.65D-05 MaxDP=5.51D-03 DE=-9.07D-06 OVMax= 1.09D-03

 Cycle   8  Pass 1  IDiag  1:
 RMSU=  6.77D-05    CP:  1.13D+00  1.20D+00  7.93D-01  1.08D+00  1.01D+00
                    CP:  1.20D+00  1.11D+00
 E= -1455.72223557245     Delta-E=       -0.000002489260 Rises=F Damp=F
 DIIS: error= 2.76D-05 at cycle   8 NSaved=   8.
 NSaved= 8 IEnMin= 8 EnMin= -1455.72223557245     IErMin= 8 ErrMin= 2.76D-05
 ErrMax= 2.76D-05  0.00D+00 EMaxC= 1.00D-01 BMatC= 2.41D-07 BMatP= 1.12D-06
 IDIUse=1 WtCom= 1.00D+00 WtEn= 0.00D+00
 Coeff-Com:  0.321D-03 0.941D-03-0.260D-02-0.220D-01-0.699D-01-0.159D-01
 Coeff-Com:  0.331D+00 0.778D+00
 Coeff:      0.321D-03 0.941D-03-0.260D-02-0.220D-01-0.699D-01-0.159D-01
 Coeff:      0.331D+00 0.778D+00
 Gap=     0.164 Goal=   None    Shift=    0.000
 RMSDP=5.80D-05 MaxDP=7.78D-03 DE=-2.49D-06 OVMax= 5.93D-04

 Cycle   9  Pass 1  IDiag  1:
 RMSU=  3.08D-05    CP:  1.13D+00  1.20D+00  7.90D-01  1.08D+00  1.01D+00
                    CP:  1.31D+00  1.11D+00  8.32D-01
 E= -1455.72223613360     Delta-E=       -0.000000561153 Rises=F Damp=F
 DIIS: error= 1.89D-05 at cycle   9 NSaved=   9.
 NSaved= 9 IEnMin= 9 EnMin= -1455.72223613360     IErMin= 9 ErrMin= 1.89D-05
 ErrMax= 1.89D-05  0.00D+00 EMaxC= 1.00D-01 BMatC= 7.45D-08 BMatP= 2.41D-07
 IDIUse=1 WtCom= 1.00D+00 WtEn= 0.00D+00
 Coeff-Com: -0.563D-04 0.316D-02 0.197D-02-0.801D-02-0.441D-01-0.709D-01
 Coeff-Com:  0.569D-01 0.467D+00 0.594D+00
 Coeff:     -0.563D-04 0.316D-02 0.197D-02-0.801D-02-0.441D-01-0.709D-01
 Coeff:      0.569D-01 0.467D+00 0.594D+00
 Gap=     0.164 Goal=   None    Shift=    0.000
 RMSDP=2.34D-05 MaxDP=2.22D-03 DE=-5.61D-07 OVMax= 2.54D-04

 Cycle  10  Pass 1  IDiag  1:
 RMSU=  1.23D-05    CP:  1.13D+00  1.20D+00  7.89D-01  1.08D+00  1.00D+00
                    CP:  1.32D+00  1.13D+00  1.03D+00  8.29D-01
 E= -1455.72223625080     Delta-E=       -0.000000117203 Rises=F Damp=F
 DIIS: error= 5.10D-06 at cycle  10 NSaved=  10.
 NSaved=10 IEnMin=10 EnMin= -1455.72223625080     IErMin=10 ErrMin= 5.10D-06
 ErrMax= 5.10D-06  0.00D+00 EMaxC= 1.00D-01 BMatC= 6.84D-09 BMatP= 7.45D-08
 IDIUse=1 WtCom= 1.00D+00 WtEn= 0.00D+00
 Coeff-Com: -0.754D-04 0.131D-02 0.132D-02-0.437D-03-0.960D-02-0.294D-01
 Coeff-Com: -0.306D-01 0.805D-01 0.263D+00 0.724D+00
 Coeff:     -0.754D-04 0.131D-02 0.132D-02-0.437D-03-0.960D-02-0.294D-01
 Coeff:     -0.306D-01 0.805D-01 0.263D+00 0.724D+00
 Gap=     0.164 Goal=   None    Shift=    0.000
 RMSDP=8.89D-06 MaxDP=5.19D-04 DE=-1.17D-07 OVMax= 7.53D-05

 Cycle  11  Pass 1  IDiag  1:
 RMSU=  4.73D-06    CP:  1.13D+00  1.20D+00  7.89D-01  1.08D+00  1.00D+00
                    CP:  1.33D+00  1.13D+00  1.08D+00  9.64D-01  9.57D-01
 E= -1455.72223626380     Delta-E=       -0.000000012990 Rises=F Damp=F
 DIIS: error= 1.39D-06 at cycle  11 NSaved=  11.
 NSaved=11 IEnMin=11 EnMin= -1455.72223626380     IErMin=11 ErrMin= 1.39D-06
 ErrMax= 1.39D-06  0.00D+00 EMaxC= 1.00D-01 BMatC= 1.19D-09 BMatP= 6.84D-09
 IDIUse=1 WtCom= 1.00D+00 WtEn= 0.00D+00
 Coeff-Com: -0.227D-04 0.968D-04 0.264D-03 0.111D-02 0.247D-02-0.151D-02
 Coeff-Com: -0.206D-01-0.338D-01 0.340D-01 0.346D+00 0.672D+00
 Coeff:     -0.227D-04 0.968D-04 0.264D-03 0.111D-02 0.247D-02-0.151D-02
 Coeff:     -0.206D-01-0.338D-01 0.340D-01 0.346D+00 0.672D+00
 Gap=     0.164 Goal=   None    Shift=    0.000
 RMSDP=4.26D-06 MaxDP=4.21D-04 DE=-1.30D-08 OVMax= 3.56D-05

 Cycle  12  Pass 1  IDiag  1:
 RMSU=  1.67D-06    CP:  1.13D+00  1.20D+00  7.89D-01  1.08D+00  9.99D-01
                    CP:  1.33D+00  1.11D+00  1.09D+00  9.74D-01  1.14D+00
                    CP:  9.66D-01
 E= -1455.72223626564     Delta-E=       -0.000000001840 Rises=F Damp=F
 DIIS: error= 7.06D-07 at cycle  12 NSaved=  12.
 NSaved=12 IEnMin=12 EnMin= -1455.72223626564     IErMin=12 ErrMin= 7.06D-07
 ErrMax= 7.06D-07  0.00D+00 EMaxC= 1.00D-01 BMatC= 2.53D-10 BMatP= 1.19D-09
 IDIUse=1 WtCom= 1.00D+00 WtEn= 0.00D+00
 Coeff-Com:  0.343D-05-0.210D-03-0.138D-03 0.668D-03 0.310D-02 0.468D-02
 Coeff-Com: -0.520D-02-0.367D-01-0.345D-01 0.478D-01 0.352D+00 0.668D+00
 Coeff:      0.343D-05-0.210D-03-0.138D-03 0.668D-03 0.310D-02 0.468D-02
 Coeff:     -0.520D-02-0.367D-01-0.345D-01 0.478D-01 0.352D+00 0.668D+00
 Gap=     0.164 Goal=   None    Shift=    0.000
 RMSDP=1.67D-06 MaxDP=1.53D-04 DE=-1.84D-09 OVMax= 1.36D-05

 Cycle  13  Pass 1  IDiag  1:
 RMSU=  8.35D-07    CP:  1.13D+00  1.20D+00  7.89D-01  1.08D+00  9.98D-01
                    CP:  1.32D+00  1.11D+00  1.09D+00  9.82D-01  1.17D+00
                    CP:  1.15D+00  9.81D-01
 E= -1455.72223626610     Delta-E=       -0.000000000467 Rises=F Damp=F
 DIIS: error= 2.64D-07 at cycle  13 NSaved=  13.
 NSaved=13 IEnMin=13 EnMin= -1455.72223626610     IErMin=13 ErrMin= 2.64D-07
 ErrMax= 2.64D-07  0.00D+00 EMaxC= 1.00D-01 BMatC= 2.18D-11 BMatP= 2.53D-10
 IDIUse=1 WtCom= 1.00D+00 WtEn= 0.00D+00
 Coeff-Com:  0.405D-05-0.928D-04-0.936D-04 0.143D-03 0.850D-03 0.185D-02
 Coeff-Com:  0.111D-02-0.996D-02-0.179D-01-0.233D-01 0.461D-01 0.245D+00
 Coeff-Com:  0.756D+00
 Coeff:      0.405D-05-0.928D-04-0.936D-04 0.143D-03 0.850D-03 0.185D-02
 Coeff:      0.111D-02-0.996D-02-0.179D-01-0.233D-01 0.461D-01 0.245D+00
 Coeff:      0.756D+00
 Gap=     0.164 Goal=   None    Shift=    0.000
 RMSDP=6.43D-07 MaxDP=8.01D-05 DE=-4.67D-10 OVMax= 5.69D-06

 Cycle  14  Pass 1  IDiag  1:
 RMSU=  2.05D-07    CP:  1.13D+00  1.20D+00  7.89D-01  1.08D+00  9.98D-01
                    CP:  1.32D+00  1.11D+00  1.09D+00  9.79D-01  1.19D+00
                    CP:  1.20D+00  1.09D+00  1.18D+00
 E= -1455.72223626618     Delta-E=       -0.000000000074 Rises=F Damp=F
 DIIS: error= 1.02D-07 at cycle  14 NSaved=  14.
 NSaved=14 IEnMin=14 EnMin= -1455.72223626618     IErMin=14 ErrMin= 1.02D-07
 ErrMax= 1.02D-07  0.00D+00 EMaxC= 1.00D-01 BMatC= 4.81D-12 BMatP= 2.18D-11
 IDIUse=1 WtCom= 1.00D+00 WtEn= 0.00D+00
 Coeff-Com:  0.112D-05-0.154D-06-0.169D-04-0.575D-04-0.226D-03-0.129D-03
 Coeff-Com:  0.161D-02 0.249D-02-0.142D-02-0.181D-01-0.494D-01-0.289D-01
 Coeff-Com:  0.330D+00 0.764D+00
 Coeff:      0.112D-05-0.154D-06-0.169D-04-0.575D-04-0.226D-03-0.129D-03
 Coeff:      0.161D-02 0.249D-02-0.142D-02-0.181D-01-0.494D-01-0.289D-01
 Coeff:      0.330D+00 0.764D+00
 Gap=     0.164 Goal=   None    Shift=    0.000
 RMSDP=2.84D-07 MaxDP=3.55D-05 DE=-7.41D-11 OVMax= 3.00D-06

 Cycle  15  Pass 1  IDiag  1:
 RMSU=  9.45D-08    CP:  1.13D+00  1.20D+00  7.89D-01  1.08D+00  9.98D-01
                    CP:  1.32D+00  1.11D+00  1.09D+00  9.78D-01  1.19D+00
                    CP:  1.22D+00  1.15D+00  1.29D+00  1.24D+00
 E= -1455.72223626610     Delta-E=        0.000000000080 Rises=F Damp=F
 DIIS: error= 4.49D-08 at cycle  15 NSaved=  15.
 NSaved=15 IEnMin=14 EnMin= -1455.72223626618     IErMin=15 ErrMin= 4.49D-08
 ErrMax= 4.49D-08  0.00D+00 EMaxC= 1.00D-01 BMatC= 5.58D-13 BMatP= 4.81D-12
 IDIUse=1 WtCom= 1.00D+00 WtEn= 0.00D+00
 Coeff-Com: -0.606D-07 0.120D-04 0.569D-05-0.383D-04-0.194D-03-0.278D-03
 Coeff-Com:  0.465D-03 0.227D-02 0.189D-02-0.288D-02-0.240D-01-0.490D-01
 Coeff-Com:  0.155D-01 0.276D+00 0.781D+00
 Coeff:     -0.606D-07 0.120D-04 0.569D-05-0.383D-04-0.194D-03-0.278D-03
 Coeff:      0.465D-03 0.227D-02 0.189D-02-0.288D-02-0.240D-01-0.490D-01
 Coeff:      0.155D-01 0.276D+00 0.781D+00
 Gap=     0.164 Goal=   None    Shift=    0.000
 RMSDP=9.81D-08 MaxDP=6.33D-06 DE= 7.96D-11 OVMax= 8.28D-07

 Cycle  16  Pass 1  IDiag  1:
 RMSU=  4.38D-08    CP:  1.13D+00  1.20D+00  7.89D-01  1.08D+00  9.98D-01
                    CP:  1.32D+00  1.11D+00  1.09D+00  9.77D-01  1.19D+00
                    CP:  1.22D+00  1.16D+00  1.34D+00  1.38D+00  1.16D+00
 E= -1455.72223626618     Delta-E=       -0.000000000078 Rises=F Damp=F
 DIIS: error= 1.78D-08 at cycle  16 NSaved=  16.
 NSaved=16 IEnMin=14 EnMin= -1455.72223626618     IErMin=16 ErrMin= 1.78D-08
 ErrMax= 1.78D-08  0.00D+00 EMaxC= 1.00D-01 BMatC= 1.35D-13 BMatP= 5.58D-13
 IDIUse=1 WtCom= 1.00D+00 WtEn= 0.00D+00
 Coeff-Com: -0.166D-06 0.508D-05 0.466D-05-0.843D-05-0.504D-04-0.991D-04
 Coeff-Com: -0.442D-04 0.556D-03 0.994D-03 0.164D-02-0.237D-02-0.185D-01
 Coeff-Com: -0.413D-01 0.121D-01 0.382D+00 0.665D+00
 Coeff:     -0.166D-06 0.508D-05 0.466D-05-0.843D-05-0.504D-04-0.991D-04
 Coeff:     -0.442D-04 0.556D-03 0.994D-03 0.164D-02-0.237D-02-0.185D-01
 Coeff:     -0.413D-01 0.121D-01 0.382D+00 0.665D+00
 Gap=     0.164 Goal=   None    Shift=    0.000
 RMSDP=3.50D-08 MaxDP=2.82D-06 DE=-7.82D-11 OVMax= 3.67D-07

 Cycle  17  Pass 1  IDiag  1:
 RMSU=  1.24D-08    CP:  1.13D+00  1.20D+00  7.89D-01  1.08D+00  9.98D-01
                    CP:  1.32D+00  1.11D+00  1.09D+00  9.77D-01  1.19D+00
                    CP:  1.22D+00  1.16D+00  1.33D+00  1.42D+00  1.29D+00
                    CP:  1.13D+00
 E= -1455.72223626626     Delta-E=       -0.000000000087 Rises=F Damp=F
 DIIS: error= 4.85D-09 at cycle  17 NSaved=  17.
 NSaved=17 IEnMin=17 EnMin= -1455.72223626626     IErMin=17 ErrMin= 4.85D-09
 ErrMax= 4.85D-09  0.00D+00 EMaxC= 1.00D-01 BMatC= 1.24D-14 BMatP= 1.35D-13
 IDIUse=1 WtCom= 1.00D+00 WtEn= 0.00D+00
 Coeff-Com: -0.488D-07 0.738D-07 0.720D-06 0.264D-05 0.945D-05 0.217D-05
 Coeff-Com: -0.657D-04-0.135D-03 0.775D-04 0.873D-03 0.257D-02 0.273D-03
 Coeff-Com: -0.161D-01-0.368D-01 0.946D-03 0.227D+00 0.821D+00
 Coeff:     -0.488D-07 0.738D-07 0.720D-06 0.264D-05 0.945D-05 0.217D-05
 Coeff:     -0.657D-04-0.135D-03 0.775D-04 0.873D-03 0.257D-02 0.273D-03
 Coeff:     -0.161D-01-0.368D-01 0.946D-03 0.227D+00 0.821D+00
 Gap=     0.164 Goal=   None    Shift=    0.000
 RMSDP=1.25D-08 MaxDP=1.13D-06 DE=-8.73D-11 OVMax= 1.07D-07

 Cycle  18  Pass 1  IDiag  1:
 RMSU=  5.08D-09    CP:  1.13D+00  1.20D+00  7.89D-01  1.08D+00  9.98D-01
                    CP:  1.32D+00  1.11D+00  1.09D+00  9.77D-01  1.19D+00
                    CP:  1.22D+00  1.16D+00  1.33D+00  1.45D+00  1.32D+00
                    CP:  1.26D+00  1.04D+00
 E= -1455.72223626618     Delta-E=        0.000000000081 Rises=F Damp=F
 DIIS: error= 1.34D-09 at cycle  18 NSaved=  18.
 NSaved=18 IEnMin=17 EnMin= -1455.72223626626     IErMin=18 ErrMin= 1.34D-09
 ErrMax= 1.34D-09  0.00D+00 EMaxC= 1.00D-01 BMatC= 1.06D-15 BMatP= 1.24D-14
 IDIUse=1 WtCom= 1.00D+00 WtEn= 0.00D+00
 Large coefficients: NSaved= 18 BigCof=    0.00 CofMax=   10.00 Det=-5.63D-15
 Inversion failed.  Reducing to 17 matrices.
 Large coefficients: NSaved= 17 BigCof=    0.00 CofMax=   10.00 Det=-5.67D-15
 Inversion failed.  Reducing to 16 matrices.
 Large coefficients: NSaved= 16 BigCof=    0.00 CofMax=   10.00 Det=-5.72D-15
 Inversion failed.  Reducing to 15 matrices.
 Coeff-Com:  0.484D-06 0.154D-05-0.793D-06-0.420D-05-0.397D-04-0.265D-05
 Coeff-Com:  0.119D-03 0.680D-03 0.967D-03-0.131D-02-0.939D-02-0.258D-01
 Coeff-Com:  0.330D-01 0.230D+00 0.772D+00
 Coeff:      0.484D-06 0.154D-05-0.793D-06-0.420D-05-0.397D-04-0.265D-05
 Coeff:      0.119D-03 0.680D-03 0.967D-03-0.131D-02-0.939D-02-0.258D-01
 Coeff:      0.330D-01 0.230D+00 0.772D+00
 Gap=     0.164 Goal=   None    Shift=    0.000
 RMSDP=4.50D-09 MaxDP=5.02D-07 DE= 8.09D-11 OVMax= 2.53D-08

 SCF Done:  E(RM062X) =  -1455.72223627     A.U. after   18 cycles
            NFock= 18  Conv=0.45D-08     -V/T= 2.0027
 KE= 1.451846088998D+03 PE=-5.479700558092D+03 EE= 1.557154995728D+03
 Leave Link  502 at Wed Jul  6 16:58:07 2022, MaxMem=   805306368 cpu:            1976.7 elap:             342.9
 (Enter /gpfs/software/gaussian16/sse4/tar/g16/l701.exe)
 ... and contract with generalized density number  0.
 Compute integral first derivatives.
 Leave Link  701 at Wed Jul  6 16:58:07 2022, MaxMem=   805306368 cpu:               1.3 elap:               0.2
 (Enter /gpfs/software/gaussian16/sse4/tar/g16/l702.exe)
 L702 exits ... SP integral derivatives will be done elsewhere.
 Leave Link  702 at Wed Jul  6 16:58:07 2022, MaxMem=   805306368 cpu:               0.1 elap:               0.0
 (Enter /gpfs/software/gaussian16/sse4/tar/g16/l703.exe)
 Integral derivatives from FoFJK, PRISM(SPDF).
 Compute integral first derivatives, UseDBF=F ICtDFT=           0.
 Calling FoFJK, ICntrl=      2127 FMM=F ISym2X=0 I1Cent= 0 IOpClX= 0 NMat=1 NMatS=1 NMatT=0.
 FoFJK:  IHMeth= 1 ICntrl=    2127 DoSepK=F KAlg= 0 I1Cent=           0 FoldK=F
 IRaf=         0 NMat=       1 IRICut=       1 DoRegI=T DoRafI=F ISym2E= 0 IDoP0=0 IntGTp=1.
 FoFCou: FMM=F IPFlag=           0 FMFlag=      100000 FMFlg1=         800
         NFxFlg=           0 DoJE=F BraDBF=F KetDBF=F FulRan=T
         wScrn=  0.000000 ICntrl=      2127 IOpCl=  0 I1Cent=           0 NGrid=           0
         NMat0=    1 NMatS0=      1 NMatT0=    0 NMatD0=    1 NMtDS0=    0 NMtDT0=    0
 Symmetry not used in FoFCou.
 Leave Link  703 at Wed Jul  6 16:58:41 2022, MaxMem=   805306368 cpu:             203.8 elap:              34.0
 (Enter /gpfs/software/gaussian16/sse4/tar/g16/l716.exe)
 Dipole        =-4.14065877D+00 1.70451074D+00-4.76543842D-02
 ***** Axes restored to original set *****
 -------------------------------------------------------------------
 Center     Atomic                   Forces (Hartrees/Bohr)
 Number     Number              X              Y              Z
 -------------------------------------------------------------------
      1        6           0.002663480    0.003354969    0.000170686
      2        6           0.012259812   -0.005498232    0.002640961
      3        6           0.004128884   -0.026883489    0.018058661
      4        6           0.023782258    0.006879096   -0.007825554
      5        6          -0.003285014   -0.016317516    0.009589023
      6        6          -0.035252063    0.038040344   -0.016503091
      7        1           0.000299654    0.004178575   -0.002825350
      8        1          -0.000119907    0.010605547    0.001335985
      9       17          -0.001893844   -0.003611135    0.000003288
     10        8          -0.000088676   -0.001809712    0.001933460
     11        1          -0.008118115    0.001051107   -0.006944023
     12        6           0.005445613    0.000019488    0.010647011
     13        6           0.003434310    0.014496391   -0.037559826
     14        6           0.009861529   -0.028504484    0.023171200
     15        6           0.026884466    0.013186172    0.014007673
     16        6          -0.053258778   -0.067735214   -0.016916095
     17        6           0.031049319    0.073700328    0.008529599
     18       17          -0.019203297   -0.011029535   -0.000214575
     19        1           0.011779812    0.012248033    0.000031648
     20        1          -0.010369444   -0.016370735   -0.001330684
 -------------------------------------------------------------------
 Cartesian Forces:  Max     0.073700328 RMS     0.020496653
 Leave Link  716 at Wed Jul  6 16:58:41 2022, MaxMem=   805306368 cpu:               0.2 elap:               0.0
 (Enter /gpfs/software/gaussian16/sse4/tar/g16/l103.exe)

 GradGradGradGradGradGradGradGradGradGradGradGradGradGradGradGradGradGrad
 Berny optimization.
 Using GEDIIS/GDIIS optimizer.
 FormGI is forming the generalized inverse of G from B-inverse, IUseBI=4.
 GSVD:  received Info=                   1 from GESDD.
 Internal  Forces:  Max     0.049462880 RMS     0.009531939
 Search for a local minimum.
 Step number   3 out of a maximum of  107
 All quantities printed in internal units (Hartrees-Bohrs-Radians)
 RMS Force = .95319D-02 SwitMx=.10000D-02 MixMth= 1
 Mixed Optimization -- RFO/linear search
 Update second derivatives using D2CorX and points    2    3
 ITU=  0  1  0
 Use linear search instead of GDIIS.
     Eigenvalues ---    0.00230   0.00770   0.00994   0.01054   0.01204
     Eigenvalues ---    0.01445   0.01458   0.01467   0.01481   0.01649
     Eigenvalues ---    0.01741   0.01903   0.02113   0.02865   0.03285
     Eigenvalues ---    0.03513   0.03646   0.14553   0.15643   0.15771
     Eigenvalues ---    0.15895   0.15947   0.20607   0.21981   0.22205
     Eigenvalues ---    0.22894   0.23289   0.23692   0.24406   0.24540
     Eigenvalues ---    0.24752   0.24836   0.24943   0.25003   0.25955
     Eigenvalues ---    0.27238   0.27764   0.28731   0.29585   0.32399
     Eigenvalues ---    0.35637   0.36010   0.36996   0.37247   0.37964
     Eigenvalues ---    0.38512   0.40540   0.41563   0.45897   0.54618
     Eigenvalues ---    0.55793   0.68104   0.71688   0.84834
 RFO step:  Lambda=-3.48914181D-02 EMin= 2.30004974D-03
 Quartic linear search produced a step of  0.08118.
 Iteration  1 RMS(Cart)=  0.05698037 RMS(Int)=  0.00408296
 Iteration  2 RMS(Cart)=  0.00335228 RMS(Int)=  0.00155046
 Iteration  3 RMS(Cart)=  0.00001963 RMS(Int)=  0.00155034
 Iteration  4 RMS(Cart)=  0.00000002 RMS(Int)=  0.00155034
 ITry= 1 IFail=0 DXMaxC= 2.17D-01 DCOld= 1.00D+10 DXMaxT= 5.05D-01 DXLimC= 3.00D+00 Rises=F
 Variable       Old X    -DE/DX   Delta X   Delta X   Delta X     New X
                                 (Linear)    (Quad)   (Total)
    R1        2.72201   0.00570  -0.00065   0.01269   0.01215   2.73416
    R2        2.73478   0.00337  -0.00031   0.00733   0.00697   2.74176
    R3        2.35554   0.00069   0.00008   0.00084   0.00092   2.35647
    R4        2.59784   0.00634  -0.00744   0.01243   0.00509   2.60293
    R5        2.05939  -0.00291   0.00183  -0.00659  -0.00477   2.05462
    R6        2.60029   0.02188  -0.00192   0.04502   0.04314   2.64343
    R7        2.06194  -0.00270   0.00542  -0.00359   0.00184   2.06377
    R8        2.56541   0.01823  -0.00913   0.04114   0.03192   2.59733
    R9        3.35980  -0.00361   0.00190  -0.01053  -0.00863   3.35117
   R10        2.63900   0.01088  -0.01412   0.03183   0.01760   2.65660
   R11        2.01762   0.01059  -0.00834   0.03123   0.02289   2.04050
   R12        2.80845  -0.00954  -0.00841  -0.03548  -0.04389   2.76457
   R13        2.62774  -0.00589   0.01193  -0.00174   0.00989   2.63763
   R14        2.72403  -0.01576   0.01153  -0.02084  -0.00960   2.71443
   R15        2.53637   0.00405  -0.02246   0.00768  -0.01473   2.52165
   R16        2.44188   0.02971  -0.00634   0.05234   0.04637   2.48825
   R17        3.22730   0.01996   0.00288   0.05026   0.05315   3.28045
   R18        2.61047   0.01101   0.01240   0.02152   0.03391   2.64438
   R19        2.10939  -0.01846  -0.01062  -0.07322  -0.08384   2.02555
   R20        2.77646  -0.04946  -0.00664  -0.15496  -0.16139   2.61507
   R21        2.03140   0.00302  -0.00083   0.00760   0.00677   2.03817
    A1        1.95475   0.00144   0.00003   0.00196   0.00168   1.95643
    A2        2.16954  -0.00264   0.00051  -0.00775  -0.00710   2.16244
    A3        2.15890   0.00120  -0.00054   0.00579   0.00541   2.16430
    A4        2.14164   0.00311  -0.00165   0.01086   0.00872   2.15036
[truncated: 1,257,496 more chars]
