# Supplementary material for: Gas Phase Reactivity of Isomeric Hydroxylated Polychlorinated Biphenyls
Source: J Am Soc Mass Spectrom. 2024 Apr 19;35(5):1021–9. doi: 10.1021/jasms.4c00035 (PMC11066962; doi:10.1021/jasms.4c00035)
Supplement: Supplementary file 3 — js4c00035_si_003.zip [file js4c00035_si_003.zip › Claculated geometries/4-OH-CB35_anion1.out]

 Entering Gaussian System, Link 0=/gpfs/software/gaussian16/sse4/tar/g16/g16
 Initial command:
 /gpfs/software/gaussian16/sse4/tar/g16/l1.exe "/tmp/Gau-133550.inp" -scrdir="/tmp/"
 Entering Link 1 = /gpfs/software/gaussian16/sse4/tar/g16/l1.exe PID=    133551.
  
 Copyright (c) 1988,1990,1992,1993,1995,1998,2003,2009,2016,
            Gaussian, Inc.  All Rights Reserved.
  
 This is part of the Gaussian(R) 16 program.  It is based on
 the Gaussian(R) 09 system (copyright 2009, Gaussian, Inc.),
 the Gaussian(R) 03 system (copyright 2003, Gaussian, Inc.),
 the Gaussian(R) 98 system (copyright 1998, Gaussian, Inc.),
 the Gaussian(R) 94 system (copyright 1995, Gaussian, Inc.),
 the Gaussian 92(TM) system (copyright 1992, Gaussian, Inc.),
 the Gaussian 90(TM) system (copyright 1990, Gaussian, Inc.),
 the Gaussian 88(TM) system (copyright 1988, Gaussian, Inc.),
 the Gaussian 86(TM) system (copyright 1986, Carnegie Mellon
 University), and the Gaussian 82(TM) system (copyright 1983,
 Carnegie Mellon University). Gaussian is a federally registered
 trademark of Gaussian, Inc.
  
 This software contains proprietary and confidential information,
 including trade secrets, belonging to Gaussian, Inc.
  
 This software is provided under written license and may be
 used, copied, transmitted, or stored only in accord with that
 written license.
  
 The following legend is applicable only to US Government
 contracts under FAR:
  
                    RESTRICTED RIGHTS LEGEND
  
 Use, reproduction and disclosure by the US Government is
 subject to restrictions as set forth in subparagraphs (a)
 and (c) of the Commercial Computer Software - Restricted
 Rights clause in FAR 52.227-19.
  
 Gaussian, Inc.
 340 Quinnipiac St., Bldg. 40, Wallingford CT 06492
  
  
 ---------------------------------------------------------------
 Warning -- This program may not be used in any manner that
 competes with the business of Gaussian, Inc. or will provide
 assistance to any competitor of Gaussian, Inc.  The licensee
 of this program is prohibited from giving any competitor of
 Gaussian, Inc. access to this program.  By using this program,
 the user acknowledges that Gaussian, Inc. is engaged in the
 business of creating and licensing software in the field of
 computational chemistry and represents and warrants to the
 licensee that it is not a competitor of Gaussian, Inc. and that
 it will not use this program in any manner prohibited above.
 ---------------------------------------------------------------
  

 Cite this work as:
 Gaussian 16, Revision A.03,
 M. J. Frisch, G. W. Trucks, H. B. Schlegel, G. E. Scuseria, 
 M. A. Robb, J. R. Cheeseman, G. Scalmani, V. Barone, 
 G. A. Petersson, H. Nakatsuji, X. Li, M. Caricato, A. V. Marenich, 
 J. Bloino, B. G. Janesko, R. Gomperts, B. Mennucci, H. P. Hratchian, 
 J. V. Ortiz, A. F. Izmaylov, J. L. Sonnenberg, D. Williams-Young, 
 F. Ding, F. Lipparini, F. Egidi, J. Goings, B. Peng, A. Petrone, 
 T. Henderson, D. Ranasinghe, V. G. Zakrzewski, J. Gao, N. Rega, 
 G. Zheng, W. Liang, M. Hada, M. Ehara, K. Toyota, R. Fukuda, 
 J. Hasegawa, M. Ishida, T. Nakajima, Y. Honda, O. Kitao, H. Nakai, 
 T. Vreven, K. Throssell, J. A. Montgomery, Jr., J. E. Peralta, 
 F. Ogliaro, M. J. Bearpark, J. J. Heyd, E. N. Brothers, K. N. Kudin, 
 V. N. Staroverov, T. A. Keith, R. Kobayashi, J. Normand, 
 K. Raghavachari, A. P. Rendell, J. C. Burant, S. S. Iyengar, 
 J. Tomasi, M. Cossi, J. M. Millam, M. Klene, C. Adamo, R. Cammi, 
 J. W. Ochterski, R. L. Martin, K. Morokuma, O. Farkas, 
 J. B. Foresman, and D. J. Fox, Gaussian, Inc., Wallingford CT, 2016.
 
 ******************************************
 Gaussian 16:  ES64L-G16RevA.03 25-Dec-2016
                 4-Apr-2022 
 ******************************************
 %Chk=checkpoint
 %Mem=14gb
 %NProc=7
 Will use up to    7 processors via shared memory.
 -----------------------------------------
 #p M062X/6-311+G** opt int=ultrafine freq
 -----------------------------------------
 1/18=20,19=15,26=4,38=1/1,3;
 2/9=110,12=2,17=6,18=5,40=1/2;
 3/5=4,6=6,7=111,11=2,25=1,30=1,71=1,74=-55,75=-5/1,2,3;
 4//1;
 5/5=2,38=5/2;
 6/7=2,8=2,9=2,10=2,28=1/1;
 7//1,2,3,16;
 1/18=20,19=15,26=4/3(2);
 2/9=110/2;
 99//99;
 2/9=110/2;
 3/5=4,6=6,7=111,11=2,25=1,30=1,71=1,74=-55,75=-5/1,2,3;
 4/5=5,16=3,69=1/1;
 5/5=2,38=5/2;
 7//1,2,3,16;
 1/18=20,19=15,26=4/3(-5);
 2/9=110/2;
 6/7=2,8=2,9=2,10=2,19=2,28=1/1;
 99/9=1/99;
 Leave Link    1 at Mon Apr  4 21:05:29 2022, MaxMem=  1879048192 cpu:               0.7 elap:               0.1
 (Enter /gpfs/software/gaussian16/sse4/tar/g16/l101.exe)
 ---
 ...
 ---
 Symbolic Z-matrix:
 Charge = -1 Multiplicity = 1
 C                    -8.11599  -1.60301   6.82983 
 C                    -7.28586  -2.59648   7.33833 
 C                    -5.98237  -2.88648   6.81301 
 C                    -7.50263  -0.93512   5.74385 
 C                    -6.20736  -1.20708   5.20492 
 C                    -5.37288  -2.20424   5.71498 
 H                    -5.48226  -3.6906    7.3335 
 H                    -5.92566  -0.57475   4.36647 
 Cl                   -8.40198   0.34057   4.98458 
 O                    -9.26592  -1.36226   7.30916 
 H                    -7.71193  -3.14855   8.18429 
 C                    -3.96722  -2.51341   5.1452 
 C                    -3.1424   -3.51892   5.67009 
 C                    -1.86254  -3.79776   5.14813 
 C                    -3.36438  -1.81446   4.03397 
 C                    -2.07386  -2.0972    3.50933 
 C                    -1.32816  -3.09046   4.07124 
 Cl                    0.23725  -3.43503   3.43627 
 Cl                   -0.92852  -5.05165   5.86262 
 H                    -1.62884  -1.55768   2.66442 
 H                    -3.87821  -1.01302   3.52497 
 H                    -3.43552  -4.14767   6.51207 
 
 ITRead=  0  0  0  0  0  0  0  0  0  0  0  0  0  0  0  0  0  0  0  0
 ITRead=  0  0
 MicOpt= -1 -1 -1 -1 -1 -1 -1 -1 -1 -1 -1 -1 -1 -1 -1 -1 -1 -1 -1 -1
 MicOpt= -1 -1
 NAtoms=     22 NQM=       22 NQMF=       0 NMMI=      0 NMMIF=      0
                NMic=       0 NMicF=      0.
                    Isotopes and Nuclear Properties:
 (Nuclear quadrupole moments (NQMom) in fm**2, nuclear magnetic moments (NMagM)
  in nuclear magnetons)

  Atom         1           2           3           4           5           6           7           8           9          10
 IAtWgt=          12          12          12          12          12          12           1           1          35          16
 AtmWgt=  12.0000000  12.0000000  12.0000000  12.0000000  12.0000000  12.0000000   1.0078250   1.0078250  34.9688527  15.9949146
 NucSpn=           0           0           0           0           0           0           1           1           3           0
 AtZEff=  -0.0000000  -0.0000000  -0.0000000  -0.0000000  -0.0000000  -0.0000000  -0.0000000  -0.0000000  -0.0000000  -0.0000000
 NQMom=    0.0000000   0.0000000   0.0000000   0.0000000   0.0000000   0.0000000   0.0000000   0.0000000  -8.1650000   0.0000000
 NMagM=    0.0000000   0.0000000   0.0000000   0.0000000   0.0000000   0.0000000   2.7928460   2.7928460   0.8218740   0.0000000
 AtZNuc=   6.0000000   6.0000000   6.0000000   6.0000000   6.0000000   6.0000000   1.0000000   1.0000000  17.0000000   8.0000000

  Atom        11          12          13          14          15          16          17          18          19          20
 IAtWgt=           1          12          12          12          12          12          12          35          35           1
 AtmWgt=   1.0078250  12.0000000  12.0000000  12.0000000  12.0000000  12.0000000  12.0000000  34.9688527  34.9688527   1.0078250
 NucSpn=           1           0           0           0           0           0           0           3           3           1
 AtZEff=  -0.0000000  -0.0000000  -0.0000000  -0.0000000  -0.0000000  -0.0000000  -0.0000000  -0.0000000  -0.0000000  -0.0000000
 NQMom=    0.0000000   0.0000000   0.0000000   0.0000000   0.0000000   0.0000000   0.0000000  -8.1650000  -8.1650000   0.0000000
 NMagM=    2.7928460   0.0000000   0.0000000   0.0000000   0.0000000   0.0000000   0.0000000   0.8218740   0.8218740   2.7928460
 AtZNuc=   1.0000000   6.0000000   6.0000000   6.0000000   6.0000000   6.0000000   6.0000000  17.0000000  17.0000000   1.0000000

  Atom        21          22
 IAtWgt=           1           1
 AtmWgt=   1.0078250   1.0078250
 NucSpn=           1           1
 AtZEff=  -0.0000000  -0.0000000
 NQMom=    0.0000000   0.0000000
 NMagM=    2.7928460   2.7928460
 AtZNuc=   1.0000000   1.0000000
 Leave Link  101 at Mon Apr  4 21:05:29 2022, MaxMem=  1879048192 cpu:               2.0 elap:               0.3
 (Enter /gpfs/software/gaussian16/sse4/tar/g16/l103.exe)

 GradGradGradGradGradGradGradGradGradGradGradGradGradGradGradGradGradGrad
 Berny optimization.
 Initialization pass.
                           ----------------------------
                           !    Initial Parameters    !
                           ! (Angstroms and Degrees)  !
 --------------------------                            --------------------------
 ! Name  Definition              Value          Derivative Info.                !
 --------------------------------------------------------------------------------
 ! R1    R(1,2)                  1.3909         estimate D2E/DX2                !
 ! R2    R(1,4)                  1.4148         estimate D2E/DX2                !
 ! R3    R(1,10)                 1.2689         estimate D2E/DX2                !
 ! R4    R(2,3)                  1.435          estimate D2E/DX2                !
 ! R5    R(2,11)                 1.0963         estimate D2E/DX2                !
 ! R6    R(3,6)                  1.4292         estimate D2E/DX2                !
 ! R7    R(3,7)                  1.0806         estimate D2E/DX2                !
 ! R8    R(4,5)                  1.429          estimate D2E/DX2                !
 ! R9    R(4,9)                  1.7357         estimate D2E/DX2                !
 ! R10   R(5,6)                  1.3967         estimate D2E/DX2                !
 ! R11   R(5,8)                  1.0873         estimate D2E/DX2                !
 ! R12   R(6,12)                 1.5479         estimate D2E/DX2                !
 ! R13   R(12,13)                1.4025         estimate D2E/DX2                !
 ! R14   R(12,15)                1.4446         estimate D2E/DX2                !
 ! R15   R(13,14)                1.41           estimate D2E/DX2                !
 ! R16   R(13,22)                1.091          estimate D2E/DX2                !
 ! R17   R(14,17)                1.3948         estimate D2E/DX2                !
 ! R18   R(14,19)                1.719          estimate D2E/DX2                !
 ! R19   R(15,16)                1.4215         estimate D2E/DX2                !
 ! R20   R(15,21)                1.0795         estimate D2E/DX2                !
 ! R21   R(16,17)                1.3632         estimate D2E/DX2                !
 ! R22   R(16,20)                1.0968         estimate D2E/DX2                !
 ! R23   R(17,18)                1.7241         estimate D2E/DX2                !
 ! A1    A(2,1,4)              111.0424         estimate D2E/DX2                !
 ! A2    A(2,1,10)             122.567          estimate D2E/DX2                !
 ! A3    A(4,1,10)             126.3906         estimate D2E/DX2                !
 ! A4    A(1,2,3)              123.5487         estimate D2E/DX2                !
 ! A5    A(1,2,11)             114.1934         estimate D2E/DX2                !
 ! A6    A(3,2,11)             122.2579         estimate D2E/DX2                !
 ! A7    A(2,3,6)              124.9014         estimate D2E/DX2                !
 ! A8    A(2,3,7)              113.2329         estimate D2E/DX2                !
 ! A9    A(6,3,7)              121.8657         estimate D2E/DX2                !
 ! A10   A(1,4,5)              126.3412         estimate D2E/DX2                !
 ! A11   A(1,4,9)              117.2646         estimate D2E/DX2                !
 ! A12   A(5,4,9)              116.3942         estimate D2E/DX2                !
 ! A13   A(4,5,6)              122.6617         estimate D2E/DX2                !
 ! A14   A(4,5,8)              114.5177         estimate D2E/DX2                !
 ! A15   A(6,5,8)              122.8206         estimate D2E/DX2                !
 ! A16   A(3,6,5)              111.5046         estimate D2E/DX2                !
 ! A17   A(3,6,12)             125.0796         estimate D2E/DX2                !
 ! A18   A(5,6,12)             123.4158         estimate D2E/DX2                !
 ! A19   A(6,12,13)            122.6498         estimate D2E/DX2                !
 ! A20   A(6,12,15)            124.4349         estimate D2E/DX2                !
 ! A21   A(13,12,15)           112.9152         estimate D2E/DX2                !
 ! A22   A(12,13,14)           122.4839         estimate D2E/DX2                !
 ! A23   A(12,13,22)           122.9591         estimate D2E/DX2                !
 ! A24   A(14,13,22)           114.557          estimate D2E/DX2                !
 ! A25   A(13,14,17)           122.2261         estimate D2E/DX2                !
 ! A26   A(13,14,19)           118.918          estimate D2E/DX2                !
 ! A27   A(17,14,19)           118.8559         estimate D2E/DX2                !
 ! A28   A(12,15,16)           124.5092         estimate D2E/DX2                !
 ! A29   A(12,15,21)           121.5519         estimate D2E/DX2                !
 ! A30   A(16,15,21)           113.9389         estimate D2E/DX2                !
 ! A31   A(15,16,17)           119.3016         estimate D2E/DX2                !
 ! A32   A(15,16,20)           123.6989         estimate D2E/DX2                !
 ! A33   A(17,16,20)           116.9995         estimate D2E/DX2                !
 ! A34   A(14,17,16)           118.564          estimate D2E/DX2                !
 ! A35   A(14,17,18)           122.0637         estimate D2E/DX2                !
 ! A36   A(16,17,18)           119.3723         estimate D2E/DX2                !
 ! D1    D(4,1,2,3)              0.0099         estimate D2E/DX2                !
 ! D2    D(4,1,2,11)          -179.9894         estimate D2E/DX2                !
 ! D3    D(10,1,2,3)          -179.9942         estimate D2E/DX2                !
 ! D4    D(10,1,2,11)            0.0065         estimate D2E/DX2                !
 ! D5    D(2,1,4,5)             -0.0096         estimate D2E/DX2                !
 ! D6    D(2,1,4,9)            179.9885         estimate D2E/DX2                !
 ! D7    D(10,1,4,5)           179.9947         estimate D2E/DX2                !
 ! D8    D(10,1,4,9)            -0.0073         estimate D2E/DX2                !
 ! D9    D(1,2,3,6)              0.0028         estimate D2E/DX2                !
 ! D10   D(1,2,3,7)           -179.9937         estimate D2E/DX2                !
 ! D11   D(11,2,3,6)          -179.9979         estimate D2E/DX2                !
 ! D12   D(11,2,3,7)             0.0055         estimate D2E/DX2                !
 ! D13   D(2,3,6,5)             -0.0158         estimate D2E/DX2                !
 ! D14   D(2,3,6,12)           179.9878         estimate D2E/DX2                !
 ! D15   D(7,3,6,5)            179.9804         estimate D2E/DX2                !
 ! D16   D(7,3,6,12)            -0.016          estimate D2E/DX2                !
 ! D17   D(1,4,5,6)             -0.0041         estimate D2E/DX2                !
 ! D18   D(1,4,5,8)            179.9939         estimate D2E/DX2                !
 ! D19   D(9,4,5,6)            179.9979         estimate D2E/DX2                !
 ! D20   D(9,4,5,8)             -0.0041         estimate D2E/DX2                !
 ! D21   D(4,5,6,3)              0.016          estimate D2E/DX2                !
 ! D22   D(4,5,6,12)          -179.9875         estimate D2E/DX2                !
 ! D23   D(8,5,6,3)           -179.9818         estimate D2E/DX2                !
 ! D24   D(8,5,6,12)             0.0146         estimate D2E/DX2                !
 ! D25   D(3,6,12,13)           -0.0038         estimate D2E/DX2                !
 ! D26   D(3,6,12,15)          180.0            estimate D2E/DX2                !
 ! D27   D(5,6,12,13)         -179.9998         estimate D2E/DX2                !
 ! D28   D(5,6,12,15)            0.004          estimate D2E/DX2                !
 ! D29   D(6,12,13,14)         179.9878         estimate D2E/DX2                !
 ! D30   D(6,12,13,22)          -0.0154         estimate D2E/DX2                !
 ! D31   D(15,12,13,14)         -0.0155         estimate D2E/DX2                !
 ! D32   D(15,12,13,22)        179.9812         estimate D2E/DX2                !
 ! D33   D(6,12,15,16)        -179.9882         estimate D2E/DX2                !
 ! D34   D(6,12,15,21)           0.0155         estimate D2E/DX2                !
 ! D35   D(13,12,15,16)          0.0152         estimate D2E/DX2                !
 ! D36   D(13,12,15,21)       -179.981          estimate D2E/DX2                !
 ! D37   D(12,13,14,17)          0.0044         estimate D2E/DX2                !
 ! D38   D(12,13,14,19)       -179.9976         estimate D2E/DX2                !
 ! D39   D(22,13,14,17)       -179.9926         estimate D2E/DX2                !
 ! D40   D(22,13,14,19)          0.0054         estimate D2E/DX2                !
 ! D41   D(13,14,17,16)          0.0092         estimate D2E/DX2                !
 ! D42   D(13,14,17,18)       -179.9944         estimate D2E/DX2                !
 ! D43   D(19,14,17,16)       -179.9888         estimate D2E/DX2                !
 ! D44   D(19,14,17,18)          0.0076         estimate D2E/DX2                !
 ! D45   D(12,15,16,17)         -0.003          estimate D2E/DX2                !
 ! D46   D(12,15,16,20)        179.9981         estimate D2E/DX2                !
 ! D47   D(21,15,16,17)        179.9935         estimate D2E/DX2                !
 ! D48   D(21,15,16,20)         -0.0054         estimate D2E/DX2                !
 ! D49   D(15,16,17,14)         -0.0096         estimate D2E/DX2                !
 ! D50   D(15,16,17,18)        179.994          estimate D2E/DX2                !
 ! D51   D(20,16,17,14)        179.9893         estimate D2E/DX2                !
 ! D52   D(20,16,17,18)         -0.0071         estimate D2E/DX2                !
 --------------------------------------------------------------------------------
 Trust Radius=3.00D-01 FncErr=1.00D-07 GrdErr=1.00D-06 EigMax=2.50D+02 EigMin=1.00D-04
 Number of steps in this run=    121 maximum allowed number of steps=    132.
 GradGradGradGradGradGradGradGradGradGradGradGradGradGradGradGradGradGrad

 Leave Link  103 at Mon Apr  4 21:05:30 2022, MaxMem=  1879048192 cpu:               0.1 elap:               0.0
 (Enter /gpfs/software/gaussian16/sse4/tar/g16/l202.exe)
                          Input orientation:                          
 ---------------------------------------------------------------------
 Center     Atomic      Atomic             Coordinates (Angstroms)
 Number     Number       Type             X           Y           Z
 ---------------------------------------------------------------------
      1          6           0       -8.115990   -1.603010    6.829830
      2          6           0       -7.285860   -2.596480    7.338330
      3          6           0       -5.982370   -2.886480    6.813010
      4          6           0       -7.502630   -0.935120    5.743850
      5          6           0       -6.207360   -1.207080    5.204920
      6          6           0       -5.372880   -2.204240    5.714980
      7          1           0       -5.482260   -3.690600    7.333500
      8          1           0       -5.925660   -0.574750    4.366470
      9         17           0       -8.401980    0.340570    4.984580
     10          8           0       -9.265920   -1.362260    7.309160
     11          1           0       -7.711930   -3.148550    8.184290
     12          6           0       -3.967220   -2.513410    5.145200
     13          6           0       -3.142400   -3.518920    5.670090
     14          6           0       -1.862540   -3.797760    5.148130
     15          6           0       -3.364380   -1.814460    4.033970
     16          6           0       -2.073860   -2.097200    3.509330
     17          6           0       -1.328160   -3.090460    4.071240
     18         17           0        0.237250   -3.435030    3.436270
     19         17           0       -0.928520   -5.051650    5.862620
     20          1           0       -1.628840   -1.557680    2.664420
     21          1           0       -3.878210   -1.013020    3.524970
     22          1           0       -3.435520   -4.147670    6.512070
 ---------------------------------------------------------------------
                    Distance matrix (angstroms):
                    1          2          3          4          5
     1  C    0.000000
     2  C    1.390924   0.000000
     3  C    2.489962   1.434973   0.000000
     4  C    1.414793   2.312893   2.694828   0.000000
     5  C    2.537708   2.764965   2.336013   1.429032   0.000000
     6  C    3.021427   2.539411   1.429195   2.479382   1.396727
     7  H    3.398272   2.109525   1.080569   3.768495   3.350298
     8  H    3.452971   3.843109   3.366433   2.124589   1.087288
     9  Cl   2.695226   3.925828   4.428490   1.735715   2.694462
    10  O    1.268880   2.333407   3.653917   2.396213   3.715736
    11  H    2.094402   1.096342   2.222716   3.301337   3.861306
    12  C    4.569365   3.978705   2.642272   3.917717   2.593895
    13  C    5.454567   4.560941   3.125968   5.068833   3.867165
    14  C    6.837447   5.970967   4.535996   6.352968   5.058884
    15  C    5.517186   5.187326   3.965623   4.563118   3.134098
    16  C    6.912111   6.486560   5.178196   5.984568   4.555564
    17  C    7.476427   6.812641   5.405606   6.750348   5.351537
    18  Cl   9.200498   8.516245   7.098377   8.454597   7.044493
    19  Cl   8.030463   6.972901   5.579660   7.757503   6.563493
    20  H    7.709462   7.411236   6.158712   6.661222   5.247848
    21  H    5.406382   5.353610   4.329959   4.250402   2.878338
    22  H    5.336953   4.232495   2.857903   5.239468   4.247212
                    6          7          8          9         10
     6  C    0.000000
     7  H    2.200190   0.000000
     8  H    2.186157   4.325320   0.000000
     9  Cl   4.023057   5.503864   2.711463   0.000000
    10  O    4.290233   4.442729   4.520723   3.008271   0.000000
    11  H    3.529925   2.447262   4.938720   4.784169   2.524197
    12  C    1.547939   2.910289   2.863618   5.276182   5.838158
    13  C    2.589486   2.875996   4.256066   6.559632   6.695911
    14  C    3.896551   4.229622   5.244781   7.740594   8.087753
    15  C    2.647979   4.346518   2.864890   5.561046   6.764579
    16  C    3.969872   5.364736   4.229528   6.940042   8.167287
    17  C    4.455000   5.315925   5.249092   7.914865   8.745218
    18  Cl   6.179071   6.925786   6.857692   9.554513  10.469283
    19  Cl   5.280329   4.975188   6.874046   9.257408   9.231268
    20  H    4.872555   6.418606   4.725017   7.406883   8.940738
    21  H    2.906749   4.924156   2.256602   4.942384   6.593139
    22  H    2.857558   2.252289   4.854910   6.866094   6.510563
                   11         12         13         14         15
    11  H    0.000000
    12  C    4.864393   0.000000
    13  C    5.228669   1.402458   0.000000
    14  C    6.622319   2.465612   1.410048   0.000000
    15  C    6.156797   1.444569   2.373046   2.725868   0.000000
    16  C    7.399218   2.536555   2.798562   2.371123   1.421489
    17  C    7.594279   2.907063   2.455884   1.394822   2.403280
    18  Cl   9.263651   4.631133   4.052039   2.733342   3.994400
    19  Cl   7.417991   4.023811   2.699554   1.719049   4.444859
    20  H    8.366828   3.540580   3.895045   3.352818   2.225691
    21  H    6.400559   2.210031   3.379718   3.801625   1.079541
    22  H    4.699175   2.195870   1.090952   2.111169   3.404396
                   16         17         18         19         20
    16  C    0.000000
    17  C    1.363223   0.000000
    18  Cl   2.671396   1.724072   0.000000
    19  Cl   3.946967   2.686079   3.140009   0.000000
    20  H    1.096812   2.102134   2.757261   4.788189   0.000000
    21  H    2.105082   3.334205   4.776087   5.520490   2.469183
    22  H    3.882653   3.393569   4.843309   2.742994   4.977605
                   21         22
    21  H    0.000000
    22  H    4.352559   0.000000
 Stoichiometry    C12H6Cl3O(1-)
 Framework group  C1[X(C12H6Cl3O)]
 Deg. of freedom    60
 Full point group                 C1      NOp   1
 Largest Abelian subgroup         C1      NOp   1
 Largest concise Abelian subgroup C1      NOp   1
                         Standard orientation:                         
 ---------------------------------------------------------------------
 Center     Atomic      Atomic             Coordinates (Angstroms)
 Number     Number       Type             X           Y           Z
 ---------------------------------------------------------------------
      1          6           0        4.052305    0.956470    0.000056
      2          6           0        3.041974    1.912452   -0.000184
      3          6           0        1.643974    1.588810   -0.000271
      4          6           0        3.513755   -0.351813   -0.000029
      5          6           0        2.126972   -0.696725   -0.000128
      6          6           0        1.111668    0.262443   -0.000068
      7          1           0        1.004758    2.460034   -0.000572
      8          1           0        1.927880   -1.765630   -0.000288
      9         17           0        4.637807   -1.674391   -0.000066
     10          8           0        5.283407    1.263788    0.000239
     11          1           0        3.402947    2.947664   -0.000315
     12          6           0       -0.395295   -0.091363    0.000109
     13          6           0       -1.401798    0.885284    0.000163
     14          6           0       -2.773581    0.559020    0.000072
     15          6           0       -0.918210   -1.437966    0.000314
     16          6           0       -2.301648   -1.764663    0.000237
     17          6           0       -3.224179   -0.761013    0.000012
     18         17           0       -4.902587   -1.155181   -0.000241
     19         17           0       -3.930446    1.830551    0.000086
     20          1           0       -2.684181   -2.792606    0.000365
     21          1           0       -0.265133   -2.297558    0.000606
     22          1           0       -1.190302    1.955539    0.000331
 ---------------------------------------------------------------------
 Rotational constants (GHZ):           1.0149365           0.1452827           0.1270904
 Leave Link  202 at Mon Apr  4 21:05:30 2022, MaxMem=  1879048192 cpu:               0.1 elap:               0.0
 (Enter /gpfs/software/gaussian16/sse4/tar/g16/l301.exe)
 Standard basis: 6-311+G(d,p) (5D, 7F)
 Ernie: Thresh=  0.10000D-02 Tol=  0.10000D-05 Strict=F.
 There are   428 symmetry adapted cartesian basis functions of A   symmetry.
 There are   412 symmetry adapted basis functions of A   symmetry.
   412 basis functions,   675 primitive gaussians,   428 cartesian basis functions
    69 alpha electrons       69 beta electrons
       nuclear repulsion energy      1251.4117240026 Hartrees.
 IExCor= 4336 DFT=T Ex+Corr=M062X ExCW=0 ScaHFX=  0.540000
 ScaDFX=  1.000000  1.000000  1.000000  1.000000 ScalE2=  1.000000  1.000000
 IRadAn=      5 IRanWt=     -1 IRanGd=            0 ICorTp=0 IEmpDi=  4
 NAtoms=   22 NActive=   22 NUniq=   22 SFac= 1.00D+00 NAtFMM=   60 NAOKFM=F Big=F
 Integral buffers will be    131072 words long.
 Raffenetti 2 integral format.
 Two-electron integral symmetry is turned on.
 Leave Link  301 at Mon Apr  4 21:05:30 2022, MaxMem=  1879048192 cpu:               0.4 elap:               0.1
 (Enter /gpfs/software/gaussian16/sse4/tar/g16/l302.exe)
 NPDir=0 NMtPBC=     1 NCelOv=     1 NCel=       1 NClECP=     1 NCelD=      1
         NCelK=      1 NCelE2=     1 NClLst=     1 CellRange=     0.0.
 One-electron integrals computed using PRISM.
 One-electron integral symmetry used in STVInt
 NBasis=   412 RedAO= T EigKep=  1.20D-06  NBF=   412
 NBsUse=   408 1.00D-06 EigRej=  5.77D-07 NBFU=   408
 Precomputing XC quadrature grid using
 IXCGrd= 4 IRadAn=           5 IRanWt=          -1 IRanGd=           0 AccXCQ= 0.00D+00.
 Generated NRdTot=       0 NPtTot=           0 NUsed=           0 NTot=          32
 NSgBfM=   419   419   419   419   419 MxSgAt=    22 MxSgA2=    22.
 Leave Link  302 at Mon Apr  4 21:05:30 2022, MaxMem=  1879048192 cpu:               2.8 elap:               0.4
 (Enter /gpfs/software/gaussian16/sse4/tar/g16/l303.exe)
 DipDrv:  MaxL=1.
 Leave Link  303 at Mon Apr  4 21:05:30 2022, MaxMem=  1879048192 cpu:               0.3 elap:               0.1
 (Enter /gpfs/software/gaussian16/sse4/tar/g16/l401.exe)
 ExpMin= 4.38D-02 ExpMax= 1.06D+05 ExpMxC= 3.62D+03 IAcc=3 IRadAn=         5 AccDes= 0.00D+00
 Harris functional with IExCor= 1009 and IRadAn=       5 diagonalized for initial guess.
 HarFok:  IExCor= 1009 AccDes= 0.00D+00 IRadAn=         5 IDoV= 1 UseB2=F ITyADJ=14
 ICtDFT=  3500011 ScaDFX=  1.000000  1.000000  1.000000  1.000000
 FoFCou: FMM=F IPFlag=           0 FMFlag=      100000 FMFlg1=           0
         NFxFlg=           0 DoJE=T BraDBF=F KetDBF=T FulRan=T
         wScrn=  0.000000 ICntrl=       500 IOpCl=  0 I1Cent=   200000004 NGrid=           0
         NMat0=    1 NMatS0=      1 NMatT0=    0 NMatD0=    1 NMtDS0=    0 NMtDT0=    0
 Petite list used in FoFCou.
 Harris En= -1915.83086685053    
 JPrj=0 DoOrth=F DoCkMO=F.
 Leave Link  401 at Mon Apr  4 21:05:34 2022, MaxMem=  1879048192 cpu:              21.6 elap:               3.1
 (Enter /gpfs/software/gaussian16/sse4/tar/g16/l502.exe)
 Integral symmetry usage will be decided dynamically.
 Closed shell SCF:
 Using DIIS extrapolation, IDIIS=  1040.
 NGot=  1879048192 LenX=  1878674897 LenY=  1878491272
 Requested convergence on RMS density matrix=1.00D-08 within 128 cycles.
 Requested convergence on MAX density matrix=1.00D-06.
 Requested convergence on             energy=1.00D-06.
 No special actions if energy rises.
 Fock matrices will be formed incrementally for  20 cycles.

 Cycle   1  Pass 1  IDiag  1:
 FoFJK:  IHMeth= 1 ICntrl=       0 DoSepK=F KAlg= 0 I1Cent=           0 FoldK=F
 IRaf= 800000000 NMat=       1 IRICut=       1 DoRegI=T DoRafI=F ISym2E= 0 IDoP0=0 IntGTp=1.
 FoFCou: FMM=F IPFlag=           0 FMFlag=      100000 FMFlg1=           0
         NFxFlg=           0 DoJE=F BraDBF=F KetDBF=F FulRan=T
         wScrn=  0.000000 ICntrl=         0 IOpCl=  0 I1Cent=           0 NGrid=           0
         NMat0=    1 NMatS0=      1 NMatT0=    0 NMatD0=    1 NMtDS0=    0 NMtDT0=    0
 Symmetry not used in FoFCou.
 E= -1916.14057284978    
 DIIS: error= 3.35D-02 at cycle   1 NSaved=   1.
 NSaved= 1 IEnMin= 1 EnMin= -1916.14057284978     IErMin= 1 ErrMin= 3.35D-02
 ErrMax= 3.35D-02  0.00D+00 EMaxC= 1.00D-01 BMatC= 6.73D-01 BMatP= 6.73D-01
 IDIUse=3 WtCom= 6.65D-01 WtEn= 3.35D-01
 Coeff-Com:  0.100D+01
 Coeff-En:   0.100D+01
 Coeff:      0.100D+01
 Gap=     0.367 Goal=   None    Shift=    0.000
 GapD=    0.367 DampG=1.000 DampE=0.500 DampFc=0.5000 IDamp=-1.
 Damping current iteration by 5.00D-01
 RMSDP=6.79D+00 MaxDP=5.84D+02              OVMax= 9.99D-01

 Cycle   2  Pass 1  IDiag  1:
 RMSU=  3.29D+00    CP:  3.00D+00
 E= -1915.27146265011     Delta-E=        0.869110199661 Rises=F Damp=T
 DIIS: error= 3.56D-02 at cycle   2 NSaved=   2.
 NSaved= 2 IEnMin= 1 EnMin= -1916.14057284978     IErMin= 1 ErrMin= 3.35D-02
 ErrMax= 3.56D-02  0.00D+00 EMaxC= 1.00D-01 BMatC= 2.88D-01 BMatP= 6.73D-01
 IDIUse=3 WtCom= 6.44D-01 WtEn= 3.56D-01
 Coeff-Com:  0.326D+00 0.674D+00
 Coeff-En:   0.795D+00 0.205D+00
 Coeff:      0.493D+00 0.507D+00
 Gap=     0.016 Goal=   None    Shift=    0.000
 RMSDP=3.40D+00 MaxDP=2.91D+02 DE= 8.69D-01 OVMax= 5.70D-01

 Cycle   3  Pass 1  IDiag  1:
 RMSU=  1.96D-02    CP:  9.10D-01 -6.02D-04
 E= -1916.37668145519     Delta-E=       -1.105218805078 Rises=F Damp=F
 DIIS: error= 3.83D-02 at cycle   3 NSaved=   3.
 NSaved= 3 IEnMin= 3 EnMin= -1916.37668145519     IErMin= 1 ErrMin= 3.35D-02
 ErrMax= 3.83D-02  0.00D+00 EMaxC= 1.00D-01 BMatC= 2.74D-01 BMatP= 2.88D-01
 IDIUse=3 WtCom= 6.17D-01 WtEn= 3.83D-01
 EnCoef did     1 forward-backward iterations
 Coeff-Com:  0.102D+00 0.453D+00 0.445D+00
 Coeff-En:   0.136D+00 0.970D-01 0.767D+00
 Coeff:      0.115D+00 0.316D+00 0.569D+00
 Gap=     0.327 Goal=   None    Shift=    0.000
 RMSDP=2.29D-02 MaxDP=1.39D+00 DE=-1.11D+00 OVMax= 2.71D-01

 Cycle   4  Pass 1  IDiag  1:
 RMSU=  2.26D-02    CP:  8.82D-01 -1.90D-04  9.72D-01
 E= -1916.63419710469     Delta-E=       -0.257515649503 Rises=F Damp=F
 DIIS: error= 9.55D-03 at cycle   4 NSaved=   4.
 NSaved= 4 IEnMin= 4 EnMin= -1916.63419710469     IErMin= 4 ErrMin= 9.55D-03
 ErrMax= 9.55D-03  0.00D+00 EMaxC= 1.00D-01 BMatC= 3.11D-02 BMatP= 2.74D-01
 IDIUse=3 WtCom= 9.05D-01 WtEn= 9.55D-02
 Coeff-Com: -0.435D-01 0.154D+00 0.241D+00 0.649D+00
 Coeff-En:   0.000D+00 0.000D+00 0.000D+00 0.100D+01
 Coeff:     -0.393D-01 0.139D+00 0.218D+00 0.682D+00
 Gap=     0.202 Goal=   None    Shift=    0.000
 RMSDP=2.06D-02 MaxDP=2.00D+00 DE=-2.58D-01 OVMax= 6.49D-02

 Cycle   5  Pass 1  IDiag  1:
 RMSU=  1.20D-02    CP:  9.93D-01  2.64D-03  6.60D-01  8.82D-01
 E= -1916.66108873134     Delta-E=       -0.026891626642 Rises=F Damp=F
 DIIS: error= 1.13D-02 at cycle   5 NSaved=   5.
 NSaved= 5 IEnMin= 5 EnMin= -1916.66108873134     IErMin= 4 ErrMin= 9.55D-03
 ErrMax= 1.13D-02  0.00D+00 EMaxC= 1.00D-01 BMatC= 1.24D-02 BMatP= 3.11D-02
 IDIUse=3 WtCom= 8.87D-01 WtEn= 1.13D-01
 Coeff-Com: -0.438D-01 0.784D-01 0.375D-02 0.319D+00 0.643D+00
 Coeff-En:   0.000D+00 0.000D+00 0.000D+00 0.127D+00 0.873D+00
 Coeff:     -0.388D-01 0.695D-01 0.332D-02 0.297D+00 0.669D+00
 Gap=     0.187 Goal=   None    Shift=    0.000
 RMSDP=6.20D-03 MaxDP=5.23D-01 DE=-2.69D-02 OVMax= 6.18D-02

 Cycle   6  Pass 1  IDiag  1:
 RMSU=  2.25D-03    CP:  1.03D+00  3.32D-03  6.14D-01  1.02D+00  1.19D+00
 E= -1916.67406025699     Delta-E=       -0.012971525658 Rises=F Damp=F
 DIIS: error= 2.97D-03 at cycle   6 NSaved=   6.
 NSaved= 6 IEnMin= 6 EnMin= -1916.67406025699     IErMin= 6 ErrMin= 2.97D-03
 ErrMax= 2.97D-03  0.00D+00 EMaxC= 1.00D-01 BMatC= 1.61D-03 BMatP= 1.24D-02
 IDIUse=3 WtCom= 9.70D-01 WtEn= 2.97D-02
 Coeff-Com: -0.171D-01 0.223D-01-0.772D-01-0.763D-02 0.379D+00 0.701D+00
 Coeff-En:   0.000D+00 0.000D+00 0.000D+00 0.000D+00 0.000D+00 0.100D+01
 Coeff:     -0.166D-01 0.217D-01-0.749D-01-0.740D-02 0.367D+00 0.710D+00
 Gap=     0.186 Goal=   None    Shift=    0.000
 RMSDP=2.81D-03 MaxDP=3.45D-01 DE=-1.30D-02 OVMax= 2.21D-02

 Cycle   7  Pass 1  IDiag  1:
 RMSU=  9.35D-04    CP:  1.04D+00  3.70D-03  5.77D-01  1.03D+00  1.31D+00
                    CP:  9.86D-01
 E= -1916.67624568997     Delta-E=       -0.002185432974 Rises=F Damp=F
 DIIS: error= 1.66D-03 at cycle   7 NSaved=   7.
 NSaved= 7 IEnMin= 7 EnMin= -1916.67624568997     IErMin= 7 ErrMin= 1.66D-03
 ErrMax= 1.66D-03  0.00D+00 EMaxC= 1.00D-01 BMatC= 2.01D-04 BMatP= 1.61D-03
 IDIUse=3 WtCom= 9.83D-01 WtEn= 1.66D-02
 Coeff-Com: -0.227D-02 0.330D-02-0.255D-01-0.418D-01 0.136D-02 0.264D+00
 Coeff-Com:  0.801D+00
 Coeff-En:   0.000D+00 0.000D+00 0.000D+00 0.000D+00 0.000D+00 0.000D+00
 Coeff-En:   0.100D+01
 Coeff:     -0.223D-02 0.324D-02-0.250D-01-0.411D-01 0.134D-02 0.260D+00
 Coeff:      0.804D+00
 Gap=     0.183 Goal=   None    Shift=    0.000
 RMSDP=2.57D-03 MaxDP=2.66D-01 DE=-2.19D-03 OVMax= 1.59D-02

 Cycle   8  Pass 1  IDiag  1:
 RMSU=  3.28D-04    CP:  1.06D+00  4.03D-03  5.44D-01  1.05D+00  1.41D+00
                    CP:  1.15D+00  1.04D+00
 E= -1916.67659482636     Delta-E=       -0.000349136392 Rises=F Damp=F
 DIIS: error= 3.19D-04 at cycle   8 NSaved=   8.
 NSaved= 8 IEnMin= 8 EnMin= -1916.67659482636     IErMin= 8 ErrMin= 3.19D-04
 ErrMax= 3.19D-04  0.00D+00 EMaxC= 1.00D-01 BMatC= 2.63D-05 BMatP= 2.01D-04
 IDIUse=3 WtCom= 9.97D-01 WtEn= 3.19D-03
 Coeff-Com:  0.111D-02-0.418D-03 0.538D-02-0.111D-01-0.634D-01-0.135D-01
 Coeff-Com:  0.351D+00 0.731D+00
 Coeff-En:   0.000D+00 0.000D+00 0.000D+00 0.000D+00 0.000D+00 0.000D+00
 Coeff-En:   0.000D+00 0.100D+01
 Coeff:      0.110D-02-0.417D-03 0.536D-02-0.111D-01-0.632D-01-0.134D-01
 Coeff:      0.350D+00 0.732D+00
 Gap=     0.183 Goal=   None    Shift=    0.000
 RMSDP=3.63D-04 MaxDP=3.10D-02 DE=-3.49D-04 OVMax= 5.17D-03

 Cycle   9  Pass 1  IDiag  1:
 RMSU=  1.46D-04    CP:  1.06D+00  4.07D-03  5.39D-01  1.04D+00  1.43D+00
                    CP:  1.12D+00  1.12D+00  9.70D-01
 E= -1916.67663787231     Delta-E=       -0.000043045946 Rises=F Damp=F
 DIIS: error= 1.17D-04 at cycle   9 NSaved=   9.
 NSaved= 9 IEnMin= 9 EnMin= -1916.67663787231     IErMin= 9 ErrMin= 1.17D-04
 ErrMax= 1.17D-04  0.00D+00 EMaxC= 1.00D-01 BMatC= 5.43D-06 BMatP= 2.63D-05
 IDIUse=3 WtCom= 9.99D-01 WtEn= 1.17D-03
 Coeff-Com:  0.981D-03-0.128D-02 0.551D-02-0.205D-03-0.198D-01-0.314D-01
 Coeff-Com:  0.282D-01 0.273D+00 0.745D+00
 Coeff-En:   0.000D+00 0.000D+00 0.000D+00 0.000D+00 0.000D+00 0.000D+00
 Coeff-En:   0.000D+00 0.000D+00 0.100D+01
 Coeff:      0.980D-03-0.128D-02 0.550D-02-0.204D-03-0.198D-01-0.313D-01
 Coeff:      0.282D-01 0.273D+00 0.745D+00
 Gap=     0.184 Goal=   None    Shift=    0.000
 RMSDP=1.37D-04 MaxDP=1.46D-02 DE=-4.30D-05 OVMax= 2.20D-03

 Cycle  10  Pass 1  IDiag  1:
 RMSU=  8.61D-05    CP:  1.06D+00  4.06D-03  5.40D-01  1.04D+00  1.42D+00
                    CP:  1.13D+00  1.12D+00  9.64D-01  1.11D+00
 E= -1916.67664424541     Delta-E=       -0.000006373098 Rises=F Damp=F
 DIIS: error= 7.62D-05 at cycle  10 NSaved=  10.
 NSaved=10 IEnMin=10 EnMin= -1916.67664424541     IErMin=10 ErrMin= 7.62D-05
 ErrMax= 7.62D-05  0.00D+00 EMaxC= 1.00D-01 BMatC= 2.61D-06 BMatP= 5.43D-06
 IDIUse=1 WtCom= 1.00D+00 WtEn= 0.00D+00
 Coeff-Com:  0.381D-03-0.831D-03 0.115D-02 0.201D-02 0.121D-01-0.115D-03
 Coeff-Com: -0.572D-01-0.785D-01 0.165D+00 0.956D+00
 Coeff:      0.381D-03-0.831D-03 0.115D-02 0.201D-02 0.121D-01-0.115D-03
 Coeff:     -0.572D-01-0.785D-01 0.165D+00 0.956D+00
 Gap=     0.184 Goal=   None    Shift=    0.000
 RMSDP=1.29D-04 MaxDP=1.20D-02 DE=-6.37D-06 OVMax= 7.98D-04

 Cycle  11  Pass 1  IDiag  1:
 RMSU=  1.84D-05    CP:  1.06D+00  4.05D-03  5.41D-01  1.03D+00  1.42D+00
                    CP:  1.11D+00  1.11D+00  9.94D-01  1.28D+00  1.25D+00
 E= -1916.67664660608     Delta-E=       -0.000002360677 Rises=F Damp=F
 DIIS: error= 5.50D-05 at cycle  11 NSaved=  11.
 NSaved=11 IEnMin=11 EnMin= -1916.67664660608     IErMin=11 ErrMin= 5.50D-05
 ErrMax= 5.50D-05  0.00D+00 EMaxC= 1.00D-01 BMatC= 6.28D-07 BMatP= 2.61D-06
 IDIUse=1 WtCom= 1.00D+00 WtEn= 0.00D+00
 Coeff-Com:  0.151D-03-0.413D-03-0.313D-03 0.257D-03 0.960D-02 0.756D-02
 Coeff-Com: -0.231D-01-0.740D-01-0.617D-01 0.337D+00 0.805D+00
 Coeff:      0.151D-03-0.413D-03-0.313D-03 0.257D-03 0.960D-02 0.756D-02
 Coeff:     -0.231D-01-0.740D-01-0.617D-01 0.337D+00 0.805D+00
 Gap=     0.184 Goal=   None    Shift=    0.000
 RMSDP=4.83D-05 MaxDP=4.85D-03 DE=-2.36D-06 OVMax= 2.96D-04

 Cycle  12  Pass 1  IDiag  1:
 RMSU=  9.70D-06    CP:  1.06D+00  4.05D-03  5.41D-01  1.03D+00  1.42D+00
                    CP:  1.11D+00  1.11D+00  9.96D-01  1.36D+00  1.39D+00
                    CP:  1.13D+00
 E= -1916.67664725415     Delta-E=       -0.000000648072 Rises=F Damp=F
 DIIS: error= 2.15D-05 at cycle  12 NSaved=  12.
 NSaved=12 IEnMin=12 EnMin= -1916.67664725415     IErMin=12 ErrMin= 2.15D-05
 ErrMax= 2.15D-05  0.00D+00 EMaxC= 1.00D-01 BMatC= 1.33D-07 BMatP= 6.28D-07
 IDIUse=1 WtCom= 1.00D+00 WtEn= 0.00D+00
 Coeff-Com:  0.360D-04-0.747D-04-0.325D-03-0.375D-03 0.256D-02 0.496D-02
 Coeff-Com:  0.450D-02-0.160D-01-0.700D-01-0.804D-01 0.439D+00 0.716D+00
 Coeff:      0.360D-04-0.747D-04-0.325D-03-0.375D-03 0.256D-02 0.496D-02
 Coeff:      0.450D-02-0.160D-01-0.700D-01-0.804D-01 0.439D+00 0.716D+00
 Gap=     0.184 Goal=   None    Shift=    0.000
 RMSDP=4.02D-05 MaxDP=4.36D-03 DE=-6.48D-07 OVMax= 1.27D-04

 Cycle  13  Pass 1  IDiag  1:
 RMSU=  3.48D-06    CP:  1.06D+00  4.05D-03  5.42D-01  1.03D+00  1.42D+00
                    CP:  1.10D+00  1.10D+00  9.93D-01  1.38D+00  1.46D+00
                    CP:  1.30D+00  9.42D-01
 E= -1916.67664738548     Delta-E=       -0.000000131326 Rises=F Damp=F
 DIIS: error= 4.08D-06 at cycle  13 NSaved=  13.
 NSaved=13 IEnMin=13 EnMin= -1916.67664738548     IErMin=13 ErrMin= 4.08D-06
 ErrMax= 4.08D-06  0.00D+00 EMaxC= 1.00D-01 BMatC= 2.79D-09 BMatP= 1.33D-07
 IDIUse=1 WtCom= 1.00D+00 WtEn= 0.00D+00
 Coeff-Com:  0.362D-05-0.209D-05-0.760D-04-0.181D-03-0.159D-03 0.849D-03
 Coeff-Com:  0.378D-02 0.368D-02-0.122D-01-0.613D-01 0.546D-01 0.226D+00
 Coeff-Com:  0.785D+00
 Coeff:      0.362D-05-0.209D-05-0.760D-04-0.181D-03-0.159D-03 0.849D-03
 Coeff:      0.378D-02 0.368D-02-0.122D-01-0.613D-01 0.546D-01 0.226D+00
 Coeff:      0.785D+00
 Gap=     0.184 Goal=   None    Shift=    0.000
 RMSDP=1.10D-05 MaxDP=1.07D-03 DE=-1.31D-07 OVMax= 6.53D-05

 Cycle  14  Pass 1  IDiag  1:
 RMSU=  1.75D-06    CP:  1.06D+00  4.04D-03  5.42D-01  1.03D+00  1.42D+00
                    CP:  1.10D+00  1.10D+00  9.92D-01  1.38D+00  1.48D+00
                    CP:  1.32D+00  1.05D+00  9.66D-01
 E= -1916.67664738969     Delta-E=       -0.000000004207 Rises=F Damp=F
 DIIS: error= 1.30D-06 at cycle  14 NSaved=  14.
 NSaved=14 IEnMin=14 EnMin= -1916.67664738969     IErMin=14 ErrMin= 1.30D-06
 ErrMax= 1.30D-06  0.00D+00 EMaxC= 1.00D-01 BMatC= 8.85D-10 BMatP= 2.79D-09
 IDIUse=1 WtCom= 1.00D+00 WtEn= 0.00D+00
 Coeff-Com: -0.255D-05 0.588D-05 0.261D-05-0.209D-04-0.362D-03-0.220D-03
 Coeff-Com:  0.906D-03 0.357D-02 0.446D-02-0.121D-01-0.280D-01 0.602D-02
 Coeff-Com:  0.355D+00 0.671D+00
 Coeff:     -0.255D-05 0.588D-05 0.261D-05-0.209D-04-0.362D-03-0.220D-03
 Coeff:      0.906D-03 0.357D-02 0.446D-02-0.121D-01-0.280D-01 0.602D-02
 Coeff:      0.355D+00 0.671D+00
 Gap=     0.184 Goal=   None    Shift=    0.000
 RMSDP=1.63D-06 MaxDP=1.32D-04 DE=-4.21D-09 OVMax= 1.24D-05

 Cycle  15  Pass 1  IDiag  1:
 RMSU=  4.16D-07    CP:  1.06D+00  4.04D-03  5.42D-01  1.03D+00  1.42D+00
                    CP:  1.10D+00  1.10D+00  9.92D-01  1.38D+00  1.47D+00
                    CP:  1.32D+00  1.02D+00  1.00D+00  9.88D-01
 E= -1916.67664739072     Delta-E=       -0.000000001030 Rises=F Damp=F
 DIIS: error= 9.76D-07 at cycle  15 NSaved=  15.
 NSaved=15 IEnMin=15 EnMin= -1916.67664739072     IErMin=15 ErrMin= 9.76D-07
 ErrMax= 9.76D-07  0.00D+00 EMaxC= 1.00D-01 BMatC= 1.13D-10 BMatP= 8.85D-10
 IDIUse=1 WtCom= 1.00D+00 WtEn= 0.00D+00
 Coeff-Com: -0.101D-05 0.865D-06 0.384D-05 0.142D-04-0.693D-04-0.148D-03
 Coeff-Com: -0.303D-03 0.421D-03 0.259D-02 0.533D-02-0.108D-01-0.219D-01
 Coeff-Com:  0.876D-02 0.189D+00 0.827D+00
 Coeff:     -0.101D-05 0.865D-06 0.384D-05 0.142D-04-0.693D-04-0.148D-03
 Coeff:     -0.303D-03 0.421D-03 0.259D-02 0.533D-02-0.108D-01-0.219D-01
 Coeff:      0.876D-02 0.189D+00 0.827D+00
 Gap=     0.184 Goal=   None    Shift=    0.000
 RMSDP=1.16D-06 MaxDP=1.16D-04 DE=-1.03D-09 OVMax= 8.02D-06

 Cycle  16  Pass 1  IDiag  1:
 RMSU=  2.23D-07    CP:  1.06D+00  4.04D-03  5.42D-01  1.03D+00  1.42D+00
                    CP:  1.10D+00  1.10D+00  9.93D-01  1.38D+00  1.47D+00
                    CP:  1.32D+00  1.03D+00  9.93D-01  1.06D+00  1.02D+00
 E= -1916.67664739084     Delta-E=       -0.000000000125 Rises=F Damp=F
 DIIS: error= 1.40D-07 at cycle  16 NSaved=  16.
 NSaved=16 IEnMin=16 EnMin= -1916.67664739084     IErMin=16 ErrMin= 1.40D-07
 ErrMax= 1.40D-07  0.00D+00 EMaxC= 1.00D-01 BMatC= 8.41D-12 BMatP= 1.13D-10
 IDIUse=1 WtCom= 1.00D+00 WtEn= 0.00D+00
 Coeff-Com:  0.188D-07-0.203D-06 0.194D-06 0.546D-05 0.133D-05-0.339D-04
 Coeff-Com: -0.186D-03-0.150D-03 0.402D-03 0.266D-02-0.133D-02-0.886D-02
 Coeff-Com: -0.274D-01-0.504D-02 0.308D+00 0.732D+00
 Coeff:      0.188D-07-0.203D-06 0.194D-06 0.546D-05 0.133D-05-0.339D-04
 Coeff:     -0.186D-03-0.150D-03 0.402D-03 0.266D-02-0.133D-02-0.886D-02
 Coeff:     -0.274D-01-0.504D-02 0.308D+00 0.732D+00
 Gap=     0.184 Goal=   None    Shift=    0.000
 RMSDP=2.08D-07 MaxDP=1.41D-05 DE=-1.25D-10 OVMax= 1.47D-06

 Cycle  17  Pass 1  IDiag  1:
 RMSU=  7.50D-08    CP:  1.06D+00  4.04D-03  5.42D-01  1.03D+00  1.42D+00
                    CP:  1.10D+00  1.10D+00  9.93D-01  1.38D+00  1.47D+00
                    CP:  1.32D+00  1.03D+00  9.87D-01  1.07D+00  1.10D+00
                    CP:  9.35D-01
 E= -1916.67664739086     Delta-E=       -0.000000000021 Rises=F Damp=F
 DIIS: error= 1.12D-07 at cycle  17 NSaved=  17.
 NSaved=17 IEnMin=17 EnMin= -1916.67664739086     IErMin=17 ErrMin= 1.12D-07
 ErrMax= 1.12D-07  0.00D+00 EMaxC= 1.00D-01 BMatC= 1.34D-12 BMatP= 8.41D-12
 IDIUse=1 WtCom= 1.00D+00 WtEn= 0.00D+00
 Coeff-Com:  0.283D-06-0.380D-06-0.466D-06-0.706D-06 0.880D-05 0.945D-05
 Coeff-Com: -0.202D-04-0.994D-04-0.231D-03 0.141D-03 0.117D-02-0.424D-03
 Coeff-Com: -0.103D-01-0.338D-01 0.113D-01 0.291D+00 0.741D+00
 Coeff:      0.283D-06-0.380D-06-0.466D-06-0.706D-06 0.880D-05 0.945D-05
 Coeff:     -0.202D-04-0.994D-04-0.231D-03 0.141D-03 0.117D-02-0.424D-03
 Coeff:     -0.103D-01-0.338D-01 0.113D-01 0.291D+00 0.741D+00
 Gap=     0.184 Goal=   None    Shift=    0.000
 RMSDP=7.77D-08 MaxDP=8.83D-06 DE=-2.14D-11 OVMax= 1.15D-06

 Cycle  18  Pass 1  IDiag  1:
 RMSU=  3.12D-08    CP:  1.06D+00  4.04D-03  5.42D-01  1.03D+00  1.42D+00
                    CP:  1.10D+00  1.10D+00  9.93D-01  1.38D+00  1.47D+00
                    CP:  1.32D+00  1.03D+00  9.90D-01  1.07D+00  1.11D+00
                    CP:  1.03D+00  7.95D-01
 E= -1916.67664739090     Delta-E=       -0.000000000039 Rises=F Damp=F
 DIIS: error= 3.36D-08 at cycle  18 NSaved=  18.
 NSaved=18 IEnMin=18 EnMin= -1916.67664739090     IErMin=18 ErrMin= 3.36D-08
 ErrMax= 3.36D-08  0.00D+00 EMaxC= 1.00D-01 BMatC= 3.63D-13 BMatP= 1.34D-12
 IDIUse=1 WtCom= 1.00D+00 WtEn= 0.00D+00
 Coeff-Com:  0.832D-07-0.729D-07 0.960D-07-0.558D-06 0.143D-05 0.686D-05
 Coeff-Com:  0.240D-04-0.178D-06-0.118D-03-0.394D-03 0.382D-03 0.834D-03
 Coeff-Com:  0.113D-02-0.113D-01-0.357D-01-0.288D-01 0.289D+00 0.785D+00
 Coeff:      0.832D-07-0.729D-07 0.960D-07-0.558D-06 0.143D-05 0.686D-05
 Coeff:      0.240D-04-0.178D-06-0.118D-03-0.394D-03 0.382D-03 0.834D-03
 Coeff:      0.113D-02-0.113D-01-0.357D-01-0.288D-01 0.289D+00 0.785D+00
 Gap=     0.184 Goal=   None    Shift=    0.000
 RMSDP=2.30D-08 MaxDP=1.69D-06 DE=-3.91D-11 OVMax= 4.75D-07

 Cycle  19  Pass 1  IDiag  1:
 RMSU=  7.79D-09    CP:  1.06D+00  4.04D-03  5.42D-01  1.03D+00  1.42D+00
                    CP:  1.10D+00  1.10D+00  9.93D-01  1.38D+00  1.47D+00
                    CP:  1.32D+00  1.03D+00  9.89D-01  1.07D+00  1.12D+00
                    CP:  1.04D+00  9.00D-01  9.74D-01
 E= -1916.67664739085     Delta-E=        0.000000000053 Rises=F Damp=F
 DIIS: error= 1.29D-08 at cycle  19 NSaved=  19.
 NSaved=19 IEnMin=18 EnMin= -1916.67664739090     IErMin=19 ErrMin= 1.29D-08
 ErrMax= 1.29D-08  0.00D+00 EMaxC= 1.00D-01 BMatC= 3.18D-14 BMatP= 3.63D-13
 IDIUse=1 WtCom= 1.00D+00 WtEn= 0.00D+00
 Coeff-Com:  0.212D-07-0.333D-07 0.676D-07-0.126D-06-0.119D-06 0.179D-05
 Coeff-Com:  0.108D-04 0.582D-05-0.201D-04-0.143D-03 0.105D-04 0.362D-03
 Coeff-Com:  0.149D-02-0.989D-03-0.129D-01-0.521D-01 0.360D-01 0.305D+00
 Coeff-Com:  0.724D+00
 Coeff:      0.212D-07-0.333D-07 0.676D-07-0.126D-06-0.119D-06 0.179D-05
 Coeff:      0.108D-04 0.582D-05-0.201D-04-0.143D-03 0.105D-04 0.362D-03
 Coeff:      0.149D-02-0.989D-03-0.129D-01-0.521D-01 0.360D-01 0.305D+00
 Coeff:      0.724D+00
 Gap=     0.184 Goal=   None    Shift=    0.000
 RMSDP=1.08D-08 MaxDP=9.23D-07 DE= 5.28D-11 OVMax= 1.65D-07

 Cycle  20  Pass 1  IDiag  1:
 RMSU=  2.75D-09    CP:  1.06D+00  4.04D-03  5.42D-01  1.03D+00  1.42D+00
                    CP:  1.10D+00  1.10D+00  9.93D-01  1.38D+00  1.47D+00
                    CP:  1.32D+00  1.03D+00  9.89D-01  1.07D+00  1.12D+00
                    CP:  1.05D+00  8.89D-01  1.05D+00  1.03D+00
 E= -1916.67664739087     Delta-E=       -0.000000000024 Rises=F Damp=F
 DIIS: error= 5.91D-09 at cycle  20 NSaved=  20.
 NSaved=20 IEnMin=18 EnMin= -1916.67664739090     IErMin=20 ErrMin= 5.91D-09
 ErrMax= 5.91D-09  0.00D+00 EMaxC= 1.00D-01 BMatC= 5.98D-15 BMatP= 3.18D-14
 IDIUse=1 WtCom= 1.00D+00 WtEn= 0.00D+00
 Coeff-Com: -0.711D-08-0.479D-08 0.195D-08 0.144D-06-0.279D-06-0.894D-06
 Coeff-Com: -0.139D-05 0.114D-05 0.228D-04 0.485D-04-0.977D-04-0.444D-04
 Coeff-Com:  0.251D-03 0.212D-02 0.476D-02-0.155D-01-0.519D-01-0.811D-01
 Coeff-Com:  0.279D+00 0.863D+00
 Coeff:     -0.711D-08-0.479D-08 0.195D-08 0.144D-06-0.279D-06-0.894D-06
 Coeff:     -0.139D-05 0.114D-05 0.228D-04 0.485D-04-0.977D-04-0.444D-04
 Coeff:      0.251D-03 0.212D-02 0.476D-02-0.155D-01-0.519D-01-0.811D-01
 Coeff:      0.279D+00 0.863D+00
 Gap=     0.184 Goal=   None    Shift=    0.000
 RMSDP=4.75D-09 MaxDP=3.41D-07 DE=-2.36D-11 OVMax= 1.04D-07

 SCF Done:  E(RM062X) =  -1916.67664739     A.U. after   20 cycles
            NFock= 20  Conv=0.47D-08     -V/T= 2.0028
 KE= 1.911351001327D+03 PE=-7.048959609861D+03 EE= 1.969520237141D+03
 Leave Link  502 at Mon Apr  4 21:09:55 2022, MaxMem=  1879048192 cpu:            1821.6 elap:             260.9
 (Enter /gpfs/software/gaussian16/sse4/tar/g16/l601.exe)
 Copying SCF densities to generalized density rwf, IOpCl= 0 IROHF=0.

 **********************************************************************

            Population analysis using the SCF density.

 **********************************************************************

 Orbital symmetries:
       Occupied  (A) (A) (A) (A) (A) (A) (A) (A) (A) (A) (A) (A)
                 (A) (A) (A) (A) (A) (A) (A) (A) (A) (A) (A) (A)
                 (A) (A) (A) (A) (A) (A) (A) (A) (A) (A) (A) (A)
                 (A) (A) (A) (A) (A) (A) (A) (A) (A) (A) (A) (A)
                 (A) (A) (A) (A) (A) (A) (A) (A) (A) (A) (A) (A)
                 (A) (A) (A) (A) (A) (A) (A) (A) (A)
       Virtual   (A) (A) (A) (A) (A) (A) (A) (A) (A) (A) (A) (A)
                 (A) (A) (A) (A) (A) (A) (A) (A) (A) (A) (A) (A)
                 (A) (A) (A) (A) (A) (A) (A) (A) (A) (A) (A) (A)
                 (A) (A) (A) (A) (A) (A) (A) (A) (A) (A) (A) (A)
                 (A) (A) (A) (A) (A) (A) (A) (A) (A) (A) (A) (A)
                 (A) (A) (A) (A) (A) (A) (A) (A) (A) (A) (A) (A)
                 (A) (A) (A) (A) (A) (A) (A) (A) (A) (A) (A) (A)
                 (A) (A) (A) (A) (A) (A) (A) (A) (A) (A) (A) (A)
                 (A) (A) (A) (A) (A) (A) (A) (A) (A) (A) (A) (A)
                 (A) (A) (A) (A) (A) (A) (A) (A) (A) (A) (A) (A)
                 (A) (A) (A) (A) (A) (A) (A) (A) (A) (A) (A) (A)
                 (A) (A) (A) (A) (A) (A) (A) (A) (A) (A) (A) (A)
                 (A) (A) (A) (A) (A) (A) (A) (A) (A) (A) (A) (A)
                 (A) (A) (A) (A) (A) (A) (A) (A) (A) (A) (A) (A)
                 (A) (A) (A) (A) (A) (A) (A) (A) (A) (A) (A) (A)
                 (A) (A) (A) (A) (A) (A) (A) (A) (A) (A) (A) (A)
                 (A) (A) (A) (A) (A) (A) (A) (A) (A) (A) (A) (A)
                 (A) (A) (A) (A) (A) (A) (A) (A) (A) (A) (A) (A)
                 (A) (A) (A) (A) (A) (A) (A) (A) (A) (A) (A) (A)
                 (A) (A) (A) (A) (A) (A) (A) (A) (A) (A) (A) (A)
                 (A) (A) (A) (A) (A) (A) (A) (A) (A) (A) (A) (A)
                 (A) (A) (A) (A) (A) (A) (A) (A) (A) (A) (A) (A)
                 (A) (A) (A) (A) (A) (A) (A) (A) (A) (A) (A) (A)
                 (A) (A) (A) (A) (A) (A) (A) (A) (A) (A) (A) (A)
                 (A) (A) (A) (A) (A) (A) (A) (A) (A) (A) (A) (A)
                 (A) (A) (A) (A) (A) (A) (A) (A) (A) (A) (A) (A)
                 (A) (A) (A) (A) (A) (A) (A) (A) (A) (A) (A) (A)
                 (A) (A) (A) (A) (A) (A) (A) (A) (A) (A) (A) (A)
                 (A) (A) (A)
 The electronic state is 1-A.
 Alpha  occ. eigenvalues -- -102.60324-102.60014-102.53325 -19.40722 -10.53191
 Alpha  occ. eigenvalues --  -10.52370 -10.48997 -10.47892 -10.47257 -10.47173
 Alpha  occ. eigenvalues --  -10.45198 -10.44662 -10.43736 -10.43079 -10.42957
 Alpha  occ. eigenvalues --  -10.40070  -9.74638  -9.74349  -9.67622  -7.47145
 Alpha  occ. eigenvalues --   -7.46855  -7.46482  -7.46471  -7.46195  -7.46176
 Alpha  occ. eigenvalues --   -7.40111  -7.39494  -7.39470  -0.95210  -0.94278
 Alpha  occ. eigenvalues --   -0.88336  -0.85581  -0.83857  -0.79828  -0.75981
 Alpha  occ. eigenvalues --   -0.73645  -0.69432  -0.67037  -0.62069  -0.59735
 Alpha  occ. eigenvalues --   -0.55309  -0.53337  -0.50121  -0.46748  -0.45564
 Alpha  occ. eigenvalues --   -0.43835  -0.41359  -0.41010  -0.40030  -0.38952
 Alpha  occ. eigenvalues --   -0.37929  -0.35043  -0.34453  -0.33913  -0.33763
 Alpha  occ. eigenvalues --   -0.33720  -0.31892  -0.31308  -0.29879  -0.29092
 Alpha  occ. eigenvalues --   -0.28423  -0.26741  -0.26003  -0.23545  -0.22179
 Alpha  occ. eigenvalues --   -0.20459  -0.16048  -0.15409  -0.09924
 Alpha virt. eigenvalues --    0.08486   0.08532   0.08662   0.09343   0.10279
 Alpha virt. eigenvalues --    0.11974   0.12576   0.13346   0.13752   0.14243
 Alpha virt. eigenvalues --    0.14362   0.14825   0.14966   0.15712   0.16529
 Alpha virt. eigenvalues --    0.16929   0.17491   0.17529   0.18210   0.18225
 Alpha virt. eigenvalues --    0.19398   0.19681   0.19816   0.20076   0.20685
 Alpha virt. eigenvalues --    0.21012   0.21180   0.22030   0.22612   0.23027
 Alpha virt. eigenvalues --    0.23215   0.24097   0.24532   0.24844   0.25400
 Alpha virt. eigenvalues --    0.26075   0.26760   0.27207   0.27450   0.27783
 Alpha virt. eigenvalues --    0.27883   0.28386   0.28473   0.28869   0.29096
 Alpha virt. eigenvalues --    0.29544   0.29579   0.29779   0.30929   0.31599
 Alpha virt. eigenvalues --    0.32043   0.32119   0.32792   0.32970   0.33203
 Alpha virt. eigenvalues --    0.33869   0.34154   0.34606   0.34979   0.36052
 Alpha virt. eigenvalues --    0.36615   0.36916   0.37885   0.38176   0.38477
 Alpha virt. eigenvalues --    0.39614   0.40614   0.41010   0.41928   0.42451
 Alpha virt. eigenvalues --    0.43692   0.44062   0.44872   0.45668   0.45797
 Alpha virt. eigenvalues --    0.47387   0.47534   0.48263   0.49337   0.51198
 Alpha virt. eigenvalues --    0.51305   0.52020   0.53859   0.54252   0.54660
 Alpha virt. eigenvalues --    0.56312   0.57062   0.57889   0.58172   0.59290
 Alpha virt. eigenvalues --    0.61126   0.61389   0.62080   0.62312   0.64329
 Alpha virt. eigenvalues --    0.64889   0.65215   0.66511   0.66979   0.69103
 Alpha virt. eigenvalues --    0.69425   0.69526   0.70171   0.71475   0.72870
 Alpha virt. eigenvalues --    0.73270   0.74799   0.74985   0.75642   0.76333
 Alpha virt. eigenvalues --    0.77364   0.77803   0.79280   0.79625   0.80528
 Alpha virt. eigenvalues --    0.80850   0.81559   0.82067   0.82992   0.84434
 Alpha virt. eigenvalues --    0.84700   0.85993   0.87106   0.88998   0.89615
 Alpha virt. eigenvalues --    0.90745   0.91915   0.91939   0.95600   0.96504
 Alpha virt. eigenvalues --    0.97054   0.98329   0.99753   1.00330   1.00568
 Alpha virt. eigenvalues --    1.00795   1.01605   1.01914   1.03109   1.03477
 Alpha virt. eigenvalues --    1.03598   1.04438   1.04858   1.05387   1.05747
 Alpha virt. eigenvalues --    1.06557   1.07483   1.07847   1.07944   1.09533
 Alpha virt. eigenvalues --    1.09685   1.10038   1.12210   1.12792   1.14010
 Alpha virt. eigenvalues --    1.14108   1.15510   1.18015   1.18468   1.18932
 Alpha virt. eigenvalues --    1.20445   1.21268   1.22940   1.23700   1.25520
 Alpha virt. eigenvalues --    1.25903   1.27250   1.30568   1.30821   1.32918
 Alpha virt. eigenvalues --    1.35646   1.38243   1.38827   1.40405   1.41372
 Alpha virt. eigenvalues --    1.42431   1.43692   1.43925   1.45113   1.45623
 Alpha virt. eigenvalues --    1.45839   1.48005   1.50145   1.53860   1.57079
 Alpha virt. eigenvalues --    1.58115   1.58645   1.61345   1.65301   1.66438
 Alpha virt. eigenvalues --    1.68179   1.69079   1.70996   1.73009   1.73899
 Alpha virt. eigenvalues --    1.75112   1.78979   1.79753   1.81035   1.81886
 Alpha virt. eigenvalues --    1.82170   1.85206   1.87584   1.88689   1.90267
 Alpha virt. eigenvalues --    1.91899   1.94087   1.96323   1.96961   1.98547
 Alpha virt. eigenvalues --    1.99568   2.02010   2.03625   2.04691   2.04942
 Alpha virt. eigenvalues --    2.06621   2.07672   2.09155   2.09754   2.10461
 Alpha virt. eigenvalues --    2.13280   2.14041   2.14723   2.17443   2.18010
 Alpha virt. eigenvalues --    2.19663   2.25065   2.25082   2.28120   2.33622
 Alpha virt. eigenvalues --    2.35727   2.36338   2.38971   2.39707   2.39922
 Alpha virt. eigenvalues --    2.41207   2.43330   2.43639   2.43730   2.46473
 Alpha virt. eigenvalues --    2.48449   2.49533   2.52595   2.55864   2.56237
 Alpha virt. eigenvalues --    2.59287   2.63404   2.64764   2.66607   2.69738
 Alpha virt. eigenvalues --    2.71217   2.72630   2.75129   2.77400   2.78474
 Alpha virt. eigenvalues --    2.79824   2.81879   2.83567   2.83947   2.85789
 Alpha virt. eigenvalues --    2.86569   2.89172   2.91827   2.92577   2.93463
 Alpha virt. eigenvalues --    2.95420   2.96201   2.97463   2.99913   3.01650
 Alpha virt. eigenvalues --    3.01830   3.04288   3.05975   3.08525   3.13037
 Alpha virt. eigenvalues --    3.17649   3.19527   3.21722   3.22579   3.26131
 Alpha virt. eigenvalues --    3.30944   3.34053   3.35925   3.38553   3.39464
 Alpha virt. eigenvalues --    3.43524   3.47649   3.53429   3.55749   3.56933
 Alpha virt. eigenvalues --    3.59268   3.62755   3.64993   3.74339   3.76312
 Alpha virt. eigenvalues --    3.80311   3.85787   3.92132   3.99495   4.01167
 Alpha virt. eigenvalues --    4.20436   4.22575   4.27807   4.31257   4.40104
 Alpha virt. eigenvalues --    4.66349   4.87994   4.94995   5.38616   5.53847
 Alpha virt. eigenvalues --    6.02021  10.03534  10.09047  10.12265  23.63255
 Alpha virt. eigenvalues --   23.80796  24.00868  24.06700  24.08380  24.11017
 Alpha virt. eigenvalues --   24.14127  24.19540  24.21468  24.26578  24.29068
 Alpha virt. eigenvalues --   24.33716  25.97849  26.06234  26.08979  26.31091
 Alpha virt. eigenvalues --   26.38546  26.43680  26.71422  26.83289  26.97941
 Alpha virt. eigenvalues --   50.33142 216.13426 216.19819 216.22500
          Condensed to atoms (all electrons):
               1          2          3          4          5          6
     1  C   24.413728  -4.156444   5.337239 -10.846658  -4.166534  -3.462937
     2  C   -4.156444  18.815512  -6.666575   1.636876  -2.184878   0.131772
     3  C    5.337239  -6.666575  17.628461  -4.520526  -2.423982  -2.727036
     4  C  -10.846658   1.636876  -4.520526  22.107486   0.496888  -0.219898
     5  C   -4.166534  -2.184878  -2.423982   0.496888  17.816424   0.502953
     6  C   -3.462937   0.131772  -2.727036  -0.219898   0.502953  12.698051
     7  H   -0.012992  -0.050158   0.244661  -0.027945  -0.017056   0.063011
     8  H    0.057557  -0.017704   0.002794  -0.011341   0.079909   0.068459
     9  Cl  -0.382955   0.600773  -0.155320  -1.242765   0.679507  -0.156959
    10  O    0.154111  -0.141855  -0.198221   0.144538   0.017991   0.021021
    11  H    0.093051   0.292304  -0.017983  -0.014353  -0.036800   0.026714
    12  C   -0.207162  -1.337833  -0.235407  -1.090998  -1.815179   3.365390
    13  C    0.383054  -0.994154   2.682273  -1.234290  -3.906255  -1.277329
    14  C   -0.334661   1.003588  -0.433024  -0.299971  -1.036499  -1.173367
    15  C    0.018582  -0.823890  -3.024613  -0.516043   3.879189  -0.500412
    16  C    0.156332   0.023350   0.596015   0.766484  -1.201612  -0.806342
    17  C    0.054776  -0.018314   0.248560  -0.265854   0.395478  -0.939966
    18  Cl   0.001244  -0.013019  -0.046682  -0.001816   0.003128  -0.039612
    19  Cl  -0.005738   0.026646   0.003353  -0.006697  -0.108694  -0.179112
    20  H    0.000028   0.000014  -0.002184  -0.000258   0.014157   0.003223
    21  H   -0.007277   0.009989   0.017032  -0.007818  -0.015557   0.085983
    22  H   -0.005343   0.040752  -0.000780   0.008710   0.023018   0.117719
               7          8          9         10         11         12
     1  C   -0.012992   0.057557  -0.382955   0.154111   0.093051  -0.207162
     2  C   -0.050158  -0.017704   0.600773  -0.141855   0.292304  -1.337833
     3  C    0.244661   0.002794  -0.155320  -0.198221  -0.017983  -0.235407
     4  C   -0.027945  -0.011341  -1.242765   0.144538  -0.014353  -1.090998
     5  C   -0.017056   0.079909   0.679507   0.017991  -0.036800  -1.815179
     6  C    0.063011   0.068459  -0.156959   0.021021   0.026714   3.365390
     7  H    0.563044  -0.000231   0.000810  -0.000542  -0.007243   0.077983
     8  H   -0.000231   0.548690  -0.049687  -0.000686   0.000057   0.118640
     9  Cl   0.000810  -0.049687  17.672954   0.068656  -0.000116  -0.171866
    10  O   -0.000542  -0.000686   0.068656   8.393114  -0.005561   0.002702
    11  H   -0.007243   0.000057  -0.000116  -0.005561   0.519519   0.000711
    12  C    0.077983   0.118640  -0.171866   0.002702   0.000711  13.227056
    13  C    0.022343   0.037065  -0.081092   0.000024   0.013479   2.134416
    14  C   -0.009254  -0.003156   0.001892   0.000919   0.000444  -1.042199
    15  C    0.026189  -0.024105   0.001101  -0.000958  -0.002058  -2.323616
    16  C    0.003219   0.046349  -0.009256   0.000059   0.000201  -0.485851
    17  C   -0.007522  -0.004034  -0.002792  -0.000112   0.000119  -4.007626
    18  Cl   0.000097   0.000081  -0.000049   0.000000  -0.000000  -0.133199
    19  Cl  -0.000195   0.000061  -0.000185   0.000004   0.000010  -0.549963
    20  H    0.000000   0.000015   0.000026  -0.000000   0.000000   0.024472
    21  H   -0.000044  -0.000525   0.000364   0.000003   0.000000   0.087309
    22  H    0.000098  -0.000057   0.000108  -0.000007  -0.000004   0.065851
              13         14         15         16         17         18
     1  C    0.383054  -0.334661   0.018582   0.156332   0.054776   0.001244
     2  C   -0.994154   1.003588  -0.823890   0.023350  -0.018314  -0.013019
     3  C    2.682273  -0.433024  -3.024613   0.596015   0.248560  -0.046682
     4  C   -1.234290  -0.299971  -0.516043   0.766484  -0.265854  -0.001816
     5  C   -3.906255  -1.036499   3.879189  -1.201612   0.395478   0.003128
     6  C   -1.277329  -1.173367  -0.500412  -0.806342  -0.939966  -0.039612
     7  H    0.022343  -0.009254   0.026189   0.003219  -0.007522   0.000097
     8  H    0.037065  -0.003156  -0.024105   0.046349  -0.004034   0.000081
     9  Cl  -0.081092   0.001892   0.001101  -0.009256  -0.002792  -0.000049
    10  O    0.000024   0.000919  -0.000958   0.000059  -0.000112   0.000000
    11  H    0.013479   0.000444  -0.002058   0.000201   0.000119  -0.000000
    12  C    2.134416  -1.042199  -2.323616  -0.485851  -4.007626  -0.133199
    13  C   15.612207   3.133110  -3.908042  -0.095475  -6.361820   0.217287
    14  C    3.133110  33.154891  -2.175340 -13.054104 -11.319168   1.213041
    15  C   -3.908042  -2.175340  17.862209  -2.197013  -0.255028  -0.003639
    16  C   -0.095475 -13.054104  -2.197013  23.685365  -1.215716  -0.264448
    17  C   -6.361820 -11.319168  -0.255028  -1.215716  30.907509  -1.864755
    18  Cl   0.217287   1.213041  -0.003639  -0.264448  -1.864755  17.785462
    19  Cl   0.237472  -1.696130   0.209159   0.811694   0.356700  -0.240335
    20  H   -0.032512   0.049605  -0.020901   0.193645   0.124144  -0.013427
    21  H   -0.010197  -0.033133   0.308493  -0.083887  -0.019737  -0.001227
    22  H    0.220524  -0.135260  -0.007951  -0.008864   0.023172  -0.002332
              19         20         21         22
     1  C   -0.005738   0.000028  -0.007277  -0.005343
     2  C    0.026646   0.000014   0.009989   0.040752
     3  C    0.003353  -0.002184   0.017032  -0.000780
     4  C   -0.006697  -0.000258  -0.007818   0.008710
     5  C   -0.108694   0.014157  -0.015557   0.023018
     6  C   -0.179112   0.003223   0.085983   0.117719
     7  H   -0.000195   0.000000  -0.000044   0.000098
     8  H    0.000061   0.000015  -0.000525  -0.000057
     9  Cl  -0.000185   0.000026   0.000364   0.000108
    10  O    0.000004  -0.000000   0.000003  -0.000007
    11  H    0.000010   0.000000   0.000000  -0.000004
    12  C   -0.549963   0.024472   0.087309   0.065851
    13  C    0.237472  -0.032512  -0.010197   0.220524
    14  C   -1.696130   0.049605  -0.033133  -0.135260
    15  C    0.209159  -0.020901   0.308493  -0.007951
    16  C    0.811694   0.193645  -0.083887  -0.008864
    17  C    0.356700   0.124144  -0.019737   0.023172
    18  Cl  -0.240335  -0.013427  -0.001227  -0.002332
    19  Cl  17.732926  -0.000805   0.000642  -0.017053
    20  H   -0.000805   0.501866  -0.006787   0.000061
    21  H    0.000642  -0.006787   0.510892  -0.000108
    22  H   -0.017053   0.000061  -0.000108   0.498238
 Mulliken charges:
               1
     1  C   -1.080998
     2  C   -0.176752
     3  C   -0.308053
     4  C    1.146249
     5  C   -0.995596
     6  C    0.398673
     7  H    0.131729
     8  H    0.151852
     9  Cl   0.226853
    10  O   -0.455199
    11  H    0.137509
    12  C    0.296371
    13  C   -0.792090
    14  C    0.187775
    15  C   -0.521313
    16  C   -0.860146
    17  C    0.171984
    18  Cl   0.404201
    19  Cl   0.426240
    20  H    0.165617
    21  H    0.165588
    22  H    0.179507
 Sum of Mulliken charges =  -1.00000
 Mulliken charges with hydrogens summed into heavy atoms:
               1
     1  C   -1.080998
     2  C   -0.039244
     3  C   -0.176324
     4  C    1.146249
     5  C   -0.843745
     6  C    0.398673
     9  Cl   0.226853
    10  O   -0.455199
    12  C    0.296371
    13  C   -0.612583
    14  C    0.187775
    15  C   -0.355725
    16  C   -0.694528
    17  C    0.171984
    18  Cl   0.404201
    19  Cl   0.426240
 Electronic spatial extent (au):  <R**2>=           7436.6992
 Charge=             -1.0000 electrons
 Dipole moment (field-independent basis, Debye):
    X=            -13.1972    Y=             -2.4707    Z=             -0.0002  Tot=             13.4265
 Quadrupole moment (field-independent basis, Debye-Ang):
   XX=           -227.6162   YY=           -119.4397   ZZ=           -121.7380
   XY=             -9.0516   XZ=             -0.0037   YZ=             -0.0022
 Traceless Quadrupole moment (field-independent basis, Debye-Ang):
   XX=            -71.3516   YY=             36.8249   ZZ=             34.5266
   XY=             -9.0516   XZ=             -0.0037   YZ=             -0.0022
 Octapole moment (field-independent basis, Debye-Ang**2):
  XXX=           -415.0508  YYY=             -9.9119  ZZZ=             -0.0001  XYY=            -38.1909
  XXY=            -63.8654  XXZ=             -0.0176  XZZ=             -8.8209  YZZ=             -1.4069
  YYZ=              0.0000  XYZ=             -0.0044
 Hexadecapole moment (field-independent basis, Debye-Ang**3):
 XXXX=         -11387.5928 YYYY=          -1368.1646 ZZZZ=           -146.2537 XXXY=           -424.7662
 XXXZ=             -0.0924 YYYX=            -31.7161 YYYZ=             -0.0148 ZZZX=              0.0125
 ZZZY=              0.0067 XXYY=          -1824.1647 XXZZ=          -1474.6108 YYZZ=           -277.5990
 XXYZ=             -0.0314 YYXZ=             -0.0149 ZZXY=            -18.4827
 N-N= 1.251411724003D+03 E-N=-7.048959609642D+03  KE= 1.911351001327D+03
 No NMR shielding tensors so no spin-rotation constants.
 Leave Link  601 at Mon Apr  4 21:09:55 2022, MaxMem=  1879048192 cpu:               1.2 elap:               0.2
 (Enter /gpfs/software/gaussian16/sse4/tar/g16/l701.exe)
 ... and contract with generalized density number  0.
 Compute integral first derivatives.
 Leave Link  701 at Mon Apr  4 21:09:55 2022, MaxMem=  1879048192 cpu:               1.1 elap:               0.2
 (Enter /gpfs/software/gaussian16/sse4/tar/g16/l702.exe)
 L702 exits ... SP integral derivatives will be done elsewhere.
 Leave Link  702 at Mon Apr  4 21:09:55 2022, MaxMem=  1879048192 cpu:               0.1 elap:               0.0
 (Enter /gpfs/software/gaussian16/sse4/tar/g16/l703.exe)
 Integral derivatives from FoFJK, PRISM(SPDF).
 Compute integral first derivatives, UseDBF=F ICtDFT=           0.
 Calling FoFJK, ICntrl=      2127 FMM=F ISym2X=0 I1Cent= 0 IOpClX= 0 NMat=1 NMatS=1 NMatT=0.
 FoFJK:  IHMeth= 1 ICntrl=    2127 DoSepK=F KAlg= 0 I1Cent=           0 FoldK=F
 IRaf=         0 NMat=       1 IRICut=       1 DoRegI=T DoRafI=F ISym2E= 0 IDoP0=0 IntGTp=1.
 FoFCou: FMM=F IPFlag=           0 FMFlag=      100000 FMFlg1=         800
         NFxFlg=           0 DoJE=F BraDBF=F KetDBF=F FulRan=T
         wScrn=  0.000000 ICntrl=      2127 IOpCl=  0 I1Cent=           0 NGrid=           0
         NMat0=    1 NMatS0=      1 NMatT0=    0 NMatD0=    1 NMtDS0=    0 NMtDT0=    0
 Symmetry not used in FoFCou.
 Leave Link  703 at Mon Apr  4 21:10:23 2022, MaxMem=  1879048192 cpu:             196.6 elap:              28.2
 (Enter /gpfs/software/gaussian16/sse4/tar/g16/l716.exe)
 Dipole        =-5.19218120D+00-9.72046624D-01-9.31584422D-05
 ***** Axes restored to original set *****
 -------------------------------------------------------------------
 Center     Atomic                   Forces (Hartrees/Bohr)
 Number     Number              X              Y              Z
 -------------------------------------------------------------------
      1        6          -0.039613381    0.014660472    0.009875753
      2        6           0.058896936   -0.033102138   -0.002891428
      3        6          -0.025058801    0.000580864    0.015317713
      4        6           0.043003367    0.003109066   -0.030553216
      5        6          -0.032462682    0.015743081    0.004210913
      6        6           0.014592423   -0.012031745    0.003274799
      7        1           0.006875396   -0.002956153   -0.001272534
      8        1           0.002341602   -0.002336417    0.000960277
      9       17          -0.006361589    0.008423953   -0.004745471
     10        8           0.016897838    0.000564246   -0.011320938
     11        1           0.009067467   -0.000208945   -0.005540261
     12        6          -0.012892702    0.015467061   -0.007944355
     13        6           0.013517367   -0.009750408    0.001581965
     14        6          -0.015972897    0.009604123    0.000127504
     15        6           0.005764807   -0.004241934    0.000757703
     16        6          -0.032545150    0.016330072    0.003640257
     17        6           0.000556168   -0.013900836    0.014143809
     18       17           0.009384930   -0.002381352   -0.003476316
     19       17           0.004307203   -0.010325870    0.008031872
     20        1          -0.010362565   -0.000275190    0.006863809
     21        1          -0.006810684    0.001495695    0.002754598
     22        1          -0.003125051    0.005532354   -0.003796454
 -------------------------------------------------------------------
 Cartesian Forces:  Max     0.058896936 RMS     0.015555419
 Leave Link  716 at Mon Apr  4 21:10:24 2022, MaxMem=  1879048192 cpu:               0.2 elap:               0.0
 (Enter /gpfs/software/gaussian16/sse4/tar/g16/l103.exe)

 GradGradGradGradGradGradGradGradGradGradGradGradGradGradGradGradGradGrad
 Berny optimization.
 FormGI is forming the generalized inverse of G from B-inverse, IUseBI=4.
 GSVD:  received Info=                   1 from GESDD.
 Internal  Forces:  Max     0.053609011 RMS     0.012667327
 Search for a local minimum.
 Step number   1 out of a maximum of  121
 All quantities printed in internal units (Hartrees-Bohrs-Radians)
 RMS Force = .12667D-01 SwitMx=.10000D-02 MixMth= 1
 Mixed Optimization -- RFO/linear search
 Second derivative matrix not updated -- first step.
 ITU=  0
     Eigenvalues ---    0.00230   0.01250   0.01303   0.01633   0.01666
     Eigenvalues ---    0.01713   0.01729   0.01793   0.01870   0.01905
     Eigenvalues ---    0.01930   0.02002   0.02008   0.02016   0.02064
     Eigenvalues ---    0.02064   0.02141   0.02257   0.02384   0.16000
     Eigenvalues ---    0.16000   0.16000   0.16000   0.16000   0.16000
     Eigenvalues ---    0.22360   0.22372   0.23458   0.23462   0.24611
     Eigenvalues ---    0.24614   0.25000   0.25000   0.25000   0.25000
     Eigenvalues ---    0.25000   0.25000   0.27827   0.31913   0.33142
     Eigenvalues ---    0.33692   0.34037   0.34090   0.34703   0.35128
     Eigenvalues ---    0.35926   0.36050   0.37528   0.37585   0.40041
     Eigenvalues ---    0.40189   0.40784   0.42568   0.43220   0.43898
     Eigenvalues ---    0.44546   0.45734   0.46759   0.51102   0.76633
 RFO step:  Lambda=-4.57586227D-02 EMin= 2.30000000D-03
 Linear search not attempted -- first point.
 Maximum step size (   0.300) exceeded in Quadratic search.
    -- Step size scaled by   0.845
 Iteration  1 RMS(Cart)=  0.09753431 RMS(Int)=  0.00057751
 Iteration  2 RMS(Cart)=  0.00083491 RMS(Int)=  0.00013854
 Iteration  3 RMS(Cart)=  0.00000027 RMS(Int)=  0.00013854
 ITry= 1 IFail=0 DXMaxC= 3.13D-01 DCOld= 1.00D+10 DXMaxT= 3.00D-01 DXLimC= 3.00D+00 Rises=F
 Variable       Old X    -DE/DX   Delta X   Delta X   Delta X     New X
                                 (Linear)    (Quad)   (Total)
    R1        2.62847   0.04376   0.00000   0.07317   0.07287   2.70134
    R2        2.67357   0.02010   0.00000   0.03730   0.03715   2.71072
    R3        2.39784  -0.01948   0.00000  -0.02027  -0.02027   2.37757
    R4        2.71171  -0.04991   0.00000  -0.09397  -0.09410   2.61760
    R5        2.07179  -0.00769   0.00000  -0.01681  -0.01681   2.05497
    R6        2.70079  -0.01879   0.00000  -0.03664  -0.03648   2.66431
    R7        2.04198   0.00477   0.00000   0.00995   0.00995   2.05192
    R8        2.70048  -0.04241   0.00000  -0.07837  -0.07824   2.62224
    R9        3.28003   0.01156   0.00000   0.02677   0.02677   3.30680
   R10        2.63943   0.00613   0.00000   0.00846   0.00875   2.64818
   R11        2.05468  -0.00149   0.00000  -0.00317  -0.00317   2.05150
   R12        2.92518  -0.05361   0.00000  -0.13977  -0.13977   2.78541
   R13        2.65026  -0.00191   0.00000  -0.00470  -0.00452   2.64574
   R14        2.72984  -0.03410   0.00000  -0.06809  -0.06804   2.66180
   R15        2.66460  -0.02014   0.00000  -0.03478  -0.03466   2.62995
   R16        2.06160  -0.00528   0.00000  -0.01135  -0.01135   2.05025
   R17        2.63583  -0.00020   0.00000   0.00134   0.00129   2.63712
   R18        3.24853   0.01321   0.00000   0.02916   0.02916   3.27770
   R19        2.68622  -0.03102   0.00000  -0.05623  -0.05635   2.62987
   R20        2.04004   0.00305   0.00000   0.00635   0.00635   2.04638
   R21        2.57612   0.02841   0.00000   0.04355   0.04336   2.61948
   R22        2.07268  -0.00963   0.00000  -0.02106  -0.02106   2.05161
   R23        3.25802   0.01028   0.00000   0.02302   0.02302   3.28104
    A1        1.93806   0.00433   0.00000   0.02020   0.01970   1.95776
    A2        2.13920   0.00487   0.00000   0.01000   0.01025   2.14944
    A3        2.20593  -0.00920   0.00000  -0.03020  -0.02995   2.17598
    A4        2.15633  -0.00063   0.00000   0.00289   0.00246   2.15879
    A5        1.99305   0.00791   0.00000   0.02974   0.02995   2.02300
    A6        2.13380  -0.00728   0.00000  -0.03262  -0.03241   2.10139
    A7        2.17994  -0.01340   0.00000  -0.04488  -0.04484   2.13510
    A8        1.97629   0.01273   0.00000   0.04720   0.04718   2.02346
    A9        2.12696   0.00067   0.00000  -0.00232  -0.00234   2.12462
   A10        2.20507  -0.01362   0.00000  -0.03481  -0.03485   2.17022
   A11        2.04665   0.00601   0.00000   0.01512   0.01513   2.06179
   A12        2.03146   0.00761   0.00000   0.01970   0.01971   2.05118
   A13        2.14085  -0.00489   0.00000  -0.01817  -0.01774   2.12311
   A14        1.99871   0.00563   0.00000   0.02218   0.02196   2.02068
   A15        2.14362  -0.00074   0.00000  -0.00401  -0.00423   2.13940
   A16        1.94612   0.02821   0.00000   0.07478   0.07526   2.02139
   A17        2.18305  -0.01694   0.00000  -0.04549  -0.04573   2.13732
   A18        2.15401  -0.01127   0.00000  -0.02929  -0.02953   2.12448
   A19        2.14064  -0.00689   0.00000  -0.01693  -0.01705   2.12359
   A20        2.17180  -0.01396   0.00000  -0.03714  -0.03727   2.13453
   A21        1.97074   0.02085   0.00000   0.05407   0.05432   2.02506
   A22        2.13775  -0.00189   0.00000  -0.00810  -0.00779   2.12996
   A23        2.14604  -0.00440   0.00000  -0.01791  -0.01807   2.12798
   A24        1.99940   0.00629   0.00000   0.02601   0.02585   2.02525
   A25        2.13325  -0.01094   0.00000  -0.02748  -0.02742   2.10583
   A26        2.07551  -0.00086   0.00000  -0.00434  -0.00437   2.07114
   A27        2.07443   0.01180   0.00000   0.03182   0.03179   2.10621
   A28        2.17310  -0.01105   0.00000  -0.03822  -0.03828   2.13482
   A29        2.12148  -0.00146   0.00000  -0.00957  -0.00954   2.11195
   A30        1.98861   0.01251   0.00000   0.04778   0.04781   2.03642
   A31        2.08221   0.00507   0.00000   0.01935   0.01904   2.10125
   A32        2.15895  -0.01068   0.00000  -0.04314  -0.04299   2.11597
   A33        2.04203   0.00562   0.00000   0.02379   0.02395   2.06597
   A34        2.06933  -0.00203   0.00000   0.00037   0.00012   2.06946
   A35        2.13041   0.00027   0.00000  -0.00230  -0.00218   2.12823
   A36        2.08344   0.00176   0.00000   0.00193   0.00206   2.08549
    D1        0.00017  -0.00000   0.00000  -0.00003  -0.00003   0.00014
    D2       -3.14141  -0.00000   0.00000  -0.00003  -0.00003  -3.14144
    D3       -3.14149   0.00000   0.00000  -0.00000  -0.00000  -3.14149
    D4        0.00011   0.00000   0.00000  -0.00000  -0.00000   0.00011
    D5       -0.00017   0.00000   0.00000   0.00004   0.00004  -0.00013
    D6        3.14139   0.00001   0.00000   0.00004   0.00004   3.14143
    D7        3.14150   0.00000   0.00000   0.00000   0.00000   3.14150
    D8       -0.00013   0.00000   0.00000   0.00000   0.00000  -0.00012
    D9        0.00005  -0.00000   0.00000  -0.00003  -0.00003   0.00002
   D10       -3.14148  -0.00000   0.00000  -0.00003  -0.00003  -3.14151
   D11       -3.14156  -0.00000   0.00000  -0.00003  -0.00003  -3.14159
   D12        0.00010  -0.00000   0.00000  -0.00002  -0.00002   0.00007
   D13       -0.00028   0.00001   0.00000   0.00008   0.00008  -0.00019
   D14        3.14138   0.00000   0.00000   0.00005   0.00005   3.14143
   D15        3.14125   0.00001   0.00000   0.00008   0.00008   3.14133
   D16       -0.00028   0.00000   0.00000   0.00005   0.00005  -0.00023
   D17       -0.00007   0.00000   0.00000   0.00003   0.00003  -0.00004
   D18        3.14149   0.00000   0.00000   0.00002   0.00002   3.14151
   D19        3.14156   0.00000   0.00000   0.00003   0.00003   3.14159
   D20       -0.00007   0.00000   0.00000   0.00002   0.00002  -0.00005
   D21        0.00028  -0.00000   0.00000  -0.00008  -0.00008   0.00020
   D22       -3.14137  -0.00000   0.00000  -0.00005  -0.00005  -3.14142
   D23       -3.14128  -0.00000   0.00000  -0.00007  -0.00007  -3.14134
   D24        0.00026  -0.00000   0.00000  -0.00004  -0.00004   0.00022
   D25       -0.00007   0.00000   0.00000   0.00003   0.00003  -0.00004
   D26        3.14159   0.00000   0.00000   0.00001   0.00001  -3.14158
   D27       -3.14159  -0.00000   0.00000  -0.00001  -0.00001   3.14159
   D28        0.00007  -0.00000   0.00000  -0.00003  -0.00003   0.00004
   D29        3.14138   0.00000   0.00000   0.00004   0.00004   3.14142
   D30       -0.00027   0.00000   0.00000   0.00005   0.00005  -0.00022
   D31       -0.00027   0.00000   0.00000   0.00005   0.00005  -0.00022
   D32        3.14126   0.00000   0.00000   0.00006   0.00006   3.14133
   D33       -3.14139  -0.00000   0.00000  -0.00004  -0.00004  -3.14143
   D34        0.00027  -0.00000   0.00000  -0.00005  -0.00005   0.00022
   D35        0.00027  -0.00000   0.00000  -0.00006  -0.00006   0.00021
   D36       -3.14126  -0.00000   0.00000  -0.00007  -0.00007  -3.14133
   D37        0.00008  -0.00000   0.00000  -0.00002  -0.00002   0.00006
   D38       -3.14155  -0.00000   0.00000  -0.00001  -0.00001  -3.14156
   D39       -3.14146  -0.00000   0.00000  -0.00003  -0.00002  -3.14149
   D40        0.00009  -0.00000   0.00000  -0.00002  -0.00002   0.00008
   D41        0.00016  -0.00000   0.00000  -0.00004  -0.00004   0.00012
   D42       -3.14150  -0.00000   0.00000  -0.00001  -0.00001  -3.14150
   D43       -3.14140  -0.00001   0.00000  -0.00005  -0.00004  -3.14144
   D44        0.00013  -0.00000   0.00000  -0.00001  -0.00001   0.00012
   D45       -0.00005   0.00000   0.00000   0.00001   0.00001  -0.00004
   D46        3.14156   0.00000   0.00000   0.00001   0.00001   3.14157
   D47        3.14148   0.00000   0.00000   0.00002   0.00002   3.14150
   D48       -0.00009   0.00000   0.00000   0.00002   0.00002  -0.00008
   D49       -0.00017   0.00000   0.00000   0.00004   0.00004  -0.00013
   D50        3.14149  -0.00000   0.00000   0.00000   0.00000   3.14149
   D51        3.14141   0.00000   0.00000   0.00004   0.00004   3.14145
   D52       -0.00012   0.00000   0.00000   0.00001   0.00001  -0.00011
         Item               Value     Threshold  Converged?
 Maximum Force            0.053609     0.000450     NO 
 RMS     Force            0.012667     0.000300     NO 
 Maximum Displacement     0.312532     0.001800     NO 
 RMS     Displacement     0.097772     0.001200     NO 
 Predicted change in Energy=-2.439375D-02
 Lowest energy point so far.  Saving SCF results.
 GradGradGradGradGradGradGradGradGradGradGradGradGradGradGradGradGradGrad

 Leave Link  103 at Mon Apr  4 21:10:24 2022, MaxMem=  1879048192 cpu:               0.2 elap:               0.1
 (Enter /gpfs/software/gaussian16/sse4/tar/g16/l202.exe)
                          Input orientation:                          
 ---------------------------------------------------------------------
 Center     Atomic      Atomic             Coordinates (Angstroms)
 Number     Number       Type             X           Y           Z
 ---------------------------------------------------------------------
      1          6           0       -8.009891   -1.617775    6.777819
      2          6           0       -7.154557   -2.638032    7.298313
      3          6           0       -5.896245   -2.918216    6.791500
      4          6           0       -7.413458   -0.922416    5.674008
      5          6           0       -6.153495   -1.199506    5.162903
      6          6           0       -5.346491   -2.209490    5.703718
      7          1           0       -5.354013   -3.720258    7.283176
      8          1           0       -5.839100   -0.586486    4.323911
      9         17           0       -8.329047    0.361865    4.916111
     10          8           0       -9.151388   -1.371726    7.246219
     11          1           0       -7.547983   -3.204790    8.138872
     12          6           0       -4.007803   -2.505142    5.162317
     13          6           0       -3.202429   -3.514452    5.703478
     14          6           0       -1.937543   -3.800141    5.198211
     15          6           0       -3.461810   -1.794892    4.075353
     16          6           0       -2.197998   -2.073875    3.563795
     17          6           0       -1.422677   -3.079457    4.119808
     18         17           0        0.150637   -3.407792    3.462956
     19         17           0       -1.014160   -5.069705    5.935775
     20          1           0       -1.794225   -1.515174    2.725051
     21          1           0       -4.015357   -0.997362    3.595558
     22          1           0       -3.528207   -4.120439    6.542378
 ---------------------------------------------------------------------
                    Distance matrix (angstroms):
                    1          2          3          4          5
     1  C    0.000000
     2  C    1.429487   0.000000
     3  C    2.481700   1.385175   0.000000
     4  C    1.434454   2.376707   2.744803   0.000000
     5  C    2.495819   2.762510   2.381696   1.387629   0.000000
     6  C    2.932153   2.448568   1.409891   2.435117   1.401358
     7  H    3.424836   2.100809   1.085832   3.828662   3.389531
     8  H    3.434758   3.845301   3.395472   2.101003   1.085608
     9  Cl   2.736201   4.006706   4.493834   1.749883   2.689203
    10  O    1.258155   2.365075   3.632404   2.386237   3.654755
    11  H    2.141130   1.087446   2.150761   3.361976   3.849956
    12  C    4.406130   3.805549   2.528060   3.790163   2.511709
    13  C    5.278568   4.350968   2.965794   4.944925   3.789457
    14  C    6.643139   5.742661   4.357486   6.204299   4.953665
    15  C    5.293368   4.973403   3.816516   4.351142   2.963514
    16  C    6.657033   6.231563   4.980766   5.742812   4.355184
    17  C    7.252098   6.569033   5.213133   6.554222   5.196432
    18  Cl   8.988142   8.286637   6.919803   8.263255   6.892635
    19  Cl   7.846344   6.743442   5.403325   7.630173   6.479856
    20  H    7.420914   7.135033   5.943998   6.373656   5.004598
    21  H    5.144706   5.124136   4.176298   3.984051   2.658771
    22  H    5.138507   3.989910   2.667397   5.106525   4.162564
                    6          7          8          9         10
     6  C    0.000000
     7  H    2.185672   0.000000
     8  H    2.186475   4.337405   0.000000
     9  Cl   4.015948   5.578311   2.729452   0.000000
    10  O    4.190275   4.465089   4.486395   3.018441   0.000000
    11  H    3.430330   2.410690   4.932517   4.870039   2.593812
    12  C    1.473978   2.790490   2.781693   5.191676   5.664252
    13  C    2.509965   2.677147   4.174712   6.475183   6.508567
    14  C    3.795607   4.003215   5.129730   7.632379   7.882328
    15  C    2.524973   4.192565   2.678346   5.389664   6.527233
    16  C    3.809288   5.148282   4.005962   6.734342   7.899551
    17  C    4.319946   5.086544   5.075565   7.757239   8.510216
    18  Cl   6.056018   6.707674   6.676673   9.392924  10.246283
    19  Cl   5.196515   4.740340   6.780664   9.167837   9.033648
    20  H    4.687550   6.189587   4.447452   7.143383   8.636515
    21  H    2.772275   4.775425   2.006329   4.711611   6.312391
    22  H    2.767893   2.010596   4.769764   6.766378   6.298491
                   11         12         13         14         15
    11  H    0.000000
    12  C    4.677849   0.000000
    13  C    4.991080   1.400067   0.000000
    14  C    6.362308   2.442189   1.391707   0.000000
    15  C    5.932690   1.408564   2.382216   2.757757   0.000000
    16  C    7.129702   2.452888   2.768102   2.391474   1.391669
    17  C    7.327207   2.845969   2.421724   1.395502   2.410424
    18  Cl   9.009670   4.582055   4.034150   2.743273   4.003280
    19  Cl   7.142996   4.017103   2.694679   1.734482   4.491832
    20  H    8.078985   3.438056   3.853723   3.370184   2.163884
    21  H    6.163918   2.174440   3.382295   3.839450   1.082900
    22  H    4.421064   2.178019   1.084945   2.107032   3.390987
                   16         17         18         19         20
    16  C    0.000000
    17  C    1.386170   0.000000
    18  Cl   2.702885   1.736253   0.000000
    19  Cl   4.000345   2.725015   3.198990   0.000000
    20  H    1.085666   2.128468   2.812294   4.853034   0.000000
    21  H    2.112507   3.366296   4.814900   5.573847   2.441176
    22  H    3.850953   3.374277   4.850216   2.754905   4.936201
                   21         22
    21  H    0.000000
    22  H    4.321420   0.000000
 Stoichiometry    C12H6Cl3O(1-)
 Framework group  C1[X(C12H6Cl3O)]
 Deg. of freedom    60
 Full point group                 C1      NOp   1
 RotChk:  IX=0 Diff= 2.45D-02
 Largest Abelian subgroup         C1      NOp   1
 Largest concise Abelian subgroup C1      NOp   1
                         Standard orientation:                         
 ---------------------------------------------------------------------
 Center     Atomic      Atomic             Coordinates (Angstroms)
 Number     Number       Type             X           Y           Z
 ---------------------------------------------------------------------
      1          6           0        3.916984    0.986126    0.000035
      2          6           0        2.859667    1.948163   -0.000157
      3          6           0        1.515706    1.612783   -0.000210
      4          6           0        3.423377   -0.360726   -0.000022
      5          6           0        2.078248   -0.701525   -0.000086
      6          6           0        1.072532    0.274355   -0.000056
      7          1           0        0.818506    2.445215   -0.000443
      8          1           0        1.860718   -1.765115   -0.000205
      9         17           0        4.588385   -1.666423   -0.000057
     10          8           0        5.134803    1.302148    0.000189
     11          1           0        3.166502    2.991423   -0.000273
     12          6           0       -0.356795   -0.085694    0.000088
     13          6           0       -1.360713    0.890183    0.000125
     14          6           0       -2.712399    0.558832    0.000059
     15          6           0       -0.795829   -1.424090    0.000253
     16          6           0       -2.145244   -1.764416    0.000198
     17          6           0       -3.117642   -0.776535    0.000021
     18         17           0       -4.794283   -1.227590   -0.000196
     19         17           0       -3.882889    1.838825    0.000070
     20          1           0       -2.464129   -2.802194    0.000305
     21          1           0       -0.087762   -2.243427    0.000481
     22          1           0       -1.130243    1.950367    0.000254
 ---------------------------------------------------------------------
 Rotational constants (GHZ):           0.9927611           0.1523050           0.1320469
 Leave Link  202 at Mon Apr  4 21:10:24 2022, MaxMem=  1879048192 cpu:               0.1 elap:               0.0
 (Enter /gpfs/software/gaussian16/sse4/tar/g16/l301.exe)
 Standard basis: 6-311+G(d,p) (5D, 7F)
 Ernie: Thresh=  0.10000D-02 Tol=  0.10000D-05 Strict=F.
 There are   428 symmetry adapted cartesian basis functions of A   symmetry.
 There are   412 symmetry adapted basis functions of A   symmetry.
   412 basis functions,   675 primitive gaussians,   428 cartesian basis functions
    69 alpha electrons       69 beta electrons
       nuclear repulsion energy      1263.0737204155 Hartrees.
 IExCor= 4336 DFT=T Ex+Corr=M062X ExCW=0 ScaHFX=  0.540000
 ScaDFX=  1.000000  1.000000  1.000000  1.000000 ScalE2=  1.000000  1.000000
 IRadAn=      5 IRanWt=     -1 IRanGd=            0 ICorTp=0 IEmpDi=  4
 NAtoms=   22 NActive=   22 NUniq=   22 SFac= 1.00D+00 NAtFMM=   60 NAOKFM=F Big=F
 Integral buffers will be    131072 words long.
 Raffenetti 2 integral format.
 Two-electron integral symmetry is turned on.
 Leave Link  301 at Mon Apr  4 21:10:24 2022, MaxMem=  1879048192 cpu:               0.4 elap:               0.1
 (Enter /gpfs/software/gaussian16/sse4/tar/g16/l302.exe)
 NPDir=0 NMtPBC=     1 NCelOv=     1 NCel=       1 NClECP=     1 NCelD=      1
         NCelK=      1 NCelE2=     1 NClLst=     1 CellRange=     0.0.
 One-electron integrals computed using PRISM.
 One-electron integral symmetry used in STVInt
 NBasis=   412 RedAO= T EigKep=  1.03D-06  NBF=   412
 NBsUse=   408 1.00D-06 EigRej=  4.21D-07 NBFU=   408
 Precomputing XC quadrature grid using
 IXCGrd= 4 IRadAn=           5 IRanWt=          -1 IRanGd=           0 AccXCQ= 0.00D+00.
 Generated NRdTot=       0 NPtTot=           0 NUsed=           0 NTot=          32
 NSgBfM=   420   420   420   420   420 MxSgAt=    22 MxSgA2=    22.
 Leave Link  302 at Mon Apr  4 21:10:24 2022, MaxMem=  1879048192 cpu:               2.8 elap:               0.4
 (Enter /gpfs/software/gaussian16/sse4/tar/g16/l303.exe)
 DipDrv:  MaxL=1.
 Leave Link  303 at Mon Apr  4 21:10:24 2022, MaxMem=  1879048192 cpu:               0.3 elap:               0.1
 (Enter /gpfs/software/gaussian16/sse4/tar/g16/l401.exe)
 Initial guess from the checkpoint file:  "checkpoint.chk"
 B after Tr=     0.000000    0.000000   -0.000000
         Rot=    0.999988    0.000001   -0.000000   -0.004812 Ang=   0.55 deg.
 Guess basis will be translated and rotated to current coordinates.
 JPrj=2 DoOrth=T DoCkMO=T.
 Generating alternative initial guess.
 ExpMin= 4.38D-02 ExpMax= 1.06D+05 ExpMxC= 3.62D+03 IAcc=2 IRadAn=         4 AccDes= 0.00D+00
 Harris functional with IExCor= 1009 and IRadAn=       4 diagonalized for initial guess.
 HarFok:  IExCor= 1009 AccDes= 0.00D+00 IRadAn=         4 IDoV= 1 UseB2=F ITyADJ=14
 ICtDFT=  3500011 ScaDFX=  1.000000  1.000000  1.000000  1.000000
 FoFCou: FMM=F IPFlag=           0 FMFlag=      100000 FMFlg1=           0
         NFxFlg=           0 DoJE=T BraDBF=F KetDBF=T FulRan=T
         wScrn=  0.000000 ICntrl=       500 IOpCl=  0 I1Cent=   200000004 NGrid=           0
         NMat0=    1 NMatS0=      1 NMatT0=    0 NMatD0=    1 NMtDS0=    0 NMtDT0=    0
 Petite list used in FoFCou.
 Harris En= -1915.87202235680    
 Leave Link  401 at Mon Apr  4 21:10:26 2022, MaxMem=  1879048192 cpu:              12.0 elap:               1.7
 (Enter /gpfs/software/gaussian16/sse4/tar/g16/l502.exe)
 Integral symmetry usage will be decided dynamically.
 Closed shell SCF:
 Using DIIS extrapolation, IDIIS=  1040.
 NGot=  1879048192 LenX=  1878674897 LenY=  1878491272
 Requested convergence on RMS density matrix=1.00D-08 within 128 cycles.
 Requested convergence on MAX density matrix=1.00D-06.
 Requested convergence on             energy=1.00D-06.
 No special actions if energy rises.
 Fock matrices will be formed incrementally for  20 cycles.

 Cycle   1  Pass 1  IDiag  1:
 FoFJK:  IHMeth= 1 ICntrl=       0 DoSepK=F KAlg= 0 I1Cent=           0 FoldK=F
 IRaf= 800000000 NMat=       1 IRICut=       1 DoRegI=T DoRafI=F ISym2E= 0 IDoP0=0 IntGTp=1.
 FoFCou: FMM=F IPFlag=           0 FMFlag=      100000 FMFlg1=           0
         NFxFlg=           0 DoJE=F BraDBF=F KetDBF=F FulRan=T
         wScrn=  0.000000 ICntrl=         0 IOpCl=  0 I1Cent=           0 NGrid=           0
         NMat0=    1 NMatS0=      1 NMatT0=    0 NMatD0=    1 NMtDS0=    0 NMtDT0=    0
 Symmetry not used in FoFCou.
 E= -1916.66457209035    
 DIIS: error= 7.26D-03 at cycle   1 NSaved=   1.
 NSaved= 1 IEnMin= 1 EnMin= -1916.66457209035     IErMin= 1 ErrMin= 7.26D-03
 ErrMax= 7.26D-03  0.00D+00 EMaxC= 1.00D-01 BMatC= 2.18D-02 BMatP= 2.18D-02
 IDIUse=3 WtCom= 9.27D-01 WtEn= 7.26D-02
 Coeff-Com:  0.100D+01
 Coeff-En:   0.100D+01
 Coeff:      0.100D+01
 Gap=     0.374 Goal=   None    Shift=    0.000
 GapD=    0.374 DampG=1.000 DampE=1.000 DampFc=1.0000 IDamp=-1.
 RMSDP=2.10D-02 MaxDP=1.49D+00              OVMax= 5.26D-02

 Cycle   2  Pass 1  IDiag  1:
 RMSU=  1.93D-02    CP:  1.07D+00
 E= -1916.69782342429     Delta-E=       -0.033251333937 Rises=F Damp=F
 DIIS: error= 2.39D-03 at cycle   2 NSaved=   2.
 NSaved= 2 IEnMin= 2 EnMin= -1916.69782342429     IErMin= 2 ErrMin= 2.39D-03
 ErrMax= 2.39D-03  0.00D+00 EMaxC= 1.00D-01 BMatC= 1.20D-03 BMatP= 2.18D-02
 IDIUse=3 WtCom= 9.76D-01 WtEn= 2.39D-02
 Coeff-Com:  0.230D-01 0.977D+00
 Coeff-En:   0.000D+00 0.100D+01
 Coeff:      0.225D-01 0.978D+00
 Gap=     0.183 Goal=   None    Shift=    0.000
 RMSDP=4.17D-03 MaxDP=3.37D-01 DE=-3.33D-02 OVMax= 2.36D-02

 Cycle   3  Pass 1  IDiag  1:
 RMSU=  3.55D-03    CP:  1.08D+00  1.10D+00
 E= -1916.69739472116     Delta-E=        0.000428703132 Rises=F Damp=F
 DIIS: error= 4.07D-03 at cycle   3 NSaved=   3.
 NSaved= 3 IEnMin= 2 EnMin= -1916.69782342429     IErMin= 2 ErrMin= 2.39D-03
 ErrMax= 4.07D-03  0.00D+00 EMaxC= 1.00D-01 BMatC= 1.94D-03 BMatP= 1.20D-03
 IDIUse=3 WtCom= 1.36D-01 WtEn= 8.64D-01
 Coeff-Com: -0.357D-01 0.584D+00 0.452D+00
 Coeff-En:   0.000D+00 0.565D+00 0.435D+00
 Coeff:     -0.484D-02 0.567D+00 0.438D+00
 Gap=     0.183 Goal=   None    Shift=    0.000
 RMSDP=2.21D-03 MaxDP=1.35D-01 DE= 4.29D-04 OVMax= 2.06D-02

 Cycle   4  Pass 1  IDiag  1:
 RMSU=  2.16D-03    CP:  1.08D+00  1.09D+00  1.11D+00
 E= -1916.69940683877     Delta-E=       -0.002012117618 Rises=F Damp=F
 DIIS: error= 7.23D-04 at cycle   4 NSaved=   4.
 NSaved= 4 IEnMin= 4 EnMin= -1916.69940683877     IErMin= 4 ErrMin= 7.23D-04
 ErrMax= 7.23D-04  0.00D+00 EMaxC= 1.00D-01 BMatC= 7.67D-05 BMatP= 1.20D-03
 IDIUse=3 WtCom= 9.93D-01 WtEn= 7.23D-03
 Coeff-Com: -0.156D-01 0.139D+00 0.206D+00 0.671D+00
 Coeff-En:   0.000D+00 0.000D+00 0.000D+00 0.100D+01
 Coeff:     -0.155D-01 0.138D+00 0.204D+00 0.673D+00
 Gap=     0.183 Goal=   None    Shift=    0.000
 RMSDP=5.71D-04 MaxDP=4.80D-02 DE=-2.01D-03 OVMax= 2.70D-03

 Cycle   5  Pass 1  IDiag  1:
 RMSU=  3.16D-04    CP:  1.07D+00  1.10D+00  1.18D+00  1.03D+00
 E= -1916.69948779206     Delta-E=       -0.000080953282 Rises=F Damp=F
 DIIS: error= 1.22D-04 at cycle   5 NSaved=   5.
 NSaved= 5 IEnMin= 5 EnMin= -1916.69948779206     IErMin= 5 ErrMin= 1.22D-04
 ErrMax= 1.22D-04  0.00D+00 EMaxC= 1.00D-01 BMatC= 5.88D-06 BMatP= 7.67D-05
 IDIUse=3 WtCom= 9.99D-01 WtEn= 1.22D-03
 Coeff-Com: -0.649D-03-0.364D-01 0.180D-01 0.244D+00 0.775D+00
 Coeff-En:   0.000D+00 0.000D+00 0.000D+00 0.000D+00 0.100D+01
 Coeff:     -0.648D-03-0.364D-01 0.180D-01 0.244D+00 0.775D+00
 Gap=     0.183 Goal=   None    Shift=    0.000
 RMSDP=1.90D-04 MaxDP=1.11D-02 DE=-8.10D-05 OVMax= 1.13D-03

 Cycle   6  Pass 1  IDiag  1:
 RMSU=  9.81D-05    CP:  1.07D+00  1.10D+00  1.22D+00  1.06D+00  1.13D+00
 E= -1916.69949516148     Delta-E=       -0.000007369420 Rises=F Damp=F
 DIIS: error= 4.88D-05 at cycle   6 NSaved=   6.
 NSaved= 6 IEnMin= 6 EnMin= -1916.69949516148     IErMin= 6 ErrMin= 4.88D-05
 ErrMax= 4.88D-05  0.00D+00 EMaxC= 1.00D-01 BMatC= 7.09D-07 BMatP= 5.88D-06
 IDIUse=1 WtCom= 1.00D+00 WtEn= 0.00D+00
 Coeff-Com:  0.872D-03-0.258D-01-0.660D-02 0.502D-01 0.314D+00 0.667D+00
 Coeff:      0.872D-03-0.258D-01-0.660D-02 0.502D-01 0.314D+00 0.667D+00
 Gap=     0.183 Goal=   None    Shift=    0.000
 RMSDP=8.98D-05 MaxDP=6.31D-03 DE=-7.37D-06 OVMax= 6.85D-04

 Cycle   7  Pass 1  IDiag  1:
 RMSU=  3.12D-05    CP:  1.07D+00  1.10D+00  1.23D+00  1.09D+00  1.22D+00
                    CP:  1.03D+00
 E= -1916.69949611348     Delta-E=       -0.000000952000 Rises=F Damp=F
 DIIS: error= 2.54D-05 at cycle   7 NSaved=   7.
 NSaved= 7 IEnMin= 7 EnMin= -1916.69949611348     IErMin= 7 ErrMin= 2.54D-05
 ErrMax= 2.54D-05  0.00D+00 EMaxC= 1.00D-01 BMatC= 1.11D-07 BMatP= 7.09D-07
 IDIUse=1 WtCom= 1.00D+00 WtEn= 0.00D+00
 Coeff-Com:  0.488D-03-0.472D-02-0.492D-02-0.222D-01-0.106D-01 0.248D+00
 Coeff-Com:  0.794D+00
 Coeff:      0.488D-03-0.472D-02-0.492D-02-0.222D-01-0.106D-01 0.248D+00
 Coeff:      0.794D+00
 Gap=     0.183 Goal=   None    Shift=    0.000
 RMSDP=2.39D-05 MaxDP=1.82D-03 DE=-9.52D-07 OVMax= 2.91D-04

 Cycle   8  Pass 1  IDiag  1:
 RMSU=  1.27D-05    CP:  1.07D+00  1.10D+00  1.23D+00  1.09D+00  1.26D+00
                    CP:  1.12D+00  1.17D+00
 E= -1916.69949632308     Delta-E=       -0.000000209606 Rises=F Damp=F
 DIIS: error= 1.04D-05 at cycle   8 NSaved=   8.
 NSaved= 8 IEnMin= 8 EnMin= -1916.69949632308     IErMin= 8 ErrMin= 1.04D-05
 ErrMax= 1.04D-05  0.00D+00 EMaxC= 1.00D-01 BMatC= 2.37D-08 BMatP= 1.11D-07
 IDIUse=1 WtCom= 1.00D+00 WtEn= 0.00D+00
 Coeff-Com:  0.892D-04 0.194D-02-0.607D-03-0.186D-01-0.538D-01-0.284D-02
 Coeff-Com:  0.347D+00 0.727D+00
 Coeff:      0.892D-04 0.194D-02-0.607D-03-0.186D-01-0.538D-01-0.284D-02
 Coeff:      0.347D+00 0.727D+00
 Gap=     0.183 Goal=   None    Shift=    0.000
 RMSDP=1.46D-05 MaxDP=1.44D-03 DE=-2.10D-07 OVMax= 1.81D-04

 Cycle   9  Pass 1  IDiag  1:
 RMSU=  7.66D-06    CP:  1.07D+00  1.10D+00  1.23D+00  1.09D+00  1.26D+00
                    CP:  1.12D+00  1.31D+00  9.71D-01
 E= -1916.69949636193     Delta-E=       -0.000000038846 Rises=F Damp=F
 DIIS: error= 4.40D-06 at cycle   9 NSaved=   9.
 NSaved= 9 IEnMin= 9 EnMin= -1916.69949636193     IErMin= 9 ErrMin= 4.40D-06
 ErrMax= 4.40D-06  0.00D+00 EMaxC= 1.00D-01 BMatC= 3.84D-09 BMatP= 2.37D-08
 IDIUse=1 WtCom= 1.00D+00 WtEn= 0.00D+00
 Coeff-Com: -0.540D-04 0.179D-02 0.955D-03-0.439D-02-0.206D-01-0.454D-01
 Coeff-Com:  0.753D-03 0.310D+00 0.757D+00
 Coeff:     -0.540D-04 0.179D-02 0.955D-03-0.439D-02-0.206D-01-0.454D-01
 Coeff:      0.753D-03 0.310D+00 0.757D+00
 Gap=     0.183 Goal=   None    Shift=    0.000
 RMSDP=6.04D-06 MaxDP=5.16D-04 DE=-3.88D-08 OVMax= 5.73D-05

 Cycle  10  Pass 1  IDiag  1:
 RMSU=  2.46D-06    CP:  1.07D+00  1.10D+00  1.23D+00  1.09D+00  1.26D+00
                    CP:  1.11D+00  1.33D+00  9.99D-01  9.51D-01
 E= -1916.69949636797     Delta-E=       -0.000000006046 Rises=F Damp=F
 DIIS: error= 1.28D-06 at cycle  10 NSaved=  10.
 NSaved=10 IEnMin=10 EnMin= -1916.69949636797     IErMin=10 ErrMin= 1.28D-06
 ErrMax= 1.28D-06  0.00D+00 EMaxC= 1.00D-01 BMatC= 5.65D-10 BMatP= 3.84D-09
 IDIUse=1 WtCom= 1.00D+00 WtEn= 0.00D+00
 Coeff-Com: -0.381D-04 0.667D-03 0.574D-03-0.221D-03-0.395D-02-0.211D-01
 Coeff-Com: -0.374D-01 0.596D-01 0.348D+00 0.653D+00
 Coeff:     -0.381D-04 0.667D-03 0.574D-03-0.221D-03-0.395D-02-0.211D-01
 Coeff:     -0.374D-01 0.596D-01 0.348D+00 0.653D+00
 Gap=     0.183 Goal=   None    Shift=    0.000
 RMSDP=2.10D-06 MaxDP=1.48D-04 DE=-6.05D-09 OVMax= 1.56D-05

 Cycle  11  Pass 1  IDiag  1:
 RMSU=  6.90D-07    CP:  1.07D+00  1.10D+00  1.23D+00  1.09D+00  1.26D+00
                    CP:  1.11D+00  1.34D+00  1.03D+00  1.02D+00  1.14D+00
 E= -1916.69949636861     Delta-E=       -0.000000000633 Rises=F Damp=F
 DIIS: error= 3.87D-07 at cycle  11 NSaved=  11.
 NSaved=11 IEnMin=11 EnMin= -1916.69949636861     IErMin=11 ErrMin= 3.87D-07
 ErrMax= 3.87D-07  0.00D+00 EMaxC= 1.00D-01 BMatC= 6.99D-11 BMatP= 5.65D-10
 IDIUse=1 WtCom= 1.00D+00 WtEn= 0.00D+00
 Coeff-Com: -0.349D-05-0.989D-04 0.625D-04 0.765D-03 0.256D-02-0.605D-04
 Coeff-Com: -0.144D-01-0.351D-01 0.640D-02 0.280D+00 0.760D+00
 Coeff:     -0.349D-05-0.989D-04 0.625D-04 0.765D-03 0.256D-02-0.605D-04
 Coeff:     -0.144D-01-0.351D-01 0.640D-02 0.280D+00 0.760D+00
 Gap=     0.183 Goal=   None    Shift=    0.000
 RMSDP=1.01D-06 MaxDP=9.35D-05 DE=-6.33D-10 OVMax= 5.62D-06

 Cycle  12  Pass 1  IDiag  1:
 RMSU=  3.10D-07    CP:  1.07D+00  1.10D+00  1.23D+00  1.09D+00  1.26D+00
                    CP:  1.10D+00  1.34D+00  1.03D+00  1.03D+00  1.28D+00
                    CP:  1.07D+00
 E= -1916.69949636872     Delta-E=       -0.000000000109 Rises=F Damp=F
 DIIS: error= 1.39D-07 at cycle  12 NSaved=  12.
 NSaved=12 IEnMin=12 EnMin= -1916.69949636872     IErMin=12 ErrMin= 1.39D-07
 ErrMax= 1.39D-07  0.00D+00 EMaxC= 1.00D-01 BMatC= 7.90D-12 BMatP= 6.99D-11
 IDIUse=1 WtCom= 1.00D+00 WtEn= 0.00D+00
 Coeff-Com:  0.111D-05-0.925D-04-0.198D-04 0.360D-03 0.138D-02 0.140D-02
 Coeff-Com: -0.319D-02-0.210D-01-0.268D-01 0.667D-01 0.340D+00 0.641D+00
 Coeff:      0.111D-05-0.925D-04-0.198D-04 0.360D-03 0.138D-02 0.140D-02
 Coeff:     -0.319D-02-0.210D-01-0.268D-01 0.667D-01 0.340D+00 0.641D+00
 Gap=     0.183 Goal=   None    Shift=    0.000
 RMSDP=3.80D-07 MaxDP=2.33D-05 DE=-1.09D-10 OVMax= 1.19D-06

 Cycle  13  Pass 1  IDiag  1:
 RMSU=  1.03D-07    CP:  1.07D+00  1.10D+00  1.23D+00  1.09D+00  1.26D+00
                    CP:  1.10D+00  1.34D+00  1.03D+00  1.02D+00  1.32D+00
                    CP:  1.10D+00  1.03D+00
 E= -1916.69949636877     Delta-E=       -0.000000000054 Rises=F Damp=F
 DIIS: error= 5.59D-08 at cycle  13 NSaved=  13.
 NSaved=13 IEnMin=13 EnMin= -1916.69949636877     IErMin=13 ErrMin= 5.59D-08
 ErrMax= 5.59D-08  0.00D+00 EMaxC= 1.00D-01 BMatC= 9.64D-13 BMatP= 7.90D-12
 IDIUse=1 WtCom= 1.00D+00 WtEn= 0.00D+00
 Coeff-Com:  0.981D-06-0.288D-04-0.167D-04 0.672D-04 0.274D-03 0.610D-03
 Coeff-Com:  0.851D-03-0.430D-02-0.122D-01-0.810D-02 0.516D-01 0.289D+00
 Coeff-Com:  0.682D+00
 Coeff:      0.981D-06-0.288D-04-0.167D-04 0.672D-04 0.274D-03 0.610D-03
 Coeff:      0.851D-03-0.430D-02-0.122D-01-0.810D-02 0.516D-01 0.289D+00
 Coeff:      0.682D+00
 Gap=     0.183 Goal=   None    Shift=    0.000
 RMSDP=7.65D-08 MaxDP=5.17D-06 DE=-5.41D-11 OVMax= 4.45D-07

 Cycle  14  Pass 1  IDiag  1:
 RMSU=  3.00D-08    CP:  1.07D+00  1.10D+00  1.23D+00  1.09D+00  1.26D+00
                    CP:  1.10D+00  1.34D+00  1.02D+00  1.02D+00  1.33D+00
                    CP:  1.11D+00  1.04D+00  1.16D+00
 E= -1916.69949636867     Delta-E=        0.000000000103 Rises=F Damp=F
 DIIS: error= 1.55D-08 at cycle  14 NSaved=  14.
 NSaved=14 IEnMin=13 EnMin= -1916.69949636877     IErMin=14 ErrMin= 1.55D-08
 ErrMax= 1.55D-08  0.00D+00 EMaxC= 1.00D-01 BMatC= 9.17D-14 BMatP= 9.64D-13
 IDIUse=1 WtCom= 1.00D+00 WtEn= 0.00D+00
 Coeff-Com:  0.241D-06-0.167D-05-0.470D-05-0.116D-04-0.328D-04 0.765D-04
 Coeff-Com:  0.655D-03 0.203D-03-0.213D-02-0.996D-02-0.142D-01 0.490D-01
 Coeff-Com:  0.280D+00 0.696D+00
 Coeff:      0.241D-06-0.167D-05-0.470D-05-0.116D-04-0.328D-04 0.765D-04
 Coeff:      0.655D-03 0.203D-03-0.213D-02-0.996D-02-0.142D-01 0.490D-01
 Coeff:      0.280D+00 0.696D+00
 Gap=     0.183 Goal=   None    Shift=    0.000
 RMSDP=4.11D-08 MaxDP=3.05D-06 DE= 1.03D-10 OVMax= 1.19D-07

 Cycle  15  Pass 1  IDiag  1:
 RMSU=  1.22D-08    CP:  1.07D+00  1.10D+00  1.23D+00  1.09D+00  1.26D+00
                    CP:  1.10D+00  1.34D+00  1.02D+00  1.02D+00  1.33D+00
                    CP:  1.12D+00  1.05D+00  1.20D+00  1.07D+00
 E= -1916.69949636882     Delta-E=       -0.000000000149 Rises=F Damp=F
 DIIS: error= 8.75D-09 at cycle  15 NSaved=  15.
 NSaved=15 IEnMin=15 EnMin= -1916.69949636882     IErMin=15 ErrMin= 8.75D-09
 ErrMax= 8.75D-09  0.00D+00 EMaxC= 1.00D-01 BMatC= 1.41D-14 BMatP= 9.17D-14
 IDIUse=1 WtCom= 1.00D+00 WtEn= 0.00D+00
 Coeff-Com:  0.192D-08 0.285D-05 0.104D-06-0.148D-04-0.477D-04-0.398D-04
 Coeff-Com:  0.230D-03 0.651D-03 0.750D-03-0.350D-02-0.140D-01-0.159D-01
 Coeff-Com:  0.423D-01 0.317D+00 0.672D+00
 Coeff:      0.192D-08 0.285D-05 0.104D-06-0.148D-04-0.477D-04-0.398D-04
 Coeff:      0.230D-03 0.651D-03 0.750D-03-0.350D-02-0.140D-01-0.159D-01
 Coeff:      0.423D-01 0.317D+00 0.672D+00
 Gap=     0.183 Goal=   None    Shift=    0.000
 RMSDP=9.41D-09 MaxDP=9.37D-07 DE=-1.49D-10 OVMax= 4.35D-08

 SCF Done:  E(RM062X) =  -1916.69949637     A.U. after   15 cycles
            NFock= 15  Conv=0.94D-08     -V/T= 2.0026
 KE= 1.911731734538D+03 PE=-7.072872522758D+03 EE= 1.981367571436D+03
 Leave Link  502 at Mon Apr  4 21:13:42 2022, MaxMem=  1879048192 cpu:            1369.0 elap:             196.1
 (Enter /gpfs/software/gaussian16/sse4/tar/g16/l701.exe)
 ... and contract with generalized density number  0.
 Compute integral first derivatives.
 Leave Link  701 at Mon Apr  4 21:13:42 2022, MaxMem=  1879048192 cpu:               1.2 elap:               0.2
 (Enter /gpfs/software/gaussian16/sse4/tar/g16/l702.exe)
 L702 exits ... SP integral derivatives will be done elsewhere.
 Leave Link  702 at Mon Apr  4 21:13:43 2022, MaxMem=  1879048192 cpu:               0.1 elap:               0.0
 (Enter /gpfs/software/gaussian16/sse4/tar/g16/l703.exe)
 Integral derivatives from FoFJK, PRISM(SPDF).
 Compute integral first derivatives, UseDBF=F ICtDFT=           0.
 Calling FoFJK, ICntrl=      2127 FMM=F ISym2X=0 I1Cent= 0 IOpClX= 0 NMat=1 NMatS=1 NMatT=0.
 FoFJK:  IHMeth= 1 ICntrl=    2127 DoSepK=F KAlg= 0 I1Cent=           0 FoldK=F
 IRaf=         0 NMat=       1 IRICut=       1 DoRegI=T DoRafI=F ISym2E= 0 IDoP0=0 IntGTp=1.
 FoFCou: FMM=F IPFlag=           0 FMFlag=      100000 FMFlg1=         800
         NFxFlg=           0 DoJE=F BraDBF=F KetDBF=F FulRan=T
         wScrn=  0.000000 ICntrl=      2127 IOpCl=  0 I1Cent=           0 NGrid=           0
         NMat0=    1 NMatS0=      1 NMatT0=    0 NMatD0=    1 NMtDS0=    0 NMtDT0=    0
 Symmetry not used in FoFCou.
 Leave Link  703 at Mon Apr  4 21:14:11 2022, MaxMem=  1879048192 cpu:             200.4 elap:              28.7
 (Enter /gpfs/software/gaussian16/sse4/tar/g16/l716.exe)
 Dipole        =-4.58933972D+00-9.25860468D-01-6.88981846D-05
 ***** Axes restored to original set *****
 -------------------------------------------------------------------
 Center     Atomic                   Forces (Hartrees/Bohr)
 Number     Number              X              Y              Z
 -------------------------------------------------------------------
      1        6          -0.022905882    0.005530882    0.008782981
      2        6           0.015046825   -0.009453646    0.000299713
      3        6          -0.011828935   -0.000209149    0.007730292
      4        6           0.016110903    0.000719154   -0.010983674
      5        6          -0.015300055    0.006955225    0.002467194
      6        6           0.009643453   -0.004451252   -0.001484387
      7        1           0.001881744    0.001054576   -0.002286164
      8        1           0.001545873   -0.002301990    0.001426028
      9       17          -0.003297265    0.002241100   -0.000243312
     10        8           0.012655122   -0.001682916   -0.006284794
     11        1           0.001094529    0.000769691   -0.001497531
     12        6          -0.009398663    0.004650056    0.001116131
     13        6           0.009316471   -0.007920184    0.002343759
     14        6          -0.005739638    0.006814530   -0.003460623
     15        6           0.007170071    0.001887629   -0.006518269
     16        6          -0.006849199    0.001766821    0.002506353
     17        6          -0.001073834   -0.003567086    0.004403676
     18       17           0.003711372   -0.000972031   -0.001341129
     19       17           0.002447932   -0.003443694    0.002035743
     20        1          -0.002125837   -0.000026972    0.001375897
     21        1          -0.000947066   -0.001199349    0.001844428
     22        1          -0.001157918    0.002838606   -0.002232312
 -------------------------------------------------------------------
 Cartesian Forces:  Max     0.022905882 RMS     0.006494792
 Leave Link  716 at Mon Apr  4 21:14:11 2022, MaxMem=  1879048192 cpu:               0.1 elap:               0.0
 (Enter /gpfs/software/gaussian16/sse4/tar/g16/l103.exe)

 GradGradGradGradGradGradGradGradGradGradGradGradGradGradGradGradGradGrad
 Berny optimization.
 Using GEDIIS/GDIIS optimizer.
 FormGI is forming the generalized inverse of G from B-inverse, IUseBI=4.
 GSVD:  received Info=                   1 from GESDD.
 Internal  Forces:  Max     0.014150630 RMS     0.002933086
 Search for a local minimum.
 Step number   2 out of a maximum of  121
 All quantities printed in internal units (Hartrees-Bohrs-Radians)
 RMS Force = .29331D-02 SwitMx=.10000D-02 MixMth= 1
 Mixed Optimization -- RFO/linear search
 Update second derivatives using D2CorX and points    1    2
 DE= -2.28D-02 DEPred=-2.44D-02 R= 9.37D-01
 TightC=F SS=  1.41D+00  RLast= 3.00D-01 DXNew= 5.0454D-01 8.9997D-01
 Trust test= 9.37D-01 RLast= 3.00D-01 DXMaxT set to 5.05D-01
 ITU=  1  0
 Use linear search instead of GDIIS.
     Eigenvalues ---    0.00230   0.01278   0.01344   0.01637   0.01666
     Eigenvalues ---    0.01716   0.01733   0.01793   0.01876   0.01914
     Eigenvalues ---    0.01930   0.02004   0.02007   0.02018   0.02067
     Eigenvalues ---    0.02069   0.02155   0.02260   0.02387   0.15787
     Eigenvalues ---    0.16000   0.16000   0.16000   0.16000   0.16130
     Eigenvalues ---    0.22351   0.22422   0.23470   0.23829   0.24561
     Eigenvalues ---    0.24845   0.24919   0.25000   0.25000   0.25000
     Eigenvalues ---    0.25000   0.25559   0.29952   0.31813   0.32961
     Eigenvalues ---    0.33540   0.34036   0.34076   0.34647   0.35109
     Eigenvalues ---    0.35941   0.36052   0.37626   0.38618   0.39194
     Eigenvalues ---    0.40030   0.41321   0.42455   0.43370   0.44206
     Eigenvalues ---    0.45743   0.45994   0.46201   0.51144   0.76238
 RFO step:  Lambda=-1.64413398D-03 EMin= 2.30000000D-03
 Quartic linear search produced a step of  0.15842.
 Iteration  1 RMS(Cart)=  0.01116164 RMS(Int)=  0.00007341
 Iteration  2 RMS(Cart)=  0.00007220 RMS(Int)=  0.00002546
 Iteration  3 RMS(Cart)=  0.00000000 RMS(Int)=  0.00002546
 ITry= 1 IFail=0 DXMaxC= 4.41D-02 DCOld= 1.00D+10 DXMaxT= 5.05D-01 DXLimC= 3.00D+00 Rises=F
 Variable       Old X    -DE/DX   Delta X   Delta X   Delta X     New X
                                 (Linear)    (Quad)   (Total)
    R1        2.70134   0.01080   0.01154   0.01420   0.02569   2.72703
    R2        2.71072   0.00765   0.00589   0.01424   0.02010   2.73082
    R3        2.37757  -0.01415  -0.00321  -0.01805  -0.02126   2.35631
    R4        2.61760  -0.01019  -0.01491  -0.01207  -0.02700   2.59060
    R5        2.05497  -0.00196  -0.00266  -0.00346  -0.00612   2.04886
    R6        2.66431   0.00114  -0.00578   0.00928   0.00353   2.66784
    R7        2.05192  -0.00088   0.00158  -0.00466  -0.00308   2.04884
    R8        2.62224  -0.01082  -0.01239  -0.01635  -0.02872   2.59352
    R9        3.30680   0.00348   0.00424   0.00744   0.01168   3.31848
   R10        2.64818   0.00581   0.00139   0.01244   0.01389   2.66207
   R11        2.05150  -0.00195  -0.00050  -0.00582  -0.00632   2.04518
   R12        2.78541  -0.00515  -0.02214   0.00639  -0.01575   2.76967
   R13        2.64574   0.00534  -0.00072   0.01477   0.01408   2.65982
   R14        2.66180   0.00006  -0.01078   0.01288   0.00211   2.66391
   R15        2.62995  -0.00423  -0.00549  -0.00484  -0.01031   2.61964
   R16        2.05025  -0.00296  -0.00180  -0.00772  -0.00952   2.04073
   R17        2.63712  -0.00294   0.00020  -0.00779  -0.00759   2.62952
   R18        3.27770   0.00469   0.00462   0.01055   0.01517   3.29287
   R19        2.62987  -0.00667  -0.00893  -0.00822  -0.01716   2.61271
   R20        2.04638  -0.00122   0.00101  -0.00507  -0.00407   2.04232
   R21        2.61948   0.00414   0.00687   0.00138   0.00823   2.62771
   R22        2.05161  -0.00187  -0.00334  -0.00237  -0.00571   2.04590
   R23        3.28104   0.00405   0.00365   0.00974   0.01339   3.29443
    A1        1.95776  -0.00075   0.00312  -0.00554  -0.00252   1.95524
    A2        2.14944   0.00216   0.00162   0.00687   0.00855   2.15799
    A3        2.17598  -0.00141  -0.00474  -0.00134  -0.00603   2.16995
    A4        2.15879  -0.00018   0.00039  -0.00017   0.00014   2.15893
    A5        2.02300   0.00056   0.00474  -0.00400   0.00078   2.02378
    A6        2.10139  -0.00038  -0.00513   0.00417  -0.00092   2.10047
    A7        2.13510   0.00002  -0.00710   0.00861   0.00152   2.13662
    A8        2.02346   0.00309   0.00747   0.01196   0.01942   2.04289
    A9        2.12462  -0.00311  -0.00037  -0.02057  -0.02095   2.10367
   A10        2.17022  -0.00161  -0.00552   0.00022  -0.00531   2.16491
   A11        2.06179  -0.00244   0.00240  -0.01460  -0.01220   2.04959
   A12        2.05118   0.00406   0.00312   0.01438   0.01751   2.06869
   A13        2.12311   0.00139  -0.00281   0.00936   0.00664   2.12975
   A14        2.02068   0.00180   0.00348   0.01005   0.01349   2.03416
   A15        2.13940  -0.00319  -0.00067  -0.01941  -0.02013   2.11927
   A16        2.02139   0.00113   0.01192  -0.01249  -0.00047   2.02092
   A17        2.13732  -0.00074  -0.00725   0.00708  -0.00021   2.13710
   A18        2.12448  -0.00039  -0.00468   0.00541   0.00068   2.12516
   A19        2.12359   0.00062  -0.00270   0.00591   0.00320   2.12679
   A20        2.13453   0.00016  -0.00590   0.00792   0.00200   2.13653
   A21        2.02506  -0.00078   0.00861  -0.01383  -0.00520   2.01987
   A22        2.12996   0.00027  -0.00123   0.00367   0.00247   2.13243
   A23        2.12798  -0.00256  -0.00286  -0.01396  -0.01685   2.11113
   A24        2.02525   0.00229   0.00410   0.01030   0.01437   2.03962
   A25        2.10583   0.00028  -0.00434   0.00634   0.00201   2.10784
   A26        2.07114  -0.00025  -0.00069   0.00002  -0.00068   2.07046
   A27        2.10621  -0.00003   0.00504  -0.00636  -0.00133   2.10489
   A28        2.13482  -0.00092  -0.00606   0.00350  -0.00257   2.13225
   A29        2.11195  -0.00165  -0.00151  -0.01001  -0.01152   2.10043
   A30        2.03642   0.00257   0.00757   0.00651   0.01409   2.05051
   A31        2.10125   0.00218   0.00302   0.00633   0.00930   2.11055
   A32        2.11597  -0.00284  -0.00681  -0.00771  -0.01450   2.10147
   A33        2.06597   0.00066   0.00379   0.00138   0.00520   2.07117
   A34        2.06946  -0.00102   0.00002  -0.00600  -0.00601   2.06344
   A35        2.12823   0.00004  -0.00035   0.00126   0.00093   2.12917
   A36        2.08549   0.00098   0.00033   0.00474   0.00508   2.09058
    D1        0.00014  -0.00000  -0.00001  -0.00004  -0.00005   0.00009
    D2       -3.14144  -0.00000  -0.00001  -0.00004  -0.00005  -3.14149
    D3       -3.14149  -0.00000  -0.00000  -0.00004  -0.00004  -3.14153
    D4        0.00011  -0.00000  -0.00000  -0.00004  -0.00004   0.00007
    D5       -0.00013   0.00000   0.00001   0.00004   0.00004  -0.00009
    D6        3.14143   0.00000   0.00001   0.00005   0.00005   3.14148
    D7        3.14150   0.00000   0.00000   0.00004   0.00004   3.14154
    D8       -0.00012   0.00000   0.00000   0.00004   0.00004  -0.00008
    D9        0.00002  -0.00000  -0.00000  -0.00004  -0.00005  -0.00003
   D10       -3.14151  -0.00000  -0.00000  -0.00006  -0.00006  -3.14157
   D11       -3.14159  -0.00000  -0.00000  -0.00005  -0.00005   3.14155
   D12        0.00007  -0.00000  -0.00000  -0.00006  -0.00006   0.00001
   D13       -0.00019   0.00000   0.00001   0.00013   0.00015  -0.00004
   D14        3.14143   0.00000   0.00001   0.00008   0.00009   3.14152
   D15        3.14133   0.00000   0.00001   0.00015   0.00016   3.14149
   D16       -0.00023   0.00000   0.00001   0.00010   0.00010  -0.00013
   D17       -0.00004   0.00000   0.00001   0.00006   0.00006   0.00002
   D18        3.14151   0.00000   0.00000   0.00004   0.00005   3.14156
   D19        3.14159   0.00000   0.00000   0.00005   0.00005  -3.14155
   D20       -0.00005   0.00000   0.00000   0.00004   0.00004  -0.00001
   D21        0.00020  -0.00000  -0.00001  -0.00014  -0.00015   0.00005
   D22       -3.14142  -0.00000  -0.00001  -0.00008  -0.00009  -3.14152
   D23       -3.14134  -0.00000  -0.00001  -0.00013  -0.00014  -3.14148
   D24        0.00022  -0.00000  -0.00001  -0.00007  -0.00008   0.00014
   D25       -0.00004   0.00000   0.00000   0.00003   0.00003  -0.00001
   D26       -3.14158   0.00000   0.00000  -0.00000  -0.00000  -3.14158
   D27        3.14159  -0.00000  -0.00000  -0.00003  -0.00003   3.14155
   D28        0.00004  -0.00000  -0.00000  -0.00006  -0.00007  -0.00002
   D29        3.14142   0.00000   0.00001   0.00010   0.00010   3.14152
   D30       -0.00022   0.00000   0.00001   0.00010   0.00010  -0.00012
   D31       -0.00022   0.00000   0.00001   0.00012   0.00013  -0.00008
   D32        3.14133   0.00000   0.00001   0.00013   0.00014   3.14146
   D33       -3.14143  -0.00000  -0.00001  -0.00009  -0.00009  -3.14153
   D34        0.00022  -0.00000  -0.00001  -0.00011  -0.00012   0.00009
   D35        0.00021  -0.00000  -0.00001  -0.00012  -0.00013   0.00008
   D36       -3.14133  -0.00000  -0.00001  -0.00014  -0.00015  -3.14148
   D37        0.00006  -0.00000  -0.00000  -0.00003  -0.00004   0.00002
   D38       -3.14156  -0.00000  -0.00000  -0.00003  -0.00003   3.14159
   D39       -3.14149  -0.00000  -0.00000  -0.00004  -0.00004  -3.14153
   D40        0.00008  -0.00000  -0.00000  -0.00003  -0.00003   0.00004
   D41        0.00012  -0.00000  -0.00001  -0.00007  -0.00007   0.00005
   D42       -3.14150  -0.00000  -0.00000  -0.00004  -0.00004  -3.14154
   D43       -3.14144  -0.00000  -0.00001  -0.00007  -0.00008  -3.14152
   D44        0.00012  -0.00000  -0.00000  -0.00004  -0.00005   0.00007
   D45       -0.00004   0.00000   0.00000   0.00002   0.00002  -0.00002
   D46        3.14157   0.00000   0.00000   0.00002   0.00002   3.14159
   D47        3.14150   0.00000   0.00000   0.00004   0.00005   3.14155
   D48       -0.00008   0.00000   0.00000   0.00005   0.00005  -0.00003
   D49       -0.00013   0.00000   0.00001   0.00008   0.00008  -0.00005
   D50        3.14149   0.00000   0.00000   0.00005   0.00005   3.14154
   D51        3.14145   0.00000   0.00001   0.00007   0.00008   3.14153
   D52       -0.00011   0.00000   0.00000   0.00004   0.00005  -0.00007
         Item               Value     Threshold  Converged?
 Maximum Force            0.014151     0.000450     NO 
 RMS     Force            0.002933     0.000300     NO 
 Maximum Displacement     0.044081     0.001800     NO 
 RMS     Displacement     0.011148     0.001200     NO 
 Predicted change in Energy=-1.360540D-03
 Lowest energy point so far.  Saving SCF results.
 GradGradGradGradGradGradGradGradGradGradGradGradGradGradGradGradGradGrad

 Leave Link  103 at Mon Apr  4 21:14:11 2022, MaxMem=  1879048192 cpu:               0.2 elap:               0.0
 (Enter /gpfs/software/gaussian16/sse4/tar/g16/l202.exe)
                          Input orientation:                          
 ---------------------------------------------------------------------
 Center     Atomic      Atomic             Coordinates (Angstroms)
 Number     Number       Type             X           Y           Z
 ---------------------------------------------------------------------
      1          6           0       -8.006166   -1.616383    6.773943
      2          6           0       -7.140146   -2.645451    7.296923
      3          6           0       -5.895172   -2.920335    6.793133
      4          6           0       -7.405304   -0.915807    5.661991
      5          6           0       -6.158284   -1.195079    5.161470
      6          6           0       -5.345735   -2.210014    5.703805
      7          1           0       -5.335691   -3.717739    7.269180
      8          1           0       -5.827221   -0.594044    4.324543
      9         17           0       -8.340164    0.369557    4.915241
     10          8           0       -9.138385   -1.367164    7.233006
     11          1           0       -7.529375   -3.212464    8.135078
     12          6           0       -4.014750   -2.503329    5.164771
     13          6           0       -3.201244   -3.516893    5.705143
     14          6           0       -1.941501   -3.800031    5.200591
     15          6           0       -3.466783   -1.793603    4.077013
     16          6           0       -2.210580   -2.074634    3.572514
     17          6           0       -1.427364   -3.081850    4.125367
     18         17           0        0.152361   -3.411036    3.465564
     19         17           0       -1.012934   -5.075272    5.940774
     20          1           0       -1.817551   -1.511268    2.735692
     21          1           0       -4.027604   -0.999379    3.605096
     22          1           0       -3.537647   -4.113042    6.540393
 ---------------------------------------------------------------------
                    Distance matrix (angstroms):
                    1          2          3          4          5
     1  C    0.000000
     2  C    1.443080   0.000000
     3  C    2.481321   1.370885   0.000000
     4  C    1.445088   2.394782   2.752837   0.000000
     5  C    2.488420   2.761846   2.389154   1.372433   0.000000
     6  C    2.928393   2.438758   1.411762   2.432806   1.408707
     7  H    3.434005   2.099197   1.084202   3.836297   3.388644
     8  H    3.434027   3.842797   3.392666   2.093477   1.082263
     9  Cl   2.740491   4.025262   4.508642   1.756065   2.696168
    10  O    1.246904   2.372986   3.622742   2.382305   3.633438
    11  H    2.151161   1.084208   2.134661   3.377304   3.846047
    12  C    4.394031   3.786076   2.522190   3.776680   2.511228
    13  C    5.276509   4.336833   2.965949   4.943848   3.798748
    14  C    6.635052   5.723074   4.352191   6.195545   4.956668
    15  C    5.283071   4.958534   3.813647   4.335277   2.962846
    16  C    6.636864   6.204650   4.966268   5.717863   4.345431
    17  C    7.241767   6.548671   5.206186   6.541309   5.197598
    18  Cl   8.984860   8.273215   6.919982   8.256437   6.900058
    19  Cl   7.846233   6.729479   5.404305   7.631596   6.491366
    20  H    7.390363   7.100789   5.922439   6.335675   4.982603
    21  H    5.123597   5.101673   4.164308   3.955586   2.645826
    22  H    5.124014   3.962847   2.654120   5.094376   4.157364
                    6          7          8          9         10
     6  C    0.000000
     7  H    2.173415   0.000000
     8  H    2.178429   4.320875   0.000000
     9  Cl   4.030215   5.592306   2.755419   0.000000
    10  O    4.175290   4.470682   4.474447   3.004229   0.000000
    11  H    3.418228   2.411915   4.926828   4.884220   2.609172
    12  C    1.465644   2.765541   2.763404   5.198553   5.640931
    13  C    2.511330   2.653755   4.164716   6.491298   6.496564
    14  C    3.790803   3.975721   5.113182   7.642630   7.864140
    15  C    2.519982   4.169538   2.659300   5.397382   6.504553
    16  C    3.793406   5.111894   3.979672   6.734151   7.867287
    17  C    4.313374   5.055981   5.058418   7.766784   8.488664
    18  Cl   6.056503   6.684331   6.665485   9.408370  10.231764
    19  Cl   5.199905   4.721629   6.772811   9.186195   9.024571
    20  H    4.663262   6.148035   4.409444   7.129686   8.593090
    21  H    2.758204   4.746166   1.980031   4.710482   6.278302
    22  H    2.755100   1.979989   4.747156   6.767495   6.275972
                   11         12         13         14         15
    11  H    0.000000
    12  C    4.655984   0.000000
    13  C    4.972925   1.407518   0.000000
    14  C    6.338832   2.445625   1.386251   0.000000
    15  C    5.914872   1.409679   2.385592   2.759469   0.000000
    16  C    7.099383   2.444195   2.758557   2.387474   1.382586
    17  C    7.302697   2.847739   2.414872   1.391484   2.412706
    18  Cl   8.991822   4.590865   4.034053   2.746979   4.011005
    19  Cl   7.123835   4.028395   2.696806   1.742512   4.501592
    20  H    8.041913   3.422322   3.841195   3.365936   2.144486
    21  H    6.138476   2.166706   3.380969   3.839412   1.080748
    22  H    4.391805   2.170516   1.079909   2.107304   3.384238
                   16         17         18         19         20
    16  C    0.000000
    17  C    1.390525   0.000000
    18  Cl   2.716780   1.743339   0.000000
    19  Cl   4.005851   2.727854   3.202227   0.000000
    20  H    1.082646   2.133112   2.832381   4.860255   0.000000
    21  H    2.111590   3.371738   4.827801   5.581804   2.429450
    22  H    3.837255   3.368829   4.854230   2.767599   4.919726
                   21         22
    21  H    0.000000
    22  H    4.307079   0.000000
 Stoichiometry    C12H6Cl3O(1-)
 Framework group  C1[X(C12H6Cl3O)]
 Deg. of freedom    60
 Full point group                 C1      NOp   1
 RotChk:  IX=0 Diff= 3.62D-03
 Largest Abelian subgroup         C1      NOp   1
 Largest concise Abelian subgroup C1      NOp   1
                         Standard orientation:                         
 ---------------------------------------------------------------------
 Center     Atomic      Atomic             Coordinates (Angstroms)
 Number     Number       Type             X           Y           Z
 ---------------------------------------------------------------------
      1          6           0        3.910205    0.991687    0.000031
      2          6           0        2.837901    1.957421   -0.000092
      3          6           0        1.509467    1.618910   -0.000113
      4          6           0        3.416440   -0.366427    0.000006
      5          6           0        2.085125   -0.699856   -0.000019
      6          6           0        1.070315    0.277188   -0.000049
      7          1           0        0.793255    2.432872   -0.000231
      8          1           0        1.851093   -1.756512   -0.000070
      9         17           0        4.604798   -1.659319   -0.000025
     10          8           0        5.118208    1.300715    0.000112
     11          1           0        3.137702    2.999355   -0.000184
     12          6           0       -0.349770   -0.085403    0.000020
     13          6           0       -1.365308    0.889169    0.000036
     14          6           0       -2.710382    0.553807    0.000021
     15          6           0       -0.787512   -1.425395    0.000093
     16          6           0       -2.128575   -1.761691    0.000080
     17          6           0       -3.111877   -0.778495    0.000013
     18         17           0       -4.794054   -1.236221   -0.000081
     19         17           0       -3.890481    1.835881    0.000047
     20          1           0       -2.432938   -2.800674    0.000135
     21          1           0       -0.070493   -2.234036    0.000189
     22          1           0       -1.124917    1.941982    0.000105
 ---------------------------------------------------------------------
 Rotational constants (GHZ):           0.9926119           0.1523054           0.1320446
 Leave Link  202 at Mon Apr  4 21:14:11 2022, MaxMem=  1879048192 cpu:               0.1 elap:               0.0
 (Enter /gpfs/software/gaussian16/sse4/tar/g16/l301.exe)
 Standard basis: 6-311+G(d,p) (5D, 7F)
 Ernie: Thresh=  0.10000D-02 Tol=  0.10000D-05 Strict=F.
 There are   428 symmetry adapted cartesian basis functions of A   symmetry.
 There are   412 symmetry adapted basis functions of A   symmetry.
   412 basis functions,   675 primitive gaussians,   428 cartesian basis functions
    69 alpha electrons       69 beta electrons
       nuclear repulsion energy      1263.0258536712 Hartrees.
 IExCor= 4336 DFT=T Ex+Corr=M062X ExCW=0 ScaHFX=  0.540000
 ScaDFX=  1.000000  1.000000  1.000000  1.000000 ScalE2=  1.000000  1.000000
 IRadAn=      5 IRanWt=     -1 IRanGd=            0 ICorTp=0 IEmpDi=  4
 NAtoms=   22 NActive=   22 NUniq=   22 SFac= 1.00D+00 NAtFMM=   60 NAOKFM=F Big=F
 Integral buffers will be    131072 words long.
 Raffenetti 2 integral format.
 Two-electron integral symmetry is turned on.
 Leave Link  301 at Mon Apr  4 21:14:11 2022, MaxMem=  1879048192 cpu:               0.4 elap:               0.1
 (Enter /gpfs/software/gaussian16/sse4/tar/g16/l302.exe)
 NPDir=0 NMtPBC=     1 NCelOv=     1 NCel=       1 NClECP=     1 NCelD=      1
         NCelK=      1 NCelE2=     1 NClLst=     1 CellRange=     0.0.
 One-electron integrals computed using PRISM.
 One-electron integral symmetry used in STVInt
 NBasis=   412 RedAO= T EigKep=  1.01D-06  NBF=   412
 NBsUse=   408 1.00D-06 EigRej=  3.91D-07 NBFU=   408
 Precomputing XC quadrature grid using
 IXCGrd= 4 IRadAn=           5 IRanWt=          -1 IRanGd=           0 AccXCQ= 0.00D+00.
 Generated NRdTot=       0 NPtTot=           0 NUsed=           0 NTot=          32
 NSgBfM=   420   420   420   420   420 MxSgAt=    22 MxSgA2=    22.
 Leave Link  302 at Mon Apr  4 21:14:12 2022, MaxMem=  1879048192 cpu:               2.8 elap:               0.4
 (Enter /gpfs/software/gaussian16/sse4/tar/g16/l303.exe)
 DipDrv:  MaxL=1.
 Leave Link  303 at Mon Apr  4 21:14:12 2022, MaxMem=  1879048192 cpu:               0.3 elap:               0.1
 (Enter /gpfs/software/gaussian16/sse4/tar/g16/l401.exe)
 Initial guess from the checkpoint file:  "checkpoint.chk"
 B after Tr=    -0.000000    0.000000    0.000000
         Rot=    1.000000    0.000000   -0.000000   -0.000940 Ang=  -0.11 deg.
 Guess basis will be translated and rotated to current coordinates.
 JPrj=2 DoOrth=T DoCkMO=T.
 Generating alternative initial guess.
 ExpMin= 4.38D-02 ExpMax= 1.06D+05 ExpMxC= 3.62D+03 IAcc=2 IRadAn=         4 AccDes= 0.00D+00
 Harris functional with IExCor= 1009 and IRadAn=       4 diagonalized for initial guess.
 HarFok:  IExCor= 1009 AccDes= 0.00D+00 IRadAn=         4 IDoV= 1 UseB2=F ITyADJ=14
 ICtDFT=  3500011 ScaDFX=  1.000000  1.000000  1.000000  1.000000
 FoFCou: FMM=F IPFlag=           0 FMFlag=      100000 FMFlg1=           0
         NFxFlg=           0 DoJE=T BraDBF=F KetDBF=T FulRan=T
         wScrn=  0.000000 ICntrl=       500 IOpCl=  0 I1Cent=   200000004 NGrid=           0
         NMat0=    1 NMatS0=      1 NMatT0=    0 NMatD0=    1 NMtDS0=    0 NMtDT0=    0
 Petite list used in FoFCou.
 Harris En= -1915.87475373465    
 Leave Link  401 at Mon Apr  4 21:14:14 2022, MaxMem=  1879048192 cpu:              11.7 elap:               1.7
 (Enter /gpfs/software/gaussian16/sse4/tar/g16/l502.exe)
 Integral symmetry usage will be decided dynamically.
 Closed shell SCF:
 Using DIIS extrapolation, IDIIS=  1040.
 NGot=  1879048192 LenX=  1878674897 LenY=  1878491272
 Requested convergence on RMS density matrix=1.00D-08 within 128 cycles.
 Requested convergence on MAX density matrix=1.00D-06.
 Requested convergence on             energy=1.00D-06.
 No special actions if energy rises.
 Fock matrices will be formed incrementally for  20 cycles.

 Cycle   1  Pass 1  IDiag  1:
 FoFJK:  IHMeth= 1 ICntrl=       0 DoSepK=F KAlg= 0 I1Cent=           0 FoldK=F
 IRaf= 810000000 NMat=       1 IRICut=       1 DoRegI=T DoRafI=F ISym2E= 0 IDoP0=0 IntGTp=1.
 FoFCou: FMM=F IPFlag=           0 FMFlag=      100000 FMFlg1=           0
         NFxFlg=           0 DoJE=F BraDBF=F KetDBF=F FulRan=T
         wScrn=  0.000000 ICntrl=         0 IOpCl=  0 I1Cent=           0 NGrid=           0
         NMat0=    1 NMatS0=      1 NMatT0=    0 NMatD0=    1 NMtDS0=    0 NMtDT0=    0
 Symmetry not used in FoFCou.
 E= -1916.69935050853    
 DIIS: error= 8.55D-04 at cycle   1 NSaved=   1.
 NSaved= 1 IEnMin= 1 EnMin= -1916.69935050853     IErMin= 1 ErrMin= 8.55D-04
 ErrMax= 8.55D-04  0.00D+00 EMaxC= 1.00D-01 BMatC= 1.06D-03 BMatP= 1.06D-03
 IDIUse=3 WtCom= 9.91D-01 WtEn= 8.55D-03
 Coeff-Com:  0.100D+01
 Coeff-En:   0.100D+01
 Coeff:      0.100D+01
 Gap=     0.379 Goal=   None    Shift=    0.000
 RMSDP=5.68D-03 MaxDP=4.09D-01              OVMax= 1.27D-02

 Cycle   2  Pass 1  IDiag  1:
 RMSU=  5.48D-03    CP:  1.01D+00
 E= -1916.70091289811     Delta-E=       -0.001562389578 Rises=F Damp=F
 DIIS: error= 3.08D-04 at cycle   2 NSaved=   2.
 NSaved= 2 IEnMin= 2 EnMin= -1916.70091289811     IErMin= 2 ErrMin= 3.08D-04
 ErrMax= 3.08D-04  0.00D+00 EMaxC= 1.00D-01 BMatC= 5.51D-05 BMatP= 1.06D-03
 IDIUse=3 WtCom= 9.97D-01 WtEn= 3.08D-03
 Coeff-Com:  0.987D-02 0.990D+00
 Coeff-En:   0.000D+00 0.100D+01
 Coeff:      0.984D-02 0.990D+00
 Gap=     0.183 Goal=   None    Shift=    0.000
 RMSDP=8.98D-04 MaxDP=7.93D-02 DE=-1.56D-03 OVMax= 3.90D-03

 Cycle   3  Pass 1  IDiag  1:
 RMSU=  6.32D-04    CP:  1.01D+00  1.11D+00
 E= -1916.70095246230     Delta-E=       -0.000039564192 Rises=F Damp=F
 DIIS: error= 3.36D-04 at cycle   3 NSaved=   3.
 NSaved= 3 IEnMin= 3 EnMin= -1916.70095246230     IErMin= 2 ErrMin= 3.08D-04
 ErrMax= 3.36D-04  0.00D+00 EMaxC= 1.00D-01 BMatC= 4.46D-05 BMatP= 5.51D-05
 IDIUse=3 WtCom= 9.97D-01 WtEn= 3.36D-03
 Coeff-Com: -0.361D-01 0.487D+00 0.549D+00
 Coeff-En:   0.000D+00 0.206D+00 0.794D+00
 Coeff:     -0.359D-01 0.486D+00 0.550D+00
 Gap=     0.183 Goal=   None    Shift=    0.000
 RMSDP=4.09D-04 MaxDP=2.54D-02 DE=-3.96D-05 OVMax= 2.59D-03

 Cycle   4  Pass 1  IDiag  1:
 RMSU=  4.04D-04    CP:  1.01D+00  1.12D+00  1.01D+00
 E= -1916.70099550959     Delta-E=       -0.000043047296 Rises=F Damp=F
 DIIS: error= 1.06D-04 at cycle   4 NSaved=   4.
 NSaved= 4 IEnMin= 4 EnMin= -1916.70099550959     IErMin= 4 ErrMin= 1.06D-04
 ErrMax= 1.06D-04  0.00D+00 EMaxC= 1.00D-01 BMatC= 2.63D-06 BMatP= 4.46D-05
 IDIUse=3 WtCom= 9.99D-01 WtEn= 1.06D-03
 Coeff-Com: -0.122D-01 0.646D-01 0.201D+00 0.747D+00
 Coeff-En:   0.000D+00 0.000D+00 0.000D+00 0.100D+01
 Coeff:     -0.121D-01 0.645D-01 0.200D+00 0.747D+00
 Gap=     0.183 Goal=   None    Shift=    0.000
 RMSDP=1.12D-04 MaxDP=7.52D-03 DE=-4.30D-05 OVMax= 8.91D-04

 Cycle   5  Pass 1  IDiag  1:
 RMSU=  6.12D-05    CP:  1.01D+00  1.13D+00  1.13D+00  1.09D+00
 E= -1916.70099844125     Delta-E=       -0.000002931654 Rises=F Damp=F
 DIIS: error= 7.27D-05 at cycle   5 NSaved=   5.
 NSaved= 5 IEnMin= 5 EnMin= -1916.70099844125     IErMin= 5 ErrMin= 7.27D-05
 ErrMax= 7.27D-05  0.00D+00 EMaxC= 1.00D-01 BMatC= 8.67D-07 BMatP= 2.63D-06
 IDIUse=1 WtCom= 1.00D+00 WtEn= 0.00D+00
 Coeff-Com: -0.103D-02-0.402D-01 0.304D-01 0.419D+00 0.592D+00
 Coeff:     -0.103D-02-0.402D-01 0.304D-01 0.419D+00 0.592D+00
 Gap=     0.183 Goal=   None    Shift=    0.000
 RMSDP=4.06D-05 MaxDP=3.98D-03 DE=-2.93D-06 OVMax= 6.45D-04

 Cycle   6  Pass 1  IDiag  1:
 RMSU=  2.56D-05    CP:  1.01D+00  1.13D+00  1.13D+00  1.16D+00  9.46D-01
 E= -1916.70099953736     Delta-E=       -0.000001096108 Rises=F Damp=F
 DIIS: error= 2.04D-05 at cycle   6 NSaved=   6.
 NSaved= 6 IEnMin= 6 EnMin= -1916.70099953736     IErMin= 6 ErrMin= 2.04D-05
 ErrMax= 2.04D-05  0.00D+00 EMaxC= 1.00D-01 BMatC= 6.09D-08 BMatP= 8.67D-07
 IDIUse=1 WtCom= 1.00D+00 WtEn= 0.00D+00
 Coeff-Com:  0.212D-02-0.282D-01-0.308D-01-0.121D-01 0.184D+00 0.885D+00
 Coeff:      0.212D-02-0.282D-01-0.308D-01-0.121D-01 0.184D+00 0.885D+00
 Gap=     0.183 Goal=   None    Shift=    0.000
 RMSDP=2.55D-05 MaxDP=1.73D-03 DE=-1.10D-06 OVMax= 3.18D-04

 Cycle   7  Pass 1  IDiag  1:
 RMSU=  1.48D-05    CP:  1.01D+00  1.13D+00  1.13D+00  1.18D+00  9.69D-01
                    CP:  1.38D+00
 E= -1916.70099967843     Delta-E=       -0.000000141073 Rises=F Damp=F
 DIIS: error= 1.06D-05 at cycle   7 NSaved=   7.
 NSaved= 7 IEnMin= 7 EnMin= -1916.70099967843     IErMin= 7 ErrMin= 1.06D-05
 ErrMax= 1.06D-05  0.00D+00 EMaxC= 1.00D-01 BMatC= 1.20D-08 BMatP= 6.09D-08
 IDIUse=1 WtCom= 1.00D+00 WtEn= 0.00D+00
 Coeff-Com:  0.108D-02-0.864D-02-0.171D-01-0.468D-01 0.235D-01 0.391D+00
 Coeff-Com:  0.657D+00
 Coeff:      0.108D-02-0.864D-02-0.171D-01-0.468D-01 0.235D-01 0.391D+00
 Coeff:      0.657D+00
 Gap=     0.183 Goal=   None    Shift=    0.000
 RMSDP=5.15D-06 MaxDP=2.93D-04 DE=-1.41D-07 OVMax= 1.06D-04

 Cycle   8  Pass 1  IDiag  1:
 RMSU=  3.59D-06    CP:  1.01D+00  1.13D+00  1.13D+00  1.19D+00  9.85D-01
                    CP:  1.36D+00  9.66D-01
 E= -1916.70099969711     Delta-E=       -0.000000018676 Rises=F Damp=F
 DIIS: error= 4.01D-06 at cycle   8 NSaved=   8.
 NSaved= 8 IEnMin= 8 EnMin= -1916.70099969711     IErMin= 8 ErrMin= 4.01D-06
 ErrMax= 4.01D-06  0.00D+00 EMaxC= 1.00D-01 BMatC= 3.88D-09 BMatP= 1.20D-08
 IDIUse=1 WtCom= 1.00D+00 WtEn= 0.00D+00
 Coeff-Com: -0.212D-04 0.380D-02-0.123D-02-0.248D-01-0.420D-01-0.422D-01
 Coeff-Com:  0.377D+00 0.729D+00
 Coeff:     -0.212D-04 0.380D-02-0.123D-02-0.248D-01-0.420D-01-0.422D-01
 Coeff:      0.377D+00 0.729D+00
 Gap=     0.183 Goal=   None    Shift=    0.000
 RMSDP=6.16D-06 MaxDP=5.39D-04 DE=-1.87D-08 OVMax= 5.15D-05

 Cycle   9  Pass 1  IDiag  1:
 RMSU=  2.31D-06    CP:  1.01D+00  1.13D+00  1.13D+00  1.17D+00  9.67D-01
                    CP:  1.45D+00  1.07D+00  1.32D+00
 E= -1916.70099970226     Delta-E=       -0.000000005157 Rises=F Damp=F
 DIIS: error= 1.02D-06 at cycle   9 NSaved=   9.
 NSaved= 9 IEnMin= 9 EnMin= -1916.70099970226     IErMin= 9 ErrMin= 1.02D-06
 ErrMax= 1.02D-06  0.00D+00 EMaxC= 1.00D-01 BMatC= 3.70D-10 BMatP= 3.88D-09
 IDIUse=1 WtCom= 1.00D+00 WtEn= 0.00D+00
 Coeff-Com: -0.976D-04 0.256D-02 0.113D-02-0.602D-02-0.210D-01-0.589D-01
 Coeff-Com:  0.131D+00 0.355D+00 0.596D+00
 Coeff:     -0.976D-04 0.256D-02 0.113D-02-0.602D-02-0.210D-01-0.589D-01
 Coeff:      0.131D+00 0.355D+00 0.596D+00
 Gap=     0.183 Goal=   None    Shift=    0.000
 RMSDP=1.38D-06 MaxDP=8.33D-05 DE=-5.16D-09 OVMax= 1.20D-05

 Cycle  10  Pass 1  IDiag  1:
 RMSU=  4.71D-07    CP:  1.01D+00  1.13D+00  1.13D+00  1.17D+00  9.56D-01
                    CP:  1.45D+00  1.08D+00  1.34D+00  1.03D+00
 E= -1916.70099970259     Delta-E=       -0.000000000323 Rises=F Damp=F
 DIIS: error= 2.90D-07 at cycle  10 NSaved=  10.
 NSaved=10 IEnMin=10 EnMin= -1916.70099970259     IErMin=10 ErrMin= 2.90D-07
 ErrMax= 2.90D-07  0.00D+00 EMaxC= 1.00D-01 BMatC= 2.61D-11 BMatP= 3.70D-10
 IDIUse=1 WtCom= 1.00D+00 WtEn= 0.00D+00
 Coeff-Com: -0.360D-04 0.440D-03 0.549D-03 0.825D-03-0.230D-02-0.167D-01
 Coeff-Com: -0.504D-02 0.181D-01 0.202D+00 0.802D+00
 Coeff:     -0.360D-04 0.440D-03 0.549D-03 0.825D-03-0.230D-02-0.167D-01
 Coeff:     -0.504D-02 0.181D-01 0.202D+00 0.802D+00
 Gap=     0.183 Goal=   None    Shift=    0.000
 RMSDP=1.12D-06 MaxDP=1.05D-04 DE=-3.23D-10 OVMax= 2.35D-06

 Cycle  11  Pass 1  IDiag  1:
 RMSU=  1.78D-07    CP:  1.01D+00  1.13D+00  1.13D+00  1.17D+00  9.51D-01
                    CP:  1.44D+00  1.09D+00  1.43D+00  1.12D+00  1.27D+00
 E= -1916.70099970254     Delta-E=        0.000000000049 Rises=F Damp=F
 DIIS: error= 1.39D-07 at cycle  11 NSaved=  11.
 NSaved=11 IEnMin=10 EnMin= -1916.70099970259     IErMin=11 ErrMin= 1.39D-07
 ErrMax= 1.39D-07  0.00D+00 EMaxC= 1.00D-01 BMatC= 5.20D-12 BMatP= 2.61D-11
 IDIUse=1 WtCom= 1.00D+00 WtEn= 0.00D+00
 Coeff-Com: -0.473D-05-0.895D-04 0.158D-03 0.125D-02 0.145D-02-0.126D-02
 Coeff-Com: -0.145D-01-0.272D-01 0.403D-01 0.384D+00 0.616D+00
 Coeff:     -0.473D-05-0.895D-04 0.158D-03 0.125D-02 0.145D-02-0.126D-02
 Coeff:     -0.145D-01-0.272D-01 0.403D-01 0.384D+00 0.616D+00
 Gap=     0.183 Goal=   None    Shift=    0.000
 RMSDP=1.91D-07 MaxDP=1.93D-05 DE= 4.91D-11 OVMax= 9.00D-07

 Cycle  12  Pass 1  IDiag  1:
 RMSU=  9.18D-08    CP:  1.01D+00  1.13D+00  1.13D+00  1.17D+00  9.49D-01
                    CP:  1.44D+00  1.09D+00  1.43D+00  1.14D+00  1.28D+00
                    CP:  9.71D-01
 E= -1916.70099970262     Delta-E=       -0.000000000087 Rises=F Damp=F
 DIIS: error= 4.37D-08 at cycle  12 NSaved=  12.
 NSaved=12 IEnMin=12 EnMin= -1916.70099970262     IErMin=12 ErrMin= 4.37D-08
 ErrMax= 4.37D-08  0.00D+00 EMaxC= 1.00D-01 BMatC= 6.20D-13 BMatP= 5.20D-12
 IDIUse=1 WtCom= 1.00D+00 WtEn= 0.00D+00
 Coeff-Com:  0.261D-05-0.980D-04-0.144D-04 0.352D-03 0.858D-03 0.172D-02
 Coeff-Com: -0.579D-02-0.154D-01-0.125D-01 0.413D-01 0.283D+00 0.707D+00
 Coeff:      0.261D-05-0.980D-04-0.144D-04 0.352D-03 0.858D-03 0.172D-02
 Coeff:     -0.579D-02-0.154D-01-0.125D-01 0.413D-01 0.283D+00 0.707D+00
 Gap=     0.183 Goal=   None    Shift=    0.000
 RMSDP=1.39D-07 MaxDP=1.28D-05 DE=-8.69D-11 OVMax= 3.01D-07

 Cycle  13  Pass 1  IDiag  1:
 RMSU=  2.70D-08    CP:  1.01D+00  1.13D+00  1.13D+00  1.17D+00  9.49D-01
                    CP:  1.44D+00  1.09D+00  1.44D+00  1.15D+00  1.29D+00
                    CP:  1.12D+00  9.87D-01
 E= -1916.70099970263     Delta-E=       -0.000000000010 Rises=F Damp=F
 DIIS: error= 9.25D-09 at cycle  13 NSaved=  13.
 NSaved=13 IEnMin=13 EnMin= -1916.70099970263     IErMin=13 ErrMin= 9.25D-09
 ErrMax= 9.25D-09  0.00D+00 EMaxC= 1.00D-01 BMatC= 2.48D-14 BMatP= 6.20D-13
 IDIUse=1 WtCom= 1.00D+00 WtEn= 0.00D+00
 Coeff-Com:  0.114D-05-0.218D-04-0.146D-04 0.115D-04 0.139D-03 0.595D-03
 Coeff-Com: -0.491D-03-0.214D-02-0.648D-02-0.172D-01 0.315D-01 0.203D+00
 Coeff-Com:  0.791D+00
 Coeff:      0.114D-05-0.218D-04-0.146D-04 0.115D-04 0.139D-03 0.595D-03
 Coeff:     -0.491D-03-0.214D-02-0.648D-02-0.172D-01 0.315D-01 0.203D+00
 Coeff:      0.791D+00
 Gap=     0.183 Goal=   None    Shift=    0.000
 RMSDP=2.80D-08 MaxDP=3.11D-06 DE=-1.05D-11 OVMax= 9.07D-08

 Cycle  14  Pass 1  IDiag  1:
 RMSU=  8.11D-09    CP:  1.01D+00  1.13D+00  1.13D+00  1.17D+00  9.49D-01
                    CP:  1.44D+00  1.09D+00  1.44D+00  1.15D+00  1.29D+00
                    CP:  1.17D+00  1.03D+00  1.10D+00
 E= -1916.70099970259     Delta-E=        0.000000000043 Rises=F Damp=F
 DIIS: error= 5.86D-09 at cycle  14 NSaved=  14.
 NSaved=14 IEnMin=13 EnMin= -1916.70099970263     IErMin=14 ErrMin= 5.86D-09
 ErrMax= 5.86D-09  0.00D+00 EMaxC= 1.00D-01 BMatC= 6.83D-15 BMatP= 2.48D-14
 IDIUse=1 WtCom= 1.00D+00 WtEn= 0.00D+00
 Coeff-Com:  0.183D-06 0.221D-05-0.473D-05-0.391D-04-0.470D-04 0.568D-04
 Coeff-Com:  0.481D-03 0.868D-03-0.161D-02-0.130D-01-0.215D-01 0.956D-02
 Coeff-Com:  0.373D+00 0.652D+00
 Coeff:      0.183D-06 0.221D-05-0.473D-05-0.391D-04-0.470D-04 0.568D-04
 Coeff:      0.481D-03 0.868D-03-0.161D-02-0.130D-01-0.215D-01 0.956D-02
 Coeff:      0.373D+00 0.652D+00
 Gap=     0.183 Goal=   None    Shift=    0.000
 RMSDP=7.65D-09 MaxDP=4.42D-07 DE= 4.27D-11 OVMax= 5.67D-08

 SCF Done:  E(RM062X) =  -1916.70099970     A.U. after   14 cycles
            NFock= 14  Conv=0.77D-08     -V/T= 2.0026
 KE= 1.911791014578D+03 PE=-7.072863688972D+03 EE= 1.981345821020D+03
 Leave Link  502 at Mon Apr  4 21:17:17 2022, MaxMem=  1879048192 cpu:            1277.2 elap:             182.9
 (Enter /gpfs/software/gaussian16/sse4/tar/g16/l701.exe)
 ... and contract with generalized density number  0.
 Compute integral first derivatives.
 Leave Link  701 at Mon Apr  4 21:17:17 2022, MaxMem=  1879048192 cpu:               1.1 elap:               0.2
 (Enter /gpfs/software/gaussian16/sse4/tar/g16/l702.exe)
 L702 exits ... SP integral derivatives will be done elsewhere.
 Leave Link  702 at Mon Apr  4 21:17:17 2022, MaxMem=  1879048192 cpu:               0.1 elap:               0.0
 (Enter /gpfs/software/gaussian16/sse4/tar/g16/l703.exe)
 Integral derivatives from FoFJK, PRISM(SPDF).
 Compute integral first derivatives, UseDBF=F ICtDFT=           0.
 Calling FoFJK, ICntrl=      2127 FMM=F ISym2X=0 I1Cent= 0 IOpClX= 0 NMat=1 NMatS=1 NMatT=0.
 FoFJK:  IHMeth= 1 ICntrl=    2127 DoSepK=F KAlg= 0 I1Cent=           0 FoldK=F
 IRaf=         0 NMat=       1 IRICut=       1 DoRegI=T DoRafI=F ISym2E= 0 IDoP0=0 IntGTp=1.
 FoFCou: FMM=F IPFlag=           0 FMFlag=      100000 FMFlg1=         800
         NFxFlg=           0 DoJE=F BraDBF=F KetDBF=F FulRan=T
         wScrn=  0.000000 ICntrl=      2127 IOpCl=  0 I1Cent=           0 NGrid=           0
         NMat0=    1 NMatS0=      1 NMatT0=    0 NMatD0=    1 NMtDS0=    0 NMtDT0=    0
 Symmetry not used in FoFCou.
 Leave Link  703 at Mon Apr  4 21:17:46 2022, MaxMem=  1879048192 cpu:             200.8 elap:              28.8
 (Enter /gpfs/software/gaussian16/sse4/tar/g16/l716.exe)
 Dipole        =-4.36050985D+00-8.88332023D-01-5.53502811D-05
 ***** Axes restored to original set *****
 -------------------------------------------------------------------
 Center     Atomic                   Forces (Hartrees/Bohr)
 Number     Number              X              Y              Z
 -------------------------------------------------------------------
      1        6          -0.008246644    0.001645048    0.003519314
      2        6           0.000537434   -0.001509651    0.001232772
      3        6          -0.000651419   -0.000223759    0.000643452
      4        6           0.002966376    0.000513767   -0.002419205
      5        6          -0.002316975    0.001423487   -0.000017507
      6        6           0.004479502   -0.001623816   -0.001143872
      7        1           0.000736314   -0.000024444   -0.000439651
      8        1           0.000964998   -0.000215906   -0.000384097
      9       17          -0.000782692    0.000352224    0.000131010
     10        8           0.004271209   -0.000976901   -0.001694489
     11        1          -0.000407004   -0.000000263    0.000260630
     12        6          -0.003759324    0.000739576    0.001613019
     13        6           0.001882735   -0.001520706    0.000392573
     14        6          -0.001709400    0.002356792   -0.001371171
     15        6           0.001245574    0.000702791   -0.001522526
     16        6           0.000450083   -0.000492166    0.000228239
     17        6           0.000344203   -0.000594244    0.000400126
     18       17           0.000274814    0.000162491   -0.000342297
     19       17           0.000693218   -0.001218510    0.000829674
     20        1          -0.000018327    0.000356103   -0.000360956
     21        1          -0.000372350    0.000032267    0.000199842
     22        1          -0.000582324    0.000115819    0.000245122
 -------------------------------------------------------------------
 Cartesian Forces:  Max     0.008246644 RMS     0.001750231
 Leave Link  716 at Mon Apr  4 21:17:46 2022, MaxMem=  1879048192 cpu:               0.2 elap:               0.0
 (Enter /gpfs/software/gaussian16/sse4/tar/g16/l103.exe)

 GradGradGradGradGradGradGradGradGradGradGradGradGradGradGradGradGradGrad
 Berny optimization.
 Using GEDIIS/GDIIS optimizer.
 FormGI is forming the generalized inverse of G from B-inverse, IUseBI=4.
 GSVD:  received Info=                   1 from GESDD.
 Internal  Forces:  Max     0.004697469 RMS     0.000798705
 Search for a local minimum.
 Step number   3 out of a maximum of  121
 All quantities printed in internal units (Hartrees-Bohrs-Radians)
 RMS Force = .79870D-03 SwitMx=.10000D-02 MixMth= 2
 Mixed Optimization -- En-DIIS/RFO-DIIS
 Update second derivatives using D2CorX and points    1    2    3
 DE= -1.50D-03 DEPred=-1.36D-03 R= 1.10D+00
 TightC=F SS=  1.41D+00  RLast= 9.13D-02 DXNew= 8.4853D-01 2.7404D-01
 Trust test= 1.10D+00 RLast= 9.13D-02 DXMaxT set to 5.05D-01
 ITU=  1  1  0
 Use linear search instead of GDIIS.
     Eigenvalues ---    0.00230   0.01275   0.01343   0.01639   0.01665
     Eigenvalues ---    0.01716   0.01735   0.01791   0.01876   0.01914
     Eigenvalues ---    0.01928   0.02004   0.02006   0.02018   0.02067
     Eigenvalues ---    0.02070   0.02160   0.02260   0.02388   0.14530
     Eigenvalues ---    0.16000   0.16000   0.16000   0.16003   0.16208
     Eigenvalues ---    0.22311   0.22551   0.23326   0.23556   0.23882
     Eigenvalues ---    0.24654   0.24926   0.25000   0.25000   0.25000
     Eigenvalues ---    0.25132   0.25406   0.29808   0.31529   0.32663
     Eigenvalues ---    0.33331   0.34063   0.34175   0.34770   0.35221
     Eigenvalues ---    0.35960   0.36121   0.37313   0.37822   0.39646
     Eigenvalues ---    0.40129   0.40878   0.42761   0.43946   0.44312
     Eigenvalues ---    0.45614   0.45744   0.49526   0.53297   0.73948
 RFO step:  Lambda=-1.59936919D-04 EMin= 2.29999999D-03
 Quartic linear search produced a step of  0.18483.
 Iteration  1 RMS(Cart)=  0.00332325 RMS(Int)=  0.00001024
 Iteration  2 RMS(Cart)=  0.00001148 RMS(Int)=  0.00000045
 Iteration  3 RMS(Cart)=  0.00000000 RMS(Int)=  0.00000045
 ITry= 1 IFail=0 DXMaxC= 1.86D-02 DCOld= 1.00D+10 DXMaxT= 5.05D-01 DXLimC= 3.00D+00 Rises=F
 Variable       Old X    -DE/DX   Delta X   Delta X   Delta X     New X
                                 (Linear)    (Quad)   (Total)
    R1        2.72703   0.00239   0.00475   0.00375   0.00850   2.73552
    R2        2.73082   0.00327   0.00371   0.00686   0.01058   2.74140
    R3        2.35631  -0.00470  -0.00393  -0.00481  -0.00874   2.34757
    R4        2.59060   0.00178  -0.00499   0.00747   0.00248   2.59308
    R5        2.04886   0.00035  -0.00113   0.00176   0.00063   2.04949
    R6        2.66784   0.00149   0.00065   0.00327   0.00393   2.67177
    R7        2.04884   0.00020  -0.00057   0.00115   0.00058   2.04942
    R8        2.59352   0.00011  -0.00531   0.00293  -0.00238   2.59114
    R9        3.31848   0.00062   0.00216   0.00109   0.00325   3.32173
   R10        2.66207   0.00175   0.00257   0.00266   0.00523   2.66730
   R11        2.04518   0.00047  -0.00117   0.00232   0.00115   2.04633
   R12        2.76967  -0.00165  -0.00291  -0.00630  -0.00922   2.76045
   R13        2.65982   0.00103   0.00260   0.00097   0.00357   2.66339
   R14        2.66391   0.00182   0.00039   0.00463   0.00502   2.66892
   R15        2.61964  -0.00029  -0.00191   0.00005  -0.00186   2.61778
   R16        2.04073   0.00031  -0.00176   0.00209   0.00033   2.04106
   R17        2.62952   0.00006  -0.00140   0.00095  -0.00045   2.62907
   R18        3.29287   0.00161   0.00280   0.00402   0.00682   3.29969
   R19        2.61271   0.00043  -0.00317   0.00272  -0.00045   2.61226
   R20        2.04232   0.00013  -0.00075   0.00098   0.00023   2.04255
   R21        2.62771   0.00007   0.00152  -0.00044   0.00108   2.62879
   R22        2.04590   0.00046  -0.00105   0.00205   0.00099   2.04690
   R23        3.29443   0.00035   0.00248  -0.00019   0.00228   3.29672
    A1        1.95524  -0.00079  -0.00047  -0.00270  -0.00316   1.95208
    A2        2.15799   0.00034   0.00158   0.00036   0.00194   2.15993
    A3        2.16995   0.00045  -0.00111   0.00234   0.00123   2.17118
    A4        2.15893  -0.00028   0.00003  -0.00110  -0.00108   2.15785
    A5        2.02378  -0.00021   0.00014  -0.00188  -0.00174   2.02205
    A6        2.10047   0.00048  -0.00017   0.00298   0.00281   2.10329
    A7        2.13662   0.00066   0.00028   0.00269   0.00298   2.13960
    A8        2.04289   0.00052   0.00359   0.00246   0.00605   2.04894
    A9        2.10367  -0.00118  -0.00387  -0.00515  -0.00902   2.09465
   A10        2.16491   0.00055  -0.00098   0.00293   0.00195   2.16686
   A11        2.04959  -0.00128  -0.00225  -0.00433  -0.00658   2.04301
   A12        2.06869   0.00073   0.00324   0.00140   0.00464   2.07332
   A13        2.12975   0.00029   0.00123   0.00004   0.00126   2.13101
   A14        2.03416   0.00083   0.00249   0.00501   0.00751   2.04167
   A15        2.11927  -0.00112  -0.00372  -0.00505  -0.00877   2.11050
   A16        2.02092  -0.00043  -0.00009  -0.00186  -0.00194   2.01898
   A17        2.13710   0.00066  -0.00004   0.00300   0.00296   2.14006
   A18        2.12516  -0.00023   0.00013  -0.00114  -0.00101   2.12415
   A19        2.12679   0.00022   0.00059   0.00023   0.00082   2.12761
   A20        2.13653   0.00047   0.00037   0.00138   0.00175   2.13828
   A21        2.01987  -0.00069  -0.00096  -0.00160  -0.00257   2.01730
   A22        2.13243  -0.00016   0.00046  -0.00113  -0.00068   2.13176
   A23        2.11113  -0.00050  -0.00311  -0.00179  -0.00490   2.10622
   A24        2.03962   0.00066   0.00266   0.00292   0.00558   2.04521
   A25        2.10784   0.00091   0.00037   0.00336   0.00373   2.11157
   A26        2.07046  -0.00083  -0.00013  -0.00362  -0.00374   2.06671
   A27        2.10489  -0.00008  -0.00024   0.00026   0.00001   2.10490
   A28        2.13225   0.00019  -0.00048   0.00139   0.00092   2.13316
   A29        2.10043  -0.00051  -0.00213  -0.00225  -0.00438   2.09605
   A30        2.05051   0.00032   0.00260   0.00085   0.00346   2.05397
   A31        2.11055   0.00005   0.00172  -0.00090   0.00082   2.11137
   A32        2.10147  -0.00025  -0.00268  -0.00013  -0.00281   2.09866
   A33        2.07117   0.00020   0.00096   0.00103   0.00199   2.07316
   A34        2.06344  -0.00030  -0.00111  -0.00112  -0.00223   2.06121
   A35        2.12917   0.00066   0.00017   0.00318   0.00335   2.13252
   A36        2.09058  -0.00036   0.00094  -0.00206  -0.00112   2.08946
    D1        0.00009  -0.00000  -0.00001  -0.00004  -0.00005   0.00004
    D2       -3.14149  -0.00000  -0.00001  -0.00006  -0.00007  -3.14156
    D3       -3.14153  -0.00000  -0.00001  -0.00000  -0.00001  -3.14154
    D4        0.00007  -0.00000  -0.00001  -0.00002  -0.00002   0.00005
    D5       -0.00009   0.00000   0.00001   0.00004   0.00005  -0.00004
    D6        3.14148   0.00000   0.00001   0.00007   0.00008   3.14156
    D7        3.14154   0.00000   0.00001  -0.00000   0.00000   3.14154
    D8       -0.00008   0.00000   0.00001   0.00003   0.00004  -0.00004
    D9       -0.00003   0.00000  -0.00001   0.00003   0.00003  -0.00000
   D10       -3.14157  -0.00000  -0.00001  -0.00001  -0.00002  -3.14159
   D11        3.14155   0.00000  -0.00001   0.00005   0.00004   3.14159
   D12        0.00001  -0.00000  -0.00001   0.00001  -0.00000   0.00000
   D13       -0.00004   0.00000   0.00003  -0.00001   0.00001  -0.00003
   D14        3.14152   0.00000   0.00002   0.00002   0.00004   3.14156
   D15        3.14149   0.00000   0.00003   0.00003   0.00006   3.14156
   D16       -0.00013   0.00000   0.00002   0.00007   0.00009  -0.00004
   D17        0.00002  -0.00000   0.00001  -0.00003  -0.00001   0.00001
   D18        3.14156   0.00000   0.00001   0.00003   0.00004  -3.14159
   D19       -3.14155  -0.00000   0.00001  -0.00006  -0.00005   3.14159
   D20       -0.00001   0.00000   0.00001  -0.00000   0.00001  -0.00001
   D21        0.00005  -0.00000  -0.00003   0.00001  -0.00002   0.00003
   D22       -3.14152  -0.00000  -0.00002  -0.00003  -0.00004  -3.14156
   D23       -3.14148  -0.00000  -0.00003  -0.00005  -0.00007  -3.14156
   D24        0.00014  -0.00000  -0.00001  -0.00009  -0.00010   0.00004
   D25       -0.00001  -0.00000   0.00001  -0.00006  -0.00005  -0.00006
   D26       -3.14158  -0.00000  -0.00000  -0.00007  -0.00007   3.14153
   D27        3.14155   0.00000  -0.00001  -0.00002  -0.00002   3.14153
   D28       -0.00002  -0.00000  -0.00001  -0.00004  -0.00005  -0.00007
   D29        3.14152   0.00000   0.00002   0.00002   0.00004   3.14157
   D30       -0.00012   0.00000   0.00002   0.00005   0.00007  -0.00004
   D31       -0.00008   0.00000   0.00002   0.00004   0.00006  -0.00002
   D32        3.14146   0.00000   0.00003   0.00007   0.00010   3.14156
   D33       -3.14153  -0.00000  -0.00002  -0.00002  -0.00004  -3.14157
   D34        0.00009  -0.00000  -0.00002  -0.00005  -0.00007   0.00003
   D35        0.00008  -0.00000  -0.00002  -0.00004  -0.00006   0.00002
   D36       -3.14148  -0.00000  -0.00003  -0.00006  -0.00009  -3.14157
   D37        0.00002  -0.00000  -0.00001  -0.00001  -0.00002   0.00000
   D38        3.14159   0.00000  -0.00001   0.00001   0.00000   3.14159
   D39       -3.14153  -0.00000  -0.00001  -0.00004  -0.00005  -3.14157
   D40        0.00004  -0.00000  -0.00001  -0.00002  -0.00003   0.00001
   D41        0.00005  -0.00000  -0.00001  -0.00002  -0.00003   0.00001
   D42       -3.14154  -0.00000  -0.00001  -0.00002  -0.00003  -3.14157
   D43       -3.14152  -0.00000  -0.00001  -0.00004  -0.00005  -3.14157
   D44        0.00007  -0.00000  -0.00001  -0.00004  -0.00005   0.00003
   D45       -0.00002   0.00000   0.00000   0.00001   0.00001  -0.00000
   D46        3.14159  -0.00000   0.00000  -0.00000   0.00000   3.14159
   D47        3.14155   0.00000   0.00001   0.00003   0.00004   3.14159
   D48       -0.00003   0.00000   0.00001   0.00002   0.00003  -0.00000
   D49       -0.00005   0.00000   0.00002   0.00002   0.00004  -0.00001
   D50        3.14154   0.00000   0.00001   0.00002   0.00003   3.14157
   D51        3.14153   0.00000   0.00001   0.00003   0.00005   3.14158
   D52       -0.00007   0.00000   0.00001   0.00003   0.00004  -0.00002
         Item               Value     Threshold  Converged?
 Maximum Force            0.004697     0.000450     NO 
 RMS     Force            0.000799     0.000300     NO 
 Maximum Displacement     0.018640     0.001800     NO 
 RMS     Displacement     0.003321     0.001200     NO 
 Predicted change in Energy=-1.187934D-04
 Lowest energy point so far.  Saving SCF results.
 GradGradGradGradGradGradGradGradGradGradGradGradGradGradGradGradGradGrad

 Leave Link  103 at Mon Apr  4 21:17:46 2022, MaxMem=  1879048192 cpu:               0.2 elap:               0.0
 (Enter /gpfs/software/gaussian16/sse4/tar/g16/l202.exe)
                          Input orientation:                          
 ---------------------------------------------------------------------
 Center     Atomic      Atomic             Coordinates (Angstroms)
 Number     Number       Type             X           Y           Z
 ---------------------------------------------------------------------
      1          6           0       -8.010450   -1.614987    6.775129
      2          6           0       -7.142003   -2.647340    7.300033
      3          6           0       -5.895955   -2.921685    6.795029
      4          6           0       -7.403158   -0.914522    5.659319
      5          6           0       -6.157043   -1.195006    5.160676
      6          6           0       -5.343143   -2.212019    5.704286
      7          1           0       -5.330703   -3.718154    7.266497
      8          1           0       -5.817357   -0.598522    4.323163
      9         17           0       -8.342994    0.371250    4.915470
     10          8           0       -9.138799   -1.364717    7.230595
     11          1           0       -7.533189   -3.213336    8.138397
     12          6           0       -4.016730   -2.503553    5.166255
     13          6           0       -3.200531   -3.517995    5.705844
     14          6           0       -1.942024   -3.798638    5.199515
     15          6           0       -3.466623   -1.793293    4.076484
     16          6           0       -2.210620   -2.074311    3.572136
     17          6           0       -1.426279   -3.081685    4.124549
     18         17           0        0.154136   -3.408653    3.462108
     19         17           0       -1.013444   -5.076944    5.942891
     20          1           0       -1.819931   -1.509090    2.734792
     21          1           0       -4.030319   -0.999609    3.606808
     22          1           0       -3.540078   -4.112449    6.541255
 ---------------------------------------------------------------------
                    Distance matrix (angstroms):
                    1          2          3          4          5
     1  C    0.000000
     2  C    1.447576   0.000000
     3  C    2.485747   1.372199   0.000000
     4  C    1.450685   2.400584   2.755032   0.000000
     5  C    2.493583   2.766996   2.391798   1.371174   0.000000
     6  C    2.935587   2.443728   1.413841   2.434991   1.411475
     7  H    3.441772   2.104418   1.084507   3.839068   3.388745
     8  H    3.443108   3.848909   3.393138   2.097602   1.082870
     9  Cl   2.741177   4.029938   4.512666   1.757786   2.700308
    10  O    1.242279   2.374266   3.623521   2.384121   3.633763
    11  H    2.154298   1.084542   2.137810   3.383384   3.851527
    12  C    4.396341   3.786953   2.521750   3.773066   2.508638
    13  C    5.282057   4.339894   2.967696   4.943917   3.799270
    14  C    6.639026   5.725159   4.352962   6.193023   4.954472
    15  C    5.287800   4.962769   3.816465   4.332887   2.961719
    16  C    6.641398   6.208391   4.968579   5.715234   4.344064
    17  C    7.247625   6.553004   5.209133   6.540275   5.197427
    18  Cl   8.991874   8.279064   6.924529   8.255975   6.900460
    19  Cl   7.850851   6.730828   5.404646   7.631161   6.491373
    20  H    7.393108   7.103625   5.924096   6.330781   4.979368
    21  H    5.124293   5.102696   4.164099   3.949188   2.641144
    22  H    5.126035   3.961837   2.651882   5.091948   4.155235
                    6          7          8          9         10
     6  C    0.000000
     7  H    2.170045   0.000000
     8  H    2.176179   4.316497   0.000000
     9  Cl   4.036659   5.596825   2.769500   0.000000
    10  O    4.177864   4.476779   4.480200   3.001115   0.000000
    11  H    3.424008   2.421982   4.933289   4.887975   2.611414
    12  C    1.460767   2.759129   2.753580   5.200379   5.638620
    13  C    2.509255   2.648270   4.157272   6.495833   6.498038
    14  C    3.786788   3.970143   5.101660   7.644675   7.864021
    15  C    2.519206   4.166061   2.648448   5.400753   6.504281
    16  C    3.791798   5.107390   3.968696   6.737309   7.866862
    17  C    4.312043   5.051876   5.048476   7.771053   8.489904
    18  Cl   6.056350   6.682262   6.655597   9.412818  10.234149
    19  Cl   5.197213   4.715609   6.764419   9.190251   9.025531
    20  H    4.661012   6.143438   4.396757   7.130315   8.590630
    21  H    2.755515   4.740760   1.966606   4.710734   6.273891
    22  H    2.750126   1.971746   4.738524   6.768658   6.274623
                   11         12         13         14         15
    11  H    0.000000
    12  C    4.658637   0.000000
    13  C    4.978158   1.409408   0.000000
    14  C    6.343558   2.445967   1.385268   0.000000
    15  C    5.920525   1.412334   2.387512   2.758080   0.000000
    16  C    7.104777   2.446936   2.759865   2.386170   1.382347
    17  C    7.309080   2.851285   2.416367   1.391246   2.413559
    18  Cl   9.000044   4.595590   4.037338   2.750374   4.012074
    19  Cl   7.127437   4.030538   2.696269   1.746121   4.503768
    20  H    8.046410   3.424455   3.843033   3.366273   2.143013
    21  H    6.140520   2.166542   3.381829   3.838261   1.080871
    22  H    4.393655   2.169416   1.080083   2.110099   3.385110
                   16         17         18         19         20
    16  C    0.000000
    17  C    1.391097   0.000000
    18  Cl   2.717470   1.744548   0.000000
    19  Cl   4.008680   2.730909   3.209474   0.000000
    20  H    1.083170   2.135285   2.834478   4.865378   0.000000
    21  H    2.113644   3.374036   4.830537   5.584217   2.430185
    22  H    3.838897   3.372104   4.860421   2.769868   4.921945
                   21         22
    21  H    0.000000
    22  H    4.305936   0.000000
 Stoichiometry    C12H6Cl3O(1-)
 Framework group  C1[X(C12H6Cl3O)]
 Deg. of freedom    60
 Full point group                 C1      NOp   1
 RotChk:  IX=2 Diff= 1.01D-04
 Largest Abelian subgroup         C1      NOp   1
 Largest concise Abelian subgroup C1      NOp   1
                         Standard orientation:                         
 ---------------------------------------------------------------------
 Center     Atomic      Atomic             Coordinates (Angstroms)
 Number     Number       Type             X           Y           Z
 ---------------------------------------------------------------------
      1          6           0        3.914574    0.992194   -0.000016
      2          6           0        2.839268    1.961313   -0.000099
      3          6           0        1.509808    1.621511   -0.000109
      4          6           0        3.414106   -0.369430    0.000002
      5          6           0        2.083492   -0.700467   -0.000006
      6          6           0        1.066986    0.278807   -0.000044
      7          1           0        0.787895    2.430831   -0.000177
      8          1           0        1.839745   -1.755547    0.000013
      9         17           0        4.607594   -1.659933    0.000055
     10          8           0        5.118797    1.297323    0.000045
     11          1           0        3.141337    3.002940   -0.000153
     12          6           0       -0.348116   -0.083582   -0.000011
     13          6           0       -1.366509    0.890741    0.000028
     14          6           0       -2.709887    0.552652    0.000028
     15          6           0       -0.788075   -1.425641   -0.000024
     16          6           0       -2.128946   -1.761719   -0.000023
     17          6           0       -3.113344   -0.778809   -0.000005
     18         17           0       -4.795849   -1.239922   -0.000040
     19         17           0       -3.890453    1.839199    0.000080
     20          1           0       -2.430660   -2.802020   -0.000035
     21          1           0       -0.068279   -2.231976   -0.000036
     22          1           0       -1.122527    1.942906    0.000073
 ---------------------------------------------------------------------
 Rotational constants (GHZ):           0.9905482           0.1522211           0.1319447
 Leave Link  202 at Mon Apr  4 21:17:55 2022, MaxMem=  1879048192 cpu:               0.1 elap:               0.0
 (Enter /gpfs/software/gaussian16/sse4/tar/g16/l301.exe)
 Standard basis: 6-311+G(d,p) (5D, 7F)
 Ernie: Thresh=  0.10000D-02 Tol=  0.10000D-05 Strict=F.
 There are   428 symmetry adapted cartesian basis functions of A   symmetry.
 There are   412 symmetry adapted basis functions of A   symmetry.
   412 basis functions,   675 primitive gaussians,   428 cartesian basis functions
    69 alpha electrons       69 beta electrons
       nuclear repulsion energy      1262.3494210557 Hartrees.
 IExCor= 4336 DFT=T Ex+Corr=M062X ExCW=0 ScaHFX=  0.540000
 ScaDFX=  1.000000  1.000000  1.000000  1.000000 ScalE2=  1.000000  1.000000
 IRadAn=      5 IRanWt=     -1 IRanGd=            0 ICorTp=0 IEmpDi=  4
 NAtoms=   22 NActive=   22 NUniq=   22 SFac= 1.00D+00 NAtFMM=   60 NAOKFM=F Big=F
 Integral buffers will be    131072 words long.
 Raffenetti 2 integral format.
 Two-electron integral symmetry is turned on.
 Leave Link  301 at Mon Apr  4 21:17:55 2022, MaxMem=  1879048192 cpu:               0.4 elap:               0.1
 (Enter /gpfs/software/gaussian16/sse4/tar/g16/l302.exe)
 NPDir=0 NMtPBC=     1 NCelOv=     1 NCel=       1 NClECP=     1 NCelD=      1
         NCelK=      1 NCelE2=     1 NClLst=     1 CellRange=     0.0.
 One-electron integrals computed using PRISM.
 One-electron integral symmetry used in STVInt
 NBasis=   412 RedAO= T EigKep=  1.02D-06  NBF=   412
 NBsUse=   408 1.00D-06 EigRej=  3.88D-07 NBFU=   408
 Precomputing XC quadrature grid using
 IXCGrd= 4 IRadAn=           5 IRanWt=          -1 IRanGd=           0 AccXCQ= 0.00D+00.
 Generated NRdTot=       0 NPtTot=           0 NUsed=           0 NTot=          32
 NSgBfM=   420   420   420   420   420 MxSgAt=    22 MxSgA2=    22.
 Leave Link  302 at Mon Apr  4 21:17:55 2022, MaxMem=  1879048192 cpu:               2.8 elap:               0.4
 (Enter /gpfs/software/gaussian16/sse4/tar/g16/l303.exe)
 DipDrv:  MaxL=1.
 Leave Link  303 at Mon Apr  4 21:17:55 2022, MaxMem=  1879048192 cpu:               0.3 elap:               0.1
 (Enter /gpfs/software/gaussian16/sse4/tar/g16/l401.exe)
 Initial guess from the checkpoint file:  "checkpoint.chk"
 B after Tr=     0.000000   -0.000000   -0.000000
         Rot=    1.000000    0.000000   -0.000000    0.000020 Ang=   0.00 deg.
 Guess basis will be translated and rotated to current coordinates.
 JPrj=2 DoOrth=T DoCkMO=T.
 Leave Link  401 at Mon Apr  4 21:17:56 2022, MaxMem=  1879048192 cpu:               2.2 elap:               0.3
 (Enter /gpfs/software/gaussian16/sse4/tar/g16/l502.exe)
 Integral symmetry usage will be decided dynamically.
 Closed shell SCF:
 Using DIIS extrapolation, IDIIS=  1040.
 NGot=  1879048192 LenX=  1878674897 LenY=  1878491272
 Requested convergence on RMS density matrix=1.00D-08 within 128 cycles.
 Requested convergence on MAX density matrix=1.00D-06.
 Requested convergence on             energy=1.00D-06.
 No special actions if energy rises.
 Fock matrices will be formed incrementally for  20 cycles.

 Cycle   1  Pass 1  IDiag  1:
 FoFJK:  IHMeth= 1 ICntrl=       0 DoSepK=F KAlg= 0 I1Cent=           0 FoldK=F
 IRaf= 810000000 NMat=       1 IRICut=       1 DoRegI=T DoRafI=F ISym2E= 0 IDoP0=0 IntGTp=1.
 FoFCou: FMM=F IPFlag=           0 FMFlag=      100000 FMFlg1=           0
         NFxFlg=           0 DoJE=F BraDBF=F KetDBF=F FulRan=T
         wScrn=  0.000000 ICntrl=         0 IOpCl=  0 I1Cent=           0 NGrid=           0
         NMat0=    1 NMatS0=      1 NMatT0=    0 NMatD0=    1 NMtDS0=    0 NMtDT0=    0
 Symmetry not used in FoFCou.
 E= -1916.70096343596    
 DIIS: error= 2.78D-04 at cycle   1 NSaved=   1.
 NSaved= 1 IEnMin= 1 EnMin= -1916.70096343596     IErMin= 1 ErrMin= 2.78D-04
 ErrMax= 2.78D-04  0.00D+00 EMaxC= 1.00D-01 BMatC= 1.03D-04 BMatP= 1.03D-04
 IDIUse=3 WtCom= 9.97D-01 WtEn= 2.78D-03
 Coeff-Com:  0.100D+01
 Coeff-En:   0.100D+01
 Coeff:      0.100D+01
 Gap=     0.380 Goal=   None    Shift=    0.000
 RMSDP=1.64D-03 MaxDP=1.33D-01              OVMax= 4.48D-03

 Cycle   2  Pass 1  IDiag  1:
 RMSU=  1.58D-03    CP:  9.97D-01
 E= -1916.70110922584     Delta-E=       -0.000145789882 Rises=F Damp=F
 DIIS: error= 1.85D-04 at cycle   2 NSaved=   2.
 NSaved= 2 IEnMin= 2 EnMin= -1916.70110922584     IErMin= 2 ErrMin= 1.85D-04
 ErrMax= 1.85D-04  0.00D+00 EMaxC= 1.00D-01 BMatC= 1.29D-05 BMatP= 1.03D-04
 IDIUse=3 WtCom= 9.98D-01 WtEn= 1.85D-03
 Coeff-Com:  0.116D+00 0.884D+00
 Coeff-En:   0.000D+00 0.100D+01
 Coeff:      0.115D+00 0.885D+00
 Gap=     0.183 Goal=   None    Shift=    0.000
 RMSDP=2.72D-04 MaxDP=2.00D-02 DE=-1.46D-04 OVMax= 1.54D-03

 Cycle   3  Pass 1  IDiag  1:
 RMSU=  1.96D-04    CP:  9.96D-01  1.12D+00
 E= -1916.70111001655     Delta-E=       -0.000000790708 Rises=F Damp=F
 DIIS: error= 2.40D-04 at cycle   3 NSaved=   3.
 NSaved= 3 IEnMin= 3 EnMin= -1916.70111001655     IErMin= 2 ErrMin= 1.85D-04
 ErrMax= 2.40D-04  0.00D+00 EMaxC= 1.00D-01 BMatC= 1.60D-05 BMatP= 1.29D-05
 IDIUse=3 WtCom= 3.92D-01 WtEn= 6.08D-01
 Coeff-Com: -0.435D-01 0.542D+00 0.501D+00
 Coeff-En:   0.000D+00 0.483D+00 0.517D+00
 Coeff:     -0.171D-01 0.506D+00 0.511D+00
 Gap=     0.183 Goal=   None    Shift=    0.000
 RMSDP=1.07D-04 MaxDP=6.50D-03 DE=-7.91D-07 OVMax= 8.65D-04

 Cycle   4  Pass 1  IDiag  1:
 RMSU=  1.04D-04    CP:  9.97D-01  1.12D+00  1.05D+00
 E= -1916.70112224657     Delta-E=       -0.000012230013 Rises=F Damp=F
 DIIS: error= 5.51D-05 at cycle   4 NSaved=   4.
 NSaved= 4 IEnMin= 4 EnMin= -1916.70112224657     IErMin= 4 ErrMin= 5.51D-05
 ErrMax= 5.51D-05  0.00D+00 EMaxC= 1.00D-01 BMatC= 7.04D-07 BMatP= 1.29D-05
 IDIUse=1 WtCom= 1.00D+00 WtEn= 0.00D+00
 Coeff-Com: -0.164D-01 0.665D-01 0.202D+00 0.748D+00
 Coeff:     -0.164D-01 0.665D-01 0.202D+00 0.748D+00
 Gap=     0.183 Goal=   None    Shift=    0.000
 RMSDP=5.35D-05 MaxDP=2.92D-03 DE=-1.22D-05 OVMax= 4.79D-04

 Cycle   5  Pass 1  IDiag  1:
 RMSU=  4.62D-05    CP:  9.97D-01  1.12D+00  1.14D+00  8.78D-01
 E= -1916.70112292686     Delta-E=       -0.000000680297 Rises=F Damp=F
 DIIS: error= 1.13D-05 at cycle   5 NSaved=   5.
 NSaved= 5 IEnMin= 5 EnMin= -1916.70112292686     IErMin= 5 ErrMin= 1.13D-05
 ErrMax= 1.13D-05  0.00D+00 EMaxC= 1.00D-01 BMatC= 5.96D-08 BMatP= 7.04D-07
 IDIUse=1 WtCom= 1.00D+00 WtEn= 0.00D+00
 Coeff-Com: -0.201D-02-0.396D-01 0.210D-01 0.311D+00 0.710D+00
 Coeff:     -0.201D-02-0.396D-01 0.210D-01 0.311D+00 0.710D+00
 Gap=     0.183 Goal=   None    Shift=    0.000
 RMSDP=1.67D-05 MaxDP=8.89D-04 DE=-6.80D-07 OVMax= 1.27D-04

 Cycle   6  Pass 1  IDiag  1:
 RMSU=  8.57D-06    CP:  9.97D-01  1.12D+00  1.21D+00  9.48D-01  1.03D+00
 E= -1916.70112300718     Delta-E=       -0.000000080317 Rises=F Damp=F
 DIIS: error= 9.67D-06 at cycle   6 NSaved=   6.
 NSaved= 6 IEnMin= 6 EnMin= -1916.70112300718     IErMin= 6 ErrMin= 9.67D-06
 ErrMax= 9.67D-06  0.00D+00 EMaxC= 1.00D-01 BMatC= 7.69D-09 BMatP= 5.96D-08
 IDIUse=1 WtCom= 1.00D+00 WtEn= 0.00D+00
 Coeff-Com:  0.197D-02-0.290D-01-0.247D-01 0.381D-01 0.253D+00 0.760D+00
 Coeff:      0.197D-02-0.290D-01-0.247D-01 0.381D-01 0.253D+00 0.760D+00
 Gap=     0.183 Goal=   None    Shift=    0.000
 RMSDP=7.37D-06 MaxDP=7.41D-04 DE=-8.03D-08 OVMax= 1.33D-04

 Cycle   7  Pass 1  IDiag  1:
 RMSU=  2.80D-06    CP:  9.97D-01  1.12D+00  1.22D+00  9.77D-01  1.10D+00
                    CP:  1.28D+00
 E= -1916.70112302101     Delta-E=       -0.000000013828 Rises=F Damp=F
 DIIS: error= 4.30D-06 at cycle   7 NSaved=   7.
 NSaved= 7 IEnMin= 7 EnMin= -1916.70112302101     IErMin= 7 ErrMin= 4.30D-06
 ErrMax= 4.30D-06  0.00D+00 EMaxC= 1.00D-01 BMatC= 3.57D-09 BMatP= 7.69D-09
 IDIUse=1 WtCom= 1.00D+00 WtEn= 0.00D+00
 Coeff-Com:  0.143D-02-0.802D-02-0.197D-01-0.395D-01-0.238D-01 0.453D+00
 Coeff-Com:  0.637D+00
 Coeff:      0.143D-02-0.802D-02-0.197D-01-0.395D-01-0.238D-01 0.453D+00
 Coeff:      0.637D+00
 Gap=     0.183 Goal=   None    Shift=    0.000
 RMSDP=3.67D-06 MaxDP=2.58D-04 DE=-1.38D-08 OVMax= 3.29D-05

 Cycle   8  Pass 1  IDiag  1:
 RMSU=  1.90D-06    CP:  9.97D-01  1.12D+00  1.22D+00  9.96D-01  1.06D+00
                    CP:  1.43D+00  9.29D-01
 E= -1916.70112302598     Delta-E=       -0.000000004968 Rises=F Damp=F
 DIIS: error= 1.11D-06 at cycle   8 NSaved=   8.
 NSaved= 8 IEnMin= 8 EnMin= -1916.70112302598     IErMin= 8 ErrMin= 1.11D-06
 ErrMax= 1.11D-06  0.00D+00 EMaxC= 1.00D-01 BMatC= 2.44D-10 BMatP= 3.57D-09
 IDIUse=1 WtCom= 1.00D+00 WtEn= 0.00D+00
 Coeff-Com:  0.250D-03 0.194D-02-0.375D-02-0.204D-01-0.581D-01 0.488D-01
 Coeff-Com:  0.246D+00 0.785D+00
 Coeff:      0.250D-03 0.194D-02-0.375D-02-0.204D-01-0.581D-01 0.488D-01
 Coeff:      0.246D+00 0.785D+00
 Gap=     0.183 Goal=   None    Shift=    0.000
 RMSDP=9.37D-07 MaxDP=8.58D-05 DE=-4.97D-09 OVMax= 1.94D-05

 Cycle   9  Pass 1  IDiag  1:
 RMSU=  6.84D-07    CP:  9.97D-01  1.12D+00  1.22D+00  9.97D-01  1.06D+00
                    CP:  1.45D+00  8.61D-01  1.09D+00
 E= -1916.70112302649     Delta-E=       -0.000000000508 Rises=F Damp=F
 DIIS: error= 3.25D-07 at cycle   9 NSaved=   9.
 NSaved= 9 IEnMin= 9 EnMin= -1916.70112302649     IErMin= 9 ErrMin= 3.25D-07
 ErrMax= 3.25D-07  0.00D+00 EMaxC= 1.00D-01 BMatC= 4.53D-11 BMatP= 2.44D-10
 IDIUse=1 WtCom= 1.00D+00 WtEn= 0.00D+00
 Coeff-Com: -0.935D-04 0.206D-02 0.125D-02-0.246D-02-0.210D-01-0.434D-01
 Coeff-Com:  0.127D-01 0.357D+00 0.694D+00
 Coeff:     -0.935D-04 0.206D-02 0.125D-02-0.246D-02-0.210D-01-0.434D-01
 Coeff:      0.127D-01 0.357D+00 0.694D+00
 Gap=     0.183 Goal=   None    Shift=    0.000
 RMSDP=7.16D-07 MaxDP=6.42D-05 DE=-5.08D-10 OVMax= 5.64D-06

 Cycle  10  Pass 1  IDiag  1:
 RMSU=  2.68D-07    CP:  9.97D-01  1.12D+00  1.22D+00  9.98D-01  1.05D+00
                    CP:  1.46D+00  9.07D-01  1.17D+00  1.08D+00
 E= -1916.70112302662     Delta-E=       -0.000000000130 Rises=F Damp=F
 DIIS: error= 1.38D-07 at cycle  10 NSaved=  10.
 NSaved=10 IEnMin=10 EnMin= -1916.70112302662     IErMin=10 ErrMin= 1.38D-07
 ErrMax= 1.38D-07  0.00D+00 EMaxC= 1.00D-01 BMatC= 5.12D-12 BMatP= 4.53D-11
 IDIUse=1 WtCom= 1.00D+00 WtEn= 0.00D+00
 Coeff-Com: -0.673D-04 0.828D-03 0.911D-03 0.509D-03-0.500D-02-0.257D-01
 Coeff-Com: -0.175D-01 0.105D+00 0.319D+00 0.622D+00
 Coeff:     -0.673D-04 0.828D-03 0.911D-03 0.509D-03-0.500D-02-0.257D-01
 Coeff:     -0.175D-01 0.105D+00 0.319D+00 0.622D+00
 Gap=     0.183 Goal=   None    Shift=    0.000
 RMSDP=3.21D-07 MaxDP=1.78D-05 DE=-1.30D-10 OVMax= 8.19D-07

 Cycle  11  Pass 1  IDiag  1:
 RMSU=  7.78D-08    CP:  9.97D-01  1.12D+00  1.22D+00  9.99D-01  1.05D+00
                    CP:  1.45D+00  8.90D-01  1.20D+00  1.11D+00  9.27D-01
 E= -1916.70112302659     Delta-E=        0.000000000025 Rises=F Damp=F
 DIIS: error= 4.20D-08 at cycle  11 NSaved=  11.
 NSaved=11 IEnMin=10 EnMin= -1916.70112302662     IErMin=11 ErrMin= 4.20D-08
 ErrMax= 4.20D-08  0.00D+00 EMaxC= 1.00D-01 BMatC= 6.31D-13 BMatP= 5.12D-12
 IDIUse=1 WtCom= 1.00D+00 WtEn= 0.00D+00
 Coeff-Com: -0.692D-05-0.901D-04 0.121D-03 0.814D-03 0.230D-02-0.178D-02
 Coeff-Com: -0.971D-02-0.220D-01-0.346D-02 0.254D+00 0.780D+00
 Coeff:     -0.692D-05-0.901D-04 0.121D-03 0.814D-03 0.230D-02-0.178D-02
 Coeff:     -0.971D-02-0.220D-01-0.346D-02 0.254D+00 0.780D+00
 Gap=     0.183 Goal=   None    Shift=    0.000
 RMSDP=1.46D-07 MaxDP=1.43D-05 DE= 2.46D-11 OVMax= 3.93D-07

 Cycle  12  Pass 1  IDiag  1:
 RMSU=  3.84D-08    CP:  9.97D-01  1.12D+00  1.22D+00  9.99D-01  1.04D+00
                    CP:  1.44D+00  8.86D-01  1.21D+00  1.16D+00  1.05D+00
                    CP:  8.43D-01
 E= -1916.70112302661     Delta-E=       -0.000000000015 Rises=F Damp=F
 DIIS: error= 1.51D-08 at cycle  12 NSaved=  12.
 NSaved=12 IEnMin=10 EnMin= -1916.70112302662     IErMin=12 ErrMin= 1.51D-08
 ErrMax= 1.51D-08  0.00D+00 EMaxC= 1.00D-01 BMatC= 7.19D-14 BMatP= 6.31D-13
 IDIUse=1 WtCom= 1.00D+00 WtEn= 0.00D+00
 Coeff-Com:  0.213D-05-0.102D-03-0.300D-04 0.269D-03 0.122D-02 0.133D-02
 Coeff-Com: -0.261D-02-0.182D-01-0.326D-01 0.473D-01 0.324D+00 0.680D+00
 Coeff:      0.213D-05-0.102D-03-0.300D-04 0.269D-03 0.122D-02 0.133D-02
 Coeff:     -0.261D-02-0.182D-01-0.326D-01 0.473D-01 0.324D+00 0.680D+00
 Gap=     0.183 Goal=   None    Shift=    0.000
 RMSDP=4.07D-08 MaxDP=4.47D-06 DE=-1.50D-11 OVMax= 9.11D-08

 Cycle  13  Pass 1  IDiag  1:
 RMSU=  9.70D-09    CP:  9.97D-01  1.12D+00  1.22D+00  9.99D-01  1.04D+00
                    CP:  1.44D+00  8.83D-01  1.20D+00  1.18D+00  1.09D+00
                    CP:  9.21D-01  1.07D+00
 E= -1916.70112302661     Delta-E=       -0.000000000004 Rises=F Damp=F
 DIIS: error= 6.10D-09 at cycle  13 NSaved=  13.
 NSaved=13 IEnMin=10 EnMin= -1916.70112302662     IErMin=13 ErrMin= 6.10D-09
 ErrMax= 6.10D-09  0.00D+00 EMaxC= 1.00D-01 BMatC= 9.91D-15 BMatP= 7.19D-14
 IDIUse=1 WtCom= 1.00D+00 WtEn= 0.00D+00
 Coeff-Com:  0.196D-05-0.379D-04-0.298D-04 0.429D-04 0.297D-03 0.871D-03
 Coeff-Com:  0.401D-04-0.532D-02-0.147D-01-0.718D-02 0.553D-01 0.308D+00
 Coeff-Com:  0.663D+00
 Coeff:      0.196D-05-0.379D-04-0.298D-04 0.429D-04 0.297D-03 0.871D-03
 Coeff:      0.401D-04-0.532D-02-0.147D-01-0.718D-02 0.553D-01 0.308D+00
 Coeff:      0.663D+00
 Gap=     0.183 Goal=   None    Shift=    0.000
 RMSDP=8.15D-09 MaxDP=5.39D-07 DE=-3.64D-12 OVMax= 4.50D-08

 SCF Done:  E(RM062X) =  -1916.70112303     A.U. after   13 cycles
            NFock= 13  Conv=0.81D-08     -V/T= 2.0026
 KE= 1.911760534289D+03 PE=-7.071486587774D+03 EE= 1.980675509403D+03
 Leave Link  502 at Mon Apr  4 21:20:45 2022, MaxMem=  1879048192 cpu:            1179.3 elap:             168.9
 (Enter /gpfs/software/gaussian16/sse4/tar/g16/l701.exe)
 ... and contract with generalized density number  0.
 Compute integral first derivatives.
 Leave Link  701 at Mon Apr  4 21:20:45 2022, MaxMem=  1879048192 cpu:               1.1 elap:               0.2
 (Enter /gpfs/software/gaussian16/sse4/tar/g16/l702.exe)
 L702 exits ... SP integral derivatives will be done elsewhere.
 Leave Link  702 at Mon Apr  4 21:20:45 2022, MaxMem=  1879048192 cpu:               0.1 elap:               0.0
 (Enter /gpfs/software/gaussian16/sse4/tar/g16/l703.exe)
 Integral derivatives from FoFJK, PRISM(SPDF).
 Compute integral first derivatives, UseDBF=F ICtDFT=           0.
 Calling FoFJK, ICntrl=      2127 FMM=F ISym2X=0 I1Cent= 0 IOpClX= 0 NMat=1 NMatS=1 NMatT=0.
 FoFJK:  IHMeth= 1 ICntrl=    2127 DoSepK=F KAlg= 0 I1Cent=           0 FoldK=F
 IRaf=         0 NMat=       1 IRICut=       1 DoRegI=T DoRafI=F ISym2E= 0 IDoP0=0 IntGTp=1.
 FoFCou: FMM=F IPFlag=           0 FMFlag=      100000 FMFlg1=         800
         NFxFlg=           0 DoJE=F BraDBF=F KetDBF=F FulRan=T
         wScrn=  0.000000 ICntrl=      2127 IOpCl=  0 I1Cent=           0 NGrid=           0
         NMat0=    1 NMatS0=      1 NMatT0=    0 NMatD0=    1 NMtDS0=    0 NMtDT0=    0
 Symmetry not used in FoFCou.
 Leave Link  703 at Mon Apr  4 21:21:14 2022, MaxMem=  1879048192 cpu:             200.7 elap:              28.8
 (Enter /gpfs/software/gaussian16/sse4/tar/g16/l716.exe)
 Dipole        =-4.28868201D+00-8.74717331D-01-4.87699456D-05
 ***** Axes restored to original set *****
 -------------------------------------------------------------------
 Center     Atomic                   Forces (Hartrees/Bohr)
 Number     Number              X              Y              Z
 -------------------------------------------------------------------
      1        6          -0.001021787   -0.000072951    0.000728518
      2        6           0.000348379   -0.000059597   -0.000160383
      3        6          -0.000448253    0.000419338   -0.000151523
      4        6           0.000632667   -0.000030584   -0.000370310
      5        6          -0.000591719    0.000361642   -0.000002019
      6        6           0.000035610   -0.000316885    0.000308310
      7        1          -0.000096418   -0.000017452    0.000079603
      8        1          -0.000087349    0.000023169    0.000032758
      9       17          -0.000009567   -0.000049065    0.000057413
     10        8           0.000566308   -0.000117279   -0.000239901
     11        1          -0.000095652   -0.000012855    0.000074513
     12        6          -0.000056771    0.000019561    0.000012741
     13        6           0.000209522   -0.000123110   -0.000003412
     14        6          -0.000376182    0.000633136   -0.000421498
     15        6           0.000106148   -0.000069961    0.000006176
     16        6           0.000350930   -0.000223811    0.000011166
     17        6           0.000301851   -0.000111178   -0.000076323
     18       17          -0.000336560    0.000055679    0.000156395
     19       17           0.000270122   -0.000228251    0.000066394
     20        1           0.000079415    0.000030173   -0.000082425
     21        1           0.000151526   -0.000012257   -0.000084237
     22        1           0.000067782   -0.000097462    0.000058046
 -------------------------------------------------------------------
 Cartesian Forces:  Max     0.001021787 RMS     0.000280639
 Leave Link  716 at Mon Apr  4 21:21:14 2022, MaxMem=  1879048192 cpu:               0.1 elap:               0.0
 (Enter /gpfs/software/gaussian16/sse4/tar/g16/l103.exe)

 GradGradGradGradGradGradGradGradGradGradGradGradGradGradGradGradGradGrad
 Berny optimization.
 Using GEDIIS/GDIIS optimizer.
 FormGI is forming the generalized inverse of G from B-inverse, IUseBI=4.
 GSVD:  received Info=                   1 from GESDD.
 Internal  Forces:  Max     0.000853683 RMS     0.000197372
 Search for a local minimum.
 Step number   4 out of a maximum of  121
 All quantities printed in internal units (Hartrees-Bohrs-Radians)
 RMS Force = .19737D-03 SwitMx=.10000D-02 MixMth= 2
 Mixed Optimization -- En-DIIS/RFO-DIIS
 Swapping is turned off.
 Update second derivatives using D2CorX and points    1    2    3    4
 DE= -1.23D-04 DEPred=-1.19D-04 R= 1.04D+00
 TightC=F SS=  1.41D+00  RLast= 3.22D-02 DXNew= 8.4853D-01 9.6542D-02
 Trust test= 1.04D+00 RLast= 3.22D-02 DXMaxT set to 5.05D-01
 ITU=  1  1  1  0
     Eigenvalues ---    0.00230   0.01274   0.01342   0.01640   0.01665
     Eigenvalues ---    0.01715   0.01735   0.01791   0.01875   0.01913
     Eigenvalues ---    0.01927   0.02004   0.02006   0.02017   0.02067
     Eigenvalues ---    0.02070   0.02161   0.02259   0.02387   0.14953
     Eigenvalues ---    0.16000   0.16000   0.16003   0.16035   0.16199
     Eigenvalues ---    0.21575   0.22439   0.22588   0.23479   0.23843
     Eigenvalues ---    0.24641   0.24948   0.25000   0.25000   0.25044
     Eigenvalues ---    0.25245   0.25308   0.30893   0.31453   0.32324
     Eigenvalues ---    0.33432   0.34062   0.34173   0.34792   0.35248
     Eigenvalues ---    0.35922   0.36111   0.36417   0.37982   0.39722
     Eigenvalues ---    0.40133   0.41155   0.42968   0.44162   0.44367
     Eigenvalues ---    0.45550   0.46548   0.47298   0.51702   0.72244
 En-DIIS/RFO-DIIS/Sim-DIIS IScMMF=       -3 using points:     4    3
 RFO step:  Lambda=-1.29525318D-05.
 NNeg= 0 NGDIIS= 2 SimSw=  2.50D-01 Rises=F DC= -1.23D-04 SmlDif=  1.00D-05
 NRisDI= 0 DoIntr=F SqrtH=F CThrHd= 10.0 CDAdj=  3.0
 RMS Error=  0.6283525062D-03 NUsed= 2 OKEnD=T EnDIS=F
 InvSVX:  RCond= 2.59D-04 Info=           0 Equed=N FErr=  1.08D-15 BErr=  2.72D-17
 DidBck=F Rises=F RFO-DIIS coefs:    1.06492   -0.06492
 Iteration  1 RMS(Cart)=  0.00204467 RMS(Int)=  0.00000076
 Iteration  2 RMS(Cart)=  0.00000107 RMS(Int)=  0.00000010
 Iteration  3 RMS(Cart)=  0.00000000 RMS(Int)=  0.00000010
 ITry= 1 IFail=0 DXMaxC= 7.08D-03 DCOld= 1.00D+10 DXMaxT= 5.05D-01 DXLimC= 3.00D+00 Rises=F
 Variable       Old X    -DE/DX   Delta X   Delta X   Delta X     New X
                                 (Linear)    (Quad)   (Total)
    R1        2.73552  -0.00017   0.00055  -0.00018   0.00037   2.73589
    R2        2.74140   0.00039   0.00069   0.00097   0.00166   2.74306
    R3        2.34757  -0.00063  -0.00057  -0.00078  -0.00135   2.34622
    R4        2.59308  -0.00019   0.00016  -0.00104  -0.00088   2.59220
    R5        2.04949   0.00010   0.00004   0.00021   0.00025   2.04973
    R6        2.67177   0.00009   0.00026  -0.00007   0.00019   2.67196
    R7        2.04942  -0.00000   0.00004   0.00004   0.00008   2.04950
    R8        2.59114  -0.00023  -0.00015  -0.00086  -0.00102   2.59013
    R9        3.32173  -0.00005   0.00021  -0.00009   0.00012   3.32185
   R10        2.66730   0.00048   0.00034   0.00105   0.00139   2.66869
   R11        2.04633  -0.00004   0.00007  -0.00014  -0.00006   2.04627
   R12        2.76045   0.00085  -0.00060   0.00253   0.00193   2.76238
   R13        2.66339   0.00029   0.00023   0.00062   0.00085   2.66424
   R14        2.66892   0.00048   0.00033   0.00090   0.00123   2.67015
   R15        2.61778   0.00003  -0.00012  -0.00007  -0.00019   2.61759
   R16        2.04106   0.00008   0.00002   0.00019   0.00021   2.04127
   R17        2.62907  -0.00035  -0.00003  -0.00082  -0.00085   2.62822
   R18        3.29969   0.00034   0.00044   0.00108   0.00152   3.30121
   R19        2.61226   0.00032  -0.00003   0.00054   0.00051   2.61277
   R20        2.04255  -0.00005   0.00002  -0.00011  -0.00010   2.04246
   R21        2.62879  -0.00038   0.00007  -0.00061  -0.00054   2.62825
   R22        2.04690   0.00011   0.00006   0.00020   0.00027   2.04716
   R23        3.29672  -0.00037   0.00015  -0.00111  -0.00096   3.29576
    A1        1.95208  -0.00027  -0.00021  -0.00100  -0.00121   1.95087
    A2        2.15993   0.00015   0.00013   0.00068   0.00081   2.16074
    A3        2.17118   0.00011   0.00008   0.00032   0.00040   2.17158
    A4        2.15785   0.00006  -0.00007   0.00010   0.00003   2.15788
    A5        2.02205  -0.00010  -0.00011  -0.00029  -0.00041   2.02164
    A6        2.10329   0.00005   0.00018   0.00020   0.00038   2.10367
    A7        2.13960   0.00040   0.00019   0.00138   0.00158   2.14117
    A8        2.04894  -0.00033   0.00039  -0.00152  -0.00113   2.04780
    A9        2.09465  -0.00007  -0.00059   0.00014  -0.00044   2.09421
   A10        2.16686   0.00024   0.00013   0.00084   0.00096   2.16782
   A11        2.04301  -0.00020  -0.00043  -0.00066  -0.00109   2.04192
   A12        2.07332  -0.00004   0.00030  -0.00017   0.00013   2.07345
   A13        2.13101   0.00001   0.00008   0.00001   0.00010   2.13111
   A14        2.04167  -0.00009   0.00049  -0.00065  -0.00016   2.04151
   A15        2.11050   0.00009  -0.00057   0.00064   0.00007   2.11057
   A16        2.01898  -0.00044  -0.00013  -0.00133  -0.00146   2.01752
   A17        2.14006   0.00010   0.00019   0.00008   0.00028   2.14034
   A18        2.12415   0.00034  -0.00007   0.00124   0.00118   2.12533
   A19        2.12761   0.00007   0.00005   0.00005   0.00011   2.12771
   A20        2.13828   0.00043   0.00011   0.00144   0.00155   2.13983
   A21        2.01730  -0.00050  -0.00017  -0.00149  -0.00166   2.01564
   A22        2.13176   0.00002  -0.00004   0.00011   0.00007   2.13182
   A23        2.10622   0.00010  -0.00032   0.00061   0.00029   2.10652
   A24        2.04521  -0.00012   0.00036  -0.00072  -0.00036   2.04485
   A25        2.11157   0.00036   0.00024   0.00110   0.00135   2.11292
   A26        2.06671   0.00002  -0.00024   0.00018  -0.00007   2.06665
   A27        2.10490  -0.00037   0.00000  -0.00128  -0.00128   2.10362
   A28        2.13316   0.00022   0.00006   0.00094   0.00100   2.13416
   A29        2.09605   0.00006  -0.00028   0.00053   0.00024   2.09630
   A30        2.05397  -0.00028   0.00022  -0.00147  -0.00124   2.05272
   A31        2.11137  -0.00002   0.00005  -0.00012  -0.00006   2.11130
   A32        2.09866   0.00006  -0.00018   0.00022   0.00004   2.09870
   A33        2.07316  -0.00004   0.00013  -0.00010   0.00002   2.07318
   A34        2.06121  -0.00008  -0.00014  -0.00055  -0.00070   2.06052
   A35        2.13252   0.00000   0.00022   0.00007   0.00029   2.13280
   A36        2.08946   0.00008  -0.00007   0.00048   0.00041   2.08986
    D1        0.00004  -0.00000  -0.00000  -0.00000  -0.00000   0.00003
    D2       -3.14156  -0.00000  -0.00000   0.00000  -0.00000  -3.14156
    D3       -3.14154  -0.00000  -0.00000  -0.00004  -0.00004  -3.14158
    D4        0.00005  -0.00000  -0.00000  -0.00004  -0.00004   0.00001
    D5       -0.00004   0.00000   0.00000   0.00001   0.00001  -0.00003
    D6        3.14156   0.00000   0.00001   0.00000   0.00001   3.14157
    D7        3.14154   0.00000   0.00000   0.00005   0.00005   3.14159
    D8       -0.00004   0.00000   0.00000   0.00004   0.00004   0.00000
    D9       -0.00000  -0.00000   0.00000  -0.00002  -0.00002  -0.00002
   D10       -3.14159   0.00000  -0.00000   0.00000   0.00000  -3.14159
   D11        3.14159  -0.00000   0.00000  -0.00002  -0.00002   3.14157
   D12        0.00000   0.00000  -0.00000   0.00000   0.00000   0.00000
   D13       -0.00003   0.00000   0.00000   0.00003   0.00003   0.00000
   D14        3.14156   0.00000   0.00000   0.00003   0.00003   3.14159
   D15        3.14156   0.00000   0.00000   0.00001   0.00001   3.14157
   D16       -0.00004   0.00000   0.00001   0.00001   0.00001  -0.00003
   D17        0.00001   0.00000  -0.00000   0.00000   0.00000   0.00001
   D18       -3.14159   0.00000   0.00000   0.00001   0.00001  -3.14158
   D19        3.14159   0.00000  -0.00000   0.00001   0.00001  -3.14159
   D20       -0.00001   0.00000   0.00000   0.00002   0.00002   0.00001
   D21        0.00003  -0.00000  -0.00000  -0.00003  -0.00003   0.00000
   D22       -3.14156  -0.00000  -0.00000  -0.00002  -0.00002  -3.14158
   D23       -3.14156  -0.00000  -0.00000  -0.00003  -0.00004   3.14159
   D24        0.00004  -0.00000  -0.00001  -0.00003  -0.00003   0.00000
   D25       -0.00006  -0.00000  -0.00000  -0.00018  -0.00019  -0.00025
   D26        3.14153  -0.00000  -0.00000  -0.00016  -0.00017   3.14136
   D27        3.14153  -0.00000  -0.00000  -0.00019  -0.00019   3.14134
   D28       -0.00007  -0.00000  -0.00000  -0.00016  -0.00017  -0.00024
   D29        3.14157   0.00000   0.00000   0.00003   0.00003  -3.14159
   D30       -0.00004   0.00000   0.00000   0.00003   0.00003  -0.00001
   D31       -0.00002   0.00000   0.00000   0.00000   0.00001  -0.00001
   D32        3.14156   0.00000   0.00001   0.00000   0.00001   3.14157
   D33       -3.14157  -0.00000  -0.00000  -0.00003  -0.00003   3.14159
   D34        0.00003  -0.00000  -0.00000  -0.00004  -0.00004  -0.00001
   D35        0.00002  -0.00000  -0.00000  -0.00001  -0.00001   0.00001
   D36       -3.14157  -0.00000  -0.00001  -0.00001  -0.00002   3.14159
   D37        0.00000   0.00000  -0.00000   0.00000   0.00000   0.00001
   D38        3.14159  -0.00000   0.00000  -0.00000  -0.00000   3.14159
   D39       -3.14157   0.00000  -0.00000   0.00000   0.00000  -3.14157
   D40        0.00001  -0.00000  -0.00000  -0.00000  -0.00000   0.00001
   D41        0.00001  -0.00000  -0.00000  -0.00001  -0.00001   0.00000
   D42       -3.14157  -0.00000  -0.00000  -0.00002  -0.00002  -3.14159
   D43       -3.14157  -0.00000  -0.00000  -0.00000  -0.00001  -3.14158
   D44        0.00003  -0.00000  -0.00000  -0.00001  -0.00001   0.00001
   D45       -0.00000  -0.00000   0.00000   0.00000   0.00000  -0.00000
   D46        3.14159  -0.00000   0.00000  -0.00000  -0.00000   3.14159
   D47        3.14159   0.00000   0.00000   0.00001   0.00001  -3.14159
   D48       -0.00000   0.00000   0.00000   0.00000   0.00001   0.00001
   D49       -0.00001   0.00000   0.00000   0.00001   0.00001  -0.00000
   D50        3.14157   0.00000   0.00000   0.00001   0.00002   3.14159
   D51        3.14158   0.00000   0.00000   0.00001   0.00001   3.14159
   D52       -0.00002   0.00000   0.00000   0.00002   0.00002  -0.00001
         Item               Value     Threshold  Converged?
 Maximum Force            0.000854     0.000450     NO 
 RMS     Force            0.000197     0.000300     YES
 Maximum Displacement     0.007084     0.001800     NO 
 RMS     Displacement     0.002045     0.001200     NO 
 Predicted change in Energy=-6.476530D-06
 Lowest energy point so far.  Saving SCF results.
 GradGradGradGradGradGradGradGradGradGradGradGradGradGradGradGradGradGrad

 Leave Link  103 at Mon Apr  4 21:21:14 2022, MaxMem=  1879048192 cpu:               0.2 elap:               0.0
 (Enter /gpfs/software/gaussian16/sse4/tar/g16/l202.exe)
                          Input orientation:                          
 ---------------------------------------------------------------------
 Center     Atomic      Atomic             Coordinates (Angstroms)
 Number     Number       Type             X           Y           Z
 ---------------------------------------------------------------------
      1          6           0       -8.012456   -1.615369    6.776794
      2          6           0       -7.142681   -2.647501    7.300469
      3          6           0       -5.897245   -2.920530    6.794504
      4          6           0       -7.404798   -0.914367    5.660380
      5          6           0       -6.159324   -1.193742    5.160995
      6          6           0       -5.343943   -2.211035    5.703770
      7          1           0       -5.331929   -3.717068    7.265877
      8          1           0       -5.820694   -0.596561    4.323594
      9         17           0       -8.346088    0.371206    4.917882
     10          8           0       -9.140117   -1.365674    7.232339
     11          1           0       -7.533178   -3.214117    8.138904
     12          6           0       -4.016598   -2.502872    5.165422
     13          6           0       -3.200066   -3.517557    5.705224
     14          6           0       -1.941640   -3.798209    5.198973
     15          6           0       -3.464379   -1.793639    4.075211
     16          6           0       -2.208029   -2.075326    3.571360
     17          6           0       -1.424491   -3.082601    4.124369
     18         17           0        0.155731   -3.410836    3.463429
     19         17           0       -1.012709   -5.077041    5.942901
     20          1           0       -1.816720   -1.510476    2.733871
     21          1           0       -4.026571   -0.999748    3.604199
     22          1           0       -3.539316   -4.112197    6.540764
 ---------------------------------------------------------------------
                    Distance matrix (angstroms):
                    1          2          3          4          5
     1  C    0.000000
     2  C    1.447770   0.000000
     3  C    2.485534   1.371735   0.000000
     4  C    1.451562   2.400489   2.753842   0.000000
     5  C    2.494529   2.767264   2.391408   1.370635   0.000000
     6  C    2.937203   2.444464   1.413940   2.435232   1.412209
     7  H    3.441157   2.103329   1.084549   3.837908   3.388551
     8  H    3.443832   3.849128   3.392947   2.096993   1.082837
     9  Cl   2.741048   4.029578   4.511548   1.757847   2.700019
    10  O    1.241567   2.374336   3.622913   2.384547   3.633889
    11  H    2.154308   1.084673   2.137728   3.383550   3.851925
    12  C    4.398984   3.788368   2.522930   3.774683   2.510999
    13  C    5.284475   4.341200   2.969469   4.945541   3.801777
    14  C    6.641469   5.726363   4.354635   6.194799   4.957171
    15  C    5.292952   4.966012   3.818806   4.337370   2.966738
    16  C    6.646634   6.211636   4.971251   5.719986   4.349352
    17  C    7.251856   6.555503   5.211661   6.544054   5.202021
    18  Cl   8.995630   8.280843   6.926397   8.259573   6.904864
    19  Cl   7.853344   6.732178   5.406890   7.633248   6.494539
    20  H    7.398877   7.107215   5.926860   6.336120   4.984924
    21  H    5.131436   5.107606   4.167357   3.955703   2.647619
    22  H    5.128240   3.963171   2.654107   5.093442   4.157594
                    6          7          8          9         10
     6  C    0.000000
     7  H    2.169898   0.000000
     8  H    2.176856   4.316652   0.000000
     9  Cl   4.037135   5.595732   2.769001   0.000000
    10  O    4.178767   4.475765   4.480055   3.000657   0.000000
    11  H    3.424733   2.420874   4.933638   4.887775   2.611677
    12  C    1.461791   2.759760   2.756349   5.202508   5.640550
    13  C    2.510619   2.649582   4.160386   6.497994   6.499760
    14  C    3.788087   3.971490   5.105281   7.647221   7.865740
    15  C    2.521743   4.167454   2.654602   5.406268   6.508811
    16  C    3.794674   5.109161   3.975419   6.743472   7.871481
    17  C    4.314654   5.053681   5.054373   7.776050   8.493421
    18  Cl   6.058470   6.683322   6.661657   9.418078  10.237194
    19  Cl   5.199112   4.717569   6.768573   9.193069   9.027273
    20  H    4.663945   6.145309   4.403893   7.137457   8.595890
    21  H    2.758783   4.742960   1.974581   4.718423   6.280578
    22  H    2.751665   1.973672   4.741332   6.770503   6.276196
                   11         12         13         14         15
    11  H    0.000000
    12  C    4.659806   0.000000
    13  C    4.979029   1.409857   0.000000
    14  C    6.344261   2.446318   1.385168   0.000000
    15  C    5.923385   1.412983   2.387195   2.756787   0.000000
    16  C    7.107497   2.448418   2.759990   2.385039   1.382617
    17  C    7.310940   2.852875   2.416807   1.390795   2.413500
    18  Cl   9.001004   4.596684   4.037128   2.749752   4.011832
    19  Cl   7.128074   4.031646   2.696853   1.746927   4.503297
    20  H    8.049513   3.425895   3.843300   3.365420   2.143398
    21  H    6.145183   2.167233   3.381830   3.836876   1.080821
    22  H    4.394489   2.170090   1.080192   2.109872   3.385304
                   16         17         18         19         20
    16  C    0.000000
    17  C    1.390810   0.000000
    18  Cl   2.717093   1.744042   0.000000
    19  Cl   4.007903   2.730278   3.207689   0.000000
    20  H    1.083313   2.135159   2.834463   4.864637   0.000000
    21  H    2.113064   3.373377   4.829576   5.583655   2.429353
    22  H    3.839079   3.372168   4.859554   2.769857   4.922268
                   21         22
    21  H    0.000000
    22  H    4.306759   0.000000
 Stoichiometry    C12H6Cl3O(1-)
 Framework group  C1[X(C12H6Cl3O)]
 Deg. of freedom    60
 Full point group                 C1      NOp   1
 RotChk:  IX=2 Diff= 1.86D-04
 Largest Abelian subgroup         C1      NOp   1
 Largest concise Abelian subgroup C1      NOp   1
                         Standard orientation:                         
 ---------------------------------------------------------------------
 Center     Atomic      Atomic             Coordinates (Angstroms)
 Number     Number       Type             X           Y           Z
 ---------------------------------------------------------------------
      1          6           0        3.916522    0.992879   -0.000075
      2          6           0        2.839987    1.960925   -0.000253
      3          6           0        1.511348    1.619788   -0.000250
      4          6           0        3.415628   -0.369523    0.000059
      5          6           0        2.085827   -0.701591    0.000054
      6          6           0        1.067843    0.277205   -0.000099
      7          1           0        0.789441    2.429169   -0.000395
      8          1           0        1.843182   -1.756892    0.000178
      9         17           0        4.610447   -1.658877    0.000248
     10          8           0        5.119960    1.298206   -0.000066
     11          1           0        3.141349    3.002892   -0.000393
     12          6           0       -0.348327   -0.085142   -0.000092
     13          6           0       -1.366944    0.889596    0.000058
     14          6           0       -2.710282    0.551758    0.000068
     15          6           0       -0.790848   -1.427042   -0.000217
     16          6           0       -2.132234   -1.762172   -0.000205
     17          6           0       -3.115623   -0.778659   -0.000064
     18         17           0       -4.798203   -1.237577   -0.000063
     19         17           0       -3.891090    1.839177    0.000266
     20          1           0       -2.434814   -2.802370   -0.000306
     21          1           0       -0.072698   -2.234776   -0.000336
     22          1           0       -1.123139    1.941915    0.000184
 ---------------------------------------------------------------------
 Rotational constants (GHZ):           0.9911573           0.1520793           0.1318489
 Leave Link  202 at Mon Apr  4 21:21:14 2022, MaxMem=  1879048192 cpu:               0.1 elap:               0.0
 (Enter /gpfs/software/gaussian16/sse4/tar/g16/l301.exe)
 Standard basis: 6-311+G(d,p) (5D, 7F)
 Ernie: Thresh=  0.10000D-02 Tol=  0.10000D-05 Strict=F.
 There are   428 symmetry adapted cartesian basis functions of A   symmetry.
 There are   412 symmetry adapted basis functions of A   symmetry.
   412 basis functions,   675 primitive gaussians,   428 cartesian basis functions
    69 alpha electrons       69 beta electrons
       nuclear repulsion energy      1262.1372442502 Hartrees.
 IExCor= 4336 DFT=T Ex+Corr=M062X ExCW=0 ScaHFX=  0.540000
 ScaDFX=  1.000000  1.000000  1.000000  1.000000 ScalE2=  1.000000  1.000000
 IRadAn=      5 IRanWt=     -1 IRanGd=            0 ICorTp=0 IEmpDi=  4
 NAtoms=   22 NActive=   22 NUniq=   22 SFac= 1.00D+00 NAtFMM=   60 NAOKFM=F Big=F
 Integral buffers will be    131072 words long.
 Raffenetti 2 integral format.
 Two-electron integral symmetry is turned on.
 Leave Link  301 at Mon Apr  4 21:21:14 2022, MaxMem=  1879048192 cpu:               0.4 elap:               0.1
 (Enter /gpfs/software/gaussian16/sse4/tar/g16/l302.exe)
 NPDir=0 NMtPBC=     1 NCelOv=     1 NCel=       1 NClECP=     1 NCelD=      1
         NCelK=      1 NCelE2=     1 NClLst=     1 CellRange=     0.0.
 One-electron integrals computed using PRISM.
 One-electron integral symmetry used in STVInt
 NBasis=   412 RedAO= T EigKep=  1.02D-06  NBF=   412
 NBsUse=   408 1.00D-06 EigRej=  3.89D-07 NBFU=   408
 Precomputing XC quadrature grid using
 IXCGrd= 4 IRadAn=           5 IRanWt=          -1 IRanGd=           0 AccXCQ= 0.00D+00.
 Generated NRdTot=       0 NPtTot=           0 NUsed=           0 NTot=          32
 NSgBfM=   420   420   420   420   420 MxSgAt=    22 MxSgA2=    22.
 Leave Link  302 at Mon Apr  4 21:21:14 2022, MaxMem=  1879048192 cpu:               2.8 elap:               0.4
 (Enter /gpfs/software/gaussian16/sse4/tar/g16/l303.exe)
 DipDrv:  MaxL=1.
 Leave Link  303 at Mon Apr  4 21:21:14 2022, MaxMem=  1879048192 cpu:               0.3 elap:               0.1
 (Enter /gpfs/software/gaussian16/sse4/tar/g16/l401.exe)
 Initial guess from the checkpoint file:  "checkpoint.chk"
 B after Tr=    -0.000000    0.000000   -0.000000
         Rot=    1.000000    0.000000   -0.000000    0.000036 Ang=   0.00 deg.
 Guess basis will be translated and rotated to current coordinates.
 JPrj=2 DoOrth=T DoCkMO=T.
 Leave Link  401 at Mon Apr  4 21:21:15 2022, MaxMem=  1879048192 cpu:               2.2 elap:               0.3
 (Enter /gpfs/software/gaussian16/sse4/tar/g16/l502.exe)
 Integral symmetry usage will be decided dynamically.
 Closed shell SCF:
 Using DIIS extrapolation, IDIIS=  1040.
 NGot=  1879048192 LenX=  1878674897 LenY=  1878491272
 Requested convergence on RMS density matrix=1.00D-08 within 128 cycles.
 Requested convergence on MAX density matrix=1.00D-06.
 Requested convergence on             energy=1.00D-06.
 No special actions if energy rises.
 Fock matrices will be formed incrementally for  20 cycles.

 Cycle   1  Pass 1  IDiag  1:
 FoFJK:  IHMeth= 1 ICntrl=       0 DoSepK=F KAlg= 0 I1Cent=           0 FoldK=F
 IRaf= 810000000 NMat=       1 IRICut=       1 DoRegI=T DoRafI=F ISym2E= 0 IDoP0=0 IntGTp=1.
 FoFCou: FMM=F IPFlag=           0 FMFlag=      100000 FMFlg1=           0
         NFxFlg=           0 DoJE=F BraDBF=F KetDBF=F FulRan=T
         wScrn=  0.000000 ICntrl=         0 IOpCl=  0 I1Cent=           0 NGrid=           0
         NMat0=    1 NMatS0=      1 NMatT0=    0 NMatD0=    1 NMtDS0=    0 NMtDT0=    0
 Symmetry not used in FoFCou.
 E= -1916.70109253298    
 DIIS: error= 1.90D-04 at cycle   1 NSaved=   1.
 NSaved= 1 IEnMin= 1 EnMin= -1916.70109253298     IErMin= 1 ErrMin= 1.90D-04
 ErrMax= 1.90D-04  0.00D+00 EMaxC= 1.00D-01 BMatC= 2.27D-05 BMatP= 2.27D-05
 IDIUse=3 WtCom= 9.98D-01 WtEn= 1.90D-03
 Coeff-Com:  0.100D+01
 Coeff-En:   0.100D+01
 Coeff:      0.100D+01
 Gap=     0.381 Goal=   None    Shift=    0.000
 RMSDP=6.17D-04 MaxDP=4.58D-02              OVMax= 2.19D-03

 Cycle   2  Pass 1  IDiag  1:
 RMSU=  6.17D-04    CP:  1.00D+00
 E= -1916.70112724190     Delta-E=       -0.000034708919 Rises=F Damp=F
 DIIS: error= 7.44D-05 at cycle   2 NSaved=   2.
 NSaved= 2 IEnMin= 2 EnMin= -1916.70112724190     IErMin= 2 ErrMin= 7.44D-05
 ErrMax= 7.44D-05  0.00D+00 EMaxC= 1.00D-01 BMatC= 1.21D-06 BMatP= 2.27D-05
 IDIUse=1 WtCom= 1.00D+00 WtEn= 0.00D+00
 Coeff-Com:  0.219D-01 0.978D+00
 Coeff:      0.219D-01 0.978D+00
 Gap=     0.183 Goal=   None    Shift=    0.000
 RMSDP=1.01D-04 MaxDP=8.14D-03 DE=-3.47D-05 OVMax= 7.67D-04

 Cycle   3  Pass 1  IDiag  1:
 RMSU=  9.88D-05    CP:  1.00D+00  1.01D+00
 E= -1916.70112707149     Delta-E=        0.000000170411 Rises=F Damp=F
 DIIS: error= 1.10D-04 at cycle   3 NSaved=   3.
 NSaved= 3 IEnMin= 2 EnMin= -1916.70112724190     IErMin= 2 ErrMin= 7.44D-05
 ErrMax= 1.10D-04  0.00D+00 EMaxC= 1.00D-01 BMatC= 1.95D-06 BMatP= 1.21D-06
 IDIUse=3 WtCom= 4.88D-01 WtEn= 5.12D-01
 Coeff-Com: -0.388D-01 0.583D+00 0.456D+00
 Coeff-En:   0.000D+00 0.530D+00 0.470D+00
 Coeff:     -0.189D-01 0.556D+00 0.463D+00
 Gap=     0.183 Goal=   None    Shift=    0.000
 RMSDP=5.89D-05 MaxDP=5.11D-03 DE= 1.70D-07 OVMax= 4.86D-04

 Cycle   4  Pass 1  IDiag  1:
 RMSU=  5.40D-05    CP:  1.00D+00  1.02D+00  8.58D-01
 E= -1916.70112876430     Delta-E=       -0.000001692815 Rises=F Damp=F
 DIIS: error= 2.98D-05 at cycle   4 NSaved=   4.
 NSaved= 4 IEnMin= 4 EnMin= -1916.70112876430     IErMin= 4 ErrMin= 2.98D-05
 ErrMax= 2.98D-05  0.00D+00 EMaxC= 1.00D-01 BMatC= 8.88D-08 BMatP= 1.21D-06
 IDIUse=1 WtCom= 1.00D+00 WtEn= 0.00D+00
 Coeff-Com: -0.165D-01 0.156D+00 0.223D+00 0.637D+00
 Coeff:     -0.165D-01 0.156D+00 0.223D+00 0.637D+00
 Gap=     0.183 Goal=   None    Shift=    0.000
 RMSDP=1.73D-05 MaxDP=1.01D-03 DE=-1.69D-06 OVMax= 1.41D-04

 Cycle   5  Pass 1  IDiag  1:
 RMSU=  1.32D-05    CP:  1.00D+00  1.02D+00  9.38D-01  9.37D-01
 E= -1916.70112885620     Delta-E=       -0.000000091892 Rises=F Damp=F
 DIIS: error= 4.81D-06 at cycle   5 NSaved=   5.
 NSaved= 5 IEnMin= 5 EnMin= -1916.70112885620     IErMin= 5 ErrMin= 4.81D-06
 ErrMax= 4.81D-06  0.00D+00 EMaxC= 1.00D-01 BMatC= 6.20D-09 BMatP= 8.88D-08
 IDIUse=1 WtCom= 1.00D+00 WtEn= 0.00D+00
 Coeff-Com: -0.462D-03-0.329D-01 0.929D-02 0.244D+00 0.780D+00
 Coeff:     -0.462D-03-0.329D-01 0.929D-02 0.244D+00 0.780D+00
 Gap=     0.183 Goal=   None    Shift=    0.000
 RMSDP=7.86D-06 MaxDP=7.43D-04 DE=-9.19D-08 OVMax= 3.73D-05

 Cycle   6  Pass 1  IDiag  1:
 RMSU=  2.59D-06    CP:  1.00D+00  1.02D+00  9.71D-01  1.04D+00  1.12D+00
 E= -1916.70112886323     Delta-E=       -0.000000007037 Rises=F Damp=F
 DIIS: error= 2.77D-06 at cycle   6 NSaved=   6.
 NSaved= 6 IEnMin= 6 EnMin= -1916.70112886323     IErMin= 6 ErrMin= 2.77D-06
 ErrMax= 2.77D-06  0.00D+00 EMaxC= 1.00D-01 BMatC= 1.00D-09 BMatP= 6.20D-09
 IDIUse=1 WtCom= 1.00D+00 WtEn= 0.00D+00
 Coeff-Com:  0.991D-03-0.287D-01-0.128D-01 0.851D-01 0.383D+00 0.572D+00
 Coeff:      0.991D-03-0.287D-01-0.128D-01 0.851D-01 0.383D+00 0.572D+00
 Gap=     0.183 Goal=   None    Shift=    0.000
 RMSDP=3.23D-06 MaxDP=3.61D-04 DE=-7.04D-09 OVMax= 2.03D-05

 Cycle   7  Pass 1  IDiag  1:
 RMSU=  1.48D-06    CP:  1.00D+00  1.01D+00  9.83D-01  1.07D+00  1.18D+00
                    CP:  1.12D+00
 E= -1916.70112886445     Delta-E=       -0.000000001220 Rises=F Damp=F
 DIIS: error= 6.59D-07 at cycle   7 NSaved=   7.
 NSaved= 7 IEnMin= 7 EnMin= -1916.70112886445     IErMin= 7 ErrMin= 6.59D-07
 ErrMax= 6.59D-07  0.00D+00 EMaxC= 1.00D-01 BMatC= 9.23D-11 BMatP= 1.00D-09
 IDIUse=1 WtCom= 1.00D+00 WtEn= 0.00D+00
 Coeff-Com:  0.409D-03-0.457D-02-0.660D-02-0.450D-02-0.932D-02 0.184D+00
 Coeff-Com:  0.841D+00
 Coeff:      0.409D-03-0.457D-02-0.660D-02-0.450D-02-0.932D-02 0.184D+00
 Coeff:      0.841D+00
 Gap=     0.183 Goal=   None    Shift=    0.000
 RMSDP=9.53D-07 MaxDP=5.36D-05 DE=-1.22D-09 OVMax= 6.42D-06

 Cycle   8  Pass 1  IDiag  1:
 RMSU=  3.45D-07    CP:  1.00D+00  1.01D+00  9.83D-01  1.09D+00  1.20D+00
                    CP:  1.22D+00  1.02D+00
 E= -1916.70112886455     Delta-E=       -0.000000000092 Rises=F Damp=F
 DIIS: error= 3.56D-07 at cycle   8 NSaved=   8.
 NSaved= 8 IEnMin= 8 EnMin= -1916.70112886455     IErMin= 8 ErrMin= 3.56D-07
 ErrMax= 3.56D-07  0.00D+00 EMaxC= 1.00D-01 BMatC= 2.09D-11 BMatP= 9.23D-11
 IDIUse=1 WtCom= 1.00D+00 WtEn= 0.00D+00
 Coeff-Com:  0.720D-04 0.196D-02-0.168D-02-0.145D-01-0.626D-01 0.820D-02
 Coeff-Com:  0.408D+00 0.660D+00
 Coeff:      0.720D-04 0.196D-02-0.168D-02-0.145D-01-0.626D-01 0.820D-02
 Coeff:      0.408D+00 0.660D+00
 Gap=     0.183 Goal=   None    Shift=    0.000
 RMSDP=3.45D-07 MaxDP=2.67D-05 DE=-9.19D-11 OVMax= 4.19D-06

 Cycle   9  Pass 1  IDiag  1:
 RMSU=  1.27D-07    CP:  1.00D+00  1.01D+00  9.83D-01  1.09D+00  1.21D+00
                    CP:  1.26D+00  1.11D+00  1.05D+00
 E= -1916.70112886462     Delta-E=       -0.000000000075 Rises=F Damp=F
 DIIS: error= 1.29D-07 at cycle   9 NSaved=   9.
 NSaved= 9 IEnMin= 9 EnMin= -1916.70112886462     IErMin= 9 ErrMin= 1.29D-07
 ErrMax= 1.29D-07  0.00D+00 EMaxC= 1.00D-01 BMatC= 2.72D-12 BMatP= 2.09D-11
 IDIUse=1 WtCom= 1.00D+00 WtEn= 0.00D+00
 Coeff-Com: -0.588D-04 0.173D-02 0.622D-03-0.454D-02-0.210D-01-0.309D-01
 Coeff-Com: -0.201D-01 0.264D+00 0.811D+00
 Coeff:     -0.588D-04 0.173D-02 0.622D-03-0.454D-02-0.210D-01-0.309D-01
 Coeff:     -0.201D-01 0.264D+00 0.811D+00
 Gap=     0.183 Goal=   None    Shift=    0.000
 RMSDP=9.36D-08 MaxDP=8.91D-06 DE=-7.46D-11 OVMax= 1.92D-06

 Cycle  10  Pass 1  IDiag  1:
 RMSU=  5.38D-08    CP:  1.00D+00  1.01D+00  9.83D-01  1.09D+00  1.20D+00
                    CP:  1.27D+00  1.12D+00  1.17D+00  1.12D+00
 E= -1916.70112886465     Delta-E=       -0.000000000034 Rises=F Damp=F
 DIIS: error= 3.09D-08 at cycle  10 NSaved=  10.
 NSaved=10 IEnMin=10 EnMin= -1916.70112886465     IErMin=10 ErrMin= 3.09D-08
 ErrMax= 3.09D-08  0.00D+00 EMaxC= 1.00D-01 BMatC= 3.72D-13 BMatP= 2.72D-12
 IDIUse=1 WtCom= 1.00D+00 WtEn= 0.00D+00
 Coeff-Com: -0.307D-04 0.522D-03 0.408D-03-0.452D-03-0.247D-02-0.136D-01
 Coeff-Com: -0.552D-01 0.459D-01 0.342D+00 0.683D+00
 Coeff:     -0.307D-04 0.522D-03 0.408D-03-0.452D-03-0.247D-02-0.136D-01
 Coeff:     -0.552D-01 0.459D-01 0.342D+00 0.683D+00
 Gap=     0.183 Goal=   None    Shift=    0.000
 RMSDP=4.67D-08 MaxDP=5.16D-06 DE=-3.37D-11 OVMax= 4.96D-07

 Cycle  11  Pass 1  IDiag  1:
 RMSU=  1.51D-08    CP:  1.00D+00  1.01D+00  9.83D-01  1.09D+00  1.20D+00
                    CP:  1.27D+00  1.11D+00  1.20D+00  1.20D+00  1.08D+00
 E= -1916.70112886464     Delta-E=        0.000000000015 Rises=F Damp=F
 DIIS: error= 1.75D-08 at cycle  11 NSaved=  11.
 NSaved=11 IEnMin=10 EnMin= -1916.70112886465     IErMin=11 ErrMin= 1.75D-08
 ErrMax= 1.75D-08  0.00D+00 EMaxC= 1.00D-01 BMatC= 6.19D-14 BMatP= 3.72D-13
 IDIUse=1 WtCom= 1.00D+00 WtEn= 0.00D+00
 Coeff-Com:  0.516D-06-0.177D-03 0.167D-04 0.931D-03 0.362D-02 0.177D-02
 Coeff-Com: -0.198D-01-0.336D-01-0.260D-01 0.297D+00 0.776D+00
 Coeff:      0.516D-06-0.177D-03 0.167D-04 0.931D-03 0.362D-02 0.177D-02
 Coeff:     -0.198D-01-0.336D-01-0.260D-01 0.297D+00 0.776D+00
 Gap=     0.183 Goal=   None    Shift=    0.000
 RMSDP=3.05D-08 MaxDP=2.32D-06 DE= 1.46D-11 OVMax= 2.54D-07

 Cycle  12  Pass 1  IDiag  1:
 RMSU=  7.69D-09    CP:  1.00D+00  1.01D+00  9.83D-01  1.09D+00  1.20D+00
                    CP:  1.26D+00  1.11D+00  1.20D+00  1.24D+00  1.02D+00
                    CP:  1.17D+00
 E= -1916.70112886468     Delta-E=       -0.000000000045 Rises=F Damp=F
 DIIS: error= 4.42D-09 at cycle  12 NSaved=  12.
 NSaved=12 IEnMin=12 EnMin= -1916.70112886468     IErMin=12 ErrMin= 4.42D-09
 ErrMax= 4.42D-09  0.00D+00 EMaxC= 1.00D-01 BMatC= 7.83D-15 BMatP= 6.19D-14
 IDIUse=1 WtCom= 1.00D+00 WtEn= 0.00D+00
 Coeff-Com:  0.272D-05-0.123D-03-0.258D-04 0.460D-03 0.171D-02 0.197D-02
 Coeff-Com: -0.414D-02-0.194D-01-0.487D-01 0.655D-01 0.345D+00 0.658D+00
 Coeff:      0.272D-05-0.123D-03-0.258D-04 0.460D-03 0.171D-02 0.197D-02
 Coeff:     -0.414D-02-0.194D-01-0.487D-01 0.655D-01 0.345D+00 0.658D+00
 Gap=     0.183 Goal=   None    Shift=    0.000
 RMSDP=8.36D-09 MaxDP=7.45D-07 DE=-4.46D-11 OVMax= 5.22D-08

 SCF Done:  E(RM062X) =  -1916.70112886     A.U. after   12 cycles
            NFock= 12  Conv=0.84D-08     -V/T= 2.0026
 KE= 1.911756688272D+03 PE=-7.071058205896D+03 EE= 1.980463144509D+03
 Leave Link  502 at Mon Apr  4 21:23:51 2022, MaxMem=  1879048192 cpu:            1088.2 elap:             155.8
 (Enter /gpfs/software/gaussian16/sse4/tar/g16/l701.exe)
 ... and contract with generalized density number  0.
 Compute integral first derivatives.
 Leave Link  701 at Mon Apr  4 21:23:51 2022, MaxMem=  1879048192 cpu:               1.1 elap:               0.2
 (Enter /gpfs/software/gaussian16/sse4/tar/g16/l702.exe)
 L702 exits ... SP integral derivatives will be done elsewhere.
 Leave Link  702 at Mon Apr  4 21:23:51 2022, MaxMem=  1879048192 cpu:               0.1 elap:               0.0
 (Enter /gpfs/software/gaussian16/sse4/tar/g16/l703.exe)
 Integral derivatives from FoFJK, PRISM(SPDF).
 Compute integral first derivatives, UseDBF=F ICtDFT=           0.
 Calling FoFJK, ICntrl=      2127 FMM=F ISym2X=0 I1Cent= 0 IOpClX= 0 NMat=1 NMatS=1 NMatT=0.
 FoFJK:  IHMeth= 1 ICntrl=    2127 DoSepK=F KAlg= 0 I1Cent=           0 FoldK=F
 IRaf=         0 NMat=       1 IRICut=       1 DoRegI=T DoRafI=F ISym2E= 0 IDoP0=0 IntGTp=1.
 FoFCou: FMM=F IPFlag=           0 FMFlag=      100000 FMFlg1=         800
         NFxFlg=           0 DoJE=F BraDBF=F KetDBF=F FulRan=T
         wScrn=  0.000000 ICntrl=      2127 IOpCl=  0 I1Cent=           0 NGrid=           0
         NMat0=    1 NMatS0=      1 NMatT0=    0 NMatD0=    1 NMtDS0=    0 NMtDT0=    0
 Symmetry not used in FoFCou.
 Leave Link  703 at Mon Apr  4 21:24:20 2022, MaxMem=  1879048192 cpu:             200.9 elap:              28.8
 (Enter /gpfs/software/gaussian16/sse4/tar/g16/l716.exe)
 Dipole        =-4.28462089D+00-8.75722400D-01-4.90507497D-05
 ***** Axes restored to original set *****
 -------------------------------------------------------------------
 Center     Atomic                   Forces (Hartrees/Bohr)
 Number     Number              X              Y              Z
 -------------------------------------------------------------------
      1        6           0.000052951   -0.000181358    0.000150961
      2        6          -0.000247267    0.000165338   -0.000013287
      3        6           0.000233792    0.000085858   -0.000238062
      4        6          -0.000045163   -0.000026599    0.000057361
      5        6           0.000178279   -0.000037499   -0.000076902
      6        6           0.000155149   -0.000104635    0.000012014
      7        1          -0.000031801   -0.000028963    0.000048819
      8        1           0.000033526    0.000030555   -0.000051376
      9       17          -0.000004396    0.000004085   -0.000000567
     10        8          -0.000031715    0.000029935   -0.000009903
     11        1          -0.000013296   -0.000005159    0.000014097
     12        6          -0.000069680    0.000063820   -0.000020382
     13        6          -0.000103830    0.000031979    0.000031395
     14        6          -0.000163939    0.000101610   -0.000003089
     15        6          -0.000167595   -0.000103259    0.000214320
     16        6           0.000063964   -0.000034761   -0.000003562
     17        6           0.000250420    0.000012516   -0.000172033
     18       17          -0.000159823    0.000047382    0.000052187
     19       17           0.000056885   -0.000070762    0.000037939
     20        1           0.000003688    0.000001980   -0.000004722
     21        1          -0.000034816    0.000057962   -0.000040088
     22        1           0.000044666   -0.000040026    0.000014881
 -------------------------------------------------------------------
 Cartesian Forces:  Max     0.000250420 RMS     0.000099205
 Leave Link  716 at Mon Apr  4 21:24:20 2022, MaxMem=  1879048192 cpu:               0.1 elap:               0.0
 (Enter /gpfs/software/gaussian16/sse4/tar/g16/l103.exe)

 GradGradGradGradGradGradGradGradGradGradGradGradGradGradGradGradGradGrad
 Berny optimization.
 Using GEDIIS/GDIIS optimizer.
 FormGI is forming the generalized inverse of G from B-inverse, IUseBI=4.
 GSVD:  received Info=                   1 from GESDD.
 Internal  Forces:  Max     0.000307735 RMS     0.000067342
 Search for a local minimum.
 Step number   5 out of a maximum of  121
 All quantities printed in internal units (Hartrees-Bohrs-Radians)
 RMS Force = .67342D-04 SwitMx=.10000D-02 MixMth= 2
 Mixed Optimization -- En-DIIS/RFO-DIIS
 Swapping is turned off.
 Update second derivatives using D2CorX and points    1    2    3    4    5
 DE= -5.84D-06 DEPred=-6.48D-06 R= 9.01D-01
 TightC=F SS=  1.41D+00  RLast= 6.62D-03 DXNew= 8.4853D-01 1.9860D-02
 Trust test= 9.01D-01 RLast= 6.62D-03 DXMaxT set to 5.05D-01
 ITU=  1  1  1  1  0
     Eigenvalues ---    0.00230   0.01273   0.01341   0.01640   0.01665
     Eigenvalues ---    0.01715   0.01735   0.01791   0.01875   0.01913
     Eigenvalues ---    0.01927   0.02004   0.02006   0.02017   0.02067
     Eigenvalues ---    0.02070   0.02161   0.02259   0.02387   0.14859
     Eigenvalues ---    0.15873   0.16000   0.16000   0.16043   0.16154
     Eigenvalues ---    0.18660   0.22356   0.22581   0.23497   0.23853
     Eigenvalues ---    0.24621   0.24828   0.24988   0.25000   0.25061
     Eigenvalues ---    0.25288   0.25988   0.31234   0.31969   0.32380
     Eigenvalues ---    0.33213   0.34066   0.34152   0.34782   0.35257
     Eigenvalues ---    0.35980   0.36127   0.37933   0.38734   0.39615
     Eigenvalues ---    0.40379   0.42248   0.43190   0.44170   0.45236
     Eigenvalues ---    0.45980   0.47691   0.50368   0.52132   0.72128
 En-DIIS/RFO-DIIS/Sim-DIIS IScMMF=       -3 using points:     5    4    3
 RFO step:  Lambda=-1.39305933D-06.
 NNeg= 0 NGDIIS= 3 SimSw=  2.50D-01 Rises=F DC= -5.84D-06 SmlDif=  1.00D-05
 NRisDI= 0 DoIntr=F SqrtH=F CThrHd= 10.0 CDAdj=  3.0
 RMS Error=  0.2298734454D-03 NUsed= 3 OKEnD=F EnDIS=F
 InvSVX:  RCond= 5.48D-06 Info=           0 Equed=N FErr=  1.63D-15 BErr=  7.58D-17
 DidBck=F Rises=F RFO-DIIS coefs:    1.02468   -0.01410   -0.01059
 Iteration  1 RMS(Cart)=  0.00115233 RMS(Int)=  0.00000029
 Iteration  2 RMS(Cart)=  0.00000049 RMS(Int)=  0.00000001
 ITry= 1 IFail=0 DXMaxC= 3.34D-03 DCOld= 1.00D+10 DXMaxT= 5.05D-01 DXLimC= 3.00D+00 Rises=F
 Variable       Old X    -DE/DX   Delta X   Delta X   Delta X     New X
                                 (Linear)    (Quad)   (Total)
    R1        2.73589  -0.00018   0.00010  -0.00047  -0.00037   2.73552
    R2        2.74306   0.00005   0.00015   0.00006   0.00021   2.74326
    R3        2.34622   0.00003  -0.00013   0.00007  -0.00005   2.34617
    R4        2.59220   0.00021   0.00000   0.00036   0.00037   2.59257
    R5        2.04973   0.00002   0.00001   0.00005   0.00006   2.04979
    R6        2.67196  -0.00011   0.00005  -0.00028  -0.00023   2.67173
    R7        2.04950   0.00002   0.00001   0.00004   0.00005   2.04955
    R8        2.59013   0.00012  -0.00005   0.00024   0.00018   2.59031
    R9        3.32185   0.00001   0.00004  -0.00002   0.00002   3.32187
   R10        2.66869  -0.00007   0.00009  -0.00011  -0.00002   2.66866
   R11        2.04627   0.00007   0.00001   0.00014   0.00015   2.04641
   R12        2.76238  -0.00031  -0.00005  -0.00066  -0.00071   2.76168
   R13        2.66424  -0.00005   0.00006  -0.00009  -0.00003   2.66422
   R14        2.67015  -0.00018   0.00008  -0.00039  -0.00030   2.66985
   R15        2.61759   0.00001  -0.00002   0.00004   0.00002   2.61761
   R16        2.04127   0.00002   0.00001   0.00005   0.00006   2.04132
   R17        2.62822   0.00011  -0.00003   0.00016   0.00013   2.62835
   R18        3.30121   0.00010   0.00011   0.00026   0.00037   3.30158
   R19        2.61277   0.00006   0.00001   0.00016   0.00017   2.61294
   R20        2.04246   0.00008   0.00000   0.00017   0.00017   2.04262
   R21        2.62825  -0.00006  -0.00000  -0.00016  -0.00016   2.62809
   R22        2.04716   0.00000   0.00002   0.00001   0.00003   2.04719
   R23        3.29576  -0.00017   0.00000  -0.00056  -0.00056   3.29520
    A1        1.95087  -0.00005  -0.00006  -0.00020  -0.00026   1.95061
    A2        2.16074   0.00006   0.00004   0.00026   0.00030   2.16104
    A3        2.17158  -0.00002   0.00002  -0.00006  -0.00004   2.17154
    A4        2.15788   0.00001  -0.00001   0.00005   0.00004   2.15792
    A5        2.02164  -0.00002  -0.00003  -0.00008  -0.00011   2.02153
    A6        2.10367   0.00000   0.00004   0.00003   0.00007   2.10374
    A7        2.14117   0.00002   0.00007   0.00012   0.00019   2.14137
    A8        2.04780  -0.00007   0.00004  -0.00053  -0.00050   2.04731
    A9        2.09421   0.00005  -0.00011   0.00041   0.00030   2.09451
   A10        2.16782   0.00005   0.00004   0.00025   0.00029   2.16811
   A11        2.04192  -0.00003  -0.00010  -0.00009  -0.00019   2.04172
   A12        2.07345  -0.00003   0.00005  -0.00016  -0.00010   2.07335
   A13        2.13111  -0.00005   0.00002  -0.00019  -0.00017   2.13094
   A14        2.04151   0.00004   0.00008   0.00006   0.00014   2.04164
   A15        2.11057   0.00001  -0.00009   0.00013   0.00004   2.11061
   A16        2.01752   0.00002  -0.00006  -0.00004  -0.00009   2.01743
   A17        2.14034   0.00016   0.00004   0.00057   0.00061   2.14095
   A18        2.12533  -0.00018   0.00002  -0.00054  -0.00052   2.12481
   A19        2.12771   0.00015   0.00001   0.00055   0.00056   2.12827
   A20        2.13983  -0.00022   0.00006  -0.00067  -0.00062   2.13921
   A21        2.01564   0.00007  -0.00007   0.00012   0.00006   2.01570
   A22        2.13182  -0.00008  -0.00001  -0.00030  -0.00031   2.13152
   A23        2.10652   0.00010  -0.00004   0.00057   0.00053   2.10704
   A24        2.04485  -0.00002   0.00005  -0.00027  -0.00022   2.04462
   A25        2.11292   0.00006   0.00007   0.00030   0.00037   2.11329
   A26        2.06665  -0.00002  -0.00004  -0.00004  -0.00008   2.06656
   A27        2.10362  -0.00003  -0.00003  -0.00025  -0.00029   2.10334
   A28        2.13416   0.00003   0.00003   0.00015   0.00019   2.13435
   A29        2.09630  -0.00001  -0.00004   0.00008   0.00004   2.09634
   A30        2.05272  -0.00002   0.00001  -0.00023  -0.00022   2.05250
   A31        2.11130  -0.00001   0.00001  -0.00006  -0.00005   2.11125
   A32        2.09870   0.00001  -0.00003   0.00009   0.00006   2.09876
   A33        2.07318   0.00000   0.00002  -0.00003  -0.00001   2.07317
   A34        2.06052  -0.00006  -0.00004  -0.00021  -0.00025   2.06027
   A35        2.13280   0.00006   0.00004   0.00016   0.00020   2.13301
   A36        2.08986   0.00000  -0.00000   0.00005   0.00005   2.08991
    D1        0.00003  -0.00000  -0.00000  -0.00002  -0.00002   0.00001
    D2       -3.14156  -0.00000  -0.00000  -0.00002  -0.00002  -3.14158
    D3       -3.14158   0.00000  -0.00000   0.00002   0.00002  -3.14157
    D4        0.00001   0.00000  -0.00000   0.00002   0.00002   0.00003
    D5       -0.00003   0.00000   0.00000   0.00003   0.00003   0.00000
    D6        3.14157   0.00000   0.00000   0.00004   0.00004  -3.14157
    D7        3.14159  -0.00000   0.00000  -0.00001  -0.00001   3.14158
    D8        0.00000  -0.00000   0.00000   0.00000   0.00000   0.00001
    D9       -0.00002   0.00000  -0.00000   0.00001   0.00001  -0.00001
   D10       -3.14159   0.00000  -0.00000   0.00003   0.00003  -3.14156
   D11        3.14157   0.00000  -0.00000   0.00000   0.00000   3.14157
   D12        0.00000   0.00000  -0.00000   0.00002   0.00002   0.00003
   D13        0.00000  -0.00000   0.00000  -0.00000  -0.00000   0.00000
   D14        3.14159   0.00000   0.00000   0.00000   0.00000  -3.14159
   D15        3.14157  -0.00000   0.00000  -0.00002  -0.00002   3.14155
   D16       -0.00003  -0.00000   0.00000  -0.00002  -0.00002  -0.00005
   D17        0.00001  -0.00000  -0.00000  -0.00002  -0.00002  -0.00001
   D18       -3.14158   0.00000   0.00000   0.00002   0.00002  -3.14156
   D19       -3.14159  -0.00000  -0.00000  -0.00004  -0.00004   3.14156
   D20        0.00001   0.00000   0.00000   0.00000   0.00000   0.00001
   D21        0.00000   0.00000  -0.00000   0.00001   0.00001   0.00001
   D22       -3.14158   0.00000  -0.00000   0.00000   0.00000  -3.14158
   D23        3.14159  -0.00000  -0.00000  -0.00003  -0.00003   3.14156
   D24        0.00000  -0.00000  -0.00000  -0.00004  -0.00004  -0.00004
   D25       -0.00025  -0.00000  -0.00001  -0.00052  -0.00052  -0.00077
   D26        3.14136  -0.00000  -0.00000  -0.00054  -0.00054   3.14082
   D27        3.14134  -0.00000  -0.00000  -0.00051  -0.00051   3.14083
   D28       -0.00024  -0.00000  -0.00000  -0.00053  -0.00054  -0.00078
   D29       -3.14159  -0.00000   0.00000  -0.00001  -0.00001   3.14159
   D30       -0.00001  -0.00000   0.00000  -0.00003  -0.00003  -0.00004
   D31       -0.00001   0.00000   0.00000   0.00001   0.00001   0.00000
   D32        3.14157  -0.00000   0.00000  -0.00001  -0.00001   3.14156
   D33        3.14159   0.00000  -0.00000   0.00001   0.00001  -3.14159
   D34       -0.00001  -0.00000  -0.00000  -0.00002  -0.00002  -0.00003
   D35        0.00001  -0.00000  -0.00000  -0.00001  -0.00001  -0.00000
   D36        3.14159  -0.00000  -0.00000  -0.00004  -0.00004   3.14155
   D37        0.00001   0.00000  -0.00000  -0.00000  -0.00000   0.00000
   D38        3.14159  -0.00000  -0.00000  -0.00001  -0.00001   3.14157
   D39       -3.14157   0.00000  -0.00000   0.00002   0.00002  -3.14155
   D40        0.00001   0.00000  -0.00000   0.00001   0.00001   0.00002
   D41        0.00000  -0.00000  -0.00000  -0.00001  -0.00001  -0.00000
   D42       -3.14159  -0.00000  -0.00000  -0.00000  -0.00001  -3.14159
   D43       -3.14158   0.00000  -0.00000   0.00001   0.00001  -3.14157
   D44        0.00001   0.00000  -0.00000   0.00001   0.00001   0.00002
   D45       -0.00000   0.00000   0.00000   0.00001   0.00001   0.00000
   D46        3.14159  -0.00000  -0.00000  -0.00000  -0.00000   3.14158
   D47       -3.14159   0.00000   0.00000   0.00003   0.00003  -3.14155
   D48        0.00001   0.00000   0.00000   0.00002   0.00002   0.00003
   D49       -0.00000   0.00000   0.00000   0.00000   0.00000   0.00000
   D50        3.14159   0.00000   0.00000   0.00000   0.00000   3.14159
   D51        3.14159   0.00000   0.00000   0.00001   0.00001  -3.14158
   D52       -0.00001   0.00000   0.00000   0.00001   0.00001   0.00001
         Item               Value     Threshold  Converged?
 Maximum Force            0.000308     0.000450     YES
 RMS     Force            0.000067     0.000300     YES
 Maximum Displacement     0.003344     0.001800     NO 
 RMS     Displacement     0.001152     0.001200     YES
 Predicted change in Energy=-6.963275D-07
 Lowest energy point so far.  Saving SCF results.
 GradGradGradGradGradGradGradGradGradGradGradGradGradGradGradGradGradGrad

 Leave Link  103 at Mon Apr  4 21:24:20 2022, MaxMem=  1879048192 cpu:               0.2 elap:               0.0
 (Enter /gpfs/software/gaussian16/sse4/tar/g16/l202.exe)
                          Input orientation:                          
 ---------------------------------------------------------------------
 Center     Atomic      Atomic             Coordinates (Angstroms)
 Number     Number       Type             X           Y           Z
 ---------------------------------------------------------------------
      1          6           0       -8.012601   -1.614961    6.776396
      2          6           0       -7.143527   -2.647305    7.300270
      3          6           0       -5.897828   -2.920866    6.794710
      4          6           0       -7.403904   -0.914288    5.660197
      5          6           0       -6.158274   -1.194109    5.161181
      6          6           0       -5.343631   -2.211775    5.704329
      7          1           0       -5.333423   -3.717770    7.266619
      8          1           0       -5.818976   -0.597007    4.323892
      9         17           0       -8.344319    0.371749    4.917375
     10          8           0       -9.140341   -1.364580    7.231289
     11          1           0       -7.534658   -3.213764    8.138557
     12          6           0       -4.016608   -2.503623    5.166208
     13          6           0       -3.199485   -3.517950    5.705751
     14          6           0       -1.941174   -3.797827    5.198756
     15          6           0       -3.465206   -1.794270    4.075870
     16          6           0       -2.208886   -2.075261    3.571310
     17          6           0       -1.424605   -3.082081    4.123876
     18         17           0        0.155206   -3.409490    3.462325
     19         17           0       -1.011064   -5.076323    5.942249
     20          1           0       -1.818273   -1.510194    2.733622
     21          1           0       -4.027960   -1.000587    3.604976
     22          1           0       -3.537704   -4.112977    6.541472
 ---------------------------------------------------------------------
                    Distance matrix (angstroms):
                    1          2          3          4          5
     1  C    0.000000
     2  C    1.447573   0.000000
     3  C    2.485556   1.371930   0.000000
     4  C    1.451673   2.400205   2.753496   0.000000
     5  C    2.494907   2.767346   2.391221   1.370733   0.000000
     6  C    2.937502   2.444656   1.413816   2.435189   1.412196
     7  H    3.440947   2.103212   1.084576   3.837576   3.388527
     8  H    3.444270   3.849283   3.392857   2.097230   1.082916
     9  Cl   2.740988   4.029241   4.511211   1.757856   2.700027
    10  O    1.241538   2.374322   3.623054   2.384598   3.634162
    11  H    2.154085   1.084705   2.137973   3.383335   3.852039
    12  C    4.398907   3.788467   2.522914   3.774093   2.510296
    13  C    5.285237   4.342347   2.970420   4.945530   3.801477
    14  C    6.641993   5.727524   4.355598   6.194282   4.956278
    15  C    5.291861   4.965327   3.818240   4.335643   2.964913
    16  C    6.645867   6.211526   4.971282   5.718349   4.347618
    17  C    7.251896   6.556262   5.212395   6.543059   5.200775
    18  Cl   8.995359   8.281440   6.926959   8.258137   6.903192
    19  Cl   7.854829   6.734348   5.408617   7.633510   6.494261
    20  H    7.397614   7.106731   5.926651   6.333973   4.982827
    21  H    5.129593   5.106235   4.166327   3.953274   2.645272
    22  H    5.130299   3.965593   2.656208   5.094679   4.158411
                    6          7          8          9         10
     6  C    0.000000
     7  H    2.169994   0.000000
     8  H    2.176932   4.316777   0.000000
     9  Cl   4.037081   5.595410   2.769128   0.000000
    10  O    4.179038   4.475642   4.480356   3.000449   0.000000
    11  H    3.424916   2.420688   4.933827   4.887481   2.611672
    12  C    1.461416   2.760413   2.755578   5.201804   5.640444
    13  C    2.510668   2.651401   4.159708   6.497739   6.500618
    14  C    3.787858   3.973641   5.103722   7.646228   7.866376
    15  C    2.520847   4.167850   2.652393   5.404213   6.507570
    16  C    3.794078   5.110370   3.972954   6.741163   7.870551
    17  C    4.314397   5.055670   5.052335   7.774383   8.493433
    18  Cl   6.057913   6.685264   6.659070   9.415778  10.236891
    19  Cl   5.199362   4.720425   6.767522   9.192849   9.029053
    20  H    4.663203   6.146360   4.400965   7.134407   8.594352
    21  H    2.757761   4.742884   1.971663   4.715575   6.278461
    22  H    2.752589   1.976521   4.741719   6.771558   6.278460
                   11         12         13         14         15
    11  H    0.000000
    12  C    4.660025   0.000000
    13  C    4.980441   1.409842   0.000000
    14  C    6.345913   2.446109   1.385179   0.000000
    15  C    5.922907   1.412821   2.387089   2.756408   0.000000
    16  C    7.107727   2.448480   2.760159   2.384845   1.382706
    17  C    7.312165   2.852990   2.417128   1.390864   2.413465
    18  Cl   9.002192   4.596504   4.037162   2.749693   4.011578
    19  Cl   7.130930   4.031664   2.696969   1.747123   4.503115
    20  H    8.049381   3.425938   3.843486   3.365302   2.143529
    21  H    6.143976   2.167185   3.381825   3.836582   1.080910
    22  H    4.397147   2.170419   1.080221   2.109766   3.385388
                   16         17         18         19         20
    16  C    0.000000
    17  C    1.390724   0.000000
    18  Cl   2.716796   1.743746   0.000000
    19  Cl   4.007805   2.730292   3.207576   0.000000
    20  H    1.083329   2.135090   2.834247   4.864581   0.000000
    21  H    2.113075   3.373327   4.829290   5.583559   2.429336
    22  H    3.839258   3.372344   4.859386   2.769659   4.922463
                   21         22
    21  H    0.000000
    22  H    4.307009   0.000000
 Stoichiometry    C12H6Cl3O(1-)
 Framework group  C1[X(C12H6Cl3O)]
 Deg. of freedom    60
 Full point group                 C1      NOp   1
 RotChk:  IX=0 Diff= 6.87D-05
 Largest Abelian subgroup         C1      NOp   1
 Largest concise Abelian subgroup C1      NOp   1
                         Standard orientation:                         
 ---------------------------------------------------------------------
 Center     Atomic      Atomic             Coordinates (Angstroms)
 Number     Number       Type             X           Y           Z
 ---------------------------------------------------------------------
      1          6           0        3.917009    0.992577   -0.000305
      2          6           0        2.841116    1.961041   -0.000777
      3          6           0        1.512099    1.620589   -0.000754
      4          6           0        3.415024   -0.369541    0.000176
      5          6           0        2.084969   -0.700996    0.000182
      6          6           0        1.067632    0.278455   -0.000276
      7          1           0        0.791024    2.430748   -0.001167
      8          1           0        1.841657   -1.756224    0.000600
      9         17           0        4.609098   -1.659597    0.000818
     10          8           0        5.120666    1.296920   -0.000296
     11          1           0        3.143136    3.002851   -0.001168
     12          6           0       -0.348223   -0.083611   -0.000253
     13          6           0       -1.367246    0.890683    0.000208
     14          6           0       -2.710346    0.551859    0.000223
     15          6           0       -0.790045   -1.425571   -0.000698
     16          6           0       -2.131293   -1.761619   -0.000678
     17          6           0       -3.115225   -0.778771   -0.000217
     18         17           0       -4.797261   -1.238559   -0.000211
     19         17           0       -3.892120    1.838657    0.000843
     20          1           0       -2.433248   -2.802015   -0.001035
     21          1           0       -0.071478   -2.233053   -0.001106
     22          1           0       -1.124436    1.943261    0.000602
 ---------------------------------------------------------------------
 Rotational constants (GHZ):           0.9911057           0.1520966           0.1318611
 Leave Link  202 at Mon Apr  4 21:24:20 2022, MaxMem=  1879048192 cpu:               0.1 elap:               0.0
 (Enter /gpfs/software/gaussian16/sse4/tar/g16/l301.exe)
 Standard basis: 6-311+G(d,p) (5D, 7F)
 Ernie: Thresh=  0.10000D-02 Tol=  0.10000D-05 Strict=F.
 There are   428 symmetry adapted cartesian basis functions of A   symmetry.
 There are   412 symmetry adapted basis functions of A   symmetry.
   412 basis functions,   675 primitive gaussians,   428 cartesian basis functions
    69 alpha electrons       69 beta electrons
       nuclear repulsion energy      1262.1753526420 Hartrees.
 IExCor= 4336 DFT=T Ex+Corr=M062X ExCW=0 ScaHFX=  0.540000
 ScaDFX=  1.000000  1.000000  1.000000  1.000000 ScalE2=  1.000000  1.000000
 IRadAn=      5 IRanWt=     -1 IRanGd=            0 ICorTp=0 IEmpDi=  4
 NAtoms=   22 NActive=   22 NUniq=   22 SFac= 1.00D+00 NAtFMM=   60 NAOKFM=F Big=F
 Integral buffers will be    131072 words long.
 Raffenetti 2 integral format.
 Two-electron integral symmetry is turned on.
 Leave Link  301 at Mon Apr  4 21:24:20 2022, MaxMem=  1879048192 cpu:               0.4 elap:               0.1
 (Enter /gpfs/software/gaussian16/sse4/tar/g16/l302.exe)
 NPDir=0 NMtPBC=     1 NCelOv=     1 NCel=       1 NClECP=     1 NCelD=      1
         NCelK=      1 NCelE2=     1 NClLst=     1 CellRange=     0.0.
 One-electron integrals computed using PRISM.
 One-electron integral symmetry used in STVInt
 NBasis=   412 RedAO= T EigKep=  1.02D-06  NBF=   412
 NBsUse=   408 1.00D-06 EigRej=  3.89D-07 NBFU=   408
 Precomputing XC quadrature grid using
 IXCGrd= 4 IRadAn=           5 IRanWt=          -1 IRanGd=           0 AccXCQ= 0.00D+00.
 Generated NRdTot=       0 NPtTot=           0 NUsed=           0 NTot=          32
 NSgBfM=   420   420   420   420   420 MxSgAt=    22 MxSgA2=    22.
 Leave Link  302 at Mon Apr  4 21:24:20 2022, MaxMem=  1879048192 cpu:               2.8 elap:               0.4
 (Enter /gpfs/software/gaussian16/sse4/tar/g16/l303.exe)
 DipDrv:  MaxL=1.
 Leave Link  303 at Mon Apr  4 21:24:20 2022, MaxMem=  1879048192 cpu:               0.3 elap:               0.1
 (Enter /gpfs/software/gaussian16/sse4/tar/g16/l401.exe)
 Initial guess from the checkpoint file:  "checkpoint.chk"
 B after Tr=     0.000000    0.000000    0.000000
         Rot=    1.000000   -0.000000    0.000000    0.000002 Ang=  -0.00 deg.
 Guess basis will be translated and rotated to current coordinates.
 JPrj=2 DoOrth=T DoCkMO=T.
 Leave Link  401 at Mon Apr  4 21:24:21 2022, MaxMem=  1879048192 cpu:               2.2 elap:               0.3
 (Enter /gpfs/software/gaussian16/sse4/tar/g16/l502.exe)
 Integral symmetry usage will be decided dynamically.
 Closed shell SCF:
 Using DIIS extrapolation, IDIIS=  1040.
 NGot=  1879048192 LenX=  1878674897 LenY=  1878491272
 Requested convergence on RMS density matrix=1.00D-08 within 128 cycles.
 Requested convergence on MAX density matrix=1.00D-06.
 Requested convergence on             energy=1.00D-06.
 No special actions if energy rises.
 Fock matrices will be formed incrementally for  20 cycles.

 Cycle   1  Pass 1  IDiag  1:
 FoFJK:  IHMeth= 1 ICntrl=       0 DoSepK=F KAlg= 0 I1Cent=           0 FoldK=F
 IRaf= 810000000 NMat=       1 IRICut=       1 DoRegI=T DoRafI=F ISym2E= 0 IDoP0=0 IntGTp=1.
 FoFCou: FMM=F IPFlag=           0 FMFlag=      100000 FMFlg1=           0
         NFxFlg=           0 DoJE=F BraDBF=F KetDBF=F FulRan=T
         wScrn=  0.000000 ICntrl=         0 IOpCl=  0 I1Cent=           0 NGrid=           0
         NMat0=    1 NMatS0=      1 NMatT0=    0 NMatD0=    1 NMtDS0=    0 NMtDT0=    0
 Symmetry not used in FoFCou.
 E= -1916.70111507325    
 DIIS: error= 8.89D-05 at cycle   1 NSaved=   1.
 NSaved= 1 IEnMin= 1 EnMin= -1916.70111507325     IErMin= 1 ErrMin= 8.89D-05
 ErrMax= 8.89D-05  0.00D+00 EMaxC= 1.00D-01 BMatC= 8.17D-06 BMatP= 8.17D-06
 IDIUse=1 WtCom= 1.00D+00 WtEn= 0.00D+00
 Coeff-Com:  0.100D+01
 Coeff:      0.100D+01
 Gap=     0.381 Goal=   None    Shift=    0.000
 RMSDP=2.30D-04 MaxDP=1.65D-02              OVMax= 1.40D-03

 Cycle   2  Pass 1  IDiag  1:
 RMSU=  2.11D-04    CP:  9.99D-01
 E= -1916.70112913568     Delta-E=       -0.000014062437 Rises=F Damp=F
 DIIS: error= 1.36D-05 at cycle   2 NSaved=   2.
 NSaved= 2 IEnMin= 2 EnMin= -1916.70112913568     IErMin= 2 ErrMin= 1.36D-05
 ErrMax= 1.36D-05  0.00D+00 EMaxC= 1.00D-01 BMatC= 1.44D-07 BMatP= 8.17D-06
 IDIUse=1 WtCom= 1.00D+00 WtEn= 0.00D+00
 Coeff-Com: -0.637D-01 0.106D+01
 Coeff:     -0.637D-01 0.106D+01
 Gap=     0.183 Goal=   None    Shift=    0.000
 RMSDP=5.13D-05 MaxDP=2.90D-03 DE=-1.41D-05 OVMax= 2.40D-04

 Cycle   3  Pass 1  IDiag  1:
 RMSU=  5.11D-05    CP:  9.99D-01  1.02D+00
 E= -1916.70112940073     Delta-E=       -0.000000265049 Rises=F Damp=F
 DIIS: error= 2.10D-05 at cycle   3 NSaved=   3.
 NSaved= 3 IEnMin= 3 EnMin= -1916.70112940073     IErMin= 2 ErrMin= 1.36D-05
 ErrMax= 2.10D-05  0.00D+00 EMaxC= 1.00D-01 BMatC= 8.69D-08 BMatP= 1.44D-07
 IDIUse=1 WtCom= 1.00D+00 WtEn= 0.00D+00
 Coeff-Com: -0.405D-01 0.490D+00 0.550D+00
 Coeff:     -0.405D-01 0.490D+00 0.550D+00
 Gap=     0.183 Goal=   None    Shift=    0.000
 RMSDP=1.14D-05 MaxDP=8.73D-04 DE=-2.65D-07 OVMax= 8.84D-05

 Cycle   4  Pass 1  IDiag  1:
 RMSU=  1.08D-05    CP:  9.99D-01  1.04D+00  1.04D+00
 E= -1916.70112947856     Delta-E=       -0.000000077824 Rises=F Damp=F
 DIIS: error= 8.11D-06 at cycle   4 NSaved=   4.
 NSaved= 4 IEnMin= 4 EnMin= -1916.70112947856     IErMin= 4 ErrMin= 8.11D-06
 ErrMax= 8.11D-06  0.00D+00 EMaxC= 1.00D-01 BMatC= 1.08D-08 BMatP= 8.69D-08
 IDIUse=1 WtCom= 1.00D+00 WtEn= 0.00D+00
 Coeff-Com: -0.571D-02 0.171D-01 0.249D+00 0.740D+00
 Coeff:     -0.571D-02 0.171D-01 0.249D+00 0.740D+00
 Gap=     0.183 Goal=   None    Shift=    0.000
 RMSDP=8.69D-06 MaxDP=5.68D-04 DE=-7.78D-08 OVMax= 3.75D-05

 Cycle   5  Pass 1  IDiag  1:
 RMSU=  4.93D-06    CP:  9.99D-01  1.03D+00  1.13D+00  1.40D+00
 E= -1916.70112948904     Delta-E=       -0.000000010479 Rises=F Damp=F
 DIIS: error= 2.98D-06 at cycle   5 NSaved=   5.
 NSaved= 5 IEnMin= 5 EnMin= -1916.70112948904     IErMin= 5 ErrMin= 2.98D-06
 ErrMax= 2.98D-06  0.00D+00 EMaxC= 1.00D-01 BMatC= 2.16D-09 BMatP= 1.08D-08
 IDIUse=1 WtCom= 1.00D+00 WtEn= 0.00D+00
 Coeff-Com:  0.138D-02-0.465D-01 0.761D-01 0.410D+00 0.559D+00
 Coeff:      0.138D-02-0.465D-01 0.761D-01 0.410D+00 0.559D+00
 Gap=     0.183 Goal=   None    Shift=    0.000
 RMSDP=2.49D-06 MaxDP=2.15D-04 DE=-1.05D-08 OVMax= 1.56D-05

 Cycle   6  Pass 1  IDiag  1:
 RMSU=  1.69D-06    CP:  9.99D-01  1.03D+00  1.14D+00  1.51D+00  1.08D+00
 E= -1916.70112949133     Delta-E=       -0.000000002291 Rises=F Damp=F
 DIIS: error= 7.60D-07 at cycle   6 NSaved=   6.
 NSaved= 6 IEnMin= 6 EnMin= -1916.70112949133     IErMin= 6 ErrMin= 7.60D-07
 ErrMax= 7.60D-07  0.00D+00 EMaxC= 1.00D-01 BMatC= 1.00D-10 BMatP= 2.16D-09
 IDIUse=1 WtCom= 1.00D+00 WtEn= 0.00D+00
 Coeff-Com:  0.984D-03-0.208D-01 0.125D-01 0.115D+00 0.235D+00 0.657D+00
 Coeff:      0.984D-03-0.208D-01 0.125D-01 0.115D+00 0.235D+00 0.657D+00
 Gap=     0.183 Goal=   None    Shift=    0.000
 RMSDP=1.19D-06 MaxDP=6.87D-05 DE=-2.29D-09 OVMax= 4.35D-06

 Cycle   7  Pass 1  IDiag  1:
 RMSU=  6.49D-07    CP:  9.99D-01  1.03D+00  1.16D+00  1.50D+00  1.11D+00
                    CP:  9.05D-01
 E= -1916.70112949144     Delta-E=       -0.000000000112 Rises=F Damp=F
 DIIS: error= 2.30D-07 at cycle   7 NSaved=   7.
 NSaved= 7 IEnMin= 7 EnMin= -1916.70112949144     IErMin= 7 ErrMin= 2.30D-07
 ErrMax= 2.30D-07  0.00D+00 EMaxC= 1.00D-01 BMatC= 1.69D-11 BMatP= 1.00D-10
 IDIUse=1 WtCom= 1.00D+00 WtEn= 0.00D+00
 Coeff-Com:  0.241D-03-0.196D-02-0.727D-02-0.158D-01 0.164D-01 0.289D+00
 Coeff-Com:  0.720D+00
 Coeff:      0.241D-03-0.196D-02-0.727D-02-0.158D-01 0.164D-01 0.289D+00
 Coeff:      0.720D+00
 Gap=     0.183 Goal=   None    Shift=    0.000
 RMSDP=3.41D-07 MaxDP=2.60D-05 DE=-1.12D-10 OVMax= 1.95D-06

 Cycle   8  Pass 1  IDiag  1:
 RMSU=  1.95D-07    CP:  9.99D-01  1.03D+00  1.16D+00  1.51D+00  1.14D+00
                    CP:  9.76D-01  1.11D+00
 E= -1916.70112949156     Delta-E=       -0.000000000123 Rises=F Damp=F
 DIIS: error= 1.35D-07 at cycle   8 NSaved=   8.
 NSaved= 8 IEnMin= 8 EnMin= -1916.70112949156     IErMin= 8 ErrMin= 1.35D-07
 ErrMax= 1.35D-07  0.00D+00 EMaxC= 1.00D-01 BMatC= 4.33D-12 BMatP= 1.69D-11
 IDIUse=1 WtCom= 1.00D+00 WtEn= 0.00D+00
 Coeff-Com: -0.517D-04 0.280D-02-0.625D-02-0.297D-01-0.328D-01 0.423D-01
 Coeff-Com:  0.391D+00 0.632D+00
 Coeff:     -0.517D-04 0.280D-02-0.625D-02-0.297D-01-0.328D-01 0.423D-01
 Coeff:      0.391D+00 0.632D+00
 Gap=     0.183 Goal=   None    Shift=    0.000
 RMSDP=1.15D-07 MaxDP=8.73D-06 DE=-1.23D-10 OVMax= 1.23D-06

 Cycle   9  Pass 1  IDiag  1:
 RMSU=  5.39D-08    CP:  9.99D-01  1.03D+00  1.16D+00  1.52D+00  1.15D+00
                    CP:  9.92D-01  1.12D+00  1.27D+00
 E= -1916.70112949151     Delta-E=        0.000000000049 Rises=F Damp=F
 DIIS: error= 3.30D-08 at cycle   9 NSaved=   9.
 NSaved= 9 IEnMin= 8 EnMin= -1916.70112949156     IErMin= 9 ErrMin= 3.30D-08
 ErrMax= 3.30D-08  0.00D+00 EMaxC= 1.00D-01 BMatC= 3.61D-13 BMatP= 4.33D-12
 IDIUse=1 WtCom= 1.00D+00 WtEn= 0.00D+00
 Coeff-Com: -0.437D-04 0.110D-02-0.109D-02-0.746D-02-0.117D-01-0.248D-01
 Coeff-Com:  0.253D-01 0.235D+00 0.783D+00
 Coeff:     -0.437D-04 0.110D-02-0.109D-02-0.746D-02-0.117D-01-0.248D-01
 Coeff:      0.253D-01 0.235D+00 0.783D+00
 Gap=     0.183 Goal=   None    Shift=    0.000
 RMSDP=4.67D-08 MaxDP=2.68D-06 DE= 4.91D-11 OVMax= 4.50D-07

 Cycle  10  Pass 1  IDiag  1:
 RMSU=  2.06D-08    CP:  9.99D-01  1.03D+00  1.16D+00  1.52D+00  1.15D+00
                    CP:  9.99D-01  1.10D+00  1.37D+00  1.14D+00
 E= -1916.70112949149     Delta-E=        0.000000000020 Rises=F Damp=F
 DIIS: error= 1.68D-08 at cycle  10 NSaved=  10.
 NSaved=10 IEnMin= 8 EnMin= -1916.70112949156     IErMin=10 ErrMin= 1.68D-08
 ErrMax= 1.68D-08  0.00D+00 EMaxC= 1.00D-01 BMatC= 3.73D-14 BMatP= 3.61D-13
 IDIUse=1 WtCom= 1.00D+00 WtEn= 0.00D+00
 Coeff-Com: -0.759D-05-0.531D-04 0.578D-03 0.205D-02 0.156D-02-0.138D-01
 Coeff-Com: -0.517D-01-0.167D-01 0.221D+00 0.857D+00
 Coeff:     -0.759D-05-0.531D-04 0.578D-03 0.205D-02 0.156D-02-0.138D-01
 Coeff:     -0.517D-01-0.167D-01 0.221D+00 0.857D+00
 Gap=     0.183 Goal=   None    Shift=    0.000
 RMSDP=4.44D-08 MaxDP=2.22D-06 DE= 2.05D-11 OVMax= 2.81D-07

 Cycle  11  Pass 1  IDiag  1:
 RMSU=  1.07D-08    CP:  9.99D-01  1.03D+00  1.16D+00  1.51D+00  1.15D+00
                    CP:  9.96D-01  1.10D+00  1.45D+00  1.20D+00  9.41D-01
 E= -1916.70112949150     Delta-E=       -0.000000000012 Rises=F Damp=F
 DIIS: error= 6.80D-09 at cycle  11 NSaved=  11.
 NSaved=11 IEnMin= 8 EnMin= -1916.70112949156     IErMin=11 ErrMin= 6.80D-09
 ErrMax= 6.80D-09  0.00D+00 EMaxC= 1.00D-01 BMatC= 1.07D-14 BMatP= 3.73D-14
 IDIUse=1 WtCom= 1.00D+00 WtEn= 0.00D+00
 Coeff-Com:  0.486D-05-0.240D-03 0.483D-03 0.244D-02 0.295D-02-0.278D-02
 Coeff-Com: -0.308D-01-0.484D-01-0.355D-01 0.393D+00 0.719D+00
 Coeff:      0.486D-05-0.240D-03 0.483D-03 0.244D-02 0.295D-02-0.278D-02
 Coeff:     -0.308D-01-0.484D-01-0.355D-01 0.393D+00 0.719D+00
 Gap=     0.183 Goal=   None    Shift=    0.000
 RMSDP=7.84D-09 MaxDP=8.39D-07 DE=-1.18D-11 OVMax= 9.40D-08

 SCF Done:  E(RM062X) =  -1916.70112949     A.U. after   11 cycles
            NFock= 11  Conv=0.78D-08     -V/T= 2.0026
 KE= 1.911757442225D+03 PE=-7.071135357362D+03 EE= 1.980501433003D+03
 Leave Link  502 at Mon Apr  4 21:26:43 2022, MaxMem=  1879048192 cpu:             996.0 elap:             142.6
 (Enter /gpfs/software/gaussian16/sse4/tar/g16/l701.exe)
 ... and contract with generalized density number  0.
 Compute integral first derivatives.
 Leave Link  701 at Mon Apr  4 21:26:43 2022, MaxMem=  1879048192 cpu:               1.1 elap:               0.2
 (Enter /gpfs/software/gaussian16/sse4/tar/g16/l702.exe)
 L702 exits ... SP integral derivatives will be done elsewhere.
 Leave Link  702 at Mon Apr  4 21:26:44 2022, MaxMem=  1879048192 cpu:               0.1 elap:               0.0
 (Enter /gpfs/software/gaussian16/sse4/tar/g16/l703.exe)
 Integral derivatives from FoFJK, PRISM(SPDF).
 Compute integral first derivatives, UseDBF=F ICtDFT=           0.
 Calling FoFJK, ICntrl=      2127 FMM=F ISym2X=0 I1Cent= 0 IOpClX= 0 NMat=1 NMatS=1 NMatT=0.
 FoFJK:  IHMeth= 1 ICntrl=    2127 DoSepK=F KAlg= 0 I1Cent=           0 FoldK=F
 IRaf=         0 NMat=       1 IRICut=       1 DoRegI=T DoRafI=F ISym2E= 0 IDoP0=0 IntGTp=1.
 FoFCou: FMM=F IPFlag=           0 FMFlag=      100000 FMFlg1=         800
         NFxFlg=           0 DoJE=F BraDBF=F KetDBF=F FulRan=T
         wScrn=  0.000000 ICntrl=      2127 IOpCl=  0 I1Cent=           0 NGrid=           0
         NMat0=    1 NMatS0=      1 NMatT0=    0 NMatD0=    1 NMtDS0=    0 NMtDT0=    0
 Symmetry not used in FoFCou.
 Leave Link  703 at Mon Apr  4 21:27:12 2022, MaxMem=  1879048192 cpu:             200.5 elap:              28.7
 (Enter /gpfs/software/gaussian16/sse4/tar/g16/l716.exe)
 Dipole        =-4.28503906D+00-8.74675182D-01-1.00565208D-04
 ***** Axes restored to original set *****
 -------------------------------------------------------------------
 Center     Atomic                   Forces (Hartrees/Bohr)
 Number     Number              X              Y              Z
 -------------------------------------------------------------------
      1        6           0.000111672   -0.000096055    0.000033234
      2        6          -0.000103602    0.000073406   -0.000010640
      3        6           0.000106051    0.000017505   -0.000081292
      4        6          -0.000002416   -0.000005626    0.000004815
      5        6           0.000005203    0.000023162   -0.000032682
      6        6          -0.000032668   -0.000031662    0.000054369
      7        1           0.000021175   -0.000026536    0.000009718
      8        1          -0.000031793    0.000004785    0.000020871
      9       17          -0.000005412    0.000013894   -0.000009558
     10        8          -0.000055541    0.000024115    0.000008381
     11        1           0.000016846   -0.000010890   -0.000000672
     12        6           0.000048281    0.000005146   -0.000037421
     13        6          -0.000039973    0.000007753    0.000015112
     14        6          -0.000082142    0.000028952    0.000018295
     15        6          -0.000025580   -0.000007056    0.000025902
     16        6          -0.000029440    0.000018941    0.000001644
     17        6           0.000127566   -0.000013954   -0.000065625
     18       17          -0.000052178    0.000015548    0.000016674
     19       17           0.000018893   -0.000029614    0.000019852
     20        1          -0.000009605    0.000002349    0.000002949
     21        1           0.000021953   -0.000007698   -0.000010817
     22        1          -0.000007291   -0.000006467    0.000016892
 -------------------------------------------------------------------
 Cartesian Forces:  Max     0.000127566 RMS     0.000041568
 Leave Link  716 at Mon Apr  4 21:27:12 2022, MaxMem=  1879048192 cpu:               0.2 elap:               0.0
 (Enter /gpfs/software/gaussian16/sse4/tar/g16/l103.exe)

 GradGradGradGradGradGradGradGradGradGradGradGradGradGradGradGradGradGrad
 Berny optimization.
 Using GEDIIS/GDIIS optimizer.
 FormGI is forming the generalized inverse of G from B-inverse, IUseBI=4.
 GSVD:  received Info=                   1 from GESDD.
 Internal  Forces:  Max     0.000137364 RMS     0.000030991
 Search for a local minimum.
 Step number   6 out of a maximum of  121
 All quantities printed in internal units (Hartrees-Bohrs-Radians)
 RMS Force = .30991D-04 SwitMx=.10000D-02 MixMth= 2
 Mixed Optimization -- En-DIIS/RFO-DIIS
 Swapping is turned off.
 Update second derivatives using D2CorX and points    1    2    3    4    5
                                                      6
 DE= -6.27D-07 DEPred=-6.96D-07 R= 9.00D-01
 Trust test= 9.00D-01 RLast= 2.38D-03 DXMaxT set to 5.05D-01
 ITU=  0  1  1  1  1  0
     Eigenvalues ---    0.00227   0.01273   0.01341   0.01639   0.01664
     Eigenvalues ---    0.01715   0.01735   0.01791   0.01875   0.01913
     Eigenvalues ---    0.01926   0.02004   0.02006   0.02017   0.02067
     Eigenvalues ---    0.02070   0.02161   0.02259   0.02387   0.14343
     Eigenvalues ---    0.15063   0.16000   0.16002   0.16130   0.16291
     Eigenvalues ---    0.17107   0.22374   0.22596   0.23509   0.23558
     Eigenvalues ---    0.24652   0.24661   0.24981   0.25000   0.25192
     Eigenvalues ---    0.25318   0.30728   0.31080   0.31414   0.32519
     Eigenvalues ---    0.34064   0.34165   0.34511   0.34904   0.35611
     Eigenvalues ---    0.36087   0.36617   0.37780   0.39362   0.39626
     Eigenvalues ---    0.40382   0.42016   0.43023   0.44112   0.45599
     Eigenvalues ---    0.46684   0.48414   0.51477   0.53687   0.72798
 En-DIIS/RFO-DIIS/Sim-DIIS IScMMF=       -3 using points:     6    5    4    3
 RFO step:  Lambda=-3.39062665D-07.
 NNeg= 0 NGDIIS= 4 SimSw=  2.50D-01 Rises=F DC= -6.27D-07 SmlDif=  1.00D-05
 NRisDI= 0 DoIntr=F SqrtH=F CThrHd= 10.0 CDAdj=  3.0
 RMS Error=  0.3567360466D-03 NUsed= 4 OKEnD=F EnDIS=F
 InvSVX:  RCond= 5.45D-07 Info=           0 Equed=N FErr=  1.19D-14 BErr=  7.12D-17
 DidBck=F Rises=F RFO-DIIS coefs:    1.67332   -0.62340   -0.02857   -0.02135
 Iteration  1 RMS(Cart)=  0.00122243 RMS(Int)=  0.00000035
 Iteration  2 RMS(Cart)=  0.00000054 RMS(Int)=  0.00000003
 ITry= 1 IFail=0 DXMaxC= 3.82D-03 DCOld= 1.00D+10 DXMaxT= 5.05D-01 DXLimC= 3.00D+00 Rises=F
 Variable       Old X    -DE/DX   Delta X   Delta X   Delta X     New X
                                 (Linear)    (Quad)   (Total)
    R1        2.73552  -0.00007  -0.00005  -0.00019  -0.00024   2.73528
    R2        2.74326   0.00002   0.00045  -0.00038   0.00007   2.74334
    R3        2.34617   0.00006  -0.00029   0.00034   0.00005   2.34622
    R4        2.59257   0.00005   0.00026  -0.00006   0.00019   2.59277
    R5        2.04979  -0.00000   0.00007  -0.00005   0.00001   2.04981
    R6        2.67173  -0.00008  -0.00006  -0.00015  -0.00021   2.67151
    R7        2.04955   0.00003   0.00005   0.00004   0.00009   2.04964
    R8        2.59031  -0.00000   0.00002   0.00004   0.00006   2.59037
    R9        3.32187   0.00002   0.00009  -0.00004   0.00004   3.32191
   R10        2.66866   0.00003   0.00016  -0.00011   0.00006   2.66872
   R11        2.04641  -0.00002   0.00012  -0.00014  -0.00002   2.04639
   R12        2.76168  -0.00003  -0.00058   0.00039  -0.00019   2.76149
   R13        2.66422  -0.00004   0.00010  -0.00018  -0.00008   2.66413
   R14        2.66985  -0.00003  -0.00004  -0.00007  -0.00011   2.66974
   R15        2.61761  -0.00002  -0.00004   0.00001  -0.00003   2.61758
   R16        2.04132   0.00002   0.00005   0.00001   0.00006   2.04139
   R17        2.62835   0.00006   0.00004   0.00010   0.00014   2.62849
   R18        3.30158   0.00004   0.00047  -0.00029   0.00018   3.30177
   R19        2.61294  -0.00000   0.00013  -0.00008   0.00005   2.61299
   R20        2.04262  -0.00001   0.00011  -0.00011   0.00000   2.04263
   R21        2.62809   0.00003  -0.00011   0.00012   0.00000   2.62809
   R22        2.04719  -0.00001   0.00005  -0.00005   0.00000   2.04719
   R23        3.29520  -0.00006  -0.00037   0.00009  -0.00028   3.29492
    A1        1.95061   0.00001  -0.00030   0.00026  -0.00004   1.95056
    A2        2.16104   0.00002   0.00028  -0.00015   0.00014   2.16117
    A3        2.17154  -0.00003   0.00002  -0.00012  -0.00010   2.17145
    A4        2.15792  -0.00000   0.00001  -0.00001  -0.00001   2.15791
    A5        2.02153   0.00002  -0.00013   0.00020   0.00007   2.02160
    A6        2.10374  -0.00002   0.00013  -0.00019  -0.00006   2.10368
    A7        2.14137  -0.00000   0.00027  -0.00022   0.00005   2.14142
    A8        2.04731   0.00001  -0.00026   0.00016  -0.00011   2.04720
    A9        2.09451  -0.00000  -0.00001   0.00006   0.00005   2.09456
   A10        2.16811  -0.00000   0.00029  -0.00020   0.00009   2.16821
   A11        2.04172   0.00001  -0.00032   0.00031  -0.00002   2.04171
   A12        2.07335  -0.00001   0.00004  -0.00011  -0.00007   2.07327
   A13        2.13094  -0.00003  -0.00008  -0.00004  -0.00013   2.13081
   A14        2.04164  -0.00001   0.00024  -0.00033  -0.00009   2.04155
   A15        2.11061   0.00004  -0.00016   0.00038   0.00022   2.11082
   A16        2.01743   0.00002  -0.00018   0.00021   0.00003   2.01746
   A17        2.14095  -0.00014   0.00049  -0.00080  -0.00031   2.14064
   A18        2.12481   0.00011  -0.00031   0.00059   0.00027   2.12508
   A19        2.12827  -0.00014   0.00040  -0.00071  -0.00031   2.12797
   A20        2.13921   0.00010  -0.00030   0.00052   0.00022   2.13943
   A21        2.01570   0.00004  -0.00010   0.00018   0.00008   2.01578
   A22        2.13152  -0.00001  -0.00022   0.00011  -0.00011   2.13141
   A23        2.10704  -0.00000   0.00026  -0.00013   0.00013   2.10717
   A24        2.04462   0.00001  -0.00005   0.00003  -0.00002   2.04460
   A25        2.11329   0.00001   0.00040  -0.00025   0.00014   2.11343
   A26        2.06656  -0.00002  -0.00014   0.00007  -0.00007   2.06649
   A27        2.10334   0.00001  -0.00026   0.00018  -0.00007   2.10327
   A28        2.13435  -0.00001   0.00019  -0.00019   0.00001   2.13436
   A29        2.09634   0.00003  -0.00005   0.00022   0.00017   2.09650
   A30        2.05250  -0.00002  -0.00014  -0.00003  -0.00017   2.05233
   A31        2.11125   0.00001  -0.00002   0.00005   0.00003   2.11128
   A32        2.09876  -0.00001  -0.00002  -0.00002  -0.00003   2.09873
   A33        2.07317   0.00000   0.00004  -0.00004   0.00000   2.07318
   A34        2.06027  -0.00003  -0.00025   0.00010  -0.00015   2.06011
   A35        2.13301   0.00002   0.00022  -0.00011   0.00011   2.13312
   A36        2.08991   0.00001   0.00003   0.00001   0.00004   2.08995
    D1        0.00001   0.00000  -0.00002   0.00004   0.00002   0.00003
    D2       -3.14158   0.00000  -0.00001   0.00005   0.00004  -3.14154
    D3       -3.14157  -0.00000   0.00001  -0.00001  -0.00000  -3.14157
    D4        0.00003   0.00000   0.00001   0.00000   0.00001   0.00005
    D5        0.00000   0.00000   0.00002  -0.00001   0.00001   0.00001
    D6       -3.14157   0.00000   0.00003   0.00001   0.00005  -3.14152
    D7        3.14158   0.00000  -0.00000   0.00003   0.00003  -3.14158
    D8        0.00001   0.00000   0.00001   0.00006   0.00007   0.00007
    D9       -0.00001  -0.00000   0.00001  -0.00004  -0.00003  -0.00004
   D10       -3.14156   0.00000   0.00002   0.00004   0.00006  -3.14150
   D11        3.14157  -0.00000   0.00000  -0.00005  -0.00005   3.14153
   D12        0.00003   0.00000   0.00002   0.00003   0.00005   0.00007
   D13        0.00000   0.00000   0.00000   0.00001   0.00002   0.00002
   D14       -3.14159   0.00000   0.00000   0.00001   0.00001  -3.14158
   D15        3.14155  -0.00000  -0.00001  -0.00007  -0.00008   3.14146
   D16       -0.00005  -0.00000  -0.00001  -0.00007  -0.00008  -0.00013
   D17       -0.00001  -0.00000  -0.00002  -0.00001  -0.00002  -0.00004
   D18       -3.14156   0.00000   0.00001   0.00006   0.00007  -3.14149
   D19        3.14156  -0.00000  -0.00003  -0.00004  -0.00006   3.14150
   D20        0.00001   0.00000   0.00000   0.00003   0.00004   0.00005
   D21        0.00001   0.00000   0.00000   0.00001   0.00001   0.00002
   D22       -3.14158   0.00000  -0.00000   0.00001   0.00001  -3.14157
   D23        3.14156  -0.00000  -0.00003  -0.00006  -0.00009   3.14147
   D24       -0.00004  -0.00000  -0.00003  -0.00006  -0.00009  -0.00013
   D25       -0.00077  -0.00000  -0.00036  -0.00127  -0.00164  -0.00240
   D26        3.14082  -0.00000  -0.00038  -0.00125  -0.00162   3.13919
   D27        3.14083  -0.00000  -0.00036  -0.00128  -0.00164   3.13919
   D28       -0.00078  -0.00000  -0.00037  -0.00125  -0.00163  -0.00240
   D29        3.14159   0.00000  -0.00000   0.00001   0.00001   3.14159
   D30       -0.00004  -0.00000  -0.00002  -0.00005  -0.00007  -0.00011
   D31        0.00000  -0.00000   0.00001  -0.00001  -0.00001  -0.00000
   D32        3.14156  -0.00000  -0.00001  -0.00008  -0.00008   3.14147
   D33       -3.14159  -0.00000   0.00000  -0.00002  -0.00001   3.14158
   D34       -0.00003  -0.00000  -0.00002  -0.00008  -0.00009  -0.00013
   D35       -0.00000  -0.00000  -0.00001   0.00001  -0.00000  -0.00001
   D36        3.14155  -0.00000  -0.00003  -0.00005  -0.00008   3.14147
   D37        0.00000   0.00000  -0.00000   0.00001   0.00001   0.00001
   D38        3.14157  -0.00000  -0.00001  -0.00002  -0.00003   3.14154
   D39       -3.14155   0.00000   0.00001   0.00007   0.00008  -3.14147
   D40        0.00002   0.00000   0.00000   0.00004   0.00004   0.00006
   D41       -0.00000  -0.00000  -0.00001  -0.00000  -0.00001  -0.00001
   D42       -3.14159  -0.00000  -0.00000   0.00000  -0.00000   3.14159
   D43       -3.14157   0.00000   0.00000   0.00003   0.00004  -3.14154
   D44        0.00002   0.00000   0.00000   0.00004   0.00004   0.00006
   D45        0.00000   0.00000   0.00000   0.00000   0.00001   0.00001
   D46        3.14158  -0.00000  -0.00000  -0.00002  -0.00002   3.14156
   D47       -3.14155   0.00000   0.00002   0.00006   0.00008  -3.14147
   D48        0.00003   0.00000   0.00002   0.00004   0.00005   0.00008
   D49        0.00000  -0.00000   0.00000  -0.00000  -0.00000  -0.00000
   D50        3.14159  -0.00000   0.00000  -0.00001  -0.00000   3.14159
   D51       -3.14158   0.00000   0.00001   0.00002   0.00003  -3.14155
   D52        0.00001   0.00000   0.00001   0.00001   0.00002   0.00003
         Item               Value     Threshold  Converged?
 Maximum Force            0.000137     0.000450     YES
 RMS     Force            0.000031     0.000300     YES
 Maximum Displacement     0.003820     0.001800     NO 
 RMS     Displacement     0.001222     0.001200     NO 
 Predicted change in Energy=-1.683617D-07
 Lowest energy point so far.  Saving SCF results.
 GradGradGradGradGradGradGradGradGradGradGradGradGradGradGradGradGradGrad

 Leave Link  103 at Mon Apr  4 21:27:12 2022, MaxMem=  1879048192 cpu:               0.2 elap:               0.0
 (Enter /gpfs/software/gaussian16/sse4/tar/g16/l202.exe)
                          Input orientation:                          
 ---------------------------------------------------------------------
 Center     Atomic      Atomic             Coordinates (Angstroms)
 Number     Number       Type             X           Y           Z
 ---------------------------------------------------------------------
      1          6           0       -8.012501   -1.615316    6.776645
      2          6           0       -7.143579   -2.648115    7.299524
      3          6           0       -5.897835   -2.921360    6.793625
      4          6           0       -7.403731   -0.913745    5.661000
      5          6           0       -6.158141   -1.193219    5.161605
      6          6           0       -5.343623   -2.211474    5.703915
      7          1           0       -5.333567   -3.718824    7.264856
      8          1           0       -5.818933   -0.595300    4.324876
      9         17           0       -8.344010    0.373106    4.919364
     10          8           0       -9.140244   -1.365105    7.231701
     11          1           0       -7.534677   -3.215333    8.137323
     12          6           0       -4.016689   -2.503335    5.165857
     13          6           0       -3.199528   -3.517075    5.706330
     14          6           0       -1.941191   -3.797172    5.199559
     15          6           0       -3.465407   -1.794854    4.074965
     16          6           0       -2.209018   -2.076083    3.570639
     17          6           0       -1.424554   -3.082311    4.124030
     18         17           0        0.155175   -3.410026    3.462830
     19         17           0       -1.010883   -5.074947    5.944270
     20          1           0       -1.818528   -1.511660    2.732459
     21          1           0       -4.028173   -1.001675    3.603230
     22          1           0       -3.537602   -4.111436    6.542627
 ---------------------------------------------------------------------
                    Distance matrix (angstroms):
                    1          2          3          4          5
     1  C    0.000000
     2  C    1.447446   0.000000
     3  C    2.485529   1.372033   0.000000
     4  C    1.451712   2.400099   2.753376   0.000000
     5  C    2.495030   2.767401   2.391175   1.370764   0.000000
     6  C    2.937527   2.444681   1.413703   2.435156   1.412227
     7  H    3.440898   2.103274   1.084622   3.837498   3.388549
     8  H    3.444321   3.849320   3.392860   2.097193   1.082906
     9  Cl   2.741025   4.029140   4.511112   1.757878   2.700014
    10  O    1.241566   2.374318   3.623128   2.384598   3.634251
    11  H    2.154022   1.084713   2.138036   3.383286   3.852103
    12  C    4.398833   3.788263   2.522516   3.774124   2.510426
    13  C    5.284598   4.341532   2.969503   4.945170   3.801372
    14  C    6.641423   5.726694   4.354666   6.194062   4.956276
    15  C    5.292199   4.965358   3.817962   4.336156   2.965395
    16  C    6.646142   6.211417   4.970865   5.718888   4.348126
    17  C    7.251861   6.555878   5.211802   6.543356   5.201161
    18  Cl   8.995181   8.280853   6.926176   8.258354   6.903479
    19  Cl   7.853951   6.733215   5.407554   7.633108   6.494201
    20  H    7.398074   7.106742   5.926303   6.334694   4.983412
    21  H    5.130496   5.106770   4.166466   3.954306   2.646126
    22  H    5.129337   3.964501   2.655180   5.094060   4.158177
                    6          7          8          9         10
     6  C    0.000000
     7  H    2.169963   0.000000
     8  H    2.177082   4.316881   0.000000
     9  Cl   4.037065   5.595354   2.768978   0.000000
    10  O    4.179091   4.475699   4.480328   3.000378   0.000000
    11  H    3.424898   2.420658   4.933873   4.887451   2.611770
    12  C    1.461316   2.759960   2.756071   5.201959   5.640399
    13  C    2.510328   2.650251   4.160105   6.497578   6.499988
    14  C    3.787526   3.972380   5.104305   7.646294   7.865806
    15  C    2.520862   4.167384   2.653388   5.404981   6.507952
    16  C    3.794067   5.109662   3.974051   6.742085   7.870881
    17  C    4.314336   5.054732   5.053328   7.775045   8.493426
    18  Cl   6.057703   6.684089   6.660013   9.416460  10.236743
    19  Cl   5.199027   4.718963   6.768088   9.192740   9.028118
    20  H    4.663216   6.145705   4.402130   7.135601   8.594893
    21  H    2.758061   4.742832   1.973001   4.716850   6.279423
    22  H    2.752273   1.975158   4.741952   6.771090   6.277480
                   11         12         13         14         15
    11  H    0.000000
    12  C    4.659699   0.000000
    13  C    4.979387   1.409799   0.000000
    14  C    6.344767   2.445984   1.385164   0.000000
    15  C    5.922792   1.412764   2.387067   2.756306   0.000000
    16  C    7.107400   2.448456   2.760207   2.384797   1.382733
    17  C    7.311485   2.853030   2.417276   1.390936   2.413511
    18  Cl   9.001256   4.596394   4.037175   2.749702   4.011497
    19  Cl   7.129343   4.031623   2.696988   1.747220   4.503111
    20  H    8.049187   3.425895   3.843534   3.365292   2.143533
    21  H    6.144416   2.167237   3.381852   3.836478   1.080912
    22  H    4.395755   2.170486   1.080256   2.109768   3.385428
                   16         17         18         19         20
    16  C    0.000000
    17  C    1.390726   0.000000
    18  Cl   2.716695   1.743596   0.000000
    19  Cl   4.007847   2.730384   3.207678   0.000000
    20  H    1.083329   2.135094   2.834208   4.864672   0.000000
    21  H    2.112993   3.373293   4.829106   5.583552   2.429168
    22  H    3.839337   3.372489   4.859396   2.769602   4.922543
                   21         22
    21  H    0.000000
    22  H    4.307125   0.000000
 Stoichiometry    C12H6Cl3O(1-)
 Framework group  C1[X(C12H6Cl3O)]
 Deg. of freedom    60
 Full point group                 C1      NOp   1
 RotChk:  IX=0 Diff= 5.08D-05
 Largest Abelian subgroup         C1      NOp   1
 Largest concise Abelian subgroup C1      NOp   1
                         Standard orientation:                         
 ---------------------------------------------------------------------
 Center     Atomic      Atomic             Coordinates (Angstroms)
 Number     Number       Type             X           Y           Z
 ---------------------------------------------------------------------
      1          6           0        3.916679    0.992849   -0.000933
      2          6           0        2.840546    1.960857   -0.002402
      3          6           0        1.511550    1.619912   -0.002336
      4          6           0        3.415094   -0.369457    0.000562
      5          6           0        2.085140   -0.701447    0.000573
      6          6           0        1.067520    0.277752   -0.000862
      7          1           0        0.790245    2.429926   -0.003611
      8          1           0        1.842343   -1.756782    0.001878
      9         17           0        4.609599   -1.659143    0.002558
     10          8           0        5.120300    1.297449   -0.000962
     11          1           0        3.142139    3.002798   -0.003620
     12          6           0       -0.348240   -0.084278   -0.000810
     13          6           0       -1.366924    0.890306    0.000637
     14          6           0       -2.710081    0.551761    0.000690
     15          6           0       -0.790353   -1.426081   -0.002193
     16          6           0       -2.131703   -1.761835   -0.002123
     17          6           0       -3.115445   -0.778795   -0.000681
     18         17           0       -4.797445   -1.238147   -0.000648
     19         17           0       -3.891563    1.838957    0.002628
     20          1           0       -2.433856   -2.802173   -0.003237
     21          1           0       -0.072105   -2.233850   -0.003465
     22          1           0       -1.123912    1.942872    0.001865
 ---------------------------------------------------------------------
 Rotational constants (GHZ):           0.9911711           0.1520991           0.1318641
 Leave Link  202 at Mon Apr  4 21:27:12 2022, MaxMem=  1879048192 cpu:               0.1 elap:               0.0
 (Enter /gpfs/software/gaussian16/sse4/tar/g16/l301.exe)
 Standard basis: 6-311+G(d,p) (5D, 7F)
 Ernie: Thresh=  0.10000D-02 Tol=  0.10000D-05 Strict=F.
 There are   428 symmetry adapted cartesian basis functions of A   symmetry.
 There are   412 symmetry adapted basis functions of A   symmetry.
   412 basis functions,   675 primitive gaussians,   428 cartesian basis functions
    69 alpha electrons       69 beta electrons
       nuclear repulsion energy      1262.1869475394 Hartrees.
 IExCor= 4336 DFT=T Ex+Corr=M062X ExCW=0 ScaHFX=  0.540000
 ScaDFX=  1.000000  1.000000  1.000000  1.000000 ScalE2=  1.000000  1.000000
 IRadAn=      5 IRanWt=     -1 IRanGd=            0 ICorTp=0 IEmpDi=  4
 NAtoms=   22 NActive=   22 NUniq=   22 SFac= 1.00D+00 NAtFMM=   60 NAOKFM=F Big=F
 Integral buffers will be    131072 words long.
 Raffenetti 2 integral format.
 Two-electron integral symmetry is turned on.
 Leave Link  301 at Mon Apr  4 21:27:12 2022, MaxMem=  1879048192 cpu:               0.4 elap:               0.1
 (Enter /gpfs/software/gaussian16/sse4/tar/g16/l302.exe)
 NPDir=0 NMtPBC=     1 NCelOv=     1 NCel=       1 NClECP=     1 NCelD=      1
         NCelK=      1 NCelE2=     1 NClLst=     1 CellRange=     0.0.
 One-electron integrals computed using PRISM.
 One-electron integral symmetry used in STVInt
 NBasis=   412 RedAO= T EigKep=  1.02D-06  NBF=   412
 NBsUse=   408 1.00D-06 EigRej=  3.89D-07 NBFU=   408
 Precomputing XC quadrature grid using
 IXCGrd= 4 IRadAn=           5 IRanWt=          -1 IRanGd=           0 AccXCQ= 0.00D+00.
 Generated NRdTot=       0 NPtTot=           0 NUsed=           0 NTot=          32
 NSgBfM=   420   420   420   420   420 MxSgAt=    22 MxSgA2=    22.
 Leave Link  302 at Mon Apr  4 21:27:13 2022, MaxMem=  1879048192 cpu:               2.8 elap:               0.4
 (Enter /gpfs/software/gaussian16/sse4/tar/g16/l303.exe)
 DipDrv:  MaxL=1.
 Leave Link  303 at Mon Apr  4 21:27:13 2022, MaxMem=  1879048192 cpu:               0.3 elap:               0.1
 (Enter /gpfs/software/gaussian16/sse4/tar/g16/l401.exe)
 Initial guess from the checkpoint file:  "checkpoint.chk"
 B after Tr=     0.000000    0.000000    0.000000
         Rot=    1.000000    0.000000   -0.000000   -0.000002 Ang=   0.00 deg.
 Guess basis will be translated and rotated to current coordinates.
 JPrj=2 DoOrth=T DoCkMO=T.
 Leave Link  401 at Mon Apr  4 21:27:13 2022, MaxMem=  1879048192 cpu:               2.2 elap:               0.3
 (Enter /gpfs/software/gaussian16/sse4/tar/g16/l502.exe)
 Integral symmetry usage will be decided dynamically.
 Closed shell SCF:
 Using DIIS extrapolation, IDIIS=  1040.
 NGot=  1879048192 LenX=  1878674897 LenY=  1878491272
 Requested convergence on RMS density matrix=1.00D-08 within 128 cycles.
 Requested convergence on MAX density matrix=1.00D-06.
 Requested convergence on             energy=1.00D-06.
 No special actions if energy rises.
 Fock matrices will be formed incrementally for  20 cycles.

 Cycle   1  Pass 1  IDiag  1:
 FoFJK:  IHMeth= 1 ICntrl=       0 DoSepK=F KAlg= 0 I1Cent=           0 FoldK=F
 IRaf= 810000000 NMat=       1 IRICut=       1 DoRegI=T DoRafI=F ISym2E= 0 IDoP0=0 IntGTp=1.
 FoFCou: FMM=F IPFlag=           0 FMFlag=      100000 FMFlg1=           0
         NFxFlg=           0 DoJE=F BraDBF=F KetDBF=F FulRan=T
         wScrn=  0.000000 ICntrl=         0 IOpCl=  0 I1Cent=           0 NGrid=           0
         NMat0=    1 NMatS0=      1 NMatT0=    0 NMatD0=    1 NMtDS0=    0 NMtDT0=    0
 Symmetry not used in FoFCou.
 E= -1916.70111695072    
 DIIS: error= 1.47D-04 at cycle   1 NSaved=   1.
 NSaved= 1 IEnMin= 1 EnMin= -1916.70111695072     IErMin= 1 ErrMin= 1.47D-04
 ErrMax= 1.47D-04  0.00D+00 EMaxC= 1.00D-01 BMatC= 6.05D-06 BMatP= 6.05D-06
 IDIUse=3 WtCom= 9.99D-01 WtEn= 1.47D-03
 Coeff-Com:  0.100D+01
 Coeff-En:   0.100D+01
 Coeff:      0.100D+01
 Gap=     0.381 Goal=   None    Shift=    0.000
 RMSDP=1.50D-04 MaxDP=5.35D-03              OVMax= 1.36D-03

 Cycle   2  Pass 1  IDiag  1:
 RMSU=  1.49D-04    CP:  1.00D+00
 E= -1916.70112925066     Delta-E=       -0.000012299937 Rises=F Damp=F
 DIIS: error= 2.16D-05 at cycle   2 NSaved=   2.
 NSaved= 2 IEnMin= 2 EnMin= -1916.70112925066     IErMin= 2 ErrMin= 2.16D-05
 ErrMax= 2.16D-05  0.00D+00 EMaxC= 1.00D-01 BMatC= 1.21D-07 BMatP= 6.05D-06
 IDIUse=1 WtCom= 1.00D+00 WtEn= 0.00D+00
 Coeff-Com: -0.909D-01 0.109D+01
 Coeff:     -0.909D-01 0.109D+01
 Gap=     0.183 Goal=   None    Shift=    0.000
 RMSDP=3.60D-05 MaxDP=2.09D-03 DE=-1.23D-05 OVMax= 2.74D-04

 Cycle   3  Pass 1  IDiag  1:
 RMSU=  3.45D-05    CP:  1.00D+00  1.07D+00
 E= -1916.70112964818     Delta-E=       -0.000000397522 Rises=F Damp=F
 DIIS: error= 7.19D-06 at cycle   3 NSaved=   3.
 NSaved= 3 IEnMin= 3 EnMin= -1916.70112964818     IErMin= 3 ErrMin= 7.19D-06
 ErrMax= 7.19D-06  0.00D+00 EMaxC= 1.00D-01 BMatC= 2.80D-08 BMatP= 1.21D-07
 IDIUse=1 WtCom= 1.00D+00 WtEn= 0.00D+00
 Coeff-Com: -0.367D-01 0.322D+00 0.715D+00
 Coeff:     -0.367D-01 0.322D+00 0.715D+00
 Gap=     0.183 Goal=   None    Shift=    0.000
 RMSDP=1.37D-05 MaxDP=8.46D-04 DE=-3.98D-07 OVMax= 8.68D-05

 Cycle   4  Pass 1  IDiag  1:
 RMSU=  1.24D-05    CP:  1.00D+00  1.05D+00  8.72D-01
 E= -1916.70112967043     Delta-E=       -0.000000022252 Rises=F Damp=F
 DIIS: error= 6.24D-06 at cycle   4 NSaved=   4.
 NSaved= 4 IEnMin= 4 EnMin= -1916.70112967043     IErMin= 4 ErrMin= 6.24D-06
 ErrMax= 6.24D-06  0.00D+00 EMaxC= 1.00D-01 BMatC= 1.36D-08 BMatP= 2.80D-08
 IDIUse=1 WtCom= 1.00D+00 WtEn= 0.00D+00
 Coeff-Com:  0.269D-03-0.746D-01 0.413D+00 0.661D+00
 Coeff:      0.269D-03-0.746D-01 0.413D+00 0.661D+00
 Gap=     0.183 Goal=   None    Shift=    0.000
 RMSDP=4.99D-06 MaxDP=4.04D-04 DE=-2.23D-08 OVMax= 3.42D-05

 Cycle   5  Pass 1  IDiag  1:
 RMSU=  2.52D-06    CP:  1.00D+00  1.04D+00  9.82D-01  9.70D-01
 E= -1916.70112968301     Delta-E=       -0.000000012580 Rises=F Damp=F
 DIIS: error= 1.60D-06 at cycle   5 NSaved=   5.
 NSaved= 5 IEnMin= 5 EnMin= -1916.70112968301     IErMin= 5 ErrMin= 1.60D-06
 ErrMax= 1.60D-06  0.00D+00 EMaxC= 1.00D-01 BMatC= 9.56D-10 BMatP= 1.36D-08
 IDIUse=1 WtCom= 1.00D+00 WtEn= 0.00D+00
 Coeff-Com:  0.290D-02-0.610D-01 0.147D+00 0.316D+00 0.595D+00
 Coeff:      0.290D-02-0.610D-01 0.147D+00 0.316D+00 0.595D+00
 Gap=     0.183 Goal=   None    Shift=    0.000
 RMSDP=1.54D-06 MaxDP=1.43D-04 DE=-1.26D-08 OVMax= 8.17D-06

 Cycle   6  Pass 1  IDiag  1:
 RMSU=  7.64D-07    CP:  1.00D+00  1.04D+00  1.01D+00  9.87D-01  8.15D-01
 E= -1916.70112968397     Delta-E=       -0.000000000958 Rises=F Damp=F
 DIIS: error= 4.43D-07 at cycle   6 NSaved=   6.
 NSaved= 6 IEnMin= 6 EnMin= -1916.70112968397     IErMin= 6 ErrMin= 4.43D-07
 ErrMax= 4.43D-07  0.00D+00 EMaxC= 1.00D-01 BMatC= 6.65D-11 BMatP= 9.56D-10
 IDIUse=1 WtCom= 1.00D+00 WtEn= 0.00D+00
 Coeff-Com:  0.982D-03-0.134D-01 0.778D-02 0.338D-01 0.205D+00 0.766D+00
 Coeff:      0.982D-03-0.134D-01 0.778D-02 0.338D-01 0.205D+00 0.766D+00
 Gap=     0.183 Goal=   None    Shift=    0.000
 RMSDP=5.42D-07 MaxDP=5.23D-05 DE=-9.58D-10 OVMax= 4.76D-06

 Cycle   7  Pass 1  IDiag  1:
 RMSU=  3.17D-07    CP:  1.00D+00  1.04D+00  1.01D+00  9.97D-01  7.82D-01
                    CP:  1.21D+00
 E= -1916.70112968403     Delta-E=       -0.000000000060 Rises=F Damp=F
 DIIS: error= 2.60D-07 at cycle   7 NSaved=   7.
 NSaved= 7 IEnMin= 7 EnMin= -1916.70112968403     IErMin= 7 ErrMin= 2.60D-07
 ErrMax= 2.60D-07  0.00D+00 EMaxC= 1.00D-01 BMatC= 1.65D-11 BMatP= 6.65D-11
 IDIUse=1 WtCom= 1.00D+00 WtEn= 0.00D+00
 Coeff-Com: -0.251D-04 0.433D-02-0.222D-01-0.412D-01-0.980D-02 0.364D+00
 Coeff-Com:  0.705D+00
 Coeff:     -0.251D-04 0.433D-02-0.222D-01-0.412D-01-0.980D-02 0.364D+00
 Coeff:      0.705D+00
 Gap=     0.183 Goal=   None    Shift=    0.000
 RMSDP=2.01D-07 MaxDP=1.65D-05 DE=-6.05D-11 OVMax= 2.73D-06

 Cycle   8  Pass 1  IDiag  1:
 RMSU=  8.80D-08    CP:  1.00D+00  1.04D+00  1.01D+00  1.00D+00  8.23D-01
                    CP:  1.21D+00  8.77D-01
 E= -1916.70112968397     Delta-E=        0.000000000061 Rises=F Damp=F
 DIIS: error= 6.69D-08 at cycle   8 NSaved=   8.
 NSaved= 8 IEnMin= 7 EnMin= -1916.70112968403     IErMin= 8 ErrMin= 6.69D-08
 ErrMax= 6.69D-08  0.00D+00 EMaxC= 1.00D-01 BMatC= 1.39D-12 BMatP= 1.65D-11
 IDIUse=1 WtCom= 1.00D+00 WtEn= 0.00D+00
 Coeff-Com: -0.111D-03 0.302D-02-0.924D-02-0.188D-01-0.229D-01 0.646D-01
 Coeff-Com:  0.251D+00 0.732D+00
 Coeff:     -0.111D-03 0.302D-02-0.924D-02-0.188D-01-0.229D-01 0.646D-01
 Coeff:      0.251D+00 0.732D+00
 Gap=     0.183 Goal=   None    Shift=    0.000
 RMSDP=5.72D-08 MaxDP=3.36D-06 DE= 6.14D-11 OVMax= 1.15D-06

 Cycle   9  Pass 1  IDiag  1:
 RMSU=  4.16D-08    CP:  1.00D+00  1.04D+00  1.01D+00  9.99D-01  8.15D-01
                    CP:  1.24D+00  9.02D-01  1.01D+00
 E= -1916.70112968399     Delta-E=       -0.000000000015 Rises=F Damp=F
 DIIS: error= 4.83D-08 at cycle   9 NSaved=   9.
 NSaved= 9 IEnMin= 7 EnMin= -1916.70112968403     IErMin= 9 ErrMin= 4.83D-08
 ErrMax= 4.83D-08  0.00D+00 EMaxC= 1.00D-01 BMatC= 5.69D-13 BMatP= 1.39D-12
 IDIUse=1 WtCom= 1.00D+00 WtEn= 0.00D+00
 Coeff-Com: -0.504D-04 0.581D-03 0.241D-03-0.494D-03-0.969D-02-0.474D-01
 Coeff-Com: -0.319D-01 0.407D+00 0.682D+00
 Coeff:     -0.504D-04 0.581D-03 0.241D-03-0.494D-03-0.969D-02-0.474D-01
 Coeff:     -0.319D-01 0.407D+00 0.682D+00
 Gap=     0.183 Goal=   None    Shift=    0.000
 RMSDP=4.11D-08 MaxDP=3.37D-06 DE=-1.46D-11 OVMax= 6.83D-07

 Cycle  10  Pass 1  IDiag  1:
 RMSU=  2.89D-08    CP:  1.00D+00  1.04D+00  1.01D+00  9.99D-01  8.12D-01
                    CP:  1.24D+00  9.00D-01  1.12D+00  9.74D-01
 E= -1916.70112968401     Delta-E=       -0.000000000028 Rises=F Damp=F
 DIIS: error= 1.88D-08 at cycle  10 NSaved=  10.
 NSaved=10 IEnMin= 7 EnMin= -1916.70112968403     IErMin=10 ErrMin= 1.88D-08
 ErrMax= 1.88D-08  0.00D+00 EMaxC= 1.00D-01 BMatC= 7.38D-14 BMatP= 5.69D-13
 IDIUse=1 WtCom= 1.00D+00 WtEn= 0.00D+00
 Coeff-Com:  0.376D-05-0.444D-03 0.227D-02 0.394D-02 0.946D-03-0.345D-01
 Coeff-Com: -0.715D-01 0.495D-02 0.289D+00 0.805D+00
 Coeff:      0.376D-05-0.444D-03 0.227D-02 0.394D-02 0.946D-03-0.345D-01
 Coeff:     -0.715D-01 0.495D-02 0.289D+00 0.805D+00
 Gap=     0.183 Goal=   None    Shift=    0.000
 RMSDP=1.85D-08 MaxDP=1.23D-06 DE=-2.82D-11 OVMax= 3.69D-07

 Cycle  11  Pass 1  IDiag  1:
 RMSU=  7.64D-09    CP:  1.00D+00  1.04D+00  1.01D+00  9.98D-01  8.12D-01
                    CP:  1.23D+00  9.08D-01  1.13D+00  9.85D-01  7.67D-01
 E= -1916.70112968406     Delta-E=       -0.000000000042 Rises=F Damp=F
 DIIS: error= 7.11D-09 at cycle  11 NSaved=  11.
 NSaved=11 IEnMin=11 EnMin= -1916.70112968406     IErMin=11 ErrMin= 7.11D-09
 ErrMax= 7.11D-09  0.00D+00 EMaxC= 1.00D-01 BMatC= 1.57D-14 BMatP= 7.38D-14
 IDIUse=1 WtCom= 1.00D+00 WtEn= 0.00D+00
 Coeff-Com:  0.100D-04-0.330D-03 0.120D-02 0.214D-02 0.192D-02-0.109D-01
 Coeff-Com: -0.324D-01-0.573D-01 0.506D-01 0.415D+00 0.630D+00
 Coeff:      0.100D-04-0.330D-03 0.120D-02 0.214D-02 0.192D-02-0.109D-01
 Coeff:     -0.324D-01-0.573D-01 0.506D-01 0.415D+00 0.630D+00
 Gap=     0.183 Goal=   None    Shift=    0.000
 RMSDP=3.52D-09 MaxDP=2.05D-07 DE=-4.18D-11 OVMax= 9.69D-08

 SCF Done:  E(RM062X) =  -1916.70112968     A.U. after   11 cycles
            NFock= 11  Conv=0.35D-08     -V/T= 2.0026
 KE= 1.911757597528D+03 PE=-7.071158789274D+03 EE= 1.980513114522D+03
 Leave Link  502 at Mon Apr  4 21:29:35 2022, MaxMem=  1879048192 cpu:             988.8 elap:             141.6
 (Enter /gpfs/software/gaussian16/sse4/tar/g16/l701.exe)
 ... and contract with generalized density number  0.
 Compute integral first derivatives.
 Leave Link  701 at Mon Apr  4 21:29:35 2022, MaxMem=  1879048192 cpu:               1.1 elap:               0.2
 (Enter /gpfs/software/gaussian16/sse4/tar/g16/l702.exe)
 L702 exits ... SP integral derivatives will be done elsewhere.
 Leave Link  702 at Mon Apr  4 21:29:35 2022, MaxMem=  1879048192 cpu:               0.1 elap:               0.0
 (Enter /gpfs/software/gaussian16/sse4/tar/g16/l703.exe)
 Integral derivatives from FoFJK, PRISM(SPDF).
 Compute integral first derivatives, UseDBF=F ICtDFT=           0.
 Calling FoFJK, ICntrl=      2127 FMM=F ISym2X=0 I1Cent= 0 IOpClX= 0 NMat=1 NMatS=1 NMatT=0.
 FoFJK:  IHMeth= 1 ICntrl=    2127 DoSepK=F KAlg= 0 I1Cent=           0 FoldK=F
 IRaf=         0 NMat=       1 IRICut=       1 DoRegI=T DoRafI=F ISym2E= 0 IDoP0=0 IntGTp=1.
 FoFCou: FMM=F IPFlag=           0 FMFlag=      100000 FMFlg1=         800
         NFxFlg=           0 DoJE=F BraDBF=F KetDBF=F FulRan=T
         wScrn=  0.000000 ICntrl=      2127 IOpCl=  0 I1Cent=           0 NGrid=           0
         NMat0=    1 NMatS0=      1 NMatT0=    0 NMatD0=    1 NMtDS0=    0 NMtDT0=    0
 Symmetry not used in FoFCou.
 Leave Link  703 at Mon Apr  4 21:30:04 2022, MaxMem=  1879048192 cpu:             200.7 elap:              28.8
 (Enter /gpfs/software/gaussian16/sse4/tar/g16/l716.exe)
 Dipole        =-4.28549531D+00-8.75652022D-01-2.84153842D-04
 ***** Axes restored to original set *****
 -------------------------------------------------------------------
 Center     Atomic                   Forces (Hartrees/Bohr)
 Number     Number              X              Y              Z
 -------------------------------------------------------------------
      1        6           0.000064520   -0.000033989   -0.000006031
      2        6          -0.000007679    0.000011611   -0.000003507
      3        6          -0.000003964   -0.000011203    0.000027489
      4        6           0.000017956   -0.000002242   -0.000014146
      5        6          -0.000031629    0.000010280   -0.000006330
      6        6          -0.000064210    0.000009449    0.000032547
      7        1          -0.000012417    0.000001249   -0.000008512
      8        1           0.000001761    0.000003706    0.000011643
      9       17          -0.000003409    0.000010045   -0.000003665
     10        8          -0.000028895    0.000010596    0.000007796
     11        1           0.000017470   -0.000009119   -0.000005652
     12        6           0.000049295    0.000002151   -0.000032610
     13        6           0.000030090   -0.000029756    0.000003950
     14        6          -0.000030877    0.000000927    0.000006557
     15        6           0.000001698    0.000014540   -0.000010485
     16        6          -0.000031489    0.000016385    0.000010712
     17        6           0.000032905   -0.000011279   -0.000006067
     18       17          -0.000001098   -0.000001039    0.000000837
     19       17           0.000005794   -0.000003414    0.000003032
     20        1          -0.000008990    0.000001928    0.000001893
     21        1          -0.000009017   -0.000009403    0.000000347
     22        1           0.000012185    0.000018575   -0.000009800
 -------------------------------------------------------------------
 Cartesian Forces:  Max     0.000064520 RMS     0.000019652
 Leave Link  716 at Mon Apr  4 21:30:04 2022, MaxMem=  1879048192 cpu:               0.2 elap:               0.0
 (Enter /gpfs/software/gaussian16/sse4/tar/g16/l103.exe)

 GradGradGradGradGradGradGradGradGradGradGradGradGradGradGradGradGradGrad
 Berny optimization.
 Using GEDIIS/GDIIS optimizer.
 FormGI is forming the generalized inverse of G from B-inverse, IUseBI=4.
 GSVD:  received Info=                   1 from GESDD.
 Internal  Forces:  Max     0.000057156 RMS     0.000012067
 Search for a local minimum.
 Step number   7 out of a maximum of  121
 All quantities printed in internal units (Hartrees-Bohrs-Radians)
 RMS Force = .12067D-04 SwitMx=.10000D-02 MixMth= 2
 Mixed Optimization -- En-DIIS/RFO-DIIS
 Swapping is turned off.
 Update second derivatives using D2CorX and points    1    2    3    4    5
                                                      6    7
 DE= -1.93D-07 DEPred=-1.68D-07 R= 1.14D+00
 Trust test= 1.14D+00 RLast= 3.42D-03 DXMaxT set to 5.05D-01
 ITU=  0  0  1  1  1  1  0
     Eigenvalues ---    0.00119   0.01273   0.01341   0.01619   0.01658
     Eigenvalues ---    0.01715   0.01735   0.01790   0.01869   0.01907
     Eigenvalues ---    0.01914   0.01994   0.02006   0.02015   0.02061
     Eigenvalues ---    0.02070   0.02159   0.02259   0.02387   0.14712
     Eigenvalues ---    0.15498   0.16001   0.16010   0.16247   0.16373
     Eigenvalues ---    0.18799   0.22459   0.22629   0.23043   0.23519
     Eigenvalues ---    0.24507   0.24838   0.24980   0.25021   0.25261
     Eigenvalues ---    0.25433   0.30043   0.31444   0.32178   0.33482
     Eigenvalues ---    0.34069   0.34170   0.34509   0.35240   0.35721
     Eigenvalues ---    0.36166   0.37738   0.38627   0.39421   0.40313
     Eigenvalues ---    0.41586   0.42725   0.43175   0.44889   0.45898
     Eigenvalues ---    0.47476   0.51336   0.52540   0.61434   0.72318
 En-DIIS/RFO-DIIS/Sim-DIIS IScMMF=       -3 using points:     7    6    5    4    3
 RFO step:  Lambda=-5.48665308D-07.
 NNeg= 0 NGDIIS= 5 SimSw=  2.50D-01 Rises=F DC= -1.93D-07 SmlDif=  1.00D-05
 NRisDI= 0 DoIntr=F SqrtH=F CThrHd= 10.0 CDAdj=  3.0
 RMS Error=  0.1935781167D-02 NUsed= 5 OKEnD=F EnDIS=F
 InvSVX:  RCond= 5.23D-08 Info=           0 Equed=N FErr=  2.95D-12 BErr=  4.12D-17
 DIIS inversion failure, remove point   5.
 InvSVX:  RCond= 7.09D-08 Info=           0 Equed=N FErr=  2.41D-12 BErr=  6.82D-17
 DIIS inversion failure, remove point   4.
 InvSVX:  RCond= 9.58D-08 Info=           0 Equed=N FErr=  1.93D-12 BErr=  3.92D-17
 DIIS inversion failure, remove point   3.
 InvSVX:  RCond= 2.93D-06 Info=           0 Equed=N FErr=  7.43D-14 BErr=  0.00D+00
 Old DIIS coefficients:      6.82868     -5.82868      0.00000      0.00000      0.00000
 RFO-DIIS uses    2 points instead of    5
 DidBck=F Rises=F RFO-DIIS coefs:    3.00000   -2.00000    0.00000    0.00000    0.00000
 Iteration  1 RMS(Cart)=  0.00686619 RMS(Int)=  0.00001105
 Iteration  2 RMS(Cart)=  0.00001791 RMS(Int)=  0.00000004
 Iteration  3 RMS(Cart)=  0.00000000 RMS(Int)=  0.00000004
 ITry= 1 IFail=0 DXMaxC= 1.78D-02 DCOld= 1.00D+10 DXMaxT= 5.05D-01 DXLimC= 3.00D+00 Rises=F
 Variable       Old X    -DE/DX   Delta X   Delta X   Delta X     New X
                                 (Linear)    (Quad)   (Total)
    R1        2.73528  -0.00001  -0.00048  -0.00009  -0.00057   2.73471
    R2        2.74334   0.00000   0.00015   0.00014   0.00029   2.74363
    R3        2.34622   0.00003   0.00011  -0.00004   0.00006   2.34628
    R4        2.59277  -0.00003   0.00039   0.00000   0.00039   2.59316
    R5        2.04981  -0.00001   0.00003   0.00001   0.00004   2.04985
    R6        2.67151   0.00000  -0.00043  -0.00001  -0.00044   2.67107
    R7        2.04964  -0.00001   0.00017  -0.00003   0.00014   2.04978
    R8        2.59037  -0.00004   0.00012  -0.00009   0.00003   2.59040
    R9        3.32191   0.00001   0.00008   0.00005   0.00013   3.32204
   R10        2.66872   0.00001   0.00012   0.00006   0.00017   2.66889
   R11        2.04639  -0.00001  -0.00004   0.00004   0.00001   2.04640
   R12        2.76149   0.00006  -0.00038   0.00009  -0.00029   2.76120
   R13        2.66413   0.00002  -0.00016   0.00010  -0.00007   2.66407
   R14        2.66974  -0.00001  -0.00022  -0.00007  -0.00029   2.66945
   R15        2.61758  -0.00002  -0.00005  -0.00005  -0.00011   2.61747
   R16        2.04139  -0.00002   0.00013  -0.00005   0.00008   2.04147
   R17        2.62849   0.00001   0.00027   0.00002   0.00029   2.62878
   R18        3.30177   0.00001   0.00037   0.00019   0.00056   3.30232
   R19        2.61299  -0.00002   0.00010   0.00003   0.00013   2.61312
   R20        2.04263  -0.00000   0.00001   0.00005   0.00006   2.04268
   R21        2.62809   0.00003   0.00001  -0.00000   0.00000   2.62810
   R22        2.04719  -0.00000   0.00000   0.00001   0.00001   2.04721
   R23        3.29492  -0.00000  -0.00057  -0.00018  -0.00075   3.29417
    A1        1.95056   0.00002  -0.00008  -0.00005  -0.00013   1.95044
    A2        2.16117   0.00000   0.00027   0.00011   0.00039   2.16156
    A3        2.17145  -0.00002  -0.00019  -0.00007  -0.00026   2.17119
    A4        2.15791  -0.00000  -0.00001  -0.00000  -0.00002   2.15789
    A5        2.02160   0.00002   0.00013   0.00007   0.00020   2.02180
    A6        2.10368  -0.00002  -0.00012  -0.00006  -0.00018   2.10349
    A7        2.14142  -0.00001   0.00011   0.00006   0.00017   2.14159
    A8        2.04720   0.00000  -0.00021  -0.00020  -0.00041   2.04679
    A9        2.09456   0.00001   0.00011   0.00013   0.00024   2.09480
   A10        2.16821  -0.00001   0.00018   0.00006   0.00024   2.16845
   A11        2.04171   0.00001  -0.00004  -0.00005  -0.00008   2.04163
   A12        2.07327   0.00000  -0.00015  -0.00001  -0.00016   2.07311
   A13        2.13081  -0.00000  -0.00026  -0.00004  -0.00030   2.13051
   A14        2.04155   0.00000  -0.00018   0.00008  -0.00010   2.04146
   A15        2.11082   0.00000   0.00044  -0.00004   0.00039   2.11122
   A16        2.01746   0.00001   0.00006  -0.00003   0.00003   2.01749
   A17        2.14064   0.00001  -0.00061   0.00037  -0.00025   2.14040
   A18        2.12508  -0.00003   0.00055  -0.00034   0.00021   2.12530
   A19        2.12797   0.00002  -0.00062   0.00037  -0.00025   2.12772
   A20        2.13943  -0.00002   0.00045  -0.00032   0.00012   2.13956
   A21        2.01578   0.00000   0.00017  -0.00005   0.00012   2.01591
   A22        2.13141   0.00000  -0.00022  -0.00007  -0.00028   2.13112
   A23        2.10717  -0.00000   0.00026   0.00016   0.00042   2.10759
   A24        2.04460  -0.00000  -0.00004  -0.00009  -0.00013   2.04447
   A25        2.11343  -0.00000   0.00029   0.00015   0.00044   2.11387
   A26        2.06649  -0.00000  -0.00014  -0.00003  -0.00017   2.06632
   A27        2.10327   0.00000  -0.00014  -0.00012  -0.00026   2.10300
   A28        2.13436  -0.00001   0.00001   0.00006   0.00007   2.13443
   A29        2.09650  -0.00000   0.00033  -0.00006   0.00028   2.09678
   A30        2.05233   0.00001  -0.00034  -0.00001  -0.00035   2.05198
   A31        2.11128   0.00001   0.00006   0.00003   0.00009   2.11137
   A32        2.09873  -0.00001  -0.00007  -0.00005  -0.00011   2.09861
   A33        2.07318   0.00000   0.00001   0.00002   0.00002   2.07320
   A34        2.06011  -0.00001  -0.00031  -0.00013  -0.00044   2.05967
   A35        2.13312  -0.00000   0.00023   0.00006   0.00028   2.13340
   A36        2.08995   0.00001   0.00008   0.00008   0.00016   2.09012
    D1        0.00003   0.00000   0.00004   0.00005   0.00009   0.00012
    D2       -3.14154   0.00000   0.00007   0.00012   0.00019  -3.14135
    D3       -3.14157   0.00000  -0.00000   0.00008   0.00008  -3.14149
    D4        0.00005   0.00000   0.00003   0.00016   0.00018   0.00023
    D5        0.00001   0.00000   0.00002   0.00007   0.00008   0.00009
    D6       -3.14152   0.00000   0.00009   0.00022   0.00031  -3.14121
    D7       -3.14158   0.00000   0.00006   0.00003   0.00009  -3.14149
    D8        0.00007   0.00000   0.00014   0.00018   0.00032   0.00039
    D9       -0.00004  -0.00000  -0.00007  -0.00011  -0.00017  -0.00022
   D10       -3.14150   0.00000   0.00012   0.00029   0.00042  -3.14108
   D11        3.14153  -0.00000  -0.00010  -0.00018  -0.00028   3.14125
   D12        0.00007   0.00000   0.00009   0.00022   0.00031   0.00038
   D13        0.00002   0.00000   0.00003   0.00005   0.00008   0.00010
   D14       -3.14158   0.00000   0.00003   0.00005   0.00008  -3.14150
   D15        3.14146  -0.00001  -0.00016  -0.00036  -0.00053   3.14094
   D16       -0.00013  -0.00001  -0.00017  -0.00036  -0.00053  -0.00066
   D17       -0.00004  -0.00000  -0.00005  -0.00012  -0.00017  -0.00021
   D18       -3.14149   0.00000   0.00015   0.00029   0.00044  -3.14105
   D19        3.14150  -0.00000  -0.00013  -0.00028  -0.00041   3.14109
   D20        0.00005   0.00000   0.00007   0.00013   0.00020   0.00025
   D21        0.00002   0.00000   0.00003   0.00006   0.00009   0.00011
   D22       -3.14157   0.00000   0.00003   0.00006   0.00009  -3.14148
   D23        3.14147  -0.00001  -0.00018  -0.00036  -0.00055   3.14092
   D24       -0.00013  -0.00001  -0.00018  -0.00036  -0.00054  -0.00067
   D25       -0.00240  -0.00001  -0.00327  -0.00683  -0.01010  -0.01251
   D26        3.13919  -0.00001  -0.00325  -0.00683  -0.01008   3.12911
   D27        3.13919  -0.00001  -0.00327  -0.00683  -0.01011   3.12908
   D28       -0.00240  -0.00001  -0.00325  -0.00684  -0.01009  -0.01249
   D29        3.14159  -0.00000   0.00001  -0.00001   0.00000  -3.14159
   D30       -0.00011  -0.00001  -0.00014  -0.00033  -0.00047  -0.00059
   D31       -0.00000  -0.00000  -0.00001  -0.00001  -0.00002  -0.00002
   D32        3.14147  -0.00001  -0.00016  -0.00033  -0.00049   3.14098
   D33        3.14158  -0.00000  -0.00003  -0.00002  -0.00005   3.14153
   D34       -0.00013  -0.00000  -0.00019  -0.00035  -0.00054  -0.00066
   D35       -0.00001  -0.00000  -0.00001  -0.00003  -0.00003  -0.00004
   D36        3.14147  -0.00000  -0.00016  -0.00035  -0.00052   3.14095
   D37        0.00001   0.00000   0.00002   0.00004   0.00006   0.00007
   D38        3.14154  -0.00000  -0.00007  -0.00015  -0.00022   3.14132
   D39       -3.14147   0.00001   0.00017   0.00035   0.00052  -3.14095
   D40        0.00006   0.00000   0.00008   0.00016   0.00024   0.00030
   D41       -0.00001  -0.00000  -0.00001  -0.00003  -0.00005  -0.00006
   D42        3.14159  -0.00000  -0.00001  -0.00001  -0.00002   3.14157
   D43       -3.14154   0.00000   0.00008   0.00016   0.00023  -3.14130
   D44        0.00006   0.00000   0.00008   0.00018   0.00026   0.00032
   D45        0.00001   0.00000   0.00001   0.00003   0.00004   0.00005
   D46        3.14156  -0.00000  -0.00005  -0.00009  -0.00013   3.14143
   D47       -3.14147   0.00000   0.00017   0.00035   0.00051  -3.14096
   D48        0.00008   0.00000   0.00011   0.00023   0.00034   0.00042
   D49       -0.00000  -0.00000  -0.00000   0.00000  -0.00000  -0.00000
   D50        3.14159  -0.00000  -0.00001  -0.00002  -0.00003   3.14156
   D51       -3.14155   0.00000   0.00006   0.00011   0.00017  -3.14138
   D52        0.00003   0.00000   0.00005   0.00009   0.00014   0.00018
         Item               Value     Threshold  Converged?
 Maximum Force            0.000057     0.000450     YES
 RMS     Force            0.000012     0.000300     YES
 Maximum Displacement     0.017831     0.001800     NO 
 RMS     Displacement     0.006867     0.001200     NO 
 Predicted change in Energy=-2.743422D-07
 Lowest energy point so far.  Saving SCF results.
 GradGradGradGradGradGradGradGradGradGradGradGradGradGradGradGradGradGrad

 Leave Link  103 at Mon Apr  4 21:30:04 2022, MaxMem=  1879048192 cpu:               0.2 elap:               0.0
 (Enter /gpfs/software/gaussian16/sse4/tar/g16/l202.exe)
                          Input orientation:                          
 ---------------------------------------------------------------------
 Center     Atomic      Atomic             Coordinates (Angstroms)
 Number     Number       Type             X           Y           Z
 ---------------------------------------------------------------------
      1          6           0       -8.012514   -1.615865    6.776783
      2          6           0       -7.145916   -2.652361    7.295350
      3          6           0       -5.899998   -2.925248    6.789123
      4          6           0       -7.401465   -0.910074    5.664851
      5          6           0       -6.155982   -1.189211    5.164956
      6          6           0       -5.343687   -2.211436    5.703357
      7          1           0       -5.337885   -3.726266    7.257058
      8          1           0       -5.815129   -0.587507    4.331613
      9         17           0       -8.338780    0.382230    4.928799
     10          8           0       -9.140290   -1.365573    7.231806
     11          1           0       -7.538527   -3.223133    8.130048
     12          6           0       -4.016879   -2.503347    5.165429
     13          6           0       -3.197600   -3.513097    5.710055
     14          6           0       -1.939301   -3.793202    5.203356
     15          6           0       -3.467865   -1.799120    4.070845
     16          6           0       -2.211354   -2.080422    3.566669
     17          6           0       -1.424467   -3.082609    4.123943
     18         17           0        0.154903   -3.410567    3.463050
     19         17           0       -1.005812   -5.065806    5.953612
     20          1           0       -1.822815   -1.519237    2.725406
     21          1           0       -4.032428   -1.009422    3.595366
     22          1           0       -3.533449   -4.103985    6.549757
 ---------------------------------------------------------------------
                    Distance matrix (angstroms):
                    1          2          3          4          5
     1  C    0.000000
     2  C    1.447145   0.000000
     3  C    2.485430   1.372241   0.000000
     4  C    1.451866   2.399874   2.753056   0.000000
     5  C    2.495342   2.767554   2.391082   1.370781   0.000000
     6  C    2.937616   2.444767   1.413470   2.435051   1.412318
     7  H    3.440653   2.103262   1.084695   3.837241   3.388631
     8  H    3.444544   3.849462   3.392874   2.097150   1.082908
     9  Cl   2.741146   4.028925   4.510862   1.757949   2.699964
    10  O    1.241600   2.374319   3.623265   2.384605   3.634428
    11  H    2.153903   1.084732   2.138129   3.383227   3.852277
    12  C    4.398771   3.788092   2.522007   3.774038   2.510521
    13  C    5.284014   4.340878   2.968654   4.944720   3.801263
    14  C    6.640813   5.725976   4.353748   6.193597   4.956071
    15  C    5.292403   4.965231   3.817391   4.336412   2.965644
    16  C    6.646361   6.211287   4.970315   5.719207   4.348433
    17  C    7.251984   6.555754   5.211364   6.543608   5.201528
    18  Cl   8.994915   8.280299   6.925324   8.258274   6.903490
    19  Cl   7.853253   6.732447   5.406766   7.632684   6.494168
    20  H    7.398336   7.106600   5.925714   6.335041   4.983639
    21  H    5.131304   5.107146   4.166328   3.955130   2.646775
    22  H    5.128772   3.963967   2.654669   5.093689   4.158275
                    6          7          8          9         10
     6  C    0.000000
     7  H    2.169961   0.000000
     8  H    2.177404   4.317152   0.000000
     9  Cl   4.037033   5.595168   2.768725   0.000000
    10  O    4.179215   4.475689   4.480313   3.000179   0.000000
    11  H    3.424862   2.420347   4.934039   4.887437   2.612090
    12  C    1.461163   2.759620   2.756700   5.202055   5.640371
    13  C    2.509991   2.649430   4.160606   6.497359   6.499473
    14  C    3.787061   3.971467   5.104749   7.646107   7.865255
    15  C    2.520677   4.166872   2.654365   5.405571   6.508153
    16  C    3.793957   5.109107   3.975063   6.742804   7.871112
    17  C    4.314368   5.054260   5.054362   7.775644   8.493583
    18  Cl   6.057341   6.683179   6.660732   9.416814  10.236510
    19  Cl   5.198770   4.718071   6.768720   9.192593   9.027471
    20  H    4.663032   6.145125   4.403021   7.136409   8.595156
    21  H    2.758236   4.742726   1.974359   4.717988   6.280191
    22  H    2.752288   1.974572   4.742556   6.770881   6.277002
                   11         12         13         14         15
    11  H    0.000000
    12  C    4.659299   0.000000
    13  C    4.978363   1.409763   0.000000
    14  C    6.343646   2.445710   1.385106   0.000000
    15  C    5.922435   1.412610   2.387001   2.755985   0.000000
    16  C    7.106968   2.448432   2.760316   2.384612   1.382803
    17  C    7.310975   2.853215   2.417658   1.391089   2.413636
    18  Cl   9.000271   4.596184   4.037180   2.749684   4.011312
    19  Cl   7.128021   4.031619   2.697065   1.747514   4.503083
    20  H    8.048775   3.425799   3.843650   3.365222   2.143532
    21  H    6.144639   2.167291   3.381899   3.836176   1.080941
    22  H    4.394754   2.170740   1.080297   2.109666   3.385514
                   16         17         18         19         20
    16  C    0.000000
    17  C    1.390728   0.000000
    18  Cl   2.716467   1.743200   0.000000
    19  Cl   4.007911   2.730573   3.207799   0.000000
    20  H    1.083335   2.135116   2.834187   4.864870   0.000000
    21  H    2.112859   3.373271   4.828741   5.583545   2.428812
    22  H    3.839474   3.372771   4.859273   2.769375   4.922687
                   21         22
    21  H    0.000000
    22  H    4.307403   0.000000
 Stoichiometry    C12H6Cl3O(1-)
 Framework group  C1[X(C12H6Cl3O)]
 Deg. of freedom    60
 Full point group                 C1      NOp   1
 RotChk:  IX=0 Diff= 2.59D-04
 Largest Abelian subgroup         C1      NOp   1
 Largest concise Abelian subgroup C1      NOp   1
                         Standard orientation:                         
 ---------------------------------------------------------------------
 Center     Atomic      Atomic             Coordinates (Angstroms)
 Number     Number       Type             X           Y           Z
 ---------------------------------------------------------------------
      1          6           0        3.916384    0.993194   -0.004878
      2          6           0        2.840158    1.960618   -0.012485
      3          6           0        1.511080    1.619155   -0.012128
      4          6           0        3.415021   -0.369337    0.002932
      5          6           0        2.085200   -0.701929    0.002995
      6          6           0        1.067370    0.277157   -0.004470
      7          1           0        0.789777    2.429241   -0.018749
      8          1           0        1.842973   -1.757376    0.009792
      9         17           0        4.609937   -1.658699    0.013325
     10          8           0        5.120054    1.297738   -0.005062
     11          1           0        3.141202    3.002720   -0.018813
     12          6           0       -0.348265   -0.084750   -0.004215
     13          6           0       -1.366618    0.890099    0.003318
     14          6           0       -2.709725    0.551599    0.003590
     15          6           0       -0.790580   -1.426306   -0.011414
     16          6           0       -2.132033   -1.761933   -0.011054
     17          6           0       -3.115754   -0.778896   -0.003546
     18         17           0       -4.797454   -1.237843   -0.003376
     19         17           0       -3.891144    1.839215    0.013673
     20          1           0       -2.434187   -2.802262   -0.016860
     21          1           0       -0.072690   -2.234406   -0.018038
     22          1           0       -1.123706    1.942713    0.009712
 ---------------------------------------------------------------------
 Rotational constants (GHZ):           0.9912313           0.1521032           0.1318698
 Leave Link  202 at Mon Apr  4 21:30:04 2022, MaxMem=  1879048192 cpu:               0.1 elap:               0.0
 (Enter /gpfs/software/gaussian16/sse4/tar/g16/l301.exe)
 Standard basis: 6-311+G(d,p) (5D, 7F)
 Ernie: Thresh=  0.10000D-02 Tol=  0.10000D-05 Strict=F.
 There are   428 symmetry adapted cartesian basis functions of A   symmetry.
 There are   412 symmetry adapted basis functions of A   symmetry.
   412 basis functions,   675 primitive gaussians,   428 cartesian basis functions
    69 alpha electrons       69 beta electrons
       nuclear repulsion energy      1262.2039676554 Hartrees.
 IExCor= 4336 DFT=T Ex+Corr=M062X ExCW=0 ScaHFX=  0.540000
 ScaDFX=  1.000000  1.000000  1.000000  1.000000 ScalE2=  1.000000  1.000000
 IRadAn=      5 IRanWt=     -1 IRanGd=            0 ICorTp=0 IEmpDi=  4
 NAtoms=   22 NActive=   22 NUniq=   22 SFac= 1.00D+00 NAtFMM=   60 NAOKFM=F Big=F
 Integral buffers will be    131072 words long.
 Raffenetti 2 integral format.
 Two-electron integral symmetry is turned on.
 Leave Link  301 at Mon Apr  4 21:30:04 2022, MaxMem=  1879048192 cpu:               0.4 elap:               0.1
 (Enter /gpfs/software/gaussian16/sse4/tar/g16/l302.exe)
 NPDir=0 NMtPBC=     1 NCelOv=     1 NCel=       1 NClECP=     1 NCelD=      1
         NCelK=      1 NCelE2=     1 NClLst=     1 CellRange=     0.0.
 One-electron integrals computed using PRISM.
 One-electron integral symmetry used in STVInt
 NBasis=   412 RedAO= T EigKep=  1.02D-06  NBF=   412
 NBsUse=   408 1.00D-06 EigRej=  3.94D-07 NBFU=   408
 Precomputing XC quadrature grid using
 IXCGrd= 4 IRadAn=           5 IRanWt=          -1 IRanGd=           0 AccXCQ= 0.00D+00.
 Generated NRdTot=       0 NPtTot=           0 NUsed=           0 NTot=          32
 NSgBfM=   420   420   420   420   420 MxSgAt=    22 MxSgA2=    22.
 Leave Link  302 at Mon Apr  4 21:30:04 2022, MaxMem=  1879048192 cpu:               2.8 elap:               0.4
 (Enter /gpfs/software/gaussian16/sse4/tar/g16/l303.exe)
 DipDrv:  MaxL=1.
 Leave Link  303 at Mon Apr  4 21:30:05 2022, MaxMem=  1879048192 cpu:               0.3 elap:               0.1
 (Enter /gpfs/software/gaussian16/sse4/tar/g16/l401.exe)
 Initial guess from the checkpoint file:  "checkpoint.chk"
 B after Tr=    -0.000000   -0.000000   -0.000000
         Rot=    1.000000    0.000001   -0.000000   -0.000001 Ang=   0.00 deg.
 Guess basis will be translated and rotated to current coordinates.
 JPrj=2 DoOrth=T DoCkMO=T.
 Leave Link  401 at Mon Apr  4 21:30:05 2022, MaxMem=  1879048192 cpu:               2.2 elap:               0.3
 (Enter /gpfs/software/gaussian16/sse4/tar/g16/l502.exe)
 Integral symmetry usage will be decided dynamically.
 Closed shell SCF:
 Using DIIS extrapolation, IDIIS=  1040.
 NGot=  1879048192 LenX=  1878674897 LenY=  1878491272
 Requested convergence on RMS density matrix=1.00D-08 within 128 cycles.
 Requested convergence on MAX density matrix=1.00D-06.
 Requested convergence on             energy=1.00D-06.
 No special actions if energy rises.
 Fock matrices will be formed incrementally for  20 cycles.

 Cycle   1  Pass 1  IDiag  1:
 FoFJK:  IHMeth= 1 ICntrl=       0 DoSepK=F KAlg= 0 I1Cent=           0 FoldK=F
 IRaf= 810000000 NMat=       1 IRICut=       1 DoRegI=T DoRafI=F ISym2E= 0 IDoP0=0 IntGTp=1.
 FoFCou: FMM=F IPFlag=           0 FMFlag=      100000 FMFlg1=           0
         NFxFlg=           0 DoJE=F BraDBF=F KetDBF=F FulRan=T
         wScrn=  0.000000 ICntrl=         0 IOpCl=  0 I1Cent=           0 NGrid=           0
         NMat0=    1 NMatS0=      1 NMatT0=    0 NMatD0=    1 NMtDS0=    0 NMtDT0=    0
 Symmetry not used in FoFCou.
 E= -1916.70076242546    
 DIIS: error= 8.92D-04 at cycle   1 NSaved=   1.
 NSaved= 1 IEnMin= 1 EnMin= -1916.70076242546     IErMin= 1 ErrMin= 8.92D-04
 ErrMax= 8.92D-04  0.00D+00 EMaxC= 1.00D-01 BMatC= 1.63D-04 BMatP= 1.63D-04
 IDIUse=3 WtCom= 9.91D-01 WtEn= 8.92D-03
 Coeff-Com:  0.100D+01
 Coeff-En:   0.100D+01
 Coeff:      0.100D+01
 Gap=     0.381 Goal=   None    Shift=    0.000
 RMSDP=6.36D-04 MaxDP=3.30D-02              OVMax= 7.37D-03

 Cycle   2  Pass 1  IDiag  1:
 RMSU=  6.31D-04    CP:  9.99D-01
 E= -1916.70111724167     Delta-E=       -0.000354816209 Rises=F Damp=F
 DIIS: error= 1.21D-04 at cycle   2 NSaved=   2.
 NSaved= 2 IEnMin= 2 EnMin= -1916.70111724167     IErMin= 2 ErrMin= 1.21D-04
 ErrMax= 1.21D-04  0.00D+00 EMaxC= 1.00D-01 BMatC= 3.50D-06 BMatP= 1.63D-04
 IDIUse=3 WtCom= 9.99D-01 WtEn= 1.21D-03
 Coeff-Com: -0.105D+00 0.111D+01
 Coeff-En:   0.000D+00 0.100D+01
 Coeff:     -0.105D+00 0.110D+01
 Gap=     0.183 Goal=   None    Shift=    0.000
 RMSDP=1.17D-04 MaxDP=6.58D-03 DE=-3.55D-04 OVMax= 1.57D-03

 Cycle   3  Pass 1  IDiag  1:
 RMSU=  7.61D-05    CP:  9.99D-01  1.13D+00
 E= -1916.70113041291     Delta-E=       -0.000013171235 Rises=F Damp=F
 DIIS: error= 2.48D-05 at cycle   3 NSaved=   3.
 NSaved= 3 IEnMin= 3 EnMin= -1916.70113041291     IErMin= 3 ErrMin= 2.48D-05
 ErrMax= 2.48D-05  0.00D+00 EMaxC= 1.00D-01 BMatC= 2.26D-07 BMatP= 3.50D-06
 IDIUse=1 WtCom= 1.00D+00 WtEn= 0.00D+00
 Coeff-Com: -0.120D-01 0.112D-01 0.100D+01
 Coeff:     -0.120D-01 0.112D-01 0.100D+01
 Gap=     0.184 Goal=   None    Shift=    0.000
 RMSDP=3.89D-05 MaxDP=2.25D-03 DE=-1.32D-05 OVMax= 2.77D-04

 Cycle   4  Pass 1  IDiag  1:
 RMSU=  3.73D-05    CP:  9.99D-01  1.14D+00  8.81D-01
 E= -1916.70113076143     Delta-E=       -0.000000348523 Rises=F Damp=F
 DIIS: error= 2.36D-05 at cycle   4 NSaved=   4.
 NSaved= 4 IEnMin= 4 EnMin= -1916.70113076143     IErMin= 4 ErrMin= 2.36D-05
 ErrMax= 2.36D-05  0.00D+00 EMaxC= 1.00D-01 BMatC= 2.24D-07 BMatP= 2.26D-07
 IDIUse=1 WtCom= 1.00D+00 WtEn= 0.00D+00
 Coeff-Com:  0.355D-02-0.104D+00 0.564D+00 0.536D+00
 Coeff:      0.355D-02-0.104D+00 0.564D+00 0.536D+00
 Gap=     0.183 Goal=   None    Shift=    0.000
 RMSDP=2.15D-05 MaxDP=1.07D-03 DE=-3.49D-07 OVMax= 1.52D-04

 Cycle   5  Pass 1  IDiag  1:
 RMSU=  6.89D-06    CP:  9.99D-01  1.14D+00  1.03D+00  5.73D-01
 E= -1916.70113095433     Delta-E=       -0.000000192902 Rises=F Damp=F
 DIIS: error= 6.45D-06 at cycle   5 NSaved=   5.
 NSaved= 5 IEnMin= 5 EnMin= -1916.70113095433     IErMin= 5 ErrMin= 6.45D-06
 ErrMax= 6.45D-06  0.00D+00 EMaxC= 1.00D-01 BMatC= 1.46D-08 BMatP= 2.24D-07
 IDIUse=1 WtCom= 1.00D+00 WtEn= 0.00D+00
 Coeff-Com:  0.287D-02-0.503D-01 0.163D+00 0.251D+00 0.633D+00
 Coeff:      0.287D-02-0.503D-01 0.163D+00 0.251D+00 0.633D+00
 Gap=     0.183 Goal=   None    Shift=    0.000
 RMSDP=4.78D-06 MaxDP=2.94D-04 DE=-1.93D-07 OVMax= 4.27D-05

 Cycle   6  Pass 1  IDiag  1:
 RMSU=  2.39D-06    CP:  9.99D-01  1.14D+00  1.05D+00  6.13D-01  6.11D-01
 E= -1916.70113096841     Delta-E=       -0.000000014074 Rises=F Damp=F
 DIIS: error= 1.79D-06 at cycle   6 NSaved=   6.
 NSaved= 6 IEnMin= 6 EnMin= -1916.70113096841     IErMin= 6 ErrMin= 1.79D-06
 ErrMax= 1.79D-06  0.00D+00 EMaxC= 1.00D-01 BMatC= 1.37D-09 BMatP= 1.46D-08
 IDIUse=1 WtCom= 1.00D+00 WtEn= 0.00D+00
 Coeff-Com:  0.495D-03-0.234D-02-0.275D-01 0.533D-02 0.225D+00 0.799D+00
 Coeff:      0.495D-03-0.234D-02-0.275D-01 0.533D-02 0.225D+00 0.799D+00
 Gap=     0.183 Goal=   None    Shift=    0.000
 RMSDP=1.79D-06 MaxDP=1.12D-04 DE=-1.41D-08 OVMax= 2.75D-05

 Cycle   7  Pass 1  IDiag  1:
 RMSU=  1.10D-06    CP:  9.99D-01  1.14D+00  1.04D+00  6.25D-01  6.49D-01
                    CP:  1.08D+00
 E= -1916.70113097031     Delta-E=       -0.000000001901 Rises=F Damp=F
 DIIS: error= 1.00D-06 at cycle   7 NSaved=   7.
 NSaved= 7 IEnMin= 7 EnMin= -1916.70113097031     IErMin= 7 ErrMin= 1.00D-06
 ErrMax= 1.00D-06  0.00D+00 EMaxC= 1.00D-01 BMatC= 3.10D-10 BMatP= 1.37D-09
 IDIUse=1 WtCom= 1.00D+00 WtEn= 0.00D+00
 Coeff-Com: -0.135D-03 0.549D-02-0.349D-01-0.309D-01 0.258D-01 0.386D+00
 Coeff-Com:  0.649D+00
 Coeff:     -0.135D-03 0.549D-02-0.349D-01-0.309D-01 0.258D-01 0.386D+00
 Coeff:      0.649D+00
 Gap=     0.183 Goal=   None    Shift=    0.000
 RMSDP=9.84D-07 MaxDP=5.72D-05 DE=-1.90D-09 OVMax= 1.19D-05

 Cycle   8  Pass 1  IDiag  1:
 RMSU=  3.34D-07    CP:  9.99D-01  1.14D+00  1.04D+00  6.24D-01  6.93D-01
                    CP:  1.09D+00  6.28D-01
 E= -1916.70113097073     Delta-E=       -0.000000000422 Rises=F Damp=F
 DIIS: error= 3.42D-07 at cycle   8 NSaved=   8.
 NSaved= 8 IEnMin= 8 EnMin= -1916.70113097073     IErMin= 8 ErrMin= 3.42D-07
 ErrMax= 3.42D-07  0.00D+00 EMaxC= 1.00D-01 BMatC= 3.74D-11 BMatP= 3.10D-10
 IDIUse=1 WtCom= 1.00D+00 WtEn= 0.00D+00
 Coeff-Com: -0.126D-03 0.262D-02-0.105D-01-0.133D-01-0.195D-01 0.463D-01
 Coeff-Com:  0.261D+00 0.733D+00
 Coeff:     -0.126D-03 0.262D-02-0.105D-01-0.133D-01-0.195D-01 0.463D-01
 Coeff:      0.261D+00 0.733D+00
 Gap=     0.183 Goal=   None    Shift=    0.000
 RMSDP=3.08D-07 MaxDP=2.41D-05 DE=-4.22D-10 OVMax= 6.33D-06

 Cycle   9  Pass 1  IDiag  1:
 RMSU=  1.74D-07    CP:  9.99D-01  1.14D+00  1.04D+00  6.21D-01  6.90D-01
                    CP:  1.12D+00  6.82D-01  7.48D-01
 E= -1916.70113097071     Delta-E=        0.000000000017 Rises=F Damp=F
 DIIS: error= 2.11D-07 at cycle   9 NSaved=   9.
 NSaved= 9 IEnMin= 8 EnMin= -1916.70113097073     IErMin= 9 ErrMin= 2.11D-07
 ErrMax= 2.11D-07  0.00D+00 EMaxC= 1.00D-01 BMatC= 1.19D-11 BMatP= 3.74D-11
 IDIUse=1 WtCom= 1.00D+00 WtEn= 0.00D+00
 Coeff-Com: -0.319D-04 0.592D-05 0.312D-02 0.740D-03-0.165D-01-0.697D-01
 Coeff-Com: -0.242D-01 0.388D+00 0.718D+00
 Coeff:     -0.319D-04 0.592D-05 0.312D-02 0.740D-03-0.165D-01-0.697D-01
 Coeff:     -0.242D-01 0.388D+00 0.718D+00
 Gap=     0.183 Goal=   None    Shift=    0.000
 RMSDP=1.42D-07 MaxDP=1.01D-05 DE= 1.73D-11 OVMax= 3.80D-06

 Cycle  10  Pass 1  IDiag  1:
 RMSU=  8.65D-08    CP:  9.99D-01  1.14D+00  1.04D+00  6.22D-01  6.86D-01
                    CP:  1.12D+00  6.79D-01  9.17D-01  8.00D-01
 E= -1916.70113097079     Delta-E=       -0.000000000073 Rises=F Damp=F
 DIIS: error= 8.78D-08 at cycle  10 NSaved=  10.
 NSaved=10 IEnMin=10 EnMin= -1916.70113097079     IErMin=10 ErrMin= 8.78D-08
 ErrMax= 8.78D-08  0.00D+00 EMaxC= 1.00D-01 BMatC= 1.68D-12 BMatP= 1.19D-11
 IDIUse=1 WtCom= 1.00D+00 WtEn= 0.00D+00
 Coeff-Com:  0.137D-04-0.580D-03 0.374D-02 0.315D-02-0.316D-02-0.413D-01
 Coeff-Com: -0.676D-01 0.127D-01 0.321D+00 0.772D+00
 Coeff:      0.137D-04-0.580D-03 0.374D-02 0.315D-02-0.316D-02-0.413D-01
 Coeff:     -0.676D-01 0.127D-01 0.321D+00 0.772D+00
 Gap=     0.183 Goal=   None    Shift=    0.000
 RMSDP=5.72D-08 MaxDP=3.03D-06 DE=-7.28D-11 OVMax= 1.74D-06

 Cycle  11  Pass 1  IDiag  1:
 RMSU=  3.07D-08    CP:  9.99D-01  1.14D+00  1.04D+00  6.21D-01  6.88D-01
                    CP:  1.12D+00  6.91D-01  9.28D-01  8.96D-01  7.51D-01
 E= -1916.70113097084     Delta-E=       -0.000000000054 Rises=F Damp=F
 DIIS: error= 2.37D-08 at cycle  11 NSaved=  11.
 NSaved=11 IEnMin=11 EnMin= -1916.70113097084     IErMin=11 ErrMin= 2.37D-08
 ErrMax= 2.37D-08  0.00D+00 EMaxC= 1.00D-01 BMatC= 1.84D-13 BMatP= 1.68D-12
 IDIUse=1 WtCom= 1.00D+00 WtEn= 0.00D+00
 Coeff-Com:  0.924D-05-0.245D-03 0.123D-02 0.119D-02 0.399D-03-0.965D-02
 Coeff-Com: -0.253D-01-0.358D-01 0.587D-01 0.324D+00 0.686D+00
 Coeff:      0.924D-05-0.245D-03 0.123D-02 0.119D-02 0.399D-03-0.965D-02
 Coeff:     -0.253D-01-0.358D-01 0.587D-01 0.324D+00 0.686D+00
 Gap=     0.183 Goal=   None    Shift=    0.000
 RMSDP=1.88D-08 MaxDP=1.15D-06 DE=-5.37D-11 OVMax= 3.58D-07

 Cycle  12  Pass 1  IDiag  1:
 RMSU=  1.06D-08    CP:  9.99D-01  1.14D+00  1.04D+00  6.22D-01  6.87D-01
                    CP:  1.12D+00  6.86D-01  9.31D-01  9.21D-01  7.59D-01
                    CP:  9.62D-01
 E= -1916.70113097088     Delta-E=       -0.000000000037 Rises=F Damp=F
 DIIS: error= 7.35D-09 at cycle  12 NSaved=  12.
 NSaved=12 IEnMin=12 EnMin= -1916.70113097088     IErMin=12 ErrMin= 7.35D-09
 ErrMax= 7.35D-09  0.00D+00 EMaxC= 1.00D-01 BMatC= 2.59D-14 BMatP= 1.84D-13
 IDIUse=1 WtCom= 1.00D+00 WtEn= 0.00D+00
 Coeff-Com:  0.186D-05-0.160D-04-0.425D-04 0.294D-04 0.634D-03 0.214D-02
 Coeff-Com: -0.632D-03-0.176D-01-0.237D-01 0.246D-01 0.297D+00 0.718D+00
 Coeff:      0.186D-05-0.160D-04-0.425D-04 0.294D-04 0.634D-03 0.214D-02
 Coeff:     -0.632D-03-0.176D-01-0.237D-01 0.246D-01 0.297D+00 0.718D+00
 Gap=     0.183 Goal=   None    Shift=    0.000
 RMSDP=8.72D-09 MaxDP=4.80D-07 DE=-3.68D-11 OVMax= 1.08D-07

 SCF Done:  E(RM062X) =  -1916.70113097     A.U. after   12 cycles
            NFock= 12  Conv=0.87D-08     -V/T= 2.0026
 KE= 1.911757796204D+03 PE=-7.071193216828D+03 EE= 1.980530321998D+03
 Leave Link  502 at Mon Apr  4 21:32:41 2022, MaxMem=  1879048192 cpu:            1088.2 elap:             155.8
 (Enter /gpfs/software/gaussian16/sse4/tar/g16/l701.exe)
 ... and contract with generalized density number  0.
 Compute integral first derivatives.
 Leave Link  701 at Mon Apr  4 21:32:41 2022, MaxMem=  1879048192 cpu:               1.2 elap:               0.2
 (Enter /gpfs/software/gaussian16/sse4/tar/g16/l702.exe)
 L702 exits ... SP integral derivatives will be done elsewhere.
 Leave Link  702 at Mon Apr  4 21:32:41 2022, MaxMem=  1879048192 cpu:               0.1 elap:               0.0
 (Enter /gpfs/software/gaussian16/sse4/tar/g16/l703.exe)
 Integral derivatives from FoFJK, PRISM(SPDF).
 Compute integral first derivatives, UseDBF=F ICtDFT=           0.
 Calling FoFJK, ICntrl=      2127 FMM=F ISym2X=0 I1Cent= 0 IOpClX= 0 NMat=1 NMatS=1 NMatT=0.
 FoFJK:  IHMeth= 1 ICntrl=    2127 DoSepK=F KAlg= 0 I1Cent=           0 FoldK=F
 IRaf=         0 NMat=       1 IRICut=       1 DoRegI=T DoRafI=F ISym2E= 0 IDoP0=0 IntGTp=1.
 FoFCou: FMM=F IPFlag=           0 FMFlag=      100000 FMFlg1=         800
         NFxFlg=           0 DoJE=F BraDBF=F KetDBF=F FulRan=T
         wScrn=  0.000000 ICntrl=      2127 IOpCl=  0 I1Cent=           0 NGrid=           0
         NMat0=    1 NMatS0=      1 NMatT0=    0 NMatD0=    1 NMtDS0=    0 NMtDT0=    0
 Symmetry not used in FoFCou.
 Leave Link  703 at Mon Apr  4 21:33:10 2022, MaxMem=  1879048192 cpu:             200.7 elap:              28.8
 (Enter /gpfs/software/gaussian16/sse4/tar/g16/l716.exe)
 Dipole        =-4.28657178D+00-8.76892106D-01-1.44371351D-03
 ***** Axes restored to original set *****
 -------------------------------------------------------------------
 Center     Atomic                   Forces (Hartrees/Bohr)
 Number     Number              X              Y              Z
 -------------------------------------------------------------------
      1        6          -0.000004227    0.000129187   -0.000129174
      2        6           0.000184585   -0.000117562    0.000022372
      3        6          -0.000183588   -0.000065411    0.000251490
      4        6           0.000006716    0.000004825   -0.000037113
      5        6          -0.000102747   -0.000043983    0.000028897
      6        6          -0.000106413    0.000101556   -0.000029069
      7        1          -0.000041527    0.000020964   -0.000073357
      8        1           0.000055011    0.000014074    0.000036364
      9       17           0.000007740    0.000001310    0.000017305
     10        8           0.000007017   -0.000020510    0.000018889
     11        1           0.000013581   -0.000007087   -0.000022729
     12        6           0.000034368   -0.000021891    0.000007829
     13        6           0.000113422   -0.000073254   -0.000036981
     14        6           0.000118768   -0.000110183   -0.000022380
     15        6           0.000092330    0.000082604   -0.000115938
     16        6          -0.000037573    0.000032329    0.000030472
     17        6          -0.000208903    0.000008214    0.000140598
     18       17           0.000128964   -0.000039961   -0.000045116
     19       17          -0.000037773    0.000073115   -0.000036858
     20        1          -0.000008011   -0.000003315   -0.000000638
     21        1          -0.000054515   -0.000050445    0.000008932
     22        1           0.000022774    0.000085422   -0.000013796
 -------------------------------------------------------------------
 Cartesian Forces:  Max     0.000251490 RMS     0.000079781
 Leave Link  716 at Mon Apr  4 21:33:10 2022, MaxMem=  1879048192 cpu:               0.1 elap:               0.0
 (Enter /gpfs/software/gaussian16/sse4/tar/g16/l103.exe)

 GradGradGradGradGradGradGradGradGradGradGradGradGradGradGradGradGradGrad
 Berny optimization.
 Using GEDIIS/GDIIS optimizer.
 FormGI is forming the generalized inverse of G from B-inverse, IUseBI=4.
 GSVD:  received Info=                   1 from GESDD.
 Internal  Forces:  Max     0.000182700 RMS     0.000052357
 Search for a local minimum.
 Step number   8 out of a maximum of  121
 All quantities printed in internal units (Hartrees-Bohrs-Radians)
 RMS Force = .52357D-04 SwitMx=.10000D-02 MixMth= 2
 Mixed Optimization -- En-DIIS/RFO-DIIS
 Swapping is turned off.
 Update second derivatives using D2CorX and points    1    2    3    4    5
                                                      6    7    8
 DE= -1.29D-06 DEPred=-2.74D-07 R= 4.69D+00
 TightC=F SS=  1.41D+00  RLast= 2.04D-02 DXNew= 8.4853D-01 6.1193D-02
 Trust test= 4.69D+00 RLast= 2.04D-02 DXMaxT set to 5.05D-01
 ITU=  1  0  0  1  1  1  1  0
     Eigenvalues ---   -0.00900   0.00544   0.01274   0.01341   0.01516
     Eigenvalues ---    0.01654   0.01715   0.01734   0.01785   0.01834
     Eigenvalues ---    0.01890   0.01914   0.01978   0.02006   0.02016
     Eigenvalues ---    0.02055   0.02070   0.02157   0.02259   0.02387
     Eigenvalues ---    0.14673   0.15678   0.16001   0.16008   0.16213
     Eigenvalues ---    0.16615   0.21221   0.22567   0.22809   0.23282
     Eigenvalues ---    0.23528   0.24546   0.24872   0.24978   0.25021
     Eigenvalues ---    0.25274   0.26613   0.30114   0.31384   0.32286
     Eigenvalues ---    0.33497   0.34072   0.34169   0.35020   0.35195
     Eigenvalues ---    0.35888   0.36184   0.37919   0.38422   0.39708
     Eigenvalues ---    0.40141   0.41605   0.42751   0.43149   0.44848
     Eigenvalues ---    0.45851   0.47842   0.51133   0.51184   0.71916
 Eigenvalue     1 is  -9.00D-03 should be greater than     0.000000 Eigenvector:
                          D25       D27       D26       D28       A17
   1                    0.43521   0.43510   0.43071   0.43060   0.13774
                          R12       A19       A20       A18       A23
   1                   -0.12822   0.12758  -0.12077  -0.10551   0.09321
 Use linear search instead of GDIIS.
 RFO step:  Lambda=-9.00641166D-03 EMin=-9.00223635D-03
 I=     1 Eig=   -9.00D-03 Dot1= -1.16D-04
 I=     1 Stepn= -6.00D-01 RXN=   6.00D-01 EDone=F
 Mixed    1 eigenvectors in step.  Raw Step.Grad=  1.16D-04.
 RFO eigenvector is Hessian eigenvector with negative curvature.
 Taking step of  6.00D-01 in eigenvector direction(s).  Step.Grad=  1.81D-05.
 Skip linear search -- no minimum in search direction.
 Iteration  1 RMS(Cart)=  0.19692335 RMS(Int)=  0.01570264
 Iteration  2 RMS(Cart)=  0.04855540 RMS(Int)=  0.00061009
 Iteration  3 RMS(Cart)=  0.00099491 RMS(Int)=  0.00031590
 Iteration  4 RMS(Cart)=  0.00000048 RMS(Int)=  0.00031590
 ITry= 1 IFail=0 DXMaxC= 7.50D-01 DCOld= 1.00D+10 DXMaxT= 5.05D-01 DXLimC= 3.00D+00 Rises=F
 Variable       Old X    -DE/DX   Delta X   Delta X   Delta X     New X
                                 (Linear)    (Quad)   (Total)
    R1        2.73471   0.00014   0.00000   0.02709   0.02711   2.76182
    R2        2.74363  -0.00005   0.00000  -0.03075  -0.03079   2.71284
    R3        2.34628  -0.00000   0.00000   0.01870   0.01870   2.36499
    R4        2.59316  -0.00016   0.00000  -0.02855  -0.02849   2.56467
    R5        2.04985  -0.00002   0.00000  -0.00714  -0.00714   2.04270
    R6        2.67107   0.00013   0.00000   0.01802   0.01805   2.68912
    R7        2.04978  -0.00007   0.00000  -0.00389  -0.00389   2.04588
    R8        2.59040  -0.00008   0.00000  -0.01278  -0.01283   2.57758
    R9        3.32204  -0.00001   0.00000  -0.00158  -0.00158   3.32046
   R10        2.66889  -0.00003   0.00000  -0.00177  -0.00179   2.66711
   R11        2.04640  -0.00000   0.00000  -0.01751  -0.01751   2.02889
   R12        2.76120   0.00018   0.00000   0.07693   0.07693   2.83813
   R13        2.66407   0.00009   0.00000  -0.00388  -0.00388   2.66018
   R14        2.66945   0.00005   0.00000   0.02676   0.02674   2.69618
   R15        2.61747  -0.00001   0.00000  -0.00243  -0.00242   2.61506
   R16        2.04147  -0.00006   0.00000  -0.00484  -0.00484   2.03662
   R17        2.62878  -0.00009   0.00000  -0.00544  -0.00543   2.62335
   R18        3.30232  -0.00009   0.00000  -0.04311  -0.04311   3.25921
   R19        2.61312  -0.00005   0.00000  -0.01763  -0.01765   2.59547
   R20        2.04268  -0.00001   0.00000  -0.01934  -0.01934   2.02334
   R21        2.62810   0.00004   0.00000   0.02178   0.02178   2.64987
   R22        2.04721  -0.00001   0.00000  -0.00364  -0.00364   2.04356
   R23        3.29417   0.00014   0.00000   0.05528   0.05528   3.34945
    A1        1.95044   0.00004   0.00000   0.03626   0.03636   1.98679
    A2        2.16156  -0.00005   0.00000  -0.03369  -0.03374   2.12782
    A3        2.17119   0.00001   0.00000  -0.00257  -0.00262   2.16857
    A4        2.15789  -0.00001   0.00000  -0.00594  -0.00575   2.15214
    A5        2.02180   0.00002   0.00000   0.02106   0.02095   2.04275
    A6        2.10349  -0.00001   0.00000  -0.01513  -0.01523   2.08826
    A7        2.14159  -0.00004   0.00000  -0.02796  -0.02812   2.11346
    A8        2.04679   0.00004   0.00000   0.05573   0.05519   2.10198
    A9        2.09480   0.00000   0.00000  -0.02780  -0.02820   2.06660
   A10        2.16845  -0.00005   0.00000  -0.03483  -0.03486   2.13359
   A11        2.04163   0.00002   0.00000   0.02822   0.02815   2.06977
   A12        2.07311   0.00003   0.00000   0.00660   0.00654   2.07965
   A13        2.13051   0.00005   0.00000   0.01312   0.01276   2.14328
   A14        2.04146   0.00002   0.00000  -0.01822  -0.01862   2.02284
   A15        2.11122  -0.00007   0.00000   0.00507   0.00466   2.11587
   A16        2.01749   0.00001   0.00000   0.01934   0.01947   2.03696
   A17        2.14040   0.00013   0.00000  -0.08265  -0.08271   2.05769
   A18        2.12530  -0.00014   0.00000   0.06330   0.06324   2.18854
   A19        2.12772   0.00014   0.00000  -0.07655  -0.07659   2.05113
   A20        2.13956  -0.00010   0.00000   0.07246   0.07242   2.21198
   A21        2.01591  -0.00004   0.00000   0.00409   0.00416   2.02007
   A22        2.13112   0.00004   0.00000   0.03061   0.03049   2.16161
   A23        2.10759  -0.00005   0.00000  -0.05593  -0.05618   2.05141
   A24        2.04447   0.00000   0.00000   0.02530   0.02498   2.06945
   A25        2.11387  -0.00005   0.00000  -0.04195  -0.04192   2.07195
   A26        2.06632   0.00003   0.00000   0.00797   0.00782   2.07414
   A27        2.10300   0.00002   0.00000   0.03398   0.03381   2.13681
   A28        2.13443  -0.00002   0.00000  -0.02594  -0.02610   2.10833
   A29        2.09678  -0.00005   0.00000   0.00103   0.00079   2.09757
   A30        2.05198   0.00006   0.00000   0.02489   0.02463   2.07661
   A31        2.11137   0.00001   0.00000   0.00793   0.00798   2.11935
   A32        2.09861  -0.00001   0.00000  -0.00803  -0.00810   2.09052
   A33        2.07320  -0.00000   0.00000   0.00009   0.00002   2.07322
   A34        2.05967   0.00005   0.00000   0.02526   0.02537   2.08504
   A35        2.13340  -0.00006   0.00000  -0.02102  -0.02108   2.11233
   A36        2.09012   0.00000   0.00000  -0.00424  -0.00430   2.08582
    D1        0.00012   0.00001   0.00000   0.01109   0.01143   0.01155
    D2       -3.14135   0.00001   0.00000   0.01986   0.02050  -3.12085
    D3       -3.14149   0.00001   0.00000   0.00782   0.00790  -3.13359
    D4        0.00023   0.00001   0.00000   0.01659   0.01696   0.01720
    D5        0.00009   0.00000   0.00000   0.00335   0.00321   0.00330
    D6       -3.14121   0.00002   0.00000   0.02338   0.02328  -3.11793
    D7       -3.14149   0.00000   0.00000   0.00664   0.00684  -3.13465
    D8        0.00039   0.00002   0.00000   0.02667   0.02691   0.02731
    D9       -0.00022  -0.00001   0.00000  -0.01638  -0.01630  -0.01652
   D10       -3.14108   0.00002   0.00000   0.03381   0.03497  -3.10611
   D11        3.14125  -0.00002   0.00000  -0.02555  -0.02559   3.11565
   D12        0.00038   0.00001   0.00000   0.02465   0.02568   0.02606
   D13        0.00010   0.00000   0.00000   0.00615   0.00610   0.00620
   D14       -3.14150   0.00000   0.00000   0.00622   0.00599  -3.13551
   D15        3.14094  -0.00003   0.00000  -0.04534  -0.04413   3.09681
   D16       -0.00066  -0.00003   0.00000  -0.04528  -0.04424  -0.04489
   D17       -0.00021  -0.00001   0.00000  -0.01309  -0.01313  -0.01334
   D18       -3.14105   0.00002   0.00000   0.03827   0.03810  -3.10295
   D19        3.14109  -0.00002   0.00000  -0.03344  -0.03331   3.10778
   D20        0.00025   0.00001   0.00000   0.01791   0.01792   0.01817
   D21        0.00011   0.00001   0.00000   0.00811   0.00847   0.00858
   D22       -3.14148   0.00000   0.00000   0.00805   0.00859  -3.13289
   D23        3.14092  -0.00003   0.00000  -0.04528  -0.04544   3.09548
   D24       -0.00067  -0.00003   0.00000  -0.04534  -0.04532  -0.04599
   D25       -0.01251  -0.00007   0.00000  -0.26113  -0.26099  -0.27350
   D26        3.12911  -0.00007   0.00000  -0.25843  -0.25838   2.87073
   D27        3.12908  -0.00007   0.00000  -0.26106  -0.26111   2.86797
   D28       -0.01249  -0.00007   0.00000  -0.25836  -0.25850  -0.27098
   D29       -3.14159  -0.00000   0.00000  -0.00066  -0.00092   3.14067
   D30       -0.00059  -0.00003   0.00000  -0.04227  -0.04158  -0.04216
   D31       -0.00002  -0.00000   0.00000  -0.00318  -0.00324  -0.00327
   D32        3.14098  -0.00003   0.00000  -0.04479  -0.04390   3.09708
   D33        3.14153  -0.00000   0.00000  -0.00399  -0.00392   3.13761
   D34       -0.00066  -0.00002   0.00000  -0.04329  -0.04307  -0.04373
   D35       -0.00004  -0.00000   0.00000  -0.00145  -0.00134  -0.00138
   D36        3.14095  -0.00002   0.00000  -0.04075  -0.04050   3.10046
   D37        0.00007   0.00000   0.00000   0.00590   0.00575   0.00582
   D38        3.14132  -0.00001   0.00000  -0.01887  -0.01891   3.12242
   D39       -3.14095   0.00003   0.00000   0.04611   0.04683  -3.09413
   D40        0.00030   0.00001   0.00000   0.02133   0.02217   0.02247
   D41       -0.00006  -0.00000   0.00000  -0.00376  -0.00359  -0.00365
   D42        3.14157  -0.00000   0.00000  -0.00117  -0.00116   3.14041
   D43       -3.14130   0.00001   0.00000   0.02154   0.02201  -3.11930
   D44        0.00032   0.00002   0.00000   0.02413   0.02443   0.02476
   D45        0.00005   0.00000   0.00000   0.00347   0.00332   0.00337
   D46        3.14143  -0.00001   0.00000  -0.01156  -0.01165   3.12978
   D47       -3.14096   0.00003   0.00000   0.04182   0.04202  -3.09894
   D48        0.00042   0.00001   0.00000   0.02679   0.02705   0.02748
   D49       -0.00000  -0.00000   0.00000  -0.00082  -0.00080  -0.00080
   D50        3.14156  -0.00000   0.00000  -0.00335  -0.00319   3.13836
   D51       -3.14138   0.00001   0.00000   0.01400   0.01402  -3.12736
   D52        0.00018   0.00001   0.00000   0.01147   0.01163   0.01181
         Item               Value     Threshold  Converged?
 Maximum Force            0.000183     0.000450     YES
 RMS     Force            0.000052     0.000300     YES
 Maximum Displacement     0.750157     0.001800     NO 
 RMS     Displacement     0.233403     0.001200     NO 
 Predicted change in Energy=-1.736368D-03
 Lowest energy point so far.  Saving SCF results.
 GradGradGradGradGradGradGradGradGradGradGradGradGradGradGradGradGradGrad

 Leave Link  103 at Mon Apr  4 21:33:10 2022, MaxMem=  1879048192 cpu:               0.2 elap:               0.1
 (Enter /gpfs/software/gaussian16/sse4/tar/g16/l202.exe)
                          Input orientation:                          
 ---------------------------------------------------------------------
 Center     Atomic      Atomic             Coordinates (Angstroms)
 Number     Number       Type             X           Y           Z
 ---------------------------------------------------------------------
      1          6           0       -7.981546   -1.679121    6.815811
      2          6           0       -7.118715   -2.804895    7.168113
      3          6           0       -5.896076   -3.008368    6.615264
      4          6           0       -7.424339   -0.811516    5.816982
      5          6           0       -6.201105   -1.037247    5.257319
      6          6           0       -5.381928   -2.126580    5.623751
      7          1           0       -5.309104   -3.876651    6.886647
      8          1           0       -5.867603   -0.303983    4.547526
      9         17           0       -8.342417    0.603856    5.325765
     10          8           0       -9.101594   -1.511933    7.348527
     11          1           0       -7.496617   -3.502866    7.901928
     12          6           0       -4.024248   -2.424070    5.054687
     13          6           0       -3.210141   -3.333653    5.755781
     14          6           0       -1.939580   -3.702305    5.349887
     15          6           0       -3.458681   -1.875779    3.865086
     16          6           0       -2.196346   -2.231981    3.457620
     17          6           0       -1.422507   -3.144935    4.188370
     18         17           0        0.198643   -3.572186    3.613117
     19         17           0       -1.042878   -4.807386    6.324216
     20          1           0       -1.788059   -1.814652    2.547357
     21          1           0       -4.030464   -1.205620    3.256513
     22          1           0       -3.591933   -3.733389    6.680961
 ---------------------------------------------------------------------
                    Distance matrix (angstroms):
                    1          2          3          4          5
     1  C    0.000000
     2  C    1.461492   0.000000
     3  C    2.481190   1.357163   0.000000
     4  C    1.435576   2.427451   2.792669   0.000000
     5  C    2.451708   2.760023   2.412960   1.363994   0.000000
     6  C    2.894691   2.421073   1.423023   2.436837   1.411372
     7  H    3.460650   2.121928   1.082636   3.874720   3.393021
     8  H    3.391884   3.832404   3.404416   2.071844   1.073641
     9  Cl   2.749991   4.063407   4.549236   1.757111   2.698726
    10  O    1.251497   2.374049   3.612802   2.376846   3.607120
    11  H    2.177349   1.080952   2.112289   3.405229   3.840779
    12  C    4.395078   3.766606   2.506101   3.839537   2.589024
    13  C    5.160179   4.189418   2.838797   4.911658   3.803658
    14  C    6.538162   5.561900   4.211483   6.217509   5.027096
    15  C    5.403866   5.016882   3.845404   4.546317   3.187842
    16  C    6.712053   6.190777   4.925596   5.908996   4.550209
    17  C    7.216166   6.437491   5.091295   6.642230   5.331042
    18  Cl   8.986459   8.171320   6.817359   8.401677   7.077153
    19  Cl   7.627111   6.452746   5.184082   7.546344   6.477617
    20  H    7.523121   7.123753   5.903272   6.592752   5.236719
    21  H    5.338901   5.234080   4.244010   4.269627   2.956900
    22  H    4.848392   3.679350   2.416412   4.896033   4.012944
                    6          7          8          9         10
     6  C    0.000000
     7  H    2.159388   0.000000
     8  H    2.171636   4.306665   0.000000
     9  Cl   4.038387   5.631366   2.748551   0.000000
    10  O    4.145908   4.493129   4.445610   3.023984   0.000000
    11  H    3.399435   2.440435   4.913100   4.921093   2.616489
    12  C    1.501875   2.667756   2.854810   5.280947   5.645630
    13  C    2.488196   2.445271   4.207242   6.482989   6.369044
    14  C    3.795744   3.707522   5.255639   7.716212   7.751563
    15  C    2.618146   4.069077   2.956209   5.668602   6.641477
    16  C    3.853722   4.914513   4.287564   7.021832   7.958648
    17  C    4.332942   4.787666   5.287616   7.951872   8.462959
    18  Cl   6.105343   6.414357   6.953677   9.660342  10.231928
    19  Cl   5.148275   4.402645   6.834855   9.141210   8.766535
    20  H    4.741033   5.956428   4.788055   7.518533   8.753894
    21  H    2.877228   4.684784   2.419658   5.113604   6.523402
    22  H    2.627472   1.735370   4.635844   6.573838   5.978033
                   11         12         13         14         15
    11  H    0.000000
    12  C    4.618216   0.000000
    13  C    4.796713   1.407709   0.000000
    14  C    6.118280   2.463102   1.383828   0.000000
    15  C    5.937039   1.426759   2.400395   2.801517   0.000000
    16  C    7.032773   2.434903   2.742811   2.410074   1.373462
    17  C    7.128355   2.835351   2.384959   1.388217   2.421007
    18  Cl   8.809979   4.607506   4.033326   2.757771   4.039468
    19  Cl   6.770650   4.022495   2.681797   1.724701   4.525234
    20  H    8.006817   3.414475   3.824090   3.382361   2.128643
    21  H    6.234696   2.172117   3.383460   3.871363   1.070706
    22  H    4.097616   2.132130   1.077734   2.122026   3.376037
                   16         17         18         19         20
    16  C    0.000000
    17  C    1.402252   0.000000
    18  Cl   2.748873   1.772452   0.000000
    19  Cl   4.022508   2.733074   3.227561   0.000000
    20  H    1.081406   2.143876   2.858629   4.876106   0.000000
    21  H    2.111362   3.380939   4.859337   5.595462   2.429445
    22  H    3.819924   3.356441   4.879152   2.788982   4.901244
                   21         22
    21  H    0.000000
    22  H    4.278875   0.000000
 Stoichiometry    C12H6Cl3O(1-)
 Framework group  C1[X(C12H6Cl3O)]
 Deg. of freedom    60
 Full point group                 C1      NOp   1
 RotChk:  IX=0 Diff= 1.39D-02
 Largest Abelian subgroup         C1      NOp   1
 Largest concise Abelian subgroup C1      NOp   1
                         Standard orientation:                         
 ---------------------------------------------------------------------
 Center     Atomic      Atomic             Coordinates (Angstroms)
 Number     Number       Type             X           Y           Z
 ---------------------------------------------------------------------
      1          6           0        3.837896    1.013500   -0.122163
      2          6           0        2.697402    1.910258   -0.298399
      3          6           0        1.407735    1.487904   -0.282042
      4          6           0        3.471425   -0.363057    0.055783
      5          6           0        2.171532   -0.776279    0.053319
      6          6           0        1.087036    0.112504   -0.107621
      7          1           0        0.599210    2.187993   -0.450153
      8          1           0        2.011784   -1.822839    0.231918
      9         17           0        4.745044   -1.545488    0.314998
     10          8           0        5.017058    1.432659   -0.133471
     11          1           0        2.915259    2.957146   -0.456575
     12          6           0       -0.363600   -0.276450   -0.108920
     13          6           0       -1.312434    0.750083    0.057179
     14          6           0       -2.680112    0.540067    0.075309
     15          6           0       -0.894197   -1.592311   -0.259308
     16          6           0       -2.250017   -1.810633   -0.237237
     17          6           0       -3.158013   -0.755036   -0.071201
     18         17           0       -4.897642   -1.094189   -0.055333
     19         17           0       -3.725973    1.890148    0.316249
     20          1           0       -2.634666   -2.813368   -0.363751
     21          1           0       -0.237919   -2.421337   -0.427913
     22          1           0       -0.942345    1.749820    0.215520
 ---------------------------------------------------------------------
 Rotational constants (GHZ):           0.9933595           0.1508913           0.1318399
 Leave Link  202 at Mon Apr  4 21:33:10 2022, MaxMem=  1879048192 cpu:               0.1 elap:               0.0
 (Enter /gpfs/software/gaussian16/sse4/tar/g16/l301.exe)
 Standard basis: 6-311+G(d,p) (5D, 7F)
 Ernie: Thresh=  0.10000D-02 Tol=  0.10000D-05 Strict=F.
 There are   428 symmetry adapted cartesian basis functions of A   symmetry.
 There are   412 symmetry adapted basis functions of A   symmetry.
   412 basis functions,   675 primitive gaussians,   428 cartesian basis functions
    69 alpha electrons       69 beta electrons
       nuclear repulsion energy      1259.7985365246 Hartrees.
 IExCor= 4336 DFT=T Ex+Corr=M062X ExCW=0 ScaHFX=  0.540000
 ScaDFX=  1.000000  1.000000  1.000000  1.000000 ScalE2=  1.000000  1.000000
 IRadAn=      5 IRanWt=     -1 IRanGd=            0 ICorTp=0 IEmpDi=  4
 NAtoms=   22 NActive=   22 NUniq=   22 SFac= 1.00D+00 NAtFMM=   60 NAOKFM=F Big=F
 Integral buffers will be    131072 words long.
 Raffenetti 2 integral format.
 Two-electron integral symmetry is turned on.
 Leave Link  301 at Mon Apr  4 21:33:10 2022, MaxMem=  1879048192 cpu:               0.4 elap:               0.1
 (Enter /gpfs/software/gaussian16/sse4/tar/g16/l302.exe)
 NPDir=0 NMtPBC=     1 NCelOv=     1 NCel=       1 NClECP=     1 NCelD=      1
         NCelK=      1 NCelE2=     1 NClLst=     1 CellRange=     0.0.
 One-electron integrals computed using PRISM.
 One-electron integral symmetry used in STVInt
 NBasis=   412 RedAO= T EigKep=  1.03D-06  NBF=   412
 NBsUse=   409 1.00D-06 EigRej=  6.15D-07 NBFU=   409
 Precomputing XC quadrature grid using
 IXCGrd= 4 IRadAn=           5 IRanWt=          -1 IRanGd=           0 AccXCQ= 0.00D+00.
 Generated NRdTot=       0 NPtTot=           0 NUsed=           0 NTot=          32
 NSgBfM=   420   420   420   420   420 MxSgAt=    22 MxSgA2=    22.
 Leave Link  302 at Mon Apr  4 21:33:10 2022, MaxMem=  1879048192 cpu:               2.8 elap:               0.4
 (Enter /gpfs/software/gaussian16/sse4/tar/g16/l303.exe)
 DipDrv:  MaxL=1.
 Leave Link  303 at Mon Apr  4 21:33:10 2022, MaxMem=  1879048192 cpu:               0.3 elap:               0.1
 (Enter /gpfs/software/gaussian16/sse4/tar/g16/l401.exe)
 Initial guess from the checkpoint file:  "checkpoint.chk"
 B after Tr=     0.000000    0.000000    0.000000
         Rot=    0.999995    0.003005   -0.000995    0.000775 Ang=   0.37 deg.
 Guess basis will be translated and rotated to current coordinates.
 JPrj=2 DoOrth=T DoCkMO=T.
 Generating alternative initial guess.
 ExpMin= 4.38D-02 ExpMax= 1.06D+05 ExpMxC= 3.62D+03 IAcc=2 IRadAn=         4 AccDes= 0.00D+00
 Harris functional with IExCor= 1009 and IRadAn=       4 diagonalized for initial guess.
 HarFok:  IExCor= 1009 AccDes= 0.00D+00 IRadAn=         4 IDoV= 1 UseB2=F ITyADJ=14
 ICtDFT=  3500011 ScaDFX=  1.000000  1.000000  1.000000  1.000000
 FoFCou: FMM=F IPFlag=           0 FMFlag=      100000 FMFlg1=           0
         NFxFlg=           0 DoJE=T BraDBF=F KetDBF=T FulRan=T
         wScrn=  0.000000 ICntrl=       500 IOpCl=  0 I1Cent=   200000004 NGrid=           0
         NMat0=    1 NMatS0=      1 NMatT0=    0 NMatD0=    1 NMtDS0=    0 NMtDT0=    0
 Petite list used in FoFCou.
 Harris En= -1915.86796205544    
 Leave Link  401 at Mon Apr  4 21:33:12 2022, MaxMem=  1879048192 cpu:              12.1 elap:               1.8
 (Enter /gpfs/software/gaussian16/sse4/tar/g16/l502.exe)
 Integral symmetry usage will be decided dynamically.
 Closed shell SCF:
 Using DIIS extrapolation, IDIIS=  1040.
 NGot=  1879048192 LenX=  1878674897 LenY=  1878491272
 Requested convergence on RMS density matrix=1.00D-08 within 128 cycles.
 Requested convergence on MAX density matrix=1.00D-06.
 Requested convergence on             energy=1.00D-06.
 No special actions if energy rises.
 Fock matrices will be formed incrementally for  20 cycles.

 Cycle   1  Pass 1  IDiag  1:
 FoFJK:  IHMeth= 1 ICntrl=       0 DoSepK=F KAlg= 0 I1Cent=           0 FoldK=F
 IRaf= 800000000 NMat=       1 IRICut=       1 DoRegI=T DoRafI=F ISym2E= 0 IDoP0=0 IntGTp=1.
 FoFCou: FMM=F IPFlag=           0 FMFlag=      100000 FMFlg1=           0
         NFxFlg=           0 DoJE=F BraDBF=F KetDBF=F FulRan=T
         wScrn=  0.000000 ICntrl=         0 IOpCl=  0 I1Cent=           0 NGrid=           0
         NMat0=    1 NMatS0=      1 NMatT0=    0 NMatD0=    1 NMtDS0=    0 NMtDT0=    0
 Symmetry not used in FoFCou.
 E= -1916.24887516711    
 DIIS: error= 2.04D-02 at cycle   1 NSaved=   1.
 NSaved= 1 IEnMin= 1 EnMin= -1916.24887516711     IErMin= 1 ErrMin= 2.04D-02
 ErrMax= 2.04D-02  0.00D+00 EMaxC= 1.00D-01 BMatC= 2.24D-01 BMatP= 2.24D-01
 IDIUse=3 WtCom= 7.96D-01 WtEn= 2.04D-01
 Coeff-Com:  0.100D+01
 Coeff-En:   0.100D+01
 Coeff:      0.100D+01
 Recover alternate guess density for next cycle.
 RMSDP=8.05D-02 MaxDP=4.36D+00              OVMax= 0.00D+00

 Cycle   2  Pass 1  IDiag  1:
 RMSU=  8.05D-02    CP:  9.93D-01
 E= -1916.13875980044     Delta-E=        0.110115366670 Rises=F Damp=F
 Switch densities from cycles 1 and 2 for lowest energy.
 DIIS: error= 2.75D-02 at cycle   2 NSaved=   2.
 NSaved= 2 IEnMin= 1 EnMin= -1916.24887516711     IErMin= 1 ErrMin= 2.04D-02
 ErrMax= 2.75D-02  0.00D+00 EMaxC= 1.00D+00 BMatC= 6.94D-01 BMatP= 2.24D-01
 IDIUse=1 WtCom= 1.00D+00 WtEn= 0.00D+00
 Coeff-Com:  0.761D+00 0.239D+00
 Coeff:      0.761D+00 0.239D+00
 Gap=     0.278 Goal=   None    Shift=    0.000
 RMSDP=1.11D-01 MaxDP=9.75D+00 DE= 1.10D-01 OVMax= 2.42D-01

 Cycle   3  Pass 1  IDiag  1:
 RMSU=  6.51D-02    CP:  1.24D+00  1.06D+00
 E= -1916.63129617062     Delta-E=       -0.492536370176 Rises=F Damp=F
 DIIS: error= 8.13D-03 at cycle   3 NSaved=   3.
 NSaved= 3 IEnMin= 3 EnMin= -1916.63129617062     IErMin= 3 ErrMin= 8.13D-03
 ErrMax= 8.13D-03  0.00D+00 EMaxC= 1.00D+00 BMatC= 5.44D-02 BMatP= 2.24D-01
 IDIUse=1 WtCom= 1.00D+00 WtEn= 0.00D+00
 Coeff-Com:  0.482D-01 0.180D+00 0.771D+00
 Coeff:      0.482D-01 0.180D+00 0.771D+00
 Gap=     0.192 Goal=   None    Shift=    0.000
 RMSDP=4.30D-02 MaxDP=4.80D+00 DE=-4.93D-01 OVMax= 8.63D-02

 Cycle   4  Pass 1  IDiag  1:
 RMSU=  3.85D-02    CP:  1.15D+00  1.24D+00  8.83D-01
 E= -1916.68284805985     Delta-E=       -0.051551889226 Rises=F Damp=F
 DIIS: error= 6.08D-03 at cycle   4 NSaved=   4.
 NSaved= 4 IEnMin= 4 EnMin= -1916.68284805985     IErMin= 4 ErrMin= 6.08D-03
 ErrMax= 6.08D-03  0.00D+00 EMaxC= 1.00D+00 BMatC= 9.12D-03 BMatP= 5.44D-02
 IDIUse=1 WtCom= 1.00D+00 WtEn= 0.00D+00
 Coeff-Com: -0.228D-01 0.448D-01 0.334D+00 0.644D+00
 Coeff:     -0.228D-01 0.448D-01 0.334D+00 0.644D+00
 Gap=     0.188 Goal=   None    Shift=    0.000
 RMSDP=1.25D-02 MaxDP=8.38D-01 DE=-5.16D-02 OVMax= 3.86D-02

 Cycle   5  Pass 1  IDiag  1:
 RMSU=  5.98D-03    CP:  1.12D+00  1.19D+00  8.59D-01  7.64D-01
 E= -1916.69072661890     Delta-E=       -0.007878559052 Rises=F Damp=F
 DIIS: error= 2.60D-03 at cycle   5 NSaved=   5.
 NSaved= 5 IEnMin= 5 EnMin= -1916.69072661890     IErMin= 5 ErrMin= 2.60D-03
 ErrMax= 2.60D-03  0.00D+00 EMaxC= 1.00D+00 BMatC= 2.17D-03 BMatP= 9.12D-03
 IDIUse=1 WtCom= 1.00D+00 WtEn= 0.00D+00
 Coeff-Com: -0.148D-01 0.515D-02 0.124D+00 0.372D+00 0.513D+00
 Coeff:     -0.148D-01 0.515D-02 0.124D+00 0.372D+00 0.513D+00
 Gap=     0.182 Goal=   None    Shift=    0.000
 RMSDP=4.97D-03 MaxDP=3.15D-01 DE=-7.88D-03 OVMax= 1.68D-02

 Cycle   6  Pass 1  IDiag  1:
 RMSU=  1.41D-03    CP:  1.12D+00  1.22D+00  8.86D-01  8.45D-01  7.76D-01
 E= -1916.69289450311     Delta-E=       -0.002167884214 Rises=F Damp=F
 DIIS: error= 4.73D-04 at cycle   6 NSaved=   6.
 NSaved= 6 IEnMin= 6 EnMin= -1916.69289450311     IErMin= 6 ErrMin= 4.73D-04
 ErrMax= 4.73D-04  0.00D+00 EMaxC= 1.00D+00 BMatC= 7.55D-05 BMatP= 2.17D-03
 IDIUse=1 WtCom= 1.00D+00 WtEn= 0.00D+00
 Coeff-Com: -0.385D-02-0.185D-02 0.188D-01 0.787D-01 0.191D+00 0.718D+00
 Coeff:     -0.385D-02-0.185D-02 0.188D-01 0.787D-01 0.191D+00 0.718D+00
 Gap=     0.180 Goal=   None    Shift=    0.000
 RMSDP=7.52D-04 MaxDP=6.44D-02 DE=-2.17D-03 OVMax= 3.73D-03

 Cycle   7  Pass 1  IDiag  1:
 RMSU=  5.66D-04    CP:  1.12D+00  1.23D+00  8.89D-01  8.49D-01  8.11D-01
                    CP:  1.04D+00
 E= -1916.69297164946     Delta-E=       -0.000077146349 Rises=F Damp=F
 DIIS: error= 2.67D-04 at cycle   7 NSaved=   7.
 NSaved= 7 IEnMin= 7 EnMin= -1916.69297164946     IErMin= 7 ErrMin= 2.67D-04
 ErrMax= 2.67D-04  0.00D+00 EMaxC= 1.00D+00 BMatC= 1.81D-05 BMatP= 7.55D-05
 IDIUse=1 WtCom= 1.00D+00 WtEn= 0.00D+00
 Coeff-Com: -0.306D-03-0.119D-02-0.712D-02-0.980D-02 0.246D-01 0.358D+00
 Coeff-Com:  0.636D+00
 Coeff:     -0.306D-03-0.119D-02-0.712D-02-0.980D-02 0.246D-01 0.358D+00
 Coeff:      0.636D+00
 Gap=     0.181 Goal=   None    Shift=    0.000
 RMSDP=3.31D-04 MaxDP=1.54D-02 DE=-7.71D-05 OVMax= 2.22D-03

 Cycle   8  Pass 1  IDiag  1:
 RMSU=  2.04D-04    CP:  1.12D+00  1.23D+00  8.88D-01  8.53D-01  8.21D-01
                    CP:  1.08D+00  7.83D-01
 E= -1916.69299365605     Delta-E=       -0.000022006592 Rises=F Damp=F
 DIIS: error= 7.34D-05 at cycle   8 NSaved=   8.
 NSaved= 8 IEnMin= 8 EnMin= -1916.69299365605     IErMin= 8 ErrMin= 7.34D-05
 ErrMax= 7.34D-05  0.00D+00 EMaxC= 1.00D+00 BMatC= 2.24D-06 BMatP= 1.81D-05
 IDIUse=1 WtCom= 1.00D+00 WtEn= 0.00D+00
 Coeff-Com:  0.334D-03-0.211D-03-0.702D-02-0.156D-01-0.151D-01 0.618D-01
 Coeff-Com:  0.288D+00 0.688D+00
 Coeff:      0.334D-03-0.211D-03-0.702D-02-0.156D-01-0.151D-01 0.618D-01
 Coeff:      0.288D+00 0.688D+00
 Gap=     0.181 Goal=   None    Shift=    0.000
 RMSDP=1.22D-04 MaxDP=8.17D-03 DE=-2.20D-05 OVMax= 6.04D-04

 Cycle   9  Pass 1  IDiag  1:
 RMSU=  7.50D-05    CP:  1.12D+00  1.23D+00  8.87D-01  8.52D-01  8.23D-01
                    CP:  1.10D+00  8.46D-01  8.30D-01
 E= -1916.69299619163     Delta-E=       -0.000002535573 Rises=F Damp=F
 DIIS: error= 3.34D-05 at cycle   9 NSaved=   9.
 NSaved= 9 IEnMin= 9 EnMin= -1916.69299619163     IErMin= 9 ErrMin= 3.34D-05
 ErrMax= 3.34D-05  0.00D+00 EMaxC= 1.00D+00 BMatC= 2.50D-07 BMatP= 2.24D-06
 IDIUse=1 WtCom= 1.00D+00 WtEn= 0.00D+00
 Coeff-Com:  0.198D-03 0.235D-05-0.225D-02-0.514D-02-0.920D-02-0.171D-01
 Coeff-Com:  0.562D-01 0.286D+00 0.692D+00
 Coeff:      0.198D-03 0.235D-05-0.225D-02-0.514D-02-0.920D-02-0.171D-01
 Coeff:      0.562D-01 0.286D+00 0.692D+00
 Gap=     0.181 Goal=   None    Shift=    0.000
 RMSDP=3.18D-05 MaxDP=2.03D-03 DE=-2.54D-06 OVMax= 3.65D-04

 Cycle  10  Pass 1  IDiag  1:
 RMSU=  2.15D-05    CP:  1.12D+00  1.23D+00  8.87D-01  8.53D-01  8.21D-01
                    CP:  1.11D+00  8.68D-01  8.56D-01  1.01D+00
 E= -1916.69299654632     Delta-E=       -0.000000354690 Rises=F Damp=F
 DIIS: error= 1.33D-05 at cycle  10 NSaved=  10.
 NSaved=10 IEnMin=10 EnMin= -1916.69299654632     IErMin=10 ErrMin= 1.33D-05
 ErrMax= 1.33D-05  0.00D+00 EMaxC= 1.00D+00 BMatC= 6.57D-08 BMatP= 2.50D-07
 IDIUse=1 WtCom= 1.00D+00 WtEn= 0.00D+00
 Coeff-Com:  0.280D-04 0.321D-04 0.371D-03 0.916D-03-0.793D-03-0.190D-01
 Coeff-Com: -0.316D-01-0.362D-01 0.340D+00 0.746D+00
 Coeff:      0.280D-04 0.321D-04 0.371D-03 0.916D-03-0.793D-03-0.190D-01
 Coeff:     -0.316D-01-0.362D-01 0.340D+00 0.746D+00
 Gap=     0.181 Goal=   None    Shift=    0.000
 RMSDP=4.96D-05 MaxDP=3.63D-03 DE=-3.55D-07 OVMax= 1.59D-04

 Cycle  11  Pass 1  IDiag  1:
 RMSU=  1.56D-05    CP:  1.12D+00  1.23D+00  8.87D-01  8.53D-01  8.19D-01
                    CP:  1.10D+00  8.61D-01  8.19D-01  1.33D+00  7.33D-01
 E= -1916.69299664415     Delta-E=       -0.000000097837 Rises=F Damp=F
 DIIS: error= 3.47D-06 at cycle  11 NSaved=  11.
 NSaved=11 IEnMin=11 EnMin= -1916.69299664415     IErMin=11 ErrMin= 3.47D-06
 ErrMax= 3.47D-06  0.00D+00 EMaxC= 1.00D+00 BMatC= 4.16D-09 BMatP= 6.57D-08
 IDIUse=1 WtCom= 1.00D+00 WtEn= 0.00D+00
 Coeff-Com: -0.127D-04 0.122D-04 0.403D-03 0.900D-03 0.856D-03-0.398D-02
 Coeff-Com: -0.164D-01-0.508D-01 0.310D-01 0.200D+00 0.838D+00
 Coeff:     -0.127D-04 0.122D-04 0.403D-03 0.900D-03 0.856D-03-0.398D-02
 Coeff:     -0.164D-01-0.508D-01 0.310D-01 0.200D+00 0.838D+00
 Gap=     0.181 Goal=   None    Shift=    0.000
 RMSDP=1.04D-05 MaxDP=8.85D-04 DE=-9.78D-08 OVMax= 6.48D-05

 Cycle  12  Pass 1  IDiag  1:
 RMSU=  6.62D-06    CP:  1.12D+00  1.23D+00  8.87D-01  8.53D-01  8.18D-01
                    CP:  1.10D+00  8.60D-01  8.09D-01  1.39D+00  8.17D-01
                    CP:  1.15D+00
 E= -1916.69299665509     Delta-E=       -0.000000010937 Rises=F Damp=F
 DIIS: error= 2.40D-06 at cycle  12 NSaved=  12.
 NSaved=12 IEnMin=12 EnMin= -1916.69299665509     IErMin=12 ErrMin= 2.40D-06
 ErrMax= 2.40D-06  0.00D+00 EMaxC= 1.00D+00 BMatC= 1.13D-09 BMatP= 4.16D-09
 IDIUse=1 WtCom= 1.00D+00 WtEn= 0.00D+00
 Coeff-Com: -0.879D-05 0.104D-05 0.951D-04 0.197D-03 0.496D-03 0.155D-02
 Coeff-Com: -0.144D-02-0.155D-01-0.377D-01-0.436D-01 0.361D+00 0.735D+00
 Coeff:     -0.879D-05 0.104D-05 0.951D-04 0.197D-03 0.496D-03 0.155D-02
 Coeff:     -0.144D-02-0.155D-01-0.377D-01-0.436D-01 0.361D+00 0.735D+00
 Gap=     0.181 Goal=   None    Shift=    0.000
 RMSDP=3.40D-06 MaxDP=2.30D-04 DE=-1.09D-08 OVMax= 3.22D-05

 Cycle  13  Pass 1  IDiag  1:
 RMSU=  1.80D-06    CP:  1.12D+00  1.23D+00  8.86D-01  8.53D-01  8.18D-01
                    CP:  1.10D+00  8.59D-01  8.07D-01  1.40D+00  8.70D-01
                    CP:  1.21D+00  1.07D+00
 E= -1916.69299665712     Delta-E=       -0.000000002029 Rises=F Damp=F
 DIIS: error= 5.58D-07 at cycle  13 NSaved=  13.
 NSaved=13 IEnMin=13 EnMin= -1916.69299665712     IErMin=13 ErrMin= 5.58D-07
 ErrMax= 5.58D-07  0.00D+00 EMaxC= 1.00D+00 BMatC= 1.74D-10 BMatP= 1.13D-09
 IDIUse=1 WtCom= 1.00D+00 WtEn= 0.00D+00
 Coeff-Com: -0.126D-05-0.175D-05-0.322D-04-0.750D-04 0.598D-04 0.126D-02
 Coeff-Com:  0.233D-02 0.315D-02-0.188D-01-0.548D-01-0.188D-01 0.299D+00
 Coeff-Com:  0.786D+00
 Coeff:     -0.126D-05-0.175D-05-0.322D-04-0.750D-04 0.598D-04 0.126D-02
 Coeff:      0.233D-02 0.315D-02-0.188D-01-0.548D-01-0.188D-01 0.299D+00
 Coeff:      0.786D+00
 Gap=     0.181 Goal=   None    Shift=    0.000
 RMSDP=2.97D-06 MaxDP=2.59D-04 DE=-2.03D-09 OVMax= 1.11D-05

 Cycle  14  Pass 1  IDiag  1:
 RMSU=  4.95D-07    CP:  1.12D+00  1.23D+00  8.86D-01  8.53D-01  8.17D-01
                    CP:  1.10D+00  8.59D-01  8.06D-01  1.41D+00  8.73D-01
                    CP:  1.26D+00  1.23D+00  1.15D+00
 E= -1916.69299665761     Delta-E=       -0.000000000487 Rises=F Damp=F
 DIIS: error= 1.79D-07 at cycle  14 NSaved=  14.
 NSaved=14 IEnMin=14 EnMin= -1916.69299665761     IErMin=14 ErrMin= 1.79D-07
 ErrMax= 1.79D-07  0.00D+00 EMaxC= 1.00D+00 BMatC= 1.72D-11 BMatP= 1.74D-10
 IDIUse=1 WtCom= 1.00D+00 WtEn= 0.00D+00
 Coeff-Com:  0.157D-06-0.960D-06-0.217D-04-0.466D-04-0.118D-04 0.380D-03
 Coeff-Com:  0.105D-02 0.259D-02-0.456D-02-0.193D-01-0.413D-01 0.646D-01
 Coeff-Com:  0.320D+00 0.677D+00
 Coeff:      0.157D-06-0.960D-06-0.217D-04-0.466D-04-0.118D-04 0.380D-03
 Coeff:      0.105D-02 0.259D-02-0.456D-02-0.193D-01-0.413D-01 0.646D-01
 Coeff:      0.320D+00 0.677D+00
 Gap=     0.181 Goal=   None    Shift=    0.000
 RMSDP=5.49D-07 MaxDP=3.67D-05 DE=-4.87D-10 OVMax= 2.67D-06

 Cycle  15  Pass 1  IDiag  1:
 RMSU=  1.93D-07    CP:  1.12D+00  1.23D+00  8.86D-01  8.53D-01  8.17D-01
                    CP:  1.10D+00  8.59D-01  8.06D-01  1.41D+00  8.77D-01
                    CP:  1.26D+00  1.22D+00  1.25D+00  1.04D+00
 E= -1916.69299665746     Delta-E=        0.000000000144 Rises=F Damp=F
 DIIS: error= 7.56D-08 at cycle  15 NSaved=  15.
 NSaved=15 IEnMin=14 EnMin= -1916.69299665761     IErMin=15 ErrMin= 7.56D-08
 ErrMax= 7.56D-08  0.00D+00 EMaxC= 1.00D+00 BMatC= 2.54D-12 BMatP= 1.72D-11
 IDIUse=1 WtCom= 1.00D+00 WtEn= 0.00D+00
 Coeff-Com:  0.188D-06-0.125D-06-0.246D-05-0.400D-05-0.117D-04-0.630D-04
 Coeff-Com: -0.169D-04 0.426D-03 0.135D-02 0.225D-02-0.124D-01-0.254D-01
 Coeff-Com: -0.201D-01 0.268D+00 0.786D+00
 Coeff:      0.188D-06-0.125D-06-0.246D-05-0.400D-05-0.117D-04-0.630D-04
 Coeff:     -0.169D-04 0.426D-03 0.135D-02 0.225D-02-0.124D-01-0.254D-01
 Coeff:     -0.201D-01 0.268D+00 0.786D+00
 Gap=     0.181 Goal=   None    Shift=    0.000
 RMSDP=4.42D-07 MaxDP=2.97D-05 DE= 1.44D-10 OVMax= 1.18D-06

 Cycle  16  Pass 1  IDiag  1:
 RMSU=  8.45D-08    CP:  1.12D+00  1.23D+00  8.86D-01  8.53D-01  8.17D-01
                    CP:  1.10D+00  8.59D-01  8.06D-01  1.41D+00  8.79D-01
                    CP:  1.27D+00  1.24D+00  1.29D+00  1.21D+00  8.90D-01
 E= -1916.69299665760     Delta-E=       -0.000000000141 Rises=F Damp=F
 DIIS: error= 2.48D-08 at cycle  16 NSaved=  16.
 NSaved=16 IEnMin=14 EnMin= -1916.69299665761     IErMin=16 ErrMin= 2.48D-08
 ErrMax= 2.48D-08  0.00D+00 EMaxC= 1.00D+00 BMatC= 3.00D-13 BMatP= 2.54D-12
 IDIUse=1 WtCom= 1.00D+00 WtEn= 0.00D+00
 Coeff-Com:  0.693D-07 0.330D-07 0.902D-06 0.211D-05-0.497D-05-0.585D-04
 Coeff-Com: -0.109D-03-0.295D-04 0.898D-03 0.279D-02-0.151D-02-0.161D-01
 Coeff-Com: -0.385D-01 0.474D-01 0.315D+00 0.690D+00
 Coeff:      0.693D-07 0.330D-07 0.902D-06 0.211D-05-0.497D-05-0.585D-04
 Coeff:     -0.109D-03-0.295D-04 0.898D-03 0.279D-02-0.151D-02-0.161D-01
 Coeff:     -0.385D-01 0.474D-01 0.315D+00 0.690D+00
 Gap=     0.181 Goal=   None    Shift=    0.000
 RMSDP=9.96D-08 MaxDP=1.32D-05 DE=-1.41D-10 OVMax= 3.21D-07

 Cycle  17  Pass 1  IDiag  1:
 RMSU=  2.78D-08    CP:  1.12D+00  1.23D+00  8.86D-01  8.53D-01  8.17D-01
                    CP:  1.10D+00  8.59D-01  8.06D-01  1.41D+00  8.80D-01
                    CP:  1.26D+00  1.23D+00  1.29D+00  1.24D+00  9.94D-01
                    CP:  9.35D-01
 E= -1916.69299665755     Delta-E=        0.000000000049 Rises=F Damp=F
 DIIS: error= 1.07D-08 at cycle  17 NSaved=  17.
 NSaved=17 IEnMin=14 EnMin= -1916.69299665761     IErMin=17 ErrMin= 1.07D-08
 ErrMax= 1.07D-08  0.00D+00 EMaxC= 1.00D+00 BMatC= 6.02D-14 BMatP= 3.00D-13
 IDIUse=1 WtCom= 1.00D+00 WtEn= 0.00D+00
 Coeff-Com:  0.502D-08 0.368D-07 0.852D-06 0.154D-05-0.982D-06-0.162D-04
 Coeff-Com: -0.499D-04-0.714D-04 0.164D-03 0.100D-02 0.140D-02-0.305D-02
 Coeff-Com: -0.149D-01-0.225D-01 0.123D-01 0.315D+00 0.711D+00
 Coeff:      0.502D-08 0.368D-07 0.852D-06 0.154D-05-0.982D-06-0.162D-04
 Coeff:     -0.499D-04-0.714D-04 0.164D-03 0.100D-02 0.140D-02-0.305D-02
 Coeff:     -0.149D-01-0.225D-01 0.123D-01 0.315D+00 0.711D+00
 Gap=     0.181 Goal=   None    Shift=    0.000
 RMSDP=3.49D-08 MaxDP=2.38D-06 DE= 4.87D-11 OVMax= 1.42D-07

 Cycle  18  Pass 1  IDiag  1:
 RMSU=  8.89D-09    CP:  1.12D+00  1.23D+00  8.86D-01  8.53D-01  8.17D-01
                    CP:  1.10D+00  8.59D-01  8.06D-01  1.41D+00  8.81D-01
                    CP:  1.26D+00  1.23D+00  1.29D+00  1.26D+00  9.89D-01
                    CP:  1.09D+00  1.15D+00
 E= -1916.69299665759     Delta-E=       -0.000000000035 Rises=F Damp=F
 DIIS: error= 4.35D-09 at cycle  18 NSaved=  18.
 NSaved=18 IEnMin=14 EnMin= -1916.69299665761     IErMin=18 ErrMin= 4.35D-09
 ErrMax= 4.35D-09  0.00D+00 EMaxC= 1.00D+00 BMatC= 6.89D-15 BMatP= 6.02D-14
 IDIUse=1 WtCom= 1.00D+00 WtEn= 0.00D+00
 Coeff-Com: -0.911D-08 0.115D-07 0.198D-06 0.270D-06 0.177D-06 0.285D-05
 Coeff-Com: -0.278D-05-0.180D-04-0.904D-04-0.134D-04 0.738D-03 0.126D-02
 Coeff-Com: -0.170D-04-0.151D-01-0.421D-01 0.183D-01 0.268D+00 0.769D+00
 Coeff:     -0.911D-08 0.115D-07 0.198D-06 0.270D-06 0.177D-06 0.285D-05
 Coeff:     -0.278D-05-0.180D-04-0.904D-04-0.134D-04 0.738D-03 0.126D-02
 Coeff:     -0.170D-04-0.151D-01-0.421D-01 0.183D-01 0.268D+00 0.769D+00
 Gap=     0.181 Goal=   None    Shift=    0.000
 RMSDP=1.67D-08 MaxDP=2.27D-06 DE=-3.55D-11 OVMax= 5.71D-08

 Cycle  19  Pass 1  IDiag  1:
 RMSU=  3.15D-09    CP:  1.12D+00  1.23D+00  8.86D-01  8.53D-01  8.17D-01
                    CP:  1.10D+00  8.59D-01  8.06D-01  1.41D+00  8.81D-01
                    CP:  1.26D+00  1.23D+00  1.29D+00  1.26D+00  9.94D-01
                    CP:  1.12D+00  1.25D+00  1.16D+00
 E= -1916.69299665751     Delta-E=        0.000000000081 Rises=F Damp=F
 DIIS: error= 1.61D-09 at cycle  19 NSaved=  19.
 NSaved=19 IEnMin=14 EnMin= -1916.69299665761     IErMin=19 ErrMin= 1.61D-09
 ErrMax= 1.61D-09  0.00D+00 EMaxC= 1.00D+00 BMatC= 8.97D-16 BMatP= 6.89D-15
 IDIUse=1 WtCom= 1.00D+00 WtEn= 0.00D+00
 Large coefficients: NSaved= 19 BigCof=    0.00 CofMax=   10.00 Det=-5.49D-15
 Inversion failed.  Reducing to 18 matrices.
 Large coefficients: NSaved= 18 BigCof=    0.00 CofMax=   10.00 Det=-5.51D-15
 Inversion failed.  Reducing to 17 matrices.
 Large coefficients: NSaved= 17 BigCof=    0.00 CofMax=   10.00 Det=-5.52D-15
 Inversion failed.  Reducing to 16 matrices.
 Large coefficients: NSaved= 16 BigCof=    0.00 CofMax=   10.00 Det=-5.53D-15
 Inversion failed.  Reducing to 15 matrices.
 Coeff-Com:  0.157D-06 0.222D-05 0.317D-05-0.167D-05-0.475D-04-0.811D-04
 Coeff-Com:  0.101D-03 0.614D-03 0.138D-02-0.246D-02-0.147D-01-0.350D-01
 Coeff-Com: -0.103D-01 0.262D+00 0.798D+00
 Coeff:      0.157D-06 0.222D-05 0.317D-05-0.167D-05-0.475D-04-0.811D-04
 Coeff:      0.101D-03 0.614D-03 0.138D-02-0.246D-02-0.147D-01-0.350D-01
 Coeff:     -0.103D-01 0.262D+00 0.798D+00
 Gap=     0.181 Goal=   None    Shift=    0.000
 RMSDP=5.37D-09 MaxDP=4.42D-07 DE= 8.09D-11 OVMax= 3.30D-08

 SCF Done:  E(RM062X) =  -1916.69299666     A.U. after   19 cycles
            NFock= 19  Conv=0.54D-08     -V/T= 2.0026
 KE= 1.911705214859D+03 PE=-7.066318119466D+03 EE= 1.978121371425D+03
 Leave Link  502 at Mon Apr  4 21:37:21 2022, MaxMem=  1879048192 cpu:            1734.9 elap:             248.5
 (Enter /gpfs/software/gaussian16/sse4/tar/g16/l701.exe)
 ... and contract with generalized density number  0.
 Compute integral first derivatives.
 Leave Link  701 at Mon Apr  4 21:37:21 2022, MaxMem=  1879048192 cpu:               1.1 elap:               0.2
 (Enter /gpfs/software/gaussian16/sse4/tar/g16/l702.exe)
 L702 exits ... SP integral derivatives will be done elsewhere.
 Leave Link  702 at Mon Apr  4 21:37:21 2022, MaxMem=  1879048192 cpu:               0.1 elap:               0.0
 (Enter /gpfs/software/gaussian16/sse4/tar/g16/l703.exe)
 Integral derivatives from FoFJK, PRISM(SPDF).
 Compute integral first derivatives, UseDBF=F ICtDFT=           0.
 Calling FoFJK, ICntrl=      2127 FMM=F ISym2X=0 I1Cent= 0 IOpClX= 0 NMat=1 NMatS=1 NMatT=0.
 FoFJK:  IHMeth= 1 ICntrl=    2127 DoSepK=F KAlg= 0 I1Cent=           0 FoldK=F
 IRaf=         0 NMat=       1 IRICut=       1 DoRegI=T DoRafI=F ISym2E= 0 IDoP0=0 IntGTp=1.
 FoFCou: FMM=F IPFlag=           0 FMFlag=      100000 FMFlg1=         800
         NFxFlg=           0 DoJE=F BraDBF=F KetDBF=F FulRan=T
         wScrn=  0.000000 ICntrl=      2127 IOpCl=  0 I1Cent=           0 NGrid=           0
         NMat0=    1 NMatS0=      1 NMatT0=    0 NMatD0=    1 NMtDS0=    0 NMtDT0=    0
 Symmetry not used in FoFCou.
 Leave Link  703 at Mon Apr  4 21:37:50 2022, MaxMem=  1879048192 cpu:             200.8 elap:              28.8
 (Enter /gpfs/software/gaussian16/sse4/tar/g16/l716.exe)
 Dipole        =-4.33843727D+00-1.02851636D+00-1.86839461D-02
 ***** Axes restored to original set *****
 -------------------------------------------------------------------
 Center     Atomic                   Forces (Hartrees/Bohr)
 Number     Number              X              Y              Z
 -------------------------------------------------------------------
      1        6          -0.016427718   -0.008114266    0.015434768
      2        6          -0.008673318    0.006443583    0.000853558
      3        6           0.004776655    0.008514269   -0.013758966
      4        6          -0.000215825   -0.002103055    0.002182653
      5        6           0.013741450   -0.004069740   -0.002929981
      6        6           0.018910038   -0.009057390   -0.006620270
      7        1          -0.006985279   -0.001054014    0.002730005
      8        1           0.006518681    0.003393005   -0.007555065
      9       17          -0.000126312   -0.002115544    0.001077289
     10        8           0.007558726   -0.000106070   -0.004149759
     11        1          -0.003991187    0.000576785    0.001933968
     12        6          -0.011872659    0.006750014    0.002519451
     13        6          -0.002338578    0.003210545    0.002296044
     14        6          -0.007698429    0.009225601   -0.007175127
     15        6          -0.012398743   -0.008712413    0.019325537
     16        6           0.011670229   -0.006984931    0.000910888
     17        6           0.009262324    0.001284241   -0.008690917
     18       17          -0.010195053    0.003428490    0.002631571
     19       17           0.005209973   -0.005054302    0.003029193
     20        1           0.001744874   -0.000174452   -0.000942755
     21        1          -0.005343664    0.006614341   -0.003953410
     22        1           0.006873816   -0.001894696    0.000851326
 -------------------------------------------------------------------
 Cartesian Forces:  Max     0.019325537 RMS     0.007427206
 Leave Link  716 at Mon Apr  4 21:37:50 2022, MaxMem=  1879048192 cpu:               0.1 elap:               0.0
 (Enter /gpfs/software/gaussian16/sse4/tar/g16/l103.exe)

 GradGradGradGradGradGradGradGradGradGradGradGradGradGradGradGradGradGrad
 Berny optimization.
 Using GEDIIS/GDIIS optimizer.
 FormGI is forming the generalized inverse of G from B-inverse, IUseBI=4.
 GSVD:  received Info=                   1 from GESDD.
 Internal  Forces:  Max     0.034456556 RMS     0.007733699
 Search for a local minimum.
 Step number   9 out of a maximum of  121
 All quantities printed in internal units (Hartrees-Bohrs-Radians)
 RMS Force = .77337D-02 SwitMx=.10000D-02 MixMth= 1
 Mixed Optimization -- RFO/linear search
 Update second derivatives using D2CorX and points    1    2    3    4    5
                                                      6    7    9    8
 ITU=  0  1  0  0  1  1  1  1  0
 Use linear search instead of GDIIS.
     Eigenvalues ---    0.00011   0.01253   0.01362   0.01516   0.01653
     Eigenvalues ---    0.01718   0.01740   0.01788   0.01834   0.01895
     Eigenvalues ---    0.01920   0.01978   0.02007   0.02015   0.02058
     Eigenvalues ---    0.02069   0.02158   0.02267   0.02390   0.14648
     Eigenvalues ---    0.15375   0.15987   0.15999   0.16202   0.16295
     Eigenvalues ---    0.17988   0.22403   0.22591   0.23394   0.23518
     Eigenvalues ---    0.24554   0.24842   0.24975   0.25020   0.25224
     Eigenvalues ---    0.25429   0.30225   0.31631   0.31953   0.32837
     Eigenvalues ---    0.34068   0.34182   0.34520   0.35177   0.35746
     Eigenvalues ---    0.36147   0.37856   0.38447   0.39171   0.40236
     Eigenvalues ---    0.40561   0.42480   0.43294   0.45093   0.45440
     Eigenvalues ---    0.47885   0.49705   0.51640   0.71550   1.04193
 RFO step:  Lambda=-4.37553137D-05 EMin= 1.06791191D-04
 Quartic linear search produced a step of -0.99393.
 Iteration  1 RMS(Cart)=  0.09850162 RMS(Int)=  0.00227921
 Iteration  2 RMS(Cart)=  0.00403411 RMS(Int)=  0.00022256
 Iteration  3 RMS(Cart)=  0.00000391 RMS(Int)=  0.00022256
 Iteration  4 RMS(Cart)=  0.00000000 RMS(Int)=  0.00022256
 ITry= 1 IFail=0 DXMaxC= 2.45D-01 DCOld= 1.00D+10 DXMaxT= 5.05D-01 DXLimC= 3.00D+00 Rises=F
 Variable       Old X    -DE/DX   Delta X   Delta X   Delta X     New X
                                 (Linear)    (Quad)   (Total)
    R1        2.76182  -0.00935  -0.02695  -0.01067  -0.03758   2.72424
    R2        2.71284   0.00595   0.03060  -0.00010   0.03053   2.74337
    R3        2.36499  -0.00855  -0.01859   0.00708  -0.01151   2.35348
    R4        2.56467   0.01444   0.02832   0.01309   0.04141   2.60608
    R5        2.04270   0.00234   0.00710   0.00022   0.00733   2.05003
    R6        2.68912   0.00115  -0.01794  -0.00655  -0.02452   2.66460
    R7        2.04588  -0.00226   0.00387   0.00327   0.00714   2.05302
    R8        2.57758   0.01145   0.01275   0.00451   0.01725   2.59483
    R9        3.32046  -0.00194   0.00157   0.00265   0.00423   3.32468
   R10        2.66711  -0.00812   0.00178   0.00200   0.00375   2.67085
   R11        2.02889   0.00934   0.01741  -0.00218   0.01523   2.04412
   R12        2.83813  -0.01925  -0.07647   0.00233  -0.07414   2.76400
   R13        2.66018   0.00280   0.00386  -0.00447  -0.00065   2.65953
   R14        2.69618  -0.01236  -0.02658  -0.00114  -0.02774   2.66844
   R15        2.61506   0.00397   0.00240  -0.00190   0.00049   2.61555
   R16        2.03662  -0.00100   0.00481   0.00234   0.00715   2.04377
   R17        2.62335   0.00060   0.00539   0.00892   0.01434   2.63769
   R18        3.25921   0.00766   0.04285   0.00368   0.04653   3.30575
   R19        2.59547   0.00778   0.01754   0.00153   0.01908   2.61455
   R20        2.02334   0.00924   0.01923  -0.00204   0.01718   2.04053
   R21        2.64987  -0.01227  -0.02164   0.00446  -0.01715   2.63272
   R22        2.04356   0.00139   0.00362   0.00049   0.00411   2.04767
   R23        3.34945  -0.01101  -0.05494  -0.00725  -0.06220   3.28725
    A1        1.98679  -0.00798  -0.03614   0.00493  -0.03124   1.95556
    A2        2.12782   0.00534   0.03354   0.00154   0.03509   2.16291
    A3        2.16857   0.00264   0.00261  -0.00647  -0.00385   2.16472
    A4        2.15214   0.00171   0.00572  -0.00234   0.00332   2.15546
    A5        2.04275  -0.00475  -0.02082   0.00880  -0.01198   2.03077
    A6        2.08826   0.00304   0.01514  -0.00650   0.00867   2.09694
    A7        2.11346   0.00472   0.02795  -0.00275   0.02540   2.13886
    A8        2.10198  -0.00956  -0.05486   0.00286  -0.05158   2.05040
    A9        2.06660   0.00482   0.02803  -0.00158   0.02682   2.09342
   A10        2.13359   0.00714   0.03465  -0.00031   0.03431   2.16791
   A11        2.06977  -0.00575  -0.02798   0.00323  -0.02465   2.04512
   A12        2.07965  -0.00139  -0.00650  -0.00315  -0.00956   2.07008
   A13        2.14328  -0.00084  -0.01269  -0.00562  -0.01810   2.12517
   A14        2.02284   0.00525   0.01850  -0.00434   0.01457   2.03741
   A15        2.11587  -0.00438  -0.00463   0.00838   0.00417   2.12004
   A16        2.03696  -0.00476  -0.01935   0.00591  -0.01361   2.02335
   A17        2.05769   0.03446   0.08221  -0.02301   0.05928   2.11697
   A18        2.18854  -0.02970  -0.06286   0.01710  -0.04567   2.14287
   A19        2.05113   0.03254   0.07612  -0.02362   0.05258   2.10371
   A20        2.21198  -0.03135  -0.07198   0.01715  -0.05476   2.15722
   A21        2.02007  -0.00120  -0.00414   0.00647   0.00217   2.02225
   A22        2.16161  -0.00645  -0.03030  -0.00226  -0.03249   2.12912
   A23        2.05141   0.01024   0.05584  -0.00193   0.05415   2.10557
   A24        2.06945  -0.00380  -0.02483   0.00327  -0.02128   2.04817
   A25        2.07195   0.00591   0.04166   0.00241   0.04409   2.11605
   A26        2.07414  -0.00007  -0.00777  -0.00452  -0.01219   2.06195
   A27        2.13681  -0.00584  -0.03360   0.00174  -0.03174   2.10507
   A28        2.10833   0.00634   0.02594  -0.00427   0.02176   2.13009
   A29        2.09757  -0.00427  -0.00079   0.00613   0.00558   2.10315
   A30        2.07661  -0.00206  -0.02448  -0.00275  -0.02698   2.04963
   A31        2.11935  -0.00211  -0.00793   0.00315  -0.00479   2.11456
   A32        2.09052   0.00251   0.00805  -0.00359   0.00450   2.09502
   A33        2.07322  -0.00040  -0.00002   0.00032   0.00034   2.07357
   A34        2.08504  -0.00249  -0.02522  -0.00551  -0.03074   2.05430
   A35        2.11233   0.00330   0.02095   0.00411   0.02506   2.13739
   A36        2.08582  -0.00082   0.00427   0.00140   0.00568   2.09150
    D1        0.01155   0.00006  -0.01136   0.00592  -0.00568   0.00587
    D2       -3.12085   0.00036  -0.02037   0.01219  -0.00863  -3.12948
    D3       -3.13359  -0.00024  -0.00785   0.00520  -0.00267  -3.13626
    D4        0.01720   0.00006  -0.01686   0.01146  -0.00563   0.01157
    D5        0.00330  -0.00037  -0.00319   0.00359   0.00052   0.00382
    D6       -3.11793  -0.00072  -0.02314   0.01695  -0.00612  -3.12405
    D7       -3.13465  -0.00007  -0.00680   0.00432  -0.00258  -3.13723
    D8        0.02731  -0.00042  -0.02675   0.01768  -0.00922   0.01809
    D9       -0.01652   0.00054   0.01620  -0.00959   0.00661  -0.00990
   D10       -3.10611   0.00065  -0.03476   0.02414  -0.01139  -3.11750
   D11        3.11565   0.00020   0.02544  -0.01593   0.00957   3.12522
   D12        0.02606   0.00031  -0.02553   0.01779  -0.00844   0.01763
   D13        0.00620  -0.00102  -0.00606   0.00358  -0.00245   0.00375
   D14       -3.13551   0.00019  -0.00595   0.00409  -0.00169  -3.13720
   D15        3.09681  -0.00154   0.04386  -0.02934   0.01372   3.11053
   D16       -0.04489  -0.00034   0.04397  -0.02883   0.01448  -0.03041
   D17       -0.01334  -0.00010   0.01305  -0.00957   0.00351  -0.00983
   D18       -3.10295  -0.00043  -0.03787   0.02470  -0.01300  -3.11595
   D19        3.10778   0.00021   0.03310  -0.02292   0.01007   3.11785
   D20        0.01817  -0.00013  -0.01781   0.01134  -0.00644   0.01173
   D21        0.00858   0.00071  -0.00842   0.00587  -0.00280   0.00578
   D22       -3.13289  -0.00060  -0.00853   0.00532  -0.00358  -3.13647
   D23        3.09548   0.00134   0.04516  -0.03057   0.01474   3.11023
   D24       -0.04599   0.00003   0.04504  -0.03112   0.01396  -0.03202
   D25       -0.27350  -0.00390   0.25941  -0.25994  -0.00064  -0.27414
   D26        2.87073  -0.00277   0.25681  -0.25879  -0.00201   2.86872
   D27        2.86797  -0.00257   0.25953  -0.25939   0.00017   2.86815
   D28       -0.27098  -0.00145   0.25693  -0.25823  -0.00120  -0.27218
   D29        3.14067   0.00013   0.00092  -0.00077   0.00032   3.14099
   D30       -0.04216  -0.00043   0.04133  -0.02757   0.01329  -0.02887
   D31       -0.00327  -0.00092   0.00322  -0.00177   0.00149  -0.00178
   D32        3.09708  -0.00149   0.04363  -0.02858   0.01446   3.11154
   D33        3.13761  -0.00019   0.00389  -0.00240   0.00142   3.13903
   D34       -0.04373   0.00011   0.04281  -0.02893   0.01375  -0.02999
   D35       -0.00138   0.00088   0.00134  -0.00122   0.00004  -0.00135
   D36        3.10046   0.00117   0.04025  -0.02775   0.01237   3.11282
   D37        0.00582   0.00036  -0.00572   0.00367  -0.00193   0.00389
   D38        3.12242   0.00038   0.01879  -0.01245   0.00637   3.12879
   D39       -3.09413   0.00063  -0.04654   0.03085  -0.01619  -3.11032
   D40        0.02247   0.00065  -0.02203   0.01473  -0.00789   0.01458
   D41       -0.00365   0.00029   0.00357  -0.00253   0.00092  -0.00273
   D42        3.14041  -0.00005   0.00115  -0.00110   0.00006   3.14046
   D43       -3.11930   0.00017  -0.02187   0.01429  -0.00792  -3.12721
   D44        0.02476  -0.00017  -0.02429   0.01572  -0.00878   0.01598
   D45        0.00337  -0.00027  -0.00330   0.00227  -0.00093   0.00244
   D46        3.12978  -0.00014   0.01158  -0.00769   0.00393   3.13372
   D47       -3.09894  -0.00051  -0.04177   0.02828  -0.01359  -3.11253
   D48        0.02748  -0.00038  -0.02689   0.01833  -0.00873   0.01875
   D49       -0.00080  -0.00034   0.00080  -0.00036   0.00043  -0.00037
   D50        3.13836   0.00001   0.00317  -0.00176   0.00130   3.13967
   D51       -3.12736  -0.00048  -0.01394   0.00954  -0.00441  -3.13177
   D52        0.01181  -0.00014  -0.01156   0.00813  -0.00354   0.00827
         Item               Value     Threshold  Converged?
 Maximum Force            0.034457     0.000450     NO 
 RMS     Force            0.007734     0.000300     NO 
 Maximum Displacement     0.245251     0.001800     NO 
 RMS     Displacement     0.099722     0.001200     NO 
 Predicted change in Energy=-5.880877D-04
 GradGradGradGradGradGradGradGradGradGradGradGradGradGradGradGradGradGrad

 Leave Link  103 at Mon Apr  4 21:37:50 2022, MaxMem=  1879048192 cpu:               0.2 elap:               0.1
 (Enter /gpfs/software/gaussian16/sse4/tar/g16/l202.exe)
                          Input orientation:                          
 ---------------------------------------------------------------------
 Center     Atomic      Atomic             Coordinates (Angstroms)
 Number     Number       Type             X           Y           Z
 ---------------------------------------------------------------------
      1          6           0       -8.011289   -1.649959    6.780895
      2          6           0       -7.194179   -2.771487    7.171702
      3          6           0       -5.941546   -3.018822    6.650557
      4          6           0       -7.362519   -0.826966    5.776257
      5          6           0       -6.119421   -1.084099    5.252752
      6          6           0       -5.350668   -2.193636    5.671698
      7          1           0       -5.420073   -3.906111    6.998513
      8          1           0       -5.741065   -0.376561    4.527278
      9         17           0       -8.232154    0.598005    5.220836
     10          8           0       -9.140931   -1.416008    7.250165
     11          1           0       -7.617846   -3.440949    7.912768
     12          6           0       -4.022066   -2.484863    5.133804
     13          6           0       -3.164786   -3.384657    5.794196
     14          6           0       -1.902192   -3.682657    5.311755
     15          6           0       -3.513297   -1.904422    3.951345
     16          6           0       -2.249438   -2.201021    3.472889
     17          6           0       -1.417169   -3.095892    4.141824
     18         17           0        0.164495   -3.445986    3.507972
     19         17           0       -0.913097   -4.800649    6.223853
     20          1           0       -1.894449   -1.742096    2.557728
     21          1           0       -4.118035   -1.223897    3.370703
     22          1           0       -3.465516   -3.852528    6.721741
 ---------------------------------------------------------------------
                    Distance matrix (angstroms):
                    1          2          3          4          5
     1  C    0.000000
     2  C    1.441604   0.000000
     3  C    2.484875   1.379077   0.000000
     4  C    1.451729   2.399326   2.754595   0.000000
     5  C    2.496914   2.772138   2.393460   1.373123   0.000000
     6  C    2.933394   2.445906   1.410048   2.434391   1.413353
     7  H    3.442670   2.113011   1.086411   3.840330   3.391241
     8  H    3.443000   3.852297   3.395593   2.095692   1.081701
     9  Cl   2.745161   4.029485   4.513582   1.759347   2.700766
    10  O    1.245408   2.373463   3.628306   2.383721   3.637216
    11  H    2.154896   1.084828   2.140408   3.385672   3.856903
    12  C    4.395893   3.781201   2.504009   3.784177   2.524913
    13  C    5.241310   4.302267   2.928752   4.915594   3.783595
    14  C    6.603885   5.682847   4.306908   6.179474   4.953888
    15  C    5.320059   4.967030   3.797898   4.394055   3.026297
    16  C    6.666746   6.201380   4.939438   5.773832   4.403658
    17  C    7.248298   6.531404   5.173942   6.570128   5.233798
    18  Cl   8.987835   8.247906   6.880557   8.286153   6.936164
    19  Cl   7.785979   6.668426   5.351849   7.588514   6.470054
    20  H    7.433664   7.101798   5.895785   6.410630   5.054355
    21  H    5.193107   5.128868   4.159855   4.058438   2.750854
    22  H    5.051620   3.908202   2.613592   5.023405   4.106744
                    6          7          8          9         10
     6  C    0.000000
     7  H    2.167447   0.000000
     8  H    2.182629   4.320621   0.000000
     9  Cl   4.037264   5.599553   2.763390   0.000000
    10  O    4.178798   4.484276   4.478130   3.000050   0.000000
    11  H    3.423197   2.425375   4.937036   4.892548   2.619011
    12  C    1.462644   2.729746   2.787072   5.218860   5.641296
    13  C    2.492312   2.609332   4.158237   6.470592   6.458307
    14  C    3.773424   3.907758   5.126658   7.642039   7.829079
    15  C    2.533612   4.114338   2.762066   5.490115   6.541485
    16  C    3.801638   5.038877   4.078217   6.832479   7.897895
    17  C    4.315901   4.984011   5.122442   7.826440   8.493544
    18  Cl   6.055338   6.601742   6.733202   9.475837  10.233073
    19  Cl   5.176237   4.659735   6.764629   9.149870   8.955801
    20  H    4.673987   6.069066   4.532138   7.261868   8.639260
    21  H    2.784664   4.695804   2.165611   4.865007   6.349536
    22  H    2.721822   1.974783   4.698526   6.691846   6.198888
                   11         12         13         14         15
    11  H    0.000000
    12  C    4.643962   0.000000
    13  C    4.931659   1.407365   0.000000
    14  C    6.284297   2.441361   1.384087   0.000000
    15  C    5.907716   1.412078   2.389279   2.758350   0.000000
    16  C    7.075999   2.445693   2.761761   2.386892   1.383558
    17  C    7.265499   2.853571   2.422372   1.395808   2.418602
    18  Cl   8.942432   4.592862   4.039146   2.753333   4.012376
    19  Cl   7.046622   4.027004   2.694391   1.749325   4.507046
    20  H    8.019965   3.422663   3.845320   3.369051   2.142240
    21  H    6.147711   2.169739   3.383915   3.837075   1.079800
    22  H    4.339331   2.168364   1.081518   2.112084   3.387107
                   16         17         18         19         20
    16  C    0.000000
    17  C    1.393176   0.000000
    18  Cl   2.716292   1.739539   0.000000
    19  Cl   4.013935   2.737724   3.220610   0.000000
    20  H    1.083581   2.137737   2.836451   4.874246   0.000000
    21  H    2.111130   3.375451   4.826654   5.586166   2.423592
    22  H    3.842052   3.379970   4.865241   2.767972   4.925564
                   21         22
    21  H    0.000000
    22  H    4.308705   0.000000
 Stoichiometry    C12H6Cl3O(1-)
 Framework group  C1[X(C12H6Cl3O)]
 Deg. of freedom    60
 Full point group                 C1      NOp   1
 RotChk:  IX=0 Diff= 1.01D-02
 Largest Abelian subgroup         C1      NOp   1
 Largest concise Abelian subgroup C1      NOp   1
                         Standard orientation:                         
 ---------------------------------------------------------------------
 Center     Atomic      Atomic             Coordinates (Angstroms)
 Number     Number       Type             X           Y           Z
 ---------------------------------------------------------------------
      1          6           0        3.895293    0.994888   -0.115038
      2          6           0        2.809795    1.928569   -0.282839
      3          6           0        1.480701    1.560878   -0.269971
      4          6           0        3.421295   -0.366160    0.059288
      5          6           0        2.096769   -0.728230    0.060323
      6          6           0        1.065012    0.224096   -0.101299
      7          1           0        0.742827    2.342308   -0.428712
      8          1           0        1.878515   -1.774816    0.224941
      9         17           0        4.636169   -1.615080    0.303386
     10          8           0        5.097813    1.318868   -0.119857
     11          1           0        3.086348    2.967088   -0.430657
     12          6           0       -0.352619   -0.135952   -0.097448
     13          6           0       -1.340881    0.852308    0.067951
     14          6           0       -2.690528    0.545567    0.075631
     15          6           0       -0.823470   -1.458148   -0.252564
     16          6           0       -2.172989   -1.762938   -0.240932
     17          6           0       -3.135072   -0.768729   -0.076975
     18         17           0       -4.822753   -1.190260   -0.070549
     19         17           0       -3.831933    1.850658    0.308161
     20          1           0       -2.498569   -2.788334   -0.370197
     21          1           0       -0.131099   -2.271424   -0.411223
     22          1           0       -1.065573    1.886943    0.220981
 ---------------------------------------------------------------------
 Rotational constants (GHZ):           0.9893934           0.1517824           0.1324003
 Leave Link  202 at Mon Apr  4 21:37:50 2022, MaxMem=  1879048192 cpu:               0.1 elap:               0.0
 (Enter /gpfs/software/gaussian16/sse4/tar/g16/l301.exe)
 Standard basis: 6-311+G(d,p) (5D, 7F)
 Ernie: Thresh=  0.10000D-02 Tol=  0.10000D-05 Strict=F.
 There are   428 symmetry adapted cartesian basis functions of A   symmetry.
 There are   412 symmetry adapted basis functions of A   symmetry.
   412 basis functions,   675 primitive gaussians,   428 cartesian basis functions
    69 alpha electrons       69 beta electrons
       nuclear repulsion energy      1261.8347507381 Hartrees.
 IExCor= 4336 DFT=T Ex+Corr=M062X ExCW=0 ScaHFX=  0.540000
 ScaDFX=  1.000000  1.000000  1.000000  1.000000 ScalE2=  1.000000  1.000000
 IRadAn=      5 IRanWt=     -1 IRanGd=            0 ICorTp=0 IEmpDi=  4
 NAtoms=   22 NActive=   22 NUniq=   22 SFac= 1.00D+00 NAtFMM=   60 NAOKFM=F Big=F
 Integral buffers will be    131072 words long.
 Raffenetti 2 integral format.
 Two-electron integral symmetry is turned on.
 Leave Link  301 at Mon Apr  4 21:37:50 2022, MaxMem=  1879048192 cpu:               0.4 elap:               0.1
 (Enter /gpfs/software/gaussian16/sse4/tar/g16/l302.exe)
 NPDir=0 NMtPBC=     1 NCelOv=     1 NCel=       1 NClECP=     1 NCelD=      1
         NCelK=      1 NCelE2=     1 NClLst=     1 CellRange=     0.0.
 One-electron integrals computed using PRISM.
 One-electron integral symmetry used in STVInt
 NBasis=   412 RedAO= T EigKep=  1.06D-06  NBF=   412
 NBsUse=   409 1.00D-06 EigRej=  6.09D-07 NBFU=   409
 Precomputing XC quadrature grid using
 IXCGrd= 4 IRadAn=           5 IRanWt=          -1 IRanGd=           0 AccXCQ= 0.00D+00.
 Generated NRdTot=       0 NPtTot=           0 NUsed=           0 NTot=          32
 NSgBfM=   420   420   420   420   420 MxSgAt=    22 MxSgA2=    22.
 Leave Link  302 at Mon Apr  4 21:37:51 2022, MaxMem=  1879048192 cpu:               2.8 elap:               0.4
 (Enter /gpfs/software/gaussian16/sse4/tar/g16/l303.exe)
 DipDrv:  MaxL=1.
 Leave Link  303 at Mon Apr  4 21:37:51 2022, MaxMem=  1879048192 cpu:               0.3 elap:               0.1
 (Enter /gpfs/software/gaussian16/sse4/tar/g16/l401.exe)
 Lowest energy guess from the checkpoint file:  "checkpoint.chk"
 B after Tr=     0.000000    0.000000   -0.000000
         Rot=    0.999999    0.000945   -0.000278    0.000876 Ang=   0.15 deg.
 Guess basis will be translated and rotated to current coordinates.
 B after Tr=    -0.000000   -0.000000   -0.000000
         Rot=    0.999993   -0.003616    0.001348    0.000093 Ang=  -0.44 deg.
 Guess basis will be translated and rotated to current coordinates.
 CkInt1:  FT= 6.07D-03
 Max alpha theta= 27.180 degrees.
 JPrj=2 DoOrth=T DoCkMO=T.
 Leave Link  401 at Mon Apr  4 21:37:51 2022, MaxMem=  1879048192 cpu:               4.0 elap:               0.6
 (Enter /gpfs/software/gaussian16/sse4/tar/g16/l502.exe)
 Integral symmetry usage will be decided dynamically.
 Closed shell SCF:
 Using DIIS extrapolation, IDIIS=  1040.
 NGot=  1879048192 LenX=  1878674897 LenY=  1878491272
 Requested convergence on RMS density matrix=1.00D-08 within 128 cycles.
 Requested convergence on MAX density matrix=1.00D-06.
 Requested convergence on             energy=1.00D-06.
 No special actions if energy rises.
 Fock matrices will be formed incrementally for  20 cycles.

 Cycle   1  Pass 1  IDiag  1:
 FoFJK:  IHMeth= 1 ICntrl=       0 DoSepK=F KAlg= 0 I1Cent=           0 FoldK=F
 IRaf= 810000000 NMat=       1 IRICut=       1 DoRegI=T DoRafI=F ISym2E= 0 IDoP0=0 IntGTp=1.
 FoFCou: FMM=F IPFlag=           0 FMFlag=      100000 FMFlg1=           0
         NFxFlg=           0 DoJE=F BraDBF=F KetDBF=F FulRan=T
         wScrn=  0.000000 ICntrl=         0 IOpCl=  0 I1Cent=           0 NGrid=           0
         NMat0=    1 NMatS0=      1 NMatT0=    0 NMatD0=    1 NMtDS0=    0 NMtDT0=    0
 Symmetry not used in FoFCou.
 E= -1916.44658213656    
 DIIS: error= 1.52D-02 at cycle   1 NSaved=   1.
 NSaved= 1 IEnMin= 1 EnMin= -1916.44658213656     IErMin= 1 ErrMin= 1.52D-02
 ErrMax= 1.52D-02  0.00D+00 EMaxC= 1.00D-01 BMatC= 1.14D-01 BMatP= 1.14D-01
 IDIUse=3 WtCom= 8.48D-01 WtEn= 1.52D-01
 Coeff-Com:  0.100D+01
 Coeff-En:   0.100D+01
 Coeff:      0.100D+01
 Gap=   102.345 Goal=   None    Shift=    0.000
 GapD=  102.345 DampG=2.000 DampE=0.500 DampFc=1.0000 IDamp=-1.
 RMSDP=8.91D-02 MaxDP=5.71D+00              OVMax= 1.98D-01

 Cycle   2  Pass 1  IDiag  1:
 RMSU=  8.91D-02    CP:  1.02D+00
 E= -1916.68716628778     Delta-E=       -0.240584151219 Rises=F Damp=F
 DIIS: error= 2.83D-03 at cycle   2 NSaved=   2.
 NSaved= 2 IEnMin= 2 EnMin= -1916.68716628778     IErMin= 2 ErrMin= 2.83D-03
 ErrMax= 2.83D-03  0.00D+00 EMaxC= 1.00D-01 BMatC= 6.97D-03 BMatP= 1.14D-01
 IDIUse=3 WtCom= 9.72D-01 WtEn= 2.83D-02
 Coeff-Com: -0.203D-01 0.102D+01
 Coeff-En:   0.000D+00 0.100D+01
 Coeff:     -0.197D-01 0.102D+01
 Gap=     0.190 Goal=   None    Shift=    0.000
 RMSDP=4.24D-02 MaxDP=2.52D+00 DE=-2.41D-01 OVMax= 4.34D-02

 Cycle   3  Pass 1  IDiag  1:
 RMSU=  2.38D-02    CP:  1.01D+00  1.39D+00
 E= -1916.69473554040     Delta-E=       -0.007569252621 Rises=F Damp=F
 DIIS: error= 3.51D-03 at cycle   3 NSaved=   3.
 NSaved= 3 IEnMin= 3 EnMin= -1916.69473554040     IErMin= 2 ErrMin= 2.83D-03
 ErrMax= 3.51D-03  0.00D+00 EMaxC= 1.00D-01 BMatC= 6.41D-03 BMatP= 6.97D-03
 IDIUse=3 WtCom= 9.65D-01 WtEn= 3.51D-02
 Coeff-Com: -0.555D-01 0.526D+00 0.529D+00
 Coeff-En:   0.000D+00 0.932D-01 0.907D+00
 Coeff:     -0.535D-01 0.511D+00 0.542D+00
 Gap=     0.188 Goal=   None    Shift=    0.000
 RMSDP=9.43D-03 MaxDP=8.77D-01 DE=-7.57D-03 OVMax= 2.56D-02

 Cycle   4  Pass 1  IDiag  1:
 RMSU=  6.51D-03    CP:  1.00D+00  1.34D+00  8.00D-01
 E= -1916.70069515436     Delta-E=       -0.005959613957 Rises=F Damp=F
 DIIS: error= 1.24D-03 at cycle   4 NSaved=   4.
 NSaved= 4 IEnMin= 4 EnMin= -1916.70069515436     IErMin= 4 ErrMin= 1.24D-03
 ErrMax= 1.24D-03  0.00D+00 EMaxC= 1.00D-01 BMatC= 5.77D-04 BMatP= 6.41D-03
 IDIUse=3 WtCom= 9.88D-01 WtEn= 1.24D-02
 Coeff-Com: -0.262D-01 0.177D+00 0.263D+00 0.586D+00
 Coeff-En:   0.000D+00 0.000D+00 0.000D+00 0.100D+01
 Coeff:     -0.259D-01 0.175D+00 0.259D+00 0.591D+00
 Gap=     0.183 Goal=   None    Shift=    0.000
 RMSDP=4.34D-03 MaxDP=3.22D-01 DE=-5.96D-03 OVMax= 1.06D-02

 Cycle   5  Pass 1  IDiag  1:
 RMSU=  1.30D-03    CP:  1.00D+00  1.38D+00  8.60D-01  1.02D+00
 E= -1916.70122714001     Delta-E=       -0.000531985654 Rises=F Damp=F
 DIIS: error= 5.44D-04 at cycle   5 NSaved=   5.
 NSaved= 5 IEnMin= 5 EnMin= -1916.70122714001     IErMin= 5 ErrMin= 5.44D-04
 ErrMax= 5.44D-04  0.00D+00 EMaxC= 1.00D-01 BMatC= 9.15D-05 BMatP= 5.77D-04
 IDIUse=3 WtCom= 9.95D-01 WtEn= 5.44D-03
 Coeff-Com: -0.191D-02-0.241D-01 0.978D-03 0.284D+00 0.741D+00
 Coeff-En:   0.000D+00 0.000D+00 0.000D+00 0.308D-01 0.969D+00
 Coeff:     -0.190D-02-0.240D-01 0.973D-03 0.282D+00 0.742D+00
 Gap=     0.183 Goal=   None    Shift=    0.000
 RMSDP=8.45D-04 MaxDP=8.23D-02 DE=-5.32D-04 OVMax= 3.89D-03

 Cycle   6  Pass 1  IDiag  1:
 RMSU=  3.37D-04    CP:  9.97D-01  1.39D+00  8.65D-01  1.13D+00  9.29D-01
 E= -1916.70132274660     Delta-E=       -0.000095606589 Rises=F Damp=F
 DIIS: error= 1.77D-04 at cycle   6 NSaved=   6.
 NSaved= 6 IEnMin= 6 EnMin= -1916.70132274660     IErMin= 6 ErrMin= 1.77D-04
 ErrMax= 1.77D-04  0.00D+00 EMaxC= 1.00D-01 BMatC= 1.28D-05 BMatP= 9.15D-05
 IDIUse=3 WtCom= 9.98D-01 WtEn= 1.77D-03
 Coeff-Com:  0.128D-02-0.288D-01-0.225D-01 0.878D-01 0.371D+00 0.591D+00
 Coeff-En:   0.000D+00 0.000D+00 0.000D+00 0.000D+00 0.000D+00 0.100D+01
 Coeff:      0.128D-02-0.287D-01-0.225D-01 0.876D-01 0.371D+00 0.592D+00
 Gap=     0.183 Goal=   None    Shift=    0.000
 RMSDP=2.83D-04 MaxDP=2.04D-02 DE=-9.56D-05 OVMax= 1.09D-03

 Cycle   7  Pass 1  IDiag  1:
 RMSU=  1.62D-04    CP:  9.99D-01  1.39D+00  8.69D-01  1.14D+00  9.49D-01
                    CP:  8.29D-01
 E= -1916.70133692453     Delta-E=       -0.000014177927 Rises=F Damp=F
 DIIS: error= 4.08D-05 at cycle   7 NSaved=   7.
 NSaved= 7 IEnMin= 7 EnMin= -1916.70133692453     IErMin= 7 ErrMin= 4.08D-05
 ErrMax= 4.08D-05  0.00D+00 EMaxC= 1.00D-01 BMatC= 6.96D-07 BMatP= 1.28D-05
 IDIUse=1 WtCom= 1.00D+00 WtEn= 0.00D+00
 Coeff-Com:  0.586D-03-0.699D-02-0.477D-02-0.381D-03 0.288D-01 0.178D+00
 Coeff-Com:  0.805D+00
 Coeff:      0.586D-03-0.699D-02-0.477D-02-0.381D-03 0.288D-01 0.178D+00
 Coeff:      0.805D+00
 Gap=     0.183 Goal=   None    Shift=    0.000
 RMSDP=7.94D-05 MaxDP=8.67D-03 DE=-1.42D-05 OVMax= 5.53D-04

 Cycle   8  Pass 1  IDiag  1:
 RMSU=  5.85D-05    CP:  9.99D-01  1.39D+00  8.68D-01  1.13D+00  9.41D-01
                    CP:  8.89D-01  9.45D-01
 E= -1916.70133796714     Delta-E=       -0.000001042611 Rises=F Damp=F
 DIIS: error= 1.75D-05 at cycle   8 NSaved=   8.
 NSaved= 8 IEnMin= 8 EnMin= -1916.70133796714     IErMin= 8 ErrMin= 1.75D-05
 ErrMax= 1.75D-05  0.00D+00 EMaxC= 1.00D-01 BMatC= 1.92D-07 BMatP= 6.96D-07
 IDIUse=1 WtCom= 1.00D+00 WtEn= 0.00D+00
 Coeff-Com:  0.148D-03-0.846D-05 0.636D-03-0.114D-01-0.323D-01 0.919D-02
 Coeff-Com:  0.396D+00 0.638D+00
 Coeff:      0.148D-03-0.846D-05 0.636D-03-0.114D-01-0.323D-01 0.919D-02
 Coeff:      0.396D+00 0.638D+00
 Gap=     0.183 Goal=   None    Shift=    0.000
 RMSDP=4.70D-05 MaxDP=3.68D-03 DE=-1.04D-06 OVMax= 2.54D-04

 Cycle   9  Pass 1  IDiag  1:
 RMSU=  2.72D-05    CP:  9.99D-01  1.39D+00  8.67D-01  1.13D+00  9.52D-01
                    CP:  9.13D-01  9.54D-01  8.14D-01
 E= -1916.70133824747     Delta-E=       -0.000000280332 Rises=F Damp=F
 DIIS: error= 7.65D-06 at cycle   9 NSaved=   9.
 NSaved= 9 IEnMin= 9 EnMin= -1916.70133824747     IErMin= 9 ErrMin= 7.65D-06
 ErrMax= 7.65D-06  0.00D+00 EMaxC= 1.00D-01 BMatC= 1.62D-08 BMatP= 1.92D-07
 IDIUse=1 WtCom= 1.00D+00 WtEn= 0.00D+00
 Coeff-Com: -0.366D-04 0.106D-02 0.662D-03-0.355D-02-0.124D-01-0.238D-01
 Coeff-Com: -0.152D-01 0.188D+00 0.865D+00
 Coeff:     -0.366D-04 0.106D-02 0.662D-03-0.355D-02-0.124D-01-0.238D-01
 Coeff:     -0.152D-01 0.188D+00 0.865D+00
 Gap=     0.183 Goal=   None    Shift=    0.000
 RMSDP=2.56D-05 MaxDP=1.69D-03 DE=-2.80D-07 OVMax= 1.72D-04

 Cycle  10  Pass 1  IDiag  1:
 RMSU=  9.11D-06    CP:  9.99D-01  1.39D+00  8.67D-01  1.13D+00  9.53D-01
                    CP:  9.09D-01  9.59D-01  9.81D-01  1.05D+00
 E= -1916.70133828662     Delta-E=       -0.000000039151 Rises=F Damp=F
 DIIS: error= 3.83D-06 at cycle  10 NSaved=  10.
 NSaved=10 IEnMin=10 EnMin= -1916.70133828662     IErMin=10 ErrMin= 3.83D-06
 ErrMax= 3.83D-06  0.00D+00 EMaxC= 1.00D-01 BMatC= 4.82D-09 BMatP= 1.62D-08
 IDIUse=1 WtCom= 1.00D+00 WtEn= 0.00D+00
 Coeff-Com: -0.373D-04 0.520D-03 0.172D-03-0.186D-03-0.123D-02-0.124D-01
 Coeff-Com: -0.649D-01-0.307D-02 0.416D+00 0.665D+00
 Coeff:     -0.373D-04 0.520D-03 0.172D-03-0.186D-03-0.123D-02-0.124D-01
 Coeff:     -0.649D-01-0.307D-02 0.416D+00 0.665D+00
 Gap=     0.183 Goal=   None    Shift=    0.000
 RMSDP=1.07D-05 MaxDP=1.10D-03 DE=-3.92D-08 OVMax= 6.74D-05

 Cycle  11  Pass 1  IDiag  1:
 RMSU=  4.29D-06    CP:  9.99D-01  1.39D+00  8.66D-01  1.13D+00  9.55D-01
                    CP:  9.17D-01  9.47D-01  1.01D+00  1.18D+00  8.46D-01
 E= -1916.70133829537     Delta-E=       -0.000000008745 Rises=F Damp=F
 DIIS: error= 1.25D-06 at cycle  11 NSaved=  11.
 NSaved=11 IEnMin=11 EnMin= -1916.70133829537     IErMin=11 ErrMin= 1.25D-06
 ErrMax= 1.25D-06  0.00D+00 EMaxC= 1.00D-01 BMatC= 6.44D-10 BMatP= 4.82D-09
 IDIUse=1 WtCom= 1.00D+00 WtEn= 0.00D+00
 Coeff-Com: -0.688D-05-0.411D-04-0.576D-04 0.711D-03 0.226D-02 0.102D-02
 Coeff-Com: -0.189D-01-0.457D-01-0.633D-01 0.242D+00 0.882D+00
 Coeff:     -0.688D-05-0.411D-04-0.576D-04 0.711D-03 0.226D-02 0.102D-02
 Coeff:     -0.189D-01-0.457D-01-0.633D-01 0.242D+00 0.882D+00
 Gap=     0.183 Goal=   None    Shift=    0.000
 RMSDP=5.84D-06 MaxDP=5.41D-04 DE=-8.75D-09 OVMax= 4.12D-05

 Cycle  12  Pass 1  IDiag  1:
 RMSU=  2.08D-06    CP:  9.99D-01  1.39D+00  8.66D-01  1.13D+00  9.56D-01
                    CP:  9.17D-01  9.41D-01  1.02D+00  1.24D+00  9.93D-01
                    CP:  1.17D+00
[truncated: 744,329 more chars]
