# Supplementary material for: Gas Phase Reactivity of Isomeric Hydroxylated Polychlorinated Biphenyls
Source: J Am Soc Mass Spectrom. 2024 Apr 19;35(5):1021–9. doi: 10.1021/jasms.4c00035 (PMC11066962; doi:10.1021/jasms.4c00035)
Supplement: Supplementary file 3 — js4c00035_si_003.zip [file js4c00035_si_003.zip › Claculated geometries/4-OH-CB35__0_36_2.out]

 Entering Gaussian System, Link 0=/gpfs/software/gaussian16/sse4/tar/g16/g16
 Initial command:
 /gpfs/software/gaussian16/sse4/tar/g16/l1.exe "/tmp/Gau-162547.inp" -scrdir="/tmp/"
 Entering Link 1 = /gpfs/software/gaussian16/sse4/tar/g16/l1.exe PID=    162762.
  
 Copyright (c) 1988,1990,1992,1993,1995,1998,2003,2009,2016,
            Gaussian, Inc.  All Rights Reserved.
  
 This is part of the Gaussian(R) 16 program.  It is based on
 the Gaussian(R) 09 system (copyright 2009, Gaussian, Inc.),
 the Gaussian(R) 03 system (copyright 2003, Gaussian, Inc.),
 the Gaussian(R) 98 system (copyright 1998, Gaussian, Inc.),
 the Gaussian(R) 94 system (copyright 1995, Gaussian, Inc.),
 the Gaussian 92(TM) system (copyright 1992, Gaussian, Inc.),
 the Gaussian 90(TM) system (copyright 1990, Gaussian, Inc.),
 the Gaussian 88(TM) system (copyright 1988, Gaussian, Inc.),
 the Gaussian 86(TM) system (copyright 1986, Carnegie Mellon
 University), and the Gaussian 82(TM) system (copyright 1983,
 Carnegie Mellon University). Gaussian is a federally registered
 trademark of Gaussian, Inc.
  
 This software contains proprietary and confidential information,
 including trade secrets, belonging to Gaussian, Inc.
  
 This software is provided under written license and may be
 used, copied, transmitted, or stored only in accord with that
 written license.
  
 The following legend is applicable only to US Government
 contracts under FAR:
  
                    RESTRICTED RIGHTS LEGEND
  
 Use, reproduction and disclosure by the US Government is
 subject to restrictions as set forth in subparagraphs (a)
 and (c) of the Commercial Computer Software - Restricted
 Rights clause in FAR 52.227-19.
  
 Gaussian, Inc.
 340 Quinnipiac St., Bldg. 40, Wallingford CT 06492
  
  
 ---------------------------------------------------------------
 Warning -- This program may not be used in any manner that
 competes with the business of Gaussian, Inc. or will provide
 assistance to any competitor of Gaussian, Inc.  The licensee
 of this program is prohibited from giving any competitor of
 Gaussian, Inc. access to this program.  By using this program,
 the user acknowledges that Gaussian, Inc. is engaged in the
 business of creating and licensing software in the field of
 computational chemistry and represents and warrants to the
 licensee that it is not a competitor of Gaussian, Inc. and that
 it will not use this program in any manner prohibited above.
 ---------------------------------------------------------------
  

 Cite this work as:
 Gaussian 16, Revision A.03,
 M. J. Frisch, G. W. Trucks, H. B. Schlegel, G. E. Scuseria, 
 M. A. Robb, J. R. Cheeseman, G. Scalmani, V. Barone, 
 G. A. Petersson, H. Nakatsuji, X. Li, M. Caricato, A. V. Marenich, 
 J. Bloino, B. G. Janesko, R. Gomperts, B. Mennucci, H. P. Hratchian, 
 J. V. Ortiz, A. F. Izmaylov, J. L. Sonnenberg, D. Williams-Young, 
 F. Ding, F. Lipparini, F. Egidi, J. Goings, B. Peng, A. Petrone, 
 T. Henderson, D. Ranasinghe, V. G. Zakrzewski, J. Gao, N. Rega, 
 G. Zheng, W. Liang, M. Hada, M. Ehara, K. Toyota, R. Fukuda, 
 J. Hasegawa, M. Ishida, T. Nakajima, Y. Honda, O. Kitao, H. Nakai, 
 T. Vreven, K. Throssell, J. A. Montgomery, Jr., J. E. Peralta, 
 F. Ogliaro, M. J. Bearpark, J. J. Heyd, E. N. Brothers, K. N. Kudin, 
 V. N. Staroverov, T. A. Keith, R. Kobayashi, J. Normand, 
 K. Raghavachari, A. P. Rendell, J. C. Burant, S. S. Iyengar, 
 J. Tomasi, M. Cossi, J. M. Millam, M. Klene, C. Adamo, R. Cammi, 
 J. W. Ochterski, R. L. Martin, K. Morokuma, O. Farkas, 
 J. B. Foresman, and D. J. Fox, Gaussian, Inc., Wallingford CT, 2016.
 
 ******************************************
 Gaussian 16:  ES64L-G16RevA.03 25-Dec-2016
                 6-Jul-2022 
 ******************************************
 %Chk=checkpoint
 %Mem=5gb
 %NProc=5
 Will use up to    5 processors via shared memory.
 -------------------------------------------------
 #p M062X/6-311+G** opt int=ultrafine freq pop=nbo
 -------------------------------------------------
 1/18=20,19=15,26=4,38=1/1,3;
 2/9=110,12=2,17=6,18=5,40=1/2;
 3/5=4,6=6,7=111,11=2,25=1,30=1,71=1,74=-55,75=-5/1,2,3;
 4//1;
 5/5=2,38=5/2;
 6/7=2,8=2,9=2,10=2,28=1,40=1/1,7;
 7//1,2,3,16;
 1/18=20,19=15,26=4/3(2);
 2/9=110/2;
 99//99;
 2/9=110/2;
 3/5=4,6=6,7=111,11=2,25=1,30=1,71=1,74=-55,75=-5/1,2,3;
 4/5=5,16=3,69=1/1;
 5/5=2,38=5/2;
 7//1,2,3,16;
 1/18=20,19=15,26=4/3(-5);
 2/9=110/2;
 6/7=2,8=2,9=2,10=2,19=2,28=1,40=1/1,7;
 99/9=1/99;
 Leave Link    1 at Wed Jul  6 00:16:07 2022, MaxMem=   671088640 cpu:              65.3 elap:              16.4
 (Enter /gpfs/software/gaussian16/sse4/tar/g16/l101.exe)
 ---
 ...
 ---
 Symbolic Z-matrix:
 Charge = -1 Multiplicity = 1
 C                    -8.03787  -1.63541   6.77829 
 C                    -7.16409  -2.68015   7.35926 
 C                    -5.94001  -2.90853   6.86097 
 C                    -7.45525  -0.91165   5.62496 
 C                    -6.1285   -1.22352   5.14616 
 C                    -5.36144  -2.17373   5.72557 
 H                    -5.34097  -3.68691   7.327 
 H                    -5.80028  -0.63927   4.29458 
 Cl                   -8.35929   0.33939   4.877 
 O                    -9.14792  -1.41759   7.2441 
 H                    -7.56656  -3.23673   8.19666 
 C                    -3.98008  -2.45828   5.21962 
 C                    -3.30199  -1.67415   4.27211 
 C                    -2.00119  -1.99441   3.8684 
 C                    -3.2926   -3.56804   5.73651 
 C                    -1.99361  -3.89323   5.34624 
 C                    -1.35248  -3.09856   4.4071 
 Cl                    0.24793  -3.46197   3.90508 
 H                    -1.50091  -4.75637   5.78232 
 H                    -3.7455   -0.78959   3.82696 
 
 ITRead=  0  0  0  0  0  0  0  0  0  0  0  0  0  0  0  0  0  0  0  0
 MicOpt= -1 -1 -1 -1 -1 -1 -1 -1 -1 -1 -1 -1 -1 -1 -1 -1 -1 -1 -1 -1
 NAtoms=     20 NQM=       20 NQMF=       0 NMMI=      0 NMMIF=      0
                NMic=       0 NMicF=      0.
                    Isotopes and Nuclear Properties:
 (Nuclear quadrupole moments (NQMom) in fm**2, nuclear magnetic moments (NMagM)
  in nuclear magnetons)

  Atom         1           2           3           4           5           6           7           8           9          10
 IAtWgt=          12          12          12          12          12          12           1           1          35          16
 AtmWgt=  12.0000000  12.0000000  12.0000000  12.0000000  12.0000000  12.0000000   1.0078250   1.0078250  34.9688527  15.9949146
 NucSpn=           0           0           0           0           0           0           1           1           3           0
 AtZEff=  -0.0000000  -0.0000000  -0.0000000  -0.0000000  -0.0000000  -0.0000000  -0.0000000  -0.0000000  -0.0000000  -0.0000000
 NQMom=    0.0000000   0.0000000   0.0000000   0.0000000   0.0000000   0.0000000   0.0000000   0.0000000  -8.1650000   0.0000000
 NMagM=    0.0000000   0.0000000   0.0000000   0.0000000   0.0000000   0.0000000   2.7928460   2.7928460   0.8218740   0.0000000
 AtZNuc=   6.0000000   6.0000000   6.0000000   6.0000000   6.0000000   6.0000000   1.0000000   1.0000000  17.0000000   8.0000000

  Atom        11          12          13          14          15          16          17          18          19          20
 IAtWgt=           1          12          12          12          12          12          12          35           1           1
 AtmWgt=   1.0078250  12.0000000  12.0000000  12.0000000  12.0000000  12.0000000  12.0000000  34.9688527   1.0078250   1.0078250
 NucSpn=           1           0           0           0           0           0           0           3           1           1
 AtZEff=  -0.0000000  -0.0000000  -0.0000000  -0.0000000  -0.0000000  -0.0000000  -0.0000000  -0.0000000  -0.0000000  -0.0000000
 NQMom=    0.0000000   0.0000000   0.0000000   0.0000000   0.0000000   0.0000000   0.0000000  -8.1650000   0.0000000   0.0000000
 NMagM=    2.7928460   0.0000000   0.0000000   0.0000000   0.0000000   0.0000000   0.0000000   0.8218740   2.7928460   2.7928460
 AtZNuc=   1.0000000   6.0000000   6.0000000   6.0000000   6.0000000   6.0000000   6.0000000  17.0000000   1.0000000   1.0000000
 Leave Link  101 at Wed Jul  6 00:17:22 2022, MaxMem=   671088640 cpu:               0.9 elap:               0.2
 (Enter /gpfs/software/gaussian16/sse4/tar/g16/l103.exe)

 GradGradGradGradGradGradGradGradGradGradGradGradGradGradGradGradGradGrad
 Berny optimization.
 Initialization pass.
                           ----------------------------
                           !    Initial Parameters    !
                           ! (Angstroms and Degrees)  !
 --------------------------                            --------------------------
 ! Name  Definition              Value          Derivative Info.                !
 --------------------------------------------------------------------------------
 ! R1    R(1,2)                  1.4807         estimate D2E/DX2                !
 ! R2    R(1,4)                  1.481          estimate D2E/DX2                !
 ! R3    R(1,10)                 1.2234         estimate D2E/DX2                !
 ! R4    R(2,3)                  1.3412         estimate D2E/DX2                !
 ! R5    R(2,11)                 1.0831         estimate D2E/DX2                !
 ! R6    R(3,6)                  1.471          estimate D2E/DX2                !
 ! R7    R(3,7)                  1.0872         estimate D2E/DX2                !
 ! R8    R(4,5)                  1.4446         estimate D2E/DX2                !
 ! R9    R(4,9)                  1.7152         estimate D2E/DX2                !
 ! R10   R(5,6)                  1.3517         estimate D2E/DX2                !
 ! R11   R(5,8)                  1.0836         estimate D2E/DX2                !
 ! R12   R(6,12)                 1.4984         estimate D2E/DX2                !
 ! R13   R(12,13)                1.4044         estimate D2E/DX2                !
 ! R14   R(12,15)                1.4041         estimate D2E/DX2                !
 ! R15   R(13,14)                1.3992         estimate D2E/DX2                !
 ! R16   R(13,20)                1.085          estimate D2E/DX2                !
 ! R17   R(14,17)                1.3893         estimate D2E/DX2                !
 ! R18   R(15,16)                1.3948         estimate D2E/DX2                !
 ! R19   R(16,17)                1.3873         estimate D2E/DX2                !
 ! R20   R(16,19)                1.0853         estimate D2E/DX2                !
 ! R21   R(17,18)                1.7162         estimate D2E/DX2                !
 ! A1    A(2,1,4)              114.7212         estimate D2E/DX2                !
 ! A2    A(2,1,10)             120.7757         estimate D2E/DX2                !
 ! A3    A(4,1,10)             124.5031         estimate D2E/DX2                !
 ! A4    A(1,2,3)              120.8605         estimate D2E/DX2                !
 ! A5    A(1,2,11)             116.5301         estimate D2E/DX2                !
 ! A6    A(3,2,11)             122.6093         estimate D2E/DX2                !
 ! A7    A(2,3,6)              124.1028         estimate D2E/DX2                !
 ! A8    A(2,3,7)              117.746          estimate D2E/DX2                !
 ! A9    A(6,3,7)              118.1511         estimate D2E/DX2                !
 ! A10   A(1,4,5)              120.9247         estimate D2E/DX2                !
 ! A11   A(1,4,9)              119.2546         estimate D2E/DX2                !
 ! A12   A(5,4,9)              119.8033         estimate D2E/DX2                !
 ! A13   A(4,5,6)              122.0662         estimate D2E/DX2                !
 ! A14   A(4,5,8)              114.9771         estimate D2E/DX2                !
 ! A15   A(6,5,8)              122.9567         estimate D2E/DX2                !
 ! A16   A(3,6,5)              117.3115         estimate D2E/DX2                !
 ! A17   A(3,6,12)             121.8957         estimate D2E/DX2                !
 ! A18   A(5,6,12)             120.7927         estimate D2E/DX2                !
 ! A19   A(6,12,13)            124.534          estimate D2E/DX2                !
 ! A20   A(6,12,15)            118.5024         estimate D2E/DX2                !
 ! A21   A(13,12,15)           116.9529         estimate D2E/DX2                !
 ! A22   A(12,13,14)           121.0474         estimate D2E/DX2                !
 ! A23   A(12,13,20)           122.3166         estimate D2E/DX2                !
 ! A24   A(14,13,20)           116.6311         estimate D2E/DX2                !
 ! A25   A(13,14,17)           120.2745         estimate D2E/DX2                !
 ! A26   A(12,15,16)           122.4986         estimate D2E/DX2                !
 ! A27   A(15,16,17)           119.0961         estimate D2E/DX2                !
 ! A28   A(15,16,19)           119.7211         estimate D2E/DX2                !
 ! A29   A(17,16,19)           121.1823         estimate D2E/DX2                !
 ! A30   A(14,17,16)           120.1294         estimate D2E/DX2                !
 ! A31   A(14,17,18)           119.3596         estimate D2E/DX2                !
 ! A32   A(16,17,18)           120.5102         estimate D2E/DX2                !
 ! D1    D(4,1,2,3)              0.8581         estimate D2E/DX2                !
 ! D2    D(4,1,2,11)          -179.2367         estimate D2E/DX2                !
 ! D3    D(10,1,2,3)          -179.1261         estimate D2E/DX2                !
 ! D4    D(10,1,2,11)            0.7791         estimate D2E/DX2                !
 ! D5    D(2,1,4,5)             -0.6192         estimate D2E/DX2                !
 ! D6    D(2,1,4,9)           -179.1015         estimate D2E/DX2                !
 ! D7    D(10,1,4,5)           179.3643         estimate D2E/DX2                !
 ! D8    D(10,1,4,9)             0.882          estimate D2E/DX2                !
 ! D9    D(1,2,3,6)             -0.1375         estimate D2E/DX2                !
 ! D10   D(1,2,3,7)            179.9349         estimate D2E/DX2                !
 ! D11   D(11,2,3,6)           179.9632         estimate D2E/DX2                !
 ! D12   D(11,2,3,7)             0.0356         estimate D2E/DX2                !
 ! D13   D(2,3,6,5)             -0.8991         estimate D2E/DX2                !
 ! D14   D(2,3,6,12)           179.2116         estimate D2E/DX2                !
 ! D15   D(7,3,6,5)            179.0282         estimate D2E/DX2                !
 ! D16   D(7,3,6,12)            -0.8611         estimate D2E/DX2                !
 ! D17   D(1,4,5,6)             -0.3939         estimate D2E/DX2                !
 ! D18   D(1,4,5,8)            179.6937         estimate D2E/DX2                !
 ! D19   D(9,4,5,6)            178.0802         estimate D2E/DX2                !
 ! D20   D(9,4,5,8)             -1.8323         estimate D2E/DX2                !
 ! D21   D(4,5,6,3)              1.1322         estimate D2E/DX2                !
 ! D22   D(4,5,6,12)          -178.9772         estimate D2E/DX2                !
 ! D23   D(8,5,6,3)           -178.9624         estimate D2E/DX2                !
 ! D24   D(8,5,6,12)             0.9282         estimate D2E/DX2                !
 ! D25   D(3,6,12,13)         -170.5967         estimate D2E/DX2                !
 ! D26   D(3,6,12,15)            8.1728         estimate D2E/DX2                !
 ! D27   D(5,6,12,13)            9.5178         estimate D2E/DX2                !
 ! D28   D(5,6,12,15)         -171.7127         estimate D2E/DX2                !
 ! D29   D(6,12,13,14)         178.8336         estimate D2E/DX2                !
 ! D30   D(6,12,13,20)          -0.3356         estimate D2E/DX2                !
 ! D31   D(15,12,13,14)          0.0467         estimate D2E/DX2                !
 ! D32   D(15,12,13,20)       -179.1224         estimate D2E/DX2                !
 ! D33   D(6,12,15,16)        -178.5987         estimate D2E/DX2                !
 ! D34   D(13,12,15,16)          0.2641         estimate D2E/DX2                !
 ! D35   D(12,13,14,17)         -0.2848         estimate D2E/DX2                !
 ! D36   D(20,13,14,17)        178.9297         estimate D2E/DX2                !
 ! D37   D(13,14,17,16)          0.2167         estimate D2E/DX2                !
 ! D38   D(13,14,17,18)       -179.4768         estimate D2E/DX2                !
 ! D39   D(12,15,16,17)         -0.3335         estimate D2E/DX2                !
 ! D40   D(12,15,16,19)        179.4026         estimate D2E/DX2                !
 ! D41   D(15,16,17,14)          0.0851         estimate D2E/DX2                !
 ! D42   D(15,16,17,18)        179.775          estimate D2E/DX2                !
 ! D43   D(19,16,17,14)       -179.6471         estimate D2E/DX2                !
 ! D44   D(19,16,17,18)          0.0429         estimate D2E/DX2                !
 --------------------------------------------------------------------------------
 Trust Radius=3.00D-01 FncErr=1.00D-07 GrdErr=1.00D-06 EigMax=2.50D+02 EigMin=1.00D-04
 Number of steps in this run=    107 maximum allowed number of steps=    120.
 GradGradGradGradGradGradGradGradGradGradGradGradGradGradGradGradGradGrad

 Leave Link  103 at Wed Jul  6 00:18:22 2022, MaxMem=   671088640 cpu:               0.1 elap:               0.0
 (Enter /gpfs/software/gaussian16/sse4/tar/g16/l202.exe)
                          Input orientation:                          
 ---------------------------------------------------------------------
 Center     Atomic      Atomic             Coordinates (Angstroms)
 Number     Number       Type             X           Y           Z
 ---------------------------------------------------------------------
      1          6           0       -8.037870   -1.635410    6.778290
      2          6           0       -7.164090   -2.680150    7.359260
      3          6           0       -5.940010   -2.908530    6.860970
      4          6           0       -7.455250   -0.911650    5.624960
      5          6           0       -6.128500   -1.223520    5.146160
      6          6           0       -5.361440   -2.173730    5.725570
      7          1           0       -5.340970   -3.686910    7.327000
      8          1           0       -5.800280   -0.639270    4.294580
      9         17           0       -8.359290    0.339390    4.877000
     10          8           0       -9.147920   -1.417590    7.244100
     11          1           0       -7.566560   -3.236730    8.196660
     12          6           0       -3.980080   -2.458280    5.219620
     13          6           0       -3.301990   -1.674150    4.272110
     14          6           0       -2.001190   -1.994410    3.868400
     15          6           0       -3.292600   -3.568040    5.736510
     16          6           0       -1.993610   -3.893230    5.346240
     17          6           0       -1.352480   -3.098560    4.407100
     18         17           0        0.247930   -3.461970    3.905080
     19          1           0       -1.500910   -4.756370    5.782320
     20          1           0       -3.745500   -0.789590    3.826960
 ---------------------------------------------------------------------
                    Distance matrix (angstroms):
                    1          2          3          4          5
     1  C    0.000000
     2  C    1.480709   0.000000
     3  C    2.455338   1.341202   0.000000
     4  C    1.481028   2.494025   2.794853   0.000000
     5  C    2.545426   2.844649   2.411506   1.444568   0.000000
     6  C    2.925967   2.484945   1.470989   2.446836   1.351664
     7  H    3.432638   2.082876   1.087156   3.881905   3.382980
     8  H    3.488254   3.926504   3.428618   2.140801   1.083635
     9  Cl   2.760081   4.087510   4.509771   1.715177   2.737071
    10  O    1.223371   2.354337   3.558142   2.396398   3.681835
    11  H    2.190464   1.083052   2.130129   3.468721   3.927669
    12  C    4.424051   3.842552   2.595781   3.825333   2.479060
    13  C    5.358264   5.045627   3.896799   4.434093   2.992689
    14  C    6.711024   6.269919   5.030447   5.831350   4.388807
    15  C    5.228571   4.290699   2.950956   4.939282   3.726609
    16  C    6.609205   5.679584   4.340290   6.228725   4.925921
    17  C    7.242775   6.531855   5.206056   6.596178   5.183855
    18  Cl   8.958021   8.214660   6.879984   8.294643   6.870939
    19  H    7.311921   6.234504   4.927840   7.089485   5.856647
    20  H    5.277329   5.266699   4.302441   4.124312   2.758129
                    6          7          8          9         10
     6  C    0.000000
     7  H    2.203341   0.000000
     8  H    2.143567   4.323731   0.000000
     9  Cl   4.002867   5.596771   2.800986   0.000000
    10  O    4.149110   4.432782   4.529033   3.051570   0.000000
    11  H    3.478334   2.431506   5.009269   4.943399   2.591783
    12  C    1.498369   2.793314   2.734525   5.207862   5.646957
    13  C    2.569720   4.188197   2.704244   5.476908   6.563036
    14  C    3.843503   5.097117   4.055998   6.847579   7.924886
    15  C    2.494859   2.596076   4.116469   6.455859   6.417323
    16  C    3.800375   3.894971   5.117126   7.658795   7.804795
    17  C    4.320351   4.977954   5.083669   7.818932   8.464226
    18  Cl   6.036454   6.557129   6.685820   9.459345  10.178926
    19  H    4.645099   4.275025   6.135835   8.592075   8.471187
    20  H    2.851636   4.815627   2.112673   4.864590   6.423190
                   11         12         13         14         15
    11  H    0.000000
    12  C    4.725631   0.000000
    13  C    6.002525   1.404436   0.000000
    14  C    7.158948   2.440692   1.399153   0.000000
    15  C    4.942554   1.404055   2.394029   2.762949   0.000000
    16  C    6.293938   2.453809   2.791045   2.406156   1.394788
    17  C    7.279742   2.823903   2.418213   1.389305   2.398293
    18  Cl   8.918220   4.539987   3.991609   2.685818   3.987573
    19  H    6.703018   3.426971   3.876171   3.397321   2.150437
    20  H    6.299466   2.186105   1.085037   2.120360   3.401659
                   16         17         18         19         20
    16  C    0.000000
    17  C    1.387275   0.000000
    18  Cl   2.699524   1.716218   0.000000
    19  H    1.085325   2.159073   2.873664   0.000000
    20  H    3.874263   3.375567   4.805747   4.959532   0.000000
 Stoichiometry    C12H5Cl2O(1-)
 Framework group  C1[X(C12H5Cl2O)]
 Deg. of freedom    54
 Full point group                 C1      NOp   1
 Largest Abelian subgroup         C1      NOp   1
 Largest concise Abelian subgroup C1      NOp   1
                         Standard orientation:                         
 ---------------------------------------------------------------------
 Center     Atomic      Atomic             Coordinates (Angstroms)
 Number     Number       Type             X           Y           Z
 ---------------------------------------------------------------------
      1          6           0       -3.458448    0.897947   -0.038947
      2          6           0       -2.464892    1.995471   -0.066967
      3          6           0       -1.149712    1.733653   -0.043002
      4          6           0       -2.877016   -0.462107    0.036116
      5          6           0       -1.445946   -0.657219    0.063469
      6          6           0       -0.579374    0.378953    0.014511
      7          1           0       -0.465086    2.577834   -0.066534
      8          1           0       -1.126140   -1.690801    0.124270
      9         17           0       -3.923138   -1.821234    0.051420
     10          8           0       -4.657459    1.137886   -0.076882
     11          1           0       -2.858662    3.003535   -0.108850
     12          6           0        0.900205    0.142513    0.021747
     13          6           0        1.505824   -1.117331   -0.114125
     14          6           0        2.898510   -1.251502   -0.121346
     15          6           0        1.754968    1.249265    0.147651
     16          6           0        3.144442    1.128240    0.135424
     17          6           0        3.710753   -0.131013    0.000870
     18         17           0        5.416209   -0.321223   -0.024439
     19          1           0        3.762672    2.015619    0.226414
     20          1           0        0.928794   -2.028706   -0.231334
 ---------------------------------------------------------------------
 Rotational constants (GHZ):           1.4881797           0.1833380           0.1633687
 Leave Link  202 at Wed Jul  6 00:19:22 2022, MaxMem=   671088640 cpu:               0.1 elap:               0.0
 (Enter /gpfs/software/gaussian16/sse4/tar/g16/l301.exe)
 Standard basis: 6-311+G(d,p) (5D, 7F)
 Ernie: Thresh=  0.10000D-02 Tol=  0.10000D-05 Strict=F.
 There are   391 symmetry adapted cartesian basis functions of A   symmetry.
 There are   376 symmetry adapted basis functions of A   symmetry.
   376 basis functions,   614 primitive gaussians,   391 cartesian basis functions
    60 alpha electrons       60 beta electrons
       nuclear repulsion energy       998.1306358807 Hartrees.
 IExCor= 4336 DFT=T Ex+Corr=M062X ExCW=0 ScaHFX=  0.540000
 ScaDFX=  1.000000  1.000000  1.000000  1.000000 ScalE2=  1.000000  1.000000
 IRadAn=      5 IRanWt=     -1 IRanGd=            0 ICorTp=0 IEmpDi=  4
 NAtoms=   20 NActive=   20 NUniq=   20 SFac= 1.00D+00 NAtFMM=   60 NAOKFM=F Big=F
 Integral buffers will be    131072 words long.
 Raffenetti 2 integral format.
 Two-electron integral symmetry is turned on.
 Leave Link  301 at Wed Jul  6 00:20:36 2022, MaxMem=   671088640 cpu:               0.3 elap:               0.1
 (Enter /gpfs/software/gaussian16/sse4/tar/g16/l302.exe)
 NPDir=0 NMtPBC=     1 NCelOv=     1 NCel=       1 NClECP=     1 NCelD=      1
         NCelK=      1 NCelE2=     1 NClLst=     1 CellRange=     0.0.
 One-electron integrals computed using PRISM.
 One-electron integral symmetry used in STVInt
 NBasis=   376 RedAO= T EigKep=  1.40D-06  NBF=   376
 NBsUse=   373 1.00D-06 EigRej=  8.05D-07 NBFU=   373
 Precomputing XC quadrature grid using
 IXCGrd= 4 IRadAn=           5 IRanWt=          -1 IRanGd=           0 AccXCQ= 0.00D+00.
 Generated NRdTot=       0 NPtTot=           0 NUsed=           0 NTot=          32
 NSgBfM=   383   383   383   383   383 MxSgAt=    20 MxSgA2=    20.
 Leave Link  302 at Wed Jul  6 00:21:37 2022, MaxMem=   671088640 cpu:               1.5 elap:               0.5
 (Enter /gpfs/software/gaussian16/sse4/tar/g16/l303.exe)
 DipDrv:  MaxL=1.
 Leave Link  303 at Wed Jul  6 00:22:38 2022, MaxMem=   671088640 cpu:               0.3 elap:               0.1
 (Enter /gpfs/software/gaussian16/sse4/tar/g16/l401.exe)
 ExpMin= 4.38D-02 ExpMax= 1.06D+05 ExpMxC= 3.62D+03 IAcc=3 IRadAn=         5 AccDes= 0.00D+00
 Harris functional with IExCor= 1009 and IRadAn=       5 diagonalized for initial guess.
 HarFok:  IExCor= 1009 AccDes= 0.00D+00 IRadAn=         5 IDoV= 1 UseB2=F ITyADJ=14
 ICtDFT=  3500011 ScaDFX=  1.000000  1.000000  1.000000  1.000000
 FoFCou: FMM=F IPFlag=           0 FMFlag=      100000 FMFlg1=           0
         NFxFlg=           0 DoJE=T BraDBF=F KetDBF=T FulRan=T
         wScrn=  0.000000 ICntrl=       500 IOpCl=  0 I1Cent=   200000004 NGrid=           0
         NMat0=    1 NMatS0=      1 NMatT0=    0 NMatD0=    1 NMtDS0=    0 NMtDT0=    0
 Petite list used in FoFCou.
 Harris En= -1455.10050355894    
 JPrj=0 DoOrth=F DoCkMO=F.
 Leave Link  401 at Wed Jul  6 00:23:26 2022, MaxMem=   671088640 cpu:              14.0 elap:              18.0
 (Enter /gpfs/software/gaussian16/sse4/tar/g16/l502.exe)
 Integral symmetry usage will be decided dynamically.
 Closed shell SCF:
 Using DIIS extrapolation, IDIIS=  1040.
 NGot=   671088640 LenX=   670776934 LenY=   670623612
 Requested convergence on RMS density matrix=1.00D-08 within 128 cycles.
 Requested convergence on MAX density matrix=1.00D-06.
 Requested convergence on             energy=1.00D-06.
 No special actions if energy rises.
 Fock matrices will be formed incrementally for  20 cycles.

 Cycle   1  Pass 1  IDiag  1:
 FoFJK:  IHMeth= 1 ICntrl=       0 DoSepK=F KAlg= 0 I1Cent=           0 FoldK=F
 IRaf= 830000000 NMat=       1 IRICut=       1 DoRegI=T DoRafI=F ISym2E= 0 IDoP0=0 IntGTp=1.
 FoFCou: FMM=F IPFlag=           0 FMFlag=      100000 FMFlg1=           0
         NFxFlg=           0 DoJE=F BraDBF=F KetDBF=F FulRan=T
         wScrn=  0.000000 ICntrl=         0 IOpCl=  0 I1Cent=           0 NGrid=           0
         NMat0=    1 NMatS0=      1 NMatT0=    0 NMatD0=    1 NMtDS0=    0 NMtDT0=    0
 Symmetry not used in FoFCou.
 E= -1454.76168580573    
 DIIS: error= 4.37D-02 at cycle   1 NSaved=   1.
 NSaved= 1 IEnMin= 1 EnMin= -1454.76168580573     IErMin= 1 ErrMin= 4.37D-02
 ErrMax= 4.37D-02  0.00D+00 EMaxC= 1.00D-01 BMatC= 8.02D-01 BMatP= 8.02D-01
 IDIUse=3 WtCom= 5.63D-01 WtEn= 4.37D-01
 Coeff-Com:  0.100D+01
 Coeff-En:   0.100D+01
 Coeff:      0.100D+01
 Gap=    -0.345 Goal=   None    Shift=    0.000
 GapD=   -0.345 DampG=0.250 DampE=0.500 DampFc=0.2500 IDamp=-1.
 Damping current iteration by 2.50D-01
 RMSDP=2.77D+00 MaxDP=1.64D+02              OVMax= 9.93D-01

 Cycle   2  Pass 1  IDiag  1:
 RMSU=  6.07D-01    CP:  3.00D+00
 E= -1454.68000394504     Delta-E=        0.081681860695 Rises=F Damp=T
 DIIS: error= 2.39D-02 at cycle   2 NSaved=   2.
 NSaved= 2 IEnMin= 1 EnMin= -1454.76168580573     IErMin= 2 ErrMin= 2.39D-02
 ErrMax= 2.39D-02  0.00D+00 EMaxC= 1.00D-01 BMatC= 1.94D-01 BMatP= 8.02D-01
 IDIUse=3 WtCom= 7.61D-01 WtEn= 2.39D-01
 Coeff-Com: -0.822D-01 0.108D+01
 Coeff-En:   0.547D+00 0.453D+00
 Coeff:      0.682D-01 0.932D+00
 Gap=    -0.016 Goal=   None    Shift=    0.000
 RMSDP=6.48D-01 MaxDP=3.88D+01 DE= 8.17D-02 OVMax= 9.80D-01

 Cycle   3  Pass 1  IDiag  1:
 RMSU=  5.57D-02    CP:  1.17D+00  7.02D-02
 E= -1455.02133574895     Delta-E=       -0.341331803909 Rises=F Damp=F
 DIIS: error= 4.78D-02 at cycle   3 NSaved=   3.
 NSaved= 3 IEnMin= 3 EnMin= -1455.02133574895     IErMin= 2 ErrMin= 2.39D-02
 ErrMax= 4.78D-02  0.00D+00 EMaxC= 1.00D-01 BMatC= 3.61D-01 BMatP= 1.94D-01
 IDIUse=2 WtCom= 0.00D+00 WtEn= 1.00D+00
 Coeff-En:   0.000D+00 0.335D+00 0.665D+00
 Coeff:      0.000D+00 0.335D+00 0.665D+00
 Gap=     0.411 Goal=   None    Shift=    0.000
 RMSDP=1.71D-01 MaxDP=1.30D+01 DE=-3.41D-01 OVMax= 9.87D-01

 Cycle   4  Pass 1  IDiag  1:
 RMSU=  1.60D-01    CP:  1.65D+00  1.19D-01  6.29D-01
 E= -1452.20247564353     Delta-E=        2.818860105421 Rises=F Damp=F
 DIIS: error= 8.80D-02 at cycle   4 NSaved=   4.
 NSaved= 4 IEnMin= 3 EnMin= -1455.02133574895     IErMin= 2 ErrMin= 2.39D-02
 ErrMax= 8.80D-02  0.00D+00 EMaxC= 1.00D-01 BMatC= 1.82D+00 BMatP= 1.94D-01
 IDIUse=2 WtCom= 0.00D+00 WtEn= 1.00D+00
 Coeff-En:   0.000D+00 0.000D+00 0.765D+00 0.235D+00
 Coeff:      0.000D+00 0.000D+00 0.765D+00 0.235D+00
 Gap=    -0.004 Goal=   None    Shift=    0.000
 RMSDP=1.73D-01 MaxDP=1.39D+01 DE= 2.82D+00 OVMax= 9.98D-01

 Cycle   5  Pass 1  IDiag  1:
 RMSU=  2.93D-02    CP:  9.88D-01  2.40D-02  1.62D-01  9.94D-02
 E= -1455.31959350583     Delta-E=       -3.117117862305 Rises=F Damp=F
 DIIS: error= 2.88D-02 at cycle   5 NSaved=   5.
 NSaved= 5 IEnMin= 5 EnMin= -1455.31959350583     IErMin= 2 ErrMin= 2.39D-02
 ErrMax= 2.88D-02  0.00D+00 EMaxC= 1.00D-01 BMatC= 2.69D-01 BMatP= 1.94D-01
 IDIUse=2 WtCom= 0.00D+00 WtEn= 1.00D+00
 Coeff-En:   0.000D+00 0.000D+00 0.387D+00 0.000D+00 0.613D+00
 Coeff:      0.000D+00 0.000D+00 0.387D+00 0.000D+00 0.613D+00
 Gap=     0.008 Goal=   None    Shift=    0.000
 RMSDP=3.55D-02 MaxDP=4.21D+00 DE=-3.12D+00 OVMax= 6.86D-01

 Cycle   6  Pass 1  IDiag  1:
 RMSU=  2.31D-02    CP:  9.65D-01  2.68D-02  4.91D-01  5.80D-02  3.72D-01
 E= -1455.12277647807     Delta-E=        0.196817027760 Rises=F Damp=F
 DIIS: error= 6.43D-02 at cycle   6 NSaved=   6.
 NSaved= 6 IEnMin= 5 EnMin= -1455.31959350583     IErMin= 2 ErrMin= 2.39D-02
 ErrMax= 6.43D-02  0.00D+00 EMaxC= 1.00D-01 BMatC= 3.68D-01 BMatP= 1.94D-01
 IDIUse=2 WtCom= 0.00D+00 WtEn= 1.00D+00
 EnCoef did     4 forward-backward iterations
 Coeff-En:   0.000D+00 0.000D+00 0.317D+00 0.000D+00 0.498D+00 0.185D+00
 Coeff:      0.000D+00 0.000D+00 0.317D+00 0.000D+00 0.498D+00 0.185D+00
 Gap=    -0.014 Goal=   None    Shift=    0.000
 RMSDP=1.38D-02 MaxDP=1.01D+00 DE= 1.97D-01 OVMax= 5.80D-01

 Cycle   7  Pass 1  IDiag  1:
 RMSU=  1.10D-02    CP:  1.00D+00  3.25D-02  5.10D-01  4.60D-02  3.61D-01
                    CP:  7.21D-01
 E= -1455.62195254179     Delta-E=       -0.499176063722 Rises=F Damp=F
 DIIS: error= 9.88D-03 at cycle   7 NSaved=   7.
 NSaved= 7 IEnMin= 7 EnMin= -1455.62195254179     IErMin= 7 ErrMin= 9.88D-03
 ErrMax= 9.88D-03  0.00D+00 EMaxC= 1.00D-01 BMatC= 1.88D-02 BMatP= 1.94D-01
 IDIUse=3 WtCom= 9.01D-01 WtEn= 9.88D-02
 Coeff-Com: -0.369D-02 0.615D-01 0.139D+00-0.457D-01 0.182D+00 0.120D+00
 Coeff-Com:  0.547D+00
 Coeff-En:   0.000D+00 0.000D+00 0.428D-01 0.000D+00 0.000D+00 0.000D+00
 Coeff-En:   0.957D+00
 Coeff:     -0.332D-02 0.554D-01 0.129D+00-0.412D-01 0.164D+00 0.108D+00
 Coeff:      0.588D+00
 Gap=     0.021 Goal=   None    Shift=    0.000
 RMSDP=2.76D-02 MaxDP=1.55D+00 DE=-4.99D-01 OVMax= 1.06D-01

 Cycle   8  Pass 1  IDiag  1:
 RMSU=  1.15D-02    CP:  1.12D+00  5.62D-02  8.00D-01  6.33D-02  4.30D-01
                    CP:  6.65D-01  6.22D-01
 E= -1455.63868310205     Delta-E=       -0.016730560260 Rises=F Damp=F
 DIIS: error= 6.82D-03 at cycle   8 NSaved=   8.
 NSaved= 8 IEnMin= 8 EnMin= -1455.63868310205     IErMin= 8 ErrMin= 6.82D-03
 ErrMax= 6.82D-03  0.00D+00 EMaxC= 1.00D-01 BMatC= 8.54D-03 BMatP= 1.88D-02
 IDIUse=3 WtCom= 9.32D-01 WtEn= 6.82D-02
 Coeff-Com:  0.179D-01 0.330D-02 0.378D-01-0.123D-01-0.473D-01-0.566D-01
 Coeff-Com:  0.294D+00 0.763D+00
 Coeff-En:   0.000D+00 0.000D+00 0.000D+00 0.000D+00 0.000D+00 0.000D+00
 Coeff-En:   0.119D+00 0.881D+00
 Coeff:      0.167D-01 0.308D-02 0.352D-01-0.115D-01-0.440D-01-0.527D-01
 Coeff:      0.282D+00 0.771D+00
 Gap=     0.032 Goal=   None    Shift=    0.000
 RMSDP=2.99D-02 MaxDP=1.57D+00 DE=-1.67D-02 OVMax= 6.84D-02

 Cycle   9  Pass 1  IDiag  1:
 RMSU=  4.18D-03    CP:  1.25D+00  8.40D-02  1.10D+00  8.78D-02  5.28D-01
                    CP:  5.12D-01  4.09D-01  1.87D+00
 E= -1455.65081673538     Delta-E=       -0.012133633331 Rises=F Damp=F
 DIIS: error= 1.60D-03 at cycle   9 NSaved=   9.
 NSaved= 9 IEnMin= 9 EnMin= -1455.65081673538     IErMin= 9 ErrMin= 1.60D-03
 ErrMax= 1.60D-03  0.00D+00 EMaxC= 1.00D-01 BMatC= 8.02D-04 BMatP= 8.54D-03
 IDIUse=3 WtCom= 9.84D-01 WtEn= 1.60D-02
 Coeff-Com:  0.673D-02-0.387D-02 0.114D-01 0.798D-03-0.251D-01-0.304D-01
 Coeff-Com: -0.660D-01 0.275D+00 0.831D+00
 Coeff-En:   0.000D+00 0.000D+00 0.000D+00 0.000D+00 0.000D+00 0.000D+00
 Coeff-En:   0.000D+00 0.000D+00 0.100D+01
 Coeff:      0.663D-02-0.381D-02 0.112D-01 0.785D-03-0.247D-01-0.300D-01
 Coeff:     -0.649D-01 0.271D+00 0.834D+00
 Gap=     0.042 Goal=   None    Shift=    0.000
 RMSDP=6.75D-03 MaxDP=4.11D-01 DE=-1.21D-02 OVMax= 5.66D-02

 Cycle  10  Pass 1  IDiag  1:
 RMSU=  2.35D-03    CP:  1.28D+00  8.93D-02  1.16D+00  8.77D-02  5.14D-01
                    CP:  4.94D-01  2.57D-01  2.12D+00  1.01D+00
 E= -1455.65256533564     Delta-E=       -0.001748600258 Rises=F Damp=F
 DIIS: error= 7.30D-04 at cycle  10 NSaved=  10.
 NSaved=10 IEnMin=10 EnMin= -1455.65256533564     IErMin=10 ErrMin= 7.30D-04
 ErrMax= 7.30D-04  0.00D+00 EMaxC= 1.00D-01 BMatC= 1.67D-04 BMatP= 8.02D-04
 IDIUse=3 WtCom= 9.93D-01 WtEn= 7.30D-03
 Coeff-Com:  0.178D-04 0.273D-03 0.841D-03 0.177D-03 0.196D-02-0.226D-02
 Coeff-Com: -0.587D-01-0.948D-03 0.405D+00 0.653D+00
 Coeff-En:   0.000D+00 0.000D+00 0.000D+00 0.000D+00 0.000D+00 0.000D+00
 Coeff-En:   0.000D+00 0.000D+00 0.000D+00 0.100D+01
 Coeff:      0.176D-04 0.271D-03 0.835D-03 0.176D-03 0.194D-02-0.225D-02
 Coeff:     -0.582D-01-0.941D-03 0.403D+00 0.656D+00
 Gap=     0.045 Goal=   None    Shift=    0.000
 RMSDP=3.03D-03 MaxDP=1.70D-01 DE=-1.75D-03 OVMax= 6.11D-02

 Cycle  11  Pass 1  IDiag  1:
 RMSU=  1.76D-03    CP:  1.28D+00  9.05D-02  1.17D+00  8.17D-02  4.87D-01
                    CP:  5.07D-01  2.05D-01  2.12D+00  9.88D-01  1.77D+00
 E= -1455.65367192184     Delta-E=       -0.001106586198 Rises=F Damp=F
 DIIS: error= 7.48D-04 at cycle  11 NSaved=  11.
 NSaved=11 IEnMin=11 EnMin= -1455.65367192184     IErMin=10 ErrMin= 7.30D-04
 ErrMax= 7.48D-04  0.00D+00 EMaxC= 1.00D-01 BMatC= 1.42D-04 BMatP= 1.67D-04
 IDIUse=3 WtCom= 9.93D-01 WtEn= 7.30D-03
 Coeff-Com:  0.153D-03-0.455D-03-0.161D-02-0.973D-04 0.444D-02-0.155D-03
 Coeff-Com: -0.527D-02 0.169D-01 0.165D+00 0.321D+00 0.500D+00
 Coeff-En:   0.000D+00 0.000D+00 0.000D+00 0.000D+00 0.000D+00 0.000D+00
 Coeff-En:   0.000D+00 0.000D+00 0.000D+00 0.000D+00 0.100D+01
 Coeff:      0.152D-03-0.452D-03-0.160D-02-0.966D-04 0.441D-02-0.154D-03
 Coeff:     -0.523D-02 0.168D-01 0.164D+00 0.319D+00 0.504D+00
 Gap=     0.048 Goal=   None    Shift=    0.000
 RMSDP=4.11D-03 MaxDP=2.97D-01 DE=-1.11D-03 OVMax= 4.45D-02

 Cycle  12  Pass 1  IDiag  1:
 RMSU=  3.03D-04    CP:  1.27D+00  8.76D-02  1.14D+00  7.40D-02  4.49D-01
                    CP:  5.40D-01  2.17D-01  2.00D+00  8.71D-01  2.36D+00
                    CP:  1.67D+00
 E= -1455.65450171865     Delta-E=       -0.000829796807 Rises=F Damp=F
 DIIS: error= 7.46D-04 at cycle  12 NSaved=  12.
 NSaved=12 IEnMin=12 EnMin= -1455.65450171865     IErMin=10 ErrMin= 7.30D-04
 ErrMax= 7.46D-04  0.00D+00 EMaxC= 1.00D-01 BMatC= 2.09D-04 BMatP= 1.42D-04
 IDIUse=3 WtCom= 9.93D-01 WtEn= 7.30D-03
 Coeff-Com:  0.145D-03-0.444D-03-0.148D-02-0.795D-04 0.448D-02 0.242D-03
 Coeff-Com: -0.107D-01 0.683D-02 0.173D+00 0.359D+00 0.698D+00-0.229D+00
 Coeff-En:   0.000D+00 0.000D+00 0.000D+00 0.000D+00 0.000D+00 0.000D+00
 Coeff-En:   0.000D+00 0.000D+00 0.000D+00 0.000D+00 0.000D+00 0.100D+01
 Coeff:      0.144D-03-0.441D-03-0.147D-02-0.789D-04 0.445D-02 0.240D-03
 Coeff:     -0.106D-01 0.678D-02 0.172D+00 0.356D+00 0.693D+00-0.220D+00
 Gap=     0.047 Goal=   None    Shift=    0.000
 RMSDP=1.46D-03 MaxDP=9.92D-02 DE=-8.30D-04 OVMax= 1.31D-02

 Cycle  13  Pass 1  IDiag  1:
 RMSU=  3.79D-05    CP:  1.27D+00  8.87D-02  1.15D+00  7.65D-02  4.60D-01
                    CP:  5.30D-01  2.12D-01  2.04D+00  9.12D-01  2.20D+00
                    CP:  1.47D+00  7.42D-01
 E= -1455.65423662892     Delta-E=        0.000265089726 Rises=F Damp=F
 DIIS: error= 7.28D-04 at cycle  13 NSaved=  13.
 NSaved=13 IEnMin=12 EnMin= -1455.65450171865     IErMin=13 ErrMin= 7.28D-04
 ErrMax= 7.28D-04  0.00D+00 EMaxC= 1.00D-01 BMatC= 1.94D-04 BMatP= 1.42D-04
 IDIUse=3 WtCom= 9.93D-01 WtEn= 7.30D-03
 Rare condition: small coef for last iteration:  0.000D+00
 Coeff-Com:  0.257D-03-0.532D-03-0.903D-03-0.754D-04 0.472D-02 0.175D-02
 Coeff-Com: -0.269D-02 0.784D-02 0.900D-01 0.221D+00 0.908D+00-0.518D+01
 Coeff-Com:  0.495D+01
 Coeff-En:   0.000D+00 0.000D+00 0.000D+00 0.000D+00 0.000D+00 0.000D+00
 Coeff-En:   0.000D+00 0.000D+00 0.000D+00 0.000D+00 0.000D+00 0.000D+00
 Coeff-En:   0.100D+01
 Coeff:      0.257D-03-0.532D-03-0.903D-03-0.754D-04 0.472D-02 0.175D-02
 Coeff:     -0.269D-02 0.784D-02 0.900D-01 0.221D+00 0.908D+00-0.518D+01
 Coeff:      0.495D+01
 Gap=     0.045 Goal=   None    Shift=    0.000
 RMSDP=7.01D-03 MaxDP=5.15D-01 DE= 2.65D-04 OVMax= 6.40D-02

 Cycle  14  Pass 1  IDiag  1:
 RMSU=  1.86D-04    CP:  1.30D+00  9.39D-02  1.21D+00  8.85D-02  5.20D-01
                    CP:  4.72D-01  1.86D-01  2.26D+00  1.12D+00  1.34D+00
                    CP:  4.43D-01 -6.20D-01  3.00D+00
 E= -1455.65295470885     Delta-E=        0.001281920074 Rises=F Damp=F
 DIIS: error= 6.91D-04 at cycle  14 NSaved=  14.
 NSaved=14 IEnMin=12 EnMin= -1455.65450171865     IErMin=14 ErrMin= 6.91D-04
 ErrMax= 6.91D-04  0.00D+00 EMaxC= 1.00D-01 BMatC= 1.85D-04 BMatP= 1.42D-04
 IDIUse=3 WtCom= 9.93D-01 WtEn= 7.30D-03
 Rare condition: small coef for last iteration:  0.000D+00
 Coeff-Com:  0.104D-02-0.145D-02-0.112D-03-0.189D-03 0.253D-02 0.164D-02
 Coeff-Com:  0.156D-01 0.698D-01 0.402D-01-0.110D-01 0.141D+00-0.771D+01
 Coeff-Com:  0.658D+01 0.188D+01
 Coeff-En:   0.000D+00 0.000D+00 0.000D+00 0.000D+00 0.000D+00 0.000D+00
 Coeff-En:   0.000D+00 0.000D+00 0.000D+00 0.000D+00 0.000D+00 0.000D+00
 Coeff-En:   0.000D+00 0.100D+01
 Coeff:      0.104D-02-0.145D-02-0.112D-03-0.189D-03 0.253D-02 0.164D-02
 Coeff:      0.156D-01 0.698D-01 0.402D-01-0.110D-01 0.141D+00-0.771D+01
 Coeff:      0.658D+01 0.188D+01
 Gap=     0.041 Goal=   None    Shift=    0.000
 RMSDP=1.40D-02 MaxDP=1.23D+00 DE= 1.28D-03 OVMax= 1.68D-01

 Cycle  15  Pass 1  IDiag  1:
 RMSU=  6.67D-04    CP:  1.35D+00  1.02D-01  1.29D+00  1.16D-01  6.62D-01
                    CP:  3.26D-01  1.63D-01  2.63D+00  1.58D+00 -1.13D+00
                    CP: -2.27D+00 -3.00D+00  3.00D+00  3.00D+00
 E= -1455.65097151755     Delta-E=        0.001983191298 Rises=F Damp=F
 DIIS: error= 1.12D-03 at cycle  15 NSaved=  15.
 NSaved=15 IEnMin=12 EnMin= -1455.65450171865     IErMin=14 ErrMin= 6.91D-04
 ErrMax= 1.12D-03  0.00D+00 EMaxC= 1.00D-01 BMatC= 3.69D-04 BMatP= 1.42D-04
 IDIUse=3 WtCom= 9.93D-01 WtEn= 7.30D-03
 Rare condition: small coef for last iteration:  0.000D+00
 Coeff-Com:  0.131D-02-0.224D-02-0.899D-03-0.102D-03 0.306D-02 0.156D-02
 Coeff-Com:  0.133D-01 0.677D-01 0.100D+00 0.113D+00 0.216D+00-0.521D+01
 Coeff-Com:  0.431D+01 0.103D+01 0.360D+00
 Coeff-En:   0.000D+00 0.000D+00 0.000D+00 0.000D+00 0.000D+00 0.000D+00
 Coeff-En:   0.000D+00 0.000D+00 0.000D+00 0.000D+00 0.000D+00 0.000D+00
 Coeff-En:   0.000D+00 0.000D+00 0.100D+01
 Coeff:      0.131D-02-0.224D-02-0.899D-03-0.102D-03 0.306D-02 0.156D-02
 Coeff:      0.133D-01 0.677D-01 0.100D+00 0.113D+00 0.216D+00-0.521D+01
 Coeff:      0.431D+01 0.103D+01 0.360D+00
 Gap=     0.044 Goal=   None    Shift=    0.000
 RMSDP=2.49D-03 MaxDP=1.33D-01 DE= 1.98D-03 OVMax= 3.60D-02

 Cycle  16  Pass 1  IDiag  1:
 RMSU=  1.42D-04    CP:  1.34D+00  1.00D-01  1.27D+00  1.19D-01  6.79D-01
                    CP:  3.14D-01  1.97D-01  2.58D+00  1.58D+00 -1.64D+00
                    CP: -2.71D+00 -3.00D+00  3.00D+00  3.00D+00  1.26D+00
 E= -1455.65120387848     Delta-E=       -0.000232360936 Rises=F Damp=F
 DIIS: error= 8.86D-04 at cycle  16 NSaved=  16.
 NSaved=16 IEnMin=12 EnMin= -1455.65450171865     IErMin=14 ErrMin= 6.91D-04
 ErrMax= 8.86D-04  0.00D+00 EMaxC= 1.00D-01 BMatC= 2.61D-04 BMatP= 1.42D-04
 IDIUse=3 WtCom= 9.93D-01 WtEn= 7.30D-03
 Coeff-Com: -0.348D-03 0.350D-04-0.264D-02-0.244D-03 0.567D-02 0.175D-02
 Coeff-Com:  0.221D-01 0.370D-01 0.998D-02 0.652D-01 0.447D+00-0.258D+01
 Coeff-Com:  0.290D+01-0.572D+00-0.932D+00 0.160D+01
 Coeff-En:   0.000D+00 0.000D+00 0.000D+00 0.000D+00 0.000D+00 0.000D+00
 Coeff-En:   0.000D+00 0.000D+00 0.000D+00 0.000D+00 0.000D+00 0.000D+00
 Coeff-En:   0.000D+00 0.000D+00 0.000D+00 0.100D+01
 Coeff:     -0.345D-03 0.347D-04-0.262D-02-0.242D-03 0.563D-02 0.173D-02
 Coeff:      0.219D-01 0.367D-01 0.990D-02 0.648D-01 0.444D+00-0.256D+01
 Coeff:      0.288D+01-0.567D+00-0.925D+00 0.160D+01
 Gap=     0.042 Goal=   None    Shift=    0.000
 RMSDP=8.93D-03 MaxDP=5.04D-01 DE=-2.32D-04 OVMax= 2.34D-02

 Cycle  17  Pass 1  IDiag  1:
 RMSU=  3.36D-04    CP:  1.30D+00  9.24D-02  1.19D+00  1.09D-01  6.38D-01
                    CP:  3.75D-01  2.66D-01  2.32D+00  1.28D+00 -1.21D+00
                    CP: -2.19D+00 -2.85D+00  3.00D+00  3.00D+00  8.16D-01
                    CP:  3.00D+00
 E= -1455.65154977094     Delta-E=       -0.000345892450 Rises=F Damp=F
 DIIS: error= 1.47D-04 at cycle  17 NSaved=  17.
 NSaved=17 IEnMin=12 EnMin= -1455.65450171865     IErMin=17 ErrMin= 1.47D-04
 ErrMax= 1.47D-04  0.00D+00 EMaxC= 1.00D-01 BMatC= 6.34D-06 BMatP= 1.42D-04
 IDIUse=3 WtCom= 9.99D-01 WtEn= 1.47D-03
 Coeff-Com: -0.364D-03 0.224D-03-0.145D-02 0.836D-06 0.161D-02 0.276D-03
 Coeff-Com:  0.130D-01 0.235D-01-0.497D-01-0.760D-01 0.678D-01-0.176D+01
 Coeff-Com:  0.164D+01 0.340D+00-0.304D+00 0.450D+00 0.658D+00
 Coeff-En:   0.000D+00 0.000D+00 0.000D+00 0.000D+00 0.000D+00 0.000D+00
 Coeff-En:   0.000D+00 0.000D+00 0.000D+00 0.000D+00 0.000D+00 0.000D+00
 Coeff-En:   0.000D+00 0.000D+00 0.000D+00 0.000D+00 0.100D+01
 Coeff:     -0.363D-03 0.223D-03-0.144D-02 0.835D-06 0.161D-02 0.276D-03
 Coeff:      0.130D-01 0.234D-01-0.496D-01-0.759D-01 0.677D-01-0.176D+01
 Coeff:      0.163D+01 0.340D+00-0.303D+00 0.450D+00 0.659D+00
 Gap=     0.043 Goal=   None    Shift=    0.000
 RMSDP=2.11D-03 MaxDP=1.63D-01 DE=-3.46D-04 OVMax= 1.31D-02

 Cycle  18  Pass 1  IDiag  1:
 RMSU=  1.26D-04    CP:  1.31D+00  9.41D-02  1.21D+00  1.12D-01  6.53D-01
                    CP:  3.55D-01  2.55D-01  2.38D+00  1.35D+00 -1.42D+00
                    CP: -2.43D+00 -3.00D+00  3.00D+00  3.00D+00  1.01D+00
                    CP:  2.75D+00  8.05D-01
 E= -1455.65156063143     Delta-E=       -0.000010860497 Rises=F Damp=F
 DIIS: error= 2.50D-04 at cycle  18 NSaved=  18.
 NSaved=18 IEnMin=12 EnMin= -1455.65450171865     IErMin=17 ErrMin= 1.47D-04
 ErrMax= 2.50D-04  0.00D+00 EMaxC= 1.00D-01 BMatC= 1.67D-05 BMatP= 6.34D-06
 IDIUse=3 WtCom= 9.99D-01 WtEn= 1.47D-03
 Coeff-Com: -0.478D-03 0.747D-03 0.841D-04 0.432D-04 0.385D-04-0.211D-04
 Coeff-Com: -0.619D-03-0.230D-02-0.289D-01-0.436D-01 0.604D-01-0.936D+00
 Coeff-Com:  0.754D+00 0.319D+00-0.411D-01-0.256D+00 0.389D+00 0.786D+00
 Coeff-En:   0.000D+00 0.000D+00 0.000D+00 0.000D+00 0.000D+00 0.000D+00
 Coeff-En:   0.000D+00 0.000D+00 0.000D+00 0.000D+00 0.000D+00 0.000D+00
 Coeff-En:   0.000D+00 0.000D+00 0.000D+00 0.000D+00 0.000D+00 0.100D+01
 Coeff:     -0.477D-03 0.746D-03 0.839D-04 0.431D-04 0.385D-04-0.211D-04
 Coeff:     -0.618D-03-0.229D-02-0.288D-01-0.435D-01 0.604D-01-0.935D+00
 Coeff:      0.753D+00 0.318D+00-0.411D-01-0.256D+00 0.389D+00 0.786D+00
 Gap=     0.043 Goal=   None    Shift=    0.000
 RMSDP=1.07D-03 MaxDP=7.70D-02 DE=-1.09D-05 OVMax= 7.27D-03

 Cycle  19  Pass 1  IDiag  1:
 RMSU=  4.46D-05    CP:  1.30D+00  9.32D-02  1.20D+00  1.10D-01  6.45D-01
                    CP:  3.65D-01  2.60D-01  2.36D+00  1.31D+00 -1.29D+00
                    CP: -2.33D+00 -3.00D+00  3.00D+00  3.00D+00  9.71D-01
                    CP:  2.92D+00  1.00D+00  1.20D+00
 E= -1455.65156202487     Delta-E=       -0.000001393438 Rises=F Damp=F
 DIIS: error= 1.20D-04 at cycle  19 NSaved=  19.
 NSaved=19 IEnMin=12 EnMin= -1455.65450171865     IErMin=19 ErrMin= 1.20D-04
 ErrMax= 1.20D-04  0.00D+00 EMaxC= 1.00D-01 BMatC= 5.37D-06 BMatP= 6.34D-06
 IDIUse=3 WtCom= 9.99D-01 WtEn= 1.20D-03
 Coeff-Com:  0.249D-06 0.843D-05-0.142D-03 0.532D-04-0.913D-04 0.224D-03
 Coeff-Com: -0.778D-03-0.456D-02-0.320D-02-0.467D-02 0.733D-01-0.650D+00
 Coeff-Com:  0.672D+00 0.854D-02-0.127D+00-0.750D-01 0.348D-01 0.101D+00
 Coeff-Com:  0.975D+00
 Coeff-En:   0.000D+00 0.000D+00 0.000D+00 0.000D+00 0.000D+00 0.000D+00
 Coeff-En:   0.000D+00 0.000D+00 0.000D+00 0.000D+00 0.000D+00 0.000D+00
 Coeff-En:   0.000D+00 0.000D+00 0.000D+00 0.000D+00 0.000D+00 0.000D+00
 Coeff-En:   0.100D+01
 Coeff:      0.249D-06 0.842D-05-0.141D-03 0.531D-04-0.912D-04 0.223D-03
 Coeff:     -0.777D-03-0.456D-02-0.319D-02-0.467D-02 0.732D-01-0.649D+00
 Coeff:      0.672D+00 0.853D-02-0.127D+00-0.749D-01 0.347D-01 0.101D+00
 Coeff:      0.975D+00
 Gap=     0.043 Goal=   None    Shift=    0.000
 RMSDP=1.42D-03 MaxDP=1.06D-01 DE=-1.39D-06 OVMax= 1.04D-02

 Cycle  20  Pass 1  IDiag  1:
 RMSU=  4.16D-05    CP:  1.30D+00  9.21D-02  1.19D+00  1.08D-01  6.34D-01
                    CP:  3.79D-01  2.69D-01  2.32D+00  1.26D+00 -1.13D+00
                    CP: -2.15D+00 -2.76D+00  3.00D+00  3.00D+00  8.71D-01
                    CP:  3.00D+00  1.05D+00  1.28D+00  1.15D+00
 E= -1455.65155884153     Delta-E=        0.000003183342 Rises=F Damp=F
 DIIS: error= 2.03D-05 at cycle  20 NSaved=  20.
 NSaved=20 IEnMin=12 EnMin= -1455.65450171865     IErMin=20 ErrMin= 2.03D-05
 ErrMax= 2.03D-05  0.00D+00 EMaxC= 1.00D-01 BMatC= 9.00D-08 BMatP= 5.37D-06
 IDIUse=1 WtCom= 1.00D+00 WtEn= 0.00D+00
 Coeff-Com:  0.731D-04-0.909D-04-0.686D-04 0.430D-04-0.172D-03 0.175D-03
 Coeff-Com: -0.488D-03-0.450D-03 0.533D-03-0.293D-02 0.198D-01-0.343D+00
 Coeff-Com:  0.348D+00 0.201D-01-0.248D-01-0.368D-01-0.370D-01-0.636D-01
 Coeff-Com:  0.422D+00 0.699D+00
 Coeff:      0.731D-04-0.909D-04-0.686D-04 0.430D-04-0.172D-03 0.175D-03
 Coeff:     -0.488D-03-0.450D-03 0.533D-03-0.293D-02 0.198D-01-0.343D+00
 Coeff:      0.348D+00 0.201D-01-0.248D-01-0.368D-01-0.370D-01-0.636D-01
 Coeff:      0.422D+00 0.699D+00
 Gap=     0.044 Goal=   None    Shift=    0.000
 RMSDP=1.52D-04 MaxDP=8.77D-03 DE= 3.18D-06 OVMax= 8.26D-04

 Cycle  21  Pass 1  IDiag  1:
 Restarting incremental Fock formation.
 E= -1455.65155856939     Delta-E=        0.000000272138 Rises=F Damp=F
 DIIS: error= 1.64D-05 at cycle  21 NSaved=  20.
 NSaved=20 IEnMin=11 EnMin= -1455.65450171865     IErMin=20 ErrMin= 1.64D-05
 ErrMax= 1.64D-05  0.00D+00 EMaxC= 1.00D-01 BMatC= 9.27D-08 BMatP= 9.00D-08
 IDIUse=1 WtCom= 1.00D+00 WtEn= 0.00D+00
 Coeff-Com:  0.830D-05-0.170D-04 0.722D-05-0.250D-04 0.128D-03-0.314D-03
 Coeff-Com:  0.988D-03-0.738D-03-0.182D-02 0.824D-02-0.119D+00 0.116D+00
 Coeff-Com:  0.657D-02 0.328D-02 0.391D-02-0.142D-01-0.520D-01-0.719D-01
 Coeff-Com:  0.251D+00 0.870D+00
 Coeff:      0.830D-05-0.170D-04 0.722D-05-0.250D-04 0.128D-03-0.314D-03
 Coeff:      0.988D-03-0.738D-03-0.182D-02 0.824D-02-0.119D+00 0.116D+00
 Coeff:      0.657D-02 0.328D-02 0.391D-02-0.142D-01-0.520D-01-0.719D-01
 Coeff:      0.251D+00 0.870D+00
 Gap=     0.044 Goal=   None    Shift=    0.000
 RMSDP=7.92D-05 MaxDP=7.92D-03 DE= 2.72D-07 OVMax= 1.25D-03

 Cycle  22  Pass 1  IDiag  1:
 RMSU=  7.10D-05    CP:  1.00D+00
 E= -1455.65155825601     Delta-E=        0.000000313380 Rises=F Damp=F
 DIIS: error= 1.26D-05 at cycle  22 NSaved=  20.
 NSaved=20 IEnMin=10 EnMin= -1455.65450171865     IErMin=20 ErrMin= 1.26D-05
 ErrMax= 1.26D-05  0.00D+00 EMaxC= 1.00D-01 BMatC= 4.94D-08 BMatP= 9.00D-08
 IDIUse=1 WtCom= 1.00D+00 WtEn= 0.00D+00
 Coeff-Com: -0.348D-05-0.169D-05-0.263D-04 0.666D-04-0.123D-03 0.763D-03
 Coeff-Com: -0.911D-03-0.127D-02 0.723D-02-0.662D-01 0.664D-01-0.501D-03
 Coeff-Com: -0.684D-02 0.101D-01 0.490D-02-0.154D-01-0.844D-01-0.295D-02
 Coeff-Com:  0.163D+00 0.927D+00
 Coeff:     -0.348D-05-0.169D-05-0.263D-04 0.666D-04-0.123D-03 0.763D-03
 Coeff:     -0.911D-03-0.127D-02 0.723D-02-0.662D-01 0.664D-01-0.501D-03
 Coeff:     -0.684D-02 0.101D-01 0.490D-02-0.154D-01-0.844D-01-0.295D-02
 Coeff:      0.163D+00 0.927D+00
 Gap=     0.044 Goal=   None    Shift=    0.000
 RMSDP=7.18D-05 MaxDP=6.06D-03 DE= 3.13D-07 OVMax= 7.60D-04

 Cycle  23  Pass 1  IDiag  1:
 RMSU=  1.79D-05    CP:  9.99D-01  1.67D+00
 E= -1455.65155818367     Delta-E=        0.000000072344 Rises=F Damp=F
 DIIS: error= 7.07D-06 at cycle  23 NSaved=  20.
 NSaved=20 IEnMin= 9 EnMin= -1455.65450171865     IErMin=20 ErrMin= 7.07D-06
 ErrMax= 7.07D-06  0.00D+00 EMaxC= 1.00D-01 BMatC= 1.15D-08 BMatP= 4.94D-08
 IDIUse=1 WtCom= 1.00D+00 WtEn= 0.00D+00
 Coeff-Com: -0.276D-05-0.305D-04 0.335D-04 0.277D-04 0.401D-03-0.621D-03
 Coeff-Com: -0.121D-02 0.127D-02-0.256D-01 0.249D-01 0.335D-02-0.488D-02
 Coeff-Com:  0.263D-02 0.799D-02 0.525D-02-0.328D-01-0.844D-01-0.240D+00
 Coeff-Com:  0.341D+00 0.100D+01
 Coeff:     -0.276D-05-0.305D-04 0.335D-04 0.277D-04 0.401D-03-0.621D-03
 Coeff:     -0.121D-02 0.127D-02-0.256D-01 0.249D-01 0.335D-02-0.488D-02
 Coeff:      0.263D-02 0.799D-02 0.525D-02-0.328D-01-0.844D-01-0.240D+00
 Coeff:      0.341D+00 0.100D+01
 Gap=     0.044 Goal=   None    Shift=    0.000
 RMSDP=3.86D-05 MaxDP=3.66D-03 DE= 7.23D-08 OVMax= 5.91D-04

 Cycle  24  Pass 1  IDiag  1:
 RMSU=  2.29D-06    CP:  9.99D-01  2.14D+00  1.15D+00
 E= -1455.65155814643     Delta-E=        0.000000037240 Rises=F Damp=F
 DIIS: error= 3.86D-06 at cycle  24 NSaved=  20.
 NSaved=20 IEnMin= 8 EnMin= -1455.65450171865     IErMin=20 ErrMin= 3.86D-06
 ErrMax= 3.86D-06  0.00D+00 EMaxC= 1.00D-01 BMatC= 2.81D-09 BMatP= 1.15D-08
 IDIUse=1 WtCom= 1.00D+00 WtEn= 0.00D+00
 Coeff-Com: -0.145D-04 0.161D-04-0.214D-04 0.618D-04-0.565D-04-0.271D-03
 Coeff-Com: -0.344D-03-0.391D-02 0.421D-02 0.128D-02-0.196D-02-0.452D-03
 Coeff-Com:  0.247D-02 0.434D-02 0.789D-02-0.203D-01-0.845D-01-0.228D+00
 Coeff-Com:  0.247D+00 0.107D+01
 Coeff:     -0.145D-04 0.161D-04-0.214D-04 0.618D-04-0.565D-04-0.271D-03
 Coeff:     -0.344D-03-0.391D-02 0.421D-02 0.128D-02-0.196D-02-0.452D-03
 Coeff:      0.247D-02 0.434D-02 0.789D-02-0.203D-01-0.845D-01-0.228D+00
 Coeff:      0.247D+00 0.107D+01
 Gap=     0.044 Goal=   None    Shift=    0.000
 RMSDP=2.75D-05 MaxDP=2.50D-03 DE= 3.72D-08 OVMax= 3.62D-04

 Cycle  25  Pass 1  IDiag  1:
 RMSU=  8.60D-07    CP:  9.99D-01  2.43D+00  1.43D+00  1.42D+00
 E= -1455.65155814187     Delta-E=        0.000000004556 Rises=F Damp=F
 DIIS: error= 1.45D-06 at cycle  25 NSaved=  20.
 NSaved=20 IEnMin= 7 EnMin= -1455.65450171865     IErMin=20 ErrMin= 1.45D-06
 ErrMax= 1.45D-06  0.00D+00 EMaxC= 1.00D-01 BMatC= 2.17D-10 BMatP= 2.81D-09
 IDIUse=1 WtCom= 1.00D+00 WtEn= 0.00D+00
 Coeff-Com: -0.120D-04-0.247D-04 0.783D-04 0.144D-04-0.109D-03-0.105D-02
 Coeff-Com:  0.256D-02-0.239D-02 0.645D-03 0.114D-02-0.995D-03-0.436D-03
 Coeff-Com:  0.176D-03 0.496D-02 0.858D-02 0.378D-01-0.947D-01-0.129D+00
 Coeff-Com:  0.127D+00 0.105D+01
 Coeff:     -0.120D-04-0.247D-04 0.783D-04 0.144D-04-0.109D-03-0.105D-02
 Coeff:      0.256D-02-0.239D-02 0.645D-03 0.114D-02-0.995D-03-0.436D-03
 Coeff:      0.176D-03 0.496D-02 0.858D-02 0.378D-01-0.947D-01-0.129D+00
 Coeff:      0.127D+00 0.105D+01
 Gap=     0.044 Goal=   None    Shift=    0.000
 RMSDP=3.98D-06 MaxDP=2.53D-04 DE= 4.56D-09 OVMax= 4.11D-05

 Cycle  26  Pass 1  IDiag  1:
 RMSU=  5.49D-07    CP:  9.99D-01  2.45D+00  1.32D+00  1.75D+00  1.13D+00
 E= -1455.65155814228     Delta-E=       -0.000000000410 Rises=F Damp=F
 DIIS: error= 4.72D-07 at cycle  26 NSaved=  20.
 NSaved=20 IEnMin= 6 EnMin= -1455.65450171865     IErMin=20 ErrMin= 4.72D-07
 ErrMax= 4.72D-07  0.00D+00 EMaxC= 1.00D-01 BMatC= 2.27D-11 BMatP= 2.17D-10
 IDIUse=1 WtCom= 1.00D+00 WtEn= 0.00D+00
 Coeff-Com: -0.161D-05 0.150D-04-0.123D-04 0.225D-04-0.259D-03 0.343D-02
 Coeff-Com: -0.300D-02-0.667D-03 0.234D-03 0.151D-03-0.124D-03-0.424D-04
 Coeff-Com:  0.437D-04 0.255D-02 0.199D-01 0.227D-01-0.654D-01-0.148D+00
 Coeff-Com:  0.137D+00 0.103D+01
 Coeff:     -0.161D-05 0.150D-04-0.123D-04 0.225D-04-0.259D-03 0.343D-02
 Coeff:     -0.300D-02-0.667D-03 0.234D-03 0.151D-03-0.124D-03-0.424D-04
 Coeff:      0.437D-04 0.255D-02 0.199D-01 0.227D-01-0.654D-01-0.148D+00
 Coeff:      0.137D+00 0.103D+01
 Gap=     0.044 Goal=   None    Shift=    0.000
 RMSDP=3.29D-06 MaxDP=1.81D-04 DE=-4.10D-10 OVMax= 1.04D-05

 Cycle  27  Pass 1  IDiag  1:
 RMSU=  2.86D-07    CP:  9.99D-01  2.46D+00  1.40D+00  1.73D+00  1.22D+00
                    CP:  9.76D-01
 E= -1455.65155814227     Delta-E=        0.000000000011 Rises=F Damp=F
 DIIS: error= 3.79D-07 at cycle  27 NSaved=  20.
 NSaved=20 IEnMin= 5 EnMin= -1455.65450171865     IErMin=20 ErrMin= 3.79D-07
 ErrMax= 3.79D-07  0.00D+00 EMaxC= 1.00D-01 BMatC= 4.52D-11 BMatP= 2.27D-11
 IDIUse=1 WtCom= 1.00D+00 WtEn= 0.00D+00
 Coeff-Com:  0.787D-05-0.124D-04 0.225D-05-0.110D-03 0.195D-02-0.193D-02
 Coeff-Com: -0.202D-03 0.207D-03 0.255D-04 0.126D-03 0.321D-03-0.193D-02
 Coeff-Com: -0.199D-02 0.188D-02 0.362D-01 0.612D-02-0.697D-01-0.179D+00
 Coeff-Com:  0.463D+00 0.745D+00
 Coeff:      0.787D-05-0.124D-04 0.225D-05-0.110D-03 0.195D-02-0.193D-02
 Coeff:     -0.202D-03 0.207D-03 0.255D-04 0.126D-03 0.321D-03-0.193D-02
 Coeff:     -0.199D-02 0.188D-02 0.362D-01 0.612D-02-0.697D-01-0.179D+00
 Coeff:      0.463D+00 0.745D+00
 Gap=     0.044 Goal=   None    Shift=    0.000
 RMSDP=3.30D-06 MaxDP=2.84D-04 DE= 1.09D-11 OVMax= 3.75D-05

 Cycle  28  Pass 1  IDiag  1:
 RMSU=  6.59D-08    CP:  9.99D-01  2.43D+00  1.36D+00  1.72D+00  1.20D+00
                    CP:  1.01D+00  1.24D+00
 E= -1455.65155814218     Delta-E=        0.000000000089 Rises=F Damp=F
 DIIS: error= 9.06D-08 at cycle  28 NSaved=  20.
 NSaved=20 IEnMin= 4 EnMin= -1455.65450171865     IErMin=20 ErrMin= 9.06D-08
 ErrMax= 9.06D-08  0.00D+00 EMaxC= 1.00D-01 BMatC= 1.72D-12 BMatP= 2.27D-11
 IDIUse=1 WtCom= 1.00D+00 WtEn= 0.00D+00
 Coeff-Com:  0.105D-04 0.813D-05-0.238D-04 0.432D-03-0.378D-03-0.917D-04
 Coeff-Com: -0.264D-04 0.267D-04-0.714D-05 0.609D-04 0.235D-03-0.786D-03
 Coeff-Com: -0.438D-02 0.257D-02 0.117D-01 0.183D-01-0.772D-01-0.910D-01
 Coeff-Com:  0.593D-01 0.108D+01
 Coeff:      0.105D-04 0.813D-05-0.238D-04 0.432D-03-0.378D-03-0.917D-04
 Coeff:     -0.264D-04 0.267D-04-0.714D-05 0.609D-04 0.235D-03-0.786D-03
 Coeff:     -0.438D-02 0.257D-02 0.117D-01 0.183D-01-0.772D-01-0.910D-01
 Coeff:      0.593D-01 0.108D+01
 Gap=     0.044 Goal=   None    Shift=    0.000
 RMSDP=4.94D-07 MaxDP=4.57D-05 DE= 8.91D-11 OVMax= 1.01D-05

 Cycle  29  Pass 1  IDiag  1:
 RMSU=  2.94D-08    CP:  9.99D-01  2.42D+00  1.37D+00  1.71D+00  1.18D+00
                    CP:  1.01D+00  1.49D+00  1.27D+00
 E= -1455.65155814214     Delta-E=        0.000000000042 Rises=F Damp=F
 DIIS: error= 6.14D-08 at cycle  29 NSaved=  20.
 NSaved=20 IEnMin= 3 EnMin= -1455.65450171865     IErMin=20 ErrMin= 6.14D-08
 ErrMax= 6.14D-08  0.00D+00 EMaxC= 1.00D-01 BMatC= 1.03D-12 BMatP= 1.72D-12
 IDIUse=1 WtCom= 1.00D+00 WtEn= 0.00D+00
 Coeff-Com: -0.827D-06-0.110D-04 0.113D-03-0.132D-03 0.154D-04 0.399D-04
 Coeff-Com: -0.120D-04 0.138D-04 0.576D-04-0.328D-04-0.134D-03-0.547D-03
 Coeff-Com: -0.823D-03 0.801D-06 0.549D-02-0.286D-02-0.465D-01-0.878D-01
 Coeff-Com:  0.124D+00 0.101D+01
 Coeff:     -0.827D-06-0.110D-04 0.113D-03-0.132D-03 0.154D-04 0.399D-04
 Coeff:     -0.120D-04 0.138D-04 0.576D-04-0.328D-04-0.134D-03-0.547D-03
 Coeff:     -0.823D-03 0.801D-06 0.549D-02-0.286D-02-0.465D-01-0.878D-01
 Coeff:      0.124D+00 0.101D+01
 Gap=     0.044 Goal=   None    Shift=    0.000
 RMSDP=6.77D-07 MaxDP=5.53D-05 DE= 4.18D-11 OVMax= 6.29D-06

 Cycle  30  Pass 1  IDiag  1:
 RMSU=  1.36D-08    CP:  9.99D-01  2.42D+00  1.35D+00  1.72D+00  1.17D+00
                    CP:  1.02D+00  1.52D+00  1.50D+00  1.22D+00
 E= -1455.65155814215     Delta-E=       -0.000000000015 Rises=F Damp=F
 DIIS: error= 1.02D-08 at cycle  30 NSaved=  20.
 NSaved=20 IEnMin= 3 EnMin= -1455.65450171865     IErMin=20 ErrMin= 1.02D-08
 ErrMax= 1.02D-08  0.00D+00 EMaxC= 1.00D-01 BMatC= 2.60D-14 BMatP= 1.03D-12
 IDIUse=1 WtCom= 1.00D+00 WtEn= 0.00D+00
 Coeff-Com:  0.517D-06-0.253D-05 0.361D-04-0.313D-04-0.556D-05 0.431D-05
 Coeff-Com:  0.506D-05 0.147D-04 0.550D-04-0.131D-04-0.156D-03-0.117D-02
 Coeff-Com: -0.820D-03 0.282D-02 0.914D-02-0.701D-02-0.412D-01-0.403D-01
 Coeff-Com:  0.372D+00 0.707D+00
 Coeff:      0.517D-06-0.253D-05 0.361D-04-0.313D-04-0.556D-05 0.431D-05
 Coeff:      0.506D-05 0.147D-04 0.550D-04-0.131D-04-0.156D-03-0.117D-02
 Coeff:     -0.820D-03 0.282D-02 0.914D-02-0.701D-02-0.412D-01-0.403D-01
 Coeff:      0.372D+00 0.707D+00
 Gap=     0.044 Goal=   None    Shift=    0.000
 RMSDP=1.34D-07 MaxDP=8.53D-06 DE=-1.46D-11 OVMax= 6.02D-07

 Cycle  31  Pass 1  IDiag  1:
 RMSU=  3.72D-09    CP:  9.99D-01  2.42D+00  1.36D+00  1.71D+00  1.17D+00
                    CP:  1.01D+00  1.53D+00  1.50D+00  1.31D+00  9.64D-01
 E= -1455.65155814217     Delta-E=       -0.000000000015 Rises=F Damp=F
 DIIS: error= 7.36D-09 at cycle  31 NSaved=  20.
 NSaved=20 IEnMin= 3 EnMin= -1455.65450171865     IErMin=20 ErrMin= 7.36D-09
 ErrMax= 7.36D-09  0.00D+00 EMaxC= 1.00D-01 BMatC= 1.33D-14 BMatP= 2.60D-14
 IDIUse=1 WtCom= 1.00D+00 WtEn= 0.00D+00
 Large coefficients: NSaved= 20 BigCof=    0.00 CofMax=   10.00 Det=-5.02D-15
 Inversion failed.  Reducing to 19 matrices.
 Large coefficients: NSaved= 19 BigCof=    0.00 CofMax=   10.00 Det=-5.10D-15
 Inversion failed.  Reducing to 18 matrices.
 Large coefficients: NSaved= 18 BigCof=    0.00 CofMax=   10.00 Det=-6.87D-15
 Inversion failed.  Reducing to 17 matrices.
 Large coefficients: NSaved= 17 BigCof=    0.00 CofMax=   10.00 Det=-7.70D-15
 Inversion failed.  Reducing to 16 matrices.
 Large coefficients: NSaved= 16 BigCof=    0.00 CofMax=   10.00 Det=-7.80D-15
 Inversion failed.  Reducing to 15 matrices.
 Coeff-Com:  0.261D-06-0.118D-05 0.166D-04-0.156D-04-0.223D-05 0.183D-05
 Coeff-Com:  0.152D-04-0.240D-04-0.571D-04 0.484D-04 0.112D-03 0.385D-03
 Coeff-Com:  0.374D-02 0.263D+00 0.733D+00
 Coeff:      0.261D-06-0.118D-05 0.166D-04-0.156D-04-0.223D-05 0.183D-05
 Coeff:      0.152D-04-0.240D-04-0.571D-04 0.484D-04 0.112D-03 0.385D-03
 Coeff:      0.374D-02 0.263D+00 0.733D+00
 Gap=     0.044 Goal=   None    Shift=    0.000
 RMSDP=5.38D-08 MaxDP=4.02D-06 DE=-1.46D-11 OVMax= 3.71D-07

 Cycle  32  Pass 1  IDiag  1:
 RMSU=  1.69D-09    CP:  9.99D-01  2.42D+00  1.36D+00  1.72D+00  1.17D+00
                    CP:  1.02D+00  1.52D+00  1.51D+00  1.32D+00  1.04D+00
                    CP:  1.23D+00
 E= -1455.65155814213     Delta-E=        0.000000000034 Rises=F Damp=F
 DIIS: error= 1.74D-09 at cycle  32 NSaved=  16.
 NSaved=16 IEnMin= 3 EnMin= -1455.65450171865     IErMin=16 ErrMin= 1.74D-09
 ErrMax= 1.74D-09  0.00D+00 EMaxC= 1.00D-01 BMatC= 9.44D-16 BMatP= 1.33D-14
 IDIUse=1 WtCom= 1.00D+00 WtEn= 0.00D+00
 Large coefficients: NSaved= 16 BigCof=    0.00 CofMax=   10.00 Det=-6.26D-16
 Inversion failed.  Reducing to 15 matrices.
 Coeff-Com:  0.573D-07-0.373D-06 0.686D-05-0.602D-05-0.148D-05 0.187D-05
 Coeff-Com:  0.108D-04-0.174D-04-0.244D-04 0.591D-04 0.691D-05 0.348D-04
 Coeff-Com:  0.193D-03 0.725D-01 0.927D+00
 Coeff:      0.573D-07-0.373D-06 0.686D-05-0.602D-05-0.148D-05 0.187D-05
 Coeff:      0.108D-04-0.174D-04-0.244D-04 0.591D-04 0.691D-05 0.348D-04
 Coeff:      0.193D-03 0.725D-01 0.927D+00
 Gap=     0.044 Goal=   None    Shift=    0.000
 RMSDP=1.05D-08 MaxDP=1.08D-06 DE= 3.37D-11 OVMax= 1.58D-07

 Cycle  33  Pass 1  IDiag  1:
 RMSU=  7.00D-10    CP:  9.99D-01  2.42D+00  1.36D+00  1.72D+00  1.17D+00
                    CP:  1.02D+00  1.53D+00  1.51D+00  1.35D+00  1.13D+00
                    CP:  1.37D+00  1.20D+00
 E= -1455.65155814223     Delta-E=       -0.000000000098 Rises=F Damp=F
 DIIS: error= 1.14D-09 at cycle  33 NSaved=  16.
 NSaved=16 IEnMin= 3 EnMin= -1455.65450171865     IErMin=16 ErrMin= 1.14D-09
 ErrMax= 1.14D-09  0.00D+00 EMaxC= 1.00D-01 BMatC= 3.28D-16 BMatP= 9.44D-16
 IDIUse=1 WtCom= 1.00D+00 WtEn= 0.00D+00
 Large coefficients: NSaved= 16 BigCof=    0.00 CofMax=   10.00 Det=-2.20D-16
 Inversion failed.  Reducing to 15 matrices.
 Coeff-Com:  0.297D-07-0.343D-06 0.240D-05-0.261D-05 0.296D-06 0.155D-05
 Coeff-Com:  0.435D-05-0.137D-04-0.354D-04-0.203D-04 0.789D-04 0.224D-03
 Coeff-Com: -0.703D-03 0.296D+00 0.705D+00
 Coeff:      0.297D-07-0.343D-06 0.240D-05-0.261D-05 0.296D-06 0.155D-05
 Coeff:      0.435D-05-0.137D-04-0.354D-04-0.203D-04 0.789D-04 0.224D-03
 Coeff:     -0.703D-03 0.296D+00 0.705D+00
 Gap=     0.044 Goal=   None    Shift=    0.000
 RMSDP=8.99D-09 MaxDP=6.70D-07 DE=-9.82D-11 OVMax= 8.01D-08

 SCF Done:  E(RM062X) =  -1455.65155814     A.U. after   33 cycles
            NFock= 33  Conv=0.90D-08     -V/T= 2.0029
 KE= 1.451481245828D+03 PE=-5.445353999410D+03 EE= 1.540090559560D+03
 Leave Link  502 at Wed Jul  6 00:32:58 2022, MaxMem=   671088640 cpu:            2295.5 elap:             498.7
 (Enter /gpfs/software/gaussian16/sse4/tar/g16/l601.exe)
 Copying SCF densities to generalized density rwf, IOpCl= 0 IROHF=0.

 **********************************************************************

            Population analysis using the SCF density.

 **********************************************************************

 Orbital symmetries:
       Occupied  (A) (A) (A) (A) (A) (A) (A) (A) (A) (A) (A) (A)
                 (A) (A) (A) (A) (A) (A) (A) (A) (A) (A) (A) (A)
                 (A) (A) (A) (A) (A) (A) (A) (A) (A) (A) (A) (A)
                 (A) (A) (A) (A) (A) (A) (A) (A) (A) (A) (A) (A)
                 (A) (A) (A) (A) (A) (A) (A) (A) (A) (A) (A) (A)
       Virtual   (A) (A) (A) (A) (A) (A) (A) (A) (A) (A) (A) (A)
                 (A) (A) (A) (A) (A) (A) (A) (A) (A) (A) (A) (A)
                 (A) (A) (A) (A) (A) (A) (A) (A) (A) (A) (A) (A)
                 (A) (A) (A) (A) (A) (A) (A) (A) (A) (A) (A) (A)
                 (A) (A) (A) (A) (A) (A) (A) (A) (A) (A) (A) (A)
                 (A) (A) (A) (A) (A) (A) (A) (A) (A) (A) (A) (A)
                 (A) (A) (A) (A) (A) (A) (A) (A) (A) (A) (A) (A)
                 (A) (A) (A) (A) (A) (A) (A) (A) (A) (A) (A) (A)
                 (A) (A) (A) (A) (A) (A) (A) (A) (A) (A) (A) (A)
                 (A) (A) (A) (A) (A) (A) (A) (A) (A) (A) (A) (A)
                 (A) (A) (A) (A) (A) (A) (A) (A) (A) (A) (A) (A)
                 (A) (A) (A) (A) (A) (A) (A) (A) (A) (A) (A) (A)
                 (A) (A) (A) (A) (A) (A) (A) (A) (A) (A) (A) (A)
                 (A) (A) (A) (A) (A) (A) (A) (A) (A) (A) (A) (A)
                 (A) (A) (A) (A) (A) (A) (A) (A) (A) (A) (A) (A)
                 (A) (A) (A) (A) (A) (A) (A) (A) (A) (A) (A) (A)
                 (A) (A) (A) (A) (A) (A) (A) (A) (A) (A) (A) (A)
                 (A) (A) (A) (A) (A) (A) (A) (A) (A) (A) (A) (A)
                 (A) (A) (A) (A) (A) (A) (A) (A) (A) (A) (A) (A)
                 (A) (A) (A) (A) (A) (A) (A) (A) (A) (A) (A) (A)
                 (A) (A) (A) (A) (A) (A) (A) (A) (A) (A) (A) (A)
                 (A) (A) (A) (A) (A) (A) (A) (A) (A) (A) (A) (A)
                 (A) (A) (A) (A) (A) (A) (A) (A) (A) (A) (A) (A)
                 (A) (A) (A) (A) (A) (A) (A) (A) (A) (A) (A) (A)
                 (A) (A) (A) (A) (A) (A) (A) (A) (A) (A) (A) (A)
                 (A) (A) (A) (A) (A) (A) (A) (A) (A) (A) (A) (A)
                 (A)
 The electronic state is 1-A.
 Alpha  occ. eigenvalues -- -102.59608-102.53941 -19.42443 -10.52262 -10.48957
 Alpha  occ. eigenvalues --  -10.48858 -10.48583 -10.47197 -10.47115 -10.46527
 Alpha  occ. eigenvalues --  -10.44887 -10.42734 -10.42629 -10.42422 -10.40254
 Alpha  occ. eigenvalues --   -9.73910  -9.68221  -7.46436  -7.45740  -7.45735
 Alpha  occ. eigenvalues --   -7.40717  -7.40087  -7.40078  -0.98674  -0.91594
 Alpha  occ. eigenvalues --   -0.86097  -0.83974  -0.80287  -0.75966  -0.73364
 Alpha  occ. eigenvalues --   -0.70510  -0.65127  -0.60650  -0.57105  -0.54874
 Alpha  occ. eigenvalues --   -0.52071  -0.47510  -0.45094  -0.44215  -0.43020
 Alpha  occ. eigenvalues --   -0.39925  -0.39669  -0.38637  -0.37653  -0.35644
 Alpha  occ. eigenvalues --   -0.34580  -0.33175  -0.32270  -0.30816  -0.29898
 Alpha  occ. eigenvalues --   -0.29412  -0.27505  -0.26798  -0.24019  -0.22591
 Alpha  occ. eigenvalues --   -0.20455  -0.17419  -0.16599  -0.15908  -0.08866
 Alpha virt. eigenvalues --   -0.04514   0.09058   0.09227   0.10835   0.10954
 Alpha virt. eigenvalues --    0.11510   0.12694   0.13421   0.14323   0.14694
 Alpha virt. eigenvalues --    0.14955   0.15257   0.15582   0.16203   0.17169
 Alpha virt. eigenvalues --    0.17807   0.17947   0.18144   0.18755   0.19104
 Alpha virt. eigenvalues --    0.19290   0.20218   0.20579   0.21153   0.21902
 Alpha virt. eigenvalues --    0.22013   0.22360   0.22935   0.23470   0.23811
 Alpha virt. eigenvalues --    0.24695   0.24752   0.25336   0.25862   0.26171
 Alpha virt. eigenvalues --    0.26978   0.27776   0.28331   0.28604   0.28760
 Alpha virt. eigenvalues --    0.28916   0.29205   0.29625   0.30222   0.30606
 Alpha virt. eigenvalues --    0.31413   0.31674   0.31754   0.32225   0.32798
 Alpha virt. eigenvalues --    0.33361   0.33630   0.34517   0.34783   0.35122
 Alpha virt. eigenvalues --    0.36032   0.36582   0.36914   0.37577   0.38123
 Alpha virt. eigenvalues --    0.39070   0.39390   0.40380   0.41170   0.41688
 Alpha virt. eigenvalues --    0.42589   0.43126   0.43731   0.45403   0.45921
 Alpha virt. eigenvalues --    0.46055   0.46386   0.47317   0.48107   0.48914
 Alpha virt. eigenvalues --    0.49569   0.51086   0.52725   0.53042   0.55204
 Alpha virt. eigenvalues --    0.56619   0.56709   0.57411   0.59544   0.61412
 Alpha virt. eigenvalues --    0.61880   0.63431   0.64351   0.64946   0.65742
 Alpha virt. eigenvalues --    0.66246   0.68392   0.69148   0.69768   0.70598
 Alpha virt. eigenvalues --    0.71302   0.72104   0.72948   0.73771   0.74240
 Alpha virt. eigenvalues --    0.75033   0.75602   0.76089   0.77287   0.78455
 Alpha virt. eigenvalues --    0.79343   0.79728   0.80543   0.81130   0.81585
 Alpha virt. eigenvalues --    0.82394   0.82986   0.83539   0.84181   0.86487
 Alpha virt. eigenvalues --    0.87243   0.88037   0.88244   0.89793   0.91281
 Alpha virt. eigenvalues --    0.92414   0.95879   0.97655   0.98022   0.99463
 Alpha virt. eigenvalues --    0.99693   1.01013   1.01769   1.02138   1.03083
 Alpha virt. eigenvalues --    1.03373   1.03865   1.04582   1.05537   1.06348
 Alpha virt. eigenvalues --    1.06680   1.07598   1.08265   1.10037   1.11023
 Alpha virt. eigenvalues --    1.11485   1.11541   1.12634   1.14130   1.14908
 Alpha virt. eigenvalues --    1.15944   1.17000   1.18527   1.18871   1.21965
 Alpha virt. eigenvalues --    1.23304   1.23499   1.24552   1.26889   1.28183
 Alpha virt. eigenvalues --    1.28812   1.29932   1.32101   1.33613   1.35452
 Alpha virt. eigenvalues --    1.35853   1.39442   1.40408   1.42228   1.43355
 Alpha virt. eigenvalues --    1.44505   1.46113   1.46698   1.49246   1.52658
 Alpha virt. eigenvalues --    1.53709   1.61439   1.62478   1.63483   1.64337
 Alpha virt. eigenvalues --    1.67183   1.68724   1.70867   1.71375   1.73227
 Alpha virt. eigenvalues --    1.73822   1.76723   1.79729   1.79982   1.82995
 Alpha virt. eigenvalues --    1.83699   1.83996   1.87758   1.88469   1.89309
 Alpha virt. eigenvalues --    1.91688   1.92927   1.94553   1.95254   1.97745
 Alpha virt. eigenvalues --    1.98132   2.01451   2.02382   2.04764   2.06299
 Alpha virt. eigenvalues --    2.06596   2.08012   2.09331   2.10112   2.11423
 Alpha virt. eigenvalues --    2.12935   2.15266   2.15627   2.17453   2.18213
 Alpha virt. eigenvalues --    2.19264   2.24034   2.25352   2.30725   2.35208
 Alpha virt. eigenvalues --    2.37891   2.38820   2.39512   2.40638   2.41886
 Alpha virt. eigenvalues --    2.44087   2.45906   2.47303   2.50226   2.50918
 Alpha virt. eigenvalues --    2.54249   2.58311   2.58994   2.62973   2.64171
 Alpha virt. eigenvalues --    2.67809   2.70157   2.71971   2.74544   2.75843
 Alpha virt. eigenvalues --    2.79330   2.80071   2.81265   2.83380   2.83922
 Alpha virt. eigenvalues --    2.85404   2.88166   2.89127   2.91089   2.92715
 Alpha virt. eigenvalues --    2.95522   2.96558   2.99179   3.01738   3.02601
 Alpha virt. eigenvalues --    3.03196   3.04136   3.09677   3.11679   3.14172
 Alpha virt. eigenvalues --    3.18004   3.18453   3.21919   3.25544   3.26632
 Alpha virt. eigenvalues --    3.27778   3.29040   3.34111   3.38324   3.39675
 Alpha virt. eigenvalues --    3.42427   3.48836   3.53567   3.57057   3.59410
 Alpha virt. eigenvalues --    3.63209   3.67121   3.73760   3.78604   3.80661
 Alpha virt. eigenvalues --    3.85719   3.88956   3.94805   4.00536   4.03417
 Alpha virt. eigenvalues --    4.22970   4.25681   4.32562   4.35731   4.64555
 Alpha virt. eigenvalues --    4.88627   4.93057   5.36544   5.52462   6.01812
 Alpha virt. eigenvalues --   10.06225  10.12556  23.59321  23.84220  24.00245
 Alpha virt. eigenvalues --   24.02156  24.04740  24.06811  24.12906  24.16218
 Alpha virt. eigenvalues --   24.21719  24.26953  24.38977  24.45082  26.02386
 Alpha virt. eigenvalues --   26.08527  26.29889  26.41181  26.76221  26.85970
 Alpha virt. eigenvalues --   50.32623 216.16248 216.22781
          Condensed to atoms (all electrons):
               1          2          3          4          5          6
     1  C   19.102379  -2.621677   3.805839  -1.852384  -7.937970  -3.950653
     2  C   -2.621677  30.734162 -14.972073  -6.013217   3.466725  -0.078776
     3  C    3.805839 -14.972073  26.829112  -2.696978  -7.502867  -0.462974
     4  C   -1.852384  -6.013217  -2.696978  31.542483  -6.576576  -7.308708
     5  C   -7.937970   3.466725  -7.502867  -6.576576  24.344694   2.135261
     6  C   -3.950653  -0.078776  -0.462974  -7.308708   2.135261  15.625582
     7  H   -0.015014  -0.080786   0.284728  -0.007602   0.019329   0.076779
     8  H    0.026365  -0.024494   0.007422  -0.033607   0.212925   0.011186
     9  Cl  -0.114425   0.452828  -0.019728  -1.889184   0.743033  -0.035731
    10  O    0.300293  -0.157897  -0.142931  -0.016419  -0.009570   0.025852
    11  H    0.087435   0.226320   0.080867  -0.020482  -0.042128   0.009953
    12  C    0.419406  -0.739107  -0.097069   2.816540  -1.670423  -1.484592
    13  C   -0.777301   1.914787  -3.128857  -2.893436   4.753533   0.908068
    14  C   -0.214511   1.491429   2.060652  -2.198725  -3.409204   2.600901
    15  C    0.670120  -4.271474   4.630642   0.571717  -3.070227  -0.596744
    16  C   -0.020828  -2.481818  -2.398003   1.639601   1.546389  -1.673896
    17  C    0.016133  -0.358261  -0.058938  -0.198366  -0.043514  -0.325365
    18  Cl  -0.000668  -0.006778  -0.027537  -0.001602  -0.018119  -0.018948
    19  H    0.000351  -0.000745   0.009308  -0.001111   0.000216   0.006753
    20  H   -0.004856   0.005076   0.008350  -0.003085   0.024743   0.046393
               7          8          9         10         11         12
     1  C   -0.015014   0.026365  -0.114425   0.300293   0.087435   0.419406
     2  C   -0.080786  -0.024494   0.452828  -0.157897   0.226320  -0.739107
     3  C    0.284728   0.007422  -0.019728  -0.142931   0.080867  -0.097069
     4  C   -0.007602  -0.033607  -1.889184  -0.016419  -0.020482   2.816540
     5  C    0.019329   0.212925   0.743033  -0.009570  -0.042128  -1.670423
     6  C    0.076779   0.011186  -0.035731   0.025852   0.009953  -1.484592
     7  H    0.541120  -0.000211   0.000838  -0.000536  -0.008799   0.047657
     8  H   -0.000211   0.547683  -0.031541  -0.000663   0.000059   0.092876
     9  Cl   0.000838  -0.031541  17.734204   0.069934   0.000168  -0.146485
    10  O   -0.000536  -0.000663   0.069934   8.341630  -0.008392  -0.000578
    11  H   -0.008799   0.000059   0.000168  -0.008392   0.522124  -0.002798
    12  C    0.047657   0.092876  -0.146485  -0.000578  -0.002798  13.137639
    13  C    0.023742  -0.028551   0.072346   0.001849  -0.005431  -4.443069
    14  C   -0.000567   0.061852   0.018337   0.000711   0.000061  -1.800017
    15  C   -0.007404   0.015387  -0.070622  -0.001215   0.022422   0.491866
    16  C   -0.016838   0.000441  -0.002502   0.001117   0.002899   2.078799
    17  C   -0.005808  -0.006903  -0.000795  -0.000161   0.000225  -3.034128
    18  Cl  -0.000014   0.000058   0.000003   0.000000  -0.000000  -0.336355
    19  H   -0.000032   0.000001   0.000001  -0.000000   0.000000   0.034695
    20  H   -0.000062   0.001602  -0.000185   0.000001   0.000002   0.068088
              13         14         15         16         17         18
     1  C   -0.777301  -0.214511   0.670120  -0.020828   0.016133  -0.000668
     2  C    1.914787   1.491429  -4.271474  -2.481818  -0.358261  -0.006778
     3  C   -3.128857   2.060652   4.630642  -2.398003  -0.058938  -0.027537
     4  C   -2.893436  -2.198725   0.571717   1.639601  -0.198366  -0.001602
     5  C    4.753533  -3.409204  -3.070227   1.546389  -0.043514  -0.018119
     6  C    0.908068   2.600901  -0.596744  -1.673896  -0.325365  -0.018948
     7  H    0.023742  -0.000567  -0.007404  -0.016838  -0.005808  -0.000014
     8  H   -0.028551   0.061852   0.015387   0.000441  -0.006903   0.000058
     9  Cl   0.072346   0.018337  -0.070622  -0.002502  -0.000795   0.000003
    10  O    0.001849   0.000711  -0.001215   0.001117  -0.000161   0.000000
    11  H   -0.005431   0.000061   0.022422   0.002899   0.000225  -0.000000
    12  C   -4.443069  -1.800017   0.491866   2.078799  -3.034128  -0.336355
    13  C   22.246758  -7.855725  -4.016363  -1.171744   0.893587   0.048959
    14  C   -7.855725  25.403985   0.400739 -10.664136   0.567497  -0.438203
    15  C   -4.016363   0.400739  18.497708  -6.453281  -0.971412   0.271567
    16  C   -1.171744 -10.664136  -6.453281  29.161331  -3.378768   0.753105
    17  C    0.893587   0.567497  -0.971412  -3.378768  13.736447  -1.262232
    18  Cl   0.048959  -0.438203   0.271567   0.753105  -1.262232  17.679868
    19  H    0.025975   0.010452   0.037034   0.119371   0.108499  -0.023144
    20  H    0.319868  -0.053974  -0.059820  -0.003321  -0.031261  -0.000355
              19         20
     1  C    0.000351  -0.004856
     2  C   -0.000745   0.005076
     3  C    0.009308   0.008350
     4  C   -0.001111  -0.003085
     5  C    0.000216   0.024743
     6  C    0.006753   0.046393
     7  H   -0.000032  -0.000062
     8  H    0.000001   0.001602
     9  Cl   0.000001  -0.000185
    10  O   -0.000000   0.000001
    11  H    0.000000   0.000002
    12  C    0.034695   0.068088
    13  C    0.025975   0.319868
    14  C    0.010452  -0.053974
    15  C    0.037034  -0.059820
    16  C    0.119371  -0.003321
    17  C    0.108499  -0.031261
    18  Cl  -0.023144  -0.000355
    19  H    0.475163   0.000016
    20  H    0.000016   0.484741
 Mulliken charges:
               1
     1  C   -0.918036
     2  C   -0.484222
     3  C   -0.208966
     4  C    1.141143
     5  C   -0.966250
     6  C    0.489659
     7  H    0.149480
     8  H    0.148115
     9  Cl   0.219507
    10  O   -0.403026
    11  H    0.135497
    12  C    0.567054
    13  C   -0.888996
    14  C    0.018444
    15  C   -0.090639
    16  C   -1.037919
    17  C    0.353524
    18  Cl   0.380395
    19  H    0.197198
    20  H    0.198040
 Sum of Mulliken charges =  -1.00000
 Mulliken charges with hydrogens summed into heavy atoms:
               1
     1  C   -0.918036
     2  C   -0.348725
     3  C   -0.059486
     4  C    1.141143
     5  C   -0.818135
     6  C    0.489659
     9  Cl   0.219507
    10  O   -0.403026
    12  C    0.567054
    13  C   -0.690956
    14  C    0.018444
    15  C   -0.090639
    16  C   -0.840722
    17  C    0.353524
    18  Cl   0.380395
 Electronic spatial extent (au):  <R**2>=           5835.8151
 Charge=             -1.0000 electrons
 Dipole moment (field-independent basis, Debye):
    X=              8.9808    Y=             -0.0589    Z=              0.1579  Tot=              8.9823
 Quadrupole moment (field-independent basis, Debye-Ang):
   XX=           -188.9149   YY=           -108.0987   ZZ=           -108.4732
   XY=             12.5270   XZ=              0.0966   YZ=              0.3263
 Traceless Quadrupole moment (field-independent basis, Debye-Ang):
   XX=            -53.7526   YY=             27.0636   ZZ=             26.6891
   XY=             12.5270   XZ=              0.0966   YZ=              0.3263
 Octapole moment (field-independent basis, Debye-Ang**2):
  XXX=            194.4781  YYY=              2.4435  ZZZ=             -0.2727  XYY=             15.2167
  XXY=             -6.4853  XXZ=              5.9381  XZZ=             -4.0212  YZZ=             -4.4759
  YYZ=             -0.0416  XYZ=             -0.7828
 Hexadecapole moment (field-independent basis, Debye-Ang**3):
 XXXX=          -8673.2406 YYYY=          -1028.3152 ZZZZ=           -135.9857 XXXY=            329.3527
 XXXZ=             -7.5546 YYYX=             48.3498 YYYZ=             -1.1399 ZZZX=             -0.0582
 ZZZY=             -2.0127 XXYY=          -1419.8251 XXZZ=          -1193.8220 YYZZ=           -210.7898
 XXYZ=              7.1075 YYXZ=              3.5567 ZZXY=              8.7796
 N-N= 9.981306358807D+02 E-N=-5.445353999358D+03  KE= 1.451481245828D+03
 No NMR shielding tensors so no spin-rotation constants.
 Leave Link  601 at Wed Jul  6 00:33:46 2022, MaxMem=   671088640 cpu:               0.7 elap:              15.3
 (Enter /gpfs/software/gaussian16/sse4/tar/g16/l607.exe)
 ******************************Gaussian NBO Version 3.1******************************
             N A T U R A L   A T O M I C   O R B I T A L   A N D
          N A T U R A L   B O N D   O R B I T A L   A N A L Y S I S
 ******************************Gaussian NBO Version 3.1******************************
       /RESON  / : Allow strongly delocalized NBO set

 Analyzing the SCF density

 Job title: ...                                                             

 Storage needed:    425842 in NPA,    567062 in NBO ( 671086480 available)
 GSVD:  LWork=       43702 too small for GESVD, short by      149675 words or      149675 for optimal perf.


 NATURAL POPULATIONS:  Natural atomic orbital occupancies 
                                                          
   NAO  Atom  No  lang   Type(AO)    Occupancy      Energy
 ----------------------------------------------------------
     1    C    1  S      Cor( 1S)     1.99912     -10.32946
     2    C    1  S      Val( 2S)     0.81671       0.02668
     3    C    1  S      Ryd( 3S)     0.00474       1.13280
     4    C    1  S      Ryd( 4S)     0.00023       1.76791
     5    C    1  S      Ryd( 5S)     0.00003      21.95439
     6    C    1  px     Val( 2p)     0.84826       0.14127
     7    C    1  px     Ryd( 4p)     0.01833       1.27757
     8    C    1  px     Ryd( 3p)     0.00068       0.52308
     9    C    1  px     Ryd( 5p)     0.00007       2.99070
    10    C    1  py     Val( 2p)     1.02914       0.08588
    11    C    1  py     Ryd( 4p)     0.00584       1.47247
    12    C    1  py     Ryd( 3p)     0.00046       0.52864
    13    C    1  py     Ryd( 5p)     0.00013       2.76836
    14    C    1  pz     Val( 2p)     0.84683       0.05061
    15    C    1  pz     Ryd( 4p)     0.00104       0.85907
    16    C    1  pz     Ryd( 3p)     0.00059       0.41925
    17    C    1  pz     Ryd( 5p)     0.00008       2.78786
    18    C    1  dxy    Ryd( 3d)     0.00366       2.72600
    19    C    1  dxz    Ryd( 3d)     0.00434       1.84371
    20    C    1  dyz    Ryd( 3d)     0.00052       1.77294
    21    C    1  dx2y2  Ryd( 3d)     0.00150       2.71055
    22    C    1  dz2    Ryd( 3d)     0.00042       2.18986

    23    C    2  S      Cor( 1S)     1.99907     -10.25317
    24    C    2  S      Val( 2S)     0.97065      -0.04582
    25    C    2  S      Ryd( 4S)     0.00280       1.07943
    26    C    2  S      Ryd( 3S)     0.00015       0.61022
    27    C    2  S      Ryd( 5S)     0.00002      23.38987
    28    C    2  px     Val( 2p)     1.08444       0.07417
    29    C    2  px     Ryd( 4p)     0.00601       1.07423
    30    C    2  px     Ryd( 3p)     0.00028       0.66378
    31    C    2  px     Ryd( 5p)     0.00016       3.18487
    32    C    2  py     Val( 2p)     1.15245       0.06774
    33    C    2  py     Ryd( 4p)     0.00487       1.26216
    34    C    2  py     Ryd( 3p)     0.00041       0.68743
    35    C    2  py     Ryd( 5p)     0.00011       2.98677
    36    C    2  pz     Val( 2p)     1.06785       0.01543
    37    C    2  pz     Ryd( 4p)     0.00299       0.70677
    38    C    2  pz     Ryd( 3p)     0.00051       0.47815
    39    C    2  pz     Ryd( 5p)     0.00003       2.82759
    40    C    2  dxy    Ryd( 3d)     0.00061       2.68998
    41    C    2  dxz    Ryd( 3d)     0.00060       1.86454
    42    C    2  dyz    Ryd( 3d)     0.00030       1.77812
    43    C    2  dx2y2  Ryd( 3d)     0.00059       2.70767
    44    C    2  dz2    Ryd( 3d)     0.00046       2.23933

    45    C    3  S      Cor( 1S)     1.99913     -10.27100
    46    C    3  S      Val( 2S)     0.93787      -0.04172
    47    C    3  S      Ryd( 4S)     0.00168       1.05837
    48    C    3  S      Ryd( 3S)     0.00010       1.05585
    49    C    3  S      Ryd( 5S)     0.00002      22.98395
    50    C    3  px     Val( 2p)     1.13120       0.05770
    51    C    3  px     Ryd( 4p)     0.00380       1.24185
    52    C    3  px     Ryd( 3p)     0.00023       0.69517
    53    C    3  px     Ryd( 5p)     0.00014       3.39302
    54    C    3  py     Val( 2p)     1.08517       0.07834
    55    C    3  py     Ryd( 4p)     0.00495       1.09351
    56    C    3  py     Ryd( 3p)     0.00022       0.49616
    57    C    3  py     Ryd( 5p)     0.00007       3.33776
    58    C    3  pz     Val( 2p)     1.00795       0.01158
    59    C    3  pz     Ryd( 4p)     0.00102       0.72131
    60    C    3  pz     Ryd( 3p)     0.00054       0.40066
    61    C    3  pz     Ryd( 5p)     0.00002       2.91172
    62    C    3  dxy    Ryd( 3d)     0.00071       2.66258
    63    C    3  dxz    Ryd( 3d)     0.00081       1.83934
    64    C    3  dyz    Ryd( 3d)     0.00039       1.78947
    65    C    3  dx2y2  Ryd( 3d)     0.00051       2.75116
    66    C    3  dz2    Ryd( 3d)     0.00039       2.21272

    67    C    4  S      Cor( 1S)     1.99888     -10.33226
    68    C    4  S      Val( 2S)     0.97203      -0.11853
    69    C    4  S      Ryd( 4S)     0.00147       1.00977
    70    C    4  S      Ryd( 3S)     0.00017       0.66309
    71    C    4  S      Ryd( 5S)     0.00001      23.59395
    72    C    4  px     Val( 2p)     1.00929       0.03001
    73    C    4  px     Ryd( 4p)     0.00618       1.02290
    74    C    4  px     Ryd( 3p)     0.00030       0.99029
    75    C    4  px     Ryd( 5p)     0.00025       3.00925
    76    C    4  py     Val( 2p)     0.97769       0.00727
    77    C    4  py     Ryd( 4p)     0.00690       1.05179
    78    C    4  py     Ryd( 3p)     0.00035       0.96036
    79    C    4  py     Ryd( 5p)     0.00022       2.97922
    80    C    4  pz     Val( 2p)     1.22983      -0.02077
    81    C    4  pz     Ryd( 4p)     0.00267       0.71954
    82    C    4  pz     Ryd( 3p)     0.00069       0.67046
    83    C    4  pz     Ryd( 5p)     0.00003       2.72869
    84    C    4  dxy    Ryd( 3d)     0.00155       2.33990
    85    C    4  dxz    Ryd( 3d)     0.00077       1.74351
    86    C    4  dyz    Ryd( 3d)     0.00083       1.71127
    87    C    4  dx2y2  Ryd( 3d)     0.00108       2.47716
    88    C    4  dz2    Ryd( 3d)     0.00097       2.13889

    89    C    5  S      Cor( 1S)     1.99896     -10.26655
    90    C    5  S      Val( 2S)     0.92462      -0.03055
    91    C    5  S      Ryd( 3S)     0.00162       1.11634
    92    C    5  S      Ryd( 4S)     0.00019       1.34126
    93    C    5  S      Ryd( 5S)     0.00002      22.61673
    94    C    5  px     Val( 2p)     1.08742       0.04965
    95    C    5  px     Ryd( 4p)     0.00390       1.03892
    96    C    5  px     Ryd( 3p)     0.00021       0.69517
    97    C    5  px     Ryd( 5p)     0.00014       3.42643
    98    C    5  py     Val( 2p)     1.17012       0.05398
    99    C    5  py     Ryd( 4p)     0.00557       1.15667
   100    C    5  py     Ryd( 3p)     0.00039       0.49755
   101    C    5  py     Ryd( 5p)     0.00011       3.48792
   102    C    5  pz     Val( 2p)     0.99590       0.01041
   103    C    5  pz     Ryd( 4p)     0.00094       0.69727
   104    C    5  pz     Ryd( 3p)     0.00070       0.43369
   105    C    5  pz     Ryd( 5p)     0.00001       2.91023
   106    C    5  dxy    Ryd( 3d)     0.00055       2.71366
   107    C    5  dxz    Ryd( 3d)     0.00098       1.81939
   108    C    5  dyz    Ryd( 3d)     0.00040       1.81825
   109    C    5  dx2y2  Ryd( 3d)     0.00060       2.68511
   110    C    5  dz2    Ryd( 3d)     0.00039       2.20266

   111    C    6  S      Cor( 1S)     1.99892     -10.27552
   112    C    6  S      Val( 2S)     0.84964       0.00680
   113    C    6  S      Ryd( 4S)     0.00096       1.01417
   114    C    6  S      Ryd( 3S)     0.00021       0.97272
   115    C    6  S      Ryd( 5S)     0.00002      23.18519
   116    C    6  px     Val( 2p)     1.02967       0.06167
   117    C    6  px     Ryd( 4p)     0.00538       1.43198
   118    C    6  px     Ryd( 3p)     0.00176       0.48316
   119    C    6  px     Ryd( 5p)     0.00009       3.57370
   120    C    6  py     Val( 2p)     1.10120       0.04210
   121    C    6  py     Ryd( 4p)     0.00562       1.37934
   122    C    6  py     Ryd( 3p)     0.00173       0.57883
   123    C    6  py     Ryd( 5p)     0.00013       3.53768
   124    C    6  pz     Val( 2p)     1.18441       0.00330
   125    C    6  pz     Ryd( 4p)     0.00279       0.75424
   126    C    6  pz     Ryd( 3p)     0.00103       0.30970
   127    C    6  pz     Ryd( 5p)     0.00002       2.99121
   128    C    6  dxy    Ryd( 3d)     0.00054       2.80172
   129    C    6  dxz    Ryd( 3d)     0.00044       1.81785
   130    C    6  dyz    Ryd( 3d)     0.00052       1.82372
   131    C    6  dx2y2  Ryd( 3d)     0.00046       2.60463
   132    C    6  dz2    Ryd( 3d)     0.00045       2.23533

   133    H    7  S      Val( 1S)     0.79984       0.17950
   134    H    7  S      Ryd( 2S)     0.00087       1.38602
   135    H    7  S      Ryd( 3S)     0.00016       1.59049
   136    H    7  px     Ryd( 2p)     0.00020       2.44023
   137    H    7  py     Ryd( 2p)     0.00030       2.57319
   138    H    7  pz     Ryd( 2p)     0.00014       1.76227

   139    H    8  S      Val( 1S)     0.79611       0.17090
   140    H    8  S      Ryd( 2S)     0.00131       1.48594
   141    H    8  S      Ryd( 3S)     0.00017       1.49769
   142    H    8  px     Ryd( 2p)     0.00013       2.20405
   143    H    8  py     Ryd( 2p)     0.00040       2.79246
   144    H    8  pz     Ryd( 2p)     0.00014       1.76514

   145   Cl    9  S      Cor( 1S)     2.00000    -101.08816
   146   Cl    9  S      Cor( 2S)     1.99968     -10.79193
   147   Cl    9  S      Val( 3S)     1.80893      -0.94403
   148   Cl    9  S      Ryd( 4S)     0.00311       0.87996
   149   Cl    9  S      Ryd( 5S)     0.00007       1.22522
   150   Cl    9  S      Ryd( 6S)     0.00000      18.15636
   151   Cl    9  S      Ryd( 7S)     0.00000     207.69861
   152   Cl    9  px     Cor( 2p)     1.99997      -7.39617
   153   Cl    9  px     Val( 3p)     1.71860      -0.21599
   154   Cl    9  px     Ryd( 5p)     0.00339       0.55370
   155   Cl    9  px     Ryd( 4p)     0.00018       0.52892
   156   Cl    9  px     Ryd( 6p)     0.00002       4.00588
   157   Cl    9  px     Ryd( 7p)     0.00000      24.77317
   158   Cl    9  py     Cor( 2p)     1.99993      -7.39744
   159   Cl    9  py     Val( 3p)     1.52937      -0.19224
   160   Cl    9  py     Ryd( 5p)     0.00397       0.53188
   161   Cl    9  py     Ryd( 4p)     0.00013       0.51788
   162   Cl    9  py     Ryd( 6p)     0.00003       4.12982
   163   Cl    9  py     Ryd( 7p)     0.00000      24.77553
   164   Cl    9  pz     Cor( 2p)     1.99999      -7.39485
   165   Cl    9  pz     Val( 3p)     1.94283      -0.24776
   166   Cl    9  pz     Ryd( 5p)     0.00507       0.53998
   167   Cl    9  pz     Ryd( 4p)     0.00013       0.51489
   168   Cl    9  pz     Ryd( 6p)     0.00002       3.52740
   169   Cl    9  pz     Ryd( 7p)     0.00000      24.74501
   170   Cl    9  dxy    Ryd( 3d)     0.00428       1.43070
   171   Cl    9  dxz    Ryd( 3d)     0.00149       1.10514
   172   Cl    9  dyz    Ryd( 3d)     0.00192       1.12577
   173   Cl    9  dx2y2  Ryd( 3d)     0.00143       1.35900
   174   Cl    9  dz2    Ryd( 3d)     0.00146       1.20074

   175    O   10  S      Cor( 1S)     1.99978     -19.15726
   176    O   10  S      Val( 2S)     1.68314      -0.78854
   177    O   10  S      Ryd( 3S)     0.00187       1.38073
   178    O   10  S      Ryd( 4S)     0.00010       1.64631
   179    O   10  S      Ryd( 5S)     0.00000      49.88653
   180    O   10  px     Val( 2p)     1.59354      -0.17782
   181    O   10  px     Ryd( 3p)     0.00114       0.83923
   182    O   10  px     Ryd( 4p)     0.00017       1.25030
   183    O   10  px     Ryd( 5p)     0.00010       5.45956
   184    O   10  py     Val( 2p)     1.87194      -0.16283
   185    O   10  py     Ryd( 3p)     0.00458       0.83866
   186    O   10  py     Ryd( 4p)     0.00006       1.24477
   187    O   10  py     Ryd( 5p)     0.00001       5.34350
   188    O   10  pz     Val( 2p)     1.54554      -0.12006
   189    O   10  pz     Ryd( 3p)     0.00267       0.73143
   190    O   10  pz     Ryd( 4p)     0.00001       1.17919
   191    O   10  pz     Ryd( 5p)     0.00003       5.19610
   192    O   10  dxy    Ryd( 3d)     0.00150       3.52248
   193    O   10  dxz    Ryd( 3d)     0.00166       3.34412
   194    O   10  dyz    Ryd( 3d)     0.00007       3.11583
   195    O   10  dx2y2  Ryd( 3d)     0.00156       3.74694
   196    O   10  dz2    Ryd( 3d)     0.00045       3.33440

   197    H   11  S      Val( 1S)     0.79119       0.19085
   198    H   11  S      Ryd( 2S)     0.00333       0.49192
   199    H   11  S      Ryd( 3S)     0.00022       2.49577
   200    H   11  px     Ryd( 2p)     0.00012       2.26723
   201    H   11  py     Ryd( 2p)     0.00031       2.75964
   202    H   11  pz     Ryd( 2p)     0.00011       1.77715

   203    C   12  S      Cor( 1S)     1.99900     -10.33543
   204    C   12  S      Val( 2S)     0.91612      -0.07401
   205    C   12  S      Ryd( 4S)     0.00110       0.94348
   206    C   12  S      Ryd( 3S)     0.00020       0.68900
   207    C   12  S      Ryd( 5S)     0.00002      23.44784
   208    C   12  px     Val( 2p)     1.11140       0.00629
   209    C   12  px     Ryd( 4p)     0.00613       1.13661
   210    C   12  px     Ryd( 3p)     0.00016       0.68221
   211    C   12  px     Ryd( 5p)     0.00010       3.59753
   212    C   12  py     Val( 2p)     1.06001      -0.00509
   213    C   12  py     Ryd( 4p)     0.00722       1.08924
   214    C   12  py     Ryd( 3p)     0.00012       0.76133
   215    C   12  py     Ryd( 5p)     0.00015       3.58120
   216    C   12  pz     Val( 2p)     1.00983      -0.02392
   217    C   12  pz     Ryd( 4p)     0.00091       0.69993
   218    C   12  pz     Ryd( 3p)     0.00016       0.47969
   219    C   12  pz     Ryd( 5p)     0.00003       2.92773
   220    C   12  dxy    Ryd( 3d)     0.00075       2.68671
   221    C   12  dxz    Ryd( 3d)     0.00149       1.78647
   222    C   12  dyz    Ryd( 3d)     0.00062       1.80894
   223    C   12  dx2y2  Ryd( 3d)     0.00057       2.55648
   224    C   12  dz2    Ryd( 3d)     0.00040       2.14942

   225    C   13  S      Cor( 1S)     1.99909     -10.32162
   226    C   13  S      Val( 2S)     0.97549      -0.11053
   227    C   13  S      Ryd( 3S)     0.00175       0.85248
   228    C   13  S      Ryd( 4S)     0.00028       0.91302
   229    C   13  S      Ryd( 5S)     0.00001      23.08776
   230    C   13  px     Val( 2p)     1.13298      -0.00901
   231    C   13  px     Ryd( 4p)     0.00626       0.96481
   232    C   13  px     Ryd( 3p)     0.00038       0.67795
   233    C   13  px     Ryd( 5p)     0.00011       3.36120
   234    C   13  py     Val( 2p)     1.11644       0.00872
   235    C   13  py     Ryd( 4p)     0.00687       0.91989
   236    C   13  py     Ryd( 3p)     0.00030       0.42027
   237    C   13  py     Ryd( 5p)     0.00010       3.43200
   238    C   13  pz     Val( 2p)     1.08231      -0.03847
   239    C   13  pz     Ryd( 4p)     0.00129       0.64013
   240    C   13  pz     Ryd( 3p)     0.00017       0.46580
   241    C   13  pz     Ryd( 5p)     0.00001       2.83579
   242    C   13  dxy    Ryd( 3d)     0.00069       2.57200
   243    C   13  dxz    Ryd( 3d)     0.00061       1.77633
   244    C   13  dyz    Ryd( 3d)     0.00050       1.79575
   245    C   13  dx2y2  Ryd( 3d)     0.00052       2.65490
   246    C   13  dz2    Ryd( 3d)     0.00045       2.12035

   247    C   14  S      Cor( 1S)     1.99868     -10.33229
   248    C   14  S      Val( 2S)     1.02640      -0.11925
   249    C   14  S      Ryd( 3S)     0.00110       0.94140
   250    C   14  S      Ryd( 4S)     0.00032       1.13853
   251    C   14  S      Ryd( 5S)     0.00000      23.02688
   252    C   14  px     Val( 2p)     0.98532       0.08148
   253    C   14  px     Ryd( 4p)     0.00734       0.88845
   254    C   14  px     Ryd( 3p)     0.00022       0.59245
   255    C   14  px     Ryd( 5p)     0.00009       3.21393
   256    C   14  py     Val( 2p)     1.02403       0.01343
   257    C   14  py     Ryd( 4p)     0.00760       0.70347
   258    C   14  py     Ryd( 3p)     0.00021       0.51857
   259    C   14  py     Ryd( 5p)     0.00006       3.08923
   260    C   14  pz     Val( 2p)     0.88008       0.00808
   261    C   14  pz     Ryd( 4p)     0.00088       0.67587
   262    C   14  pz     Ryd( 3p)     0.00022       0.46900
   263    C   14  pz     Ryd( 5p)     0.00002       2.76425
   264    C   14  dxy    Ryd( 3d)     0.00083       2.37546
   265    C   14  dxz    Ryd( 3d)     0.00067       1.79492
   266    C   14  dyz    Ryd( 3d)     0.00099       1.69684
   267    C   14  dx2y2  Ryd( 3d)     0.00065       2.44985
   268    C   14  dz2    Ryd( 3d)     0.00059       2.05869

   269    C   15  S      Cor( 1S)     1.99868     -10.35515
   270    C   15  S      Val( 2S)     0.99645      -0.12344
   271    C   15  S      Ryd( 4S)     0.00059       0.96767
   272    C   15  S      Ryd( 3S)     0.00018       0.88261
   273    C   15  S      Ryd( 5S)     0.00001      23.20950
   274    C   15  px     Val( 2p)     0.95712       0.08445
   275    C   15  px     Ryd( 4p)     0.00400       1.06192
   276    C   15  px     Ryd( 3p)     0.00030       0.77063
   277    C   15  px     Ryd( 5p)     0.00008       3.29858
   278    C   15  py     Val( 2p)     0.88155       0.01795
   279    C   15  py     Ryd( 3p)     0.00822       0.66605
   280    C   15  py     Ryd( 4p)     0.00020       0.66780
   281    C   15  py     Ryd( 5p)     0.00005       3.07949
   282    C   15  pz     Val( 2p)     0.96367      -0.00959
   283    C   15  pz     Ryd( 4p)     0.00083       0.67509
   284    C   15  pz     Ryd( 3p)     0.00031       0.56112
   285    C   15  pz     Ryd( 5p)     0.00002       2.71393
   286    C   15  dxy    Ryd( 3d)     0.00053       2.42728
   287    C   15  dxz    Ryd( 3d)     0.00065       1.79468
   288    C   15  dyz    Ryd( 3d)     0.00083       1.68178
   289    C   15  dx2y2  Ryd( 3d)     0.00061       2.41749
   290    C   15  dz2    Ryd( 3d)     0.00046       2.05594

   291    C   16  S      Cor( 1S)     1.99897     -10.33259
   292    C   16  S      Val( 2S)     0.98122      -0.12117
   293    C   16  S      Ryd( 3S)     0.00214       0.84551
   294    C   16  S      Ryd( 4S)     0.00026       1.09268
   295    C   16  S      Ryd( 5S)     0.00001      22.98463
   296    C   16  px     Val( 2p)     1.14740      -0.02574
   297    C   16  px     Ryd( 4p)     0.00763       0.88726
   298    C   16  px     Ryd( 3p)     0.00037       0.50003
   299    C   16  px     Ryd( 5p)     0.00009       3.29620
   300    C   16  py     Val( 2p)     1.13606      -0.02324
   301    C   16  py     Ryd( 4p)     0.00587       0.93626
   302    C   16  py     Ryd( 3p)     0.00027       0.42593
   303    C   16  py     Ryd( 5p)     0.00012       3.33511
   304    C   16  pz     Val( 2p)     1.06479      -0.05148
   305    C   16  pz     Ryd( 4p)     0.00141       0.61987
   306    C   16  pz     Ryd( 3p)     0.00047       0.37843
   307    C   16  pz     Ryd( 5p)     0.00002       2.84203
   308    C   16  dxy    Ryd( 3d)     0.00058       2.54916
   309    C   16  dxz    Ryd( 3d)     0.00081       1.76250
   310    C   16  dyz    Ryd( 3d)     0.00053       1.76863
   311    C   16  dx2y2  Ryd( 3d)     0.00057       2.63956
   312    C   16  dz2    Ryd( 3d)     0.00044       2.12325

   313    C   17  S      Cor( 1S)     1.99856     -10.38877
   314    C   17  S      Val( 2S)     0.95557      -0.15699
   315    C   17  S      Ryd( 3S)     0.00094       0.83283
   316    C   17  S      Ryd( 4S)     0.00028       0.86750
   317    C   17  S      Ryd( 5S)     0.00001      23.25382
   318    C   17  px     Val( 2p)     0.96323      -0.09635
   319    C   17  px     Ryd( 4p)     0.00674       1.01424
   320    C   17  px     Ryd( 3p)     0.00032       0.54453
   321    C   17  px     Ryd( 5p)     0.00041       3.14565
   322    C   17  py     Val( 2p)     1.10293      -0.03808
   323    C   17  py     Ryd( 4p)     0.00756       0.87280
   324    C   17  py     Ryd( 3p)     0.00047       0.58974
   325    C   17  py     Ryd( 5p)     0.00016       3.30527
   326    C   17  pz     Val( 2p)     1.17165      -0.07986
   327    C   17  pz     Ryd( 4p)     0.00167       0.70359
   328    C   17  pz     Ryd( 3p)     0.00021       0.53156
   329    C   17  pz     Ryd( 5p)     0.00007       2.68048
   330    C   17  dxy    Ryd( 3d)     0.00108       2.52331
   331    C   17  dxz    Ryd( 3d)     0.00154       1.62427
   332    C   17  dyz    Ryd( 3d)     0.00075       1.78124
   333    C   17  dx2y2  Ryd( 3d)     0.00186       2.30387
   334    C   17  dz2    Ryd( 3d)     0.00092       2.05479

   335   Cl   18  S      Cor( 1S)     2.00000    -101.15184
   336   Cl   18  S      Cor( 2S)     1.99968     -10.85054
   337   Cl   18  S      Val( 3S)     1.81463      -0.99400
   338   Cl   18  S      Ryd( 4S)     0.00244       0.75748
   339   Cl   18  S      Ryd( 5S)     0.00007       1.28756
   340   Cl   18  S      Ryd( 6S)     0.00000      18.08408
   341   Cl   18  S      Ryd( 7S)     0.00000     207.61613
   342   Cl   18  px     Cor( 2p)     1.99990      -7.45665
   343   Cl   18  px     Val( 3p)     1.24910      -0.21050
   344   Cl   18  px     Ryd( 4p)     0.00388       0.47719
   345   Cl   18  px     Ryd( 5p)     0.00013       0.54276
   346   Cl   18  px     Ryd( 6p)     0.00002       4.83793
   347   Cl   18  px     Ryd( 7p)     0.00000      24.03205
   348   Cl   18  py     Cor( 2p)     1.99999      -7.45211
   349   Cl   18  py     Val( 3p)     1.95669      -0.30234
   350   Cl   18  py     Ryd( 4p)     0.00235       0.52247
   351   Cl   18  py     Ryd( 5p)     0.00014       0.60630
   352   Cl   18  py     Ryd( 6p)     0.00001       4.21117
   353   Cl   18  py     Ryd( 7p)     0.00000      24.07788
   354   Cl   18  pz     Cor( 2p)     1.99999      -7.45208
   355   Cl   18  pz     Val( 3p)     1.94252      -0.30173
   356   Cl   18  pz     Ryd( 4p)     0.00324       0.51529
   357   Cl   18  pz     Ryd( 5p)     0.00009       0.58591
   358   Cl   18  pz     Ryd( 6p)     0.00001       3.94896
   359   Cl   18  pz     Ryd( 7p)     0.00000      24.08384
   360   Cl   18  dxy    Ryd( 3d)     0.00151       1.28221
   361   Cl   18  dxz    Ryd( 3d)     0.00291       1.09505
   362   Cl   18  dyz    Ryd( 3d)     0.00009       1.02290
   363   Cl   18  dx2y2  Ryd( 3d)     0.00433       1.36558
   364   Cl   18  dz2    Ryd( 3d)     0.00147       1.13902

   365    H   19  S      Val( 1S)     0.73572       0.13526
   366    H   19  S      Ryd( 2S)     0.00111       1.00526
   367    H   19  S      Ryd( 3S)     0.00017       1.86620
   368    H   19  px     Ryd( 2p)     0.00022       2.30043
   369    H   19  py     Ryd( 2p)     0.00031       2.52853
   370    H   19  pz     Ryd( 2p)     0.00013       1.71479

   371    H   20  S      Val( 1S)     0.73585       0.15672
   372    H   20  S      Ryd( 2S)     0.00103       1.10353
   373    H   20  S      Ryd( 3S)     0.00017       1.81823
   374    H   20  px     Ryd( 2p)     0.00015       2.30033
   375    H   20  py     Ryd( 2p)     0.00037       2.58405
   376    H   20  pz     Ryd( 2p)     0.00013       1.74028

 WARNING:  1 low occupancy (<1.9990e) core orbital  found on  C    4
           1 low occupancy (<1.9990e) core orbital  found on  C    5
           1 low occupancy (<1.9990e) core orbital  found on  C    6
           1 low occupancy (<1.9990e) core orbital  found on  C   12
           1 low occupancy (<1.9990e) core orbital  found on  C   14
           1 low occupancy (<1.9990e) core orbital  found on  C   15
           1 low occupancy (<1.9990e) core orbital  found on  C   16
           1 low occupancy (<1.9990e) core orbital  found on  C   17

 WARNING:  Population inversion found on atom  C    1
           Population inversion found on atom  C    2
           Population inversion found on atom  C    3
           Population inversion found on atom  C    4
           Population inversion found on atom  C    5
           Population inversion found on atom  C    6
           Population inversion found on atom Cl    9
           Population inversion found on atom  O   10
           Population inversion found on atom  C   12
           Population inversion found on atom  C   13
           Population inversion found on atom  C   14
           Population inversion found on atom  C   15
           Population inversion found on atom  C   16
           Population inversion found on atom  C   17


 Summary of Natural Population Analysis:                  
                                                          
                                       Natural Population 
                Natural  -----------------------------------------------
    Atom  No    Charge         Core      Valence    Rydberg      Total
 -----------------------------------------------------------------------
      C    1    0.41729      1.99912     3.54094    0.04264     5.58271
      C    2   -0.29534      1.99907     4.27538    0.02090     6.29534
      C    3   -0.17691      1.99913     4.16219    0.01559     6.17691
      C    4   -0.21217      1.99888     4.18884    0.02445     6.21217
      C    5   -0.19375      1.99896     4.17805    0.01673     6.19375
      C    6   -0.18600      1.99892     4.16493    0.02216     6.18600
      H    7    0.19849      0.00000     0.79984    0.00167     0.80151
      H    8    0.20174      0.00000     0.79611    0.00215     0.79826
     Cl    9   -0.02597      9.99957     6.99973    0.02668    17.02597
      O   10   -0.70991      1.99978     6.69416    0.01597     8.70991
      H   11    0.20472      0.00000     0.79119    0.00409     0.79528
      C   12   -0.11647      1.99900     4.09736    0.02012     6.11647
      C   13   -0.32661      1.99909     4.30721    0.02031     6.32661
      C   14    0.06370      1.99868     3.91582    0.02180     5.93630
      C   15    0.18468      1.99868     3.79878    0.01787     5.81532
      C   16   -0.35002      1.99897     4.32946    0.02158     6.35002
      C   17   -0.21692      1.99856     4.19338    0.02498     6.21692
     Cl   18    0.01480      9.99957     6.96294    0.02269    16.98520
      H   19    0.26234      0.00000     0.73572    0.00193     0.73766
      H   20    0.26230      0.00000     0.73585    0.00184     0.73770
 =======================================================================
   * Total *   -1.00000     45.98597    73.66788    0.34615   120.00000

                                 Natural Population      
 --------------------------------------------------------
   Core                      45.98597 ( 99.9695% of  46)
   Valence                   73.66788 ( 99.5512% of  74)
   Natural Minimal Basis    119.65385 ( 99.7115% of 120)
   Natural Rydberg Basis      0.34615 (  0.2885% of 120)
 --------------------------------------------------------

    Atom  No          Natural Electron Configuration
 ----------------------------------------------------------------------------
      C    1      [core]2S( 0.82)2p( 2.72)3d( 0.01)4p( 0.03)
      C    2      [core]2S( 0.97)2p( 3.30)4p( 0.01)
      C    3      [core]2S( 0.94)2p( 3.22)4p( 0.01)
      C    4      [core]2S( 0.97)2p( 3.22)3d( 0.01)4p( 0.02)
      C    5      [core]2S( 0.92)2p( 3.25)4p( 0.01)
      C    6      [core]2S( 0.85)2p( 3.32)4p( 0.01)
      H    7            1S( 0.80)
      H    8            1S( 0.80)
     Cl    9      [core]3S( 1.81)3p( 5.19)3d( 0.01)5p( 0.01)
      O   10      [core]2S( 1.68)2p( 5.01)3p( 0.01)3d( 0.01)
      H   11            1S( 0.79)
      C   12      [core]2S( 0.92)2p( 3.18)4p( 0.01)
      C   13      [core]2S( 0.98)2p( 3.33)4p( 0.01)
      C   14      [core]2S( 1.03)2p( 2.89)4p( 0.02)
      C   15      [core]2S( 1.00)2p( 2.80)3p( 0.01)4p( 0.01)
      C   16      [core]2S( 0.98)2p( 3.35)4p( 0.01)
      C   17      [core]2S( 0.96)2p( 3.24)3d( 0.01)4p( 0.02)
     Cl   18      [core]3S( 1.81)3p( 5.15)3d( 0.01)4p( 0.01)
      H   19            1S( 0.74)
      H   20            1S( 0.74)


 NATURAL BOND ORBITAL ANALYSIS:

                       Occupancies       Lewis Structure    Low   High
           Occ.    -------------------  -----------------   occ   occ
  Cycle   Thresh.   Lewis   Non-Lewis     CR  BD  3C  LP    (L)   (NL)   Dev
 =============================================================================
   1(1)    1.90   111.99882   8.00118     23  21   0  16     9      8    1.24
   2(2)    1.90   111.99882   8.00118     23  21   0  16     9      8    1.24
   3(1)    1.80   114.37413   5.62587     23  24   0  13     5      7    0.58
   4(2)    1.80   114.37413   5.62587     23  24   0  13     5      7    0.58
   5(1)    1.70   115.57852   4.42148     23  26   0  11     3      7    0.58
   6(2)    1.70   115.57852   4.42148     23  26   0  11     3      7    0.58
   7(1)    1.60   116.65718   3.34282     23  28   0   9     1      7    0.58
   8(2)    1.60   116.16174   3.83826     23  27   0  10     2      7    0.48
   9(3)    1.60   116.65718   3.34282     23  28   0   9     1      7    0.58
  10(4)    1.60   116.16174   3.83826     23  27   0  10     2      7    0.48
  11(5)    1.60   116.65718   3.34282     23  28   0   9     1      7    0.58
  12(6)    1.60   116.16174   3.83826     23  27   0  10     2      7    0.48
  13(7)    1.60   116.65718   3.34282     23  28   0   9     1      7    0.58
  14(8)    1.60   116.16174   3.83826     23  27   0  10     2      7    0.48
  15(9)    1.60   116.65718   3.34282     23  28   0   9     1      7    0.58
  16(1)    1.50   115.47436   4.52564     23  28   0   9     1      8    0.70
  17(2)    1.50   116.54375   3.45625     23  28   0   9     0      7    0.58
  18(3)    1.50   114.97890   5.02110     23  27   0  10     2      8    0.70
  19(4)    1.50   116.54375   3.45625     23  28   0   9     0      7    0.58
  20(1)    1.60   116.65718   3.34282     23  28   0   9     1      7    0.58
 -----------------------------------------------------------------------------

 Structure accepted: RESONANCE keyword permits strongly delocalized structure

 WARNING:  1 low occupancy (<1.9990e) core orbital  found on  C    4
           1 low occupancy (<1.9990e) core orbital  found on  C    5
           1 low occupancy (<1.9990e) core orbital  found on  C    6
           1 low occupancy (<1.9990e) core orbital  found on  C   12
           1 low occupancy (<1.9990e) core orbital  found on  C   14
           1 low occupancy (<1.9990e) core orbital  found on  C   15
           1 low occupancy (<1.9990e) core orbital  found on  C   16
           1 low occupancy (<1.9990e) core orbital  found on  C   17

           --- Apparent excited state configuration ---
 The following "inverted" NBO labels reflect the actual hybrid overlap:

                 NBO  21 has been relabelled BD*

                 NBO 369 has been relabelled BD 

 --------------------------------------------------------
   Core                     45.98599 ( 99.970% of  46)
   Valence Lewis            69.10520 ( 93.385% of  74)
  ==================       ============================
   Total Lewis             115.09119 ( 95.909% of 120)
  -----------------------------------------------------
   Valence non-Lewis         4.66377 (  3.886% of 120)
   Rydberg non-Lewis         0.24504 (  0.204% of 120)
  ==================       ============================
   Total non-Lewis           4.90881 (  4.091% of 120)
 --------------------------------------------------------


       (Occupancy)   Bond orbital/ Coefficients/ Hybrids
 ---------------------------------------------------------------------------------
     1. (1.96938) BD ( 1) C   1 - C   2  
                ( 49.10%)   0.7007* C   1 s( 34.32%)p 1.91( 65.64%)d 0.00(  0.03%)
                                           -0.0002  0.5855  0.0207 -0.0022  0.0009
                                            0.5210  0.0274 -0.0150  0.0025  0.6192
                                           -0.0182 -0.0005 -0.0029 -0.0150  0.0014
                                           -0.0003  0.0002  0.0162 -0.0004 -0.0003
                                           -0.0015 -0.0071
                ( 50.90%)   0.7134* C   2 s( 31.97%)p 2.13( 67.99%)d 0.00(  0.04%)
                                            0.0001  0.5654  0.0090  0.0014  0.0011
                                           -0.5610  0.0308  0.0011 -0.0001 -0.6029
                                           -0.0161  0.0118 -0.0020  0.0166  0.0012
                                           -0.0004  0.0001  0.0146 -0.0004 -0.0007
                                           -0.0056 -0.0114
     2. (1.97848) BD ( 1) C   1 - C   4  
                ( 48.04%)   0.6931* C   1 s( 34.09%)p 1.93( 65.88%)d 0.00(  0.03%)
                                            0.0000  0.5838  0.0060  0.0052  0.0001
                                            0.2569  0.0231 -0.0129  0.0015 -0.7684
                                            0.0031  0.0076  0.0052  0.0397 -0.0001
                                           -0.0005 -0.0003 -0.0114  0.0005 -0.0013
                                           -0.0119 -0.0056
                ( 51.96%)   0.7209* C   4 s( 36.87%)p 1.71( 63.09%)d 0.00(  0.04%)
                                           -0.0000  0.6072 -0.0085  0.0028  0.0005
                                           -0.3567  0.0151 -0.0051  0.0006  0.7083
                                            0.0053 -0.0087  0.0092 -0.0397  0.0000
                                            0.0003 -0.0004 -0.0098  0.0009 -0.0019
                                           -0.0091 -0.0130
     3. (1.99502) BD ( 1) C   1 - O  10  
                ( 35.59%)   0.5966* C   1 s( 31.30%)p 2.19( 68.57%)d 0.00(  0.14%)
                                            0.0000  0.5578 -0.0418 -0.0027 -0.0021
                                           -0.8108  0.0643  0.0109  0.0004  0.1528
                                           -0.0134 -0.0022 -0.0004 -0.0209  0.0023
                                            0.0004  0.0001 -0.0114  0.0016 -0.0005
                                            0.0295 -0.0195
                ( 64.41%)   0.8025* O  10 s( 42.90%)p 1.33( 56.97%)d 0.00(  0.13%)
                                            0.0000  0.6544  0.0267 -0.0027 -0.0000
                                            0.7376 -0.0213  0.0043  0.0007 -0.1562
                                            0.0037 -0.0010 -0.0001  0.0279 -0.0007
                                            0.0001  0.0000 -0.0126  0.0020 -0.0003
                                            0.0291 -0.0162
     4. (1.98457) BD ( 2) C   1 - O  10  
                ( 27.78%)   0.5271* C   1 s(  0.00%)p 1.00( 99.46%)d 0.01(  0.54%)
                                            0.0000 -0.0026  0.0001 -0.0001 -0.0000
                                           -0.0194 -0.0013 -0.0010 -0.0002  0.0429
                                            0.0017  0.0010  0.0004  0.9952  0.0350
                                            0.0254  0.0105 -0.0035 -0.0720  0.0148
                                            0.0008 -0.0038
                ( 72.22%)   0.8498* O  10 s(  0.00%)p 1.00( 99.88%)d 0.00(  0.12%)
                                           -0.0000 -0.0028 -0.0002 -0.0000 -0.0000
                                           -0.0260  0.0002 -0.0001  0.0001  0.0440
                                           -0.0004  0.0001 -0.0002  0.9980 -0.0086
                                            0.0013 -0.0045  0.0017  0.0336 -0.0065
                                           -0.0006  0.0019
     5. (1.98011) BD ( 1) C   2 - C   3  
                ( 49.40%)   0.7029* C   2 s( 38.44%)p 1.60( 61.52%)d 0.00(  0.04%)
                                           -0.0000  0.6191 -0.0328  0.0012  0.0004
                                            0.7707 -0.0325 -0.0042  0.0054 -0.1374
                                           -0.0276  0.0102 -0.0017  0.0170  0.0009
                                           -0.0005  0.0001 -0.0082  0.0007 -0.0004
                                            0.0136 -0.0125
                ( 50.60%)   0.7113* C   3 s( 39.10%)p 1.56( 60.86%)d 0.00(  0.04%)
                                           -0.0000  0.6248 -0.0243  0.0001 -0.0004
                                           -0.7647  0.0160  0.0074 -0.0046  0.1481
                                           -0.0383  0.0052 -0.0008 -0.0104  0.0017
                                            0.0002  0.0002 -0.0041  0.0005 -0.0001
                                            0.0142 -0.0127
     6. (1.85561) BD ( 2) C   2 - C   3  
                ( 51.87%)   0.7202* C   2 s(  0.00%)p 1.00( 99.94%)d 0.00(  0.06%)
                                           -0.0000 -0.0019  0.0001  0.0000 -0.0001
                                           -0.0136 -0.0002  0.0002 -0.0000  0.0384
                                            0.0010  0.0008  0.0001  0.9985  0.0201
                                            0.0163 -0.0003  0.0009  0.0222 -0.0117
                                            0.0001  0.0013
                ( 48.13%)   0.6938* C   3 s(  0.00%)p 1.00( 99.93%)d 0.00(  0.06%)
                                           -0.0000 -0.0041  0.0000 -0.0005 -0.0000
                                           -0.0091 -0.0002 -0.0003 -0.0001  0.0400
                                            0.0010  0.0004 -0.0000  0.9985  0.0186
                                            0.0191 -0.0023 -0.0008 -0.0251  0.0013
                                            0.0003 -0.0006
     7. (1.97681) BD ( 1) C   2 - H  11  
                ( 60.36%)   0.7769* C   2 s( 29.60%)p 2.38( 70.36%)d 0.00(  0.04%)
                                           -0.0004  0.5438  0.0157 -0.0028 -0.0015
                                           -0.2954  0.0030  0.0029  0.0032  0.7843
                                            0.0017 -0.0062 -0.0033 -0.0331 -0.0002
                                            0.0002  0.0002 -0.0098  0.0004 -0.0014
                                           -0.0136 -0.0115
                ( 39.64%)   0.6296* H  11 s( 99.96%)p 0.00(  0.04%)
                                            0.9998 -0.0022  0.0013  0.0086 -0.0179
                                            0.0007
     8. (1.96059) BD ( 1) C   3 - C   6  
                ( 48.37%)   0.6955* C   3 s( 33.90%)p 1.95( 66.07%)d 0.00(  0.03%)
                                            0.0000  0.5822  0.0005 -0.0004  0.0012
                                            0.3317 -0.0200 -0.0029 -0.0012 -0.7409
                                           -0.0046  0.0118 -0.0015  0.0351  0.0001
                                           -0.0010  0.0001 -0.0076  0.0005 -0.0015
                                           -0.0102 -0.0108
                ( 51.63%)   0.7186* C   6 s( 33.08%)p 2.02( 66.90%)d 0.00(  0.03%)
                                           -0.0002  0.5751 -0.0049 -0.0038  0.0002
                                           -0.2732 -0.0111 -0.0061  0.0004  0.7702
                                           -0.0064 -0.0059  0.0002 -0.0293  0.0014
                                           -0.0001 -0.0001 -0.0090 -0.0000 -0.0010
                                           -0.0061 -0.0119
     9. (1.97289) BD ( 1) C   3 - H   7  
                ( 59.92%)   0.7741* C   3 s( 26.99%)p 2.70( 72.97%)d 0.00(  0.04%)
                                           -0.0003  0.5191  0.0216  0.0004 -0.0005
                                            0.5501  0.0098 -0.0014 -0.0021  0.6531
                                            0.0042  0.0018  0.0013 -0.0190 -0.0002
                                           -0.0007 -0.0003  0.0173 -0.0006 -0.0006
                                           -0.0043 -0.0092
                ( 40.08%)   0.6331* H   7 s( 99.96%)p 0.00(  0.04%)
                                            0.9998  0.0019  0.0003 -0.0116 -0.0167
                                            0.0003
    10. (1.97787) BD ( 1) C   4 - C   5  
                ( 49.64%)   0.7045* C   4 s( 38.58%)p 1.59( 61.39%)d 0.00(  0.03%)
                                           -0.0000  0.6210  0.0109  0.0037  0.0001
                                            0.7693 -0.0101 -0.0065  0.0112 -0.1437
                                            0.0233 -0.0042  0.0015  0.0246 -0.0016
                                            0.0006  0.0001 -0.0032  0.0006 -0.0003
                                            0.0108 -0.0131
                ( 50.36%)   0.7097* C   5 s( 33.61%)p 1.97( 66.37%)d 0.00(  0.03%)
                                           -0.0001  0.5795  0.0154  0.0011 -0.0002
                                           -0.8080  0.0156  0.0069  0.0023  0.0967
                                            0.0309 -0.0047  0.0003 -0.0094 -0.0008
                                            0.0003 -0.0003 -0.0059  0.0004 -0.0003
                                            0.0111 -0.0106
    11. (1.99107) BD ( 1) C   4 -Cl   9  
                ( 44.75%)   0.6689* C   4 s( 24.37%)p 3.09( 75.43%)d 0.01(  0.20%)
                                           -0.0001  0.4936  0.0047 -0.0083 -0.0010
                                           -0.5280  0.0198  0.0070  0.0082 -0.6886
                                            0.0174  0.0137  0.0080  0.0169 -0.0000
                                            0.0003 -0.0002  0.0357 -0.0003 -0.0007
                                           -0.0102 -0.0245
                ( 55.25%)   0.7433*Cl   9 s( 20.93%)p 3.75( 78.58%)d 0.02(  0.49%)
                                            0.0000  0.0001  0.4555  0.0425  0.0012
                                            0.0004 -0.0000  0.0000  0.5337 -0.0344
                                            0.0048  0.0007 -0.0001  0.0001  0.7057
                                           -0.0402  0.0060  0.0010 -0.0001 -0.0000
                                           -0.0051  0.0000  0.0000 -0.0001 -0.0000
                                            0.0588 -0.0003 -0.0004 -0.0147 -0.0347
    12. (1.96833) BD ( 1) C   5 - C   6  
                ( 49.31%)   0.7022* C   5 s( 38.50%)p 1.60( 61.46%)d 0.00(  0.04%)
                                           -0.0001  0.6204  0.0103 -0.0023  0.0014
                                            0.5160 -0.0173 -0.0049  0.0026  0.5886
                                            0.0073 -0.0099  0.0048 -0.0378 -0.0010
                                            0.0008 -0.0002  0.0137 -0.0010 -0.0019
                                           -0.0038 -0.0133
                ( 50.69%)   0.7120* C   6 s( 35.99%)p 1.78( 63.97%)d 0.00(  0.04%)
                                            0.0001  0.5999  0.0078 -0.0003 -0.0001
                                           -0.4994  0.0066  0.0022 -0.0025 -0.6241
                                            0.0182  0.0091 -0.0041  0.0163 -0.0024
                                           -0.0002  0.0003  0.0127  0.0000 -0.0013
                                           -0.0028 -0.0143
    13. (1.74690) BD ( 2) C   5 - C   6  
                ( 42.78%)   0.6541* C   5 s(  0.00%)p 1.00( 99.93%)d 0.00(  0.07%)
                                            0.0001  0.0067  0.0018 -0.0011 -0.0003
                                            0.0001  0.0001  0.0028  0.0016  0.0569
                                            0.0003  0.0009 -0.0001  0.9980 -0.0015
                                            0.0036 -0.0013  0.0012  0.0133  0.0216
                                           -0.0013 -0.0017
                ( 57.22%)   0.7564* C   6 s(  0.00%)p 1.00( 99.97%)d 0.00(  0.03%)
                                           -0.0000  0.0049  0.0008 -0.0004 -0.0003
                                           -0.0031 -0.0001  0.0015 -0.0002  0.0333
                                            0.0018 -0.0003 -0.0000  0.9991  0.0093
                                            0.0195 -0.0013 -0.0003 -0.0083 -0.0134
                                            0.0006  0.0014
    14. (1.97467) BD ( 1) C   5 - H   8  
                ( 60.17%)   0.7757* C   5 s( 27.88%)p 2.59( 72.09%)d 0.00(  0.04%)
                                            0.0003 -0.5276  0.0199 -0.0013  0.0012
                                           -0.2817 -0.0064  0.0012  0.0013  0.7998
                                            0.0072  0.0013  0.0003 -0.0421  0.0008
                                           -0.0010 -0.0003  0.0115 -0.0007  0.0016
                                            0.0126  0.0092
                ( 39.83%)   0.6311* H   8 s( 99.96%)p 0.00(  0.04%)
                                           -0.9998 -0.0029 -0.0009  0.0018 -0.0201
                                            0.0017
    15. (1.95366) BD ( 1) C   6 - C  12  
                ( 47.63%)   0.6902* C   6 s( 30.89%)p 2.24( 69.09%)d 0.00(  0.02%)
                                            0.0002  0.5557 -0.0001  0.0051  0.0000
                                            0.8219  0.0098  0.0009 -0.0002 -0.1232
                                            0.0000  0.0001  0.0001  0.0040  0.0006
                                            0.0002 -0.0002 -0.0060  0.0002 -0.0003
                                            0.0099 -0.0099
                ( 52.37%)   0.7236* C  12 s( 32.59%)p 2.07( 67.40%)d 0.00(  0.01%)
                                            0.0001  0.5707  0.0130  0.0016  0.0004
                                           -0.8168 -0.0200  0.0056 -0.0015  0.0798
                                            0.0036 -0.0003 -0.0005 -0.0064  0.0008
                                            0.0001 -0.0001 -0.0048  0.0005  0.0007
                                            0.0073 -0.0086
    16. (1.88546) BD ( 1) C  12 - C  13  
                ( 51.15%)   0.7152* C  12 s( 36.56%)p 1.73( 63.41%)d 0.00(  0.03%)
                                           -0.0007  0.6045 -0.0107  0.0001 -0.0003
                                            0.3533  0.0074 -0.0053  0.0011 -0.7107
                                            0.0089  0.0008 -0.0034 -0.0642  0.0021
                                            0.0004 -0.0005 -0.0119 -0.0010  0.0025
                                           -0.0046 -0.0116
                ( 48.85%)   0.6989* C  13 s( 38.24%)p 1.61( 61.73%)d 0.00(  0.04%)
                                           -0.0002  0.6182 -0.0099  0.0043  0.0016
                                           -0.3371  0.0181 -0.0002 -0.0002  0.7041
                                            0.0018 -0.0108  0.0019  0.0859  0.0002
                                           -0.0014  0.0001 -0.0067 -0.0008  0.0042
                                           -0.0103 -0.0134
    17. (1.65892) BD ( 2) C  12 - C  13  
                ( 47.03%)   0.6858* C  12 s(  0.00%)p 1.00( 99.94%)d 0.00(  0.06%)
                                            0.0001 -0.0020  0.0006 -0.0004  0.0000
                                           -0.0190  0.0002  0.0012  0.0002 -0.1011
                                           -0.0018 -0.0006  0.0003  0.9942 -0.0149
                                            0.0085 -0.0040 -0.0019  0.0211 -0.0129
                                           -0.0019 -0.0023
                ( 52.97%)   0.7278* C  13 s(  0.00%)p 1.00( 99.95%)d 0.00(  0.05%)
                                            0.0000 -0.0053  0.0007 -0.0001 -0.0002
                                           -0.0114 -0.0013 -0.0004  0.0002 -0.1218
                                           -0.0009 -0.0003 -0.0001  0.9922  0.0032
                                            0.0096  0.0006 -0.0006  0.0040  0.0216
                                            0.0028  0.0046
    18. (1.97384) BD ( 1) C  12 - C  15  
                ( 52.98%)   0.7279* C  12 s( 30.85%)p 2.24( 69.11%)d 0.00(  0.05%)
                                           -0.0001  0.5554 -0.0018 -0.0011 -0.0007
                                            0.4544  0.0188  0.0007  0.0019  0.6912
                                           -0.0083 -0.0009  0.0014  0.0800 -0.0029
                                           -0.0001  0.0002  0.0160  0.0018  0.0030
                                           -0.0065 -0.0122
                ( 47.02%)   0.6857* C  15 s( 46.02%)p 1.17( 53.94%)d 0.00(  0.04%)
                                            0.0001  0.6784 -0.0005  0.0023  0.0012
                                           -0.5533  0.0224  0.0073 -0.0013 -0.4788
                                            0.0155  0.0071 -0.0019 -0.0562  0.0010
                                            0.0013 -0.0000  0.0134  0.0016  0.0033
                                           -0.0080 -0.0109
    19. (1.97681) BD ( 1) C  13 - C  14  
                ( 52.75%)   0.7263* C  13 s( 34.49%)p 1.90( 65.47%)d 0.00(  0.04%)
                                            0.0000  0.5871 -0.0174 -0.0017 -0.0010
                                            0.7966 -0.0078 -0.0095 -0.0005 -0.1339
                                            0.0442 -0.0059  0.0014 -0.0041  0.0048
                                           -0.0005  0.0002 -0.0037  0.0000  0.0007
                                            0.0141 -0.0125
                ( 47.25%)   0.6874* C  14 s( 44.50%)p 1.25( 55.45%)d 0.00(  0.05%)
                                           -0.0002  0.6671 -0.0038 -0.0068  0.0001
                                           -0.7405  0.0362  0.0087 -0.0015 -0.0620
                                            0.0293 -0.0054 -0.0009 -0.0068  0.0035
                                           -0.0006 -0.0001 -0.0095 -0.0011  0.0005
                                            0.0155 -0.0114
    20. (1.94779) BD ( 1) C  13 - H  20  
                ( 62.73%)   0.7920* C  13 s( 27.24%)p 2.67( 72.73%)d 0.00(  0.03%)
                                            0.0003 -0.5213 -0.0244 -0.0008  0.0006
                                            0.4993  0.0078 -0.0034 -0.0013  0.6858
                                            0.0028  0.0065  0.0009  0.0871 -0.0002
                                            0.0017  0.0003 -0.0134 -0.0016 -0.0028
                                            0.0057  0.0090
                ( 37.27%)   0.6105* H  20 s( 99.95%)p 0.00(  0.05%)
                                           -0.9998 -0.0012 -0.0007 -0.0088 -0.0197
                                           -0.0029
    21. (1.84934) BD*( 1) C  14 - C  15  
                ( 56.58%)   0.7522* C  14 s( 11.31%)p 7.84( 88.63%)d 0.01(  0.06%)
                                           -0.0004  0.3356  0.0199  0.0090 -0.0001
                                            0.3736  0.0406  0.0014  0.0023 -0.8538
                                           -0.0683 -0.0026 -0.0024 -0.1064 -0.0073
                                           -0.0004 -0.0002  0.0131  0.0014 -0.0048
                                            0.0100  0.0175
                ( 43.42%)  -0.6590* C  15 s( 10.01%)p 8.99( 89.96%)d 0.00(  0.03%)
                                           -0.0006  0.3162  0.0097  0.0010 -0.0021
                                           -0.3692 -0.0227  0.0029  0.0012  0.8644
                                            0.0771  0.0030  0.0020  0.0979  0.0081
                                            0.0011  0.0002  0.0089  0.0012 -0.0034
                                            0.0055  0.0132
    22. (1.98131) BD ( 1) C  14 - C  17  
                ( 46.11%)   0.6790* C  14 s( 44.20%)p 1.26( 55.75%)d 0.00(  0.04%)
                                           -0.0000  0.6647 -0.0159  0.0004 -0.0000
                                            0.5540 -0.0423 -0.0025  0.0014  0.4951
                                           -0.0144 -0.0090  0.0003  0.0585 -0.0017
                                           -0.0009  0.0000  0.0158  0.0017  0.0031
                                           -0.0096 -0.0095
                ( 53.89%)   0.7341* C  17 s( 36.85%)p 1.71( 63.11%)d 0.00(  0.04%)
                                           -0.0000  0.6070 -0.0015  0.0015 -0.0001
                                           -0.3770 -0.0218 -0.0094 -0.0057 -0.6950
                                            0.0174 -0.0025 -0.0030 -0.0710  0.0019
                                           -0.0003 -0.0003  0.0115  0.0012  0.0032
                                           -0.0077 -0.0124
    23. (1.67506) BD ( 2) C  14 - C  17  
                ( 38.73%)   0.6223* C  14 s(  0.00%)p 1.00( 99.86%)d 0.00(  0.14%)
                                            0.0001  0.0015  0.0004 -0.0003 -0.0001
                                            0.0024  0.0004  0.0005  0.0001 -0.1218
                                            0.0017 -0.0010  0.0004  0.9916 -0.0205
                                            0.0096 -0.0047  0.0004 -0.0027  0.0359
                                            0.0043  0.0070
                ( 61.27%)   0.7828* C  17 s(  0.00%)p 1.00( 99.99%)d 0.00(  0.01%)
                                            0.0000 -0.0036  0.0005  0.0003  0.0000
                                            0.0067 -0.0001 -0.0001  0.0001 -0.1084
                                           -0.0019  0.0014 -0.0005  0.9939  0.0095
                                           -0.0106  0.0045  0.0006 -0.0065 -0.0059
                                           -0.0010 -0.0011
    24. (1.97643) BD ( 1) C  15 - C  16  
                ( 46.79%)   0.6840* C  15 s( 43.93%)p 1.28( 56.03%)d 0.00(  0.04%)
                                            0.0001  0.6627 -0.0091 -0.0037  0.0000
                                            0.7431 -0.0297 -0.0069  0.0029  0.0763
                                           -0.0341  0.0054 -0.0001  0.0105 -0.0028
                                            0.0006 -0.0001 -0.0070 -0.0007  0.0006
                                            0.0150 -0.0119
                ( 53.21%)   0.7294* C  16 s( 35.00%)p 1.86( 64.96%)d 0.00(  0.04%)
                                           -0.0003  0.5913 -0.0158 -0.0050 -0.0006
                                           -0.7920  0.0043  0.0107 -0.0010  0.1421
                                           -0.0427  0.0039 -0.0015  0.0162 -0.0050
                                            0.0004 -0.0001 -0.0028 -0.0004  0.0008
                                            0.0147 -0.0129
    25. (1.70712) BD ( 2) C  15 - C  16  
                ( 46.46%)   0.6816* C  15 s(  0.00%)p 1.00( 99.89%)d 0.00(  0.11%)
                                           -0.0000  0.0001  0.0003  0.0006  0.0001
                                           -0.0024  0.0019  0.0003  0.0005 -0.1134
                                           -0.0001 -0.0010  0.0001  0.9929 -0.0083
                                            0.0116 -0.0023 -0.0023  0.0240 -0.0226
                                           -0.0024 -0.0044
                ( 53.54%)   0.7317* C  16 s(  0.00%)p 1.00( 99.95%)d 0.00(  0.05%)
                                            0.0000 -0.0010 -0.0003 -0.0004 -0.0001
                                            0.0004  0.0004  0.0004  0.0000 -0.1068
                                           -0.0010 -0.0006  0.0001  0.9939  0.0148
                                            0.0074  0.0003  0.0024 -0.0208 -0.0095
                                           -0.0010 -0.0017
    26. (1.91427) BD ( 1) C  16 - C  17  
                ( 49.39%)   0.7028* C  16 s( 37.68%)p 1.65( 62.29%)d 0.00(  0.03%)
                                           -0.0006  0.6136 -0.0148  0.0047  0.0008
                                            0.3288 -0.0338  0.0038  0.0001 -0.7125
                                            0.0037  0.0121 -0.0016 -0.0760  0.0004
                                            0.0014 -0.0002 -0.0067 -0.0007  0.0035
                                           -0.0107 -0.0126
                ( 50.61%)   0.7114* C  17 s( 40.10%)p 1.49( 59.87%)d 0.00(  0.03%)
                                           -0.0003  0.6332 -0.0057  0.0071  0.0006
                                           -0.3003 -0.0126 -0.0121 -0.0043  0.7080
                                           -0.0132  0.0044  0.0066  0.0816 -0.0014
                                            0.0004  0.0007 -0.0086 -0.0010  0.0032
                                           -0.0057 -0.0141
    27. (1.95420) BD ( 1) C  16 - H  19  
                ( 62.79%)   0.7924* C  16 s( 27.31%)p 2.66( 72.66%)d 0.00(  0.03%)
                                           -0.0001  0.5220  0.0250  0.0021 -0.0007
                                            0.5122  0.0138  0.0004  0.0013  0.6772
                                            0.0019  0.0041 -0.0021  0.0731  0.0003
                                            0.0004 -0.0003  0.0132  0.0014  0.0022
                                           -0.0057 -0.0092
                ( 37.21%)   0.6100* H  19 s( 99.95%)p 0.00(  0.05%)
                                            0.9998  0.0012  0.0011 -0.0142 -0.0170
                                           -0.0016
    28. (1.98101) BD ( 1) C  17 -Cl  18  
                ( 46.54%)   0.6822* C  17 s( 22.89%)p 3.36( 76.94%)d 0.01(  0.17%)
                                           -0.0001  0.4783  0.0099 -0.0076 -0.0012
                                            0.8751 -0.0073  0.0042 -0.0175 -0.0556
                                            0.0051  0.0004  0.0022 -0.0102  0.0005
                                           -0.0000  0.0003 -0.0065 -0.0010  0.0007
                                            0.0341 -0.0232
                ( 53.46%)   0.7312*Cl  18 s( 19.30%)p 4.15( 80.18%)d 0.03(  0.52%)
                                            0.0000  0.0002  0.4375  0.0404  0.0024
                                            0.0001 -0.0000 -0.0002 -0.8864  0.0522
                                            0.0097 -0.0004  0.0000  0.0000  0.1135
                                           -0.0103 -0.0013 -0.0001 -0.0001  0.0000
                                            0.0144 -0.0013 -0.0002 -0.0000 -0.0000
                                           -0.0170 -0.0022  0.0001  0.0603 -0.0356
    29. (1.99912) CR ( 1) C   1           s(100.00%)p 0.00(  0.00%)
                                            1.0000  0.0001  0.0000 -0.0000  0.0000
                                            0.0001  0.0000 -0.0000  0.0000  0.0001
                                           -0.0000 -0.0000 -0.0000 -0.0000  0.0000
                                           -0.0000  0.0000  0.0000 -0.0000 -0.0000
                                           -0.0000 -0.0000
    30. (1.99907) CR ( 1) C   2           s(100.00%)p 0.00(  0.00%)
                                            1.0000  0.0002  0.0000 -0.0000 -0.0000
                                           -0.0001 -0.0000  0.0000  0.0000  0.0004
                                            0.0000 -0.0000 -0.0000 -0.0000 -0.0000
                                            0.0000  0.0000 -0.0000  0.0000 -0.0000
                                           -0.0000 -0.0000
    31. (1.99913) CR ( 1) C   3           s(100.00%)p 0.00(  0.00%)
                                            1.0000  0.0001  0.0000  0.0000 -0.0000
                                            0.0002  0.0000 -0.0000 -0.0000  0.0002
                                            0.0000  0.0000  0.0000  0.0000  0.0000
                                            0.0000 -0.0000  0.0000 -0.0000 -0.0000
                                           -0.0000 -0.0000
    32. (1.99888) CR ( 1) C   4           s(100.00%)
                                            1.0000  0.0001  0.0000 -0.0000 -0.0000
                                           -0.0000  0.0000  0.0000  0.0000 -0.0001
                                            0.0000  0.0000  0.0000  0.0000 -0.0000
                                            0.0000 -0.0000  0.0000  0.0000 -0.0000
                                           -0.0000 -0.0000
    33. (1.99897) CR ( 1) C   5           s(100.00%)p 0.00(  0.00%)
                                            1.0000  0.0003 -0.0000  0.0000 -0.0000
                                            0.0001  0.0000 -0.0000 -0.0000 -0.0002
                                            0.0000 -0.0000  0.0000 -0.0001 -0.0000
                                            0.0000  0.0000 -0.0000 -0.0000 -0.0000
                                           -0.0000 -0.0000
    34. (1.99892) CR ( 1) C   6           s(100.00%)p 0.00(  0.00%)
                                            1.0000 -0.0000 -0.0000 -0.0000  0.0000
                                           -0.0002 -0.0000 -0.0000  0.0000  0.0003
                                           -0.0000 -0.0000  0.0000  0.0000  0.0000
                                            0.0000 -0.0000 -0.0000 -0.0000 -0.0000
                                           -0.0000  0.0000
    35. (2.00000) CR ( 1)Cl   9           s(100.00%)
                                            1.0000 -0.0000  0.0000 -0.0000 -0.0000
                                           -0.0000  0.0000 -0.0000 -0.0000  0.0000
                                           -0.0000 -0.0000 -0.0000 -0.0000 -0.0000
                                            0.0000 -0.0000 -0.0000 -0.0000 -0.0000
                                           -0.0000 -0.0000 -0.0000  0.0000  0.0000
                                           -0.0000 -0.0000 -0.0000  0.0000  0.0000
    36. (1.99967) CR ( 2)Cl   9           s(100.00%)p 0.00(  0.00%)
                                           -0.0000  1.0000  0.0002 -0.0000 -0.0000
                                           -0.0000  0.0000 -0.0000 -0.0001  0.0000
                                           -0.0000 -0.0000 -0.0000 -0.0000 -0.0002
                                            0.0000 -0.0000 -0.0000 -0.0000  0.0000
                                           -0.0000 -0.0000 -0.0000  0.0000  0.0000
                                           -0.0000  0.0000  0.0000  0.0000  0.0000
    37. (1.99997) CR ( 3)Cl   9           s(  0.00%)p 1.00(100.00%)
                                           -0.0000 -0.0000  0.0001 -0.0000  0.0000
                                           -0.0000  0.0000  1.0000 -0.0000  0.0000
                                           -0.0000 -0.0000 -0.0000 -0.0000 -0.0001
                                            0.0000  0.0000 -0.0000 -0.0000 -0.0000
                                           -0.0000 -0.0000 -0.0000  0.0000  0.0000
                                           -0.0000  0.0000  0.0000  0.0000  0.0000
    38. (1.99993) CR ( 4)Cl   9           s(  0.00%)p 1.00(100.00%)
                                           -0.0000 -0.0000  0.0001 -0.0000 -0.0000
                                           -0.0000  0.0000 -0.0000 -0.0001  0.0000
                                           -0.0000 -0.0000 -0.0000  1.0000 -0.0001
                                            0.0000 -0.0000 -0.0000 -0.0000  0.0000
                                           -0.0000 -0.0000 -0.0000  0.0000  0.0000
                                           -0.0000 -0.0000 -0.0000  0.0000  0.0000
    39. (1.99999) CR ( 5)Cl   9           s(  0.00%)p 1.00(100.00%)
                                           -0.0000  0.0000 -0.0000  0.0000  0.0000
                                            0.0000 -0.0000 -0.0000  0.0000  0.0000
                                           -0.0000 -0.0000 -0.0000  0.0000 -0.0000
                                           -0.0000 -0.0000 -0.0000 -0.0000  1.0000
                                           -0.0000 -0.0000  0.0000 -0.0000  0.0000
                                            0.0000 -0.0000 -0.0000  0.0000 -0.0000
    40. (1.99977) CR ( 1) O  10           s(100.00%)p 0.00(  0.00%)
                                            1.0000  0.0003 -0.0000  0.0000  0.0000
                                           -0.0003  0.0000 -0.0000 -0.0000  0.0001
                                            0.0000  0.0000  0.0000 -0.0000  0.0000
                                           -0.0000 -0.0000  0.0000 -0.0000  0.0000
                                           -0.0000  0.0000
    41. (1.99899) CR ( 1) C  12           s(100.00%)p 0.00(  0.00%)
                                            1.0000  0.0004 -0.0000 -0.0000 -0.0000
                                            0.0004  0.0000 -0.0000  0.0000 -0.0004
                                            0.0000  0.0000 -0.0000 -0.0001  0.0000
                                           -0.0000 -0.0000 -0.0000 -0.0000  0.0000
                                           -0.0000 -0.0000
    42. (1.99909) CR ( 1) C  13           s(100.00%)p 0.00(  0.00%)
                                            1.0000  0.0003  0.0000  0.0000  0.0000
                                           -0.0003  0.0000  0.0000  0.0000 -0.0001
                                           -0.0000 -0.0000  0.0000 -0.0000 -0.0000
                                           -0.0000 -0.0000  0.0000  0.0000  0.0000
                                           -0.0000 -0.0000
    43. (1.99869) CR ( 1) C  14           s(100.00%)p 0.00(  0.00%)
                                            1.0000  0.0003  0.0000  0.0000 -0.0000
                                           -0.0000  0.0000  0.0000  0.0000 -0.0003
                                           -0.0000 -0.0000 -0.0000 -0.0001 -0.0000
                                           -0.0000  0.0000  0.0000  0.0000 -0.0000
                                            0.0000  0.0000
    44. (1.99870) CR ( 1) C  15           s(100.00%)p 0.00(  0.00%)
                                            1.0000  0.0001  0.0000  0.0000 -0.0000
                                           -0.0002 -0.0000  0.0000  0.0000  0.0005
                                            0.0000  0.0000  0.0000  0.0001  0.0000
                                            0.0000  0.0000  0.0000  0.0000 -0.0000
                                            0.0000  0.0000
    45. (1.99897) CR ( 1) C  16           s(100.00%)p 0.00(  0.00%)
                                            1.0000  0.0005 -0.0000  0.0000  0.0000
                                            0.0000 -0.0000  0.0000 -0.0000 -0.0003
                                           -0.0000  0.0000 -0.0000 -0.0000 -0.0000
                                            0.0000 -0.0000 -0.0000 -0.0000  0.0000
                                           -0.0000 -0.0000
    46. (1.99856) CR ( 1) C  17           s(100.00%)p 0.00(  0.00%)
                                            1.0000  0.0002 -0.0000  0.0000  0.0000
                                           -0.0000 -0.0000 -0.0000 -0.0000  0.0001
                                           -0.0000  0.0000  0.0000  0.0000 -0.0000
                                            0.0000  0.0000 -0.0000 -0.0000  0.0000
                                            0.0000 -0.0000
    47. (2.00000) CR ( 1)Cl  18           s(100.00%)
                                            1.0000 -0.0000  0.0000 -0.0000 -0.0000
                                           -0.0000  0.0000  0.0000  0.0000 -0.0000
                                           -0.0000  0.0000  0.0000 -0.0000 -0.0000
                                            0.0000  0.0000  0.0000 -0.0000 -0.0000
                                           -0.0000  0.0000  0.0000  0.0000 -0.0000
                                            0.0000  0.0000 -0.0000 -0.0000  0.0000
    48. (1.99968) CR ( 2)Cl  18           s(100.00%)p 0.00(  0.00%)
                                           -0.0000  1.0000  0.0002 -0.0000 -0.0000
                                           -0.0000  0.0000  0.0000  0.0003 -0.0000
                                           -0.0000  0.0000  0.0000 -0.0000 -0.0001
                                            0.0000  0.0000 -0.0000 -0.0000 -0.0000
                                           -0.0000  0.0000  0.0000 -0.0000 -0.0000
                                            0.0000  0.0000 -0.0000 -0.0000  0.0000
    49. (1.99990) CR ( 3)Cl  18           s(  0.00%)p 1.00(100.00%)
                                           -0.0000 -0.0000  0.0001 -0.0000 -0.0000
                                           -0.0000  0.0000 -1.0000  0.0003 -0.0000
                                           -0.0000  0.0000  0.0000 -0.0000 -0.0001
                                            0.0000  0.0000  0.0000 -0.0000 -0.0000
                                           -0.0000  0.0000  0.0000 -0.0000 -0.0000
                                            0.0000  0.0000 -0.0000 -0.0000  0.0000
    50. (1.99999) CR ( 4)Cl  18           s(  0.00%)p 1.00(100.00%)
                                           -0.0000 -0.0000  0.0000 -0.0000  0.0000
                                            0.0000  0.0000  0.0000  0.0000 -0.0000
                                           -0.0000  0.0000  0.0000  1.0000  0.0001
                                            0.0000  0.0000 -0.0000  0.0000 -0.0000
                                            0.0000  0.0000  0.0000 -0.0000  0.0000
                                           -0.0000 -0.0000  0.0000 -0.0000  0.0000
    51. (1.99999) CR ( 5)Cl  18           s(  0.00%)p 1.00(100.00%)
                                           -0.0000 -0.0000  0.0000 -0.0000  0.0000
                                            0.0000  0.0000  0.0000  0.0000 -0.0000
                                           -0.0000  0.0000  0.0000 -0.0000  0.0000
                                            0.0000  0.0000 -0.0000  0.0000  1.0000
                                           -0.0000 -0.0000 -0.0000  0.0000  0.0000
                                           -0.0000  0.0000 -0.0000 -0.0000  0.0000
    52. (1.23144) LP ( 1) C   4           s(  0.00%)p 1.00(100.00%)d 0.00(  0.00%)
                                            0.0000 -0.0005 -0.0004  0.0011  0.0000
                                            0.0242  0.0008  0.0006 -0.0003 -0.0433
                                           -0.0002 -0.0007  0.0002 -0.9983 -0.0259
                                           -0.0177  0.0034 -0.0003 -0.0032  0.0048
                                           -0.0002 -0.0002
    53. (1.99258) LP ( 1)Cl   9           s( 79.15%)p 0.26( 20.83%)d 0.00(  0.01%)
                                           -0.0000 -0.0003  0.8896 -0.0116 -0.0003
                                           -0.0001  0.0000 -0.0001 -0.2928  0.0118
                                            0.0012 -0.0002 -0.0003 -0.0002 -0.3496
                                            0.0105  0.0014  0.0000 -0.0004  0.0000
                                            0.0100  0.0002 -0.0001  0.0000  0.0000
                                           -0.0104  0.0001  0.0001  0.0018  0.0060
    54. (1.96614) LP ( 2)Cl   9           s(  0.05%)p99.99( 99.93%)d 0.35(  0.02%)
                                           -0.0000 -0.0001  0.0201 -0.0111  0.0017
                                            0.0002 -0.0000 -0.0001  0.7912  0.0099
                                           -0.0016 -0.0013  0.0002  0.0000 -0.6103
                                           -0.0069  0.0019 -0.0008 -0.0003 -0.0000
                                            0.0235  0.0000 -0.0001 -0.0001  0.0000
                                            0.0003  0.0003  0.0002  0.0134 -0.0020
    55. (1.94405) LP ( 3)Cl   9           s(  0.00%)p 1.00( 99.98%)d 0.00(  0.02%)
                                           -0.0000 -0.0000  0.0070 -0.0002  0.0001
                                            0.0000 -0.0000 -0.0000  0.0129  0.0006
                                           -0.0001 -0.0001 -0.0000 -0.0000 -0.0215
                                           -0.0003 -0.0001 -0.0000 -0.0000 -0.0000
                                           -0.9993 -0.0208  0.0005 -0.0001  0.0004
                                            0.0000 -0.0098 -0.0099  0.0003  0.0001
    56. (1.97911) LP ( 1) O  10           s( 57.16%)p 0.75( 42.82%)d 0.00(  0.02%)
                                           -0.0005  0.7559 -0.0146  0.0016  0.0000
                                           -0.6399  0.0069 -0.0009 -0.0059  0.1353
                                            0.0007  0.0001  0.0012 -0.0206  0.0001
                                           -0.0000 -0.0002  0.0044 -0.0007  0.0002
                                           -0.0101  0.0073
    57. (1.88755) LP ( 2) O  10           s(  0.00%)p 1.00( 99.93%)d 0.00(  0.07%)
                                            0.0000 -0.0002  0.0022  0.0017  0.0001
                                           -0.2081 -0.0018  0.0010  0.0005 -0.9769
                                           -0.0135  0.0037  0.0010  0.0377  0.0005
                                           -0.0001 -0.0000 -0.0249  0.0008 -0.0010
                                           -0.0109  0.0003
    58. (1.98958) LP ( 1)Cl  18           s( 80.22%)p 0.25( 19.77%)d 0.00(  0.01%)
                                           -0.0000 -0.0003  0.8956 -0.0113 -0.0003
                                           -0.0000  0.0000  0.0002  0.4434 -0.0152
                                            0.0016  0.0004  0.0006 -0.0000  0.0293
                                            0.0045  0.0002 -0.0001 -0.0000 -0.0000
                                           -0.0002  0.0005  0.0000 -0.0000 -0.0000
                                            0.0016  0.0003  0.0001 -0.0103  0.0053
    59. (1.96957) LP ( 2)Cl  18           s(  0.59%)p99.99( 99.39%)d 0.03(  0.02%)
                                           -0.0000 -0.0000  0.0769  0.0048 -0.0020
                                           -0.0001  0.0000  0.0001 -0.0899 -0.0026
                                            0.0003 -0.0006 -0.0001  0.0001 -0.9868
                                           -0.0126 -0.0029  0.0001 -0.0002  0.0000
                                           -0.1086 -0.0014 -0.0003  0.0000 -0.0000
                                            0.0132  0.0014 -0.0008  0.0049  0.0012
    60. (1.94364) LP ( 3)Cl  18           s(  0.00%)p 1.00( 99.97%)d 0.00(  0.03%)
                                           -0.0000 -0.0000  0.0022  0.0001 -0.0000
                                           -0.0000  0.0000  0.0000  0.0032  0.0000
                                            0.0000 -0.0000 -0.0000 -0.0000 -0.1095
                                           -0.0020 -0.0001  0.0000  0.0000  0.0000
                                            0.9937  0.0191  0.0013 -0.0003 -0.0004
                                            0.0018 -0.0160  0.0031  0.0003  0.0007
    61. (0.01588) RY*( 1) C   1           s( 11.05%)p 8.04( 88.83%)d 0.01(  0.12%)
                                            0.0000  0.0665  0.3247  0.0124 -0.0219
                                           -0.0439 -0.9269  0.0304  0.0210  0.0101
                                            0.1576 -0.0053 -0.0155 -0.0020 -0.0267
                                            0.0010  0.0015 -0.0093 -0.0034  0.0035
                                            0.0296  0.0139
    62. (0.00755) RY*( 2) C   1           s(  3.49%)p16.90( 59.00%)d10.75( 37.51%)
                                           -0.0000 -0.0066  0.1822 -0.0374  0.0165
                                           -0.0108 -0.0643 -0.0182  0.0184 -0.0251
                                           -0.7533 -0.1267  0.0155  0.0034  0.0259
                                            0.0038 -0.0016  0.5687  0.0093  0.0159
                                            0.2266 -0.0039
    63. (0.00659) RY*( 3) C   1           s(  0.01%)p 1.00(  4.54%)d21.03( 95.46%)
                                            0.0000  0.0003  0.0024  0.0073  0.0008
                                           -0.0018  0.0040  0.0106  0.0041  0.0044
                                            0.0119  0.0060  0.0001  0.0797 -0.1793
                                           -0.0181 -0.0788  0.0245  0.9505 -0.2170
                                           -0.0208  0.0553
    64. (0.00261) RY*( 4) C   1           s(  0.01%)p99.99( 49.77%)d99.99( 50.21%)
                                            0.0000 -0.0031 -0.0006  0.0028  0.0109
                                            0.0021 -0.1056  0.1008 -0.0106  0.0073
                                           -0.6195  0.3028 -0.0145 -0.0008  0.0219
                                           -0.0078  0.0024 -0.6681  0.0146 -0.0247
                                           -0.2333  0.0217
    65. (0.00151) RY*( 5) C   1           s( 72.20%)p 0.21( 15.50%)d 0.17( 12.31%)
                                           -0.0000 -0.0092  0.8488 -0.0370  0.0041
                                           -0.0452  0.2976 -0.2112  0.0789  0.0022
                                            0.0771  0.0834 -0.0197 -0.0012 -0.0151
                                           -0.0034  0.0004  0.0046 -0.0214 -0.0090
                                           -0.3321  0.1106
    66. (0.00045) RY*( 6) C   1           s( 37.57%)p 1.02( 38.42%)d 0.64( 24.01%)
                                           -0.0000  0.0044 -0.2428  0.5625 -0.0172
                                           -0.0193 -0.1209 -0.5010  0.1801  0.0094
                                           -0.0809 -0.1008  0.2621 -0.0009 -0.0129
                                            0.0012 -0.0080  0.1317 -0.0261 -0.0437
                                           -0.4671  0.0453
    67. (0.00034) RY*( 7) C   1           s(  0.46%)p77.91( 35.77%)d99.99( 63.77%)
                                            0.0000  0.0001  0.0298  0.0586  0.0164
                                            0.0011  0.0007  0.0717 -0.0143 -0.0010
                                            0.0271 -0.0289 -0.0025 -0.0134  0.5679
                                           -0.0317  0.1647  0.0090 -0.0637 -0.7932
                                            0.0390  0.0541
    68. (0.00030) RY*( 8) C   1           s(  0.04%)p99.99( 64.73%)d99.99( 35.23%)
                                            0.0000  0.0001 -0.0060  0.0055  0.0183
                                            0.0013  0.0163  0.0225  0.0082  0.0000
                                           -0.0294 -0.0148 -0.0519  0.0074 -0.7151
                                            0.3298 -0.1500 -0.0081 -0.2630 -0.5281
                                            0.0516  0.0379
    69. (0.00014) RY*( 9) C   1           s( 31.20%)p 1.61( 50.18%)d 0.60( 18.62%)
                                            0.0000 -0.0026  0.1721  0.5311  0.0168
                                            0.0043  0.0654  0.4602 -0.3405 -0.0010
                                           -0.0234 -0.3721 -0.1709  0.0018 -0.0365
                                           -0.0106 -0.0092 -0.0368  0.0166  0.0429
                                           -0.1569 -0.3977
    70. (0.00008) RY*(10) C   1           s( 17.76%)p 2.01( 35.76%)d 2.62( 46.49%)
    71. (0.00006) RY*(11) C   1           s(  0.03%)p99.99( 96.30%)d99.99(  3.67%)
    72. (0.00006) RY*(12) C   1           s(  7.75%)p 5.60( 43.42%)d 6.30( 48.83%)
    73. (0.00003) RY*(13) C   1           s(  6.06%)p11.92( 72.21%)d 3.59( 21.73%)
    74. (0.00002) RY*(14) C   1           s( 27.50%)p 2.24( 61.64%)d 0.40( 10.86%)
    75. (0.00000) RY*(15) C   1           s(  0.01%)p 1.00( 99.07%)d 0.01(  0.92%)
    76. (0.00000) RY*(16) C   1           s(  0.33%)p99.99( 76.43%)d69.61( 23.24%)
    77. (0.00000) RY*(17) C   1           s( 84.84%)p 0.10(  8.88%)d 0.07(  6.28%)
    78. (0.00518) RY*( 1) C   2           s(  0.60%)p99.99( 96.31%)d 5.13(  3.09%)
                                            0.0000 -0.0161  0.0742 -0.0137  0.0080
                                            0.0222  0.6627  0.0415 -0.0467  0.0219
                                           -0.7112  0.0982  0.0015 -0.0009  0.0600
                                           -0.0001  0.0015  0.1390 -0.0084  0.0071
                                            0.0989  0.0407
    79. (0.00323) RY*( 2) C   2           s(  5.98%)p15.51( 92.80%)d 0.20(  1.21%)
                                           -0.0000  0.0193  0.2432 -0.0125 -0.0132
                                            0.0467  0.7005 -0.0326 -0.0663 -0.0071
                                            0.6419 -0.1096  0.0733  0.0003  0.0064
                                            0.0099 -0.0023 -0.1012  0.0013 -0.0035
                                           -0.0232 -0.0366
    80. (0.00221) RY*( 3) C   2           s(  1.49%)p63.67( 94.99%)d 2.36(  3.52%)
                                           -0.0000  0.0003  0.0618  0.1051  0.0073
                                            0.0006 -0.0596  0.0432  0.0040 -0.0017
                                            0.0299 -0.0251  0.0151 -0.0178  0.9617
                                            0.0882  0.0991  0.0032 -0.1703 -0.0783
                                           -0.0064 -0.0026
    81. (0.00143) RY*( 4) C   2           s( 81.15%)p 0.19( 15.73%)d 0.04(  3.12%)
                                           -0.0000  0.0032  0.8966  0.0840  0.0213
                                            0.0258 -0.2098  0.2711  0.0274 -0.0122
                                           -0.1112 -0.0882  0.0966  0.0026 -0.0929
                                           -0.0009 -0.0111  0.0999  0.0021 -0.0059
                                           -0.1381 -0.0463
    82. (0.00030) RY*( 5) C   2           s(  0.99%)p26.87( 26.55%)d73.36( 72.47%)
                                           -0.0000  0.0002  0.0719 -0.0685 -0.0040
                                            0.0004 -0.0223 -0.1022 -0.0783 -0.0011
                                            0.0007  0.0420 -0.0679 -0.0130  0.1969
                                           -0.4309  0.1319 -0.0197  0.8283  0.1932
                                            0.0081  0.0277
    83. (0.00029) RY*( 6) C   2           s( 11.81%)p 6.23( 73.54%)d 1.24( 14.65%)
                                           -0.0000  0.0010  0.3042 -0.1575 -0.0274
                                           -0.0019 -0.0918 -0.5587 -0.4427 -0.0015
                                           -0.0344  0.2304 -0.4001  0.0022 -0.0024
                                            0.0667 -0.0059 -0.2461 -0.1631 -0.0375
                                            0.2250  0.0853
    84. (0.00018) RY*( 7) C   2           s(  8.03%)p 5.65( 45.38%)d 5.81( 46.59%)
                                            0.0000  0.0011 -0.0221  0.2804 -0.0335
                                           -0.0006  0.0008 -0.0711 -0.0982  0.0027
                                            0.0065 -0.1412 -0.0011  0.0078 -0.0642
                                           -0.6337  0.1155  0.1334 -0.1672 -0.6388
                                            0.1094 -0.0127
    85. (0.00015) RY*( 8) C   2           s( 49.41%)p 0.42( 20.70%)d 0.60( 29.89%)
                                            0.0000  0.0011 -0.0502  0.6888 -0.1310
                                           -0.0009 -0.0198 -0.1171 -0.3366  0.0079
                                            0.0440 -0.1371 -0.0355 -0.0026 -0.0471
                                            0.2317 -0.0407  0.3744  0.1089  0.2612
                                            0.1950 -0.2015
    86. (0.00007) RY*( 9) C   2           s(  5.06%)p16.09( 81.47%)d 2.66( 13.46%)
    87. (0.00005) RY*(10) C   2           s(  4.66%)p 6.11( 28.49%)d14.33( 66.84%)
    88. (0.00002) RY*(11) C   2           s( 19.25%)p 3.54( 68.14%)d 0.65( 12.61%)
    89. (0.00002) RY*(12) C   2           s( 19.04%)p 4.08( 77.59%)d 0.18(  3.37%)
    90. (0.00003) RY*(13) C   2           s( 12.00%)p 1.65( 19.81%)d 5.68( 68.18%)
    91. (0.00000) RY*(14) C   2           s(  0.07%)p99.99( 32.58%)d99.99( 67.35%)
    92. (0.00001) RY*(15) C   2           s(  1.75%)p 4.29(  7.51%)d51.76( 90.74%)
    93. (0.00000) RY*(16) C   2           s( 78.66%)p 0.25( 19.77%)d 0.02(  1.57%)
    94. (0.00000) RY*(17) C   2           s(  0.02%)p99.99( 98.84%)d75.32(  1.15%)
    95. (0.00489) RY*( 1) C   3           s(  0.35%)p99.99( 94.56%)d14.45(  5.08%)
                                           -0.0000  0.0161  0.0560  0.0079 -0.0078
                                           -0.0194  0.6085 -0.0908  0.0330 -0.0188
                                            0.7493 -0.0187  0.0534  0.0002 -0.0263
                                            0.0064 -0.0040  0.2224 -0.0148  0.0030
                                           -0.0173 -0.0290
    96. (0.00249) RY*( 2) C   3           s(  1.61%)p60.44( 97.16%)d 0.77(  1.23%)
                                            0.0000  0.0184  0.0949  0.0797 -0.0195
                                           -0.0295 -0.7555  0.1149  0.1513  0.0145
                                            0.5972 -0.0635 -0.0359 -0.0003 -0.0400
                                           -0.0029  0.0056  0.0553  0.0090 -0.0026
                                            0.0955 -0.0065
    97. (0.00163) RY*( 3) C   3           s(  0.20%)p99.99( 55.50%)d99.99( 44.30%)
                                            0.0000 -0.0007  0.0110  0.0428  0.0064
                                           -0.0013  0.0115 -0.0669 -0.0267  0.0014
                                           -0.0284  0.0129 -0.0052  0.0314 -0.6010
                                           -0.4297 -0.0429  0.0240  0.4544 -0.4833
                                            0.0233  0.0428
    98. (0.00053) RY*( 4) C   3           s( 93.61%)p 0.04(  3.36%)d 0.03(  3.04%)
                                           -0.0000  0.0038  0.9661 -0.0524  0.0068
                                           -0.0241  0.0672 -0.0346  0.1214 -0.0093
                                           -0.0853 -0.0384 -0.0343 -0.0000  0.0470
                                           -0.0170  0.0045 -0.1470  0.0155 -0.0059
                                            0.0610  0.0691
    99. (0.00041) RY*( 5) C   3           s(  0.34%)p99.99( 44.14%)d99.99( 55.52%)
                                            0.0000 -0.0008 -0.0267  0.0493  0.0153
                                            0.0011 -0.0140 -0.0795 -0.0807  0.0006
                                            0.0353  0.0500 -0.0012  0.0058  0.6361
                                            0.0558  0.1299  0.0437  0.7254 -0.1439
                                            0.0780  0.0174
   100. (0.00016) RY*( 6) C   3           s(  5.52%)p 2.30( 12.69%)d14.81( 81.79%)
                                           -0.0000 -0.0002 -0.0092  0.1738  0.1579
                                            0.0153  0.0601  0.0455 -0.2464 -0.0103
                                           -0.0499  0.0249 -0.2362 -0.0012 -0.0308
                                           -0.0156 -0.0071  0.2010 -0.1042  0.0560
                                            0.8499  0.2030
   101. (0.00012) RY*( 7) C   3           s( 28.51%)p 1.39( 39.71%)d 1.11( 31.78%)
                                           -0.0000 -0.0072  0.0224  0.5307 -0.0542
                                            0.0098  0.1207  0.4863 -0.0900 -0.0013
                                            0.0235 -0.1374  0.3189  0.0002  0.0676
                                           -0.1095 -0.0117 -0.3458 -0.0263 -0.0802
                                            0.1196 -0.4205
   102. (0.00007) RY*( 8) C   3           s( 45.51%)p 1.07( 48.50%)d 0.13(  5.99%)
   103. (0.00006) RY*( 9) C   3           s( 10.02%)p 5.64( 56.53%)d 3.34( 33.45%)
   104. (0.00007) RY*(10) C   3           s(  5.29%)p17.50( 92.57%)d 0.40(  2.14%)
   105. (0.00005) RY*(11) C   3           s(  1.54%)p52.22( 80.60%)d11.57( 17.85%)
   106. (0.00003) RY*(12) C   3           s( 18.17%)p 3.06( 55.64%)d 1.44( 26.19%)
   107. (0.00003) RY*(13) C   3           s(  6.68%)p 7.22( 48.22%)d 6.75( 45.11%)
   108. (0.00000) RY*(14) C   3           s(  0.06%)p99.99( 99.26%)d11.02(  0.68%)
   109. (0.00001) RY*(15) C   3           s(  0.72%)p31.80( 23.00%)d99.99( 76.28%)
   110. (0.00000) RY*(16) C   3           s( 76.83%)p 0.29( 21.98%)d 0.02(  1.19%)
   111. (0.00001) RY*(17) C   3           s(  5.04%)p 5.30( 26.74%)d13.52( 68.21%)
   112. (0.00676) RY*( 1) C   4           s(  0.15%)p99.99( 97.41%)d16.52(  2.44%)
                                            0.0000  0.0258  0.0184  0.0131 -0.0175
                                           -0.0029 -0.5326 -0.0079 -0.0029 -0.0044
                                           -0.8263  0.0824  0.0007 -0.0010  0.0284
                                           -0.0033 -0.0004  0.1404 -0.0108 -0.0084
                                           -0.0486 -0.0462
   113. (0.00535) RY*( 2) C   4           s(  0.52%)p99.99( 93.97%)d10.52(  5.51%)
                                           -0.0000 -0.0043  0.0719  0.0058  0.0047
                                           -0.0252 -0.8046  0.1144  0.0707  0.0092
                                            0.5148 -0.0774 -0.0152 -0.0006 -0.0469
                                            0.0055  0.0020  0.1031  0.0034  0.0101
                                            0.2105 -0.0072
   114. (0.00199) RY*( 3) C   4           s(  1.02%)p86.40( 87.79%)d11.01( 11.19%)
                                           -0.0000  0.0007 -0.0697  0.0728 -0.0007
                                           -0.0008  0.0175  0.0108 -0.0140 -0.0008
                                           -0.0494 -0.0074 -0.0002  0.0254 -0.9312
                                           -0.0833  0.0051 -0.0026  0.3116  0.1214
                                           -0.0092  0.0005
   115. (0.00138) RY*( 4) C   4           s(  0.27%)p81.78( 22.40%)d99.99( 77.33%)
                                           -0.0000 -0.0004  0.0486  0.0195  0.0012
                                           -0.0012  0.0110 -0.0146  0.0004 -0.0002
                                           -0.0056 -0.0340  0.0106  0.0114 -0.2347
                                           -0.4047 -0.0580 -0.0056 -0.5317 -0.6991
                                            0.0391  0.0191
   116. (0.00127) RY*( 5) C   4           s( 93.59%)p 0.05(  4.21%)d 0.02(  2.20%)
                                           -0.0000 -0.0085  0.9670  0.0248  0.0081
                                           -0.0045  0.0594 -0.1543  0.0250  0.0129
                                            0.0070  0.0231  0.0994  0.0001 -0.0555
                                            0.0197 -0.0051  0.0957  0.0347  0.0470
                                           -0.0946 -0.0223
   117. (0.00069) RY*( 6) C   4           s(  2.17%)p 6.15( 13.36%)d38.85( 84.46%)
                                           -0.0000 -0.0007 -0.0907  0.1162  0.0029
                                            0.0029 -0.2182 -0.2231 -0.0444 -0.0117
                                            0.1494  0.0541  0.0916  0.0007 -0.0101
                                            0.0162 -0.0108 -0.2739 -0.0531 -0.0136
                                           -0.8727  0.0705
   118. (0.00033) RY*( 7) C   4           s(  0.45%)p45.12( 20.44%)d99.99( 79.10%)
                                           -0.0000  0.0185  0.0592  0.0137 -0.0222
                                           -0.0235 -0.1043 -0.2048 -0.1369 -0.0307
                                           -0.1018 -0.0817  0.3365  0.0008 -0.0014
                                            0.0198 -0.0273 -0.7502 -0.0178  0.0563
                                            0.3558  0.3134
   119. (0.00029) RY*( 8) C   4           s(  0.10%)p99.99( 11.98%)d99.99( 87.92%)
                                            0.0000  0.0013  0.0162  0.0275  0.0012
                                           -0.0005 -0.0209  0.0016 -0.0403 -0.0031
                                            0.0104 -0.0093  0.0305 -0.0057  0.2143
                                           -0.2464  0.0994 -0.0205  0.7739 -0.5228
                                           -0.0211  0.0781
   120. (0.00011) RY*( 9) C   4           s( 13.39%)p 5.13( 68.76%)d 1.33( 17.85%)
                                            0.0000  0.0119  0.1727  0.3199 -0.0401
                                           -0.0090  0.0130  0.6159  0.2051 -0.0087
                                           -0.0757 -0.0241 -0.5031 -0.0009  0.0076
                                            0.0791  0.0084 -0.4074 -0.0090 -0.0390
                                           -0.0780  0.0696
   121. (0.00009) RY*(10) C   4           s( 49.24%)p 0.56( 27.53%)d 0.47( 23.23%)
   122. (0.00007) RY*(11) C   4           s(  0.35%)p99.99( 77.54%)d63.74( 22.11%)
   123. (0.00004) RY*(12) C   4           s( 27.95%)p 1.16( 32.48%)d 1.42( 39.56%)
   124. (0.00002) RY*(13) C   4           s(  6.03%)p12.33( 74.33%)d 3.26( 19.65%)
   125. (0.00001) RY*(14) C   4           s(  9.97%)p 7.24( 72.17%)d 1.79( 17.86%)
   126. (0.00000) RY*(15) C   4           s( 94.40%)p 0.02(  1.47%)d 0.04(  4.14%)
   127. (0.00001) RY*(16) C   4           s(  0.57%)p99.99( 96.65%)d 4.92(  2.78%)
   128. (0.00000) RY*(17) C   4           s(  0.00%)p 1.00( 97.60%)d 0.02(  2.39%)
   129. (0.00513) RY*( 1) C   5           s(  3.60%)p25.90( 93.35%)d 0.84(  3.04%)
                                            0.0000 -0.0187  0.1876 -0.0209  0.0065
                                            0.0285  0.1512  0.0528  0.0001 -0.0182
                                            0.9505 -0.0502  0.0139  0.0005 -0.0198
                                            0.0086 -0.0043  0.1221 -0.0175  0.0031
                                            0.1218  0.0195
   130. (0.00346) RY*( 2) C   5           s(  2.29%)p41.21( 94.40%)d 1.44(  3.31%)
                                            0.0000 -0.0006  0.0413  0.1445  0.0182
                                           -0.0121 -0.9557  0.0996  0.0383 -0.0170
                                            0.1181 -0.0125  0.0426  0.0019  0.0380
                                            0.0378 -0.0005 -0.0049 -0.0573 -0.0109
                                            0.1723  0.0014
   131. (0.00239) RY*( 3) C   5           s(  0.78%)p59.43( 46.10%)d68.49( 53.13%)
                                            0.0000 -0.0002  0.0824 -0.0281 -0.0133
                                            0.0007 -0.0721  0.1116  0.0339 -0.0036
                                           -0.0102 -0.0052 -0.0053 -0.0146 -0.5019
                                           -0.4352 -0.0224  0.0381  0.6728  0.2772
                                           -0.0104 -0.0110
   132. (0.00095) RY*( 4) C   5           s( 73.50%)p 0.31( 22.42%)d 0.06(  4.09%)
                                            0.0000 -0.0051  0.8512  0.0880 -0.0517
                                            0.0038  0.0309  0.0941 -0.0040 -0.0208
                                           -0.2055 -0.3937  0.0983  0.0005  0.0703
                                            0.0452 -0.0055  0.1644 -0.0398 -0.0227
                                           -0.1035 -0.0319
   133. (0.00049) RY*( 5) C   5           s(  0.05%)p99.99( 83.19%)d99.99( 16.76%)
                                           -0.0000 -0.0017  0.0097  0.0187  0.0071
                                           -0.0017 -0.0039 -0.0661 -0.0587 -0.0003
                                           -0.0284 -0.0483  0.0040  0.0038 -0.8469
                                            0.3159 -0.0630 -0.0014 -0.4087 -0.0203
                                            0.0059 -0.0111
   134. (0.00023) RY*( 6) C   5           s( 27.00%)p 2.24( 60.53%)d 0.46( 12.48%)
                                            0.0000  0.0058  0.3967 -0.3341  0.0303
                                            0.0072 -0.0094 -0.1928  0.1652 -0.0066
                                           -0.0526  0.6781  0.1653 -0.0008 -0.0241
                                            0.2230  0.0209 -0.1539  0.1547 -0.1158
                                            0.2445  0.0627
   135. (0.00019) RY*( 7) C   5           s(  4.54%)p12.03( 54.63%)d 9.00( 40.83%)
                                           -0.0000 -0.0031 -0.1343  0.1597 -0.0430
                                           -0.0004  0.0311  0.0985  0.0358  0.0022
                                            0.0002 -0.1913 -0.1219 -0.0035 -0.0123
                                            0.6858  0.1112  0.0877  0.5580 -0.2911
                                            0.0490 -0.0463
   136. (0.00015) RY*( 8) C   5           s( 15.59%)p 3.16( 49.28%)d 2.25( 35.13%)
                                            0.0000 -0.0024 -0.0552  0.3900  0.0271
                                            0.0120  0.1957  0.1285  0.6147 -0.0001
                                           -0.0830 -0.0958  0.1874  0.0002 -0.0183
                                           -0.0854 -0.0347 -0.1134 -0.0887  0.0566
                                            0.5571 -0.1305
   137. (0.00012) RY*( 9) C   5           s( 20.97%)p 2.62( 54.85%)d 1.15( 24.18%)
                                            0.0000  0.0060  0.0546  0.4483  0.0752
                                            0.0042  0.0810 -0.3434 -0.6365 -0.0024
                                           -0.0636  0.0850  0.0525  0.0014  0.0207
                                           -0.0609  0.0263  0.1009  0.0721  0.0464
                                            0.4671  0.0782
   138. (0.00011) RY*(10) C   5           s( 11.32%)p 5.59( 63.28%)d 2.24( 25.40%)
                                            0.0000  0.0053 -0.1635 -0.1447  0.2559
                                           -0.0070 -0.0134 -0.1189  0.0307 -0.0011
                                            0.0002 -0.2475  0.7438  0.0007 -0.0032
                                            0.0497 -0.0235  0.0929  0.0809 -0.0255
                                           -0.0679  0.4833
   139. (0.00006) RY*(11) C   5           s( 42.83%)p 0.31( 13.23%)d 1.03( 43.94%)
   140. (0.00004) RY*(12) C   5           s(  4.39%)p 3.94( 17.28%)d17.83( 78.32%)
   141. (0.00003) RY*(13) C   5           s(  4.34%)p20.99( 90.99%)d 1.08(  4.67%)
   142. (0.00001) RY*(14) C   5           s(  0.66%)p44.40( 29.09%)d99.99( 70.25%)
   143. (0.00000) RY*(15) C   5           s(  0.12%)p99.99( 18.64%)d99.99( 81.24%)
   144. (0.00000) RY*(16) C   5           s(  0.05%)p99.99( 99.06%)d18.57(  0.89%)
   145. (0.00000) RY*(17) C   5           s( 88.01%)p 0.11(  9.82%)d 0.02(  2.17%)
   146. (0.00602) RY*( 1) C   6           s(  2.16%)p43.98( 94.95%)d 1.34(  2.90%)
                                            0.0000 -0.0056  0.1465  0.0029 -0.0085
                                           -0.0065  0.8683  0.1507  0.0185  0.0182
                                            0.3910 -0.1127 -0.0228 -0.0022  0.0770
                                           -0.0080  0.0030 -0.1147 -0.0001  0.0029
                                            0.1252 -0.0101
   147. (0.00566) RY*( 2) C   6           s(  3.50%)p26.81( 93.78%)d 0.78(  2.73%)
                                            0.0000  0.0051  0.1859  0.0093 -0.0178
                                           -0.0090  0.3307  0.2484  0.0276 -0.0031
                                           -0.8616  0.1024  0.0229  0.0017 -0.1084
                                            0.0276 -0.0046  0.0997  0.0078  0.0100
                                            0.1309 -0.0064
   148. (0.00294) RY*( 3) C   6           s(  0.02%)p99.99( 99.64%)d14.41(  0.34%)
                                            0.0000 -0.0014  0.0115  0.0098  0.0022
                                            0.0018  0.0300 -0.0250 -0.0002  0.0044
                                            0.1298  0.0413 -0.0031 -0.0005 -0.8990
                                            0.4067 -0.0526 -0.0421 -0.0272 -0.0229
                                           -0.0184  0.0045
   149. (0.00163) RY*( 4) C   6           s(  1.16%)p83.95( 97.22%)d 1.40(  1.62%)
                                            0.0000 -0.0026  0.0982 -0.0433  0.0078
                                            0.0056 -0.0526  0.3625 -0.0465  0.0165
                                            0.2132  0.8840 -0.0717 -0.0026  0.0595
                                            0.0058  0.0015  0.1171 -0.0369 -0.0285
                                            0.0093  0.0144
   150. (0.00138) RY*( 5) C   6           s(  2.46%)p38.54( 94.98%)d 1.04(  2.56%)
                                           -0.0000  0.0024  0.1095  0.1116 -0.0141
                                            0.0015 -0.2472  0.8484  0.0899 -0.0002
                                            0.1086 -0.3824 -0.0152 -0.0008 -0.0405
                                           -0.0306  0.0064 -0.0391  0.0268 -0.0270
                                           -0.1486  0.0225
   151. (0.00106) RY*( 6) C   6           s(  0.09%)p99.99( 51.69%)d99.99( 48.21%)
                                           -0.0000  0.0007  0.0095  0.0278 -0.0084
                                           -0.0007 -0.0167  0.0085  0.0055 -0.0026
                                           -0.0327 -0.0599  0.0012 -0.0258  0.3058
                                            0.6430  0.0659  0.0133 -0.5205 -0.4568
                                            0.0182  0.0457
   152. (0.00061) RY*( 7) C   6           s( 87.61%)p 0.13( 11.21%)d 0.01(  1.18%)
                                            0.0000 -0.0016  0.9320 -0.0709  0.0485
                                            0.0042 -0.1823 -0.1840 -0.1163  0.0058
                                            0.0749 -0.0823 -0.1355 -0.0006  0.0047
                                           -0.0208  0.0148  0.0192  0.0117 -0.0079
                                            0.0997  0.0367
   153. (0.00041) RY*( 8) C   6           s(  0.08%)p27.11(  2.09%)d99.99( 97.83%)
                                            0.0000 -0.0004  0.0179  0.0195  0.0085
                                            0.0003 -0.0133  0.0269  0.0218  0.0007
                                            0.0074 -0.0220 -0.0500  0.0037  0.0474
                                            0.1193 -0.0024  0.0420 -0.5466  0.8189
                                           -0.0252 -0.0805
   154. (0.00025) RY*( 9) C   6           s( 44.59%)p 0.54( 23.90%)d 0.71( 31.50%)
                                            0.0000 -0.0012  0.0543  0.6622  0.0666
                                            0.0045  0.1184 -0.1414  0.1991  0.0068
                                           -0.0136  0.0348 -0.3984  0.0012 -0.0175
                                           -0.0681  0.0139  0.3090 -0.0141 -0.0680
                                           -0.4634  0.0010
   155. (0.00009) RY*(10) C   6           s(  0.49%)p92.72( 45.90%)d99.99( 53.61%)
   156. (0.00010) RY*(11) C   6           s( 13.33%)p 2.93( 39.03%)d 3.57( 47.63%)
   157. (0.00008) RY*(12) C   6           s( 20.70%)p 1.87( 38.75%)d 1.96( 40.55%)
   158. (0.00006) RY*(13) C   6           s( 19.66%)p 0.90( 17.78%)d 3.18( 62.55%)
   159. (0.00004) RY*(14) C   6           s(  0.45%)p99.99( 73.38%)d57.77( 26.17%)
   160. (0.00003) RY*(15) C   6           s( 13.81%)p 1.14( 15.79%)d 5.10( 70.40%)
   161. (0.00000) RY*(16) C   6           s(  0.05%)p99.99( 99.66%)d 5.85(  0.29%)
   162. (0.00000) RY*(17) C   6           s( 89.86%)p 0.00(  0.32%)d 0.11(  9.82%)
   163. (0.00090) RY*( 1) H   7           s( 97.01%)p 0.03(  2.99%)
                                           -0.0032  0.9849  0.0003 -0.1681  0.0393
                                            0.0121
   164. (0.00018) RY*( 2) H   7           s( 86.66%)p 0.15( 13.34%)
                                            0.0054 -0.0035  0.9309  0.0393  0.3083
                                           -0.1918
   165. (0.00013) RY*( 3) H   7           s(  2.76%)p35.20( 97.24%)
                                            0.0021 -0.0043  0.1661  0.0686  0.0983
                                            0.9788
   166. (0.00007) RY*( 4) H   7           s(  4.75%)p20.03( 95.25%)
   167. (0.00004) RY*( 5) H   7           s(  8.86%)p10.29( 91.14%)
   168. (0.00133) RY*( 1) H   8           s( 98.24%)p 0.02(  1.76%)
                                           -0.0031  0.9912 -0.0004 -0.1325 -0.0039
                                            0.0038
   169. (0.00019) RY*( 2) H   8           s( 87.57%)p 0.14( 12.43%)
                                            0.0056  0.0202  0.9355  0.1603 -0.2977
                                            0.1001
   170. (0.00014) RY*( 3) H   8           s(  0.34%)p99.99( 99.66%)
                                            0.0000  0.0254  0.0525  0.1639 -0.0751
                                           -0.9819
   171. (0.00011) RY*( 4) H   8           s(  2.04%)p48.03( 97.96%)
                                           -0.0051  0.1244 -0.0700  0.9244  0.3295
                                            0.1285
   172. (0.00004) RY*( 5) H   8           s( 11.85%)p 7.44( 88.15%)
   173. (0.00720) RY*( 1)Cl   9           s(  0.01%)p 1.00( 58.83%)d 0.70( 41.16%)
                                            0.0000 -0.0000 -0.0000  0.0090 -0.0030
                                           -0.0003 -0.0000  0.0000  0.0001 -0.0269
                                            0.0039 -0.0007 -0.0001 -0.0000 -0.0008
                                            0.0179  0.0041  0.0013  0.0001  0.0000
                                           -0.0069  0.7623  0.0606  0.0494  0.0034
                                            0.0033 -0.4204 -0.4838  0.0279  0.0074
   174. (0.00373) RY*( 2)Cl   9           s(  0.41%)p99.99( 78.54%)d51.16( 21.05%)
                                           -0.0000 -0.0000 -0.0067  0.0633 -0.0079
                                           -0.0006  0.0000  0.0000 -0.0135  0.5609
                                            0.0357 -0.0281  0.0079 -0.0000 -0.0123
                                           -0.6814 -0.0302  0.0404 -0.0005  0.0000
                                           -0.0001  0.0369  0.0018 -0.0025  0.0003
                                            0.0147 -0.0096 -0.0152 -0.4579 -0.0176
   175. (0.00139) RY*( 3)Cl   9           s( 30.73%)p 1.63( 50.12%)d 0.62( 19.15%)
                                           -0.0000 -0.0000 -0.0185  0.5518  0.0493
                                           -0.0100  0.0016 -0.0000 -0.0465 -0.4657
                                           -0.2160  0.0750  0.0060 -0.0000 -0.0684
                                           -0.4452  0.1528  0.0550  0.0185 -0.0000
                                            0.0004 -0.0045 -0.0148 -0.0005 -0.0007
                                            0.3972  0.0000  0.0206  0.1594 -0.0888
   176. (0.00053) RY*( 4)Cl   9           s( 45.03%)p 1.00( 45.01%)d 0.22(  9.96%)
                                            0.0000  0.0000  0.0048  0.6523 -0.1555
                                           -0.0256  0.0010 -0.0000  0.0155  0.4724
                                           -0.1864  0.0968 -0.0225  0.0000  0.0131
                                            0.3692  0.1879  0.0979 -0.0184 -0.0000
                                           -0.0001  0.0002 -0.0179  0.0033 -0.0005
                                           -0.0894 -0.0127  0.0188  0.0822  0.2904
   177. (0.00016) RY*( 5)Cl   9           s(  0.17%)p99.99( 76.83%)d99.99( 23.00%)
                                           -0.0000 -0.0000  0.0002  0.0372  0.0181
                                           -0.0033  0.0002  0.0000  0.0012 -0.0384
                                            0.0618  0.0187  0.0029 -0.0000 -0.0018
                                            0.0221 -0.0950  0.0096  0.0010  0.0000
                                           -0.0155  0.4352 -0.7494  0.0421 -0.0044
                                           -0.0369  0.1800  0.4398 -0.0514 -0.0118
   178. (0.00011) RY*( 6)Cl   9           s( 36.30%)p 0.30( 10.94%)d 1.45( 52.75%)
                                            0.0000  0.0000  0.0077  0.2310  0.5524
                                           -0.0665  0.0024  0.0000  0.0112 -0.0962
                                            0.0244  0.1052  0.0226  0.0000  0.0133
                                           -0.1273 -0.1354  0.2232  0.0320  0.0000
                                            0.0005 -0.0185  0.0445 -0.0045 -0.0004
                                           -0.6995  0.0413 -0.0604  0.1008 -0.1508
   179. (0.00008) RY*( 7)Cl   9           s( 13.29%)p 5.25( 69.82%)d 1.27( 16.89%)
   180. (0.00005) RY*( 8)Cl   9           s( 11.84%)p 4.87( 57.67%)d 2.57( 30.48%)
   181. (0.00003) RY*( 9)Cl   9           s(  0.09%)p99.99( 14.90%)d99.99( 85.00%)
   182. (0.00001) RY*(10)Cl   9           s( 49.45%)p 0.74( 36.71%)d 0.28( 13.83%)
   183. (0.00000) RY*(11)Cl   9           s(  7.23%)p12.76( 92.26%)d 0.07(  0.51%)
   184. (0.00000) RY*(12)Cl   9           s(  0.01%)p99.99( 99.75%)d24.01(  0.24%)
   185. (0.00001) RY*(13)Cl   9           s(  0.39%)p98.47( 38.11%)d99.99( 61.51%)
   186. (0.00000) RY*(14)Cl   9           s(  0.08%)p99.99( 99.66%)d 3.20(  0.26%)
   187. (0.00000) RY*(15)Cl   9           s(  0.02%)p99.99( 99.96%)d 0.43(  0.01%)
   188. (0.00001) RY*(16)Cl   9           s(  0.00%)p 1.00( 50.34%)d 0.99( 49.66%)
   189. (0.00000) RY*(17)Cl   9           s(  3.77%)p25.44( 95.98%)d 0.07(  0.25%)
   190. (0.00000) RY*(18)Cl   9           s(100.00%)p 0.00(  0.00%)d 0.00(  0.00%)
   191. (0.00000) RY*(19)Cl   9           s(  0.00%)p 1.00( 99.84%)d 0.00(  0.16%)
   192. (0.00000) RY*(20)Cl   9           s( 99.06%)p 0.00(  0.39%)d 0.01(  0.55%)
   193. (0.00001) RY*(21)Cl   9           s(  1.94%)p12.89( 25.03%)d37.61( 73.03%)
   194. (0.00447) RY*( 1) O  10           s(  1.46%)p66.35( 96.66%)d 1.29(  1.88%)
                                            0.0000  0.0008  0.1075  0.0548 -0.0007
                                           -0.0019 -0.1639 -0.0054  0.0035  0.0106
                                           -0.9688 -0.0042 -0.0163 -0.0006  0.0270
                                            0.0002  0.0004  0.1275 -0.0031  0.0044
                                            0.0500 -0.0060
   195. (0.00289) RY*( 2) O  10           s(  0.02%)p99.99( 98.91%)d44.19(  1.07%)
                                            0.0000 -0.0001  0.0153  0.0029  0.0002
                                           -0.0009 -0.0384 -0.0083  0.0036  0.0008
                                            0.0361  0.0042 -0.0003  0.0122  0.9924
                                            0.0101  0.0321 -0.0027 -0.1019  0.0156
                                           -0.0003 -0.0047
   196. (0.00076) RY*( 3) O  10           s( 60.88%)p 0.63( 38.53%)d 0.01(  0.59%)
                                            0.0000 -0.0021  0.7640  0.1581  0.0052
                                           -0.0149  0.5104  0.3502  0.0070  0.0045
                                            0.0047 -0.0408 -0.0016 -0.0004  0.0106
                                            0.0074  0.0007 -0.0368  0.0036  0.0038
                                            0.0675 -0.0012
   197. (0.00023) RY*( 4) O  10           s( 34.30%)p 1.88( 64.64%)d 0.03(  1.06%)
                                            0.0000 -0.0074  0.5632  0.1603  0.0021
                                           -0.0266 -0.6549 -0.3012  0.1546  0.0061
                                            0.1850  0.2551  0.0067 -0.0011 -0.0454
                                           -0.0261  0.0040  0.0508 -0.0002  0.0046
                                           -0.0806 -0.0393
   198. (0.00009) RY*( 5) O  10           s( 22.60%)p 2.36( 53.40%)d 1.06( 24.00%)
   199. (0.00004) RY*( 6) O  10           s( 43.47%)p 1.18( 51.17%)d 0.12(  5.36%)
   200. (0.00001) RY*( 7) O  10           s( 21.56%)p 3.41( 73.40%)d 0.23(  5.04%)
   201. (0.00001) RY*( 8) O  10           s(  4.59%)p20.67( 94.92%)d 0.11(  0.49%)
   202. (0.00000) RY*( 9) O  10           s(  0.02%)p99.99( 99.95%)d 1.36(  0.03%)
   203. (0.00000) RY*(10) O  10           s( 99.46%)p 0.01(  0.54%)d 0.00(  0.01%)
   204. (0.00001) RY*(11) O  10           s(  0.01%)p99.99( 99.95%)d 2.96(  0.04%)
   205. (0.00000) RY*(12) O  10           s(  0.00%)p 1.00( 99.99%)d 0.00(  0.00%)
   206. (0.00001) RY*(13) O  10           s(  4.55%)p 1.52(  6.92%)d19.48( 88.53%)
   207. (0.00000) RY*(14) O  10           s(  0.01%)p 1.00(  1.31%)d75.28( 98.68%)
   208. (0.00001) RY*(15) O  10           s(  0.00%)p 1.00(  0.04%)d99.99( 99.96%)
   209. (0.00001) RY*(16) O  10           s(  3.03%)p 4.79( 14.52%)d27.20( 82.44%)
   210. (0.00000) RY*(17) O  10           s(  3.99%)p 1.39(  5.54%)d22.67( 90.47%)
   211. (0.00334) RY*( 1) H  11           s( 99.74%)p 0.00(  0.26%)
                                            0.0031  0.9987 -0.0000 -0.0384  0.0340
                                           -0.0047
   212. (0.00023) RY*( 2) H  11           s( 94.53%)p 0.06(  5.47%)
                                            0.0032 -0.0117  0.9722 -0.1363  0.1893
                                           -0.0161
   213. (0.00011) RY*( 3) H  11           s(  0.01%)p 1.00( 99.99%)
                                            0.0001  0.0027  0.0068 -0.0158  0.0389
                                            0.9991
   214. (0.00004) RY*( 4) H  11           s(  3.82%)p25.17( 96.18%)
   215. (0.00005) RY*( 5) H  11           s(  1.95%)p50.37( 98.05%)
   216. (0.00827) RY*( 1) C  12           s(  0.55%)p99.99( 96.76%)d 4.88(  2.69%)
                                           -0.0000 -0.0048  0.0727  0.0087 -0.0114
                                           -0.0133  0.5464 -0.0139  0.0334  0.0035
                                            0.8157 -0.0271 -0.0345  0.0021  0.0138
                                            0.0064 -0.0023  0.1141 -0.0108  0.0217
                                           -0.1142 -0.0157
   217. (0.00487) RY*( 2) C  12           s(  1.38%)p69.99( 96.75%)d 1.35(  1.87%)
                                           -0.0000 -0.0008  0.1110  0.0366  0.0128
                                           -0.0233  0.7983  0.0667  0.0461 -0.0133
                                           -0.5611 -0.0130  0.0818 -0.0043 -0.0320
                                           -0.0100  0.0074  0.0153  0.0302  0.0015
                                           -0.1275  0.0354
   218. (0.00154) RY*( 3) C  12           s(  0.27%)p66.24( 17.57%)d99.99( 82.16%)
                                            0.0000  0.0000  0.0479  0.0188  0.0032
                                           -0.0004  0.0157 -0.0375 -0.0028 -0.0003
                                           -0.0422 -0.0234 -0.0229  0.0269  0.4078
                                            0.0561  0.0321 -0.0043 -0.8873  0.1845
                                           -0.0128  0.0098
   219. (0.00082) RY*( 4) C  12           s( 28.45%)p 0.71( 20.16%)d 1.81( 51.39%)
                                            0.0000 -0.0011  0.5325 -0.0247 -0.0198
                                            0.0093 -0.1040  0.0159 -0.0430  0.0003
                                           -0.0061 -0.0061 -0.0452 -0.0062  0.4049
                                            0.1458  0.0339 -0.0995  0.1044 -0.5933
                                           -0.3502 -0.1359
   220. (0.00075) RY*( 5) C  12           s( 40.59%)p 0.10(  4.00%)d 1.37( 55.41%)
                                            0.0000 -0.0002  0.6366 -0.0215 -0.0153
                                            0.0110 -0.1282  0.0161 -0.0795 -0.0033
                                            0.0056  0.0157  0.0035  0.0051 -0.0510
                                           -0.1163 -0.0199 -0.1022  0.1450  0.6783
                                           -0.2165  0.1254
   221. (0.00060) RY*( 6) C  12           s( 11.66%)p 5.27( 61.47%)d 2.30( 26.87%)
                                            0.0000  0.0010  0.3401 -0.0287  0.0123
                                            0.0067 -0.0599  0.0985 -0.0602 -0.0053
                                            0.0222 -0.0401  0.1000 -0.0067 -0.7594
                                           -0.0870 -0.0361  0.0802 -0.4099 -0.3032
                                            0.0052 -0.0481
   222. (0.00039) RY*( 7) C  12           s(  6.69%)p 4.41( 29.48%)d 9.54( 63.83%)
                                            0.0000  0.0047  0.2397  0.0755  0.0610
                                            0.0076 -0.0281  0.2358 -0.1480 -0.0153
                                           -0.0143 -0.3273  0.2461  0.0011  0.2118
                                            0.0300  0.0505  0.6272  0.0959 -0.0224
                                            0.4663  0.1333
   223. (0.00027) RY*( 8) C  12           s( 60.21%)p 0.17( 10.46%)d 0.49( 29.33%)
                                           -0.0000  0.0003 -0.1808  0.7544 -0.0163
                                           -0.0054 -0.0964 -0.0679 -0.2624 -0.0030
                                           -0.0135  0.0002  0.1353 -0.0004 -0.0506
                                           -0.0268 -0.0009  0.2538 -0.0098  0.0189
                                           -0.4768  0.0340
   224. (0.00013) RY*( 9) C  12           s(  4.67%)p19.57( 91.50%)d 0.82(  3.83%)
                                            0.0000  0.0023  0.0743  0.1980  0.0448
                                            0.0004  0.0168 -0.2468  0.1385  0.0016
                                           -0.0544 -0.4994 -0.6586  0.0019 -0.0064
                                           -0.3558 -0.1478  0.0003  0.0024 -0.0902
                                            0.0819  0.1530
   225. (0.00009) RY*(10) C  12           s( 37.68%)p 0.56( 21.08%)d 1.09( 41.24%)
   226. (0.00007) RY*(11) C  12           s(  1.68%)p53.41( 89.97%)d 4.95(  8.34%)
   227. (0.00008) RY*(12) C  12           s( 17.31%)p 1.79( 31.03%)d 2.98( 51.66%)
   228. (0.00006) RY*(13) C  12           s(  3.17%)p26.37( 83.58%)d 4.18( 13.25%)
   229. (0.00004) RY*(14) C  12           s(  5.39%)p14.36( 77.34%)d 3.21( 17.27%)
   230. (0.00001) RY*(15) C  12           s(  3.82%)p17.95( 68.52%)d 7.25( 27.67%)
   231. (0.00001) RY*(16) C  12           s( 76.48%)p 0.01(  0.53%)d 0.30( 23.00%)
   232. (0.00000) RY*(17) C  12           s(  0.01%)p 1.00( 99.95%)d 0.00(  0.04%)
   233. (0.00683) RY*( 1) C  13           s(  2.29%)p40.85( 93.70%)d 1.75(  4.01%)
                                           -0.0000  0.0038  0.0100  0.1509 -0.0067
                                            0.0185  0.9079  0.0168 -0.0303 -0.0216
                                           -0.3141 -0.0732  0.0644 -0.0013 -0.0488
                                           -0.0070  0.0034 -0.1936 -0.0220  0.0057
                                            0.0048 -0.0455
   234. (0.00475) RY*( 2) C  13           s(  0.72%)p99.99( 96.45%)d 3.95(  2.83%)
                                            0.0000 -0.0241  0.0663 -0.0447  0.0140
                                           -0.0327  0.3027 -0.0934  0.0917 -0.0034
                                            0.9191 -0.0230  0.0086 -0.0002  0.0964
                                           -0.0050 -0.0008 -0.1469 -0.0159 -0.0130
                                            0.0714  0.0349
   235. (0.00133) RY*( 3) C  13           s(  0.08%)p99.99( 80.00%)d99.99( 19.91%)
                                           -0.0000  0.0004  0.0282  0.0046  0.0017
                                            0.0014 -0.0135  0.0705  0.0352  0.0010
                                            0.0990 -0.0084 -0.0011 -0.0034 -0.8836
                                           -0.0132 -0.0532  0.0335 -0.2797  0.3381
                                            0.0317  0.0670
   236. (0.00062) RY*( 4) C  13           s( 90.91%)p 0.05(  4.84%)d 0.05(  4.25%)
                                            0.0000  0.0083  0.9429 -0.1411  0.0084
                                            0.0202 -0.0260 -0.0253  0.0560  0.0208
                                           -0.1028  0.1475 -0.0965  0.0016  0.0306
                                            0.0163 -0.0180 -0.1108 -0.0408 -0.0016
                                            0.1676 -0.0210
   237. (0.00059) RY*( 5) C  13           s(  0.30%)p59.34( 18.01%)d99.99( 81.68%)
                                           -0.0000  0.0004  0.0520 -0.0182 -0.0006
                                            0.0021 -0.0133  0.1328  0.0307  0.0001
                                            0.0469 -0.0278 -0.0033  0.0069 -0.3839
                                           -0.0378 -0.0977 -0.1276  0.8087 -0.3682
                                           -0.0846 -0.0622
   238. (0.00039) RY*( 6) C  13           s(  3.02%)p20.17( 60.84%)d11.98( 36.14%)
                                           -0.0000 -0.0050  0.0842  0.1513 -0.0136
                                            0.0111 -0.1204  0.6339  0.2369 -0.0035
                                            0.0352 -0.3337 -0.1037 -0.0002  0.1117
                                            0.0008 -0.0051 -0.3860 -0.1613  0.0627
                                           -0.4185 -0.0855
   239. (0.00012) RY*( 7) C  13           s(  7.35%)p 9.59( 70.43%)d 3.03( 22.22%)
                                           -0.0000 -0.0020  0.2313 -0.0441  0.1343
                                            0.0099  0.0063 -0.0141 -0.3843  0.0050
                                            0.0512 -0.5015  0.5098  0.0013 -0.0240
                                            0.1834  0.0898  0.2699 -0.0280 -0.1218
                                           -0.2537  0.2635
   240. (0.00012) RY*( 8) C  13           s( 40.87%)p 0.99( 40.36%)d 0.46( 18.77%)
                                           -0.0000 -0.0116  0.0932  0.6315  0.0335
                                           -0.0042 -0.2034 -0.4629 -0.1054 -0.0012
                                            0.0054 -0.2635  0.0863 -0.0024 -0.0066
                                           -0.2441  0.0165 -0.3051  0.0931  0.1957
                                            0.0486 -0.2129
   241. (0.00009) RY*( 9) C  13           s( 20.46%)p 2.62( 53.65%)d 1.27( 25.89%)
   242. (0.00007) RY*(10) C  13           s(  5.51%)p 9.31( 51.33%)d 7.83( 43.15%)
   243. (0.00004) RY*(11) C  13           s( 25.99%)p 1.58( 41.19%)d 1.26( 32.81%)
   244. (0.00004) RY*(12) C  13           s(  3.73%)p15.11( 56.27%)d10.74( 40.00%)
   245. (0.00002) RY*(13) C  13           s(  0.07%)p99.99( 28.24%)d99.99( 71.70%)
   246. (0.00002) RY*(14) C  13           s(  2.36%)p37.15( 87.50%)d 4.31( 10.14%)
   247. (0.00000) RY*(15) C  13           s( 91.63%)p 0.09(  8.20%)d 0.00(  0.17%)
   248. (0.00000) RY*(16) C  13           s(  0.06%)p99.99( 99.30%)d10.07(  0.64%)
   249. (0.00001) RY*(17) C  13           s(  4.68%)p 2.09(  9.79%)d18.29( 85.53%)
   250. (0.00574) RY*( 1) C  14           s(  0.49%)p99.99( 97.32%)d 4.50(  2.19%)
                                           -0.0000 -0.0132  0.0132  0.0671  0.0032
                                           -0.0151  0.6808 -0.0150  0.0056  0.0741
                                           -0.7005  0.0771 -0.0125  0.0085 -0.0822
                                            0.0098 -0.0029 -0.1054 -0.0069  0.0116
                                           -0.1029 -0.0041
   251. (0.00272) RY*( 2) C  14           s(  0.97%)p99.99( 97.51%)d 1.55(  1.51%)
                                            0.0000  0.0020  0.0935 -0.0291  0.0126
                                            0.0584  0.7069 -0.1036 -0.1080  0.0096
                                            0.6609 -0.0705 -0.0096  0.0015  0.0861
                                           -0.0143 -0.0007  0.1054  0.0052 -0.0018
                                           -0.0532  0.0340
   252. (0.00123) RY*( 3) C  14           s(  0.39%)p99.99( 62.73%)d95.72( 36.88%)
                                           -0.0000  0.0003  0.0378  0.0487  0.0072
                                           -0.0022 -0.0148 -0.0411 -0.0004 -0.0018
                                           -0.1018  0.0164 -0.0046  0.0262  0.7656
                                           -0.1550  0.0619  0.0646 -0.5387 -0.2650
                                           -0.0330 -0.0561
   253. (0.00066) RY*( 4) C  14           s( 87.84%)p 0.08(  7.06%)d 0.06(  5.10%)
                                           -0.0000  0.0079  0.8736 -0.3393 -0.0052
                                           -0.0129 -0.0936 -0.1752  0.0387  0.0172
                                           -0.0759  0.1457 -0.0181  0.0005 -0.0423
                                            0.0101  0.0003  0.1336  0.0113  0.0189
                                           -0.1637  0.0763
   254. (0.00038) RY*( 5) C  14           s(  0.70%)p50.77( 35.42%)d91.59( 63.89%)
                                            0.0000 -0.0001 -0.0033  0.0832  0.0060
                                           -0.0017 -0.0025 -0.0540  0.0103  0.0015
                                            0.0648 -0.0109  0.0089 -0.0120 -0.5878
                                           -0.0304 -0.0143  0.1079 -0.7901 -0.0507
                                            0.0002 -0.0184
   255. (0.00022) RY*( 6) C  14           s(  0.16%)p99.99( 78.61%)d99.99( 21.23%)
                                           -0.0000 -0.0003  0.0086  0.0387  0.0047
                                           -0.0002 -0.0011  0.0160  0.0049  0.0017
                                           -0.0019  0.0885  0.0103 -0.0088 -0.0027
                                           -0.8761 -0.1013  0.0000  0.0089  0.4491
                                            0.0646  0.0795
   256. (0.00022) RY*( 7) C  14           s( 45.91%)p 0.41( 19.00%)d 0.76( 35.09%)
                                           -0.0000 -0.0053  0.1312  0.6642 -0.0278
                                           -0.0229 -0.0476 -0.2802  0.1539  0.0032
                                           -0.0524 -0.1588 -0.2370 -0.0004  0.0080
                                            0.0278 -0.0023  0.5153  0.1490  0.0857
                                           -0.0665 -0.2268
   257. (0.00013) RY*( 8) C  14           s( 11.25%)p 6.80( 76.50%)d 1.09( 12.25%)
                                           -0.0000 -0.0041  0.2860  0.1738 -0.0220
                                            0.0130  0.0244  0.6525 -0.3993  0.0099
                                            0.0180  0.0146 -0.4195  0.0006 -0.0052
                                            0.0234 -0.0429 -0.0760 -0.0382  0.0131
                                            0.2381 -0.2416
   258. (0.00008) RY*( 9) C  14           s( 20.75%)p 1.04( 21.64%)d 2.78( 57.61%)
   259. (0.00004) RY*(10) C  14           s(  3.59%)p24.56( 88.21%)d 2.28(  8.20%)
   260. (0.00004) RY*(11) C  14           s(  6.96%)p 8.28( 57.58%)d 5.10( 35.46%)
   261. (0.00002) RY*(12) C  14           s( 17.78%)p 0.60( 10.69%)d 4.02( 71.53%)
   262. (0.00000) RY*(13) C  14           s( 98.14%)p 0.01(  1.29%)d 0.01(  0.57%)
   263. (0.00001) RY*(14) C  14           s(  0.79%)p99.99( 89.95%)d11.72(  9.26%)
   264. (0.00000) RY*(15) C  14           s(  1.56%)p15.07( 23.45%)d48.19( 74.99%)
   265. (0.00000) RY*(16) C  14           s(  0.85%)p99.99( 97.50%)d 1.94(  1.65%)
   266. (0.00000) RY*(17) C  14           s(  1.86%)p19.22( 35.82%)d33.44( 62.32%)
   267. (0.00626) RY*( 1) C  15           s(  0.75%)p99.99( 96.15%)d 4.11(  3.10%)
                                            0.0000  0.0140  0.0850  0.0046  0.0096
                                           -0.0434  0.4306 -0.0427  0.0272  0.0621
                                           -0.8692  0.0656 -0.0333  0.0053 -0.0823
                                           -0.0013 -0.0012  0.1115  0.0115 -0.0217
                                            0.1338  0.0086
   268. (0.00212) RY*( 2) C  15           s(  2.58%)p37.15( 95.68%)d 0.68(  1.74%)
                                           -0.0000  0.0045 -0.1000  0.1250 -0.0100
                                            0.0459  0.8721 -0.0323 -0.1017  0.0055
                                            0.4144 -0.0532 -0.0202 -0.0004  0.0870
                                           -0.0154 -0.0020 -0.0647  0.0092  0.0014
                                            0.0992 -0.0576
   269. (0.00081) RY*( 3) C  15           s(  0.05%)p99.99( 77.85%)d99.99( 22.11%)
                                            0.0000 -0.0003 -0.0151  0.0152 -0.0025
                                           -0.0023 -0.0367  0.0025  0.0170 -0.0007
                                           -0.1082 -0.0089 -0.0109  0.0057  0.8609
                                            0.1327  0.0781 -0.0324  0.3254  0.3309
                                            0.0027  0.0680
   270. (0.00068) RY*( 4) C  15           s(  0.03%)p99.99( 41.28%)d99.99( 58.69%)
                                            0.0000 -0.0002 -0.0079  0.0157  0.0008
                                           -0.0007  0.0028 -0.0968 -0.0262  0.0025
                                            0.0412 -0.0567  0.0052 -0.0202 -0.4390
                                            0.4524  0.0088 -0.0843  0.7163  0.2500
                                            0.0461  0.0459
   271. (0.00039) RY*( 5) C  15           s( 68.12%)p 0.36( 24.78%)d 0.10(  7.11%)
                                           -0.0000  0.0011  0.8185 -0.1013  0.0314
                                            0.0206  0.0544  0.4442  0.0486 -0.0143
                                            0.1226  0.0021 -0.0874 -0.0043  0.0039
                                           -0.1447 -0.0287  0.0278  0.1615 -0.0452
                                            0.1747  0.1081
   272. (0.00021) RY*( 6) C  15           s(  9.46%)p 5.75( 54.41%)d 3.82( 36.13%)
                                           -0.0000  0.0001  0.2888 -0.1046  0.0154
                                           -0.0024 -0.0288 -0.3372 -0.0666 -0.0128
                                            0.0564 -0.1292 -0.0408  0.0066  0.0461
                                            0.6185  0.1369 -0.0189 -0.4772  0.0764
                                            0.3401  0.1083
   273. (0.00019) RY*( 7) C  15           s( 11.26%)p 6.14( 69.15%)d 1.74( 19.59%)
                                            0.0000  0.0039  0.1789  0.2790  0.0521
                                           -0.0155 -0.0973 -0.5698  0.2225 -0.0076
                                           -0.0096 -0.3523  0.0129 -0.0019  0.0206
                                           -0.4187 -0.0864 -0.2840  0.1540 -0.0750
                                            0.2914 -0.0313
   274. (0.00016) RY*( 8) C  15           s( 63.18%)p 0.29( 18.21%)d 0.29( 18.61%)
                                           -0.0000 -0.0076  0.1622  0.7767 -0.0473
                                            0.0057 -0.0927  0.0700 -0.1265 -0.0003
                                            0.0053  0.1777  0.3159 -0.0006  0.0064
                                            0.1288  0.0668  0.2862 -0.0350  0.0270
                                            0.0440 -0.3167
   275. (0.00008) RY*( 9) C  15           s(  7.64%)p 6.80( 51.97%)d 5.29( 40.39%)
   276. (0.00009) RY*(10) C  15           s( 13.57%)p 1.79( 24.24%)d 4.58( 62.19%)
   277. (0.00004) RY*(11) C  15           s(  0.02%)p99.99( 20.54%)d99.99( 79.44%)
   278. (0.00003) RY*(12) C  15           s( 17.14%)p 4.24( 72.64%)d 0.60( 10.23%)
   279. (0.00001) RY*(13) C  15           s(  2.31%)p14.62( 33.75%)d27.69( 63.94%)
   280. (0.00001) RY*(14) C  15           s(  7.09%)p12.35( 87.49%)d 0.76(  5.42%)
   281. (0.00000) RY*(15) C  15           s( 92.73%)p 0.06(  5.83%)d 0.02(  1.44%)
   282. (0.00000) RY*(16) C  15           s(  0.08%)p99.99( 98.13%)d22.41(  1.79%)
   283. (0.00001) RY*(17) C  15           s(  4.06%)p 6.91( 28.08%)d16.70( 67.86%)
   284. (0.00727) RY*( 1) C  16           s(  0.63%)p99.99( 96.82%)d 4.04(  2.55%)
                                            0.0000  0.0083  0.0775  0.0018  0.0154
                                            0.0102  0.9699 -0.0021 -0.0231 -0.0384
                                           -0.1510 -0.0214  0.0412 -0.0044 -0.0198
                                           -0.0011  0.0042  0.1577  0.0170 -0.0032
                                            0.0020  0.0177
   285. (0.00391) RY*( 2) C  16           s(  0.58%)p99.99( 98.28%)d 1.96(  1.14%)
                                            0.0000  0.0223  0.0256  0.0639 -0.0239
                                           -0.0367  0.1433 -0.0129  0.1139  0.0011
                                            0.9647 -0.0298 -0.0079 -0.0008  0.1271
                                           -0.0106  0.0009  0.0710 -0.0031  0.0248
                                           -0.0483 -0.0582
   286. (0.00143) RY*( 3) C  16           s(  0.77%)p69.55( 53.52%)d59.40( 45.71%)
                                            0.0000  0.0010  0.0784  0.0381  0.0098
                                           -0.0027 -0.0040 -0.0288  0.0078 -0.0031
                                            0.0970 -0.0354 -0.0008  0.0158 -0.6956
                                            0.1902 -0.0578 -0.0662  0.5240 -0.4105
                                           -0.0541 -0.0817
   287. (0.00108) RY*( 4) C  16           s( 89.49%)p 0.10(  9.16%)d 0.02(  1.35%)
                                            0.0000  0.0087  0.9272 -0.1864  0.0225
                                           -0.0201 -0.0745 -0.1940  0.0817 -0.0216
                                           -0.0307 -0.1765  0.0086 -0.0032  0.0925
                                           -0.0072  0.0069 -0.0404 -0.0040  0.0267
                                           -0.0921  0.0516
   288. (0.00091) RY*( 5) C  16           s(  0.51%)p99.99( 57.42%)d82.02( 42.06%)
                                            0.0000  0.0005  0.0551 -0.0457 -0.0020
                                           -0.0009 -0.0052 -0.0030  0.0024 -0.0014
                                            0.0755  0.0283  0.0145  0.0001 -0.6428
                                           -0.3860 -0.0729  0.0646 -0.6342  0.1166
                                            0.0080  0.0240
   289. (0.00042) RY*( 6) C  16           s( 24.20%)p 1.96( 47.37%)d 1.17( 28.43%)
                                            0.0000 -0.0038  0.2525  0.4211  0.0300
                                            0.0048 -0.0413  0.6508  0.1691 -0.0087
                                           -0.0199 -0.0187 -0.1361 -0.0010 -0.0013
                                           -0.0047 -0.0213  0.1508  0.0045 -0.0551
                                            0.5017  0.0826
   290. (0.00027) RY*( 7) C  16           s( 22.85%)p 1.12( 25.54%)d 2.26( 51.61%)
                                           -0.0000 -0.0062  0.1598  0.4471 -0.0549
                                           -0.0052  0.1123  0.0037 -0.1002  0.0063
                                            0.0050  0.4817 -0.0104  0.0007  0.0151
                                            0.0168 -0.0079 -0.6786 -0.0883  0.0549
                                           -0.1666 -0.1302
   291. (0.00024) RY*( 8) C  16           s(  0.09%)p99.99( 73.01%)d99.99( 26.91%)
                                           -0.0000 -0.0002 -0.0002  0.0269  0.0130
                                           -0.0005  0.0002 -0.0133 -0.0039  0.0008
                                            0.0248 -0.0854 -0.0105 -0.0026 -0.2069
                                            0.8240 -0.0091  0.0145 -0.2026  0.4701
                                            0.0337  0.0751
   292. (0.00012) RY*( 9) C  16           s(  2.22%)p38.69( 85.81%)d 5.40( 11.97%)
                                            0.0000  0.0026 -0.0549  0.0084  0.1381
                                           -0.0036  0.0352 -0.1212  0.2254  0.0005
                                           -0.0275  0.0787 -0.8802  0.0001 -0.0002
                                           -0.0066 -0.0979  0.0166 -0.0055 -0.0336
                                           -0.1993  0.2802
   293. (0.00006) RY*(10) C  16           s( 23.14%)p 2.18( 50.41%)d 1.14( 26.45%)
   294. (0.00004) RY*(11) C  16           s(  2.56%)p25.60( 65.45%)d12.52( 32.00%)
   295. (0.00003) RY*(12) C  16           s( 28.15%)p 0.42( 11.89%)d 2.13( 59.97%)
   296. (0.00000) RY*(13) C  16           s(  1.98%)p47.86( 94.86%)d 1.59(  3.16%)
   297. (0.00000) RY*(14) C  16           s( 93.50%)p 0.06(  5.64%)d 0.01(  0.87%)
   298. (0.00000) RY*(15) C  16           s(  4.00%)p 3.67( 14.68%)d20.33( 81.32%)
   299. (0.00000) RY*(16) C  16           s(  1.13%)p86.78( 98.42%)d 0.39(  0.45%)
   300. (0.00001) RY*(17) C  16           s(  4.22%)p 2.81( 11.86%)d19.88( 83.92%)
   301. (0.00807) RY*( 1) C  17           s(  1.06%)p87.26( 92.47%)d 6.11(  6.47%)
                                           -0.0000 -0.0016  0.0293  0.0987  0.0021
                                            0.0093 -0.2314 -0.0705  0.0040 -0.0224
                                           -0.9198  0.0357  0.0927 -0.0035 -0.0977
                                            0.0034  0.0101 -0.1755 -0.0191  0.0185
                                           -0.1822  0.0007
   302. (0.00638) RY*( 2) C  17           s(  0.96%)p98.85( 94.43%)d 4.83(  4.61%)
                                           -0.0000 -0.0219  0.0906  0.0141  0.0258
                                            0.0117 -0.9325 -0.0425 -0.0497  0.0134
                                            0.2576 -0.0474 -0.0290  0.0014  0.0264
                                           -0.0054 -0.0024  0.0749  0.0044  0.0071
                                           -0.1894  0.0676
   303. (0.00259) RY*( 3) C  17           s(  0.00%)p 1.00( 45.99%)d 1.17( 54.01%)
                                            0.0000  0.0000  0.0023  0.0006 -0.0001
                                           -0.0001  0.0040  0.0003 -0.0006 -0.0003
                                            0.0717  0.0113 -0.0078  0.0021 -0.6733
                                            0.0085  0.0345  0.0768 -0.7272  0.0710
                                            0.0047  0.0159
   304. (0.00110) RY*( 4) C  17           s( 39.71%)p 0.31( 12.43%)d 1.21( 47.87%)
                                            0.0000  0.0119  0.5694  0.2687 -0.0231
                                            0.0203  0.2224 -0.1100  0.0092  0.0044
                                            0.0423  0.2202 -0.1033 -0.0005  0.0190
                                            0.0278 -0.0090  0.3567  0.0312  0.0067
                                           -0.5814  0.1114
   305. (0.00090) RY*( 5) C  17           s(  0.14%)p40.59(  5.58%)d99.99( 94.28%)
                                            0.0000  0.0007  0.0316  0.0194  0.0002
                                            0.0006  0.0077  0.0084  0.0007 -0.0006
                                            0.0219  0.0054 -0.0002  0.0079 -0.1910
                                           -0.1348 -0.0212 -0.0220  0.2679  0.9127
                                            0.0780  0.1775
   306. (0.00065) RY*( 6) C  17           s( 54.51%)p 0.59( 32.06%)d 0.25( 13.43%)
                                            0.0000  0.0027  0.7140 -0.1853  0.0310
                                           -0.0202  0.0215  0.1364 -0.0207  0.0018
                                           -0.0214 -0.5396  0.0584 -0.0004  0.0267
                                           -0.0668  0.0220 -0.2743 -0.0635 -0.0437
                                            0.2173  0.0765
   307. (0.00057) RY*( 7) C  17           s(  0.40%)p54.65( 21.62%)d99.99( 77.98%)
                                           -0.0000 -0.0007  0.0596 -0.0198  0.0028
                                            0.0011  0.0374  0.0873 -0.0387 -0.0086
                                            0.2227  0.3901  0.0376 -0.0006  0.0034
                                            0.0489 -0.0059 -0.8220 -0.0616  0.0321
                                           -0.3110 -0.0508
   308. (0.00042) RY*( 8) C  17           s(  0.19%)p99.99( 58.35%)d99.99( 41.46%)
                                            0.0000  0.0002  0.0410 -0.0150  0.0018
                                           -0.0013 -0.0046  0.0054 -0.0005 -0.0009
                                            0.0586 -0.0379  0.0260  0.0119 -0.6652
                                            0.1870 -0.3167 -0.0391  0.5754 -0.2829
                                            0.0028 -0.0442
   309. (0.00019) RY*( 9) C  17           s( 15.74%)p 3.77( 59.31%)d 1.58( 24.94%)
                                            0.0000 -0.0038  0.3236 -0.2256  0.0431
                                           -0.0230 -0.1243  0.2915 -0.0508  0.0005
                                           -0.0981  0.6837  0.0903 -0.0003  0.0107
                                            0.0633  0.0161  0.1841  0.0109 -0.0396
                                            0.4621  0.0187
   310. (0.00009) RY*(10) C  17           s(  7.53%)p 7.92( 59.59%)d 4.37( 32.88%)
   311. (0.00004) RY*(11) C  17           s( 61.14%)p 0.31( 19.03%)d 0.32( 19.83%)
   312. (0.00004) RY*(12) C  17           s( 12.27%)p 6.30( 77.25%)d 0.85( 10.48%)
   313. (0.00001) RY*(13) C  17           s( 10.88%)p 6.19( 67.34%)d 2.00( 21.78%)
   314. (0.00001) RY*(14) C  17           s(  4.29%)p13.76( 59.05%)d 8.54( 36.66%)
   315. (0.00000) RY*(15) C  17           s( 91.28%)p 0.06(  5.79%)d 0.03(  2.93%)
   316. (0.00000) RY*(16) C  17           s(  0.05%)p99.99( 95.92%)d80.75(  4.03%)
   317. (0.00000) RY*(17) C  17           s(  0.02%)p99.99( 93.88%)d99.99(  6.11%)
   318. (0.00501) RY*( 1)Cl  18           s(  0.00%)p 1.00( 51.27%)d 0.95( 48.73%)
                                           -0.0000  0.0000  0.0000  0.0011 -0.0006
                                            0.0000 -0.0000  0.0000 -0.0002 -0.0009
                                           -0.0004  0.0003  0.0001 -0.0000  0.0002
                                           -0.0741  0.0168 -0.0035 -0.0008 -0.0000
                                           -0.0021  0.7047 -0.0973  0.0287  0.0079
                                           -0.0741  0.6902 -0.0715 -0.0062 -0.0162
   319. (0.00281) RY*( 2)Cl  18           s(  0.31%)p99.99( 70.76%)d93.97( 28.93%)
                                            0.0000  0.0000 -0.0014  0.0542  0.0109
                                           -0.0044  0.0004 -0.0000  0.0048  0.2121
                                            0.0109 -0.0012 -0.0097  0.0000 -0.0033
                                            0.7997 -0.1174 -0.0392  0.0068 -0.0000
                                           -0.0004  0.0854 -0.0127 -0.0041  0.0008
                                            0.5198  0.0551 -0.0000  0.1070 -0.0686
   320. (0.00075) RY*( 3)Cl  18           s(  2.71%)p27.97( 75.84%)d 7.91( 21.45%)
                                            0.0000  0.0000 -0.0164 -0.0495  0.1560
                                            0.0067  0.0010 -0.0000  0.0733  0.8404
                                           -0.0376  0.0389 -0.0251  0.0000 -0.0120
                                           -0.1000  0.1802  0.0092  0.0010 -0.0000
                                           -0.0014 -0.0129  0.0166  0.0002  0.0002
                                           -0.2353 -0.0255  0.0219  0.2747 -0.2873
   321. (0.00040) RY*( 4)Cl  18           s( 77.50%)p 0.05(  3.68%)d 0.24( 18.81%)
                                            0.0000  0.0000 -0.0127  0.8571 -0.2006
                                           -0.0065  0.0023 -0.0000  0.0555 -0.0017
                                            0.0995 -0.0940  0.0270  0.0000  0.0025
                                           -0.1072  0.0500  0.0064  0.0065  0.0000
                                            0.0000 -0.0118  0.0080  0.0021  0.0006
                                            0.0289  0.0015 -0.0735  0.4000  0.1480
   322. (0.00007) RY*( 5)Cl  18           s(  3.11%)p28.17( 87.68%)d 2.96(  9.21%)
   323. (0.00008) RY*( 6)Cl  18           s(  0.02%)p99.99( 45.91%)d99.99( 54.08%)
   324. (0.00005) RY*( 7)Cl  18           s( 33.38%)p 1.60( 53.31%)d 0.40( 13.31%)
   325. (0.00001) RY*( 8)Cl  18           s(  2.88%)p15.15( 43.64%)d18.57( 53.48%)
   326. (0.00002) RY*( 9)Cl  18           s(  0.30%)p99.99( 47.54%)d99.99( 52.16%)
   327. (0.00000) RY*(10)Cl  18           s( 99.42%)p 0.00(  0.48%)d 0.00(  0.10%)
   328. (0.00000) RY*(11)Cl  18           s(  0.31%)p99.99( 91.73%)d26.03(  7.96%)
   329. (0.00000) RY*(12)Cl  18           s(  0.00%)p 1.00( 99.77%)d 0.00(  0.23%)
   330. (0.00001) RY*(13)Cl  18           s( 31.32%)p 2.08( 65.17%)d 0.11(  3.52%)
   331. (0.00001) RY*(14)Cl  18           s(  0.24%)p99.99( 55.30%)d99.99( 44.46%)
   332. (0.00000) RY*(15)Cl  18           s(  0.00%)p 1.00( 99.61%)d 0.00(  0.39%)
   333. (0.00000) RY*(16)Cl  18           s(  0.00%)p 1.00( 99.73%)d 0.00(  0.27%)
   334. (0.00000) RY*(17)Cl  18           s(  0.09%)p99.99( 99.89%)d 0.24(  0.02%)
   335. (0.00001) RY*(18)Cl  18           s( 17.75%)p 4.38( 77.73%)d 0.25(  4.52%)
   336. (0.00000) RY*(19)Cl  18           s(100.00%)p 0.00(  0.00%)d 0.00(  0.00%)
   337. (0.00001) RY*(20)Cl  18           s( 14.34%)p 1.35( 19.38%)d 4.62( 66.29%)
   338. (0.00001) RY*(21)Cl  18           s( 16.21%)p 0.76( 12.30%)d 4.41( 71.49%)
   339. (0.00112) RY*( 1) H  19           s( 99.13%)p 0.01(  0.87%)
                                           -0.0030  0.9956 -0.0022 -0.0858 -0.0363
                                           -0.0059
   340. (0.00018) RY*( 2) H  19           s( 91.47%)p 0.09(  8.53%)
                                            0.0051  0.0229  0.9561  0.1286  0.2558
                                            0.0577
   341. (0.00013) RY*( 3) H  19           s(  0.08%)p99.99( 99.92%)
                                            0.0005 -0.0007  0.0280  0.0115  0.1136
                                           -0.9931
   342. (0.00009) RY*( 4) H  19           s(  2.32%)p42.10( 97.68%)
   343. (0.00003) RY*( 5) H  19           s(  7.05%)p13.18( 92.95%)
   344. (0.00105) RY*( 1) H  20           s( 97.29%)p 0.03(  2.71%)
                                           -0.0021  0.9863 -0.0020  0.1616 -0.0254
                                           -0.0191
   345. (0.00018) RY*( 2) H  20           s( 91.49%)p 0.09(  8.51%)
                                            0.0057  0.0158  0.9564 -0.1310 -0.2548
                                           -0.0551
   346. (0.00012) RY*( 3) H  20           s(  0.07%)p99.99( 99.93%)
                                            0.0002  0.0230  0.0135 -0.0449 -0.1388
                                            0.9889
   347. (0.00007) RY*( 4) H  20           s(  3.42%)p28.25( 96.58%)
   348. (0.00004) RY*( 5) H  20           s(  7.78%)p11.85( 92.22%)
   349. (0.05676) BD*( 1) C   1 - C   2  
                ( 50.90%)   0.7134* C   1 s( 34.32%)p 1.91( 65.64%)d 0.00(  0.03%)
                                           -0.0002  0.5855  0.0207 -0.0022  0.0009
                                            0.5210  0.0274 -0.0150  0.0025  0.6192
                                           -0.0182 -0.0005 -0.0029 -0.0150  0.0014
                                           -0.0003  0.0002  0.0162 -0.0004 -0.0003
                                           -0.0015 -0.0071
                ( 49.10%)  -0.7007* C   2 s( 31.97%)p 2.13( 67.99%)d 0.00(  0.04%)
                                            0.0001  0.5654  0.0090  0.0014  0.0011
                                           -0.5610  0.0308  0.0011 -0.0001 -0.6029
                                           -0.0161  0.0118 -0.0020  0.0166  0.0012
                                           -0.0004  0.0001  0.0146 -0.0004 -0.0007
                                           -0.0056 -0.0114
   350. (0.07604) BD*( 1) C   1 - C   4  
                ( 51.96%)   0.7209* C   1 s( 34.09%)p 1.93( 65.88%)d 0.00(  0.03%)
                                            0.0000  0.5838  0.0060  0.0052  0.0001
                                            0.2569  0.0231 -0.0129  0.0015 -0.7684
                                            0.0031  0.0076  0.0052  0.0397 -0.0001
                                           -0.0005 -0.0003 -0.0114  0.0005 -0.0013
                                           -0.0119 -0.0056
                ( 48.04%)  -0.6931* C   4 s( 36.87%)p 1.71( 63.09%)d 0.00(  0.04%)
                                           -0.0000  0.6072 -0.0085  0.0028  0.0005
                                           -0.3567  0.0151 -0.0051  0.0006  0.7083
                                            0.0053 -0.0087  0.0092 -0.0397  0.0000
                                            0.0003 -0.0004 -0.0098  0.0009 -0.0019
                                           -0.0091 -0.0130
   351. (0.00967) BD*( 1) C   1 - O  10  
                ( 64.41%)   0.8025* C   1 s( 31.30%)p 2.19( 68.57%)d 0.00(  0.14%)
                                            0.0000  0.5578 -0.0418 -0.0027 -0.0021
                                           -0.8108  0.0643  0.0109  0.0004  0.1528
                                           -0.0134 -0.0022 -0.0004 -0.0209  0.0023
                                            0.0004  0.0001 -0.0114  0.0016 -0.0005
                                            0.0295 -0.0195
                ( 35.59%)  -0.5966* O  10 s( 42.90%)p 1.33( 56.97%)d 0.00(  0.13%)
                                            0.0000  0.6544  0.0267 -0.0027 -0.0000
                                            0.7376 -0.0213  0.0043  0.0007 -0.1562
                                            0.0037 -0.0010 -0.0001  0.0279 -0.0007
                                            0.0001  0.0000 -0.0126  0.0020 -0.0003
                                            0.0291 -0.0162
   352. (0.40787) BD*( 2) C   1 - O  10  
                ( 72.22%)   0.8498* C   1 s(  0.00%)p 1.00( 99.46%)d 0.01(  0.54%)
                                            0.0000 -0.0026  0.0001 -0.0001 -0.0000
                                           -0.0194 -0.0013 -0.0010 -0.0002  0.0429
                                            0.0017  0.0010  0.0004  0.9952  0.0350
                                            0.0254  0.0105 -0.0035 -0.0720  0.0148
                                            0.0008 -0.0038
                ( 27.78%)  -0.5271* O  10 s(  0.00%)p 1.00( 99.88%)d 0.00(  0.12%)
                                           -0.0000 -0.0028 -0.0002 -0.0000 -0.0000
                                           -0.0260  0.0002 -0.0001  0.0001  0.0440
                                           -0.0004  0.0001 -0.0002  0.9980 -0.0086
                                            0.0013 -0.0045  0.0017  0.0336 -0.0065
                                           -0.0006  0.0019
   353. (0.01351) BD*( 1) C   2 - C   3  
                ( 50.60%)   0.7113* C   2 s( 38.44%)p 1.60( 61.52%)d 0.00(  0.04%)
                                           -0.0000  0.6191 -0.0328  0.0012  0.0004
                                            0.7707 -0.0325 -0.0042  0.0054 -0.1374
                                           -0.0276  0.0102 -0.0017  0.0170  0.0009
                                           -0.0005  0.0001 -0.0082  0.0007 -0.0004
                                            0.0136 -0.0125
                ( 49.40%)  -0.7029* C   3 s( 39.10%)p 1.56( 60.86%)d 0.00(  0.04%)
                                           -0.0000  0.6248 -0.0243  0.0001 -0.0004
                                           -0.7647  0.0160  0.0074 -0.0046  0.1481
                                           -0.0383  0.0052 -0.0008 -0.0104  0.0017
                                            0.0002  0.0002 -0.0041  0.0005 -0.0001
                                            0.0142 -0.0127
   354. (0.22224) BD*( 2) C   2 - C   3  
                ( 48.13%)   0.6938* C   2 s(  0.00%)p 1.00( 99.94%)d 0.00(  0.06%)
                                            0.0000  0.0019 -0.0001 -0.0000  0.0001
                                            0.0136  0.0002 -0.0002  0.0000 -0.0384
                                           -0.0010 -0.0008 -0.0001 -0.9985 -0.0201
                                           -0.0163  0.0003 -0.0009 -0.0222  0.0117
                                           -0.0001 -0.0013
                ( 51.87%)  -0.7202* C   3 s(  0.00%)p 1.00( 99.93%)d 0.00(  0.06%)
                                            0.0000  0.0041 -0.0000  0.0005  0.0000
                                            0.0091  0.0002  0.0003  0.0001 -0.0400
                                           -0.0010 -0.0004  0.0000 -0.9985 -0.0186
                                           -0.0191  0.0023  0.0008  0.0251 -0.0013
                                           -0.0003  0.0006
   355. (0.01296) BD*( 1) C   2 - H  11  
                ( 39.64%)   0.6296* C   2 s( 29.60%)p 2.38( 70.36%)d 0.00(  0.04%)
                                            0.0004 -0.5438 -0.0157  0.0028  0.0015
                                            0.2954 -0.0030 -0.0029 -0.0032 -0.7843
                                           -0.0017  0.0062  0.0033  0.0331  0.0002
                                           -0.0002 -0.0002  0.0098 -0.0004  0.0014
                                            0.0136  0.0115
                ( 60.36%)  -0.7769* H  11 s( 99.96%)p 0.00(  0.04%)
                                           -0.9998  0.0022 -0.0013 -0.0086  0.0179
                                           -0.0007
   356. (0.02612) BD*( 1) C   3 - C   6  
                ( 51.63%)   0.7186* C   3 s( 33.90%)p 1.95( 66.07%)d 0.00(  0.03%)
                                            0.0000  0.5822  0.0005 -0.0004  0.0012
                                            0.3317 -0.0200 -0.0029 -0.0012 -0.7409
                                           -0.0046  0.0118 -0.0015  0.0351  0.0001
                                           -0.0010  0.0001 -0.0076  0.0005 -0.0015
                                           -0.0102 -0.0108
                ( 48.37%)  -0.6955* C   6 s( 33.08%)p 2.02( 66.90%)d 0.00(  0.03%)
                                           -0.0002  0.5751 -0.0049 -0.0038  0.0002
                                           -0.2732 -0.0111 -0.0061  0.0004  0.7702
                                           -0.0064 -0.0059  0.0002 -0.0293  0.0014
                                           -0.0001 -0.0001 -0.0090 -0.0000 -0.0010
                                           -0.0061 -0.0119
   357. (0.01585) BD*( 1) C   3 - H   7  
                ( 40.08%)   0.6331* C   3 s( 26.99%)p 2.70( 72.97%)d 0.00(  0.04%)
                                            0.0003 -0.5191 -0.0216 -0.0004  0.0005
                                           -0.5501 -0.0098  0.0014  0.0021 -0.6531
                                           -0.0042 -0.0018 -0.0013  0.0190  0.0002
                                            0.0007  0.0003 -0.0173  0.0006  0.0006
                                            0.0043  0.0092
                ( 59.92%)  -0.7741* H   7 s( 99.96%)p 0.00(  0.04%)
                                           -0.9998 -0.0019 -0.0003  0.0116  0.0167
                                           -0.0003
   358. (0.02703) BD*( 1) C   4 - C   5  
                ( 50.36%)   0.7097* C   4 s( 38.58%)p 1.59( 61.39%)d 0.00(  0.03%)
                                           -0.0000  0.6210  0.0109  0.0037  0.0001
                                            0.7693 -0.0101 -0.0065  0.0112 -0.1437
                                            0.0233 -0.0042  0.0015  0.0246 -0.0016
                                            0.0006  0.0001 -0.0032  0.0006 -0.0003
                                            0.0108 -0.0131
                ( 49.64%)  -0.7045* C   5 s( 33.61%)p 1.97( 66.37%)d 0.00(  0.03%)
                                           -0.0001  0.5795  0.0154  0.0011 -0.0002
                                           -0.8080  0.0156  0.0069  0.0023  0.0967
                                            0.0309 -0.0047  0.0003 -0.0094 -0.0008
                                            0.0003 -0.0003 -0.0059  0.0004 -0.0003
                                            0.0111 -0.0106
   359. (0.02271) BD*( 1) C   4 -Cl   9  
                ( 55.25%)   0.7433* C   4 s( 24.37%)p 3.09( 75.43%)d 0.01(  0.20%)
                                           -0.0001  0.4936  0.0047 -0.0083 -0.0010
                                           -0.5280  0.0198  0.0070  0.0082 -0.6886
                                            0.0174  0.0137  0.0080  0.0169 -0.0000
                                            0.0003 -0.0002  0.0357 -0.0003 -0.0007
                                           -0.0102 -0.0245
                ( 44.75%)  -0.6689*Cl   9 s( 20.93%)p 3.75( 78.58%)d 0.02(  0.49%)
                                            0.0000  0.0001  0.4555  0.0425  0.0012
                                            0.0004 -0.0000  0.0000  0.5337 -0.0344
                                            0.0048  0.0007 -0.0001  0.0001  0.7057
                                           -0.0402  0.0060  0.0010 -0.0001 -0.0000
                                           -0.0051  0.0000  0.0000 -0.0001 -0.0000
                                            0.0588 -0.0003 -0.0004 -0.0147 -0.0347
   360. (0.02237) BD*( 1) C   5 - C   6  
                ( 50.69%)   0.7120* C   5 s( 38.50%)p 1.60( 61.46%)d 0.00(  0.04%)
                                           -0.0001  0.6204  0.0103 -0.0023  0.0014
                                            0.5160 -0.0173 -0.0049  0.0026  0.5886
                                            0.0073 -0.0099  0.0048 -0.0378 -0.0010
                                            0.0008 -0.0002  0.0137 -0.0010 -0.0019
                                           -0.0038 -0.0133
                ( 49.31%)  -0.7022* C   6 s( 35.99%)p 1.78( 63.97%)d 0.00(  0.04%)
                                            0.0001  0.5999  0.0078 -0.0003 -0.0001
                                           -0.4994  0.0066  0.0022 -0.0025 -0.6241
                                            0.0182  0.0091 -0.0041  0.0163 -0.0024
                                           -0.0002  0.0003  0.0127  0.0000 -0.0013
                                           -0.0028 -0.0143
   361. (0.43322) BD*( 2) C   5 - C   6  
                ( 57.22%)   0.7564* C   5 s(  0.00%)p 1.00( 99.93%)d 0.00(  0.07%)
                                            0.0001  0.0067  0.0018 -0.0011 -0.0003
                                            0.0001  0.0001  0.0028  0.0016  0.0569
                                            0.0003  0.0009 -0.0001  0.9980 -0.0015
                                            0.0036 -0.0013  0.0012  0.0133  0.0216
                                           -0.0013 -0.0017
                ( 42.78%)  -0.6541* C   6 s(  0.00%)p 1.00( 99.97%)d 0.00(  0.03%)
                                           -0.0000  0.0049  0.0008 -0.0004 -0.0003
                                           -0.0031 -0.0001  0.0015 -0.0002  0.0333
                                            0.0018 -0.0003 -0.0000  0.9991  0.0093
                                            0.0195 -0.0013 -0.0003 -0.0083 -0.0134
                                            0.0006  0.0014
   362. (0.01646) BD*( 1) C   5 - H   8  
                ( 39.83%)   0.6311* C   5 s( 27.88%)p 2.59( 72.09%)d 0.00(  0.04%)
                                           -0.0003  0.5276 -0.0199  0.0013 -0.0012
                                            0.2817  0.0064 -0.0012 -0.0013 -0.7998
                                           -0.0072 -0.0013 -0.0003  0.0421 -0.0008
                                            0.0010  0.0003 -0.0115  0.0007 -0.0016
                                           -0.0126 -0.0092
                ( 60.17%)  -0.7757* H   8 s( 99.96%)p 0.00(  0.04%)
                                            0.9998  0.0029  0.0009 -0.0018  0.0201
                                           -0.0017
   363. (0.03342) BD*( 1) C   6 - C  12  
                ( 52.37%)   0.7236* C   6 s( 30.89%)p 2.24( 69.09%)d 0.00(  0.02%)
                                            0.0002  0.5557 -0.0001  0.0051  0.0000
                                            0.8219  0.0098  0.0009 -0.0002 -0.1232
                                            0.0000  0.0001  0.0001  0.0040  0.0006
                                            0.0002 -0.0002 -0.0060  0.0002 -0.0003
                                            0.0099 -0.0099
                ( 47.63%)  -0.6902* C  12 s( 32.59%)p 2.07( 67.40%)d 0.00(  0.01%)
                                            0.0001  0.5707  0.0130  0.0016  0.0004
                                           -0.8168 -0.0200  0.0056 -0.0015  0.0798
                                            0.0036 -0.0003 -0.0005 -0.0064  0.0008
                                            0.0001 -0.0001 -0.0048  0.0005  0.0007
                                            0.0073 -0.0086
   364. (0.05862) BD*( 1) C  12 - C  13  
                ( 48.85%)   0.6989* C  12 s( 36.56%)p 1.73( 63.41%)d 0.00(  0.03%)
                                            0.0007 -0.6045  0.0107 -0.0001  0.0003
                                           -0.3533 -0.0074  0.0053 -0.0011  0.7107
                                           -0.0089 -0.0008  0.0034  0.0642 -0.0021
                                           -0.0004  0.0005  0.0119  0.0010 -0.0025
                                            0.0046  0.0116
                ( 51.15%)  -0.7152* C  13 s( 38.24%)p 1.61( 61.73%)d 0.00(  0.04%)
                                            0.0002 -0.6182  0.0099 -0.0043 -0.0016
                                            0.3371 -0.0181  0.0002  0.0002 -0.7041
                                           -0.0018  0.0108 -0.0019 -0.0859 -0.0002
                                            0.0014 -0.0001  0.0067  0.0008 -0.0042
                                            0.0103  0.0134
   365. (0.43281) BD*( 2) C  12 - C  13  
                ( 52.97%)   0.7278* C  12 s(  0.00%)p 1.00( 99.94%)d 0.00(  0.06%)
                                            0.0001 -0.0020  0.0006 -0.0004  0.0000
                                           -0.0190  0.0002  0.0012  0.0002 -0.1011
                                           -0.0018 -0.0006  0.0003  0.9942 -0.0149
                                            0.0085 -0.0040 -0.0019  0.0211 -0.0129
                                           -0.0019 -0.0023
                ( 47.03%)  -0.6858* C  13 s(  0.00%)p 1.00( 99.95%)d 0.00(  0.05%)
                                            0.0000 -0.0053  0.0007 -0.0001 -0.0002
                                           -0.0114 -0.0013 -0.0004  0.0002 -0.1218
                                           -0.0009 -0.0003 -0.0001  0.9922  0.0032
                                            0.0096  0.0006 -0.0006  0.0040  0.0216
                                            0.0028  0.0046
   366. (0.02609) BD*( 1) C  12 - C  15  
                ( 47.02%)   0.6857* C  12 s( 30.85%)p 2.24( 69.11%)d 0.00(  0.05%)
                                            0.0001 -0.5554  0.0018  0.0011  0.0007
                                           -0.4544 -0.0188 -0.0007 -0.0019 -0.6912
                                            0.0083  0.0009 -0.0014 -0.0800  0.0029
                                            0.0001 -0.0002 -0.0160 -0.0018 -0.0030
                                            0.0065  0.0122
                ( 52.98%)  -0.7279* C  15 s( 46.02%)p 1.17( 53.94%)d 0.00(  0.04%)
                                           -0.0001 -0.6784  0.0005 -0.0023 -0.0012
                                            0.5533 -0.0224 -0.0073  0.0013  0.4788
                                           -0.0155 -0.0071  0.0019  0.0562 -0.0010
                                           -0.0013  0.0000 -0.0134 -0.0016 -0.0033
                                            0.0080  0.0109
   367. (0.01778) BD*( 1) C  13 - C  14  
                ( 47.25%)   0.6874* C  13 s( 34.49%)p 1.90( 65.47%)d 0.00(  0.04%)
                                           -0.0000 -0.5871  0.0174  0.0017  0.0010
                                           -0.7966  0.0078  0.0095  0.0005  0.1339
                                           -0.0442  0.0059 -0.0014  0.0041 -0.0048
                                            0.0005 -0.0002  0.0037 -0.0000 -0.0007
                                           -0.0141  0.0125
                ( 52.75%)  -0.7263* C  14 s( 44.50%)p 1.25( 55.45%)d 0.00(  0.05%)
                                            0.0002 -0.6671  0.0038  0.0068 -0.0001
                                            0.7405 -0.0362 -0.0087  0.0015  0.0620
                                           -0.0293  0.0054  0.0009  0.0068 -0.0035
                                            0.0006  0.0001  0.0095  0.0011 -0.0005
                                           -0.0155  0.0114
   368. (0.01635) BD*( 1) C  13 - H  20  
                ( 37.27%)   0.6105* C  13 s( 27.24%)p 2.67( 72.73%)d 0.00(  0.03%)
                                           -0.0003  0.5213  0.0244  0.0008 -0.0006
                                           -0.4993 -0.0078  0.0034  0.0013 -0.6858
                                           -0.0028 -0.0065 -0.0009 -0.0871  0.0002
                                           -0.0017 -0.0003  0.0134  0.0016  0.0028
                                           -0.0057 -0.0090
                ( 62.73%)  -0.7920* H  20 s( 99.95%)p 0.00(  0.05%)
                                            0.9998  0.0012  0.0007  0.0088  0.0197
                                            0.0029
   369. (0.28336) BD ( 1) C  14 - C  15  
                ( 43.42%)   0.6590* C  14 s( 11.31%)p 7.84( 88.63%)d 0.01(  0.06%)
                                            0.0004 -0.3356 -0.0199 -0.0090  0.0001
                                           -0.3736 -0.0406 -0.0014 -0.0023  0.8538
                                            0.0683  0.0026  0.0024  0.1064  0.0073
                                            0.0004  0.0002 -0.0131 -0.0014  0.0048
                                           -0.0100 -0.0175
                ( 56.58%)   0.7522* C  15 s( 10.01%)p 8.99( 89.96%)d 0.00(  0.03%)
                                            0.0006 -0.3162 -0.0097 -0.0010  0.0021
                                            0.3692  0.0227 -0.0029 -0.0012 -0.8644
                                           -0.0771 -0.0030 -0.0020 -0.0979 -0.0081
                                           -0.0011 -0.0002 -0.0089 -0.0012  0.0034
                                           -0.0055 -0.0132
   370. (0.03695) BD*( 1) C  14 - C  17  
                ( 53.89%)   0.7341* C  14 s( 44.20%)p 1.26( 55.75%)d 0.00(  0.04%)
                                           -0.0000  0.6647 -0.0159  0.0004 -0.0000
                                            0.5540 -0.0423 -0.0025  0.0014  0.4951
                                           -0.0144 -0.0090  0.0003  0.0585 -0.0017
                                           -0.0009  0.0000  0.0158  0.0017  0.0031
                                           -0.0096 -0.0095
                ( 46.11%)  -0.6790* C  17 s( 36.85%)p 1.71( 63.11%)d 0.00(  0.04%)
                                           -0.0000  0.6070 -0.0015  0.0015 -0.0001
                                           -0.3770 -0.0218 -0.0094 -0.0057 -0.6950
                                            0.0174 -0.0025 -0.0030 -0.0710  0.0019
                                           -0.0003 -0.0003  0.0115  0.0012  0.0032
                                           -0.0077 -0.0124
   371. (0.37751) BD*( 2) C  14 - C  17  
                ( 61.27%)   0.7828* C  14 s(  0.00%)p 1.00( 99.86%)d 0.00(  0.14%)
                                            0.0001  0.0015  0.0004 -0.0003 -0.0001
                                            0.0024  0.0004  0.0005  0.0001 -0.1218
                                            0.0017 -0.0010  0.0004  0.9916 -0.0205
                                            0.0096 -0.0047  0.0004 -0.0027  0.0359
                                            0.0043  0.0070
                ( 38.73%)  -0.6223* C  17 s(  0.00%)p 1.00( 99.99%)d 0.00(  0.01%)
                                            0.0000 -0.0036  0.0005  0.0003  0.0000
                                            0.0067 -0.0001 -0.0001  0.0001 -0.1084
                                           -0.0019  0.0014 -0.0005  0.9939  0.0095
                                           -0.0106  0.0045  0.0006 -0.0065 -0.0059
                                           -0.0010 -0.0011
   372. (0.01689) BD*( 1) C  15 - C  16  
                ( 53.21%)   0.7294* C  15 s( 43.93%)p 1.28( 56.03%)d 0.00(  0.04%)
                                            0.0001  0.6627 -0.0091 -0.0037  0.0000
                                            0.7431 -0.0297 -0.0069  0.0029  0.0763
                                           -0.0341  0.0054 -0.0001  0.0105 -0.0028
                                            0.0006 -0.0001 -0.0070 -0.0007  0.0006
                                            0.0150 -0.0119
                ( 46.79%)  -0.6840* C  16 s( 35.00%)p 1.86( 64.96%)d 0.00(  0.04%)
                                           -0.0003  0.5913 -0.0158 -0.0050 -0.0006
                                           -0.7920  0.0043  0.0107 -0.0010  0.1421
                                           -0.0427  0.0039 -0.0015  0.0162 -0.0050
                                            0.0004 -0.0001 -0.0028 -0.0004  0.0008
                                            0.0147 -0.0129
   373. (0.32381) BD*( 2) C  15 - C  16  
                ( 53.54%)   0.7317* C  15 s(  0.00%)p 1.00( 99.89%)d 0.00(  0.11%)
                                           -0.0000  0.0001  0.0003  0.0006  0.0001
                                           -0.0024  0.0019  0.0003  0.0005 -0.1134
                                           -0.0001 -0.0010  0.0001  0.9929 -0.0083
                                            0.0116 -0.0023 -0.0023  0.0240 -0.0226
                                           -0.0024 -0.0044
                ( 46.46%)  -0.6816* C  16 s(  0.00%)p 1.00( 99.95%)d 0.00(  0.05%)
                                            0.0000 -0.0010 -0.0003 -0.0004 -0.0001
                                            0.0004  0.0004  0.0004  0.0000 -0.1068
                                           -0.0010 -0.0006  0.0001  0.9939  0.0148
                                            0.0074  0.0003  0.0024 -0.0208 -0.0095
                                           -0.0010 -0.0017
   374. (0.06601) BD*( 1) C  16 - C  17  
                ( 50.61%)   0.7114* C  16 s( 37.68%)p 1.65( 62.29%)d 0.00(  0.03%)
                                           -0.0006  0.6136 -0.0148  0.0047  0.0008
                                            0.3288 -0.0338  0.0038  0.0001 -0.7125
                                            0.0037  0.0121 -0.0016 -0.0760  0.0004
                                            0.0014 -0.0002 -0.0067 -0.0007  0.0035
                                           -0.0107 -0.0126
                ( 49.39%)  -0.7028* C  17 s( 40.10%)p 1.49( 59.87%)d 0.00(  0.03%)
                                           -0.0003  0.6332 -0.0057  0.0071  0.0006
                                           -0.3003 -0.0126 -0.0121 -0.0043  0.7080
                                           -0.0132  0.0044  0.0066  0.0816 -0.0014
                                            0.0004  0.0007 -0.0086 -0.0010  0.0032
                                           -0.0057 -0.0141
   375. (0.01427) BD*( 1) C  16 - H  19  
                ( 37.21%)   0.6100* C  16 s( 27.31%)p 2.66( 72.66%)d 0.00(  0.03%)
                                            0.0001 -0.5220 -0.0250 -0.0021  0.0007
                                           -0.5122 -0.0138 -0.0004 -0.0013 -0.6772
                                           -0.0019 -0.0041  0.0021 -0.0731 -0.0003
                                           -0.0004  0.0003 -0.0132 -0.0014 -0.0022
                                            0.0057  0.0092
                ( 62.79%)  -0.7924* H  19 s( 99.95%)p 0.00(  0.05%)
                                           -0.9998 -0.0012 -0.0011  0.0142  0.0170
                                            0.0016
   376. (0.03109) BD*( 1) C  17 -Cl  18  
                ( 53.46%)   0.7312* C  17 s( 22.89%)p 3.36( 76.94%)d 0.01(  0.17%)
                                           -0.0001  0.4783  0.0099 -0.0076 -0.0012
                                            0.8751 -0.0073  0.0042 -0.0175 -0.0556
                                            0.0051  0.0004  0.0022 -0.0102  0.0005
                                           -0.0000  0.0003 -0.0065 -0.0010  0.0007
                                            0.0341 -0.0232
                ( 46.54%)  -0.6822*Cl  18 s( 19.30%)p 4.15( 80.18%)d 0.03(  0.52%)
                                            0.0000  0.0002  0.4375  0.0404  0.0024
                                            0.0001 -0.0000 -0.0002 -0.8864  0.0522
                                            0.0097 -0.0004  0.0000  0.0000  0.1135
                                           -0.0103 -0.0013 -0.0001 -0.0001  0.0000
                                            0.0144 -0.0013 -0.0002 -0.0000 -0.0000
                                           -0.0170 -0.0022  0.0001  0.0603 -0.0356


 NHO Directionality and "Bond Bending" (deviations from line of nuclear centers)

         [Thresholds for printing:  angular deviation  >  1.0 degree]
                                    hybrid p-character > 25.0%
                                    orbital occupancy  >  0.10e

                                Line of Centers        Hybrid 1              Hybrid 2
                                ---------------  -------------------   ------------------
                NBO               Theta   Phi    Theta   Phi    Dev    Theta   Phi    Dev
 ========================================================================================
     1. BD (   1) C   1 - C   2    91.1   47.8     --     --    --      88.8  229.0   1.2
     2. BD (   1) C   1 - C   4    87.1  293.1    87.2  289.6   3.5     92.9  115.9   2.7
     4. BD (   2) C   1 - O  10    91.8  168.7   177.3  295.4  89.9    177.1  300.7  89.8
     5. BD (   1) C   2 - C   3    89.0  348.7     --     --    --      90.6  171.3   2.6
     6. BD (   2) C   2 - C   3    89.0  348.7   177.7  288.8  89.8    177.6  283.2  90.0
     7. BD (   1) C   2 - H  11    92.2  111.3    92.3  110.2   1.1      --     --    --
     8. BD (   1) C   3 - C   6    87.8  292.8     --     --    --      92.0  110.9   1.9
     9. BD (   1) C   3 - H   7    91.2   51.0    91.3   49.9   1.1      --     --    --
    10. BD (   1) C   4 - C   5    88.9  352.2    88.3  350.9   1.5     90.7  171.1   1.2
    12. BD (   1) C   5 - C   6    92.1   50.1     --     --    --      89.0  230.6   1.2
    13. BD (   2) C   5 - C   6    92.1   50.1     3.3   85.5  89.4      1.9   93.1  89.3
    14. BD (   1) C   5 - H   8    86.8  287.2    87.2  289.5   2.3      --     --    --
    15. BD (   1) C   6 - C  12    89.7  350.9     --     --    --      90.4  174.3   3.4
    16. BD (   1) C  12 - C  13    95.6  295.7    94.5  296.8   1.6     83.7  114.6   1.3
    17. BD (   2) C  12 - C  13    95.6  295.7   173.9   80.4  89.4    173.0   84.0  89.6
    18. BD (   1) C  12 - C  15    84.9   52.3    84.7   55.2   2.8     94.4  221.1  11.2
    19. BD (   1) C  13 - C  14    90.3  354.5    90.0  353.1   1.4     90.3  183.2   8.7
    20. BD (   1) C  13 - H  20    96.2  237.7    95.9  234.2   3.5      --     --    --
    21. BD*(   1) C  14 - C  15    84.4  114.6    96.4  294.3 179.1     84.0  112.3 177.7
    22. BD (   1) C  14 - C  17    85.0   54.1    85.4   42.7  11.3     95.0  238.8   4.7
    23. BD (   2) C  14 - C  17    85.0   54.1     7.1  271.6  90.6    173.7   93.5  89.8
    24. BD (   1) C  15 - C  16    90.5  355.0    89.3    3.8   8.9     89.2  172.5   2.5
    25. BD (   2) C  15 - C  16    90.5  355.0     6.6  270.1  89.9    173.9   90.7  89.9
    26. BD (   1) C  16 - C  17    95.6  294.2    95.6  293.2   1.0      --     --    --
    27. BD (   1) C  16 - H  19    85.2   55.1    85.1   52.2   2.9      --     --    --
    28. BD (   1) C  17 -Cl  18    90.8  353.6    90.6  356.8   3.2      --     --    --
    52. LP (   1) C   4             --     --    177.2  299.9   --       --     --    --
    54. LP (   2)Cl   9             --     --     88.7  322.3   --       --     --    --
    55. LP (   3)Cl   9             --     --    178.6  301.2   --       --     --    --
    56. LP (   1) O  10             --     --     91.8  167.9   --       --     --    --
    57. LP (   2) O  10             --     --     87.8  258.1   --       --     --    --
    59. LP (   2)Cl  18             --     --     96.3  264.7   --       --     --    --
    60. LP (   3)Cl  18             --     --      6.3  271.7   --       --     --    --
   352. BD*(   2) C   1 - O  10    91.8  168.7   177.3  295.4  89.9    177.1  300.7  89.8
   354. BD*(   2) C   2 - C   3    89.0  348.7   177.7  288.8  89.8    177.6  283.2  90.0
   361. BD*(   2) C   5 - C   6    92.1   50.1     3.3   85.5  89.4      1.9   93.1  89.3
   365. BD*(   2) C  12 - C  13    95.6  295.7   173.9   80.4  89.4    173.0   84.0  89.6
   369. BD (   1) C  14 - C  15    84.4  114.6    96.4  294.3 179.1     84.0  112.3 177.7
   371. BD*(   2) C  14 - C  17    85.0   54.1     7.1  271.6  90.6    173.7   93.5  89.8
   373. BD*(   2) C  15 - C  16    90.5  355.0     6.6  270.1  89.9    173.9   90.7  89.9


 Second Order Perturbation Theory Analysis of Fock Matrix in NBO Basis

     Threshold for printing:   0.50 kcal/mol
                                                                              E(2)  E(j)-E(i) F(i,j)
         Donor NBO (i)                     Acceptor NBO (j)                 kcal/mol   a.u.    a.u. 
 ===================================================================================================

 within unit  1
   1. BD (   1) C   1 - C   2        / 95. RY*(   1) C   3                    0.90    1.77    0.036
   1. BD (   1) C   1 - C   2        / 96. RY*(   2) C   3                    1.78    2.05    0.054
   1. BD (   1) C   1 - C   2        /113. RY*(   2) C   4                    0.81    1.66    0.033
   1. BD (   1) C   1 - C   2        /194. RY*(   1) O  10                    1.25    1.44    0.038
   1. BD (   1) C   1 - C   2        /350. BD*(   1) C   1 - C   4            1.28    1.23    0.036
   1. BD (   1) C   1 - C   2        /351. BD*(   1) C   1 - O  10            1.22    1.42    0.037
   1. BD (   1) C   1 - C   2        /353. BD*(   1) C   2 - C   3            2.99    1.43    0.059
   1. BD (   1) C   1 - C   2        /357. BD*(   1) C   3 - H   7            3.93    1.20    0.062
   1. BD (   1) C   1 - C   2        /359. BD*(   1) C   4 -Cl   9            4.88    0.95    0.061
   2. BD (   1) C   1 - C   4        / 78. RY*(   1) C   2                    1.36    2.00    0.047
   2. BD (   1) C   1 - C   4        /129. RY*(   1) C   5                    1.64    1.68    0.047
   2. BD (   1) C   1 - C   4        /174. RY*(   2)Cl   9                    0.73    1.30    0.028
   2. BD (   1) C   1 - C   4        /194. RY*(   1) O  10                    1.08    1.46    0.036
   2. BD (   1) C   1 - C   4        /349. BD*(   1) C   1 - C   2            0.88    1.26    0.030
   2. BD (   1) C   1 - C   4        /351. BD*(   1) C   1 - O  10            2.02    1.44    0.048
   2. BD (   1) C   1 - C   4        /355. BD*(   1) C   2 - H  11            1.72    1.24    0.041
   2. BD (   1) C   1 - C   4        /358. BD*(   1) C   4 - C   5            2.23    1.29    0.048
   2. BD (   1) C   1 - C   4        /362. BD*(   1) C   5 - H   8            2.23    1.22    0.047
   3. BD (   1) C   1 - O  10        / 61. RY*(   1) C   1                    1.60    2.18    0.053
   3. BD (   1) C   1 - O  10        /112. RY*(   1) C   4                    0.54    2.18    0.031
   3. BD (   1) C   1 - O  10        /349. BD*(   1) C   1 - C   2            1.48    1.66    0.045
   3. BD (   1) C   1 - O  10        /350. BD*(   1) C   1 - C   4            1.92    1.65    0.051
   3. BD (   1) C   1 - O  10        /353. BD*(   1) C   2 - C   3            0.74    1.86    0.033
   3. BD (   1) C   1 - O  10        /358. BD*(   1) C   4 - C   5            1.02    1.70    0.037
   4. BD (   2) C   1 - O  10        / 52. LP (   1) C   4                    5.59    0.25    0.053
   4. BD (   2) C   1 - O  10        /352. BD*(   2) C   1 - O  10            1.02    0.48    0.022
   4. BD (   2) C   1 - O  10        /354. BD*(   2) C   2 - C   3            4.66    0.49    0.045
   5. BD (   1) C   2 - C   3        / 62. RY*(   2) C   1                    0.76    2.39    0.038
   5. BD (   1) C   2 - C   3        / 64. RY*(   4) C   1                    1.37    2.88    0.056
   5. BD (   1) C   2 - C   3        /146. RY*(   1) C   6                    2.11    2.11    0.060
   5. BD (   1) C   2 - C   3        /349. BD*(   1) C   1 - C   2            1.89    1.35    0.045
   5. BD (   1) C   2 - C   3        /351. BD*(   1) C   1 - O  10            2.09    1.53    0.051
   5. BD (   1) C   2 - C   3        /355. BD*(   1) C   2 - H  11            1.80    1.33    0.044
   5. BD (   1) C   2 - C   3        /356. BD*(   1) C   3 - C   6            3.66    1.36    0.063
   5. BD (   1) C   2 - C   3        /357. BD*(   1) C   3 - H   7            1.63    1.32    0.041
   5. BD (   1) C   2 - C   3        /363. BD*(   1) C   6 - C  12            3.13    1.31    0.057
   6. BD (   2) C   2 - C   3        / 67. RY*(   7) C   1                    0.55    1.57    0.027
   6. BD (   2) C   2 - C   3        /148. RY*(   3) C   6                    1.03    0.98    0.029
   6. BD (   2) C   2 - C   3        /352. BD*(   2) C   1 - O  10           21.92    0.40    0.090
   6. BD (   2) C   2 - C   3        /361. BD*(   2) C   5 - C   6           12.17    0.38    0.066
   7. BD (   1) C   2 - H  11        / 61. RY*(   1) C   1                    0.78    1.63    0.032
   7. BD (   1) C   2 - H  11        / 65. RY*(   5) C   1                    0.59    1.83    0.030
   7. BD (   1) C   2 - H  11        / 95. RY*(   1) C   3                    1.09    1.65    0.038
   7. BD (   1) C   2 - H  11        /350. BD*(   1) C   1 - C   4            2.99    1.11    0.052
   7. BD (   1) C   2 - H  11        /353. BD*(   1) C   2 - C   3            1.97    1.31    0.045
   7. BD (   1) C   2 - H  11        /356. BD*(   1) C   3 - C   6            5.98    1.12    0.073
   7. BD (   1) C   2 - H  11        /357. BD*(   1) C   3 - H   7            0.80    1.08    0.026
   8. BD (   1) C   3 - C   6        / 79. RY*(   2) C   2                    2.86    1.66    0.062
   8. BD (   1) C   3 - C   6        /130. RY*(   2) C   5                    1.03    1.73    0.038
   8. BD (   1) C   3 - C   6        /216. RY*(   1) C  12                    1.39    1.75    0.044
   8. BD (   1) C   3 - C   6        /353. BD*(   1) C   2 - C   3            3.53    1.44    0.064
   8. BD (   1) C   3 - C   6        /355. BD*(   1) C   2 - H  11            3.17    1.23    0.056
   8. BD (   1) C   3 - C   6        /357. BD*(   1) C   3 - H   7            0.63    1.22    0.025
   8. BD (   1) C   3 - C   6        /360. BD*(   1) C   5 - C   6            4.92    1.42    0.075
   8. BD (   1) C   3 - C   6        /362. BD*(   1) C   5 - H   8            4.23    1.21    0.064
   8. BD (   1) C   3 - C   6        /363. BD*(   1) C   6 - C  12            2.60    1.21    0.050
   8. BD (   1) C   3 - C   6        /364. BD*(   1) C  12 - C  13            2.98    1.28    0.055
   9. BD (   1) C   3 - H   7        / 78. RY*(   1) C   2                    1.49    1.86    0.047
   9. BD (   1) C   3 - H   7        /146. RY*(   1) C   6                    0.89    1.88    0.037
   9. BD (   1) C   3 - H   7        /147. RY*(   2) C   6                    0.53    1.78    0.027
   9. BD (   1) C   3 - H   7        /349. BD*(   1) C   1 - C   2            5.18    1.11    0.068
   9. BD (   1) C   3 - H   7        /353. BD*(   1) C   2 - C   3            1.32    1.31    0.037
   9. BD (   1) C   3 - H   7        /355. BD*(   1) C   2 - H  11            0.76    1.10    0.026
   9. BD (   1) C   3 - H   7        /360. BD*(   1) C   5 - C   6            3.48    1.29    0.060
   9. BD (   1) C   3 - H   7        /369. BD (   1) C  14 - C  15            1.14    0.40    0.020
  10. BD (   1) C   4 - C   5        / 64. RY*(   4) C   1                    1.06    2.82    0.049
  10. BD (   1) C   4 - C   5        /147. RY*(   2) C   6                    1.96    1.94    0.055
  10. BD (   1) C   4 - C   5        /350. BD*(   1) C   1 - C   4            1.56    1.28    0.040
  10. BD (   1) C   4 - C   5        /351. BD*(   1) C   1 - O  10            2.49    1.47    0.054
  10. BD (   1) C   4 - C   5        /360. BD*(   1) C   5 - C   6            4.95    1.46    0.076
  10. BD (   1) C   4 - C   5        /362. BD*(   1) C   5 - H   8            0.98    1.25    0.031
  10. BD (   1) C   4 - C   5        /363. BD*(   1) C   6 - C  12            4.64    1.25    0.068
  11. BD (   1) C   4 -Cl   9        / 61. RY*(   1) C   1                    0.78    1.87    0.034
  11. BD (   1) C   4 -Cl   9        /112. RY*(   1) C   4                    0.63    1.87    0.031
  11. BD (   1) C   4 -Cl   9        /129. RY*(   1) C   5                    0.77    1.77    0.033
  11. BD (   1) C   4 -Cl   9        /349. BD*(   1) C   1 - C   2            1.72    1.35    0.044
  11. BD (   1) C   4 -Cl   9        /360. BD*(   1) C   5 - C   6            1.89    1.52    0.048
  12. BD (   1) C   5 - C   6        / 95. RY*(   1) C   3                    0.70    1.88    0.033
  12. BD (   1) C   5 - C   6        /112. RY*(   1) C   4                    0.97    1.86    0.038
  12. BD (   1) C   5 - C   6        /113. RY*(   2) C   4                    1.09    1.77    0.039
  12. BD (   1) C   5 - C   6        /216. RY*(   1) C  12                    1.53    1.85    0.048
  12. BD (   1) C   5 - C   6        /356. BD*(   1) C   3 - C   6            4.56    1.35    0.070
  12. BD (   1) C   5 - C   6        /357. BD*(   1) C   3 - H   7            2.01    1.31    0.046
  12. BD (   1) C   5 - C   6        /358. BD*(   1) C   4 - C   5            4.60    1.38    0.071
  12. BD (   1) C   5 - C   6        /359. BD*(   1) C   4 -Cl   9            3.70    1.05    0.056
  12. BD (   1) C   5 - C   6        /362. BD*(   1) C   5 - H   8            1.88    1.30    0.044
  12. BD (   1) C   5 - C   6        /363. BD*(   1) C   6 - C  12            3.88    1.30    0.063
  12. BD (   1) C   5 - C   6        /366. BD*(   1) C  12 - C  15            2.01    1.36    0.047
  13. BD (   2) C   5 - C   6        / 52. LP (   1) C   4                   34.14    0.16    0.092
  13. BD (   2) C   5 - C   6        / 97. RY*(   3) C   3                    1.40    1.23    0.040
  13. BD (   2) C   5 - C   6        /114. RY*(   3) C   4                    1.45    0.96    0.036
  13. BD (   2) C   5 - C   6        /221. RY*(   6) C  12                    0.74    1.21    0.029
  13. BD (   2) C   5 - C   6        /354. BD*(   2) C   2 - C   3           21.42    0.39    0.083
  13. BD (   2) C   5 - C   6        /361. BD*(   2) C   5 - C   6            1.59    0.38    0.023
  13. BD (   2) C   5 - C   6        /365. BD*(   2) C  12 - C  13           20.94    0.33    0.077
  14. BD (   1) C   5 - H   8        /112. RY*(   1) C   4                    1.25    1.65    0.041
  14. BD (   1) C   5 - H   8        /146. RY*(   1) C   6                    2.01    1.89    0.055
  14. BD (   1) C   5 - H   8        /150. RY*(   5) C   6                    0.64    1.40    0.027
  14. BD (   1) C   5 - H   8        /350. BD*(   1) C   1 - C   4            4.02    1.12    0.061
  14. BD (   1) C   5 - H   8        /356. BD*(   1) C   3 - C   6            5.42    1.14    0.070
  14. BD (   1) C   5 - H   8        /358. BD*(   1) C   4 - C   5            0.60    1.16    0.024
  14. BD (   1) C   5 - H   8        /360. BD*(   1) C   5 - C   6            1.86    1.30    0.044
  15. BD (   1) C   6 - C  12        / 95. RY*(   1) C   3                    0.99    1.80    0.038
  15. BD (   1) C   6 - C  12        /129. RY*(   1) C   5                    0.73    1.68    0.032
  15. BD (   1) C   6 - C  12        /130. RY*(   2) C   5                    0.52    1.74    0.027
  15. BD (   1) C   6 - C  12        /234. RY*(   2) C  13                    0.99    1.61    0.036
  15. BD (   1) C   6 - C  12        /267. RY*(   1) C  15                    1.19    1.36    0.036
  15. BD (   1) C   6 - C  12        /353. BD*(   1) C   2 - C   3            1.26    1.46    0.038
  15. BD (   1) C   6 - C  12        /356. BD*(   1) C   3 - C   6            1.73    1.27    0.042
  15. BD (   1) C   6 - C  12        /358. BD*(   1) C   4 - C   5            2.84    1.30    0.054
  15. BD (   1) C   6 - C  12        /360. BD*(   1) C   5 - C   6            3.68    1.43    0.065
  15. BD (   1) C   6 - C  12        /364. BD*(   1) C  12 - C  13            3.39    1.30    0.059
  15. BD (   1) C   6 - C  12        /366. BD*(   1) C  12 - C  15            1.47    1.28    0.039
  15. BD (   1) C   6 - C  12        /367. BD*(   1) C  13 - C  14            3.04    1.31    0.057
  15. BD (   1) C   6 - C  12        /369. BD (   1) C  14 - C  15            0.63    0.54    0.018
  15. BD (   1) C   6 - C  12        /372. BD*(   1) C  15 - C  16            2.28    1.31    0.049
  16. BD (   1) C  12 - C  13        /146. RY*(   1) C   6                    0.68    2.11    0.035
  16. BD (   1) C  12 - C  13        /147. RY*(   2) C   6                    1.11    2.01    0.043
  16. BD (   1) C  12 - C  13        /251. RY*(   2) C  14                    1.94    1.81    0.054
  16. BD (   1) C  12 - C  13        /267. RY*(   1) C  15                    0.87    1.45    0.032
  16. BD (   1) C  12 - C  13        /356. BD*(   1) C   3 - C   6            1.89    1.36    0.046
  16. BD (   1) C  12 - C  13        /363. BD*(   1) C   6 - C  12            2.97    1.31    0.057
  16. BD (   1) C  12 - C  13        /366. BD*(   1) C  12 - C  15            5.37    1.38    0.078
  16. BD (   1) C  12 - C  13        /367. BD*(   1) C  13 - C  14            4.53    1.40    0.073
  16. BD (   1) C  12 - C  13        /368. BD*(   1) C  13 - H  20            1.78    1.27    0.044
  16. BD (   1) C  12 - C  13        /369. BD (   1) C  14 - C  15           26.98    0.63    0.122
  17. BD (   2) C  12 - C  13        /148. RY*(   3) C   6                    1.00    1.00    0.031
  17. BD (   2) C  12 - C  13        /254. RY*(   5) C  14                    1.30    1.57    0.044
  17. BD (   2) C  12 - C  13        /269. RY*(   3) C  15                    1.87    1.03    0.043
  17. BD (   2) C  12 - C  13        /361. BD*(   2) C   5 - C   6            8.55    0.40    0.054
  17. BD (   2) C  12 - C  13        /371. BD*(   2) C  14 - C  17           34.80    0.36    0.100
  17. BD (   2) C  12 - C  13        /373. BD*(   2) C  15 - C  16           25.94    0.36    0.086
  18. BD (   1) C  12 - C  15        /146. RY*(   1) C   6                    0.55    2.11    0.031
  18. BD (   1) C  12 - C  15        /147. RY*(   2) C   6                    1.77    2.01    0.053
  18. BD (   1) C  12 - C  15        /233. RY*(   1) C  13                    0.51    1.70    0.026
  18. BD (   1) C  12 - C  15        /285. RY*(   2) C  16                    2.51    1.71    0.059
  18. BD (   1) C  12 - C  15        /360. BD*(   1) C   5 - C   6            2.51    1.52    0.055
  18. BD (   1) C  12 - C  15        /363. BD*(   1) C   6 - C  12            3.96    1.31    0.064
  18. BD (   1) C  12 - C  15        /364. BD*(   1) C  12 - C  13            1.47    1.38    0.041
  18. BD (   1) C  12 - C  15        /368. BD*(   1) C  13 - H  20            2.83    1.27    0.054
  18. BD (   1) C  12 - C  15        /369. BD (   1) C  14 - C  15            1.81    0.63    0.032
  18. BD (   1) C  12 - C  15        /372. BD*(   1) C  15 - C  16            0.88    1.39    0.031
  18. BD (   1) C  12 - C  15        /375. BD*(   1) C  16 - H  19            2.60    1.25    0.051
  19. BD (   1) C  13 - C  14        /216. RY*(   1) C  12                    1.70    1.85    0.050
  19. BD (   1) C  13 - C  14        /301. RY*(   1) C  17                    0.87    1.70    0.034
  19. BD (   1) C  13 - C  14        /302. RY*(   2) C  17                    0.99    1.75    0.037
  19. BD (   1) C  13 - C  14        /363. BD*(   1) C   6 - C  12            3.35    1.31    0.059
  19. BD (   1) C  13 - C  14        /364. BD*(   1) C  12 - C  13            2.03    1.38    0.048
  19. BD (   1) C  13 - C  14        /368. BD*(   1) C  13 - H  20            2.22    1.27    0.047
  19. BD (   1) C  13 - C  14        /369. BD (   1) C  14 - C  15            1.18    0.63    0.026
  19. BD (   1) C  13 - C  14        /370. BD*(   1) C  14 - C  17            1.00    1.39    0.033
  19. BD (   1) C  13 - C  14        /376. BD*(   1) C  17 -Cl  18            5.79    0.99    0.068
  20. BD (   1) C  13 - H  20        /217. RY*(   2) C  12                    1.53    1.71    0.046
  20. BD (   1) C  13 - H  20        /250. RY*(   1) C  14                    1.06    1.20    0.032
  20. BD (   1) C  13 - H  20        /364. BD*(   1) C  12 - C  13            0.92    1.20    0.030
  20. BD (   1) C  13 - H  20        /366. BD*(   1) C  12 - C  15            5.82    1.18    0.075
  20. BD (   1) C  13 - H  20        /369. BD (   1) C  14 - C  15            2.59    0.44    0.032
  20. BD (   1) C  13 - H  20        /370. BD*(   1) C  14 - C  17            2.84    1.20    0.052
  21. BD*(   1) C  14 - C  15        /216. RY*(   1) C  12                    1.00    1.28    0.033
  21. BD*(   1) C  14 - C  15        /233. RY*(   1) C  13                    1.49    1.12    0.038
  21. BD*(   1) C  14 - C  15        /284. RY*(   1) C  16                    1.15    1.02    0.032
  21. BD*(   1) C  14 - C  15        /301. RY*(   1) C  17                    1.60    1.12    0.039
  21. BD*(   1) C  14 - C  15        /363. BD*(   1) C   6 - C  12            1.46    0.73    0.030
  21. BD*(   1) C  14 - C  15        /364. BD*(   1) C  12 - C  13           30.77    0.81    0.144
  21. BD*(   1) C  14 - C  15        /366. BD*(   1) C  12 - C  15            5.25    0.79    0.060
  21. BD*(   1) C  14 - C  15        /367. BD*(   1) C  13 - C  14            5.18    0.82    0.060
  21. BD*(   1) C  14 - C  15        /368. BD*(   1) C  13 - H  20            2.25    0.69    0.036
  21. BD*(   1) C  14 - C  15        /370. BD*(   1) C  14 - C  17            7.20    0.81    0.070
  21. BD*(   1) C  14 - C  15        /372. BD*(   1) C  15 - C  16            5.11    0.81    0.060
  21. BD*(   1) C  14 - C  15        /374. BD*(   1) C  16 - C  17           30.90    0.80    0.144
  21. BD*(   1) C  14 - C  15        /375. BD*(   1) C  16 - H  19            1.82    0.67    0.032
  21. BD*(   1) C  14 - C  15        /376. BD*(   1) C  17 -Cl  18            2.84    0.41    0.032
  22. BD (   1) C  14 - C  17        /233. RY*(   1) C  13                    0.62    1.73    0.029
  22. BD (   1) C  14 - C  17        /234. RY*(   2) C  13                    1.98    1.73    0.052
  22. BD (   1) C  14 - C  17        /284. RY*(   1) C  16                    1.27    1.63    0.041
  22. BD (   1) C  14 - C  17        /319. RY*(   2)Cl  18                    0.80    1.43    0.030
  22. BD (   1) C  14 - C  17        /367. BD*(   1) C  13 - C  14            0.79    1.43    0.030
  22. BD (   1) C  14 - C  17        /368. BD*(   1) C  13 - H  20            2.28    1.30    0.049
  22. BD (   1) C  14 - C  17        /369. BD (   1) C  14 - C  15            0.96    0.66    0.024
  22. BD (   1) C  14 - C  17        /374. BD*(   1) C  16 - C  17            2.82    1.42    0.057
  22. BD (   1) C  14 - C  17        /375. BD*(   1) C  16 - H  19            2.44    1.28    0.050
  23. BD (   2) C  14 - C  17        /237. RY*(   5) C  13                    0.82    1.78    0.037
  23. BD (   2) C  14 - C  17        /286. RY*(   3) C  16                    2.10    1.39    0.053
  23. BD (   2) C  14 - C  17        /318. RY*(   1)Cl  18                    3.19    0.97    0.054
  23. BD (   2) C  14 - C  17        /365. BD*(   2) C  12 - C  13           21.33    0.36    0.081
  23. BD (   2) C  14 - C  17        /373. BD*(   2) C  15 - C  16           31.61    0.37    0.097
  24. BD (   1) C  15 - C  16        /217. RY*(   2) C  12                    2.21    1.91    0.058
  24. BD (   1) C  15 - C  16        /301. RY*(   1) C  17                    1.34    1.71    0.043
  24. BD (   1) C  15 - C  16        /363. BD*(   1) C   6 - C  12            3.14    1.33    0.058
  24. BD (   1) C  15 - C  16        /366. BD*(   1) C  12 - C  15            0.78    1.39    0.029
  24. BD (   1) C  15 - C  16        /369. BD (   1) C  14 - C  15            1.78    0.65    0.032
  24. BD (   1) C  15 - C  16        /374. BD*(   1) C  16 - C  17            2.54    1.40    0.054
  24. BD (   1) C  15 - C  16        /375. BD*(   1) C  16 - H  19            2.35    1.26    0.049
  24. BD (   1) C  15 - C  16        /376. BD*(   1) C  17 -Cl  18            4.73    1.01    0.062
  25. BD (   2) C  15 - C  16        /269. RY*(   3) C  15                    0.53    1.03    0.023
  25. BD (   2) C  15 - C  16        /303. RY*(   3) C  17                    0.95    1.41    0.035
  25. BD (   2) C  15 - C  16        /305. RY*(   5) C  17                    0.50    1.91    0.030
  25. BD (   2) C  15 - C  16        /365. BD*(   2) C  12 - C  13           27.31    0.36    0.092
  25. BD (   2) C  15 - C  16        /371. BD*(   2) C  14 - C  17           22.78    0.36    0.083
  26. BD (   1) C  16 - C  17        /250. RY*(   1) C  14                    1.51    1.43    0.042
  26. BD (   1) C  16 - C  17        /251. RY*(   2) C  14                    0.58    1.86    0.030
  26. BD (   1) C  16 - C  17        /267. RY*(   1) C  15                    0.83    1.49    0.032
  26. BD (   1) C  16 - C  17        /268. RY*(   2) C  15                    1.20    1.90    0.044
  26. BD (   1) C  16 - C  17        /366. BD*(   1) C  12 - C  15            0.50    1.42    0.024
  26. BD (   1) C  16 - C  17        /369. BD (   1) C  14 - C  15           22.61    0.67    0.116
  26. BD (   1) C  16 - C  17        /370. BD*(   1) C  14 - C  17            6.74    1.44    0.089
  26. BD (   1) C  16 - C  17        /372. BD*(   1) C  15 - C  16            4.79    1.44    0.075
  26. BD (   1) C  16 - C  17        /375. BD*(   1) C  16 - H  19            1.78    1.29    0.044
  27. BD (   1) C  16 - H  19        /267. RY*(   1) C  15                    1.06    1.28    0.033
  27. BD (   1) C  16 - H  19        /302. RY*(   2) C  17                    1.44    1.58    0.043
  27. BD (   1) C  16 - H  19        /366. BD*(   1) C  12 - C  15            2.80    1.20    0.052
  27. BD (   1) C  16 - H  19        /369. BD (   1) C  14 - C  15            2.55    0.46    0.033
  27. BD (   1) C  16 - H  19        /370. BD*(   1) C  14 - C  17            5.70    1.22    0.075
  27. BD (   1) C  16 - H  19        /374. BD*(   1) C  16 - C  17            1.16    1.22    0.034
  27. BD (   1) C  16 - H  19        /376. BD*(   1) C  17 -Cl  18            0.77    0.83    0.023
  28. BD (   1) C  17 -Cl  18        /250. RY*(   1) C  14                    0.95    1.44    0.033
  28. BD (   1) C  17 -Cl  18        /284. RY*(   1) C  16                    0.68    1.65    0.030
  28. BD (   1) C  17 -Cl  18        /367. BD*(   1) C  13 - C  14            1.86    1.45    0.046
  28. BD (   1) C  17 -Cl  18        /372. BD*(   1) C  15 - C  16            3.24    1.44    0.061
  28. BD (   1) C  17 -Cl  18        /374. BD*(   1) C  16 - C  17            0.84    1.43    0.031
  29. CR (   1) C   1                / 79. RY*(   2) C   2                    0.79   11.40    0.085
  29. CR (   1) C   1                /112. RY*(   1) C   4                    0.50   11.51    0.068
  29. CR (   1) C   1                /113. RY*(   2) C   4                    1.21   11.41    0.105
  29. CR (   1) C   1                /353. BD*(   1) C   2 - C   3            0.59   11.18    0.073
  29. CR (   1) C   1                /358. BD*(   1) C   4 - C   5            0.72   11.02    0.080
  29. CR (   1) C   1                /359. BD*(   1) C   4 -Cl   9            0.85   10.70    0.085
  30. CR (   1) C   2                / 62. RY*(   2) C   1                    0.76   11.95    0.085
  30. CR (   1) C   2                / 64. RY*(   4) C   1                    0.55   12.44    0.074
  30. CR (   1) C   2                / 96. RY*(   2) C   3                    2.08   11.73    0.140
  30. CR (   1) C   2                /353. BD*(   1) C   2 - C   3            0.88   11.11    0.089
  30. CR (   1) C   2                /356. BD*(   1) C   3 - C   6            1.21   10.92    0.103
  31. CR (   1) C   3                / 78. RY*(   1) C   2                    1.09   11.67    0.101
  31. CR (   1) C   3                / 79. RY*(   2) C   2                    1.33   11.34    0.110
  31. CR (   1) C   3                /147. RY*(   2) C   6                    1.49   11.59    0.117
  31. CR (   1) C   3                /349. BD*(   1) C   1 - C   2            0.70   10.93    0.079
  31. CR (   1) C   3                /353. BD*(   1) C   2 - C   3            0.80   11.12    0.085
  31. CR (   1) C   3                /355. BD*(   1) C   2 - H  11            0.56   10.91    0.070
  31. CR (   1) C   3                /360. BD*(   1) C   5 - C   6            0.60   11.10    0.073
  31. CR (   1) C   3                /363. BD*(   1) C   6 - C  12            0.86   10.89    0.087
  32. CR (   1) C   4                / 62. RY*(   2) C   1                    1.27   12.03    0.111
  32. CR (   1) C   4                / 64. RY*(   4) C   1                    0.54   12.52    0.073
  32. CR (   1) C   4                /130. RY*(   2) C   5                    1.23   11.47    0.106
  32. CR (   1) C   4                /351. BD*(   1) C   1 - O  10            0.69   11.17    0.079
  32. CR (   1) C   4                /358. BD*(   1) C   4 - C   5            0.65   11.03    0.076
  32. CR (   1) C   4                /359. BD*(   1) C   4 -Cl   9            1.80   10.70    0.125
  32. CR (   1) C   4                /360. BD*(   1) C   5 - C   6            0.75   11.16    0.082
  33. CR (   1) C   5                /113. RY*(   2) C   4                    1.94   11.35    0.133
  33. CR (   1) C   5                /146. RY*(   1) C   6                    2.11   11.68    0.140
  33. CR (   1) C   5                /168. RY*(   1) H   8                    0.50   11.75    0.069
  33. CR (   1) C   5                /350. BD*(   1) C   1 - C   4            0.66   10.92    0.077
  33. CR (   1) C   5                /356. BD*(   1) C   3 - C   6            0.97   10.93    0.093
  33. CR (   1) C   5                /359. BD*(   1) C   4 -Cl   9            0.85   10.64    0.085
  33. CR (   1) C   5                /360. BD*(   1) C   5 - C   6            0.78   11.10    0.084
  33. CR (   1) C   5                /363. BD*(   1) C   6 - C  12            1.09   10.89    0.098
  34. CR (   1) C   6                / 96. RY*(   2) C   3                    0.86   11.75    0.090
  34. CR (   1) C   6                /129. RY*(   1) C   5                    0.81   11.36    0.086
  34. CR (   1) C   6                /130. RY*(   2) C   5                    0.70   11.42    0.080
  34. CR (   1) C   6                /132. RY*(   4) C   5                    0.58   11.33    0.072
  34. CR (   1) C   6                /217. RY*(   2) C  12                    0.92   11.48    0.092
  34. CR (   1) C   6                /353. BD*(   1) C   2 - C   3            0.61   11.13    0.074
  34. CR (   1) C   6                /358. BD*(   1) C   4 - C   5            0.86   10.97    0.087
  34. CR (   1) C   6                /360. BD*(   1) C   5 - C   6            1.37   11.10    0.111
  34. CR (   1) C   6                /362. BD*(   1) C   5 - H   8            0.64   10.89    0.075
  34. CR (   1) C   6                /364. BD*(   1) C  12 - C  13            0.91   10.97    0.090
  36. CR (   2)Cl   9                /112. RY*(   1) C   4                    2.59   11.97    0.157
  36. CR (   2)Cl   9                /350. BD*(   1) C   1 - C   4            0.51   11.44    0.070
  36. CR (   2)Cl   9                /358. BD*(   1) C   4 - C   5            0.82   11.49    0.087
  40. CR (   1) O  10                / 61. RY*(   1) C   1                    6.33   20.33    0.321
  40. CR (   1) O  10                /349. BD*(   1) C   1 - C   2            0.70   19.82    0.106
  40. CR (   1) O  10                /350. BD*(   1) C   1 - C   4            0.75   19.81    0.111
  41. CR (   1) C  12                /146. RY*(   1) C   6                    0.62   11.75    0.076
  41. CR (   1) C  12                /233. RY*(   1) C  13                    0.95   11.34    0.093
  41. CR (   1) C  12                /234. RY*(   2) C  13                    0.71   11.34    0.080
  41. CR (   1) C  12                /268. RY*(   2) C  15                    1.44   11.50    0.115
  41. CR (   1) C  12                /356. BD*(   1) C   3 - C   6            0.53   11.00    0.069
  41. CR (   1) C  12                /360. BD*(   1) C   5 - C   6            0.56   11.16    0.071
  41. CR (   1) C  12                /367. BD*(   1) C  13 - C  14            1.02   11.04    0.095
  41. CR (   1) C  12                /369. BD (   1) C  14 - C  15            1.21   10.27    0.107
  41. CR (   1) C  12                /372. BD*(   1) C  15 - C  16            0.85   11.04    0.087
  42. CR (   1) C  13                /216. RY*(   1) C  12                    0.60   11.49    0.074
  42. CR (   1) C  13                /217. RY*(   2) C  12                    1.79   11.53    0.128
  42. CR (   1) C  13                /250. RY*(   1) C  14                    0.59   11.02    0.072
  42. CR (   1) C  13                /251. RY*(   2) C  14                    0.98   11.44    0.094
  42. CR (   1) C  13                /363. BD*(   1) C   6 - C  12            0.85   10.94    0.087
  42. CR (   1) C  13                /366. BD*(   1) C  12 - C  15            1.22   11.00    0.104
  42. CR (   1) C  13                /369. BD (   1) C  14 - C  15            0.95   10.26    0.095
  42. CR (   1) C  13                /370. BD*(   1) C  14 - C  17            0.82   11.02    0.086
  43. CR (   1) C  14                / 21. BD*(   1) C  14 - C  15            0.67   10.22    0.268
  43. CR (   1) C  14                /233. RY*(   1) C  13                    1.47   11.34    0.115
  43. CR (   1) C  14                /301. RY*(   1) C  17                    2.23   11.34    0.142
  43. CR (   1) C  14                /364. BD*(   1) C  12 - C  13            0.66   11.03    0.077
  43. CR (   1) C  14                /368. BD*(   1) C  13 - H  20            0.51   10.91    0.067
  43. CR (   1) C  14                /369. BD (   1) C  14 - C  15            5.02   10.27    0.219
  43. CR (   1) C  14                /374. BD*(   1) C  16 - C  17            0.72   11.03    0.081
  43. CR (   1) C  14                /376. BD*(   1) C  17 -Cl  18            1.41   10.64    0.110
  44. CR (   1) C  15                /216. RY*(   1) C  12                    2.08   11.52    0.138
  44. CR (   1) C  15                /284. RY*(   1) C  16                    1.44   11.26    0.114
  44. CR (   1) C  15                /363. BD*(   1) C   6 - C  12            0.99   10.98    0.094
  44. CR (   1) C  15                /364. BD*(   1) C  12 - C  13            0.53   11.05    0.069
  44. CR (   1) C  15                /369. BD (   1) C  14 - C  15            5.83   10.29    0.236
  44. CR (   1) C  15                /374. BD*(   1) C  16 - C  17            0.53   11.05    0.070
  44. CR (   1) C  15                /375. BD*(   1) C  16 - H  19            0.64   10.91    0.075
  45. CR (   1) C  16                /268. RY*(   2) C  15                    1.34   11.50    0.111
  45. CR (   1) C  16                /301. RY*(   1) C  17                    1.82   11.34    0.129
  45. CR (   1) C  16                /302. RY*(   2) C  17                    1.00   11.39    0.096
  45. CR (   1) C  16                /366. BD*(   1) C  12 - C  15            0.90   11.02    0.090
  45. CR (   1) C  16                /369. BD (   1) C  14 - C  15            0.99   10.27    0.097
  45. CR (   1) C  16                /370. BD*(   1) C  14 - C  17            1.41   11.03    0.112
  45. CR (   1) C  16                /376. BD*(   1) C  17 -Cl  18            0.85   10.64    0.086
  46. CR (   1) C  17                /251. RY*(   2) C  14                    1.93   11.51    0.133
  46. CR (   1) C  17                /284. RY*(   1) C  16                    0.89   11.30    0.090
  46. CR (   1) C  17                /285. RY*(   2) C  16                    1.14   11.41    0.102
  46. CR (   1) C  17                /367. BD*(   1) C  13 - C  14            0.73   11.10    0.080
  46. CR (   1) C  17                /369. BD (   1) C  14 - C  15            1.15   10.33    0.105
  46. CR (   1) C  17                /370. BD*(   1) C  14 - C  17            0.63   11.09    0.075
  46. CR (   1) C  17                /372. BD*(   1) C  15 - C  16            1.05   11.09    0.097
  46. CR (   1) C  17                /374. BD*(   1) C  16 - C  17            0.77   11.08    0.084
  46. CR (   1) C  17                /376. BD*(   1) C  17 -Cl  18            2.23   10.69    0.139
  48. CR (   2)Cl  18                /302. RY*(   2) C  17                    2.29   11.91    0.148
  48. CR (   2)Cl  18                /304. RY*(   4) C  17                    0.60   12.36    0.077
  48. CR (   2)Cl  18                /370. BD*(   1) C  14 - C  17            0.63   11.55    0.077
  48. CR (   2)Cl  18                /374. BD*(   1) C  16 - C  17            1.04   11.54    0.100
  52. LP (   1) C   4                / 63. RY*(   3) C   1                    0.91    1.81    0.046
  52. LP (   1) C   4                / 68. RY*(   8) C   1                    1.04    1.14    0.039
  52. LP (   1) C   4                /114. RY*(   3) C   4                    0.99    0.81    0.032
  52. LP (   1) C   4                /133. RY*(   5) C   5                    3.18    0.94    0.062
  52. LP (   1) C   4                /173. RY*(   1)Cl   9                    5.61    0.77    0.075
  52. LP (   1) C   4                /177. RY*(   5)Cl   9                    0.71    0.54    0.022
  52. LP (   1) C   4                /352. BD*(   2) C   1 - O  10           80.44    0.23    0.135
  52. LP (   1) C   4                /361. BD*(   2) C   5 - C   6           89.96    0.22    0.137
  53. LP (   1)Cl   9                /112. RY*(   1) C   4                    3.76    2.05    0.078
  53. LP (   1)Cl   9                /350. BD*(   1) C   1 - C   4            1.12    1.52    0.038
  53. LP (   1)Cl   9                /358. BD*(   1) C   4 - C   5            2.11    1.57    0.052
  54. LP (   2)Cl   9                /113. RY*(   2) C   4                    0.84    1.33    0.030
  54. LP (   2)Cl   9                /350. BD*(   1) C   1 - C   4            6.70    0.90    0.070
  54. LP (   2)Cl   9                /358. BD*(   1) C   4 - C   5            5.51    0.94    0.064
  55. LP (   3)Cl   9                / 52. LP (   1) C   4                   22.43    0.23    0.099
  55. LP (   3)Cl   9                /115. RY*(   4) C   4                    1.10    1.65    0.039
  55. LP (   3)Cl   9                /352. BD*(   2) C   1 - O  10            0.51    0.46    0.015
  56. LP (   1) O  10                / 61. RY*(   1) C   1                   17.04    1.78    0.156
  56. LP (   1) O  10                / 76. RY*(  16) C   1                    0.76    3.42    0.046
  56. LP (   1) O  10                /349. BD*(   1) C   1 - C   2            2.03    1.26    0.046
  56. LP (   1) O  10                /350. BD*(   1) C   1 - C   4            2.04    1.26    0.046
  57. LP (   2) O  10                / 62. RY*(   2) C   1                    2.55    1.86    0.063
  57. LP (   2) O  10                / 64. RY*(   4) C   1                    1.78    2.35    0.059
  57. LP (   2) O  10                /349. BD*(   1) C   1 - C   2           21.80    0.82    0.121
  57. LP (   2) O  10                /350. BD*(   1) C   1 - C   4           24.15    0.81    0.126
  57. LP (   2) O  10                /353. BD*(   1) C   2 - C   3            0.60    1.02    0.023
  57. LP (   2) O  10                /358. BD*(   1) C   4 - C   5            0.53    0.86    0.019
  58. LP (   1)Cl  18                /302. RY*(   2) C  17                    3.39    1.98    0.073
  58. LP (   1)Cl  18                /370. BD*(   1) C  14 - C  17            2.17    1.63    0.053
  58. LP (   1)Cl  18                /374. BD*(   1) C  16 - C  17            1.99    1.62    0.051
  59. LP (   2)Cl  18                /301. RY*(   1) C  17                    1.19    1.31    0.035
  59. LP (   2)Cl  18                /367. BD*(   1) C  13 - C  14            0.54    1.01    0.021
  59. LP (   2)Cl  18                /370. BD*(   1) C  14 - C  17            4.78    1.01    0.062
  59. LP (   2)Cl  18                /372. BD*(   1) C  15 - C  16            0.56    1.01    0.021
  59. LP (   2)Cl  18                /374. BD*(   1) C  16 - C  17            5.72    1.00    0.068
  60. LP (   3)Cl  18                /303. RY*(   3) C  17                    0.96    1.50    0.034
  60. LP (   3)Cl  18                /308. RY*(   8) C  17                    0.63    1.28    0.026
  60. LP (   3)Cl  18                /371. BD*(   2) C  14 - C  17           12.46    0.45    0.073
 352. BD*(   2) C   1 - O  10        / 63. RY*(   3) C   1                    3.29    1.58    0.141
 352. BD*(   2) C   1 - O  10        / 67. RY*(   7) C   1                    0.62    1.17    0.053
 352. BD*(   2) C   1 - O  10        / 68. RY*(   8) C   1                    1.39    0.91    0.070
 352. BD*(   2) C   1 - O  10        /195. RY*(   2) O  10                    5.26    0.52    0.103
 352. BD*(   2) C   1 - O  10        /207. RY*(  14) O  10                    0.72    3.12    0.094
 354. BD*(   2) C   2 - C   3        / 80. RY*(   3) C   2                    2.73    0.43    0.091
 354. BD*(   2) C   2 - C   3        / 99. RY*(   5) C   3                    1.46    1.09    0.107
 361. BD*(   2) C   5 - C   6        /114. RY*(   3) C   4                    0.66    0.59    0.038
 361. BD*(   2) C   5 - C   6        /131. RY*(   3) C   5                    2.09    1.00    0.088
 361. BD*(   2) C   5 - C   6        /133. RY*(   5) C   5                    1.38    0.72    0.061
 361. BD*(   2) C   5 - C   6        /148. RY*(   3) C   6                    2.30    0.59    0.071
 361. BD*(   2) C   5 - C   6        /155. RY*(  10) C   6                    0.76    0.95    0.052
 361. BD*(   2) C   5 - C   6        /354. BD*(   2) C   2 - C   3          163.74    0.02    0.086
 365. BD*(   2) C  12 - C  13        /218. RY*(   3) C  12                    0.99    1.43    0.072
 365. BD*(   2) C  12 - C  13        /221. RY*(   6) C  12                    0.71    0.89    0.048
 365. BD*(   2) C  12 - C  13        /235. RY*(   3) C  13                    3.70    0.68    0.096
 365. BD*(   2) C  12 - C  13        /254. RY*(   5) C  14                    0.53    1.22    0.049
 365. BD*(   2) C  12 - C  13        /269. RY*(   3) C  15                    1.01    0.68    0.050
 365. BD*(   2) C  12 - C  13        /361. BD*(   2) C   5 - C   6           66.80    0.05    0.078
 369. BD (   1) C  14 - C  15        /363. BD*(   1) C   6 - C  12            0.74    0.68    0.050
 369. BD (   1) C  14 - C  15        /366. BD*(   1) C  12 - C  15            0.92    0.74    0.059
 369. BD (   1) C  14 - C  15        /367. BD*(   1) C  13 - C  14            0.60    0.77    0.050
 369. BD (   1) C  14 - C  15        /368. BD*(   1) C  13 - H  20            0.82    0.64    0.053
 369. BD (   1) C  14 - C  15        /370. BD*(   1) C  14 - C  17            0.70    0.76    0.051
 369. BD (   1) C  14 - C  15        /372. BD*(   1) C  15 - C  16            0.83    0.77    0.058
 369. BD (   1) C  14 - C  15        /375. BD*(   1) C  16 - H  19            1.02    0.62    0.058
 369. BD (   1) C  14 - C  15        /376. BD*(   1) C  17 -Cl  18            1.21    0.37    0.047
 371. BD*(   2) C  14 - C  17        /252. RY*(   3) C  14                    2.81    0.94    0.105
 371. BD*(   2) C  14 - C  17        /286. RY*(   3) C  16                    0.58    1.02    0.050
 371. BD*(   2) C  14 - C  17        /303. RY*(   3) C  17                    1.19    1.05    0.073
 371. BD*(   2) C  14 - C  17        /318. RY*(   1)Cl  18                    0.98    0.61    0.050
 373. BD*(   2) C  15 - C  16        /269. RY*(   3) C  15                    0.87    0.67    0.053
 373. BD*(   2) C  15 - C  16        /270. RY*(   4) C  15                    1.22    1.21    0.085
 373. BD*(   2) C  15 - C  16        /288. RY*(   5) C  16                    2.24    0.76    0.091


 Natural Bond Orbitals (Summary):

                                                            Principal Delocalizations
           NBO                        Occupancy    Energy   (geminal,vicinal,remote)
 ====================================================================================
 Molecular unit  1  (C12H5OCl2)
     1. BD (   1) C   1 - C   2          1.96938    -0.57590  359(v),357(v),353(g),96(v)
                                                    350(g),194(v),351(g),95(v)
                                                    113(v)
     2. BD (   1) C   1 - C   4          1.97848    -0.60011  362(v),358(g),351(g),355(v)
                                                    129(v),78(v),194(v),349(g)
                                                    174(v)
     3. BD (   1) C   1 - O  10          1.99502    -1.00383  350(g),61(g),349(g),358(v)
                                                    353(v),112(v)
     4. BD (   2) C   1 - O  10          1.98457    -0.27349  52(v),354(v),352(g)
     5. BD (   1) C   2 - C   3          1.98011    -0.69184  356(g),363(v),146(v),351(v)
                                                    349(g),355(g),357(g),64(v)
                                                    62(v)
     6. BD (   2) C   2 - C   3          1.85561    -0.18874  352(v),361(v),148(v),67(v)
     7. BD (   1) C   2 - H  11          1.97681    -0.45630  356(v),350(v),353(g),95(v)
                                                    357(v),61(v),65(v)
     8. BD (   1) C   3 - C   6          1.96059    -0.59095  360(g),362(v),353(g),355(v)
                                                    364(v),79(v),363(g),216(v)
                                                    130(v),357(g)
     9. BD (   1) C   3 - H   7          1.97289    -0.45861  349(v),360(v),78(v),353(g)
                                                    369(r),21(r),146(v),355(v)
                                                    147(v)
    10. BD (   1) C   4 - C   5          1.97787    -0.62692  360(g),363(v),351(v),147(v)
                                                    350(g),64(v),362(g)
    11. BD (   1) C   4 -Cl   9          1.99107    -0.69272  360(v),349(v),61(v),129(v)
                                                    112(g)
    12. BD (   1) C   5 - C   6          1.96833    -0.68178  358(g),356(g),363(g),359(v)
                                                    357(v),366(v),362(g),216(v)
                                                    113(v),112(v),95(v)
    13. BD (   2) C   5 - C   6          1.74690    -0.18057  52(v),365(v),354(v),361(g)
                                                    114(v),97(v),221(v)
    14. BD (   1) C   5 - H   8          1.97467    -0.47058  356(v),350(v),146(v),360(g)
                                                    112(v),150(v),358(g)
    15. BD (   1) C   6 - C  12          1.95366    -0.60239  360(g),364(g),367(v),358(v)
                                                    372(v),356(g),366(g),353(v)
                                                    267(v),234(v),95(v),129(v)
                                                    369(v),130(v)
    16. BD (   1) C  12 - C  13          1.88546    -0.69290  369(v),366(g),367(g),363(g)
                                                    251(v),356(v),368(g),147(v)
                                                    267(v),146(v)
    17. BD (   2) C  12 - C  13          1.65892    -0.20612  371(v),373(v),361(v),269(v)
                                                    254(v),148(v)
    18. BD (   1) C  12 - C  15          1.97384    -0.68987  363(g),368(v),375(v),285(v)
                                                    360(v),369(g),147(v),364(g)
                                                    21(g),372(g),146(v),233(v)
    19. BD (   1) C  13 - C  14          1.97681    -0.69082  376(v),363(v),21(g),368(g)
                                                    364(g),216(v),369(g),370(g)
                                                    302(v),301(v)
    20. BD (   1) C  13 - H  20          1.94779    -0.50223  366(v),369(v),370(v),217(v)
                                                    250(v),364(g)
    21. BD*(   1) C  14 - C  15          1.84934    -0.11125  374(v),364(v),370(g),366(g)
                                                    367(g),372(g),376(v),368(v)
                                                    375(v),301(v),233(v),363(v)
                                                    284(v),216(v)
    22. BD (   1) C  14 - C  17          1.98131    -0.72216  374(g),375(v),368(v),234(v)
                                                    21(g),284(v),369(g),319(v)
                                                    367(g),233(v)
    23. BD (   2) C  14 - C  17          1.67506    -0.21805  373(v),365(v),318(v),286(v)
                                                    237(v)
    24. BD (   1) C  15 - C  16          1.97643    -0.70728  376(v),363(v),374(g),375(g)
                                                    217(v),369(g),21(g),301(v)
                                                    366(g)
    25. BD (   2) C  15 - C  16          1.70712    -0.21274  365(v),371(v),303(v),269(g)
                                                    305(v)
    26. BD (   1) C  16 - C  17          1.91427    -0.73462  369(v),370(g),372(g),375(g)
                                                    250(v),268(v),267(v),251(v)
    27. BD (   1) C  16 - H  19          1.95420    -0.52225  370(v),369(v),366(v),302(v)
                                                    374(g),267(v),376(v)
    28. BD (   1) C  17 -Cl  18          1.98101    -0.73882  372(v),367(v),250(v),374(g)
                                                    284(v)
    29. CR (   1) C   1                  1.99912   -10.32960  113(v),359(v),79(v),358(v)
                                                    353(v),112(v)
    30. CR (   1) C   2                  1.99907   -10.25349  96(v),356(v),353(g),62(v)
                                                    64(v)
    31. CR (   1) C   3                  1.99913   -10.27124  147(v),79(v),78(v),363(v)
                                                    353(g),349(v),360(v),355(v)
    32. CR (   1) C   4                  1.99888   -10.33235  359(g),62(v),130(v),360(v)
                                                    351(v),358(g),64(v)
    33. CR (   1) C   5                  1.99897   -10.26704  146(v),113(v),363(v),356(v)
                                                    359(v),360(g),350(v),168(v)
    34. CR (   1) C   6                  1.99892   -10.27545  360(g),364(v),217(v),358(v)
                                                    96(v),129(v),130(v),362(v)
                                                    353(v),132(v)
    35. CR (   1)Cl   9                  2.00000  -101.08817   
    36. CR (   2)Cl   9                  1.99967   -10.79276  112(v),358(v),350(v)
    37. CR (   3)Cl   9                  1.99997    -7.39617   
    38. CR (   4)Cl   9                  1.99993    -7.39740   
    39. CR (   5)Cl   9                  1.99999    -7.39484   
    40. CR (   1) O  10                  1.99977   -19.15865  61(v),350(v),349(v)
    41. CR (   1) C  12                  1.99899   -10.33606  268(v),369(v),367(v),233(v)
                                                    372(v),21(v),234(v),146(v)
                                                    360(v),356(v)
    42. CR (   1) C  13                  1.99909   -10.32212  217(v),366(v),369(v),251(v)
                                                    363(v),370(v),21(v),216(v)
                                                    250(v)
    43. CR (   1) C  14                  1.99869   -10.33281  21(g),369(g),301(v),233(v)
                                                    376(v),374(v),364(v),368(v)
    44. CR (   1) C  15                  1.99870   -10.35538  369(g),21(g),216(v),284(v)
                                                    363(v),375(v),374(v),364(v)
    45. CR (   1) C  16                  1.99897   -10.33344  301(v),370(v),268(v),369(v)
                                                    302(v),366(v),376(v),21(v)
    46. CR (   1) C  17                  1.99856   -10.38910  376(g),251(v),369(v),285(v)
                                                    372(v),21(v),284(v),374(g)
                                                    367(v),370(g)
    47. CR (   1)Cl  18                  2.00000  -101.15184   
    48. CR (   2)Cl  18                  1.99968   -10.85136  302(v),374(v),370(v),304(v)
    49. CR (   3)Cl  18                  1.99990    -7.45655   
    50. CR (   4)Cl  18                  1.99999    -7.45213   
    51. CR (   5)Cl  18                  1.99999    -7.45208   
    52. LP (   1) C   4                  1.23144    -0.02274  361(v),352(v),173(v),133(v)
                                                    68(v),114(g),63(v),177(v)
    53. LP (   1)Cl   9                  1.99258    -0.87112  112(v),358(v),350(v)
    54. LP (   2)Cl   9                  1.96614    -0.24815  350(v),358(v),113(v)
    55. LP (   3)Cl   9                  1.94405    -0.24818  52(v),115(v),352(r)
    56. LP (   1) O  10                  1.97911    -0.60848  61(v),350(v),349(v),76(v)
    57. LP (   2) O  10                  1.88755    -0.16351  350(v),349(v),62(v),64(v)
                                                    353(r),358(r)
    58. LP (   1)Cl  18                  1.98958    -0.92564  302(v),370(v),374(v)
    59. LP (   2)Cl  18                  1.96957    -0.30778  374(v),370(v),301(v),372(r)
                                                    367(r)
    60. LP (   3)Cl  18                  1.94364    -0.30209  371(v),303(v),308(v)
    61. RY*(   1) C   1                  0.01588     1.17428   
    62. RY*(   2) C   1                  0.00755     1.69583   
    63. RY*(   3) C   1                  0.00659     1.78745   
    64. RY*(   4) C   1                  0.00261     2.19027   
    65. RY*(   5) C   1                  0.00151     1.37150   
    66. RY*(   6) C   1                  0.00045     1.57101   
    67. RY*(   7) C   1                  0.00034     1.38104   
    68. RY*(   8) C   1                  0.00030     1.11888   
    69. RY*(   9) C   1                  0.00014     1.57524   
    70. RY*(  10) C   1                  0.00008     2.59391   
    71. RY*(  11) C   1                  0.00006     0.61583   
    72. RY*(  12) C   1                  0.00006     3.81618   
    73. RY*(  13) C   1                  0.00003     2.95909   
    74. RY*(  14) C   1                  0.00002     0.87577   
    75. RY*(  15) C   1                  0.00000     2.78915   
    76. RY*(  16) C   1                  0.00000     2.81569   
    77. RY*(  17) C   1                  0.00000    19.36615   
    78. RY*(   1) C   2                  0.00518     1.40236   
    79. RY*(   2) C   2                  0.00323     1.07152   
    80. RY*(   3) C   2                  0.00221     0.64586   
    81. RY*(   4) C   2                  0.00143     1.17240   
    82. RY*(   5) C   2                  0.00030     1.55797   
    83. RY*(   6) C   2                  0.00029     2.17083   
    84. RY*(   7) C   2                  0.00018     1.16702   
    85. RY*(   8) C   2                  0.00015     2.01744   
    86. RY*(   9) C   2                  0.00007     1.47690   
    87. RY*(  10) C   2                  0.00005     2.23504   
    88. RY*(  11) C   2                  0.00002     6.04116   
    89. RY*(  12) C   2                  0.00002     1.14409   
    90. RY*(  13) C   2                  0.00003     2.69708   
    91. RY*(  14) C   2                  0.00000     1.36306   
    92. RY*(  15) C   2                  0.00001     2.15491   
    93. RY*(  16) C   2                  0.00000    18.93906   
    94. RY*(  17) C   2                  0.00000     2.95641   
    95. RY*(   1) C   3                  0.00489     1.19796   
    96. RY*(   2) C   3                  0.00249     1.47608   
    97. RY*(   3) C   3                  0.00163     1.05155   
    98. RY*(   4) C   3                  0.00053     1.11675   
    99. RY*(   5) C   3                  0.00041     1.30672   
   100. RY*(   6) C   3                  0.00016     2.88115   
   101. RY*(   7) C   3                  0.00012     1.90995   
   102. RY*(   8) C   3                  0.00007     0.93526   
   103. RY*(   9) C   3                  0.00006     1.46813   
   104. RY*(  10) C   3                  0.00007     2.78985   
   105. RY*(  11) C   3                  0.00005     0.97213   
   106. RY*(  12) C   3                  0.00003     5.92260   
   107. RY*(  13) C   3                  0.00003     1.66597   
   108. RY*(  14) C   3                  0.00000     2.96471   
   109. RY*(  15) C   3                  0.00001     1.42137   
   110. RY*(  16) C   3                  0.00000    18.64553   
   111. RY*(  17) C   3                  0.00001     2.90515   
   112. RY*(   1) C   4                  0.00676     1.17694   
   113. RY*(   2) C   4                  0.00535     1.08494   
   114. RY*(   3) C   4                  0.00199     0.78281   
   115. RY*(   4) C   4                  0.00138     1.40251   
   116. RY*(   5) C   4                  0.00127     0.98642   
   117. RY*(   6) C   4                  0.00069     2.11038   
   118. RY*(   7) C   4                  0.00033     2.31573   
   119. RY*(   8) C   4                  0.00029     1.66855   
   120. RY*(   9) C   4                  0.00011     2.33898   
   121. RY*(  10) C   4                  0.00009     2.07970   
   122. RY*(  11) C   4                  0.00007     0.86950   
   123. RY*(  12) C   4                  0.00004     2.68311   
   124. RY*(  13) C   4                  0.00002     2.12843   
   125. RY*(  14) C   4                  0.00001     0.99770   
   126. RY*(  15) C   4                  0.00000    22.18994   
   127. RY*(  16) C   4                  0.00001     2.04232   
   128. RY*(  17) C   4                  0.00000     2.94159   
   129. RY*(   1) C   5                  0.00513     1.08082   
   130. RY*(   2) C   5                  0.00346     1.14246   
   131. RY*(   3) C   5                  0.00239     1.19682   
   132. RY*(   4) C   5                  0.00095     1.05781   
   133. RY*(   5) C   5                  0.00049     0.91850   
   134. RY*(   6) C   5                  0.00023     1.52106   
   135. RY*(   7) C   5                  0.00019     1.24832   
   136. RY*(   8) C   5                  0.00015     2.75617   
   137. RY*(   9) C   5                  0.00012     1.97371   
   138. RY*(  10) C   5                  0.00011     4.47540   
   139. RY*(  11) C   5                  0.00006     1.62589   
   140. RY*(  12) C   5                  0.00004     2.22157   
   141. RY*(  13) C   5                  0.00003     2.20303   
   142. RY*(  14) C   5                  0.00001     2.44608   
   143. RY*(  15) C   5                  0.00000     1.54510   
   144. RY*(  16) C   5                  0.00000     2.95647   
   145. RY*(  17) C   5                  0.00000    20.27218   
   146. RY*(   1) C   6                  0.00602     1.41750   
   147. RY*(   2) C   6                  0.00566     1.31783   
   148. RY*(   3) C   6                  0.00294     0.78966   
   149. RY*(   4) C   6                  0.00163     0.64742   
   150. RY*(   5) C   6                  0.00138     0.92555   
   151. RY*(   6) C   6                  0.00106     1.04645   
   152. RY*(   7) C   6                  0.00061     1.20930   
   153. RY*(   8) C   6                  0.00041     1.78002   
   154. RY*(   9) C   6                  0.00025     1.85789   
   155. RY*(  10) C   6                  0.00009     1.14905   
   156. RY*(  11) C   6                  0.00010     4.12494   
   157. RY*(  12) C   6                  0.00008     2.79118   
   158. RY*(  13) C   6                  0.00006     2.58201   
   159. RY*(  14) C   6                  0.00004     3.02901   
   160. RY*(  15) C   6                  0.00003     3.14242   
   161. RY*(  16) C   6                  0.00000     3.01592   
   162. RY*(  17) C   6                  0.00000    20.66076   
   163. RY*(   1) H   7                  0.00090     1.39974   
   164. RY*(   2) H   7                  0.00018     1.77204   
   165. RY*(   3) H   7                  0.00013     1.77179   
   166. RY*(   4) H   7                  0.00007     2.17652   
   167. RY*(   5) H   7                  0.00004     2.62941   
   168. RY*(   1) H   8                  0.00133     1.48036   
   169. RY*(   2) H   8                  0.00019     1.76230   
   170. RY*(   3) H   8                  0.00014     1.77539   
   171. RY*(   4) H   8                  0.00011     2.12867   
   172. RY*(   5) H   8                  0.00004     2.59511   
   173. RY*(   1)Cl   9                  0.00720     0.74626   
   174. RY*(   2)Cl   9                  0.00373     0.70388   
   175. RY*(   3)Cl   9                  0.00139     0.81730   
   176. RY*(   4)Cl   9                  0.00053     0.70835   
   177. RY*(   5)Cl   9                  0.00016     0.51379   
   178. RY*(   6)Cl   9                  0.00011     1.65625   
   179. RY*(   7)Cl   9                  0.00008     0.77118   
   180. RY*(   8)Cl   9                  0.00005     1.03576   
   181. RY*(   9)Cl   9                  0.00003     1.05413   
   182. RY*(  10)Cl   9                  0.00001     1.07408   
   183. RY*(  11)Cl   9                  0.00000     3.87095   
   184. RY*(  12)Cl   9                  0.00000    24.69649   
   185. RY*(  13)Cl   9                  0.00001     1.17577   
   186. RY*(  14)Cl   9                  0.00000    24.51535   
   187. RY*(  15)Cl   9                  0.00000     3.56917   
   188. RY*(  16)Cl   9                  0.00001     0.86697   
   189. RY*(  17)Cl   9                  0.00000     3.85232   
   190. RY*(  18)Cl   9                  0.00000   207.69025   
   191. RY*(  19)Cl   9                  0.00000    24.82383   
   192. RY*(  20)Cl   9                  0.00000    18.05982   
   193. RY*(  21)Cl   9                  0.00001     1.10398   
   194. RY*(   1) O  10                  0.00447     0.86245   
   195. RY*(   2) O  10                  0.00289     0.73150   
   196. RY*(   3) O  10                  0.00076     0.86535   
   197. RY*(   4) O  10                  0.00023     1.20869   
   198. RY*(   5) O  10                  0.00009     2.04101   
   199. RY*(   6) O  10                  0.00004     2.19535   
   200. RY*(   7) O  10                  0.00001     4.93808   
   201. RY*(   8) O  10                  0.00001     1.37468   
   202. RY*(   9) O  10                  0.00000     5.30683   
   203. RY*(  10) O  10                  0.00000    49.63377   
   204. RY*(  11) O  10                  0.00001     1.18923   
   205. RY*(  12) O  10                  0.00000     5.20464   
   206. RY*(  13) O  10                  0.00001     3.35114   
   207. RY*(  14) O  10                  0.00000     3.32772   
   208. RY*(  15) O  10                  0.00001     3.11520   
   209. RY*(  16) O  10                  0.00001     3.45598   
   210. RY*(  17) O  10                  0.00000     3.25178   
   211. RY*(   1) H  11                  0.00334     0.49932   
   212. RY*(   2) H  11                  0.00023     2.56941   
   213. RY*(   3) H  11                  0.00011     1.77569   
   214. RY*(   4) H  11                  0.00004     2.70260   
   215. RY*(   5) H  11                  0.00005     2.24176   
   216. RY*(   1) C  12                  0.00827     1.16397   
   217. RY*(   2) C  12                  0.00487     1.20445   
   218. RY*(   3) C  12                  0.00154     1.58017   
   219. RY*(   4) C  12                  0.00082     1.38343   
   220. RY*(   5) C  12                  0.00075     1.51098   
   221. RY*(   6) C  12                  0.00060     1.03198   
   222. RY*(   7) C  12                  0.00039     2.19248   
   223. RY*(   8) C  12                  0.00027     1.64364   
   224. RY*(   9) C  12                  0.00013     1.99404   
   225. RY*(  10) C  12                  0.00009     1.53977   
   226. RY*(  11) C  12                  0.00007     0.92056   
   227. RY*(  12) C  12                  0.00008     5.91535   
   228. RY*(  13) C  12                  0.00006     1.11063   
   229. RY*(  14) C  12                  0.00004     3.51868   
   230. RY*(  15) C  12                  0.00001     3.60001   
   231. RY*(  16) C  12                  0.00001    17.80435   
   232. RY*(  17) C  12                  0.00000     2.90313   
   233. RY*(   1) C  13                  0.00683     1.00550   
   234. RY*(   2) C  13                  0.00475     1.00344   
   235. RY*(   3) C  13                  0.00133     0.82390   
   236. RY*(   4) C  13                  0.00062     0.94830   
   237. RY*(   5) C  13                  0.00059     1.56648   
   238. RY*(   6) C  13                  0.00039     1.72863   
   239. RY*(   7) C  13                  0.00012     2.63662   
   240. RY*(   8) C  13                  0.00012     0.96189   
   241. RY*(   9) C  13                  0.00009     1.02742   
   242. RY*(  10) C  13                  0.00007     3.15496   
   243. RY*(  11) C  13                  0.00004     1.31559   
   244. RY*(  12) C  13                  0.00004     1.51440   
   245. RY*(  13) C  13                  0.00002     1.38184   
   246. RY*(  14) C  13                  0.00002     3.72629   
   247. RY*(  15) C  13                  0.00000    21.56383   
   248. RY*(  16) C  13                  0.00000     2.91199   
   249. RY*(  17) C  13                  0.00001     2.20783   
   250. RY*(   1) C  14                  0.00574     0.69912   
   251. RY*(   2) C  14                  0.00272     1.12209   
   252. RY*(   3) C  14                  0.00123     1.08920   
   253. RY*(   4) C  14                  0.00066     1.01266   
   254. RY*(   5) C  14                  0.00038     1.36293   
   255. RY*(   6) C  14                  0.00022     0.69778   
   256. RY*(   7) C  14                  0.00022     1.85060   
   257. RY*(   8) C  14                  0.00013     2.00083   
   258. RY*(   9) C  14                  0.00008     2.61907   
   259. RY*(  10) C  14                  0.00004     1.44143   
   260. RY*(  11) C  14                  0.00004     1.77759   
   261. RY*(  12) C  14                  0.00002     1.95495   
   262. RY*(  13) C  14                  0.00000    22.74295   
   263. RY*(  14) C  14                  0.00001     1.69429   
   264. RY*(  15) C  14                  0.00000     1.38238   
   265. RY*(  16) C  14                  0.00000     2.83850   
   266. RY*(  17) C  14                  0.00000     2.08906   
   267. RY*(   1) C  15                  0.00626     0.75350   
   268. RY*(   2) C  15                  0.00212     1.16340   
   269. RY*(   3) C  15                  0.00081     0.82105   
   270. RY*(   4) C  15                  0.00068     1.36417   
   271. RY*(   5) C  15                  0.00039     1.09699   
   272. RY*(   6) C  15                  0.00021     1.09104   
   273. RY*(   7) C  15                  0.00019     1.07554   
   274. RY*(   8) C  15                  0.00016     1.77210   
   275. RY*(   9) C  15                  0.00008     2.65680   
   276. RY*(  10) C  15                  0.00009     1.93125   
   277. RY*(  11) C  15                  0.00004     1.47552   
   278. RY*(  12) C  15                  0.00003     1.94407   
   279. RY*(  13) C  15                  0.00001     2.27360   
   280. RY*(  14) C  15                  0.00001     2.88279   
   281. RY*(  15) C  15                  0.00000    21.60716   
   282. RY*(  16) C  15                  0.00000     2.89884   
   283. RY*(  17) C  15                  0.00001     2.10922   
   284. RY*(   1) C  16                  0.00727     0.90653   
   285. RY*(   2) C  16                  0.00391     1.02355   
   286. RY*(   3) C  16                  0.00143     1.16721   
   287. RY*(   4) C  16                  0.00108     0.84442   
   288. RY*(   5) C  16                  0.00091     0.91349   
   289. RY*(   6) C  16                  0.00042     1.52042   
   290. RY*(   7) C  16                  0.00027     2.03694   
   291. RY*(   8) C  16                  0.00024     0.85632   
   292. RY*(   9) C  16                  0.00012     3.51189   
   293. RY*(  10) C  16                  0.00006     1.32095   
   294. RY*(  11) C  16                  0.00004     1.24878   
   295. RY*(  12) C  16                  0.00003     1.89238   
   296. RY*(  13) C  16                  0.00000     3.09188   
   297. RY*(  14) C  16                  0.00000    22.00853   
   298. RY*(  15) C  16                  0.00000     1.52489   
   299. RY*(  16) C  16                  0.00000     2.88402   
   300. RY*(  17) C  16                  0.00001     2.22271   
   301. RY*(   1) C  17                  0.00807     1.00444   
   302. RY*(   2) C  17                  0.00638     1.05625   
   303. RY*(   3) C  17                  0.00259     1.19867   
   304. RY*(   4) C  17                  0.00110     1.50724   
   305. RY*(   5) C  17                  0.00090     1.69777   
   306. RY*(   6) C  17                  0.00065     0.97406   
   307. RY*(   7) C  17                  0.00057     2.14802   
   308. RY*(   8) C  17                  0.00042     0.97891   
   309. RY*(   9) C  17                  0.00019     1.33132   
   310. RY*(  10) C  17                  0.00009     4.22508   
   311. RY*(  11) C  17                  0.00004     1.32627   
   312. RY*(  12) C  17                  0.00004     1.32741   
   313. RY*(  13) C  17                  0.00001     2.16435   
   314. RY*(  14) C  17                  0.00001     2.85453   
   315. RY*(  15) C  17                  0.00000    21.41200   
   316. RY*(  16) C  17                  0.00000     0.65097   
   317. RY*(  17) C  17                  0.00000     2.76158   
   318. RY*(   1)Cl  18                  0.00501     0.75569   
   319. RY*(   2)Cl  18                  0.00281     0.71086   
   320. RY*(   3)Cl  18                  0.00075     0.68335   
   321. RY*(   4)Cl  18                  0.00040     0.68598   
   322. RY*(   5)Cl  18                  0.00007     0.93855   
   323. RY*(   6)Cl  18                  0.00008     0.68624   
   324. RY*(   7)Cl  18                  0.00005     1.93161   
   325. RY*(   8)Cl  18                  0.00001     1.89505   
   326. RY*(   9)Cl  18                  0.00002     0.91101   
   327. RY*(  10)Cl  18                  0.00000    18.23235   
   328. RY*(  11)Cl  18                  0.00000     3.90090   
   329. RY*(  12)Cl  18                  0.00000    23.53712   
   330. RY*(  13)Cl  18                  0.00001     0.61095   
   331. RY*(  14)Cl  18                  0.00001     0.75839   
   332. RY*(  15)Cl  18                  0.00000     3.95534   
   333. RY*(  16)Cl  18                  0.00000    24.19301   
   334. RY*(  17)Cl  18                  0.00000    24.15441   
   335. RY*(  18)Cl  18                  0.00001     3.76551   
   336. RY*(  19)Cl  18                  0.00000   207.58600   
   337. RY*(  20)Cl  18                  0.00001     1.10759   
   338. RY*(  21)Cl  18                  0.00001     1.07175   
   339. RY*(   1) H  19                  0.00112     1.02164   
   340. RY*(   2) H  19                  0.00018     2.06657   
   341. RY*(   3) H  19                  0.00013     1.70654   
   342. RY*(   4) H  19                  0.00009     2.13858   
   343. RY*(   5) H  19                  0.00003     2.47920   
   344. RY*(   1) H  20                  0.00105     1.12020   
   345. RY*(   2) H  20                  0.00018     2.01083   
   346. RY*(   3) H  20                  0.00012     1.72658   
   347. RY*(   4) H  20                  0.00007     2.19596   
   348. RY*(   5) H  20                  0.00004     2.49023   
   349. BD*(   1) C   1 - C   2          0.05676     0.65637   
   350. BD*(   1) C   1 - C   4          0.07604     0.64953   
   351. BD*(   1) C   1 - O  10          0.00967     0.84257   
   352. BD*(   2) C   1 - O  10          0.40787     0.20992  354(v),52(v),195(g),63(g)
                                                    68(g),207(g),67(g)
   353. BD*(   1) C   2 - C   3          0.01351     0.85363   
   354. BD*(   2) C   2 - C   3          0.22224     0.21367  352(v),361(v),80(g),99(g)
   355. BD*(   1) C   2 - H  11          0.01296     0.63694   
   356. BD*(   1) C   3 - C   6          0.02612     0.66653   
   357. BD*(   1) C   3 - H   7          0.01585     0.62718   
   358. BD*(   1) C   4 - C   5          0.02703     0.69419   
   359. BD*(   1) C   4 -Cl   9          0.02271     0.37220   
   360. BD*(   1) C   5 - C   6          0.02237     0.82870   
   361. BD*(   2) C   5 - C   6          0.43322     0.19521  354(v),365(v),52(v),148(g)
                                                    131(g),133(g),155(g),114(v)
   362. BD*(   1) C   5 - H   8          0.01646     0.61814   
   363. BD*(   1) C   6 - C  12          0.03342     0.61974   
   364. BD*(   1) C  12 - C  13          0.05862     0.69383   
   365. BD*(   2) C  12 - C  13          0.43281     0.14595  371(v),373(v),361(v),235(g)
                                                    269(v),218(g),221(g),254(v)
   366. BD*(   1) C  12 - C  15          0.02609     0.68229   
   367. BD*(   1) C  13 - C  14          0.01778     0.70672   
   368. BD*(   1) C  13 - H  20          0.01635     0.57740   
   369. BD (   1) C  14 - C  15          0.28336    -0.06223  376(v),375(v),366(g),372(g)
                                                    368(v),363(v),370(g),367(g)
   370. BD*(   1) C  14 - C  17          0.03695     0.70080   
   371. BD*(   2) C  14 - C  17          0.37751     0.14951  365(v),373(v),252(g),303(g)
                                                    318(v),286(v)
   372. BD*(   1) C  15 - C  16          0.01689     0.70350   
   373. BD*(   2) C  15 - C  16          0.32381     0.15273  371(v),365(v),288(g),270(g)
                                                    269(g)
   374. BD*(   1) C  16 - C  17          0.06601     0.69363   
   375. BD*(   1) C  16 - H  19          0.01427     0.55550   
   376. BD*(   1) C  17 -Cl  18          0.03109     0.30339   
       -------------------------------
              Total Lewis  115.09119  ( 95.9093%)
        Valence non-Lewis    4.66377  (  3.8865%)
        Rydberg non-Lewis    0.24504  (  0.2042%)
       -------------------------------
            Total unit  1  120.00000  (100.0000%)
           Charge unit  1   -1.00000
 Leave Link  607 at Wed Jul  6 00:34:48 2022, MaxMem=   671088640 cpu:               7.7 elap:               1.6
 (Enter /gpfs/software/gaussian16/sse4/tar/g16/l701.exe)
 ... and contract with generalized density number  0.
 Compute integral first derivatives.
 Leave Link  701 at Wed Jul  6 00:36:17 2022, MaxMem=   671088640 cpu:               0.7 elap:               0.2
 (Enter /gpfs/software/gaussian16/sse4/tar/g16/l702.exe)
 L702 exits ... SP integral derivatives will be done elsewhere.
 Leave Link  702 at Wed Jul  6 00:36:47 2022, MaxMem=   671088640 cpu:               0.2 elap:              15.1
 (Enter /gpfs/software/gaussian16/sse4/tar/g16/l703.exe)
 Integral derivatives from FoFJK, PRISM(SPDF).
 Compute integral first derivatives, UseDBF=F ICtDFT=           0.
 Calling FoFJK, ICntrl=      2127 FMM=F ISym2X=0 I1Cent= 0 IOpClX= 0 NMat=1 NMatS=1 NMatT=0.
 FoFJK:  IHMeth= 1 ICntrl=    2127 DoSepK=F KAlg= 0 I1Cent=           0 FoldK=F
 IRaf=         0 NMat=       1 IRICut=       1 DoRegI=T DoRafI=F ISym2E= 0 IDoP0=0 IntGTp=1.
 FoFCou: FMM=F IPFlag=           0 FMFlag=      100000 FMFlg1=         800
         NFxFlg=           0 DoJE=F BraDBF=F KetDBF=F FulRan=T
         wScrn=  0.000000 ICntrl=      2127 IOpCl=  0 I1Cent=           0 NGrid=           0
         NMat0=    1 NMatS0=      1 NMatT0=    0 NMatD0=    1 NMtDS0=    0 NMtDT0=    0
 Symmetry not used in FoFCou.
 Leave Link  703 at Wed Jul  6 00:38:27 2022, MaxMem=   671088640 cpu:             122.6 elap:              24.6
 (Enter /gpfs/software/gaussian16/sse4/tar/g16/l716.exe)
 Dipole        = 3.53329911D+00-2.31697354D-02 6.21174326D-02
 ***** Axes restored to original set *****
 -------------------------------------------------------------------
 Center     Atomic                   Forces (Hartrees/Bohr)
 Number     Number              X              Y              Z
 -------------------------------------------------------------------
      1        6           0.021701406   -0.000164335   -0.013502984
      2        6          -0.015802443    0.022736693   -0.015579221
      3        6           0.034803933    0.000345567   -0.022264438
      4        6           0.046151997   -0.037383945    0.013202438
      5        6          -0.069109894    0.038381315    0.002552527
      6        6           0.020079774   -0.028236332    0.019434204
      7        1           0.004982369    0.000199629   -0.002531373
      8        1           0.002619431   -0.000219221   -0.001197680
      9       17          -0.008530644    0.009012991   -0.005531289
     10        8          -0.022887726    0.007532881    0.006136405
     11        1          -0.000206993    0.000342482    0.000090455
     12        6          -0.042723567   -0.060432479    0.071224025
     13        6           0.079394375    0.007097401   -0.045460094
     14        6          -0.036641577   -0.015046595    0.029041466
     15        6           0.045602895    0.030868435   -0.045740877
     16        6          -0.074183306   -0.022249731    0.053951539
     17        6           0.000714064    0.058836701   -0.045880371
     18       17           0.018006606   -0.011520208    0.000252986
     19        1           0.007663208    0.000769664   -0.004974933
     20        1          -0.011633908   -0.000870915    0.006777213
 -------------------------------------------------------------------
 Cartesian Forces:  Max     0.079394375 RMS     0.030944990
 Leave Link  716 at Wed Jul  6 00:39:57 2022, MaxMem=   671088640 cpu:               0.2 elap:               0.1
 (Enter /gpfs/software/gaussian16/sse4/tar/g16/l103.exe)

 GradGradGradGradGradGradGradGradGradGradGradGradGradGradGradGradGradGrad
 Berny optimization.
 FormGI is forming the generalized inverse of G from B-inverse, IUseBI=4.
 GSVD:  received Info=                   1 from GESDD.
 Internal  Forces:  Max     0.048036645 RMS     0.014448371
 Search for a local minimum.
 Step number   1 out of a maximum of  107
 All quantities printed in internal units (Hartrees-Bohrs-Radians)
 RMS Force = .14448D-01 SwitMx=.10000D-02 MixMth= 1
 Mixed Optimization -- RFO/linear search
 Second derivative matrix not updated -- first step.
 ITU=  0
     Eigenvalues ---    0.00788   0.01019   0.01146   0.01267   0.01494
     Eigenvalues ---    0.01555   0.01688   0.01903   0.02045   0.02054
     Eigenvalues ---    0.02071   0.02131   0.02221   0.02222   0.02229
     Eigenvalues ---    0.02249   0.02356   0.15999   0.16000   0.16000
     Eigenvalues ---    0.16000   0.16000   0.22313   0.22857   0.23467
     Eigenvalues ---    0.23852   0.24602   0.24991   0.24996   0.24999
     Eigenvalues ---    0.25000   0.25000   0.25000   0.32549   0.33342
     Eigenvalues ---    0.33857   0.34007   0.34124   0.35143   0.35223
     Eigenvalues ---    0.35359   0.35392   0.35559   0.35628   0.38071
     Eigenvalues ---    0.42022   0.42866   0.45201   0.46184   0.46619
     Eigenvalues ---    0.47444   0.52759   0.55427   0.93905
 RFO step:  Lambda=-4.71805979D-02 EMin= 7.87522995D-03
 Linear search not attempted -- first point.
 Maximum step size (   0.300) exceeded in Quadratic search.
    -- Step size scaled by   0.865
 Iteration  1 RMS(Cart)=  0.03891619 RMS(Int)=  0.00089780
 Iteration  2 RMS(Cart)=  0.00151667 RMS(Int)=  0.00008815
 Iteration  3 RMS(Cart)=  0.00000068 RMS(Int)=  0.00008815
 ITry= 1 IFail=0 DXMaxC= 1.41D-01 DCOld= 1.00D+10 DXMaxT= 3.00D-01 DXLimC= 3.00D+00 Rises=F
 Variable       Old X    -DE/DX   Delta X   Delta X   Delta X     New X
                                 (Linear)    (Quad)   (Total)
    R1        2.79813  -0.00859   0.00000  -0.02004  -0.02010   2.77803
    R2        2.79874  -0.02337   0.00000  -0.05433  -0.05439   2.74434
    R3        2.31184   0.02445   0.00000   0.02144   0.02144   2.33328
    R4        2.53450   0.01868   0.00000   0.02722   0.02722   2.56172
    R5        2.04667  -0.00003   0.00000  -0.00006  -0.00006   2.04661
    R6        2.77977  -0.03774   0.00000  -0.07830  -0.07824   2.70152
    R7        2.05443   0.00152   0.00000   0.00329   0.00329   2.05772
    R8        2.72984  -0.04296   0.00000  -0.08637  -0.08637   2.64347
    R9        3.24122   0.01348   0.00000   0.03003   0.03003   3.27125
   R10        2.55428   0.03748   0.00000   0.05538   0.05544   2.60972
   R11        2.04777   0.00162   0.00000   0.00347   0.00347   2.05125
   R12        2.83151  -0.01682   0.00000  -0.03905  -0.03905   2.79246
   R13        2.65400   0.03946   0.00000   0.06824   0.06829   2.72229
   R14        2.65328  -0.03554   0.00000  -0.06251  -0.06235   2.59093
   R15        2.64402  -0.04219   0.00000  -0.07228  -0.07237   2.57164
   R16        2.05042   0.00126   0.00000   0.00273   0.00273   2.05315
   R17        2.62541  -0.02631   0.00000  -0.04306  -0.04321   2.58219
   R18        2.63577  -0.04804   0.00000  -0.08119  -0.08109   2.55468
   R19        2.62157   0.04335   0.00000   0.07196   0.07190   2.69347
   R20        2.05097   0.00087   0.00000   0.00188   0.00188   2.05284
   R21        3.24318   0.01916   0.00000   0.04280   0.04280   3.28598
    A1        2.00226  -0.00762   0.00000  -0.02787  -0.02801   1.97426
    A2        2.10793   0.00907   0.00000   0.02924   0.02931   2.13724
    A3        2.17299  -0.00145   0.00000  -0.00137  -0.00130   2.17169
    A4        2.10941   0.01102   0.00000   0.03619   0.03612   2.14554
    A5        2.03383  -0.00587   0.00000  -0.01961  -0.01958   2.01426
    A6        2.13994  -0.00515   0.00000  -0.01658  -0.01655   2.12339
    A7        2.16600  -0.01239   0.00000  -0.03417  -0.03411   2.13189
    A8        2.05506   0.01171   0.00000   0.04009   0.04006   2.09511
    A9        2.06213   0.00069   0.00000  -0.00592  -0.00595   2.05618
   A10        2.11053   0.00998   0.00000   0.02327   0.02320   2.13374
   A11        2.08139  -0.00729   0.00000  -0.01824  -0.01823   2.06316
   A12        2.09096  -0.00267   0.00000  -0.00481  -0.00479   2.08617
   A13        2.13046   0.00215   0.00000   0.00663   0.00670   2.13715
   A14        2.00673   0.00137   0.00000   0.00692   0.00687   2.01360
   A15        2.14600  -0.00353   0.00000  -0.01354  -0.01358   2.13242
   A16        2.04747  -0.00314   0.00000  -0.00396  -0.00382   2.04365
   A17        2.12748  -0.00881   0.00000  -0.02824  -0.02831   2.09918
   A18        2.10823   0.01195   0.00000   0.03219   0.03213   2.14036
   A19        2.17353  -0.01090   0.00000  -0.03051  -0.03064   2.14289
   A20        2.06826   0.02721   0.00000   0.08042   0.08030   2.14856
   A21        2.04121  -0.01631   0.00000  -0.04981  -0.04958   1.99163
   A22        2.11268   0.00828   0.00000   0.02546   0.02542   2.13809
   A23        2.13483  -0.01791   0.00000  -0.07022  -0.07020   2.06463
   A24        2.03560   0.00963   0.00000   0.04479   0.04481   2.08040
   A25        2.09919   0.00195   0.00000   0.00686   0.00648   2.10567
   A26        2.13800   0.01668   0.00000   0.04650   0.04688   2.18488
   A27        2.07862  -0.00176   0.00000  -0.00497  -0.00493   2.07369
   A28        2.08953   0.01023   0.00000   0.04152   0.04150   2.13103
   A29        2.11503  -0.00847   0.00000  -0.03654  -0.03656   2.07847
   A30        2.09665  -0.00885   0.00000  -0.02404  -0.02427   2.07239
   A31        2.08322   0.01982   0.00000   0.05683   0.05694   2.14016
   A32        2.10330  -0.01097   0.00000  -0.03278  -0.03267   2.07063
    D1        0.01498  -0.00013   0.00000  -0.00215  -0.00216   0.01281
    D2       -3.12827  -0.00009   0.00000  -0.00210  -0.00212  -3.13039
    D3       -3.12634  -0.00027   0.00000  -0.00409  -0.00412  -3.13046
    D4        0.01360  -0.00023   0.00000  -0.00405  -0.00408   0.00951
    D5       -0.01081   0.00005   0.00000   0.00035   0.00032  -0.01048
    D6       -3.12591  -0.00062   0.00000  -0.00925  -0.00924  -3.13515
    D7        3.13050   0.00020   0.00000   0.00239   0.00233   3.13283
    D8        0.01539  -0.00048   0.00000  -0.00721  -0.00723   0.00817
    D9       -0.00240   0.00009   0.00000   0.00048   0.00045  -0.00195
   D10        3.14046   0.00003   0.00000  -0.00073  -0.00077   3.13968
   D11        3.14095   0.00005   0.00000   0.00042   0.00040   3.14135
   D12        0.00062  -0.00001   0.00000  -0.00078  -0.00082  -0.00019
   D13       -0.01569   0.00034   0.00000   0.00370   0.00367  -0.01202
   D14        3.12783   0.00033   0.00000   0.00371   0.00368   3.13151
   D15        3.12463   0.00042   0.00000   0.00494   0.00490   3.12953
   D16       -0.01503   0.00040   0.00000   0.00494   0.00490  -0.01013
   D17       -0.00687   0.00037   0.00000   0.00403   0.00401  -0.00286
   D18        3.13625  -0.00007   0.00000  -0.00193  -0.00200   3.13424
   D19        3.10809   0.00098   0.00000   0.01348   0.01350   3.12159
   D20       -0.03198   0.00054   0.00000   0.00752   0.00749  -0.02449
   D21        0.01976  -0.00036   0.00000  -0.00541  -0.00542   0.01434
   D22       -3.12374  -0.00037   0.00000  -0.00548  -0.00550  -3.12924
   D23       -3.12348   0.00012   0.00000   0.00106   0.00102  -3.12247
   D24        0.01620   0.00011   0.00000   0.00098   0.00094   0.01714
   D25       -2.97747  -0.00031   0.00000  -0.00576  -0.00585  -2.98332
   D26        0.14264  -0.00009   0.00000  -0.00047  -0.00039   0.14225
   D27        0.16612  -0.00031   0.00000  -0.00572  -0.00580   0.16032
   D28       -2.99695  -0.00009   0.00000  -0.00043  -0.00034  -2.99729
   D29        3.12123   0.00081   0.00000   0.00805   0.00786   3.12910
   D30       -0.00586   0.00050   0.00000   0.00524   0.00514  -0.00072
   D31        0.00082   0.00010   0.00000   0.00137   0.00139   0.00221
   D32       -3.12628  -0.00021   0.00000  -0.00143  -0.00133  -3.12761
   D33       -3.11713  -0.00037   0.00000  -0.00667  -0.00677  -3.12390
   D34        0.00461  -0.00014   0.00000  -0.00170  -0.00168   0.00293
   D35       -0.00497  -0.00004   0.00000  -0.00131  -0.00141  -0.00638
   D36        3.12291   0.00003   0.00000   0.00042   0.00042   3.12333
   D37        0.00378   0.00009   0.00000   0.00161   0.00163   0.00542
   D38       -3.13246   0.00003   0.00000   0.00029   0.00029  -3.13217
   D39       -0.00582   0.00021   0.00000   0.00206   0.00205  -0.00378
   D40        3.13117   0.00027   0.00000   0.00347   0.00352   3.13469
   D41        0.00148  -0.00021   0.00000  -0.00208  -0.00203  -0.00054
   D42        3.13767  -0.00005   0.00000  -0.00047  -0.00046   3.13720
   D43       -3.13543  -0.00032   0.00000  -0.00372  -0.00367  -3.13910
   D44        0.00075  -0.00016   0.00000  -0.00211  -0.00211  -0.00136
         Item               Value     Threshold  Converged?
 Maximum Force            0.048037     0.000450     NO 
 RMS     Force            0.014448     0.000300     NO 
 Maximum Displacement     0.140683     0.001800     NO 
 RMS     Displacement     0.038895     0.001200     NO 
 Predicted change in Energy=-2.530323D-02
 Lowest energy point so far.  Saving SCF results.
 GradGradGradGradGradGradGradGradGradGradGradGradGradGradGradGradGradGrad

 Leave Link  103 at Wed Jul  6 00:39:57 2022, MaxMem=   671088640 cpu:               0.1 elap:               0.0
 (Enter /gpfs/software/gaussian16/sse4/tar/g16/l202.exe)
                          Input orientation:                          
 ---------------------------------------------------------------------
 Center     Atomic      Atomic             Coordinates (Angstroms)
 Number     Number       Type             X           Y           Z
 ---------------------------------------------------------------------
      1          6           0       -8.030570   -1.617467    6.756247
      2          6           0       -7.158061   -2.652784    7.328925
      3          6           0       -5.915219   -2.914012    6.854827
      4          6           0       -7.430081   -0.924884    5.629857
      5          6           0       -6.144349   -1.225486    5.167957
      6          6           0       -5.355863   -2.197657    5.751347
      7          1           0       -5.307928   -3.691130    7.316329
      8          1           0       -5.808952   -0.644273    4.314755
      9         17           0       -8.341526    0.329541    4.860255
     10          8           0       -9.156897   -1.379041    7.202421
     11          1           0       -7.574177   -3.200605    8.165387
     12          6           0       -3.991419   -2.508015    5.276391
     13          6           0       -3.302632   -1.701466    4.301553
     14          6           0       -2.040506   -1.984421    3.878590
     15          6           0       -3.263225   -3.575004    5.735823
     16          6           0       -2.006869   -3.886475    5.345786
     17          6           0       -1.363509   -3.061150    4.378073
     18         17           0        0.254924   -3.462127    3.884572
     19          1           0       -1.472991   -4.742612    5.748390
     20          1           0       -3.812756   -0.829632    3.901406
 ---------------------------------------------------------------------
                    Distance matrix (angstroms):
                    1          2          3          4          5
     1  C    0.000000
     2  C    1.470073   0.000000
     3  C    2.483034   1.355605   0.000000
     4  C    1.452244   2.438537   2.784240   0.000000
     5  C    2.496827   2.781110   2.397739   1.398863   0.000000
     6  C    2.915562   2.437993   1.429585   2.436615   1.381004
     7  H    3.467932   2.121630   1.088897   3.872962   3.375574
     8  H    3.441450   3.865156   3.408075   2.106251   1.085474
     9  Cl   2.735383   4.048356   4.515077   1.731070   2.709313
    10  O    1.234718   2.373556   3.603530   2.379308   3.638415
    11  H    2.168016   1.083018   2.133504   3.410070   3.863947
    12  C    4.392925   3.776437   2.521369   3.802057   2.508336
    13  C    5.327849   4.993428   3.849038   4.404918   3.008749
    14  C    6.655557   6.208131   4.973483   5.765160   4.368064
    15  C    5.253646   4.307924   2.953329   4.939337   3.760795
    16  C    6.589596   5.655936   4.300941   6.185705   4.922523
    17  C    7.224240   6.515453   5.184017   6.552396   5.181700
    18  Cl   8.960954   8.214070   6.869753   8.279065   6.899300
    19  H    7.333768   6.259832   4.929642   7.076441   5.876110
    20  H    5.153713   5.124728   4.181828   4.010194   2.682756
                    6          7          8          9         10
     6  C    0.000000
     7  H    2.163776   0.000000
     8  H    2.163813   4.306252   0.000000
     9  Cl   4.011852   5.603643   2.767637   0.000000
    10  O    4.150133   4.491468   4.481878   3.011615   0.000000
    11  H    3.428470   2.469291   4.947546   4.896392   2.598153
    12  C    1.477705   2.700796   2.775194   5.210406   5.627284
    13  C    2.562004   4.131446   2.720196   5.461464   6.541514
    14  C    3.813697   5.040531   4.023359   6.783873   7.877649
    15  C    2.505286   2.586947   4.133925   6.465387   6.458213
    16  C    3.772579   3.849440   5.102032   7.624855   7.801103
    17  C    4.309338   4.958696   5.060362   7.773159   8.458328
    18  Cl   6.046872   6.540238   6.700444   9.446039  10.194593
    19  H    4.642575   4.274435   6.136143   8.584422   8.512944
    20  H    2.770371   4.699511   2.046952   4.772089   6.305425
                   11         12         13         14         15
    11  H    0.000000
    12  C    4.654259   0.000000
    13  C    5.951699   1.440576   0.000000
    14  C    7.104734   2.456433   1.360854   0.000000
    15  C    4.962586   1.371061   2.359837   2.733919   0.000000
    16  C    6.278175   2.417314   2.746578   2.402417   1.351878
    17  C    7.275685   2.831757   2.369556   1.366438   2.390911
    18  Cl   8.926846   4.569346   3.991241   2.729954   3.977090
    19  H    6.741226   3.399807   3.832688   3.380214   2.137383
    20  H    6.160465   2.177034   1.086480   2.115403   3.347258
                   16         17         18         19         20
    16  C    0.000000
    17  C    1.425322   0.000000
    18  Cl   2.725972   1.738865   0.000000
    19  H    1.086318   2.171882   2.845900   0.000000
    20  H    3.832982   3.347490   4.845238   4.919071   0.000000
 Stoichiometry    C12H5Cl2O(1-)
 Framework group  C1[X(C12H5Cl2O)]
 Deg. of freedom    54
 Full point group                 C1      NOp   1
 RotChk:  IX=0 Diff= 3.50D-03
 Largest Abelian subgroup         C1      NOp   1
 Largest concise Abelian subgroup C1      NOp   1
                         Standard orientation:                         
 ---------------------------------------------------------------------
 Center     Atomic      Atomic             Coordinates (Angstroms)
 Number     Number       Type             X           Y           Z
 ---------------------------------------------------------------------
      1          6           0       -3.454823    0.878256   -0.038744
      2          6           0       -2.461723    1.961849   -0.065069
      3          6           0       -1.125055    1.737103   -0.043356
      4          6           0       -2.855556   -0.442815    0.029545
      5          6           0       -1.469981   -0.633741    0.052974
      6          6           0       -0.576202    0.418136    0.009572
      7          1           0       -0.430834    2.575690   -0.066312
      8          1           0       -1.143850   -1.667371    0.112129
      9         17           0       -3.906852   -1.817809    0.057288
     10          8           0       -4.670379    1.092609   -0.070430
     11          1           0       -2.869004    2.964574   -0.104983
     12          6           0        0.888189    0.220431    0.018744
     13          6           0        1.501065   -1.075845   -0.120219
     14          6           0        2.850740   -1.249850   -0.125242
     15          6           0        1.782376    1.252505    0.141470
     16          6           0        3.127950    1.122236    0.135473
     17          6           0        3.691465   -0.179555   -0.003572
     18         17           0        5.422752   -0.341132   -0.017370
     19          1           0        3.791119    1.977402    0.230261
     20          1           0        0.854630   -1.941422   -0.235702
 ---------------------------------------------------------------------
 Rotational constants (GHZ):           1.5113029           0.1838235           0.1640280
 Leave Link  202 at Wed Jul  6 00:39:57 2022, MaxMem=   671088640 cpu:               0.1 elap:               0.0
 (Enter /gpfs/software/gaussian16/sse4/tar/g16/l301.exe)
 Standard basis: 6-311+G(d,p) (5D, 7F)
 Ernie: Thresh=  0.10000D-02 Tol=  0.10000D-05 Strict=F.
 There are   391 symmetry adapted cartesian basis functions of A   symmetry.
 There are   376 symmetry adapted basis functions of A   symmetry.
   376 basis functions,   614 primitive gaussians,   391 cartesian basis functions
    60 alpha electrons       60 beta electrons
       nuclear repulsion energy      1001.5000626154 Hartrees.
 IExCor= 4336 DFT=T Ex+Corr=M062X ExCW=0 ScaHFX=  0.540000
 ScaDFX=  1.000000  1.000000  1.000000  1.000000 ScalE2=  1.000000  1.000000
 IRadAn=      5 IRanWt=     -1 IRanGd=            0 ICorTp=0 IEmpDi=  4
 NAtoms=   20 NActive=   20 NUniq=   20 SFac= 1.00D+00 NAtFMM=   60 NAOKFM=F Big=F
 Integral buffers will be    131072 words long.
 Raffenetti 2 integral format.
 Two-electron integral symmetry is turned on.
 Leave Link  301 at Wed Jul  6 00:39:57 2022, MaxMem=   671088640 cpu:               0.3 elap:               0.1
 (Enter /gpfs/software/gaussian16/sse4/tar/g16/l302.exe)
 NPDir=0 NMtPBC=     1 NCelOv=     1 NCel=       1 NClECP=     1 NCelD=      1
         NCelK=      1 NCelE2=     1 NClLst=     1 CellRange=     0.0.
 One-electron integrals computed using PRISM.
 One-electron integral symmetry used in STVInt
 NBasis=   376 RedAO= T EigKep=  1.27D-06  NBF=   376
 NBsUse=   373 1.00D-06 EigRej=  7.06D-07 NBFU=   373
 Precomputing XC quadrature grid using
 IXCGrd= 4 IRadAn=           5 IRanWt=          -1 IRanGd=           0 AccXCQ= 0.00D+00.
 Generated NRdTot=       0 NPtTot=           0 NUsed=           0 NTot=          32
 NSgBfM=   383   383   383   383   383 MxSgAt=    20 MxSgA2=    20.
 Leave Link  302 at Wed Jul  6 00:39:57 2022, MaxMem=   671088640 cpu:               1.4 elap:               0.3
 (Enter /gpfs/software/gaussian16/sse4/tar/g16/l303.exe)
 DipDrv:  MaxL=1.
 Leave Link  303 at Wed Jul  6 00:39:57 2022, MaxMem=   671088640 cpu:               0.2 elap:               0.1
 (Enter /gpfs/software/gaussian16/sse4/tar/g16/l401.exe)
 Initial guess from the checkpoint file:  "checkpoint.chk"
 B after Tr=    -0.000000    0.000000    0.000000
         Rot=    1.000000    0.000134   -0.000056    0.000311 Ang=   0.04 deg.
 Guess basis will be translated and rotated to current coordinates.
 JPrj=2 DoOrth=T DoCkMO=T.
 Generating alternative initial guess.
 ExpMin= 4.38D-02 ExpMax= 1.06D+05 ExpMxC= 3.62D+03 IAcc=2 IRadAn=         4 AccDes= 0.00D+00
 Harris functional with IExCor= 1009 and IRadAn=       4 diagonalized for initial guess.
 HarFok:  IExCor= 1009 AccDes= 0.00D+00 IRadAn=         4 IDoV= 1 UseB2=F ITyADJ=14
 ICtDFT=  3500011 ScaDFX=  1.000000  1.000000  1.000000  1.000000
 FoFCou: FMM=F IPFlag=           0 FMFlag=      100000 FMFlg1=           0
         NFxFlg=           0 DoJE=T BraDBF=F KetDBF=T FulRan=T
         wScrn=  0.000000 ICntrl=       500 IOpCl=  0 I1Cent=   200000004 NGrid=           0
         NMat0=    1 NMatS0=      1 NMatT0=    0 NMatD0=    1 NMtDS0=    0 NMtDT0=    0
 Petite list used in FoFCou.
 Harris En= -1455.11435062512    
 Leave Link  401 at Wed Jul  6 00:39:59 2022, MaxMem=   671088640 cpu:               7.0 elap:               1.4
 (Enter /gpfs/software/gaussian16/sse4/tar/g16/l502.exe)
 Integral symmetry usage will be decided dynamically.
 Closed shell SCF:
 Using DIIS extrapolation, IDIIS=  1040.
 NGot=   671088640 LenX=   670776934 LenY=   670623612
 Requested convergence on RMS density matrix=1.00D-08 within 128 cycles.
 Requested convergence on MAX density matrix=1.00D-06.
 Requested convergence on             energy=1.00D-06.
 No special actions if energy rises.
 Fock matrices will be formed incrementally for  20 cycles.

 Cycle   1  Pass 1  IDiag  1:
 FoFJK:  IHMeth= 1 ICntrl=       0 DoSepK=F KAlg= 0 I1Cent=           0 FoldK=F
 IRaf= 830000000 NMat=       1 IRICut=       1 DoRegI=T DoRafI=F ISym2E= 0 IDoP0=0 IntGTp=1.
 FoFCou: FMM=F IPFlag=           0 FMFlag=      100000 FMFlg1=           0
         NFxFlg=           0 DoJE=F BraDBF=F KetDBF=F FulRan=T
         wScrn=  0.000000 ICntrl=         0 IOpCl=  0 I1Cent=           0 NGrid=           0
         NMat0=    1 NMatS0=      1 NMatT0=    0 NMatD0=    1 NMtDS0=    0 NMtDT0=    0
 Symmetry not used in FoFCou.
 E= -1455.65553016698    
 DIIS: error= 4.00D-03 at cycle   1 NSaved=   1.
 NSaved= 1 IEnMin= 1 EnMin= -1455.65553016698     IErMin= 1 ErrMin= 4.00D-03
 ErrMax= 4.00D-03  0.00D+00 EMaxC= 1.00D-01 BMatC= 1.53D-02 BMatP= 1.53D-02
 IDIUse=3 WtCom= 9.60D-01 WtEn= 4.00D-02
 Coeff-Com:  0.100D+01
 Coeff-En:   0.100D+01
 Coeff:      0.100D+01
 Gap=     0.386 Goal=   None    Shift=    0.000
 GapD=    0.386 DampG=1.000 DampE=1.000 DampFc=1.0000 IDamp=-1.
 RMSDP=2.84D-02 MaxDP=1.87D+00              OVMax= 5.73D-02

 Cycle   2  Pass 1  IDiag  1:
 RMSU=  1.81D-02    CP:  1.14D+00
 E= -1455.67924755436     Delta-E=       -0.023717387377 Rises=F Damp=F
 DIIS: error= 1.65D-03 at cycle   2 NSaved=   2.
 NSaved= 2 IEnMin= 2 EnMin= -1455.67924755436     IErMin= 2 ErrMin= 1.65D-03
 ErrMax= 1.65D-03  0.00D+00 EMaxC= 1.00D-01 BMatC= 1.39D-03 BMatP= 1.53D-02
 IDIUse=3 WtCom= 9.84D-01 WtEn= 1.65D-02
 Coeff-Com:  0.683D-01 0.932D+00
 Coeff-En:   0.000D+00 0.100D+01
 Coeff:      0.672D-01 0.933D+00
 Gap=     0.063 Goal=   None    Shift=    0.000
 RMSDP=6.39D-03 MaxDP=3.20D-01 DE=-2.37D-02 OVMax= 3.82D-02

 Cycle   3  Pass 1  IDiag  1:
 RMSU=  3.36D-03    CP:  1.17D+00  1.13D+00
 E= -1455.67666785038     Delta-E=        0.002579703978 Rises=F Damp=F
 DIIS: error= 3.91D-03 at cycle   3 NSaved=   3.
 NSaved= 3 IEnMin= 2 EnMin= -1455.67924755436     IErMin= 2 ErrMin= 1.65D-03
 ErrMax= 3.91D-03  0.00D+00 EMaxC= 1.00D-01 BMatC= 4.05D-03 BMatP= 1.39D-03
 IDIUse=3 WtCom= 1.38D-01 WtEn= 8.62D-01
 Coeff-Com: -0.226D-01 0.663D+00 0.359D+00
 Coeff-En:   0.000D+00 0.707D+00 0.293D+00
 Coeff:     -0.312D-02 0.701D+00 0.302D+00
 Gap=     0.062 Goal=   None    Shift=    0.000
 RMSDP=2.88D-03 MaxDP=1.35D-01 DE= 2.58D-03 OVMax= 4.48D-02

 Cycle   4  Pass 1  IDiag  1:
 RMSU=  2.63D-03    CP:  1.17D+00  1.14D+00  7.88D-01
 E= -1455.68020189225     Delta-E=       -0.003534041871 Rises=F Damp=F
 DIIS: error= 2.14D-03 at cycle   4 NSaved=   4.
 NSaved= 4 IEnMin= 4 EnMin= -1455.68020189225     IErMin= 2 ErrMin= 1.65D-03
 ErrMax= 2.14D-03  0.00D+00 EMaxC= 1.00D-01 BMatC= 8.17D-04 BMatP= 1.39D-03
 IDIUse=3 WtCom= 9.79D-01 WtEn= 2.14D-02
 Coeff-Com: -0.346D-01 0.369D+00 0.272D+00 0.394D+00
 Coeff-En:   0.000D+00 0.000D+00 0.210D+00 0.790D+00
 Coeff:     -0.339D-01 0.361D+00 0.271D+00 0.402D+00
 Gap=     0.062 Goal=   None    Shift=    0.000
 RMSDP=1.27D-03 MaxDP=9.00D-02 DE=-3.53D-03 OVMax= 1.71D-02

 Cycle   5  Pass 1  IDiag  1:
 RMSU=  1.03D-03    CP:  1.16D+00  1.15D+00  8.35D-01  8.59D-01
 E= -1455.68109955550     Delta-E=       -0.000897663244 Rises=F Damp=F
 DIIS: error= 3.33D-04 at cycle   5 NSaved=   5.
 NSaved= 5 IEnMin= 5 EnMin= -1455.68109955550     IErMin= 5 ErrMin= 3.33D-04
 ErrMax= 3.33D-04  0.00D+00 EMaxC= 1.00D-01 BMatC= 3.42D-05 BMatP= 8.17D-04
 IDIUse=3 WtCom= 9.97D-01 WtEn= 3.33D-03
 Coeff-Com: -0.934D-02 0.403D-01 0.533D-01 0.190D+00 0.726D+00
 Coeff-En:   0.000D+00 0.000D+00 0.000D+00 0.000D+00 0.100D+01
 Coeff:     -0.931D-02 0.402D-01 0.532D-01 0.189D+00 0.727D+00
 Gap=     0.061 Goal=   None    Shift=    0.000
 RMSDP=8.89D-04 MaxDP=5.37D-02 DE=-8.98D-04 OVMax= 6.61D-03

 Cycle   6  Pass 1  IDiag  1:
 RMSU=  5.33D-04    CP:  1.17D+00  1.16D+00  9.57D-01  9.79D-01  1.08D+00
 E= -1455.68115028176     Delta-E=       -0.000050726260 Rises=F Damp=F
 DIIS: error= 1.06D-04 at cycle   6 NSaved=   6.
 NSaved= 6 IEnMin= 6 EnMin= -1455.68115028176     IErMin= 6 ErrMin= 1.06D-04
 ErrMax= 1.06D-04  0.00D+00 EMaxC= 1.00D-01 BMatC= 4.81D-06 BMatP= 3.42D-05
 IDIUse=3 WtCom= 9.99D-01 WtEn= 1.06D-03
 Coeff-Com:  0.578D-03-0.358D-01-0.197D-01 0.387D-01 0.338D+00 0.678D+00
 Coeff-En:   0.000D+00 0.000D+00 0.000D+00 0.000D+00 0.000D+00 0.100D+01
 Coeff:      0.577D-03-0.358D-01-0.197D-01 0.386D-01 0.338D+00 0.679D+00
 Gap=     0.062 Goal=   None    Shift=    0.000
 RMSDP=6.98D-04 MaxDP=4.34D-02 DE=-5.07D-05 OVMax= 6.30D-03

 Cycle   7  Pass 1  IDiag  1:
 RMSU=  4.22D-04    CP:  1.16D+00  1.15D+00  9.74D-01  1.05D+00  1.30D+00
                    CP:  1.32D+00
 E= -1455.68117020218     Delta-E=       -0.000019920418 Rises=F Damp=F
 DIIS: error= 1.20D-04 at cycle   7 NSaved=   7.
 NSaved= 7 IEnMin= 7 EnMin= -1455.68117020218     IErMin= 6 ErrMin= 1.06D-04
 ErrMax= 1.20D-04  0.00D+00 EMaxC= 1.00D-01 BMatC= 1.19D-06 BMatP= 4.81D-06
 IDIUse=3 WtCom= 9.99D-01 WtEn= 1.06D-03
 Coeff-Com:  0.116D-02-0.210D-01-0.180D-01 0.455D-02 0.926D-01 0.311D+00
 Coeff-Com:  0.629D+00
 Coeff-En:   0.000D+00 0.000D+00 0.000D+00 0.000D+00 0.000D+00 0.000D+00
 Coeff-En:   0.100D+01
 Coeff:      0.116D-02-0.210D-01-0.179D-01 0.454D-02 0.925D-01 0.311D+00
 Coeff:      0.630D+00
 Gap=     0.062 Goal=   None    Shift=    0.000
 RMSDP=4.45D-04 MaxDP=3.89D-02 DE=-1.99D-05 OVMax= 6.34D-03

 Cycle   8  Pass 1  IDiag  1:
 RMSU=  1.07D-04    CP:  1.16D+00  1.16D+00  9.90D-01  1.08D+00  1.39D+00
                    CP:  1.84D+00  1.69D+00
 E= -1455.68118765440     Delta-E=       -0.000017452221 Rises=F Damp=F
 DIIS: error= 1.38D-04 at cycle   8 NSaved=   8.
 NSaved= 8 IEnMin= 8 EnMin= -1455.68118765440     IErMin= 6 ErrMin= 1.06D-04
 ErrMax= 1.38D-04  0.00D+00 EMaxC= 1.00D-01 BMatC= 7.72D-07 BMatP= 1.19D-06
 IDIUse=3 WtCom= 9.99D-01 WtEn= 1.06D-03
 Coeff-Com:  0.804D-03-0.133D-01-0.126D-01 0.239D-02 0.506D-01 0.180D+00
 Coeff-Com:  0.448D+00 0.344D+00
 Coeff-En:   0.000D+00 0.000D+00 0.000D+00 0.000D+00 0.000D+00 0.000D+00
 Coeff-En:   0.000D+00 0.100D+01
 Coeff:      0.803D-03-0.133D-01-0.126D-01 0.238D-02 0.505D-01 0.180D+00
 Coeff:      0.447D+00 0.345D+00
 Gap=     0.062 Goal=   None    Shift=    0.000
 RMSDP=2.64D-04 MaxDP=2.46D-02 DE=-1.75D-05 OVMax= 3.89D-03

 Cycle   9  Pass 1  IDiag  1:
 RMSU=  1.80D-05    CP:  1.16D+00  1.16D+00  9.97D-01  1.09D+00  1.44D+00
                    CP:  2.15D+00  2.11D+00  1.58D+00
 E= -1455.68119908251     Delta-E=       -0.000011428113 Rises=F Damp=F
 DIIS: error= 1.48D-04 at cycle   9 NSaved=   9.
 NSaved= 9 IEnMin= 9 EnMin= -1455.68119908251     IErMin= 6 ErrMin= 1.06D-04
 ErrMax= 1.48D-04  0.00D+00 EMaxC= 1.00D-01 BMatC= 7.81D-07 BMatP= 7.72D-07
 IDIUse=3 WtCom= 9.99D-01 WtEn= 1.06D-03
 Coeff-Com:  0.143D-02-0.169D-01-0.206D-01-0.560D-02 0.100D-01 0.176D+00
 Coeff-Com:  0.838D+00 0.248D+01-0.246D+01
 Coeff-En:   0.000D+00 0.000D+00 0.000D+00 0.000D+00 0.000D+00 0.000D+00
 Coeff-En:   0.000D+00 0.000D+00 0.100D+01
 Coeff:      0.142D-02-0.169D-01-0.206D-01-0.559D-02 0.100D-01 0.176D+00
 Coeff:      0.837D+00 0.248D+01-0.246D+01
 Gap=     0.062 Goal=   None    Shift=    0.000
 RMSDP=8.59D-04 MaxDP=8.04D-02 DE=-1.14D-05 OVMax= 1.29D-02

 Cycle  10  Pass 1  IDiag  1:
 RMSU=  3.71D-05    CP:  1.16D+00  1.15D+00  9.78D-01  1.07D+00  1.29D+00
                    CP:  1.15D+00  7.21D-01 -4.43D-01 -2.51D+00
 E= -1455.68116448669     Delta-E=        0.000034595818 Rises=F Damp=F
 DIIS: error= 1.11D-04 at cycle  10 NSaved=  10.
 NSaved=10 IEnMin= 9 EnMin= -1455.68119908251     IErMin= 6 ErrMin= 1.06D-04
 ErrMax= 1.11D-04  0.00D+00 EMaxC= 1.00D-01 BMatC= 5.99D-07 BMatP= 7.72D-07
 IDIUse=3 WtCom= 9.99D-01 WtEn= 1.06D-03
 Rare condition: small coef for last iteration:  0.000D+00
 Coeff-Com:  0.118D-02-0.419D-02-0.160D-01-0.129D-01-0.885D-01-0.928D-01
 Coeff-Com:  0.684D+00 0.420D+01-0.532D+01 0.165D+01
 Coeff-En:   0.000D+00 0.000D+00 0.000D+00 0.000D+00 0.000D+00 0.000D+00
 Coeff-En:   0.000D+00 0.000D+00 0.000D+00 0.100D+01
 Coeff:      0.118D-02-0.419D-02-0.160D-01-0.129D-01-0.885D-01-0.928D-01
 Coeff:      0.684D+00 0.420D+01-0.532D+01 0.165D+01
 Gap=     0.062 Goal=   None    Shift=    0.000
 RMSDP=1.58D-03 MaxDP=1.47D-01 DE= 3.46D-05 OVMax= 2.44D-02

 Cycle  11  Pass 1  IDiag  1:
 RMSU=  2.28D-04    CP:  1.16D+00  1.15D+00  9.25D-01  1.02D+00  1.05D+00
                    CP: -8.08D-01 -1.72D+00 -3.00D+00 -3.00D+00  2.53D+00
 E= -1455.68112542577     Delta-E=        0.000039060919 Rises=F Damp=F
 DIIS: error= 4.35D-05 at cycle  11 NSaved=  11.
 NSaved=11 IEnMin= 9 EnMin= -1455.68119908251     IErMin=11 ErrMin= 4.35D-05
 ErrMax= 4.35D-05  0.00D+00 EMaxC= 1.00D-01 BMatC= 2.93D-07 BMatP= 5.99D-07
 IDIUse=1 WtCom= 1.00D+00 WtEn= 0.00D+00
 Coeff-Com:  0.597D-03 0.871D-03-0.789D-02-0.584D-02-0.669D-01-0.127D+00
 Coeff-Com:  0.378D+00 0.252D+01-0.338D+01 0.111D+01 0.573D+00
 Coeff:      0.597D-03 0.871D-03-0.789D-02-0.584D-02-0.669D-01-0.127D+00
 Coeff:      0.378D+00 0.252D+01-0.338D+01 0.111D+01 0.573D+00
 Gap=     0.062 Goal=   None    Shift=    0.000
 RMSDP=4.49D-04 MaxDP=2.68D-02 DE= 3.91D-05 OVMax= 6.29D-03

 Cycle  12  Pass 1  IDiag  1:
 RMSU=  6.84D-05    CP:  1.16D+00  1.15D+00  9.00D-01  1.02D+00  1.00D+00
                    CP: -1.39D+00 -2.12D+00 -3.00D+00 -3.00D+00  3.00D+00
                    CP:  1.63D+00
 E= -1455.68112117536     Delta-E=        0.000004250413 Rises=F Damp=F
 DIIS: error= 2.52D-05 at cycle  12 NSaved=  12.
 NSaved=12 IEnMin= 9 EnMin= -1455.68119908251     IErMin=12 ErrMin= 2.52D-05
 ErrMax= 2.52D-05  0.00D+00 EMaxC= 1.00D-01 BMatC= 7.65D-08 BMatP= 2.93D-07
 IDIUse=1 WtCom= 1.00D+00 WtEn= 0.00D+00
 Coeff-Com: -0.127D-03 0.343D-02 0.125D-02 0.263D-02-0.191D-01-0.802D-01
 Coeff-Com:  0.501D-01 0.201D+00-0.316D+00-0.167D-01 0.492D-02 0.117D+01
 Coeff:     -0.127D-03 0.343D-02 0.125D-02 0.263D-02-0.191D-01-0.802D-01
 Coeff:      0.501D-01 0.201D+00-0.316D+00-0.167D-01 0.492D-02 0.117D+01
 Gap=     0.062 Goal=   None    Shift=    0.000
 RMSDP=4.56D-04 MaxDP=2.65D-02 DE= 4.25D-06 OVMax= 6.46D-03

 Cycle  13  Pass 1  IDiag  1:
 RMSU=  2.02D-05    CP:  1.16D+00  1.14D+00  8.72D-01  1.01D+00  9.47D-01
                    CP: -1.98D+00 -2.53D+00 -3.00D+00 -3.00D+00  3.00D+00
                    CP:  2.28D+00  1.96D+00
 E= -1455.68111903502     Delta-E=        0.000002140338 Rises=F Damp=F
 DIIS: error= 8.12D-06 at cycle  13 NSaved=  13.
 NSaved=13 IEnMin= 9 EnMin= -1455.68119908251     IErMin=13 ErrMin= 8.12D-06
 ErrMax= 8.12D-06  0.00D+00 EMaxC= 1.00D-01 BMatC= 2.09D-08 BMatP= 7.65D-08
 IDIUse=1 WtCom= 1.00D+00 WtEn= 0.00D+00
 Coeff-Com: -0.519D-04 0.816D-03 0.578D-03 0.963D-03-0.326D-02-0.988D-02
 Coeff-Com:  0.655D-02-0.415D-01 0.443D-01-0.548D-01-0.243D+00 0.425D+00
 Coeff-Com:  0.874D+00
 Coeff:     -0.519D-04 0.816D-03 0.578D-03 0.963D-03-0.326D-02-0.988D-02
 Coeff:      0.655D-02-0.415D-01 0.443D-01-0.548D-01-0.243D+00 0.425D+00
 Coeff:      0.874D+00
 Gap=     0.062 Goal=   None    Shift=    0.000
 RMSDP=1.33D-04 MaxDP=8.15D-03 DE= 2.14D-06 OVMax= 1.99D-03

 Cycle  14  Pass 1  IDiag  1:
 RMSU=  6.67D-06    CP:  1.16D+00  1.14D+00  8.64D-01  1.01D+00  9.24D-01
                    CP: -2.16D+00 -2.66D+00 -3.00D+00 -3.00D+00  3.00D+00
                    CP:  2.47D+00  2.30D+00  1.24D+00
 E= -1455.68111886286     Delta-E=        0.000000172163 Rises=F Damp=F
 DIIS: error= 4.12D-06 at cycle  14 NSaved=  14.
 NSaved=14 IEnMin= 9 EnMin= -1455.68119908251     IErMin=14 ErrMin= 4.12D-06
 ErrMax= 4.12D-06  0.00D+00 EMaxC= 1.00D-01 BMatC= 5.45D-09 BMatP= 2.09D-08
 IDIUse=1 WtCom= 1.00D+00 WtEn= 0.00D+00
 Coeff-Com: -0.605D-05-0.277D-03-0.351D-04 0.397D-03 0.201D-02 0.972D-02
 Coeff-Com: -0.286D-02-0.789D-01 0.107D+00-0.392D-01-0.148D+00 0.396D-01
 Coeff-Com:  0.451D+00 0.659D+00
 Coeff:     -0.605D-05-0.277D-03-0.351D-04 0.397D-03 0.201D-02 0.972D-02
 Coeff:     -0.286D-02-0.789D-01 0.107D+00-0.392D-01-0.148D+00 0.396D-01
 Coeff:      0.451D+00 0.659D+00
 Gap=     0.062 Goal=   None    Shift=    0.000
 RMSDP=2.30D-05 MaxDP=1.39D-03 DE= 1.72D-07 OVMax= 3.08D-04

 Cycle  15  Pass 1  IDiag  1:
 RMSU=  2.74D-06    CP:  1.16D+00  1.14D+00  8.62D-01  1.00D+00  9.22D-01
                    CP: -2.18D+00 -2.68D+00 -3.00D+00 -3.00D+00  3.00D+00
                    CP:  2.50D+00  2.34D+00  1.38D+00  1.01D+00
 E= -1455.68111886311     Delta-E=       -0.000000000251 Rises=F Damp=F
 DIIS: error= 1.76D-06 at cycle  15 NSaved=  15.
 NSaved=15 IEnMin= 9 EnMin= -1455.68119908251     IErMin=15 ErrMin= 1.76D-06
 ErrMax= 1.76D-06  0.00D+00 EMaxC= 1.00D-01 BMatC= 1.06D-09 BMatP= 5.45D-09
 IDIUse=1 WtCom= 1.00D+00 WtEn= 0.00D+00
 Coeff-Com: -0.104D-04 0.649D-05-0.212D-04 0.414D-03 0.810D-03 0.204D-02
 Coeff-Com: -0.938D-02-0.383D-01 0.386D-01 0.233D-02 0.470D-02-0.350D-01
 Coeff-Com: -0.653D-02 0.264D+00 0.777D+00
 Coeff:     -0.104D-04 0.649D-05-0.212D-04 0.414D-03 0.810D-03 0.204D-02
 Coeff:     -0.938D-02-0.383D-01 0.386D-01 0.233D-02 0.470D-02-0.350D-01
 Coeff:     -0.653D-02 0.264D+00 0.777D+00
 Gap=     0.062 Goal=   None    Shift=    0.000
 RMSDP=8.18D-06 MaxDP=7.55D-04 DE=-2.51D-10 OVMax= 1.32D-04

 Cycle  16  Pass 1  IDiag  1:
 RMSU=  1.58D-06    CP:  1.16D+00  1.14D+00  8.62D-01  1.00D+00  9.20D-01
                    CP: -2.19D+00 -2.69D+00 -3.00D+00 -3.00D+00  3.00D+00
                    CP:  2.51D+00  2.34D+00  1.38D+00  1.10D+00  1.03D+00
 E= -1455.68111886375     Delta-E=       -0.000000000640 Rises=F Damp=F
 DIIS: error= 1.13D-06 at cycle  16 NSaved=  16.
 NSaved=16 IEnMin= 9 EnMin= -1455.68119908251     IErMin=16 ErrMin= 1.13D-06
 ErrMax= 1.13D-06  0.00D+00 EMaxC= 1.00D-01 BMatC= 2.18D-10 BMatP= 1.06D-09
 IDIUse=1 WtCom= 1.00D+00 WtEn= 0.00D+00
 Coeff-Com: -0.294D-05 0.612D-04-0.346D-04 0.223D-03-0.297D-03-0.132D-02
 Coeff-Com: -0.363D-02 0.516D-03-0.101D-01 0.108D-01 0.418D-01-0.205D-01
 Coeff-Com: -0.123D+00-0.928D-01 0.180D+00 0.102D+01
 Coeff:     -0.294D-05 0.612D-04-0.346D-04 0.223D-03-0.297D-03-0.132D-02
 Coeff:     -0.363D-02 0.516D-03-0.101D-01 0.108D-01 0.418D-01-0.205D-01
 Coeff:     -0.123D+00-0.928D-01 0.180D+00 0.102D+01
 Gap=     0.062 Goal=   None    Shift=    0.000
 RMSDP=7.86D-06 MaxDP=6.79D-04 DE=-6.40D-10 OVMax= 1.12D-04

 Cycle  17  Pass 1  IDiag  1:
 RMSU=  9.01D-07    CP:  1.16D+00  1.14D+00  8.62D-01  1.00D+00  9.19D-01
                    CP: -2.20D+00 -2.70D+00 -3.00D+00 -3.00D+00  3.00D+00
                    CP:  2.51D+00  2.34D+00  1.39D+00  1.18D+00  1.21D+00
                    CP:  1.70D+00
 E= -1455.68111886396     Delta-E=       -0.000000000207 Rises=F Damp=F
 DIIS: error= 5.16D-07 at cycle  17 NSaved=  17.
 NSaved=17 IEnMin= 9 EnMin= -1455.68119908251     IErMin=17 ErrMin= 5.16D-07
 ErrMax= 5.16D-07  0.00D+00 EMaxC= 1.00D-01 BMatC= 4.68D-11 BMatP= 2.18D-10
 IDIUse=1 WtCom= 1.00D+00 WtEn= 0.00D+00
 Coeff-Com:  0.169D-05-0.690D-04-0.404D-05 0.426D-04 0.340D-03 0.147D-02
 Coeff-Com:  0.112D-02-0.938D-02 0.134D-01-0.941D-02 0.182D-02-0.120D-02
 Coeff-Com: -0.171D-01-0.657D-01-0.107D+00 0.235D+00 0.957D+00
 Coeff:      0.169D-05-0.690D-04-0.404D-05 0.426D-04 0.340D-03 0.147D-02
 Coeff:      0.112D-02-0.938D-02 0.134D-01-0.941D-02 0.182D-02-0.120D-02
 Coeff:     -0.171D-01-0.657D-01-0.107D+00 0.235D+00 0.957D+00
 Gap=     0.062 Goal=   None    Shift=    0.000
 RMSDP=6.36D-06 MaxDP=4.34D-04 DE=-2.07D-10 OVMax= 6.91D-05

 Cycle  18  Pass 1  IDiag  1:
 RMSU=  5.45D-07    CP:  1.16D+00  1.14D+00  8.62D-01  1.00D+00  9.19D-01
                    CP: -2.20D+00 -2.70D+00 -3.00D+00 -3.00D+00  3.00D+00
                    CP:  2.52D+00  2.36D+00  1.41D+00  1.19D+00  1.31D+00
                    CP:  1.88D+00  8.47D-01
 E= -1455.68111886401     Delta-E=       -0.000000000054 Rises=F Damp=F
 DIIS: error= 2.75D-07 at cycle  18 NSaved=  18.
 NSaved=18 IEnMin= 9 EnMin= -1455.68119908251     IErMin=18 ErrMin= 2.75D-07
 ErrMax= 2.75D-07  0.00D+00 EMaxC= 1.00D-01 BMatC= 2.30D-11 BMatP= 4.68D-11
 IDIUse=1 WtCom= 1.00D+00 WtEn= 0.00D+00
 Coeff-Com:  0.184D-05-0.738D-05 0.119D-04-0.873D-04-0.202D-03 0.670D-04
 Coeff-Com:  0.216D-02 0.764D-02-0.858D-02 0.140D-04-0.364D-02 0.149D-02
 Coeff-Com:  0.182D-01-0.160D-01-0.996D-01-0.158D+00 0.484D+00 0.773D+00
 Coeff:      0.184D-05-0.738D-05 0.119D-04-0.873D-04-0.202D-03 0.670D-04
 Coeff:      0.216D-02 0.764D-02-0.858D-02 0.140D-04-0.364D-02 0.149D-02
 Coeff:      0.182D-01-0.160D-01-0.996D-01-0.158D+00 0.484D+00 0.773D+00
 Gap=     0.062 Goal=   None    Shift=    0.000
 RMSDP=2.30D-06 MaxDP=1.70D-04 DE=-5.37D-11 OVMax= 2.17D-05

 Cycle  19  Pass 1  IDiag  1:
 RMSU=  1.13D-07    CP:  1.16D+00  1.14D+00  8.62D-01  1.00D+00  9.19D-01
                    CP: -2.20D+00 -2.71D+00 -3.00D+00 -3.00D+00  3.00D+00
                    CP:  2.52D+00  2.35D+00  1.40D+00  1.19D+00  1.33D+00
                    CP:  2.10D+00  1.14D+00  9.75D-01
 E= -1455.68111886405     Delta-E=       -0.000000000038 Rises=F Damp=F
 DIIS: error= 1.27D-07 at cycle  19 NSaved=  19.
 NSaved=19 IEnMin= 9 EnMin= -1455.68119908251     IErMin=19 ErrMin= 1.27D-07
 ErrMax= 1.27D-07  0.00D+00 EMaxC= 1.00D-01 BMatC= 4.81D-12 BMatP= 2.30D-11
 IDIUse=1 WtCom= 1.00D+00 WtEn= 0.00D+00
 Coeff-Com:  0.200D-06-0.545D-05 0.196D-04-0.514D-04 0.164D-04 0.144D-03
 Coeff-Com:  0.457D-03 0.201D-03 0.756D-03-0.135D-02-0.331D-02 0.643D-03
 Coeff-Com:  0.123D-01 0.989D-02-0.118D-01-0.100D+00-0.796D-02 0.271D+00
 Coeff-Com:  0.829D+00
 Coeff:      0.200D-06-0.545D-05 0.196D-04-0.514D-04 0.164D-04 0.144D-03
 Coeff:      0.457D-03 0.201D-03 0.756D-03-0.135D-02-0.331D-02 0.643D-03
 Coeff:      0.123D-01 0.989D-02-0.118D-01-0.100D+00-0.796D-02 0.271D+00
 Coeff:      0.829D+00
 Gap=     0.062 Goal=   None    Shift=    0.000
 RMSDP=9.68D-07 MaxDP=6.89D-05 DE=-3.82D-11 OVMax= 5.31D-06

 Cycle  20  Pass 1  IDiag  1:
 RMSU=  7.42D-08    CP:  1.16D+00  1.14D+00  8.62D-01  1.00D+00  9.19D-01
                    CP: -2.20D+00 -2.71D+00 -3.00D+00 -3.00D+00  3.00D+00
                    CP:  2.52D+00  2.35D+00  1.41D+00  1.18D+00  1.33D+00
                    CP:  2.10D+00  1.11D+00  1.18D+00  1.24D+00
 E= -1455.68111886402     Delta-E=        0.000000000030 Rises=F Damp=F
 DIIS: error= 8.73D-08 at cycle  20 NSaved=  20.
 NSaved=20 IEnMin= 9 EnMin= -1455.68119908251     IErMin=20 ErrMin= 8.73D-08
 ErrMax= 8.73D-08  0.00D+00 EMaxC= 1.00D-01 BMatC= 1.32D-12 BMatP= 4.81D-12
 IDIUse=1 WtCom= 1.00D+00 WtEn= 0.00D+00
 Coeff-Com: -0.114D-06 0.457D-05 0.994D-05-0.232D-04-0.562D-05-0.100D-03
 Coeff-Com: -0.283D-04 0.905D-03-0.108D-02 0.439D-03 0.117D-03-0.310D-04
 Coeff-Com:  0.825D-03 0.477D-02 0.997D-02-0.143D-01-0.837D-01-0.106D-01
 Coeff-Com:  0.333D+00 0.760D+00
 Coeff:     -0.114D-06 0.457D-05 0.994D-05-0.232D-04-0.562D-05-0.100D-03
 Coeff:     -0.283D-04 0.905D-03-0.108D-02 0.439D-03 0.117D-03-0.310D-04
 Coeff:      0.825D-03 0.477D-02 0.997D-02-0.143D-01-0.837D-01-0.106D-01
 Coeff:      0.333D+00 0.760D+00
 Gap=     0.062 Goal=   None    Shift=    0.000
 RMSDP=3.30D-07 MaxDP=1.94D-05 DE= 3.00D-11 OVMax= 1.44D-06

 Cycle  21  Pass 1  IDiag  1:
 Restarting incremental Fock formation.
 E= -1455.68111886402     Delta-E=       -0.000000000000 Rises=F Damp=F
 DIIS: error= 3.60D-08 at cycle  21 NSaved=  20.
 NSaved=20 IEnMin= 8 EnMin= -1455.68119908251     IErMin=20 ErrMin= 3.60D-08
 ErrMax= 3.60D-08  0.00D+00 EMaxC= 1.00D-01 BMatC= 3.25D-13 BMatP= 1.32D-12
 IDIUse=1 WtCom= 1.00D+00 WtEn= 0.00D+00
 Coeff-Com: -0.108D-06 0.160D-05-0.243D-05 0.220D-04-0.220D-04-0.175D-03
 Coeff-Com: -0.401D-03 0.481D-03-0.156D-04 0.522D-03 0.156D-04-0.249D-02
 Coeff-Com: -0.568D-03 0.696D-02 0.206D-01-0.251D-01-0.715D-01-0.118D+00
 Coeff-Com:  0.302D+00 0.887D+00
 Coeff:     -0.108D-06 0.160D-05-0.243D-05 0.220D-04-0.220D-04-0.175D-03
 Coeff:     -0.401D-03 0.481D-03-0.156D-04 0.522D-03 0.156D-04-0.249D-02
 Coeff:     -0.568D-03 0.696D-02 0.206D-01-0.251D-01-0.715D-01-0.118D+00
 Coeff:      0.302D+00 0.887D+00
 Gap=     0.062 Goal=   None    Shift=    0.000
 RMSDP=1.60D-07 MaxDP=1.13D-05 DE=-4.55D-13 OVMax= 9.15D-07

 Cycle  22  Pass 1  IDiag  1:
 RMSU=  7.43D-08    CP:  1.00D+00
 E= -1455.68111886402     Delta-E=        0.000000000003 Rises=F Damp=F
 DIIS: error= 1.67D-08 at cycle  22 NSaved=  20.
 NSaved=20 IEnMin= 7 EnMin= -1455.68119908251     IErMin=20 ErrMin= 1.67D-08
 ErrMax= 1.67D-08  0.00D+00 EMaxC= 1.00D-01 BMatC= 4.85D-14 BMatP= 3.25D-13
 IDIUse=1 WtCom= 1.00D+00 WtEn= 0.00D+00
 Coeff-Com:  0.128D-06 0.174D-05 0.697D-05 0.459D-06-0.488D-04-0.164D-03
 Coeff-Com:  0.197D-03-0.355D-04 0.788D-04 0.934D-04-0.635D-03-0.984D-03
 Coeff-Com: -0.675D-03 0.644D-02 0.137D-01-0.151D-01-0.923D-01-0.115D+00
 Coeff-Com:  0.152D+00 0.105D+01
 Coeff:      0.128D-06 0.174D-05 0.697D-05 0.459D-06-0.488D-04-0.164D-03
 Coeff:      0.197D-03-0.355D-04 0.788D-04 0.934D-04-0.635D-03-0.984D-03
 Coeff:     -0.675D-03 0.644D-02 0.137D-01-0.151D-01-0.923D-01-0.115D+00
 Coeff:      0.152D+00 0.105D+01
 Gap=     0.062 Goal=   None    Shift=    0.000
 RMSDP=3.38D-08 MaxDP=2.04D-06 DE= 3.18D-12 OVMax= 5.54D-07

 Cycle  23  Pass 1  IDiag  1:
 RMSU=  2.66D-08    CP:  1.00D+00  1.10D+00
 E= -1455.68111886397     Delta-E=        0.000000000043 Rises=F Damp=F
 DIIS: error= 6.19D-09 at cycle  23 NSaved=  20.
 NSaved=20 IEnMin= 6 EnMin= -1455.68119908251     IErMin=20 ErrMin= 6.19D-09
 ErrMax= 6.19D-09  0.00D+00 EMaxC= 1.00D-01 BMatC= 5.52D-15 BMatP= 4.85D-14
 IDIUse=1 WtCom= 1.00D+00 WtEn= 0.00D+00
 Large coefficients: NSaved= 20 BigCof=    0.00 CofMax=   10.00 Det=-9.85D-15
 Inversion failed.  Reducing to 19 matrices.
 Coeff-Com: -0.195D-05 0.285D-05 0.165D-04 0.506D-04-0.586D-04 0.105D-04
 Coeff-Com: -0.671D-04 0.102D-04 0.243D-03-0.304D-03-0.199D-02-0.234D-02
 Coeff-Com:  0.115D-01 0.106D-01-0.505D-02-0.111D+00-0.124D+00 0.458D+00
 Coeff-Com:  0.765D+00
 Coeff:     -0.195D-05 0.285D-05 0.165D-04 0.506D-04-0.586D-04 0.105D-04
 Coeff:     -0.671D-04 0.102D-04 0.243D-03-0.304D-03-0.199D-02-0.234D-02
 Coeff:      0.115D-01 0.106D-01-0.505D-02-0.111D+00-0.124D+00 0.458D+00
 Coeff:      0.765D+00
 Gap=     0.062 Goal=   None    Shift=    0.000
 RMSDP=1.67D-08 MaxDP=9.39D-07 DE= 4.27D-11 OVMax= 1.88D-07

 Cycle  24  Pass 1  IDiag  1:
 RMSU=  5.15D-09    CP:  1.00D+00  1.11D+00  1.43D+00
 E= -1455.68111886397     Delta-E=        0.000000000005 Rises=F Damp=F
 DIIS: error= 2.73D-09 at cycle  24 NSaved=  20.
 NSaved=20 IEnMin= 5 EnMin= -1455.68119908251     IErMin=20 ErrMin= 2.73D-09
 ErrMax= 2.73D-09  0.00D+00 EMaxC= 1.00D-01 BMatC= 4.74D-16 BMatP= 5.52D-15
 IDIUse=1 WtCom= 1.00D+00 WtEn= 0.00D+00
 Large coefficients: NSaved= 20 BigCof=    0.00 CofMax=   10.00 Det=-2.77D-15
 Inversion failed.  Reducing to 19 matrices.
 Large coefficients: NSaved= 19 BigCof=    0.00 CofMax=   10.00 Det=-2.85D-15
 Inversion failed.  Reducing to 18 matrices.
 Large coefficients: NSaved= 18 BigCof=    0.00 CofMax=   10.00 Det=-2.94D-15
 Inversion failed.  Reducing to 17 matrices.
 Large coefficients: NSaved= 17 BigCof=    0.00 CofMax=   10.00 Det=-3.41D-15
 Inversion failed.  Reducing to 16 matrices.
 Large coefficients: NSaved= 16 BigCof=    0.00 CofMax=   10.00 Det=-3.51D-15
 Inversion failed.  Reducing to 15 matrices.
 Coeff-Com:  0.154D-05-0.495D-06-0.254D-04 0.293D-04-0.355D-05 0.523D-05
 Coeff-Com: -0.167D-04-0.246D-04 0.104D-02 0.575D-02-0.500D-02-0.234D-01
 Coeff-Com: -0.171D-01 0.160D+00 0.879D+00
 Coeff:      0.154D-05-0.495D-06-0.254D-04 0.293D-04-0.355D-05 0.523D-05
 Coeff:     -0.167D-04-0.246D-04 0.104D-02 0.575D-02-0.500D-02-0.234D-01
 Coeff:     -0.171D-01 0.160D+00 0.879D+00
 Gap=     0.062 Goal=   None    Shift=    0.000
 RMSDP=1.46D-08 MaxDP=9.18D-07 DE= 5.46D-12 OVMax= 1.00D-07

 Cycle  25  Pass 1  IDiag  1:
 RMSU=  7.30D-09    CP:  1.00D+00  1.18D+00  1.47D+00  1.50D+00
 E= -1455.68111886401     Delta-E=       -0.000000000039 Rises=F Damp=F
 DIIS: error= 1.74D-09 at cycle  25 NSaved=  16.
 NSaved=16 IEnMin= 4 EnMin= -1455.68119908251     IErMin=16 ErrMin= 1.74D-09
 ErrMax= 1.74D-09  0.00D+00 EMaxC= 1.00D-01 BMatC= 2.52D-16 BMatP= 4.74D-16
 IDIUse=1 WtCom= 1.00D+00 WtEn= 0.00D+00
 Large coefficients: NSaved= 16 BigCof=    0.00 CofMax=   10.00 Det=-4.75D-16
 Inversion failed.  Reducing to 15 matrices.
 Coeff-Com:  0.529D-06-0.140D-05-0.199D-04 0.227D-04-0.398D-05 0.179D-05
 Coeff-Com: -0.357D-05 0.751D-05-0.283D-04 0.317D-02-0.760D-03-0.894D-02
 Coeff-Com: -0.450D-01 0.279D+00 0.773D+00
 Coeff:      0.529D-06-0.140D-05-0.199D-04 0.227D-04-0.398D-05 0.179D-05
 Coeff:     -0.357D-05 0.751D-05-0.283D-04 0.317D-02-0.760D-03-0.894D-02
 Coeff:     -0.450D-01 0.279D+00 0.773D+00
 Gap=     0.062 Goal=   None    Shift=    0.000
 RMSDP=5.75D-09 MaxDP=3.06D-07 DE=-3.91D-11 OVMax= 5.74D-08

 SCF Done:  E(RM062X) =  -1455.68111886     A.U. after   25 cycles
            NFock= 25  Conv=0.58D-08     -V/T= 2.0027
 KE= 1.451704239121D+03 PE=-5.452261931033D+03 EE= 1.543376510433D+03
 Leave Link  502 at Wed Jul  6 00:45:41 2022, MaxMem=   671088640 cpu:            1638.9 elap:             342.3
 (Enter /gpfs/software/gaussian16/sse4/tar/g16/l701.exe)
 ... and contract with generalized density number  0.
 Compute integral first derivatives.
 Leave Link  701 at Wed Jul  6 00:45:41 2022, MaxMem=   671088640 cpu:               0.6 elap:               0.1
 (Enter /gpfs/software/gaussian16/sse4/tar/g16/l702.exe)
 L702 exits ... SP integral derivatives will be done elsewhere.
 Leave Link  702 at Wed Jul  6 00:45:41 2022, MaxMem=   671088640 cpu:               0.1 elap:               0.0
 (Enter /gpfs/software/gaussian16/sse4/tar/g16/l703.exe)
 Integral derivatives from FoFJK, PRISM(SPDF).
 Compute integral first derivatives, UseDBF=F ICtDFT=           0.
 Calling FoFJK, ICntrl=      2127 FMM=F ISym2X=0 I1Cent= 0 IOpClX= 0 NMat=1 NMatS=1 NMatT=0.
 FoFJK:  IHMeth= 1 ICntrl=    2127 DoSepK=F KAlg= 0 I1Cent=           0 FoldK=F
 IRaf=         0 NMat=       1 IRICut=       1 DoRegI=T DoRafI=F ISym2E= 0 IDoP0=0 IntGTp=1.
 FoFCou: FMM=F IPFlag=           0 FMFlag=      100000 FMFlg1=         800
         NFxFlg=           0 DoJE=F BraDBF=F KetDBF=F FulRan=T
         wScrn=  0.000000 ICntrl=      2127 IOpCl=  0 I1Cent=           0 NGrid=           0
         NMat0=    1 NMatS0=      1 NMatT0=    0 NMatD0=    1 NMtDS0=    0 NMtDT0=    0
 Symmetry not used in FoFCou.
 Leave Link  703 at Wed Jul  6 00:46:06 2022, MaxMem=   671088640 cpu:             122.8 elap:              24.6
 (Enter /gpfs/software/gaussian16/sse4/tar/g16/l716.exe)
 Dipole        = 3.45443033D+00-1.18834784D-02 7.44556823D-02
 ***** Axes restored to original set *****
 -------------------------------------------------------------------
 Center     Atomic                   Forces (Hartrees/Bohr)
 Number     Number              X              Y              Z
 -------------------------------------------------------------------
      1        6           0.008490508   -0.005660492    0.000380513
      2        6          -0.011622845    0.011104556   -0.005364008
      3        6           0.013026845   -0.001651835   -0.007951797
      4        6           0.023737460   -0.015898924    0.004222161
      5        6          -0.028195619    0.019163723   -0.002174631
      6        6           0.013259452   -0.009014551    0.002002081
      7        1           0.000125733    0.001017866   -0.000569006
      8        1           0.002285344   -0.001311030   -0.000101039
      9       17          -0.005073544    0.005615290   -0.003906854
     10        8          -0.008355305    0.002377376    0.002600562
     11        1           0.000110892   -0.000353058    0.000907869
     12        6          -0.032595233   -0.026776807    0.039532906
     13        6           0.040362175    0.009938231   -0.027095213
     14        6          -0.015534115   -0.010060513    0.014981686
     15        6           0.022595484    0.019347862   -0.024189561
     16        6          -0.030307027   -0.018330394    0.027204878
     17        6           0.005493723    0.026333505   -0.024084961
     18       17           0.005102239   -0.005377660    0.002550256
     19        1           0.005416826    0.001908853   -0.004334698
     20        1          -0.008322993   -0.002371997    0.005388855
 -------------------------------------------------------------------
 Cartesian Forces:  Max     0.040362175 RMS     0.015497376
 Leave Link  716 at Wed Jul  6 00:46:21 2022, MaxMem=   671088640 cpu:               0.1 elap:               0.1
 (Enter /gpfs/software/gaussian16/sse4/tar/g16/l103.exe)

 GradGradGradGradGradGradGradGradGradGradGradGradGradGradGradGradGradGrad
 Berny optimization.
 Using GEDIIS/GDIIS optimizer.
 FormGI is forming the generalized inverse of G from B-inverse, IUseBI=4.
 Internal  Forces:  Max     0.023101165 RMS     0.006505417
 Search for a local minimum.
 Step number   2 out of a maximum of  107
 All quantities printed in internal units (Hartrees-Bohrs-Radians)
 RMS Force = .65054D-02 SwitMx=.10000D-02 MixMth= 1
 Mixed Optimization -- RFO/linear search
 Update second derivatives using D2CorX and points    1    2
 DE= -2.96D-02 DEPred=-2.53D-02 R= 1.17D+00
 TightC=F SS=  1.41D+00  RLast= 3.01D-01 DXNew= 5.0454D-01 9.0412D-01
 Trust test= 1.17D+00 RLast= 3.01D-01 DXMaxT set to 5.05D-01
 ITU=  1  0
 Use linear search instead of GDIIS.
     Eigenvalues ---    0.00787   0.01019   0.01151   0.01268   0.01509
     Eigenvalues ---    0.01526   0.01696   0.01911   0.02045   0.02056
     Eigenvalues ---    0.02072   0.02129   0.02218   0.02222   0.02228
     Eigenvalues ---    0.02247   0.02363   0.14003   0.16000   0.16000
     Eigenvalues ---    0.16000   0.16088   0.20788   0.22617   0.23005
     Eigenvalues ---    0.23480   0.24042   0.24636   0.24997   0.24998
     Eigenvalues ---    0.25000   0.25000   0.25310   0.32122   0.33266
     Eigenvalues ---    0.33604   0.34021   0.34167   0.35134   0.35355
     Eigenvalues ---    0.35392   0.35557   0.35621   0.36389   0.38080
     Eigenvalues ---    0.41275   0.42960   0.43685   0.46211   0.46886
     Eigenvalues ---    0.47694   0.52531   0.55124   0.93704
 RFO step:  Lambda=-5.82346028D-03 EMin= 7.87459040D-03
 Quartic linear search produced a step of  0.72778.
 Iteration  1 RMS(Cart)=  0.04665517 RMS(Int)=  0.00202536
 Iteration  2 RMS(Cart)=  0.00291950 RMS(Int)=  0.00057940
 Iteration  3 RMS(Cart)=  0.00000317 RMS(Int)=  0.00057939
 Iteration  4 RMS(Cart)=  0.00000000 RMS(Int)=  0.00057939
 ITry= 1 IFail=0 DXMaxC= 1.73D-01 DCOld= 1.00D+10 DXMaxT= 5.05D-01 DXLimC= 3.00D+00 Rises=F
 Variable       Old X    -DE/DX   Delta X   Delta X   Delta X     New X
                                 (Linear)    (Quad)   (Total)
    R1        2.77803  -0.00845  -0.01463  -0.02578  -0.04043   2.73760
    R2        2.74434  -0.00225  -0.03959   0.03261  -0.00697   2.73738
    R3        2.33328   0.00902   0.01561   0.00028   0.01589   2.34917
    R4        2.56172   0.00898   0.01981   0.00606   0.02584   2.58757
    R5        2.04661   0.00084  -0.00005   0.00403   0.00398   2.05059
    R6        2.70152  -0.00946  -0.05694   0.02277  -0.03418   2.66734
    R7        2.05772  -0.00090   0.00239  -0.00710  -0.00470   2.05301
    R8        2.64347  -0.01676  -0.06286  -0.00234  -0.06517   2.57830
    R9        3.27125   0.00848   0.02186   0.01671   0.03857   3.30982
   R10        2.60972   0.01521   0.04035   0.00440   0.04477   2.65449
   R11        2.05125   0.00008   0.00253  -0.00251   0.00002   2.05126
   R12        2.79246  -0.00926  -0.02842  -0.01489  -0.04331   2.74915
   R13        2.72229   0.02310   0.04970   0.03200   0.08182   2.80411
   R14        2.59093  -0.01214  -0.04538   0.00446  -0.04048   2.55045
   R15        2.57164  -0.01489  -0.05267   0.00320  -0.04976   2.52188
   R16        2.05315   0.00002   0.00198  -0.00220  -0.00022   2.05293
   R17        2.58219  -0.01010  -0.03145  -0.00130  -0.03319   2.54900
   R18        2.55468  -0.01639  -0.05901   0.00547  -0.05324   2.50144
   R19        2.69347   0.01931   0.05233   0.01107   0.06325   2.75672
   R20        2.05284  -0.00045   0.00137  -0.00372  -0.00235   2.05049
   R21        3.28598   0.00527   0.03115  -0.00995   0.02119   3.30717
    A1        1.97426  -0.00250  -0.02038   0.00325  -0.01712   1.95713
    A2        2.13724   0.00233   0.02133  -0.00806   0.01326   2.15051
    A3        2.17169   0.00017  -0.00095   0.00481   0.00386   2.17554
    A4        2.14554   0.00255   0.02629  -0.01412   0.01214   2.15768
    A5        2.01426  -0.00092  -0.01425   0.01219  -0.00205   2.01221
    A6        2.12339  -0.00162  -0.01204   0.00193  -0.01010   2.11329
    A7        2.13189  -0.00250  -0.02482   0.01738  -0.00749   2.12440
    A8        2.09511   0.00192   0.02915  -0.02474   0.00439   2.09950
    A9        2.05618   0.00057  -0.00433   0.00737   0.00302   2.05920
   A10        2.13374   0.00573   0.01689   0.01363   0.03046   2.16420
   A11        2.06316  -0.00360  -0.01327  -0.00565  -0.01906   2.04410
   A12        2.08617  -0.00212  -0.00349  -0.00769  -0.01132   2.07485
   A13        2.13715  -0.00156   0.00487  -0.01708  -0.01216   2.12500
   A14        2.01360   0.00348   0.00500   0.02636   0.03131   2.04491
   A15        2.13242  -0.00193  -0.00988  -0.00931  -0.01925   2.11317
   A16        2.04365  -0.00172  -0.00278  -0.00303  -0.00579   2.03786
   A17        2.09918  -0.00228  -0.02060   0.00742  -0.01320   2.08597
   A18        2.14036   0.00400   0.02338  -0.00440   0.01896   2.15932
   A19        2.14289  -0.00432  -0.02230  -0.00113  -0.02398   2.11892
   A20        2.14856   0.01753   0.05844   0.04655   0.10435   2.25291
   A21        1.99163  -0.01320  -0.03608  -0.04495  -0.08053   1.91110
   A22        2.13809   0.00345   0.01850   0.00273   0.02099   2.15908
   A23        2.06463  -0.01217  -0.05109  -0.05219  -0.10338   1.96125
   A24        2.08040   0.00873   0.03261   0.04977   0.08226   2.16266
   A25        2.10567   0.00429   0.00472   0.02391   0.02764   2.13331
   A26        2.18488   0.01408   0.03412   0.05210   0.08733   2.27221
   A27        2.07369  -0.00334  -0.00359  -0.02064  -0.02418   2.04950
   A28        2.13103   0.00904   0.03020   0.04770   0.07755   2.20858
   A29        2.07847  -0.00570  -0.02661  -0.02716  -0.05408   2.02438
   A30        2.07239  -0.00528  -0.01766  -0.01308  -0.03146   2.04093
   A31        2.14016   0.01213   0.04144   0.03021   0.07170   2.21186
   A32        2.07063  -0.00685  -0.02378  -0.01726  -0.04090   2.02973
    D1        0.01281  -0.00019  -0.00157  -0.00880  -0.01033   0.00248
    D2       -3.13039  -0.00023  -0.00155  -0.01283  -0.01435   3.13844
    D3       -3.13046  -0.00021  -0.00300  -0.00429  -0.00728  -3.13775
    D4        0.00951  -0.00026  -0.00297  -0.00832  -0.01131  -0.00180
    D5       -0.01048   0.00005   0.00024   0.00564   0.00582  -0.00466
    D6       -3.13515  -0.00050  -0.00672  -0.01409  -0.02083   3.12721
    D7        3.13283   0.00007   0.00170   0.00104   0.00271   3.13555
    D8        0.00817  -0.00047  -0.00526  -0.01869  -0.02394  -0.01577
    D9       -0.00195   0.00017   0.00032   0.00960   0.00996   0.00800
   D10        3.13968  -0.00006  -0.00056  -0.00374  -0.00433   3.13535
   D11        3.14135   0.00022   0.00029   0.01387   0.01420  -3.12764
   D12       -0.00019  -0.00002  -0.00059   0.00053  -0.00009  -0.00029
   D13       -0.01202   0.00003   0.00267  -0.00666  -0.00398  -0.01600
   D14        3.13151   0.00012   0.00268   0.00075   0.00333   3.13484
   D15        3.12953   0.00026   0.00356   0.00640   0.00999   3.13952
   D16       -0.01013   0.00035   0.00357   0.01381   0.01730   0.00717
   D17       -0.00286   0.00014   0.00292  -0.00371  -0.00081  -0.00367
   D18        3.13424  -0.00020  -0.00146  -0.01027  -0.01194   3.12230
   D19        3.12159   0.00068   0.00983   0.01629   0.02622  -3.13538
   D20       -0.02449   0.00034   0.00545   0.00973   0.01508  -0.00941
   D21        0.01434  -0.00016  -0.00395   0.00347  -0.00045   0.01389
   D22       -3.12924  -0.00026  -0.00400  -0.00412  -0.00813  -3.13738
   D23       -3.12247   0.00019   0.00074   0.01039   0.01099  -3.11148
   D24        0.01714   0.00009   0.00068   0.00280   0.00331   0.02045
   D25       -2.98332  -0.00058  -0.00426  -0.04006  -0.04520  -3.02853
   D26        0.14225  -0.00001  -0.00028  -0.00269  -0.00210   0.14016
   D27        0.16032  -0.00048  -0.00422  -0.03223  -0.03733   0.12299
   D28       -2.99729   0.00009  -0.00025   0.00515   0.00578  -2.99151
   D29        3.12910   0.00086   0.00572   0.03474   0.03767  -3.11642
   D30       -0.00072   0.00022   0.00374   0.00301   0.00583   0.00512
   D31        0.00221   0.00008   0.00101  -0.00030   0.00066   0.00287
   D32       -3.12761  -0.00056  -0.00097  -0.03204  -0.03117   3.12440
   D33       -3.12390  -0.00098  -0.00493  -0.05301  -0.05935   3.09993
   D34        0.00293  -0.00040  -0.00122  -0.01830  -0.02007  -0.01714
   D35       -0.00638   0.00008  -0.00103   0.00779   0.00604  -0.00034
   D36        3.12333   0.00058   0.00030   0.03914   0.04027  -3.11959
   D37        0.00542   0.00006   0.00119   0.00173   0.00322   0.00864
   D38       -3.13217   0.00064   0.00021   0.03815   0.04014  -3.09203
   D39       -0.00378   0.00057   0.00149   0.02817   0.03013   0.02636
   D40        3.13469  -0.00003   0.00256  -0.01110  -0.00922   3.12546
   D41       -0.00054  -0.00039  -0.00148  -0.01879  -0.01935  -0.01989
   D42        3.13720  -0.00090  -0.00034  -0.05364  -0.05209   3.08511
   D43       -3.13910   0.00017  -0.00267   0.01914   0.01559  -3.12352
   D44       -0.00136  -0.00034  -0.00153  -0.01571  -0.01715  -0.01851
         Item               Value     Threshold  Converged?
 Maximum Force            0.023101     0.000450     NO 
 RMS     Force            0.006505     0.000300     NO 
 Maximum Displacement     0.172722     0.001800     NO 
 RMS     Displacement     0.045977     0.001200     NO 
 Predicted change in Energy=-1.034420D-02
 Lowest energy point so far.  Saving SCF results.
 GradGradGradGradGradGradGradGradGradGradGradGradGradGradGradGradGradGrad

 Leave Link  103 at Wed Jul  6 00:46:21 2022, MaxMem=   671088640 cpu:               0.1 elap:               0.0
 (Enter /gpfs/software/gaussian16/sse4/tar/g16/l202.exe)
                          Input orientation:                          
 ---------------------------------------------------------------------
 Center     Atomic      Atomic             Coordinates (Angstroms)
 Number     Number       Type             X           Y           Z
 ---------------------------------------------------------------------
      1          6           0       -8.037772   -1.614171    6.739692
      2          6           0       -7.185506   -2.634629    7.314997
      3          6           0       -5.922843   -2.911233    6.863221
      4          6           0       -7.399151   -0.928878    5.634767
      5          6           0       -6.139569   -1.206879    5.190143
      6          6           0       -5.346886   -2.200289    5.788439
      7          1           0       -5.327827   -3.685526    7.339359
      8          1           0       -5.776793   -0.636756    4.340658
      9         17           0       -8.325181    0.319123    4.826904
     10          8           0       -9.181736   -1.366709    7.158583
     11          1           0       -7.613356   -3.179054    8.150489
     12          6           0       -3.998125   -2.528300    5.352938
     13          6           0       -3.298780   -1.717758    4.325408
     14          6           0       -2.074006   -1.992923    3.872464
     15          6           0       -3.205411   -3.551194    5.736117
     16          6           0       -1.994725   -3.893961    5.325081
     17          6           0       -1.361511   -3.047193    4.320041
     18         17           0        0.272106   -3.476650    3.862174
     19          1           0       -1.401382   -4.727232    5.686998
     20          1           0       -3.904156   -0.888488    3.970419
 ---------------------------------------------------------------------
                    Distance matrix (angstroms):
                    1          2          3          4          5
     1  C    0.000000
     2  C    1.448678   0.000000
     3  C    2.484060   1.369281   0.000000
     4  C    1.448558   2.403831   2.760130   0.000000
     5  C    2.483981   2.765404   2.398120   1.364377   0.000000
     6  C    2.913637   2.428900   1.411496   2.419069   1.404695
     7  H    3.463223   2.134467   1.086408   3.846444   3.379607
     8  H    3.438419   3.850021   3.399691   2.095734   1.085483
     9  Cl   2.734773   4.026676   4.511431   1.751479   2.690265
    10  O    1.243125   2.370025   3.618449   2.385648   3.626993
    11  H    2.149264   1.085126   2.141640   3.382016   3.850346
    12  C    4.367776   3.744380   2.476314   3.768894   2.521594
    13  C    5.319543   4.988481   3.840649   4.376048   3.013112
    14  C    6.628043   6.195987   4.959986   5.709210   4.345451
    15  C    5.301975   4.378826   3.010706   4.947148   3.795152
    16  C    6.611882   5.699990   4.331482   6.172151   4.941492
    17  C    7.244358   6.561928   5.224175   6.532141   5.193618
    18  Cl   8.989049   8.261172   6.906762   8.275350   6.930002
    19  H    7.405470   6.362819   5.012481   7.099540   5.923695
    20  H    5.028147   5.000247   4.066312   3.871263   2.566353
                    6          7          8          9         10
     6  C    0.000000
     7  H    2.147474   0.000000
     8  H    2.173827   4.299858   0.000000
     9  Cl   4.017739   5.597658   2.764855   0.000000
    10  O    4.156708   4.501356   4.479639   3.002073   0.000000
    11  H    3.416745   2.477516   4.934679   4.877515   2.593894
    12  C    1.454788   2.655777   2.786810   5.206529   5.610657
    13  C    2.562818   4.131954   2.703580   5.446567   6.539058
    14  C    3.798119   5.046942   3.971023   6.733031   7.855606
    15  C    2.532508   2.663284   4.129559   6.482135   6.520111
    16  C    3.784205   3.900042   5.087485   7.620560   7.835933
    17  C    4.330896   5.025477   5.030442   7.751239   8.487477
    18  Cl   6.075579   6.594975   6.699486   9.447325  10.231973
    19  H    4.686442   4.385479   6.139124   8.610718   8.601894
    20  H    2.665987   4.604348   1.925412   4.662333   6.184329
                   11         12         13         14         15
    11  H    0.000000
    12  C    4.617322   0.000000
    13  C    5.948293   1.483873   0.000000
    14  C    7.098788   2.486094   1.334520   0.000000
    15  C    5.039609   1.349642   2.315233   2.679829   0.000000
    16  C    6.329536   2.424751   2.726860   2.393810   1.323707
    17  C    7.333163   2.878865   2.349561   1.348873   2.378919
    18  Cl   8.981019   4.621322   4.007432   2.775931   3.950992
    19  H    6.859611   3.419060   3.809328   3.349836   2.154066
    20  H    6.039688   2.146898   1.086364   2.139818   3.270464
                   16         17         18         19         20
    16  C    0.000000
    17  C    1.458795   0.000000
    18  Cl   2.729976   1.750079   0.000000
    19  H    1.085072   2.166262   2.773895   0.000000
    20  H    3.809712   3.353698   4.914414   4.893514   0.000000
 Stoichiometry    C12H5Cl2O(1-)
 Framework group  C1[X(C12H5Cl2O)]
 Deg. of freedom    54
 Full point group                 C1      NOp   1
 RotChk:  IX=0 Diff= 6.70D-03
 Largest Abelian subgroup         C1      NOp   1
 Largest concise Abelian subgroup C1      NOp   1
                         Standard orientation:                         
 ---------------------------------------------------------------------
 Center     Atomic      Atomic             Coordinates (Angstroms)
 Number     Number       Type             X           Y           Z
 ---------------------------------------------------------------------
      1          6           0       -3.464976    0.870548   -0.027421
      2          6           0       -2.495274    1.946517   -0.052638
      3          6           0       -1.140661    1.746814   -0.044011
      4          6           0       -2.833487   -0.432549    0.011099
      5          6           0       -1.482904   -0.625973    0.017093
      6          6           0       -0.581724    0.450945   -0.018812
      7          1           0       -0.461598    2.594447   -0.069951
      8          1           0       -1.129295   -1.651078    0.066002
      9         17           0       -3.888380   -1.829594    0.067181
     10          8           0       -4.693435    1.060554   -0.039473
     11          1           0       -2.913834    2.947146   -0.085020
     12          6           0        0.864579    0.294050   -0.019161
     13          6           0        1.497258   -1.043071   -0.136222
     14          6           0        2.816579   -1.242644   -0.113683
     15          6           0        1.822691    1.236392    0.105534
     16          6           0        3.140018    1.114496    0.150145
     17          6           0        3.695447   -0.228046    0.019138
     18         17           0        5.441389   -0.345678   -0.005891
     19          1           0        3.860827    1.920723    0.238532
     20          1           0        0.764958   -1.840916   -0.222060
 ---------------------------------------------------------------------
 Rotational constants (GHZ):           1.5190188           0.1832669           0.1636606
 Leave Link  202 at Wed Jul  6 00:46:21 2022, MaxMem=   671088640 cpu:               0.1 elap:               0.0
 (Enter /gpfs/software/gaussian16/sse4/tar/g16/l301.exe)
 Standard basis: 6-311+G(d,p) (5D, 7F)
 Ernie: Thresh=  0.10000D-02 Tol=  0.10000D-05 Strict=F.
 There are   391 symmetry adapted cartesian basis functions of A   symmetry.
 There are   376 symmetry adapted basis functions of A   symmetry.
   376 basis functions,   614 primitive gaussians,   391 cartesian basis functions
    60 alpha electrons       60 beta electrons
       nuclear repulsion energy      1002.0307535245 Hartrees.
 IExCor= 4336 DFT=T Ex+Corr=M062X ExCW=0 ScaHFX=  0.540000
 ScaDFX=  1.000000  1.000000  1.000000  1.000000 ScalE2=  1.000000  1.000000
 IRadAn=      5 IRanWt=     -1 IRanGd=            0 ICorTp=0 IEmpDi=  4
 NAtoms=   20 NActive=   20 NUniq=   20 SFac= 1.00D+00 NAtFMM=   60 NAOKFM=F Big=F
 Integral buffers will be    131072 words long.
 Raffenetti 2 integral format.
 Two-electron integral symmetry is turned on.
 Leave Link  301 at Wed Jul  6 00:46:21 2022, MaxMem=   671088640 cpu:               0.3 elap:               0.1
 (Enter /gpfs/software/gaussian16/sse4/tar/g16/l302.exe)
 NPDir=0 NMtPBC=     1 NCelOv=     1 NCel=       1 NClECP=     1 NCelD=      1
         NCelK=      1 NCelE2=     1 NClLst=     1 CellRange=     0.0.
 One-electron integrals computed using PRISM.
 One-electron integral symmetry used in STVInt
 NBasis=   376 RedAO= T EigKep=  1.30D-06  NBF=   376
 NBsUse=   372 1.00D-06 EigRej=  9.52D-07 NBFU=   372
 Precomputing XC quadrature grid using
 IXCGrd= 4 IRadAn=           5 IRanWt=          -1 IRanGd=           0 AccXCQ= 0.00D+00.
 Generated NRdTot=       0 NPtTot=           0 NUsed=           0 NTot=          32
 NSgBfM=   383   383   383   383   383 MxSgAt=    20 MxSgA2=    20.
 Leave Link  302 at Wed Jul  6 00:46:21 2022, MaxMem=   671088640 cpu:               1.4 elap:               0.3
 (Enter /gpfs/software/gaussian16/sse4/tar/g16/l303.exe)
 DipDrv:  MaxL=1.
[truncated: 1,282,206 more chars]
