# Supplementary material for: Gas Phase Reactivity of Isomeric Hydroxylated Polychlorinated Biphenyls
Source: J Am Soc Mass Spectrom. 2024 Apr 19;35(5):1021–9. doi: 10.1021/jasms.4c00035 (PMC11066962; doi:10.1021/jasms.4c00035)
Supplement: Supplementary file 3 — js4c00035_si_003.zip [file js4c00035_si_003.zip › Claculated geometries/4-OH-CB35_f1.out]

 Entering Gaussian System, Link 0=/gpfs/software/gaussian16/sse4/tar/g16/g16
 Initial command:
 /gpfs/software/gaussian16/sse4/tar/g16/l1.exe "/tmp/Gau-53924.inp" -scrdir="/tmp/"
 Entering Link 1 = /gpfs/software/gaussian16/sse4/tar/g16/l1.exe PID=     53932.
  
 Copyright (c) 1988,1990,1992,1993,1995,1998,2003,2009,2016,
            Gaussian, Inc.  All Rights Reserved.
  
 This is part of the Gaussian(R) 16 program.  It is based on
 the Gaussian(R) 09 system (copyright 2009, Gaussian, Inc.),
 the Gaussian(R) 03 system (copyright 2003, Gaussian, Inc.),
 the Gaussian(R) 98 system (copyright 1998, Gaussian, Inc.),
 the Gaussian(R) 94 system (copyright 1995, Gaussian, Inc.),
 the Gaussian 92(TM) system (copyright 1992, Gaussian, Inc.),
 the Gaussian 90(TM) system (copyright 1990, Gaussian, Inc.),
 the Gaussian 88(TM) system (copyright 1988, Gaussian, Inc.),
 the Gaussian 86(TM) system (copyright 1986, Carnegie Mellon
 University), and the Gaussian 82(TM) system (copyright 1983,
 Carnegie Mellon University). Gaussian is a federally registered
 trademark of Gaussian, Inc.
  
 This software contains proprietary and confidential information,
 including trade secrets, belonging to Gaussian, Inc.
  
 This software is provided under written license and may be
 used, copied, transmitted, or stored only in accord with that
 written license.
  
 The following legend is applicable only to US Government
 contracts under FAR:
  
                    RESTRICTED RIGHTS LEGEND
  
 Use, reproduction and disclosure by the US Government is
 subject to restrictions as set forth in subparagraphs (a)
 and (c) of the Commercial Computer Software - Restricted
 Rights clause in FAR 52.227-19.
  
 Gaussian, Inc.
 340 Quinnipiac St., Bldg. 40, Wallingford CT 06492
  
  
 ---------------------------------------------------------------
 Warning -- This program may not be used in any manner that
 competes with the business of Gaussian, Inc. or will provide
 assistance to any competitor of Gaussian, Inc.  The licensee
 of this program is prohibited from giving any competitor of
 Gaussian, Inc. access to this program.  By using this program,
 the user acknowledges that Gaussian, Inc. is engaged in the
 business of creating and licensing software in the field of
 computational chemistry and represents and warrants to the
 licensee that it is not a competitor of Gaussian, Inc. and that
 it will not use this program in any manner prohibited above.
 ---------------------------------------------------------------
  

 Cite this work as:
 Gaussian 16, Revision A.03,
 M. J. Frisch, G. W. Trucks, H. B. Schlegel, G. E. Scuseria, 
 M. A. Robb, J. R. Cheeseman, G. Scalmani, V. Barone, 
 G. A. Petersson, H. Nakatsuji, X. Li, M. Caricato, A. V. Marenich, 
 J. Bloino, B. G. Janesko, R. Gomperts, B. Mennucci, H. P. Hratchian, 
 J. V. Ortiz, A. F. Izmaylov, J. L. Sonnenberg, D. Williams-Young, 
 F. Ding, F. Lipparini, F. Egidi, J. Goings, B. Peng, A. Petrone, 
 T. Henderson, D. Ranasinghe, V. G. Zakrzewski, J. Gao, N. Rega, 
 G. Zheng, W. Liang, M. Hada, M. Ehara, K. Toyota, R. Fukuda, 
 J. Hasegawa, M. Ishida, T. Nakajima, Y. Honda, O. Kitao, H. Nakai, 
 T. Vreven, K. Throssell, J. A. Montgomery, Jr., J. E. Peralta, 
 F. Ogliaro, M. J. Bearpark, J. J. Heyd, E. N. Brothers, K. N. Kudin, 
 V. N. Staroverov, T. A. Keith, R. Kobayashi, J. Normand, 
 K. Raghavachari, A. P. Rendell, J. C. Burant, S. S. Iyengar, 
 J. Tomasi, M. Cossi, J. M. Millam, M. Klene, C. Adamo, R. Cammi, 
 J. W. Ochterski, R. L. Martin, K. Morokuma, O. Farkas, 
 J. B. Foresman, and D. J. Fox, Gaussian, Inc., Wallingford CT, 2016.
 
 ******************************************
 Gaussian 16:  ES64L-G16RevA.03 25-Dec-2016
                 5-Apr-2022 
 ******************************************
 %Chk=checkpoint
 %Mem=14gb
 %NProc=7
 Will use up to    7 processors via shared memory.
 -----------------------------------------
 #p M062X/6-311+G** opt int=ultrafine freq
 -----------------------------------------
 1/18=20,19=15,26=4,38=1/1,3;
 2/9=110,12=2,17=6,18=5,40=1/2;
 3/5=4,6=6,7=111,11=2,25=1,30=1,71=1,74=-55,75=-5/1,2,3;
 4//1;
 5/5=2,38=5/2;
 6/7=2,8=2,9=2,10=2,28=1/1;
 7//1,2,3,16;
 1/18=20,19=15,26=4/3(2);
 2/9=110/2;
 99//99;
 2/9=110/2;
 3/5=4,6=6,7=111,11=2,25=1,30=1,71=1,74=-55,75=-5/1,2,3;
 4/5=5,16=3,69=1/1;
 5/5=2,38=5/2;
 7//1,2,3,16;
 1/18=20,19=15,26=4/3(-5);
 2/9=110/2;
 6/7=2,8=2,9=2,10=2,19=2,28=1/1;
 99/9=1/99;
 Leave Link    1 at Tue Apr  5 19:30:25 2022, MaxMem=  1879048192 cpu:               5.4 elap:               0.9
 (Enter /gpfs/software/gaussian16/sse4/tar/g16/l101.exe)
 ---
 ...
 ---
 Symbolic Z-matrix:
 Charge = -1 Multiplicity = 1
 C                    -3.95953  -0.80448  -0.00526 
 C                    -3.28003   0.52443   0.03207 
 C                    -1.94208   0.61049   0.04737 
 C                    -3.08526  -2.00551  -0.05683 
 C                    -1.7506   -1.89157  -0.04493 
 C                    -1.09733  -0.58535   0.03225 
 H                    -1.45842   1.58242   0.08181 
 H                    -1.13369  -2.78352  -0.10481 
 H                    -3.58784  -2.96343  -0.11233 
 O                    -5.17813  -0.94258  -0.00023 
 Cl                   -4.26228   1.93814   0.05585 
 C                     0.38398  -0.47003   0.07955 
 C                     1.02317   0.5322   -0.6591 
 C                     2.40901   0.67226  -0.63034 
 C                     1.16805  -1.33571   0.85309 
 C                     2.55684  -1.19727   0.8795 
 C                     3.17658  -0.19523   0.13894 
 H                     0.71614  -2.11853   1.45636 
 
 ITRead=  0  0  0  0  0  0  0  0  0  0  0  0  0  0  0  0  0  0
 MicOpt= -1 -1 -1 -1 -1 -1 -1 -1 -1 -1 -1 -1 -1 -1 -1 -1 -1 -1
 NAtoms=     18 NQM=       18 NQMF=       0 NMMI=      0 NMMIF=      0
                NMic=       0 NMicF=      0.
                    Isotopes and Nuclear Properties:
 (Nuclear quadrupole moments (NQMom) in fm**2, nuclear magnetic moments (NMagM)
  in nuclear magnetons)

  Atom         1           2           3           4           5           6           7           8           9          10
 IAtWgt=          12          12          12          12          12          12           1           1           1          16
 AtmWgt=  12.0000000  12.0000000  12.0000000  12.0000000  12.0000000  12.0000000   1.0078250   1.0078250   1.0078250  15.9949146
 NucSpn=           0           0           0           0           0           0           1           1           1           0
 AtZEff=  -0.0000000  -0.0000000  -0.0000000  -0.0000000  -0.0000000  -0.0000000  -0.0000000  -0.0000000  -0.0000000  -0.0000000
 NQMom=    0.0000000   0.0000000   0.0000000   0.0000000   0.0000000   0.0000000   0.0000000   0.0000000   0.0000000   0.0000000
 NMagM=    0.0000000   0.0000000   0.0000000   0.0000000   0.0000000   0.0000000   2.7928460   2.7928460   2.7928460   0.0000000
 AtZNuc=   6.0000000   6.0000000   6.0000000   6.0000000   6.0000000   6.0000000   1.0000000   1.0000000   1.0000000   8.0000000

  Atom        11          12          13          14          15          16          17          18
 IAtWgt=          35          12          12          12          12          12          12           1
 AtmWgt=  34.9688527  12.0000000  12.0000000  12.0000000  12.0000000  12.0000000  12.0000000   1.0078250
 NucSpn=           3           0           0           0           0           0           0           1
 AtZEff=  -0.0000000  -0.0000000  -0.0000000  -0.0000000  -0.0000000  -0.0000000  -0.0000000  -0.0000000
 NQMom=   -8.1650000   0.0000000   0.0000000   0.0000000   0.0000000   0.0000000   0.0000000   0.0000000
 NMagM=    0.8218740   0.0000000   0.0000000   0.0000000   0.0000000   0.0000000   0.0000000   2.7928460
 AtZNuc=  17.0000000   6.0000000   6.0000000   6.0000000   6.0000000   6.0000000   6.0000000   1.0000000
 Leave Link  101 at Tue Apr  5 19:30:26 2022, MaxMem=  1879048192 cpu:               2.9 elap:               0.4
 (Enter /gpfs/software/gaussian16/sse4/tar/g16/l103.exe)

 GradGradGradGradGradGradGradGradGradGradGradGradGradGradGradGradGradGrad
 Berny optimization.
 Initialization pass.
                           ----------------------------
                           !    Initial Parameters    !
                           ! (Angstroms and Degrees)  !
 --------------------------                            --------------------------
 ! Name  Definition              Value          Derivative Info.                !
 --------------------------------------------------------------------------------
 ! R1    R(1,2)                  1.493          estimate D2E/DX2                !
 ! R2    R(1,4)                  1.4864         estimate D2E/DX2                !
 ! R3    R(1,10)                 1.2264         estimate D2E/DX2                !
 ! R4    R(2,3)                  1.3408         estimate D2E/DX2                !
 ! R5    R(2,11)                 1.7216         estimate D2E/DX2                !
 ! R6    R(3,6)                  1.4642         estimate D2E/DX2                !
 ! R7    R(3,7)                  1.0862         estimate D2E/DX2                !
 ! R8    R(4,5)                  1.3396         estimate D2E/DX2                !
 ! R9    R(4,9)                  1.0832         estimate D2E/DX2                !
 ! R10   R(5,6)                  1.4625         estimate D2E/DX2                !
 ! R11   R(5,8)                  1.0862         estimate D2E/DX2                !
 ! R12   R(6,12)                 1.4865         estimate D2E/DX2                !
 ! R13   R(12,13)                1.3995         estimate D2E/DX2                !
 ! R14   R(12,15)                1.4009         estimate D2E/DX2                !
 ! R15   R(13,14)                1.3932         estimate D2E/DX2                !
 ! R16   R(14,17)                1.3905         estimate D2E/DX2                !
 ! R17   R(15,16)                1.3959         estimate D2E/DX2                !
 ! R18   R(15,18)                1.0867         estimate D2E/DX2                !
 ! R19   R(16,17)                1.3916         estimate D2E/DX2                !
 ! A1    A(2,1,4)              116.8954         estimate D2E/DX2                !
 ! A2    A(2,1,10)             123.5279         estimate D2E/DX2                !
 ! A3    A(4,1,10)             119.5761         estimate D2E/DX2                !
 ! A4    A(1,2,3)              120.7681         estimate D2E/DX2                !
 ! A5    A(1,2,11)             118.1366         estimate D2E/DX2                !
 ! A6    A(3,2,11)             121.0953         estimate D2E/DX2                !
 ! A7    A(2,3,6)              121.5452         estimate D2E/DX2                !
 ! A8    A(2,3,7)              120.1417         estimate D2E/DX2                !
 ! A9    A(6,3,7)              118.3102         estimate D2E/DX2                !
 ! A10   A(1,4,5)              121.1298         estimate D2E/DX2                !
 ! A11   A(1,4,9)              116.3232         estimate D2E/DX2                !
 ! A12   A(5,4,9)              122.545          estimate D2E/DX2                !
 ! A13   A(4,5,6)              121.4315         estimate D2E/DX2                !
 ! A14   A(4,5,8)              119.7064         estimate D2E/DX2                !
 ! A15   A(6,5,8)              118.8586         estimate D2E/DX2                !
 ! A16   A(3,6,5)              118.1827         estimate D2E/DX2                !
 ! A17   A(3,6,12)             120.7452         estimate D2E/DX2                !
 ! A18   A(5,6,12)             121.069          estimate D2E/DX2                !
 ! A19   A(6,12,13)            119.5957         estimate D2E/DX2                !
 ! A20   A(6,12,15)            121.8266         estimate D2E/DX2                !
 ! A21   A(13,12,15)           118.5768         estimate D2E/DX2                !
 ! A22   A(12,13,14)           121.0249         estimate D2E/DX2                !
 ! A23   A(13,14,17)           119.8544         estimate D2E/DX2                !
 ! A24   A(12,15,16)           120.3972         estimate D2E/DX2                !
 ! A25   A(12,15,18)           121.2597         estimate D2E/DX2                !
 ! A26   A(16,15,18)           118.3372         estimate D2E/DX2                !
 ! A27   A(15,16,17)           120.292          estimate D2E/DX2                !
 ! A28   A(14,17,16)           119.8546         estimate D2E/DX2                !
 ! D1    D(4,1,2,3)             -1.4109         estimate D2E/DX2                !
 ! D2    D(4,1,2,11)           178.6285         estimate D2E/DX2                !
 ! D3    D(10,1,2,3)           178.8604         estimate D2E/DX2                !
 ! D4    D(10,1,2,11)           -1.1002         estimate D2E/DX2                !
 ! D5    D(2,1,4,5)              1.1981         estimate D2E/DX2                !
 ! D6    D(2,1,4,9)           -178.3045         estimate D2E/DX2                !
 ! D7    D(10,1,4,5)          -179.062          estimate D2E/DX2                !
 ! D8    D(10,1,4,9)             1.4354         estimate D2E/DX2                !
 ! D9    D(1,2,3,6)             -0.1824         estimate D2E/DX2                !
 ! D10   D(1,2,3,7)           -179.5567         estimate D2E/DX2                !
 ! D11   D(11,2,3,6)           179.777          estimate D2E/DX2                !
 ! D12   D(11,2,3,7)             0.4028         estimate D2E/DX2                !
 ! D13   D(2,3,6,5)              1.9845         estimate D2E/DX2                !
 ! D14   D(2,3,6,12)          -178.6565         estimate D2E/DX2                !
 ! D15   D(7,3,6,5)           -178.6302         estimate D2E/DX2                !
 ! D16   D(7,3,6,12)             0.7289         estimate D2E/DX2                !
 ! D17   D(1,4,5,6)              0.6037         estimate D2E/DX2                !
 ! D18   D(1,4,5,8)           -178.7003         estimate D2E/DX2                !
 ! D19   D(9,4,5,6)           -179.9251         estimate D2E/DX2                !
 ! D20   D(9,4,5,8)              0.7708         estimate D2E/DX2                !
 ! D21   D(4,5,6,3)             -2.2035         estimate D2E/DX2                !
 ! D22   D(4,5,6,12)           178.4397         estimate D2E/DX2                !
 ! D23   D(8,5,6,3)            177.1064         estimate D2E/DX2                !
 ! D24   D(8,5,6,12)            -2.2505         estimate D2E/DX2                !
 ! D25   D(3,6,12,13)          -40.4835         estimate D2E/DX2                !
 ! D26   D(3,6,12,15)          139.1424         estimate D2E/DX2                !
 ! D27   D(5,6,12,13)          138.8569         estimate D2E/DX2                !
 ! D28   D(5,6,12,15)          -41.5172         estimate D2E/DX2                !
 ! D29   D(6,12,13,14)         179.6202         estimate D2E/DX2                !
 ! D30   D(15,12,13,14)         -0.0179         estimate D2E/DX2                !
 ! D31   D(6,12,15,16)        -179.758          estimate D2E/DX2                !
 ! D32   D(6,12,15,18)          -0.6622         estimate D2E/DX2                !
 ! D33   D(13,12,15,16)         -0.1284         estimate D2E/DX2                !
 ! D34   D(13,12,15,18)        178.9674         estimate D2E/DX2                !
 ! D35   D(12,13,14,17)          0.1672         estimate D2E/DX2                !
 ! D36   D(13,14,17,16)         -0.1695         estimate D2E/DX2                !
 ! D37   D(12,15,16,17)          0.1263         estimate D2E/DX2                !
 ! D38   D(18,15,16,17)       -178.9955         estimate D2E/DX2                !
 ! D39   D(15,16,17,14)          0.0243         estimate D2E/DX2                !
 --------------------------------------------------------------------------------
 Trust Radius=3.00D-01 FncErr=1.00D-07 GrdErr=1.00D-06 EigMax=2.50D+02 EigMin=1.00D-04
 Number of steps in this run=     96 maximum allowed number of steps=    108.
 GradGradGradGradGradGradGradGradGradGradGradGradGradGradGradGradGradGrad

 Leave Link  103 at Tue Apr  5 19:30:26 2022, MaxMem=  1879048192 cpu:               0.1 elap:               0.0
 (Enter /gpfs/software/gaussian16/sse4/tar/g16/l202.exe)
                          Input orientation:                          
 ---------------------------------------------------------------------
 Center     Atomic      Atomic             Coordinates (Angstroms)
 Number     Number       Type             X           Y           Z
 ---------------------------------------------------------------------
      1          6           0       -3.959530   -0.804480   -0.005260
      2          6           0       -3.280030    0.524430    0.032070
      3          6           0       -1.942080    0.610490    0.047370
      4          6           0       -3.085260   -2.005510   -0.056830
      5          6           0       -1.750600   -1.891570   -0.044930
      6          6           0       -1.097330   -0.585350    0.032250
      7          1           0       -1.458420    1.582420    0.081810
      8          1           0       -1.133690   -2.783520   -0.104810
      9          1           0       -3.587840   -2.963430   -0.112330
     10          8           0       -5.178130   -0.942580   -0.000230
     11         17           0       -4.262280    1.938140    0.055850
     12          6           0        0.383980   -0.470030    0.079550
     13          6           0        1.023170    0.532200   -0.659100
     14          6           0        2.409010    0.672260   -0.630340
     15          6           0        1.168050   -1.335710    0.853090
     16          6           0        2.556840   -1.197270    0.879500
     17          6           0        3.176580   -0.195230    0.138940
     18          1           0        0.716140   -2.118530    1.456360
 ---------------------------------------------------------------------
                    Distance matrix (angstroms):
                    1          2          3          4          5
     1  C    0.000000
     2  C    1.493022   0.000000
     3  C    2.464754   1.340802   0.000000
     4  C    1.486432   2.538983   2.856777   0.000000
     5  C    2.462257   2.860444   2.511073   1.339568   0.000000
     6  C    2.870821   2.448630   1.464194   2.444720   1.462508
     7  H    3.458385   2.107150   1.086168   3.941963   3.488558
     8  H    3.451359   3.945636   3.492271   2.101482   1.086158
     9  H    2.193327   3.504392   3.937884   1.083179   2.128116
    10  O    1.226411   2.399155   3.589751   2.348005   3.556760
    11  Cl   2.759956   1.721615   2.673211   4.117092   4.580979
    12  C    4.357193   3.796864   2.564978   3.796304   2.567626
    13  C    5.200146   4.358361   3.049252   4.866405   3.734390
    14  C    6.567327   5.729382   4.403986   6.138922   4.921208
    15  C    5.225997   4.890768   3.756300   4.400822   3.103859
    16  C    6.587880   6.144220   4.919422   5.776094   4.459895
    17  C    7.163522   6.497472   5.182495   6.521202   5.214257
    18  H    5.071977   4.998321   4.061888   4.093062   2.896582
                    6          7          8          9         10
     6  C    0.000000
     7  H    2.198197   0.000000
     8  H    2.202739   4.381975   0.000000
     9  H    3.446565   5.023631   2.460747   0.000000
    10  O    4.096535   4.496510   4.444940   2.573990   0.000000
    11  Cl   4.047897   2.826454   5.666389   4.950610   3.023322
    12  C    1.486545   2.758078   2.773003   4.693529   5.582718
    13  C    2.494675   2.794673   3.994156   5.812039   6.408214
    14  C    3.783521   4.036405   4.976879   7.031983   7.782637
    15  C    2.523641   4.001087   2.883008   5.118593   6.415349
    16  C    3.800689   4.948262   4.135827   6.469941   7.789002
    17  C    4.293004   4.964527   5.033596   7.313238   8.389224
    18  H    2.769008   4.507231   2.510246   4.658207   6.184410
                   11         12         13         14         15
    11  Cl   0.000000
    12  C    5.233314   0.000000
    13  C    5.515778   1.399512   0.000000
    14  C    6.824912   2.430950   1.393196   0.000000
    15  C    6.390788   1.400904   2.407654   2.787919   0.000000
    16  C    7.550470   2.426957   2.776779   2.407616   1.395923
    17  C    7.739174   2.806716   2.408983   1.390501   2.417622
    18  H    6.572873   2.173359   3.405262   3.874098   1.086722
                   16         17         18
    16  C    0.000000
    17  C    1.391615   0.000000
    18  H    2.137677   3.389461   0.000000
 Stoichiometry    C12H4ClO(1-)
 Framework group  C1[X(C12H4ClO)]
 Deg. of freedom    48
 Full point group                 C1      NOp   1
 Largest Abelian subgroup         C1      NOp   1
 Largest concise Abelian subgroup C1      NOp   1
                         Standard orientation:                         
 ---------------------------------------------------------------------
 Center     Atomic      Atomic             Coordinates (Angstroms)
 Number     Number       Type             X           Y           Z
 ---------------------------------------------------------------------
      1          6           0        2.417360    0.938158   -0.097995
      2          6           0        1.911356   -0.457645    0.059515
      3          6           0        0.595178   -0.713315    0.067250
      4          6           0        1.399196    2.006452   -0.275679
      5          6           0        0.089902    1.723362   -0.268596
      6          6           0       -0.393933    0.357091   -0.073307
      7          1           0        0.238125   -1.731783    0.189710
      8          1           0       -0.633623    2.518864   -0.421651
      9          1           0        1.777296    3.011538   -0.417522
     10          8           0        3.608092    1.231762   -0.091934
     11         17           0        3.064263   -1.724622    0.231364
     12          6           0       -1.849325    0.057107   -0.032591
     13          6           0       -2.338131   -1.084187   -0.678461
     14          6           0       -3.695267   -1.398058   -0.652679
     15          6           0       -2.755354    0.883759    0.644380
     16          6           0       -4.115564    0.570886    0.667632
     17          6           0       -4.585061   -0.567898    0.020073
     18          1           0       -2.421143    1.771590    1.174497
 ---------------------------------------------------------------------
 Rotational constants (GHZ):           1.5043172           0.3295188           0.2782912
 Leave Link  202 at Tue Apr  5 19:30:26 2022, MaxMem=  1879048192 cpu:               0.1 elap:               0.0
 (Enter /gpfs/software/gaussian16/sse4/tar/g16/l301.exe)
 Standard basis: 6-311+G(d,p) (5D, 7F)
 Ernie: Thresh=  0.10000D-02 Tol=  0.10000D-05 Strict=F.
 There are   354 symmetry adapted cartesian basis functions of A   symmetry.
 There are   340 symmetry adapted basis functions of A   symmetry.
   340 basis functions,   553 primitive gaussians,   354 cartesian basis functions
    51 alpha electrons       51 beta electrons
       nuclear repulsion energy       798.6714417935 Hartrees.
 IExCor= 4336 DFT=T Ex+Corr=M062X ExCW=0 ScaHFX=  0.540000
 ScaDFX=  1.000000  1.000000  1.000000  1.000000 ScalE2=  1.000000  1.000000
 IRadAn=      5 IRanWt=     -1 IRanGd=            0 ICorTp=0 IEmpDi=  4
 NAtoms=   18 NActive=   18 NUniq=   18 SFac= 1.00D+00 NAtFMM=   60 NAOKFM=F Big=F
 Integral buffers will be    131072 words long.
 Raffenetti 2 integral format.
 Two-electron integral symmetry is turned on.
 Leave Link  301 at Tue Apr  5 19:30:27 2022, MaxMem=  1879048192 cpu:               0.6 elap:               0.1
 (Enter /gpfs/software/gaussian16/sse4/tar/g16/l302.exe)
 NPDir=0 NMtPBC=     1 NCelOv=     1 NCel=       1 NClECP=     1 NCelD=      1
         NCelK=      1 NCelE2=     1 NClLst=     1 CellRange=     0.0.
 One-electron integrals computed using PRISM.
 One-electron integral symmetry used in STVInt
 NBasis=   340 RedAO= T EigKep=  1.45D-06  NBF=   340
 NBsUse=   339 1.00D-06 EigRej=  8.71D-07 NBFU=   339
 Precomputing XC quadrature grid using
 IXCGrd= 4 IRadAn=           5 IRanWt=          -1 IRanGd=           0 AccXCQ= 0.00D+00.
 Generated NRdTot=       0 NPtTot=           0 NUsed=           0 NTot=          32
 NSgBfM=   354   354   354   354   354 MxSgAt=    18 MxSgA2=    18.
 Leave Link  302 at Tue Apr  5 19:30:28 2022, MaxMem=  1879048192 cpu:               3.1 elap:               0.5
 (Enter /gpfs/software/gaussian16/sse4/tar/g16/l303.exe)
 DipDrv:  MaxL=1.
 Leave Link  303 at Tue Apr  5 19:30:29 2022, MaxMem=  1879048192 cpu:               0.4 elap:               0.1
 (Enter /gpfs/software/gaussian16/sse4/tar/g16/l401.exe)
 ExpMin= 4.38D-02 ExpMax= 1.06D+05 ExpMxC= 3.62D+03 IAcc=3 IRadAn=         5 AccDes= 0.00D+00
 Harris functional with IExCor= 1009 and IRadAn=       5 diagonalized for initial guess.
 HarFok:  IExCor= 1009 AccDes= 0.00D+00 IRadAn=         5 IDoV= 1 UseB2=F ITyADJ=14
 ICtDFT=  3500011 ScaDFX=  1.000000  1.000000  1.000000  1.000000
 FoFCou: FMM=F IPFlag=           0 FMFlag=      100000 FMFlg1=           0
         NFxFlg=           0 DoJE=T BraDBF=F KetDBF=T FulRan=T
         wScrn=  0.000000 ICntrl=       500 IOpCl=  0 I1Cent=   200000004 NGrid=           0
         NMat0=    1 NMatS0=      1 NMatT0=    0 NMatD0=    1 NMtDS0=    0 NMtDT0=    0
 Petite list used in FoFCou.
 Harris En= -994.409206312846    
 JPrj=0 DoOrth=F DoCkMO=F.
 Leave Link  401 at Tue Apr  5 19:30:32 2022, MaxMem=  1879048192 cpu:              19.2 elap:               2.8
 (Enter /gpfs/software/gaussian16/sse4/tar/g16/l502.exe)
 Integral symmetry usage will be decided dynamically.
 Closed shell SCF:
 Using DIIS extrapolation, IDIIS=  1040.
 NGot=  1879048192 LenX=  1878791817 LenY=  1878666060
 Requested convergence on RMS density matrix=1.00D-08 within 128 cycles.
 Requested convergence on MAX density matrix=1.00D-06.
 Requested convergence on             energy=1.00D-06.
 No special actions if energy rises.
 Fock matrices will be formed incrementally for  20 cycles.

 Cycle   1  Pass 1  IDiag  1:
 FoFJK:  IHMeth= 1 ICntrl=       0 DoSepK=F KAlg= 0 I1Cent=           0 FoldK=F
 IRaf= 880000000 NMat=       1 IRICut=       1 DoRegI=T DoRafI=F ISym2E= 0 IDoP0=0 IntGTp=1.
 FoFCou: FMM=F IPFlag=           0 FMFlag=      100000 FMFlg1=           0
         NFxFlg=           0 DoJE=F BraDBF=F KetDBF=F FulRan=T
         wScrn=  0.000000 ICntrl=         0 IOpCl=  0 I1Cent=           0 NGrid=           0
         NMat0=    1 NMatS0=      1 NMatT0=    0 NMatD0=    1 NMtDS0=    0 NMtDT0=    0
 Symmetry not used in FoFCou.
 E= -994.325434496812    
 DIIS: error= 2.42D-02 at cycle   1 NSaved=   1.
 NSaved= 1 IEnMin= 1 EnMin= -994.325434496812     IErMin= 1 ErrMin= 2.42D-02
 ErrMax= 2.42D-02  0.00D+00 EMaxC= 1.00D-01 BMatC= 5.16D-01 BMatP= 5.16D-01
 IDIUse=3 WtCom= 7.58D-01 WtEn= 2.42D-01
 Coeff-Com:  0.100D+01
 Coeff-En:   0.100D+01
 Coeff:      0.100D+01
 Gap=    -0.028 Goal=   None    Shift=    0.000
 GapD=   -0.028 DampG=0.250 DampE=0.500 DampFc=0.2500 IDamp=-1.
 Damping current iteration by 2.50D-01
 RMSDP=3.76D-01 MaxDP=2.88D+01              OVMax= 9.54D-01

 Cycle   2  Pass 1  IDiag  1:
 RMSU=  8.84D-02    CP:  1.23D+00
 E= -994.284659419636     Delta-E=        0.040775077176 Rises=F Damp=T
 DIIS: error= 1.80D-02 at cycle   2 NSaved=   2.
 NSaved= 2 IEnMin= 1 EnMin= -994.325434496812     IErMin= 2 ErrMin= 1.80D-02
 ErrMax= 1.80D-02  0.00D+00 EMaxC= 1.00D-01 BMatC= 1.68D-01 BMatP= 5.16D-01
 IDIUse=3 WtCom= 8.20D-01 WtEn= 1.80D-01
 Coeff-Com: -0.156D+00 0.116D+01
 Coeff-En:   0.562D+00 0.438D+00
 Coeff:     -0.266D-01 0.103D+01
 Gap=    -0.415 Goal=   None    Shift=    0.000
 RMSDP=1.24D-01 MaxDP=1.20D+01 DE= 4.08D-02 OVMax= 7.41D-01

 Cycle   3  Pass 1  IDiag  1:
 RMSU=  4.62D-02    CP:  6.36D-01  8.87D-02
 E= -994.292641923785     Delta-E=       -0.007982504149 Rises=F Damp=F
 DIIS: error= 2.28D-02 at cycle   3 NSaved=   3.
 NSaved= 3 IEnMin= 1 EnMin= -994.325434496812     IErMin= 2 ErrMin= 1.80D-02
 ErrMax= 2.28D-02  0.00D+00 EMaxC= 1.00D-01 BMatC= 3.48D-01 BMatP= 1.68D-01
 IDIUse=2 WtCom= 0.00D+00 WtEn= 1.00D+00
 Coeff-En:   0.000D+00 0.495D+00 0.505D+00
 Coeff:      0.000D+00 0.495D+00 0.505D+00
 Gap=     0.321 Goal=   None    Shift=    0.000
 RMSDP=4.98D-02 MaxDP=4.46D+00 DE=-7.98D-03 OVMax= 9.80D-01

 Cycle   4  Pass 1  IDiag  1:
 RMSU=  3.65D-02    CP:  7.86D-01  1.05D-01  4.22D-01
 E= -993.960806092743     Delta-E=        0.331835831043 Rises=F Damp=F
 DIIS: error= 4.22D-02 at cycle   4 NSaved=   4.
 NSaved= 4 IEnMin= 1 EnMin= -994.325434496812     IErMin= 2 ErrMin= 1.80D-02
 ErrMax= 4.22D-02  0.00D+00 EMaxC= 1.00D-01 BMatC= 4.62D-01 BMatP= 1.68D-01
 IDIUse=2 WtCom= 0.00D+00 WtEn= 1.00D+00
 EnCoef did     3 forward-backward iterations
 Coeff-En:   0.115D+00 0.000D+00 0.508D+00 0.377D+00
 Coeff:      0.115D+00 0.000D+00 0.508D+00 0.377D+00
 Gap=    -0.062 Goal=   None    Shift=    0.000
 RMSDP=2.87D-02 MaxDP=2.22D+00 DE= 3.32D-01 OVMax= 9.80D-01

 Cycle   5  Pass 1  IDiag  1:
 RMSU=  1.84D-02    CP:  8.46D-01  8.22D-02  5.80D-01  4.82D-01
 E= -994.632811074474     Delta-E=       -0.672004981731 Rises=F Damp=F
 DIIS: error= 2.33D-02 at cycle   5 NSaved=   5.
 NSaved= 5 IEnMin= 5 EnMin= -994.632811074474     IErMin= 2 ErrMin= 1.80D-02
 ErrMax= 2.33D-02  0.00D+00 EMaxC= 1.00D-01 BMatC= 1.05D-01 BMatP= 1.68D-01
 IDIUse=3 WtCom= 7.67D-01 WtEn= 2.33D-01
 EnCoef did     7 forward-backward iterations
 Coeff-Com: -0.137D+00 0.380D+00 0.301D+00 0.153D+00 0.304D+00
 Coeff-En:   0.000D+00 0.000D+00 0.445D-01 0.193D+00 0.762D+00
 Coeff:     -0.105D+00 0.291D+00 0.241D+00 0.162D+00 0.411D+00
 Gap=     0.085 Goal=   None    Shift=    0.000
 RMSDP=2.54D-02 MaxDP=2.12D+00 DE=-6.72D-01 OVMax= 1.62D-01

 Cycle   6  Pass 1  IDiag  1:
 RMSU=  9.61D-03    CP:  7.06D-01  7.84D-02  4.22D-01  4.69D-01  3.91D-01
 E= -994.700416671014     Delta-E=       -0.067605596540 Rises=F Damp=F
 DIIS: error= 1.02D-02 at cycle   6 NSaved=   6.
 NSaved= 6 IEnMin= 6 EnMin= -994.700416671014     IErMin= 6 ErrMin= 1.02D-02
 ErrMax= 1.02D-02  0.00D+00 EMaxC= 1.00D-01 BMatC= 5.40D-02 BMatP= 1.05D-01
 IDIUse=3 WtCom= 8.98D-01 WtEn= 1.02D-01
 EnCoef did     3 forward-backward iterations
 Coeff-Com: -0.248D+00 0.372D+00-0.359D-02-0.579D-02 0.310D+00 0.576D+00
 Coeff-En:   0.000D+00 0.000D+00 0.000D+00 0.890D-01 0.284D+00 0.627D+00
 Coeff:     -0.223D+00 0.334D+00-0.322D-02 0.387D-02 0.308D+00 0.581D+00
 Gap=     0.080 Goal=   None    Shift=    0.000
 RMSDP=1.03D-02 MaxDP=5.46D-01 DE=-6.76D-02 OVMax= 9.61D-02

 Cycle   7  Pass 1  IDiag  1:
 RMSU=  6.95D-03    CP:  7.31D-01  8.63D-02  4.07D-01  6.00D-01  6.51D-01
                    CP:  9.75D-01
 E= -994.750018549730     Delta-E=       -0.049601878715 Rises=F Damp=F
 DIIS: error= 5.50D-03 at cycle   7 NSaved=   7.
 NSaved= 7 IEnMin= 7 EnMin= -994.750018549730     IErMin= 7 ErrMin= 5.50D-03
 ErrMax= 5.50D-03  0.00D+00 EMaxC= 1.00D-01 BMatC= 1.07D-02 BMatP= 5.40D-02
 IDIUse=3 WtCom= 9.45D-01 WtEn= 5.50D-02
 Coeff-Com: -0.201D+00 0.282D+00-0.535D-01-0.216D-01 0.157D+00 0.314D+00
 Coeff-Com:  0.523D+00
 Coeff-En:   0.000D+00 0.000D+00 0.000D+00 0.297D-02 0.000D+00 0.000D+00
 Coeff-En:   0.997D+00
 Coeff:     -0.190D+00 0.267D+00-0.506D-01-0.203D-01 0.148D+00 0.297D+00
 Coeff:      0.549D+00
 Gap=     0.082 Goal=   None    Shift=    0.000
 RMSDP=3.65D-03 MaxDP=2.00D-01 DE=-4.96D-02 OVMax= 4.93D-02

 Cycle   8  Pass 1  IDiag  1:
 RMSU=  2.30D-03    CP:  7.40D-01  9.03D-02  4.17D-01  6.21D-01  7.53D-01
                    CP:  9.96D-01  1.21D+00
 E= -994.757843341831     Delta-E=       -0.007824792101 Rises=F Damp=F
 DIIS: error= 3.98D-03 at cycle   8 NSaved=   8.
 NSaved= 8 IEnMin= 8 EnMin= -994.757843341831     IErMin= 8 ErrMin= 3.98D-03
 ErrMax= 3.98D-03  0.00D+00 EMaxC= 1.00D-01 BMatC= 5.22D-03 BMatP= 1.07D-02
 IDIUse=3 WtCom= 9.60D-01 WtEn= 3.98D-02
 Coeff-Com: -0.121D+00 0.171D+00-0.442D-01-0.189D-01 0.250D-01-0.143D-01
 Coeff-Com:  0.440D+00 0.561D+00
 Coeff-En:   0.000D+00 0.000D+00 0.000D+00 0.000D+00 0.000D+00 0.000D+00
 Coeff-En:   0.000D+00 0.100D+01
 Coeff:     -0.116D+00 0.164D+00-0.424D-01-0.181D-01 0.240D-01-0.137D-01
 Coeff:      0.423D+00 0.579D+00
 Gap=     0.079 Goal=   None    Shift=    0.000
 RMSDP=4.23D-03 MaxDP=4.12D-01 DE=-7.82D-03 OVMax= 3.45D-02

 Cycle   9  Pass 1  IDiag  1:
 RMSU=  1.41D-03    CP:  7.58D-01  9.28D-02  4.12D-01  6.53D-01  8.43D-01
                    CP:  9.43D-01  1.52D+00  1.05D+00
 E= -994.764016928735     Delta-E=       -0.006173586904 Rises=F Damp=F
 DIIS: error= 2.29D-03 at cycle   9 NSaved=   9.
 NSaved= 9 IEnMin= 9 EnMin= -994.764016928735     IErMin= 9 ErrMin= 2.29D-03
 ErrMax= 2.29D-03  0.00D+00 EMaxC= 1.00D-01 BMatC= 1.17D-03 BMatP= 5.22D-03
 IDIUse=3 WtCom= 9.77D-01 WtEn= 2.29D-02
 Coeff-Com: -0.510D-01 0.782D-01-0.161D-01-0.106D-01-0.134D-01-0.104D+00
 Coeff-Com:  0.926D-01 0.355D+00 0.669D+00
 Coeff-En:   0.000D+00 0.000D+00 0.000D+00 0.000D+00 0.000D+00 0.000D+00
 Coeff-En:   0.000D+00 0.000D+00 0.100D+01
 Coeff:     -0.499D-01 0.764D-01-0.157D-01-0.104D-01-0.131D-01-0.102D+00
 Coeff:      0.905D-01 0.347D+00 0.677D+00
 Gap=     0.074 Goal=   None    Shift=    0.000
 RMSDP=3.36D-03 MaxDP=2.75D-01 DE=-6.17D-03 OVMax= 2.86D-02

 Cycle  10  Pass 1  IDiag  1:
 RMSU=  9.26D-04    CP:  7.71D-01  9.06D-02  4.17D-01  6.78D-01  9.28D-01
                    CP:  9.27D-01  1.75D+00  1.49D+00  1.46D+00
 E= -994.765875551561     Delta-E=       -0.001858622826 Rises=F Damp=F
 DIIS: error= 9.57D-04 at cycle  10 NSaved=  10.
 NSaved=10 IEnMin=10 EnMin= -994.765875551561     IErMin=10 ErrMin= 9.57D-04
 ErrMax= 9.57D-04  0.00D+00 EMaxC= 1.00D-01 BMatC= 2.17D-04 BMatP= 1.17D-03
 IDIUse=3 WtCom= 9.90D-01 WtEn= 9.57D-03
 Coeff-Com: -0.112D-02 0.705D-02 0.105D-01-0.354D-02-0.495D-02-0.333D-01
 Coeff-Com: -0.154D+00-0.113D+00 0.333D+00 0.960D+00
 Coeff-En:   0.000D+00 0.000D+00 0.000D+00 0.000D+00 0.000D+00 0.000D+00
 Coeff-En:   0.000D+00 0.000D+00 0.000D+00 0.100D+01
 Coeff:     -0.111D-02 0.698D-02 0.104D-01-0.351D-02-0.490D-02-0.330D-01
 Coeff:     -0.153D+00-0.112D+00 0.330D+00 0.960D+00
 Gap=     0.073 Goal=   None    Shift=    0.000
 RMSDP=1.45D-03 MaxDP=7.11D-02 DE=-1.86D-03 OVMax= 2.61D-02

 Cycle  11  Pass 1  IDiag  1:
 RMSU=  5.58D-04    CP:  7.75D-01  9.29D-02  4.23D-01  6.84D-01  9.56D-01
                    CP:  9.24D-01  1.86D+00  1.67D+00  1.91D+00  9.05D-01
 E= -994.766360759428     Delta-E=       -0.000485207867 Rises=F Damp=F
 DIIS: error= 3.49D-04 at cycle  11 NSaved=  11.
 NSaved=11 IEnMin=11 EnMin= -994.766360759428     IErMin=11 ErrMin= 3.49D-04
 ErrMax= 3.49D-04  0.00D+00 EMaxC= 1.00D-01 BMatC= 2.51D-05 BMatP= 2.17D-04
 IDIUse=3 WtCom= 9.97D-01 WtEn= 3.49D-03
 Coeff-Com: -0.400D-03 0.133D-02 0.514D-02-0.246D-02 0.582D-02 0.772D-02
 Coeff-Com: -0.484D-01-0.609D-01 0.224D-01 0.355D+00 0.714D+00
 Coeff-En:   0.000D+00 0.000D+00 0.000D+00 0.000D+00 0.000D+00 0.000D+00
 Coeff-En:   0.000D+00 0.000D+00 0.000D+00 0.000D+00 0.100D+01
 Coeff:     -0.398D-03 0.133D-02 0.512D-02-0.245D-02 0.580D-02 0.769D-02
 Coeff:     -0.482D-01-0.607D-01 0.223D-01 0.354D+00 0.715D+00
 Gap=     0.074 Goal=   None    Shift=    0.000
 RMSDP=6.58D-04 MaxDP=5.18D-02 DE=-4.85D-04 OVMax= 7.38D-03

 Cycle  12  Pass 1  IDiag  1:
 RMSU=  1.94D-04    CP:  7.72D-01  9.30D-02  4.23D-01  6.84D-01  9.37D-01
                    CP:  9.30D-01  1.82D+00  1.62D+00  1.90D+00  9.03D-01
                    CP:  1.37D+00
 E= -994.766403540180     Delta-E=       -0.000042780752 Rises=F Damp=F
 DIIS: error= 2.03D-04 at cycle  12 NSaved=  12.
 NSaved=12 IEnMin=12 EnMin= -994.766403540180     IErMin=12 ErrMin= 2.03D-04
 ErrMax= 2.03D-04  0.00D+00 EMaxC= 1.00D-01 BMatC= 1.13D-05 BMatP= 2.51D-05
 IDIUse=3 WtCom= 9.98D-01 WtEn= 2.03D-03
 Coeff-Com: -0.865D-03 0.497D-03 0.700D-03-0.143D-02 0.565D-02 0.108D-01
 Coeff-Com:  0.204D-01 0.173D-01-0.679D-01-0.807D-01 0.277D+00 0.819D+00
 Coeff-En:   0.000D+00 0.000D+00 0.000D+00 0.000D+00 0.000D+00 0.000D+00
 Coeff-En:   0.000D+00 0.000D+00 0.000D+00 0.000D+00 0.000D+00 0.100D+01
 Coeff:     -0.864D-03 0.496D-03 0.699D-03-0.142D-02 0.564D-02 0.108D-01
 Coeff:      0.204D-01 0.172D-01-0.677D-01-0.805D-01 0.276D+00 0.819D+00
 Gap=     0.075 Goal=   None    Shift=    0.000
 RMSDP=6.10D-04 MaxDP=4.36D-02 DE=-4.28D-05 OVMax= 6.25D-03

 Cycle  13  Pass 1  IDiag  1:
 RMSU=  9.95D-05    CP:  7.70D-01  9.33D-02  4.24D-01  6.81D-01  9.20D-01
                    CP:  9.34D-01  1.78D+00  1.55D+00  1.86D+00  8.10D-01
                    CP:  1.69D+00  1.63D+00
 E= -994.766431599921     Delta-E=       -0.000028059741 Rises=F Damp=F
 DIIS: error= 1.29D-04 at cycle  13 NSaved=  13.
 NSaved=13 IEnMin=13 EnMin= -994.766431599921     IErMin=13 ErrMin= 1.29D-04
 ErrMax= 1.29D-04  0.00D+00 EMaxC= 1.00D-01 BMatC= 3.72D-06 BMatP= 1.13D-05
 IDIUse=3 WtCom= 9.99D-01 WtEn= 1.29D-03
 Coeff-Com: -0.106D-04-0.335D-03-0.418D-03-0.621D-03 0.163D-02 0.251D-02
 Coeff-Com:  0.197D-01 0.285D-01-0.337D-01-0.114D+00-0.688D-01 0.284D+00
 Coeff-Com:  0.881D+00
 Coeff-En:   0.000D+00 0.000D+00 0.000D+00 0.000D+00 0.000D+00 0.000D+00
 Coeff-En:   0.000D+00 0.000D+00 0.000D+00 0.000D+00 0.000D+00 0.000D+00
 Coeff-En:   0.100D+01
 Coeff:     -0.105D-04-0.334D-03-0.417D-03-0.620D-03 0.163D-02 0.251D-02
 Coeff:      0.197D-01 0.285D-01-0.336D-01-0.113D+00-0.687D-01 0.284D+00
 Coeff:      0.881D+00
 Gap=     0.076 Goal=   None    Shift=    0.000
 RMSDP=4.25D-04 MaxDP=3.54D-02 DE=-2.81D-05 OVMax= 5.54D-03

 Cycle  14  Pass 1  IDiag  1:
 RMSU=  4.44D-05    CP:  7.68D-01  9.37D-02  4.24D-01  6.79D-01  9.08D-01
                    CP:  9.39D-01  1.75D+00  1.52D+00  1.83D+00  7.39D-01
                    CP:  1.95D+00  2.05D+00  1.38D+00
 E= -994.766445870032     Delta-E=       -0.000014270111 Rises=F Damp=F
 DIIS: error= 5.59D-05 at cycle  14 NSaved=  14.
 NSaved=14 IEnMin=14 EnMin= -994.766445870032     IErMin=14 ErrMin= 5.59D-05
 ErrMax= 5.59D-05  0.00D+00 EMaxC= 1.00D-01 BMatC= 1.29D-06 BMatP= 3.72D-06
 IDIUse=1 WtCom= 1.00D+00 WtEn= 0.00D+00
 Coeff-Com:  0.621D-03-0.810D-03-0.381D-03 0.125D-03-0.105D-02-0.285D-02
 Coeff-Com:  0.413D-03 0.108D-01 0.132D-01-0.133D-01-0.155D+00-0.254D+00
 Coeff-Com:  0.485D+00 0.918D+00
 Coeff:      0.621D-03-0.810D-03-0.381D-03 0.125D-03-0.105D-02-0.285D-02
 Coeff:      0.413D-03 0.108D-01 0.132D-01-0.133D-01-0.155D+00-0.254D+00
 Coeff:      0.485D+00 0.918D+00
 Gap=     0.076 Goal=   None    Shift=    0.000
 RMSDP=3.67D-04 MaxDP=2.89D-02 DE=-1.43D-05 OVMax= 5.64D-03

 Cycle  15  Pass 1  IDiag  1:
 RMSU=  2.72D-05    CP:  7.67D-01  9.39D-02  4.24D-01  6.78D-01  8.97D-01
                    CP:  9.40D-01  1.73D+00  1.49D+00  1.80D+00  6.81D-01
                    CP:  2.16D+00  2.50D+00  1.92D+00  1.72D+00
 E= -994.766454571249     Delta-E=       -0.000008701217 Rises=F Damp=F
 DIIS: error= 3.01D-05 at cycle  15 NSaved=  15.
 NSaved=15 IEnMin=15 EnMin= -994.766454571249     IErMin=15 ErrMin= 3.01D-05
 ErrMax= 3.01D-05  0.00D+00 EMaxC= 1.00D-01 BMatC= 2.93D-07 BMatP= 1.29D-06
 IDIUse=1 WtCom= 1.00D+00 WtEn= 0.00D+00
 Coeff-Com:  0.133D-03-0.973D-04 0.315D-04 0.119D-03-0.501D-03-0.116D-02
 Coeff-Com: -0.559D-02-0.120D-02 0.138D-01 0.303D-01-0.254D-01-0.149D+00
 Coeff-Com: -0.945D-01 0.314D+00 0.918D+00
 Coeff:      0.133D-03-0.973D-04 0.315D-04 0.119D-03-0.501D-03-0.116D-02
 Coeff:     -0.559D-02-0.120D-02 0.138D-01 0.303D-01-0.254D-01-0.149D+00
 Coeff:     -0.945D-01 0.314D+00 0.918D+00
 Gap=     0.077 Goal=   None    Shift=    0.000
 RMSDP=1.36D-04 MaxDP=7.19D-03 DE=-8.70D-06 OVMax= 3.19D-03

 Cycle  16  Pass 1  IDiag  1:
 RMSU=  1.63D-05    CP:  7.67D-01  9.39D-02  4.24D-01  6.77D-01  8.93D-01
                    CP:  9.40D-01  1.72D+00  1.48D+00  1.80D+00  6.66D-01
                    CP:  2.22D+00  2.69D+00  2.19D+00  2.36D+00  1.58D+00
 E= -994.766457784075     Delta-E=       -0.000003212826 Rises=F Damp=F
 DIIS: error= 2.56D-05 at cycle  16 NSaved=  16.
 NSaved=16 IEnMin=16 EnMin= -994.766457784075     IErMin=16 ErrMin= 2.56D-05
 ErrMax= 2.56D-05  0.00D+00 EMaxC= 1.00D-01 BMatC= 7.63D-08 BMatP= 2.93D-07
 IDIUse=1 WtCom= 1.00D+00 WtEn= 0.00D+00
 Coeff-Com: -0.240D-03 0.346D-03 0.160D-03 0.668D-04 0.338D-03 0.847D-03
 Coeff-Com: -0.377D-02-0.413D-02 0.149D-02 0.193D-01 0.565D-01 0.385D-01
 Coeff-Com: -0.294D+00-0.271D+00 0.295D+00 0.116D+01
 Coeff:     -0.240D-03 0.346D-03 0.160D-03 0.668D-04 0.338D-03 0.847D-03
 Coeff:     -0.377D-02-0.413D-02 0.149D-02 0.193D-01 0.565D-01 0.385D-01
 Coeff:     -0.294D+00-0.271D+00 0.295D+00 0.116D+01
 Gap=     0.077 Goal=   None    Shift=    0.000
 RMSDP=1.50D-04 MaxDP=8.89D-03 DE=-3.21D-06 OVMax= 3.94D-03

 Cycle  17  Pass 1  IDiag  1:
 RMSU=  9.50D-06    CP:  7.66D-01  9.40D-02  4.24D-01  6.77D-01  8.89D-01
                    CP:  9.40D-01  1.70D+00  1.47D+00  1.79D+00  6.48D-01
                    CP:  2.31D+00  2.91D+00  2.48D+00  3.00D+00  2.38D+00
                    CP:  1.79D+00
 E= -994.766460020167     Delta-E=       -0.000002236093 Rises=F Damp=F
 DIIS: error= 1.59D-05 at cycle  17 NSaved=  17.
 NSaved=17 IEnMin=17 EnMin= -994.766460020167     IErMin=17 ErrMin= 1.59D-05
 ErrMax= 1.59D-05  0.00D+00 EMaxC= 1.00D-01 BMatC= 4.57D-08 BMatP= 7.63D-08
 IDIUse=1 WtCom= 1.00D+00 WtEn= 0.00D+00
 Coeff-Com: -0.208D-03 0.225D-03-0.934D-05 0.215D-04 0.508D-03 0.106D-02
 Coeff-Com:  0.730D-04-0.466D-04-0.449D-02-0.784D-02 0.327D-01 0.755D-01
 Coeff-Com: -0.664D-01-0.217D+00-0.336D+00 0.627D+00 0.894D+00
 Coeff:     -0.208D-03 0.225D-03-0.934D-05 0.215D-04 0.508D-03 0.106D-02
 Coeff:      0.730D-04-0.466D-04-0.449D-02-0.784D-02 0.327D-01 0.755D-01
 Coeff:     -0.664D-01-0.217D+00-0.336D+00 0.627D+00 0.894D+00
 Gap=     0.077 Goal=   None    Shift=    0.000
 RMSDP=5.94D-05 MaxDP=3.04D-03 DE=-2.24D-06 OVMax= 2.10D-03

 Cycle  18  Pass 1  IDiag  1:
 RMSU=  1.28D-05    CP:  7.66D-01  9.40D-02  4.25D-01  6.77D-01  8.88D-01
                    CP:  9.40D-01  1.70D+00  1.47D+00  1.79D+00  6.43D-01
                    CP:  2.34D+00  3.00D+00  2.64D+00  3.00D+00  2.79D+00
                    CP:  2.47D+00  2.36D+00
 E= -994.766460666635     Delta-E=       -0.000000646467 Rises=F Damp=F
 DIIS: error= 9.84D-06 at cycle  18 NSaved=  18.
 NSaved=18 IEnMin=18 EnMin= -994.766460666635     IErMin=18 ErrMin= 9.84D-06
 ErrMax= 9.84D-06  0.00D+00 EMaxC= 1.00D-01 BMatC= 1.05D-08 BMatP= 4.57D-08
 IDIUse=1 WtCom= 1.00D+00 WtEn= 0.00D+00
 Coeff-Com: -0.139D-04 0.355D-05-0.837D-04 0.869D-05 0.584D-04 0.167D-03
 Coeff-Com:  0.101D-02 0.216D-02-0.122D-02-0.139D-01-0.144D-01 0.458D-02
 Coeff-Com:  0.970D-01 0.314D-01-0.281D+00-0.962D-01 0.233D+00 0.104D+01
 Coeff:     -0.139D-04 0.355D-05-0.837D-04 0.869D-05 0.584D-04 0.167D-03
 Coeff:      0.101D-02 0.216D-02-0.122D-02-0.139D-01-0.144D-01 0.458D-02
 Coeff:      0.970D-01 0.314D-01-0.281D+00-0.962D-01 0.233D+00 0.104D+01
 Gap=     0.077 Goal=   None    Shift=    0.000
 RMSDP=4.14D-05 MaxDP=2.08D-03 DE=-6.46D-07 OVMax= 1.38D-03

 Cycle  19  Pass 1  IDiag  1:
 RMSU=  1.27D-05    CP:  7.66D-01  9.41D-02  4.25D-01  6.77D-01  8.87D-01
                    CP:  9.40D-01  1.70D+00  1.47D+00  1.79D+00  6.40D-01
                    CP:  2.37D+00  3.00D+00  2.75D+00  3.00D+00  3.00D+00
                    CP:  2.93D+00  3.00D+00  1.43D+00
 E= -994.766460884963     Delta-E=       -0.000000218328 Rises=F Damp=F
 DIIS: error= 5.09D-06 at cycle  19 NSaved=  19.
 NSaved=19 IEnMin=19 EnMin= -994.766460884963     IErMin=19 ErrMin= 5.09D-06
 ErrMax= 5.09D-06  0.00D+00 EMaxC= 1.00D-01 BMatC= 4.96D-09 BMatP= 1.05D-08
 IDIUse=1 WtCom= 1.00D+00 WtEn= 0.00D+00
 Coeff-Com:  0.400D-04-0.534D-04-0.540D-04 0.135D-04-0.101D-03-0.103D-03
 Coeff-Com:  0.240D-03 0.990D-03 0.142D-02-0.384D-02-0.140D-01-0.204D-01
 Coeff-Com:  0.607D-01 0.693D-01-0.485D-01-0.172D+00-0.193D+00 0.475D+00
 Coeff-Com:  0.845D+00
 Coeff:      0.400D-04-0.534D-04-0.540D-04 0.135D-04-0.101D-03-0.103D-03
 Coeff:      0.240D-03 0.990D-03 0.142D-02-0.384D-02-0.140D-01-0.204D-01
 Coeff:      0.607D-01 0.693D-01-0.485D-01-0.172D+00-0.193D+00 0.475D+00
 Coeff:      0.845D+00
 Gap=     0.077 Goal=   None    Shift=    0.000
 RMSDP=1.79D-05 MaxDP=9.01D-04 DE=-2.18D-07 OVMax= 6.39D-04

 Cycle  20  Pass 1  IDiag  1:
 RMSU=  6.21D-06    CP:  7.66D-01  9.41D-02  4.25D-01  6.77D-01  8.86D-01
                    CP:  9.40D-01  1.70D+00  1.47D+00  1.79D+00  6.39D-01
                    CP:  2.38D+00  3.00D+00  2.79D+00  3.00D+00  3.00D+00
                    CP:  3.00D+00  3.00D+00  1.60D+00  1.59D+00
 E= -994.766460948576     Delta-E=       -0.000000063613 Rises=F Damp=F
 DIIS: error= 3.19D-06 at cycle  20 NSaved=  20.
 NSaved=20 IEnMin=20 EnMin= -994.766460948576     IErMin=20 ErrMin= 3.19D-06
 ErrMax= 3.19D-06  0.00D+00 EMaxC= 1.00D-01 BMatC= 1.63D-09 BMatP= 4.96D-09
 IDIUse=1 WtCom= 1.00D+00 WtEn= 0.00D+00
 Coeff-Com:  0.420D-04-0.444D-04 0.109D-04 0.918D-05-0.128D-03-0.137D-03
 Coeff-Com: -0.472D-03-0.640D-03 0.189D-02 0.534D-02-0.205D-03-0.169D-01
 Coeff-Com: -0.170D-01 0.231D-01 0.106D+00-0.771D-02-0.206D+00-0.289D+00
 Coeff-Com:  0.238D+00 0.116D+01
 Coeff:      0.420D-04-0.444D-04 0.109D-04 0.918D-05-0.128D-03-0.137D-03
 Coeff:     -0.472D-03-0.640D-03 0.189D-02 0.534D-02-0.205D-03-0.169D-01
 Coeff:     -0.170D-01 0.231D-01 0.106D+00-0.771D-02-0.206D+00-0.289D+00
 Coeff:      0.238D+00 0.116D+01
 Gap=     0.077 Goal=   None    Shift=    0.000
 RMSDP=1.30D-05 MaxDP=6.32D-04 DE=-6.36D-08 OVMax= 5.11D-04

 Cycle  21  Pass 1  IDiag  1:
 Restarting incremental Fock formation.
 E= -994.766460982778     Delta-E=       -0.000000034202 Rises=F Damp=F
 DIIS: error= 1.84D-06 at cycle  21 NSaved=  20.
 NSaved=20 IEnMin=20 EnMin= -994.766460982778     IErMin=20 ErrMin= 1.84D-06
 ErrMax= 1.84D-06  0.00D+00 EMaxC= 1.00D-01 BMatC= 4.51D-10 BMatP= 1.63D-09
 IDIUse=1 WtCom= 1.00D+00 WtEn= 0.00D+00
 Coeff-Com: -0.219D-05 0.394D-05 0.143D-04-0.230D-06 0.144D-04-0.110D-03
 Coeff-Com: -0.479D-03 0.774D-05 0.204D-02 0.458D-02 0.236D-02-0.184D-01
 Coeff-Com: -0.112D-01 0.127D-01 0.499D-01 0.559D-01-0.155D+00-0.276D+00
 Coeff-Com:  0.832D-01 0.125D+01
 Coeff:     -0.219D-05 0.394D-05 0.143D-04-0.230D-06 0.144D-04-0.110D-03
 Coeff:     -0.479D-03 0.774D-05 0.204D-02 0.458D-02 0.236D-02-0.184D-01
 Coeff:     -0.112D-01 0.127D-01 0.499D-01 0.559D-01-0.155D+00-0.276D+00
 Coeff:      0.832D-01 0.125D+01
 Gap=     0.077 Goal=   None    Shift=    0.000
 RMSDP=7.32D-06 MaxDP=4.54D-04 DE=-3.42D-08 OVMax= 2.99D-04

 Cycle  22  Pass 1  IDiag  1:
 RMSU=  7.18D-06    CP:  1.00D+00
 E= -994.766460995003     Delta-E=       -0.000000012225 Rises=F Damp=F
 DIIS: error= 1.04D-06 at cycle  22 NSaved=  20.
 NSaved=20 IEnMin=20 EnMin= -994.766460995003     IErMin=20 ErrMin= 1.04D-06
 ErrMax= 1.04D-06  0.00D+00 EMaxC= 1.00D-01 BMatC= 1.58D-10 BMatP= 4.51D-10
 IDIUse=1 WtCom= 1.00D+00 WtEn= 0.00D+00
 Coeff-Com: -0.750D-06 0.743D-05 0.285D-04 0.171D-04 0.638D-04-0.788D-04
 Coeff-Com: -0.495D-03-0.568D-03 0.125D-02 0.479D-02-0.212D-02-0.577D-02
 Coeff-Com: -0.282D-01 0.144D-01 0.803D-01 0.303D-01-0.162D+00-0.334D+00
 Coeff-Com:  0.457D+00 0.945D+00
 Coeff:     -0.750D-06 0.743D-05 0.285D-04 0.171D-04 0.638D-04-0.788D-04
 Coeff:     -0.495D-03-0.568D-03 0.125D-02 0.479D-02-0.212D-02-0.577D-02
 Coeff:     -0.282D-01 0.144D-01 0.803D-01 0.303D-01-0.162D+00-0.334D+00
 Coeff:      0.457D+00 0.945D+00
 Gap=     0.077 Goal=   None    Shift=    0.000
 RMSDP=4.38D-06 MaxDP=2.68D-04 DE=-1.22D-08 OVMax= 1.76D-04

 Cycle  23  Pass 1  IDiag  1:
 RMSU=  8.81D-07    CP:  1.00D+00  1.58D+00
 E= -994.766460998896     Delta-E=       -0.000000003893 Rises=F Damp=F
 DIIS: error= 6.07D-07 at cycle  23 NSaved=  20.
 NSaved=20 IEnMin=20 EnMin= -994.766460998896     IErMin=20 ErrMin= 6.07D-07
 ErrMax= 6.07D-07  0.00D+00 EMaxC= 1.00D-01 BMatC= 6.85D-11 BMatP= 1.58D-10
 IDIUse=1 WtCom= 1.00D+00 WtEn= 0.00D+00
 Coeff-Com:  0.344D-07 0.174D-04-0.782D-06 0.359D-04 0.791D-04-0.122D-03
 Coeff-Com: -0.505D-03-0.148D-02 0.792D-03 0.358D-02 0.419D-02-0.841D-02
 Coeff-Com: -0.167D-01-0.418D-02 0.587D-01 0.704D-01-0.141D+00-0.371D+00
 Coeff-Com:  0.337D+00 0.107D+01
 Coeff:      0.344D-07 0.174D-04-0.782D-06 0.359D-04 0.791D-04-0.122D-03
 Coeff:     -0.505D-03-0.148D-02 0.792D-03 0.358D-02 0.419D-02-0.841D-02
 Coeff:     -0.167D-01-0.418D-02 0.587D-01 0.704D-01-0.141D+00-0.371D+00
 Coeff:      0.337D+00 0.107D+01
 Gap=     0.077 Goal=   None    Shift=    0.000
 RMSDP=3.17D-06 MaxDP=1.49D-04 DE=-3.89D-09 OVMax= 1.35D-04

 Cycle  24  Pass 1  IDiag  1:
 RMSU=  5.12D-07    CP:  1.00D+00  1.99D+00  1.91D+00
 E= -994.766461000474     Delta-E=       -0.000000001578 Rises=F Damp=F
 DIIS: error= 2.81D-07 at cycle  24 NSaved=  20.
 NSaved=20 IEnMin=20 EnMin= -994.766461000474     IErMin=20 ErrMin= 2.81D-07
 ErrMax= 2.81D-07  0.00D+00 EMaxC= 1.00D-01 BMatC= 2.48D-11 BMatP= 6.85D-11
 IDIUse=1 WtCom= 1.00D+00 WtEn= 0.00D+00
 Coeff-Com: -0.358D-06-0.811D-05-0.369D-04 0.487D-05 0.160D-03 0.355D-03
 Coeff-Com: -0.732D-03-0.115D-02-0.682D-03 0.217D-02 0.121D-01-0.633D-02
 Coeff-Com: -0.287D-01-0.871D-02 0.843D-01 0.101D+00-0.206D+00-0.339D+00
 Coeff-Com:  0.672D-01 0.132D+01
 Coeff:     -0.358D-06-0.811D-05-0.369D-04 0.487D-05 0.160D-03 0.355D-03
 Coeff:     -0.732D-03-0.115D-02-0.682D-03 0.217D-02 0.121D-01-0.633D-02
 Coeff:     -0.287D-01-0.871D-02 0.843D-01 0.101D+00-0.206D+00-0.339D+00
 Coeff:      0.672D-01 0.132D+01
 Gap=     0.077 Goal=   None    Shift=    0.000
 RMSDP=1.61D-06 MaxDP=7.65D-05 DE=-1.58D-09 OVMax= 6.71D-05

 Cycle  25  Pass 1  IDiag  1:
 RMSU=  6.61D-07    CP:  1.00D+00  2.19D+00  2.12D+00  1.59D+00
 E= -994.766461000885     Delta-E=       -0.000000000411 Rises=F Damp=F
 DIIS: error= 9.31D-08 at cycle  25 NSaved=  20.
 NSaved=20 IEnMin=20 EnMin= -994.766461000885     IErMin=20 ErrMin= 9.31D-08
 ErrMax= 9.31D-08  0.00D+00 EMaxC= 1.00D-01 BMatC= 2.98D-12 BMatP= 2.48D-11
 IDIUse=1 WtCom= 1.00D+00 WtEn= 0.00D+00
 Coeff-Com: -0.267D-05-0.150D-04 0.361D-05 0.464D-04 0.129D-03-0.744D-04
 Coeff-Com: -0.327D-03-0.385D-03 0.128D-03 0.404D-02-0.807D-03-0.604D-02
 Coeff-Com: -0.899D-02 0.185D-01 0.376D-01-0.832D-02-0.135D+00-0.131D+00
 Coeff-Com:  0.352D+00 0.878D+00
 Coeff:     -0.267D-05-0.150D-04 0.361D-05 0.464D-04 0.129D-03-0.744D-04
 Coeff:     -0.327D-03-0.385D-03 0.128D-03 0.404D-02-0.807D-03-0.604D-02
 Coeff:     -0.899D-02 0.185D-01 0.376D-01-0.832D-02-0.135D+00-0.131D+00
 Coeff:      0.352D+00 0.878D+00
 Gap=     0.077 Goal=   None    Shift=    0.000
 RMSDP=3.74D-07 MaxDP=1.71D-05 DE=-4.11D-10 OVMax= 1.53D-05

 Cycle  26  Pass 1  IDiag  1:
 RMSU=  1.10D-07    CP:  1.00D+00  2.22D+00  2.23D+00  1.91D+00  1.26D+00
 E= -994.766461000896     Delta-E=       -0.000000000011 Rises=F Damp=F
 DIIS: error= 4.09D-08 at cycle  26 NSaved=  20.
 NSaved=20 IEnMin=20 EnMin= -994.766461000896     IErMin=20 ErrMin= 4.09D-08
 ErrMax= 4.09D-08  0.00D+00 EMaxC= 1.00D-01 BMatC= 8.33D-13 BMatP= 2.98D-12
 IDIUse=1 WtCom= 1.00D+00 WtEn= 0.00D+00
 Coeff-Com: -0.407D-05-0.717D-08-0.823D-05 0.208D-04 0.149D-03 0.898D-05
 Coeff-Com: -0.195D-03-0.406D-03 0.131D-03 0.865D-03 0.260D-02-0.489D-02
 Coeff-Com: -0.900D-02-0.441D-03 0.440D-01 0.782D-02-0.843D-01-0.131D+00
 Coeff-Com:  0.396D+00 0.780D+00
 Coeff:     -0.407D-05-0.717D-08-0.823D-05 0.208D-04 0.149D-03 0.898D-05
 Coeff:     -0.195D-03-0.406D-03 0.131D-03 0.865D-03 0.260D-02-0.489D-02
 Coeff:     -0.900D-02-0.441D-03 0.440D-01 0.782D-02-0.843D-01-0.131D+00
 Coeff:      0.396D+00 0.780D+00
 Gap=     0.077 Goal=   None    Shift=    0.000
 RMSDP=1.79D-07 MaxDP=9.45D-06 DE=-1.07D-11 OVMax= 6.19D-06

 Cycle  27  Pass 1  IDiag  1:
 RMSU=  6.55D-08    CP:  1.00D+00  2.24D+00  2.26D+00  2.01D+00  1.36D+00
                    CP:  1.22D+00
 E= -994.766461000881     Delta-E=        0.000000000015 Rises=F Damp=F
 DIIS: error= 2.90D-08 at cycle  27 NSaved=  20.
 NSaved=20 IEnMin=19 EnMin= -994.766461000896     IErMin=20 ErrMin= 2.90D-08
 ErrMax= 2.90D-08  0.00D+00 EMaxC= 1.00D-01 BMatC= 1.22D-13 BMatP= 8.33D-13
 IDIUse=1 WtCom= 1.00D+00 WtEn= 0.00D+00
 Coeff-Com:  0.274D-05-0.112D-04-0.847D-05 0.584D-04 0.542D-04 0.117D-04
 Coeff-Com: -0.158D-03-0.441D-03 0.175D-03 0.161D-02-0.453D-03-0.502D-02
 Coeff-Com: -0.557D-02 0.121D-01 0.196D-01-0.448D-02-0.696D-01-0.581D-02
 Coeff-Com:  0.215D+00 0.843D+00
 Coeff:      0.274D-05-0.112D-04-0.847D-05 0.584D-04 0.542D-04 0.117D-04
 Coeff:     -0.158D-03-0.441D-03 0.175D-03 0.161D-02-0.453D-03-0.502D-02
 Coeff:     -0.557D-02 0.121D-01 0.196D-01-0.448D-02-0.696D-01-0.581D-02
 Coeff:      0.215D+00 0.843D+00
 Gap=     0.077 Goal=   None    Shift=    0.000
 RMSDP=5.86D-08 MaxDP=3.83D-06 DE= 1.50D-11 OVMax= 2.01D-06

 Cycle  28  Pass 1  IDiag  1:
 RMSU=  1.86D-08    CP:  1.00D+00  2.25D+00  2.26D+00  2.01D+00  1.37D+00
                    CP:  1.29D+00  1.20D+00
 E= -994.766461000851     Delta-E=        0.000000000030 Rises=F Damp=F
 DIIS: error= 7.59D-09 at cycle  28 NSaved=  20.
 NSaved=20 IEnMin=18 EnMin= -994.766461000896     IErMin=20 ErrMin= 7.59D-09
 ErrMax= 7.59D-09  0.00D+00 EMaxC= 1.00D-01 BMatC= 2.54D-14 BMatP= 1.22D-13
 IDIUse=1 WtCom= 1.00D+00 WtEn= 0.00D+00
 Coeff-Com: -0.528D-05 0.183D-05 0.165D-04 0.245D-04-0.277D-04-0.722D-04
 Coeff-Com: -0.153D-03 0.973D-04 0.613D-03 0.768D-04-0.120D-02-0.253D-02
 Coeff-Com:  0.128D-03 0.795D-02 0.104D-01-0.965D-02-0.635D-01-0.394D-01
 Coeff-Com:  0.290D+00 0.807D+00
 Coeff:     -0.528D-05 0.183D-05 0.165D-04 0.245D-04-0.277D-04-0.722D-04
 Coeff:     -0.153D-03 0.973D-04 0.613D-03 0.768D-04-0.120D-02-0.253D-02
 Coeff:      0.128D-03 0.795D-02 0.104D-01-0.965D-02-0.635D-01-0.394D-01
 Coeff:      0.290D+00 0.807D+00
 Gap=     0.077 Goal=   None    Shift=    0.000
 RMSDP=1.46D-08 MaxDP=1.25D-06 DE= 2.98D-11 OVMax= 1.25D-07

 Cycle  29  Pass 1  IDiag  1:
 RMSU=  1.13D-08    CP:  1.00D+00  2.25D+00  2.26D+00  2.02D+00  1.37D+00
                    CP:  1.30D+00  1.27D+00  1.05D+00
 E= -994.766461000885     Delta-E=       -0.000000000034 Rises=F Damp=F
 DIIS: error= 6.20D-09 at cycle  29 NSaved=  20.
 NSaved=20 IEnMin=17 EnMin= -994.766461000896     IErMin=20 ErrMin= 6.20D-09
 ErrMax= 6.20D-09  0.00D+00 EMaxC= 1.00D-01 BMatC= 8.81D-15 BMatP= 2.54D-14
 IDIUse=1 WtCom= 1.00D+00 WtEn= 0.00D+00
 Coeff-Com:  0.318D-05-0.832D-05-0.123D-04 0.731D-06 0.853D-05 0.102D-03
 Coeff-Com: -0.364D-04-0.157D-03 0.659D-04 0.111D-02 0.108D-02-0.274D-02
 Coeff-Com: -0.366D-02 0.135D-02 0.124D-01-0.174D-01-0.508D-01-0.523D-01
 Coeff-Com:  0.353D+00 0.758D+00
 Coeff:      0.318D-05-0.832D-05-0.123D-04 0.731D-06 0.853D-05 0.102D-03
 Coeff:     -0.364D-04-0.157D-03 0.659D-04 0.111D-02 0.108D-02-0.274D-02
 Coeff:     -0.366D-02 0.135D-02 0.124D-01-0.174D-01-0.508D-01-0.523D-01
 Coeff:      0.353D+00 0.758D+00
 Gap=     0.077 Goal=   None    Shift=    0.000
 RMSDP=2.27D-08 MaxDP=1.40D-06 DE=-3.43D-11 OVMax= 6.21D-07

 Cycle  30  Pass 1  IDiag  1:
 RMSU=  9.66D-09    CP:  1.00D+00  2.25D+00  2.26D+00  2.02D+00  1.39D+00
                    CP:  1.31D+00  1.15D+00  1.14D+00  1.43D+00
 E= -994.766461000821     Delta-E=        0.000000000064 Rises=F Damp=F
 DIIS: error= 3.88D-09 at cycle  30 NSaved=  20.
 NSaved=20 IEnMin=16 EnMin= -994.766461000896     IErMin=20 ErrMin= 3.88D-09
 ErrMax= 3.88D-09  0.00D+00 EMaxC= 1.00D-01 BMatC= 2.39D-15 BMatP= 8.81D-15
 IDIUse=1 WtCom= 1.00D+00 WtEn= 0.00D+00
 Large coefficients: NSaved= 20 BigCof=    0.00 CofMax=   10.00 Det=-3.22D-15
 Inversion failed.  Reducing to 19 matrices.
 Large coefficients: NSaved= 19 BigCof=    0.00 CofMax=   10.00 Det=-3.49D-15
 Inversion failed.  Reducing to 18 matrices.
 Large coefficients: NSaved= 18 BigCof=    0.00 CofMax=   10.00 Det=-3.54D-15
 Inversion failed.  Reducing to 17 matrices.
 Large coefficients: NSaved= 17 BigCof=    0.00 CofMax=   10.00 Det=-3.58D-15
 Inversion failed.  Reducing to 16 matrices.
 Large coefficients: NSaved= 16 BigCof=    0.00 CofMax=   10.00 Det=-4.19D-15
 Inversion failed.  Reducing to 15 matrices.
 Coeff-Com: -0.772D-05 0.553D-04-0.515D-04-0.136D-03-0.122D-03 0.893D-03
 Coeff-Com:  0.132D-03-0.922D-03-0.858D-04 0.431D-02-0.784D-02-0.951D-01
 Coeff-Com: -0.991D-01 0.159D+00 0.104D+01
 Coeff:     -0.772D-05 0.553D-04-0.515D-04-0.136D-03-0.122D-03 0.893D-03
 Coeff:      0.132D-03-0.922D-03-0.858D-04 0.431D-02-0.784D-02-0.951D-01
 Coeff:     -0.991D-01 0.159D+00 0.104D+01
 Gap=     0.077 Goal=   None    Shift=    0.000
 RMSDP=4.72D-09 MaxDP=3.71D-07 DE= 6.39D-11 OVMax= 6.68D-08

 SCF Done:  E(RM062X) =  -994.766461001     A.U. after   30 cycles
            NFock= 30  Conv=0.47D-08     -V/T= 2.0039
 KE= 9.908665619637D+02 PE=-3.948899849057D+03 EE= 1.164595384299D+03
 Leave Link  502 at Tue Apr  5 19:35:16 2022, MaxMem=  1879048192 cpu:            1988.0 elap:             284.2
 (Enter /gpfs/software/gaussian16/sse4/tar/g16/l601.exe)
 Copying SCF densities to generalized density rwf, IOpCl= 0 IROHF=0.

 **********************************************************************

            Population analysis using the SCF density.

 **********************************************************************

 Orbital symmetries:
       Occupied  (A) (A) (A) (A) (A) (A) (A) (A) (A) (A) (A) (A)
                 (A) (A) (A) (A) (A) (A) (A) (A) (A) (A) (A) (A)
                 (A) (A) (A) (A) (A) (A) (A) (A) (A) (A) (A) (A)
                 (A) (A) (A) (A) (A) (A) (A) (A) (A) (A) (A) (A)
                 (A) (A) (A)
       Virtual   (A) (A) (A) (A) (A) (A) (A) (A) (A) (A) (A) (A)
                 (A) (A) (A) (A) (A) (A) (A) (A) (A) (A) (A) (A)
                 (A) (A) (A) (A) (A) (A) (A) (A) (A) (A) (A) (A)
                 (A) (A) (A) (A) (A) (A) (A) (A) (A) (A) (A) (A)
                 (A) (A) (A) (A) (A) (A) (A) (A) (A) (A) (A) (A)
                 (A) (A) (A) (A) (A) (A) (A) (A) (A) (A) (A) (A)
                 (A) (A) (A) (A) (A) (A) (A) (A) (A) (A) (A) (A)
                 (A) (A) (A) (A) (A) (A) (A) (A) (A) (A) (A) (A)
                 (A) (A) (A) (A) (A) (A) (A) (A) (A) (A) (A) (A)
                 (A) (A) (A) (A) (A) (A) (A) (A) (A) (A) (A) (A)
                 (A) (A) (A) (A) (A) (A) (A) (A) (A) (A) (A) (A)
                 (A) (A) (A) (A) (A) (A) (A) (A) (A) (A) (A) (A)
                 (A) (A) (A) (A) (A) (A) (A) (A) (A) (A) (A) (A)
                 (A) (A) (A) (A) (A) (A) (A) (A) (A) (A) (A) (A)
                 (A) (A) (A) (A) (A) (A) (A) (A) (A) (A) (A) (A)
                 (A) (A) (A) (A) (A) (A) (A) (A) (A) (A) (A) (A)
                 (A) (A) (A) (A) (A) (A) (A) (A) (A) (A) (A) (A)
                 (A) (A) (A) (A) (A) (A) (A) (A) (A) (A) (A) (A)
                 (A) (A) (A) (A) (A) (A) (A) (A) (A) (A) (A) (A)
                 (A) (A) (A) (A) (A) (A) (A) (A) (A) (A) (A) (A)
                 (A) (A) (A) (A) (A) (A) (A) (A) (A) (A) (A) (A)
                 (A) (A) (A) (A) (A) (A) (A) (A) (A) (A) (A) (A)
                 (A) (A) (A) (A) (A) (A) (A) (A) (A) (A) (A) (A)
                 (A) (A) (A) (A) (A) (A) (A) (A) (A) (A) (A) (A)
 The electronic state is 1-A.
 Alpha  occ. eigenvalues -- -102.54048 -19.42618 -10.51985 -10.51727 -10.48741
 Alpha  occ. eigenvalues --  -10.48565 -10.48337 -10.47453 -10.46686 -10.44830
 Alpha  occ. eigenvalues --  -10.42391 -10.41946 -10.41864 -10.39270  -9.68337
 Alpha  occ. eigenvalues --   -7.40835  -7.40202  -7.40184  -0.98646  -0.87194
 Alpha  occ. eigenvalues --   -0.84510  -0.79587  -0.74916  -0.73032  -0.70324
 Alpha  occ. eigenvalues --   -0.64694  -0.57269  -0.56207  -0.53506  -0.51519
 Alpha  occ. eigenvalues --   -0.44841  -0.43472  -0.40385  -0.40051  -0.39302
 Alpha  occ. eigenvalues --   -0.36816  -0.35567  -0.34060  -0.33755  -0.31680
 Alpha  occ. eigenvalues --   -0.28695  -0.28102  -0.27648  -0.25915  -0.24204
 Alpha  occ. eigenvalues --   -0.22197  -0.21032  -0.18345  -0.17484  -0.16201
 Alpha  occ. eigenvalues --   -0.08290
 Alpha virt. eigenvalues --   -0.00596   0.01057   0.10497   0.10910   0.11652
 Alpha virt. eigenvalues --    0.12361   0.12679   0.13567   0.14282   0.14564
 Alpha virt. eigenvalues --    0.14788   0.15429   0.15991   0.16470   0.17068
 Alpha virt. eigenvalues --    0.17841   0.18056   0.18263   0.18772   0.19056
 Alpha virt. eigenvalues --    0.20069   0.20417   0.20924   0.21138   0.22549
 Alpha virt. eigenvalues --    0.22687   0.23428   0.23620   0.24218   0.24925
 Alpha virt. eigenvalues --    0.25026   0.25238   0.26101   0.26353   0.26873
 Alpha virt. eigenvalues --    0.27817   0.28842   0.29399   0.29605   0.30272
 Alpha virt. eigenvalues --    0.30709   0.30884   0.31234   0.31539   0.32293
 Alpha virt. eigenvalues --    0.32569   0.32879   0.33544   0.34149   0.34481
 Alpha virt. eigenvalues --    0.34783   0.35287   0.35961   0.36698   0.36834
 Alpha virt. eigenvalues --    0.37548   0.38095   0.38472   0.39449   0.39963
 Alpha virt. eigenvalues --    0.40457   0.41124   0.41396   0.42446   0.43704
 Alpha virt. eigenvalues --    0.44169   0.44458   0.45766   0.47108   0.47348
 Alpha virt. eigenvalues --    0.48264   0.49369   0.50730   0.52181   0.53863
 Alpha virt. eigenvalues --    0.54303   0.56442   0.59512   0.61454   0.61814
 Alpha virt. eigenvalues --    0.63045   0.63809   0.66570   0.66707   0.67627
 Alpha virt. eigenvalues --    0.68761   0.69346   0.69902   0.70155   0.70950
 Alpha virt. eigenvalues --    0.72543   0.73361   0.74064   0.74617   0.75165
 Alpha virt. eigenvalues --    0.76223   0.76499   0.77290   0.77908   0.78180
 Alpha virt. eigenvalues --    0.78946   0.80061   0.80987   0.81784   0.82337
 Alpha virt. eigenvalues --    0.83586   0.84442   0.84967   0.86217   0.87056
 Alpha virt. eigenvalues --    0.87633   0.88223   0.89418   0.90832   0.91598
 Alpha virt. eigenvalues --    0.91652   0.94136   0.95082   0.96624   1.00096
 Alpha virt. eigenvalues --    1.01341   1.01890   1.02815   1.03749   1.04354
 Alpha virt. eigenvalues --    1.05905   1.06433   1.07620   1.07883   1.08231
 Alpha virt. eigenvalues --    1.10713   1.11129   1.12481   1.12814   1.14543
 Alpha virt. eigenvalues --    1.16636   1.17116   1.19011   1.20699   1.22201
 Alpha virt. eigenvalues --    1.23592   1.24599   1.28301   1.28510   1.30171
 Alpha virt. eigenvalues --    1.30768   1.36385   1.37238   1.37785   1.38340
 Alpha virt. eigenvalues --    1.39886   1.42049   1.44902   1.45482   1.46943
 Alpha virt. eigenvalues --    1.49198   1.50459   1.53237   1.59851   1.60468
 Alpha virt. eigenvalues --    1.64280   1.65130   1.67644   1.68208   1.68832
 Alpha virt. eigenvalues --    1.72625   1.73589   1.75929   1.78705   1.80149
 Alpha virt. eigenvalues --    1.82672   1.84466   1.85664   1.86367   1.88176
 Alpha virt. eigenvalues --    1.89719   1.90986   1.93997   1.95356   1.96633
 Alpha virt. eigenvalues --    1.98277   1.99338   2.01996   2.02795   2.03402
 Alpha virt. eigenvalues --    2.05062   2.05646   2.06952   2.09326   2.11198
 Alpha virt. eigenvalues --    2.11930   2.13449   2.14379   2.15721   2.17339
 Alpha virt. eigenvalues --    2.19062   2.20307   2.26922   2.30610   2.33560
 Alpha virt. eigenvalues --    2.35932   2.39101   2.40051   2.44254   2.44927
 Alpha virt. eigenvalues --    2.46048   2.47598   2.48706   2.49767   2.55684
 Alpha virt. eigenvalues --    2.59042   2.60945   2.67023   2.70692   2.73254
 Alpha virt. eigenvalues --    2.74505   2.76009   2.80052   2.80892   2.84268
 Alpha virt. eigenvalues --    2.85636   2.87067   2.90869   2.91497   2.92190
 Alpha virt. eigenvalues --    2.94334   2.96777   2.98173   2.99704   3.00533
 Alpha virt. eigenvalues --    3.01917   3.02606   3.06633   3.09384   3.10270
 Alpha virt. eigenvalues --    3.14125   3.15937   3.18516   3.18661   3.22068
 Alpha virt. eigenvalues --    3.24360   3.26021   3.28323   3.32439   3.33697
 Alpha virt. eigenvalues --    3.39399   3.43188   3.45852   3.52038   3.56371
 Alpha virt. eigenvalues --    3.58992   3.67306   3.69651   3.74419   3.77302
 Alpha virt. eigenvalues --    3.80576   3.84992   3.90525   4.00286   4.02272
 Alpha virt. eigenvalues --    4.15850   4.24637   4.30688   4.34653   4.56443
 Alpha virt. eigenvalues --    4.88198   4.90902   5.36271   5.52091   6.01371
 Alpha virt. eigenvalues --   10.12540  23.51444  23.84091  23.99558  24.00429
 Alpha virt. eigenvalues --   24.04043  24.06677  24.12279  24.17073  24.17992
 Alpha virt. eigenvalues --   24.25965  24.38614  24.46704  26.08554  26.39819
 Alpha virt. eigenvalues --   26.87462  50.31641 216.22890
          Condensed to atoms (all electrons):
               1          2          3          4          5          6
     1  C   17.211450  -1.607397  -7.746028  -1.638410   2.947175  -3.003456
     2  C   -1.607397  22.609451  -9.999834  -1.703913  -1.345885  -5.684664
     3  C   -7.746028  -9.999834  34.573137  -0.172405  -8.146557   6.669104
     4  C   -1.638410  -1.703913  -0.172405  12.124448  -3.104045  -0.204511
     5  C    2.947175  -1.345885  -8.146557  -3.104045  17.008652  -4.714637
     6  C   -3.003456  -5.684664   6.669104  -0.204511  -4.714637  22.195233
     7  H    0.019413   0.230771  -0.104633  -0.016099   0.043143  -0.028912
     8  H   -0.032298   0.011082  -0.020309   0.095426   0.185260   0.017894
     9  H    0.082786  -0.005324  -0.054052   0.302621   0.041825  -0.019106
    10  O    0.306287  -0.038768  -0.039583  -0.167598  -0.109255   0.025076
    11  Cl  -0.142984  -1.999715   1.114036   0.428765  -0.120377  -0.052225
    12  C    0.734077   5.097448 -10.013854   0.130090   3.043209  -9.507357
    13  C   -0.443432  -1.235890   1.853737   0.270627  -0.487411   0.708398
    14  C   -0.157023   0.046395   0.007256   0.194908  -0.105209  -0.372020
    15  C    0.396210   0.436552   0.074063  -0.358421   0.196040   0.749548
    16  C    0.021480   0.195224  -0.886808  -0.116165   1.105721  -1.518097
    17  C    0.007809  -0.038044   0.169806  -0.023737  -0.079587  -0.052870
    18  H   -0.000685  -0.000826  -0.032404   0.023227   0.049261  -0.033966
               7          8          9         10         11         12
     1  C    0.019413  -0.032298   0.082786   0.306287  -0.142984   0.734077
     2  C    0.230771   0.011082  -0.005324  -0.038768  -1.999715   5.097448
     3  C   -0.104633  -0.020309  -0.054052  -0.039583   1.114036 -10.013854
     4  C   -0.016099   0.095426   0.302621  -0.167598   0.428765   0.130090
     5  C    0.043143   0.185260   0.041825  -0.109255  -0.120377   3.043209
     6  C   -0.028912   0.017894  -0.019106   0.025076  -0.052225  -9.507357
     7  H    0.518253  -0.000200   0.000049  -0.000341  -0.031663   0.220775
     8  H   -0.000200   0.546695  -0.008266  -0.000438   0.000776   0.051025
     9  H    0.000049  -0.008266   0.525999  -0.009808   0.000411   0.013496
    10  O   -0.000341  -0.000438  -0.009808   8.326494   0.067054   0.022085
    11  Cl  -0.031663   0.000776   0.000411   0.067054  17.646349  -0.151669
    12  C    0.220775   0.051025   0.013496   0.022085  -0.151669  20.307440
    13  C    0.012815  -0.023577  -0.000668   0.003073   0.034935  -1.718943
    14  C   -0.003139   0.000604  -0.000252   0.001140   0.035758  -0.308184
    15  C   -0.019002   0.039750   0.000305  -0.003729  -0.029994  -2.441421
    16  C    0.006018   0.008921  -0.000005   0.000722   0.001383   0.631075
    17  C   -0.002612   0.000295   0.000046  -0.000083  -0.001948  -0.838637
    18  H    0.000040  -0.000345   0.000032   0.000007  -0.000048   0.072729
              13         14         15         16         17         18
     1  C   -0.443432  -0.157023   0.396210   0.021480   0.007809  -0.000685
     2  C   -1.235890   0.046395   0.436552   0.195224  -0.038044  -0.000826
     3  C    1.853737   0.007256   0.074063  -0.886808   0.169806  -0.032404
     4  C    0.270627   0.194908  -0.358421  -0.116165  -0.023737   0.023227
     5  C   -0.487411  -0.105209   0.196040   1.105721  -0.079587   0.049261
     6  C    0.708398  -0.372020   0.749548  -1.518097  -0.052870  -0.033966
     7  H    0.012815  -0.003139  -0.019002   0.006018  -0.002612   0.000040
     8  H   -0.023577   0.000604   0.039750   0.008921   0.000295  -0.000345
     9  H   -0.000668  -0.000252   0.000305  -0.000005   0.000046   0.000032
    10  O    0.003073   0.001140  -0.003729   0.000722  -0.000083   0.000007
    11  Cl   0.034935   0.035758  -0.029994   0.001383  -0.001948  -0.000048
    12  C   -1.718943  -0.308184  -2.441421   0.631075  -0.838637   0.072729
    13  C   17.781377  -2.391945  -7.650911  -0.135897  -0.174989  -0.031272
    14  C   -2.391945   8.668445  -0.145452  -0.138085   0.607974   0.021296
    15  C   -7.650911  -0.145452  17.418879  -2.218931  -0.093980   0.290637
    16  C   -0.135897  -0.138085  -2.218931   8.312123   0.863740  -0.009735
    17  C   -0.174989   0.607974  -0.093980   0.863740   5.843332  -0.025209
    18  H   -0.031272   0.021296   0.290637  -0.009735  -0.025209   0.497149
 Mulliken charges:
               1
     1  C   -0.954974
     2  C    1.033338
     3  C   -1.244670
     4  C   -0.064808
     5  C   -0.407324
     6  C    0.826569
     7  H    0.155324
     8  H    0.127705
     9  H    0.129912
    10  O   -0.382336
    11  Cl   0.201156
    12  C    0.656619
    13  C   -0.370024
    14  C    0.037532
    15  C   -0.640143
    16  C   -0.122682
    17  C   -0.161307
    18  H    0.180113
 Sum of Mulliken charges =  -1.00000
 Mulliken charges with hydrogens summed into heavy atoms:
               1
     1  C   -0.954974
     2  C    1.033338
     3  C   -1.089346
     4  C    0.065104
     5  C   -0.279619
     6  C    0.826569
    10  O   -0.382336
    11  Cl   0.201156
    12  C    0.656619
    13  C   -0.370024
    14  C    0.037532
    15  C   -0.460030
    16  C   -0.122682
    17  C   -0.161307
 Electronic spatial extent (au):  <R**2>=           3582.4466
 Charge=             -1.0000 electrons
 Dipole moment (field-independent basis, Debye):
    X=             -5.1282    Y=             -0.8778    Z=              0.3351  Tot=              5.2136
 Quadrupole moment (field-independent basis, Debye-Ang):
   XX=           -150.5669   YY=            -96.5554   ZZ=            -95.4057
   XY=             -6.3273   XZ=              1.0662   YZ=              0.0711
 Traceless Quadrupole moment (field-independent basis, Debye-Ang):
   XX=            -36.3909   YY=             17.6206   ZZ=             18.7703
   XY=             -6.3273   XZ=              1.0662   YZ=              0.0711
 Octapole moment (field-independent basis, Debye-Ang**2):
  XXX=             12.1328  YYY=              5.4818  ZZZ=              4.0694  XYY=              2.8186
  XXY=            -35.1116  XXZ=             -8.1923  XZZ=             25.1343  YZZ=             -0.0985
  YYZ=              2.1348  XYZ=              2.1598
 Hexadecapole moment (field-independent basis, Debye-Ang**3):
 XXXX=          -5154.4781 YYYY=           -945.3031 ZZZZ=           -204.9900 XXXY=            -95.1191
 XXXZ=             69.6062 YYYX=            -48.3230 YYYZ=            -12.5240 ZZZX=              4.1214
 ZZZY=             -6.3385 XXYY=           -941.5568 XXZZ=           -770.4128 YYZZ=           -199.6406
 XXYZ=             -2.4659 YYXZ=             -3.3982 ZZXY=            -14.5263
 N-N= 7.986714417935D+02 E-N=-3.948899848957D+03  KE= 9.908665619637D+02
 No NMR shielding tensors so no spin-rotation constants.
 Leave Link  601 at Tue Apr  5 19:35:17 2022, MaxMem=  1879048192 cpu:               1.4 elap:               0.2
 (Enter /gpfs/software/gaussian16/sse4/tar/g16/l701.exe)
 ... and contract with generalized density number  0.
 Compute integral first derivatives.
 Leave Link  701 at Tue Apr  5 19:35:17 2022, MaxMem=  1879048192 cpu:               1.3 elap:               0.2
 (Enter /gpfs/software/gaussian16/sse4/tar/g16/l702.exe)
 L702 exits ... SP integral derivatives will be done elsewhere.
 Leave Link  702 at Tue Apr  5 19:35:18 2022, MaxMem=  1879048192 cpu:               0.2 elap:               0.0
 (Enter /gpfs/software/gaussian16/sse4/tar/g16/l703.exe)
 Integral derivatives from FoFJK, PRISM(SPDF).
 Compute integral first derivatives, UseDBF=F ICtDFT=           0.
 Calling FoFJK, ICntrl=      2127 FMM=F ISym2X=0 I1Cent= 0 IOpClX= 0 NMat=1 NMatS=1 NMatT=0.
 FoFJK:  IHMeth= 1 ICntrl=    2127 DoSepK=F KAlg= 0 I1Cent=           0 FoldK=F
 IRaf=         0 NMat=       1 IRICut=       1 DoRegI=T DoRafI=F ISym2E= 0 IDoP0=0 IntGTp=1.
 FoFCou: FMM=F IPFlag=           0 FMFlag=      100000 FMFlg1=         800
         NFxFlg=           0 DoJE=F BraDBF=F KetDBF=F FulRan=T
         wScrn=  0.000000 ICntrl=      2127 IOpCl=  0 I1Cent=           0 NGrid=           0
         NMat0=    1 NMatS0=      1 NMatT0=    0 NMatD0=    1 NMtDS0=    0 NMtDT0=    0
 Symmetry not used in FoFCou.
 Leave Link  703 at Tue Apr  5 19:35:41 2022, MaxMem=  1879048192 cpu:             158.5 elap:              22.7
 (Enter /gpfs/software/gaussian16/sse4/tar/g16/l716.exe)
 Dipole        =-2.01758735D+00-3.45340378D-01 1.31825355D-01
 ***** Axes restored to original set *****
 -------------------------------------------------------------------
 Center     Atomic                   Forces (Hartrees/Bohr)
 Number     Number              X              Y              Z
 -------------------------------------------------------------------
      1        6           0.014835418   -0.008066270    0.000394641
      2        6          -0.019761771   -0.040263456   -0.001497892
      3        6           0.050251080   -0.029246291   -0.001606326
      4        6          -0.029095275    0.026334075    0.000201767
      5        6           0.042363755    0.035466552    0.006999916
      6        6          -0.016393262   -0.009050062    0.002871901
      7        1           0.001265420   -0.000603109   -0.000111180
      8        1           0.003042615    0.000644114    0.000434376
      9        1          -0.001726125    0.001259186   -0.000701501
     10        8          -0.019369738    0.005608656   -0.000186201
     11       17          -0.008109372    0.008959318    0.000288670
     12        6          -0.056249511    0.031995870   -0.028761425
     13        6           0.139113637    0.014202005    0.000920234
     14        6          -0.084193702   -0.060432312    0.046068626
     15        6           0.047000227   -0.025991546    0.022639214
     16        6           0.049372031    0.083789216   -0.067129057
     17        6          -0.104946841   -0.040906979    0.021836620
     18        1          -0.007398586    0.006301034   -0.002662384
 -------------------------------------------------------------------
 Cartesian Forces:  Max     0.139113637 RMS     0.038324357
 Leave Link  716 at Tue Apr  5 19:35:41 2022, MaxMem=  1879048192 cpu:               0.2 elap:               0.1
 (Enter /gpfs/software/gaussian16/sse4/tar/g16/l103.exe)

 GradGradGradGradGradGradGradGradGradGradGradGradGradGradGradGradGradGrad
 Berny optimization.
 FormGI is forming the generalized inverse of G from B-inverse, IUseBI=4.
 Internal  Forces:  Max     0.123566835 RMS     0.023456727
 Search for a local minimum.
 Step number   1 out of a maximum of   96
 All quantities printed in internal units (Hartrees-Bohrs-Radians)
 RMS Force = .23457D-01 SwitMx=.10000D-02 MixMth= 1
 Mixed Optimization -- RFO/linear search
 Second derivative matrix not updated -- first step.
 ITU=  0
     Eigenvalues ---    0.00900   0.00944   0.01046   0.01193   0.01644
     Eigenvalues ---    0.01669   0.01697   0.01997   0.02022   0.02090
     Eigenvalues ---    0.02100   0.02146   0.02196   0.02264   0.02300
     Eigenvalues ---    0.15999   0.15999   0.15999   0.16000   0.22338
     Eigenvalues ---    0.23317   0.23446   0.24598   0.24998   0.25000
     Eigenvalues ---    0.25000   0.25000   0.25000   0.25000   0.32330
     Eigenvalues ---    0.33151   0.33410   0.33831   0.35194   0.35259
     Eigenvalues ---    0.35260   0.35613   0.35750   0.36149   0.42944
     Eigenvalues ---    0.43478   0.45793   0.46508   0.46549   0.47060
     Eigenvalues ---    0.53535   0.57168   0.92598
 RFO step:  Lambda=-9.07660499D-02 EMin= 8.99707656D-03
 Linear search not attempted -- first point.
 Maximum step size (   0.300) exceeded in Quadratic search.
    -- Step size scaled by   0.715
 Iteration  1 RMS(Cart)=  0.03765965 RMS(Int)=  0.00088206
 Iteration  2 RMS(Cart)=  0.00097988 RMS(Int)=  0.00029459
 Iteration  3 RMS(Cart)=  0.00000187 RMS(Int)=  0.00029458
 Iteration  4 RMS(Cart)=  0.00000000 RMS(Int)=  0.00029458
 ITry= 1 IFail=0 DXMaxC= 1.44D-01 DCOld= 1.00D+10 DXMaxT= 3.00D-01 DXLimC= 3.00D+00 Rises=F
 Variable       Old X    -DE/DX   Delta X   Delta X   Delta X     New X
                                 (Linear)    (Quad)   (Total)
    R1        2.82140  -0.02162   0.00000  -0.03580  -0.03577   2.78563
    R2        2.80895  -0.02112   0.00000  -0.03438  -0.03436   2.77459
    R3        2.31758   0.01861   0.00000   0.01309   0.01309   2.33067
    R4        2.53375   0.03036   0.00000   0.03284   0.03285   2.56660
    R5        3.25338   0.01199   0.00000   0.02017   0.02017   3.27355
    R6        2.76693  -0.04164   0.00000  -0.06616  -0.06618   2.70075
    R7        2.05256   0.00002   0.00000   0.00003   0.00003   2.05259
    R8        2.53142   0.03310   0.00000   0.03563   0.03562   2.56704
    R9        2.04691  -0.00028   0.00000  -0.00044  -0.00044   2.04647
   R10        2.76374  -0.03783   0.00000  -0.05991  -0.05994   2.70380
   R11        2.05254   0.00118   0.00000   0.00190   0.00190   2.05444
   R12        2.80916  -0.01677   0.00000  -0.02795  -0.02795   2.78122
   R13        2.64469  -0.00053   0.00000   0.00234   0.00208   2.64677
   R14        2.64732   0.03080   0.00000   0.04619   0.04557   2.69290
   R15        2.63276  -0.12357   0.00000  -0.16082  -0.16047   2.47229
   R16        2.62767  -0.06805   0.00000  -0.09204  -0.09142   2.53625
   R17        2.63791  -0.01721   0.00000  -0.01957  -0.01989   2.61802
   R18        2.05361  -0.00294   0.00000  -0.00475  -0.00475   2.04886
   R19        2.62977  -0.12087   0.00000  -0.15702  -0.15671   2.47306
    A1        2.04021  -0.01971   0.00000  -0.03957  -0.03952   2.00069
    A2        2.15597   0.00089   0.00000   0.00096   0.00094   2.15691
    A3        2.08700   0.01882   0.00000   0.03860   0.03857   2.12557
    A4        2.10780   0.00996   0.00000   0.02154   0.02159   2.12939
    A5        2.06187  -0.00749   0.00000  -0.01605  -0.01607   2.04580
    A6        2.11351  -0.00246   0.00000  -0.00550  -0.00552   2.10799
    A7        2.12136   0.00250   0.00000   0.00425   0.00424   2.12561
    A8        2.09687   0.00019   0.00000   0.00198   0.00199   2.09885
    A9        2.06490  -0.00269   0.00000  -0.00622  -0.00622   2.05868
   A10        2.11411   0.00712   0.00000   0.01702   0.01703   2.13114
   A11        2.03022  -0.00571   0.00000  -0.01463  -0.01463   2.01559
   A12        2.13881  -0.00141   0.00000  -0.00239  -0.00240   2.13642
   A13        2.11938   0.00338   0.00000   0.00621   0.00616   2.12554
   A14        2.08927   0.00127   0.00000   0.00532   0.00534   2.09461
   A15        2.07447  -0.00466   0.00000  -0.01157  -0.01155   2.06292
   A16        2.06268  -0.00323   0.00000  -0.00929  -0.00934   2.05333
   A17        2.10740   0.00035   0.00000   0.00201   0.00204   2.10944
   A18        2.11305   0.00288   0.00000   0.00731   0.00733   2.12039
   A19        2.08734   0.02954   0.00000   0.05370   0.05423   2.14156
   A20        2.12627  -0.00281   0.00000  -0.01417  -0.01364   2.11263
   A21        2.06955  -0.02673   0.00000  -0.03953  -0.04058   2.02897
   A22        2.11228  -0.00530   0.00000  -0.00731  -0.00740   2.10489
   A23        2.09185   0.02560   0.00000   0.03576   0.03693   2.12878
   A24        2.10133  -0.01199   0.00000  -0.01036  -0.01143   2.08989
   A25        2.11638  -0.00357   0.00000  -0.02209  -0.02155   2.09483
   A26        2.06537   0.01556   0.00000   0.03246   0.03299   2.09837
   A27        2.09949  -0.00968   0.00000  -0.01856  -0.01879   2.08070
   A28        2.09186   0.02808   0.00000   0.03994   0.04104   2.13290
    D1       -0.02462   0.00029   0.00000   0.00169   0.00167  -0.02296
    D2        3.11766   0.00017   0.00000   0.00077   0.00076   3.11841
    D3        3.12170   0.00051   0.00000   0.00363   0.00359   3.12529
    D4       -0.01920   0.00039   0.00000   0.00271   0.00268  -0.01652
    D5        0.02091   0.00017   0.00000   0.00119   0.00118   0.02209
    D6       -3.11200   0.00018   0.00000   0.00132   0.00131  -3.11069
    D7       -3.12522  -0.00009   0.00000  -0.00077  -0.00081  -3.12603
    D8        0.02505  -0.00008   0.00000  -0.00064  -0.00068   0.02437
    D9       -0.00318   0.00004   0.00000  -0.00018  -0.00021  -0.00339
   D10       -3.13385  -0.00017   0.00000  -0.00148  -0.00151  -3.13536
   D11        3.13770   0.00016   0.00000   0.00076   0.00073   3.13843
   D12        0.00703  -0.00005   0.00000  -0.00054  -0.00057   0.00646
   D13        0.03464  -0.00045   0.00000  -0.00338  -0.00339   0.03124
   D14       -3.11814  -0.00000   0.00000  -0.00022  -0.00025  -3.11839
   D15       -3.11769  -0.00023   0.00000  -0.00205  -0.00207  -3.11976
   D16        0.01272   0.00022   0.00000   0.00111   0.00107   0.01379
   D17        0.01054  -0.00090   0.00000  -0.00541  -0.00544   0.00510
   D18       -3.11891  -0.00024   0.00000  -0.00132  -0.00134  -3.12025
   D19       -3.14029  -0.00092   0.00000  -0.00559  -0.00563   3.13727
   D20        0.01345  -0.00026   0.00000  -0.00151  -0.00153   0.01193
   D21       -0.03846   0.00094   0.00000   0.00635   0.00632  -0.03214
   D22        3.11436   0.00051   0.00000   0.00321   0.00319   3.11755
   D23        3.09109   0.00033   0.00000   0.00241   0.00240   3.09349
   D24       -0.03928  -0.00010   0.00000  -0.00072  -0.00073  -0.04001
   D25       -0.70657   0.00284   0.00000   0.01992   0.01992  -0.68665
   D26        2.42849   0.00278   0.00000   0.01999   0.01997   2.44846
   D27        2.42351   0.00326   0.00000   0.02306   0.02308   2.44659
   D28       -0.72461   0.00319   0.00000   0.02313   0.02313  -0.70148
   D29        3.13496  -0.00124   0.00000  -0.00786  -0.00771   3.12725
   D30       -0.00031  -0.00125   0.00000  -0.00800  -0.00784  -0.00815
   D31       -3.13737  -0.00135   0.00000  -0.00845  -0.00833   3.13749
   D32       -0.01156  -0.00121   0.00000  -0.00752  -0.00751  -0.01907
   D33       -0.00224  -0.00121   0.00000  -0.00805  -0.00795  -0.01019
   D34        3.12357  -0.00108   0.00000  -0.00711  -0.00713   3.11644
   D35        0.00292   0.00283   0.00000   0.01815   0.01823   0.02115
   D36       -0.00296  -0.00194   0.00000  -0.01212  -0.01236  -0.01532
   D37        0.00220   0.00217   0.00000   0.01410   0.01398   0.01618
   D38       -3.12406   0.00220   0.00000   0.01366   0.01365  -3.11041
   D39        0.00042  -0.00063   0.00000  -0.00398  -0.00432  -0.00390
         Item               Value     Threshold  Converged?
 Maximum Force            0.123567     0.000450     NO 
 RMS     Force            0.023457     0.000300     NO 
 Maximum Displacement     0.144037     0.001800     NO 
 RMS     Displacement     0.037513     0.001200     NO 
 Predicted change in Energy=-4.595976D-02
 Lowest energy point so far.  Saving SCF results.
 GradGradGradGradGradGradGradGradGradGradGradGradGradGradGradGradGradGrad

 Leave Link  103 at Tue Apr  5 19:35:42 2022, MaxMem=  1879048192 cpu:               0.2 elap:               0.1
 (Enter /gpfs/software/gaussian16/sse4/tar/g16/l202.exe)
                          Input orientation:                          
 ---------------------------------------------------------------------
 Center     Atomic      Atomic             Coordinates (Angstroms)
 Number     Number       Type             X           Y           Z
 ---------------------------------------------------------------------
      1          6           0       -3.970275   -0.813991    0.002912
      2          6           0       -3.280046    0.488276    0.028141
      3          6           0       -1.925321    0.584912    0.035098
      4          6           0       -3.077704   -1.978824   -0.044405
      5          6           0       -1.725168   -1.852725   -0.037608
      6          6           0       -1.087860   -0.573122    0.022444
      7          1           0       -1.446283    1.559447    0.059677
      8          1           0       -1.096228   -2.737713   -0.093723
      9          1           0       -3.570592   -2.941848   -0.093566
     10          8           0       -5.197531   -0.935912    0.012765
     11         17           0       -4.270261    1.909503    0.048530
     12          6           0        0.377862   -0.445289    0.059609
     13          6           0        1.068868    0.548699   -0.644816
     14          6           0        2.372172    0.634366   -0.569651
     15          6           0        1.174025   -1.338190    0.833903
     16          6           0        2.552083   -1.196247    0.845505
     17          6           0        3.100359   -0.228368    0.156114
     18          1           0        0.700478   -2.116242    1.422032
 ---------------------------------------------------------------------
                    Distance matrix (angstroms):
                    1          2          3          4          5
     1  C    0.000000
     2  C    1.474094   0.000000
     3  C    2.477863   1.358186   0.000000
     4  C    1.468250   2.476447   2.811948   0.000000
     5  C    2.474089   2.811095   2.446921   1.358418   0.000000
     6  C    2.892527   2.435627   1.429176   2.437200   1.430787
     7  H    3.465107   2.123932   1.086185   3.897656   3.424932
     8  H    3.459796   3.897553   3.426927   2.122402   1.087161
     9  H    2.167217   3.444558   3.893778   1.082945   2.143574
    10  O    1.233337   2.388577   3.608430   2.363176   3.591711
    11  Cl   2.740345   1.732289   2.693226   4.068159   4.543047
    12  C    4.364110   3.775292   2.523206   3.781995   2.532403
    13  C    5.260175   4.401089   3.070629   4.893151   3.733923
    14  C    6.530865   5.685620   4.340117   6.066778   4.822540
    15  C    5.237285   4.880982   3.733947   4.388511   3.070765
    16  C    6.587658   6.125311   4.886352   5.753161   4.416529
    17  C    7.096498   6.421801   5.092497   6.424388   5.095270
    18  H    5.052295   4.956916   4.014304   4.055117   2.843193
                    6          7          8          9         10
     6  C    0.000000
     7  H    2.162799   0.000000
     8  H    2.167723   4.314122   0.000000
     9  H    3.433406   4.979741   2.482770   0.000000
    10  O    4.125664   4.505650   4.480906   2.584960   0.000000
    11  Cl   4.036308   2.845614   5.629506   4.903604   2.992908
    12  C    1.471756   2.710437   2.729773   4.674030   5.597135
    13  C    2.520951   2.800698   3.973896   5.832014   6.473349
    14  C    3.712200   3.978999   4.860784   6.952151   7.752767
    15  C    2.521888   3.982680   2.823686   5.093457   6.436834
    16  C    3.783504   4.919177   4.070435   6.435536   7.798574
    17  C    4.204510   4.886464   4.895975   7.206032   8.329235
    18  H    2.745582   4.469371   2.431438   4.606593   6.177841
                   11         12         13         14         15
    11  Cl   0.000000
    12  C    5.210587   0.000000
    13  C    5.553271   1.400613   0.000000
    14  C    6.791910   2.353485   1.308278   0.000000
    15  C    6.387846   1.425019   2.399587   2.701203   0.000000
    16  C    7.538252   2.430804   2.732366   2.320814   1.385398
    17  C    7.675162   2.732829   2.317817   1.342125   2.324191
    18  H    6.542276   2.179991   3.392563   3.785130   1.084208
                   16         17         18
    16  C    0.000000
    17  C    1.308685   0.000000
    18  H    2.146443   3.305457   0.000000
 Stoichiometry    C12H4ClO(1-)
 Framework group  C1[X(C12H4ClO)]
 Deg. of freedom    48
 Full point group                 C1      NOp   1
 RotChk:  IX=0 Diff= 2.28D-03
 Largest Abelian subgroup         C1      NOp   1
 Largest concise Abelian subgroup C1      NOp   1
                         Standard orientation:                         
 ---------------------------------------------------------------------
 Center     Atomic      Atomic             Coordinates (Angstroms)
 Number     Number       Type             X           Y           Z
 ---------------------------------------------------------------------
      1          6           0        2.423461    0.944078   -0.091462
      2          6           0        1.903847   -0.427788    0.053233
      3          6           0        0.572612   -0.697015    0.053374
      4          6           0        1.391578    1.974285   -0.263649
      5          6           0        0.066262    1.676245   -0.260747
      6          6           0       -0.404609    0.336904   -0.082991
      7          1           0        0.220796   -1.718257    0.167776
      8          1           0       -0.668440    2.463355   -0.411043
      9          1           0        1.759193    2.983595   -0.401215
     10          8           0        3.624674    1.223452   -0.078890
     11         17           0        3.065783   -1.701065    0.224974
     12          6           0       -1.842685    0.025482   -0.051058
     13          6           0       -2.384353   -1.112138   -0.662720
     14          6           0       -3.667663   -1.357376   -0.595163
     15          6           0       -2.764557    0.878453    0.622196
     16          6           0       -4.113287    0.561948    0.631130
     17          6           0       -4.517109   -0.530076    0.033578
     18          1           0       -2.408239    1.763781    1.136725
 ---------------------------------------------------------------------
 Rotational constants (GHZ):           1.5577416           0.3312259           0.2805504
 Leave Link  202 at Tue Apr  5 19:35:42 2022, MaxMem=  1879048192 cpu:               0.1 elap:               0.0
 (Enter /gpfs/software/gaussian16/sse4/tar/g16/l301.exe)
 Standard basis: 6-311+G(d,p) (5D, 7F)
 Ernie: Thresh=  0.10000D-02 Tol=  0.10000D-05 Strict=F.
 There are   354 symmetry adapted cartesian basis functions of A   symmetry.
 There are   340 symmetry adapted basis functions of A   symmetry.
   340 basis functions,   553 primitive gaussians,   354 cartesian basis functions
    51 alpha electrons       51 beta electrons
       nuclear repulsion energy       805.1179477175 Hartrees.
 IExCor= 4336 DFT=T Ex+Corr=M062X ExCW=0 ScaHFX=  0.540000
 ScaDFX=  1.000000  1.000000  1.000000  1.000000 ScalE2=  1.000000  1.000000
 IRadAn=      5 IRanWt=     -1 IRanGd=            0 ICorTp=0 IEmpDi=  4
 NAtoms=   18 NActive=   18 NUniq=   18 SFac= 1.00D+00 NAtFMM=   60 NAOKFM=F Big=F
 Integral buffers will be    131072 words long.
 Raffenetti 2 integral format.
 Two-electron integral symmetry is turned on.
 Leave Link  301 at Tue Apr  5 19:35:42 2022, MaxMem=  1879048192 cpu:               0.5 elap:               0.1
 (Enter /gpfs/software/gaussian16/sse4/tar/g16/l302.exe)
 NPDir=0 NMtPBC=     1 NCelOv=     1 NCel=       1 NClECP=     1 NCelD=      1
         NCelK=      1 NCelE2=     1 NClLst=     1 CellRange=     0.0.
 One-electron integrals computed using PRISM.
 One-electron integral symmetry used in STVInt
 NBasis=   340 RedAO= T EigKep=  1.28D-06  NBF=   340
 NBsUse=   339 1.00D-06 EigRej=  7.63D-07 NBFU=   339
 Precomputing XC quadrature grid using
 IXCGrd= 4 IRadAn=           5 IRanWt=          -1 IRanGd=           0 AccXCQ= 0.00D+00.
 Generated NRdTot=       0 NPtTot=           0 NUsed=           0 NTot=          32
 NSgBfM=   354   354   354   354   354 MxSgAt=    18 MxSgA2=    18.
 Leave Link  302 at Tue Apr  5 19:35:42 2022, MaxMem=  1879048192 cpu:               3.2 elap:               0.5
 (Enter /gpfs/software/gaussian16/sse4/tar/g16/l303.exe)
 DipDrv:  MaxL=1.
 Leave Link  303 at Tue Apr  5 19:35:42 2022, MaxMem=  1879048192 cpu:               0.3 elap:               0.1
 (Enter /gpfs/software/gaussian16/sse4/tar/g16/l401.exe)
 Initial guess from the checkpoint file:  "checkpoint.chk"
 B after Tr=     0.000000    0.000000    0.000000
         Rot=    0.999999    0.001103   -0.000176   -0.000395 Ang=   0.14 deg.
 Guess basis will be translated and rotated to current coordinates.
 JPrj=2 DoOrth=T DoCkMO=T.
 Generating alternative initial guess.
 ExpMin= 4.38D-02 ExpMax= 1.06D+05 ExpMxC= 3.62D+03 IAcc=2 IRadAn=         4 AccDes= 0.00D+00
 Harris functional with IExCor= 1009 and IRadAn=       4 diagonalized for initial guess.
 HarFok:  IExCor= 1009 AccDes= 0.00D+00 IRadAn=         4 IDoV= 1 UseB2=F ITyADJ=14
 ICtDFT=  3500011 ScaDFX=  1.000000  1.000000  1.000000  1.000000
 FoFCou: FMM=F IPFlag=           0 FMFlag=      100000 FMFlg1=           0
         NFxFlg=           0 DoJE=T BraDBF=F KetDBF=T FulRan=T
         wScrn=  0.000000 ICntrl=       500 IOpCl=  0 I1Cent=   200000004 NGrid=           0
         NMat0=    1 NMatS0=      1 NMatT0=    0 NMatD0=    1 NMtDS0=    0 NMtDT0=    0
 Petite list used in FoFCou.
 Harris En= -994.472210519524    
 Leave Link  401 at Tue Apr  5 19:35:44 2022, MaxMem=  1879048192 cpu:              10.8 elap:               1.6
 (Enter /gpfs/software/gaussian16/sse4/tar/g16/l502.exe)
 Integral symmetry usage will be decided dynamically.
 Closed shell SCF:
 Using DIIS extrapolation, IDIIS=  1040.
 NGot=  1879048192 LenX=  1878791817 LenY=  1878666060
 Requested convergence on RMS density matrix=1.00D-08 within 128 cycles.
 Requested convergence on MAX density matrix=1.00D-06.
 Requested convergence on             energy=1.00D-06.
 No special actions if energy rises.
 Fock matrices will be formed incrementally for  20 cycles.

 Cycle   1  Pass 1  IDiag  1:
 FoFJK:  IHMeth= 1 ICntrl=       0 DoSepK=F KAlg= 0 I1Cent=           0 FoldK=F
 IRaf= 880000000 NMat=       1 IRICut=       1 DoRegI=T DoRafI=F ISym2E= 0 IDoP0=0 IntGTp=1.
 FoFCou: FMM=F IPFlag=           0 FMFlag=      100000 FMFlg1=           0
         NFxFlg=           0 DoJE=F BraDBF=F KetDBF=F FulRan=T
         wScrn=  0.000000 ICntrl=         0 IOpCl=  0 I1Cent=           0 NGrid=           0
         NMat0=    1 NMatS0=      1 NMatT0=    0 NMatD0=    1 NMtDS0=    0 NMtDT0=    0
 Symmetry not used in FoFCou.
 E= -994.795543700066    
 DIIS: error= 3.89D-03 at cycle   1 NSaved=   1.
 NSaved= 1 IEnMin= 1 EnMin= -994.795543700066     IErMin= 1 ErrMin= 3.89D-03
 ErrMax= 3.89D-03  0.00D+00 EMaxC= 1.00D-01 BMatC= 1.34D-02 BMatP= 1.34D-02
 IDIUse=3 WtCom= 9.61D-01 WtEn= 3.89D-02
 Coeff-Com:  0.100D+01
 Coeff-En:   0.100D+01
 Coeff:      0.100D+01
 Gap=     0.390 Goal=   None    Shift=    0.000
 GapD=    0.390 DampG=1.000 DampE=1.000 DampFc=1.0000 IDamp=-1.
 RMSDP=1.39D-02 MaxDP=1.28D+00              OVMax= 3.59D-02

 Cycle   2  Pass 1  IDiag  1:
 RMSU=  1.23D-02    CP:  1.06D+00
 E= -994.811085331931     Delta-E=       -0.015541631864 Rises=F Damp=F
 DIIS: error= 3.30D-03 at cycle   2 NSaved=   2.
 NSaved= 2 IEnMin= 2 EnMin= -994.811085331931     IErMin= 2 ErrMin= 3.30D-03
 ErrMax= 3.30D-03  0.00D+00 EMaxC= 1.00D-01 BMatC= 3.20D-03 BMatP= 1.34D-02
 IDIUse=3 WtCom= 9.67D-01 WtEn= 3.30D-02
 Coeff-Com:  0.237D+00 0.763D+00
 Coeff-En:   0.000D+00 0.100D+01
 Coeff:      0.230D+00 0.770D+00
 Gap=     0.116 Goal=   None    Shift=    0.000
 RMSDP=3.65D-03 MaxDP=3.26D-01 DE=-1.55D-02 OVMax= 3.07D-02

 Cycle   3  Pass 1  IDiag  1:
 RMSU=  3.53D-03    CP:  1.05D+00  9.35D-01
 E= -994.810488163428     Delta-E=        0.000597168502 Rises=F Damp=F
 DIIS: error= 4.27D-03 at cycle   3 NSaved=   3.
 NSaved= 3 IEnMin= 2 EnMin= -994.811085331931     IErMin= 2 ErrMin= 3.30D-03
 ErrMax= 4.27D-03  0.00D+00 EMaxC= 1.00D-01 BMatC= 3.67D-03 BMatP= 3.20D-03
 IDIUse=3 WtCom= 1.33D-01 WtEn= 8.67D-01
 Coeff-Com:  0.875D-04 0.519D+00 0.481D+00
 Coeff-En:   0.000D+00 0.535D+00 0.465D+00
 Coeff:      0.116D-04 0.533D+00 0.467D+00
 Gap=     0.106 Goal=   None    Shift=    0.000
 RMSDP=4.59D-03 MaxDP=6.17D-01 DE= 5.97D-04 OVMax= 2.38D-02

 Cycle   4  Pass 1  IDiag  1:
 RMSU=  2.02D-03    CP:  1.08D+00  1.08D+00  4.06D-01
 E= -994.814336919317     Delta-E=       -0.003848755889 Rises=F Damp=F
 DIIS: error= 8.81D-04 at cycle   4 NSaved=   4.
 NSaved= 4 IEnMin= 4 EnMin= -994.814336919317     IErMin= 4 ErrMin= 8.81D-04
 ErrMax= 8.81D-04  0.00D+00 EMaxC= 1.00D-01 BMatC= 2.91D-04 BMatP= 3.20D-03
 IDIUse=3 WtCom= 9.91D-01 WtEn= 8.81D-03
 Coeff-Com: -0.241D-01 0.214D+00 0.283D+00 0.527D+00
 Coeff-En:   0.000D+00 0.000D+00 0.253D-02 0.997D+00
 Coeff:     -0.239D-01 0.212D+00 0.280D+00 0.531D+00
 Gap=     0.103 Goal=   None    Shift=    0.000
 RMSDP=9.67D-04 MaxDP=9.89D-02 DE=-3.85D-03 OVMax= 4.69D-03

 Cycle   5  Pass 1  IDiag  1:
 RMSU=  6.82D-04    CP:  1.08D+00  1.10D+00  4.35D-01  1.04D+00
 E= -994.814643546593     Delta-E=       -0.000306627276 Rises=F Damp=F
 DIIS: error= 1.94D-04 at cycle   5 NSaved=   5.
 NSaved= 5 IEnMin= 5 EnMin= -994.814643546593     IErMin= 5 ErrMin= 1.94D-04
 ErrMax= 1.94D-04  0.00D+00 EMaxC= 1.00D-01 BMatC= 1.61D-05 BMatP= 2.91D-04
 IDIUse=3 WtCom= 9.98D-01 WtEn= 1.94D-03
 Coeff-Com: -0.840D-02 0.218D-01 0.720D-01 0.199D+00 0.716D+00
 Coeff-En:   0.000D+00 0.000D+00 0.000D+00 0.000D+00 0.100D+01
 Coeff:     -0.839D-02 0.218D-01 0.718D-01 0.199D+00 0.716D+00
 Gap=     0.103 Goal=   None    Shift=    0.000
 RMSDP=2.93D-04 MaxDP=1.69D-02 DE=-3.07D-04 OVMax= 4.86D-03

 Cycle   6  Pass 1  IDiag  1:
 RMSU=  2.10D-04    CP:  1.08D+00  1.11D+00  4.57D-01  1.06D+00  1.25D+00
 E= -994.814669930459     Delta-E=       -0.000026383866 Rises=F Damp=F
 DIIS: error= 1.98D-04 at cycle   6 NSaved=   6.
 NSaved= 6 IEnMin= 6 EnMin= -994.814669930459     IErMin= 5 ErrMin= 1.94D-04
 ErrMax= 1.98D-04  0.00D+00 EMaxC= 1.00D-01 BMatC= 6.66D-06 BMatP= 1.61D-05
 IDIUse=3 WtCom= 9.98D-01 WtEn= 1.94D-03
 Coeff-Com: -0.551D-03-0.274D-01-0.512D-02 0.127D-01 0.433D+00 0.587D+00
 Coeff-En:   0.000D+00 0.000D+00 0.000D+00 0.000D+00 0.000D+00 0.100D+01
 Coeff:     -0.549D-03-0.274D-01-0.511D-02 0.127D-01 0.433D+00 0.588D+00
 Gap=     0.103 Goal=   None    Shift=    0.000
 RMSDP=1.65D-04 MaxDP=8.11D-03 DE=-2.64D-05 OVMax= 2.49D-03

 Cycle   7  Pass 1  IDiag  1:
 RMSU=  1.20D-04    CP:  1.08D+00  1.11D+00  4.83D-01  1.09D+00  1.27D+00
                    CP:  8.58D-01
 E= -994.814681095512     Delta-E=       -0.000011165053 Rises=F Damp=F
 DIIS: error= 9.96D-05 at cycle   7 NSaved=   7.
 NSaved= 7 IEnMin= 7 EnMin= -994.814681095512     IErMin= 7 ErrMin= 9.96D-05
 ErrMax= 9.96D-05  0.00D+00 EMaxC= 1.00D-01 BMatC= 1.86D-06 BMatP= 6.66D-06
 IDIUse=1 WtCom= 1.00D+00 WtEn= 0.00D+00
 Coeff-Com:  0.139D-02-0.246D-01-0.183D-01-0.373D-01 0.169D+00 0.391D+00
 Coeff-Com:  0.519D+00
 Coeff:      0.139D-02-0.246D-01-0.183D-01-0.373D-01 0.169D+00 0.391D+00
 Coeff:      0.519D+00
 Gap=     0.103 Goal=   None    Shift=    0.000
 RMSDP=8.80D-05 MaxDP=4.40D-03 DE=-1.12D-05 OVMax= 1.95D-03

 Cycle   8  Pass 1  IDiag  1:
 RMSU=  5.86D-05    CP:  1.08D+00  1.11D+00  4.94D-01  1.11D+00  1.28D+00
                    CP:  9.18D-01  1.09D+00
 E= -994.814685473421     Delta-E=       -0.000004377909 Rises=F Damp=F
 DIIS: error= 4.47D-05 at cycle   8 NSaved=   8.
 NSaved= 8 IEnMin= 8 EnMin= -994.814685473421     IErMin= 8 ErrMin= 4.47D-05
 ErrMax= 4.47D-05  0.00D+00 EMaxC= 1.00D-01 BMatC= 3.31D-07 BMatP= 1.86D-06
 IDIUse=1 WtCom= 1.00D+00 WtEn= 0.00D+00
 Coeff-Com:  0.998D-03-0.339D-02-0.786D-02-0.306D-01-0.615D-01-0.445D-01
 Coeff-Com:  0.247D+00 0.900D+00
 Coeff:      0.998D-03-0.339D-02-0.786D-02-0.306D-01-0.615D-01-0.445D-01
 Coeff:      0.247D+00 0.900D+00
 Gap=     0.103 Goal=   None    Shift=    0.000
 RMSDP=1.21D-04 MaxDP=8.82D-03 DE=-4.38D-06 OVMax= 2.31D-03

 Cycle   9  Pass 1  IDiag  1:
 RMSU=  4.21D-05    CP:  1.09D+00  1.11D+00  5.02D-01  1.12D+00  1.37D+00
                    CP:  1.03D+00  1.47D+00  1.39D+00
 E= -994.814687870981     Delta-E=       -0.000002397560 Rises=F Damp=F
 DIIS: error= 2.48D-05 at cycle   9 NSaved=   9.
 NSaved= 9 IEnMin= 9 EnMin= -994.814687870981     IErMin= 9 ErrMin= 2.48D-05
 ErrMax= 2.48D-05  0.00D+00 EMaxC= 1.00D-01 BMatC= 8.86D-08 BMatP= 3.31D-07
 IDIUse=1 WtCom= 1.00D+00 WtEn= 0.00D+00
 Coeff-Com:  0.166D-03 0.419D-02 0.147D-02-0.661D-02-0.558D-01-0.115D+00
 Coeff-Com: -0.368D-01 0.385D+00 0.823D+00
 Coeff:      0.166D-03 0.419D-02 0.147D-02-0.661D-02-0.558D-01-0.115D+00
 Coeff:     -0.368D-01 0.385D+00 0.823D+00
 Gap=     0.103 Goal=   None    Shift=    0.000
 RMSDP=4.89D-05 MaxDP=2.93D-03 DE=-2.40D-06 OVMax= 1.40D-03

 Cycle  10  Pass 1  IDiag  1:
 RMSU=  1.42D-05    CP:  1.08D+00  1.11D+00  5.09D-01  1.12D+00  1.39D+00
                    CP:  1.07D+00  1.65D+00  1.75D+00  1.39D+00
 E= -994.814688568339     Delta-E=       -0.000000697357 Rises=F Damp=F
 DIIS: error= 1.31D-05 at cycle  10 NSaved=  10.
 NSaved=10 IEnMin=10 EnMin= -994.814688568339     IErMin=10 ErrMin= 1.31D-05
 ErrMax= 1.31D-05  0.00D+00 EMaxC= 1.00D-01 BMatC= 2.69D-08 BMatP= 8.86D-08
 IDIUse=1 WtCom= 1.00D+00 WtEn= 0.00D+00
 Coeff-Com: -0.235D-03 0.353D-02 0.352D-02 0.526D-02-0.113D-01-0.557D-01
 Coeff-Com: -0.992D-01-0.545D-01 0.401D+00 0.808D+00
 Coeff:     -0.235D-03 0.353D-02 0.352D-02 0.526D-02-0.113D-01-0.557D-01
 Coeff:     -0.992D-01-0.545D-01 0.401D+00 0.808D+00
 Gap=     0.103 Goal=   None    Shift=    0.000
 RMSDP=3.51D-05 MaxDP=2.14D-03 DE=-6.97D-07 OVMax= 8.98D-04

 Cycle  11  Pass 1  IDiag  1:
 RMSU=  6.86D-06    CP:  1.08D+00  1.11D+00  5.15D-01  1.12D+00  1.40D+00
                    CP:  1.10D+00  1.77D+00  2.03D+00  1.75D+00  1.27D+00
 E= -994.814688789637     Delta-E=       -0.000000221298 Rises=F Damp=F
 DIIS: error= 5.73D-06 at cycle  11 NSaved=  11.
 NSaved=11 IEnMin=11 EnMin= -994.814688789637     IErMin=11 ErrMin= 5.73D-06
 ErrMax= 5.73D-06  0.00D+00 EMaxC= 1.00D-01 BMatC= 5.59D-09 BMatP= 2.69D-08
 IDIUse=1 WtCom= 1.00D+00 WtEn= 0.00D+00
 Coeff-Com: -0.125D-03 0.175D-03 0.893D-03 0.362D-02 0.119D-01 0.899D-02
 Coeff-Com: -0.194D-01-0.115D+00-0.954D-01 0.314D+00 0.891D+00
 Coeff:     -0.125D-03 0.175D-03 0.893D-03 0.362D-02 0.119D-01 0.899D-02
 Coeff:     -0.194D-01-0.115D+00-0.954D-01 0.314D+00 0.891D+00
 Gap=     0.103 Goal=   None    Shift=    0.000
 RMSDP=1.47D-05 MaxDP=8.16D-04 DE=-2.21D-07 OVMax= 4.35D-04

 Cycle  12  Pass 1  IDiag  1:
 RMSU=  2.84D-06    CP:  1.08D+00  1.11D+00  5.16D-01  1.13D+00  1.40D+00
                    CP:  1.10D+00  1.80D+00  2.15D+00  1.89D+00  1.62D+00
                    CP:  1.28D+00
 E= -994.814688839877     Delta-E=       -0.000000050240 Rises=F Damp=F
 DIIS: error= 2.17D-06 at cycle  12 NSaved=  12.
 NSaved=12 IEnMin=12 EnMin= -994.814688839877     IErMin=12 ErrMin= 2.17D-06
 ErrMax= 2.17D-06  0.00D+00 EMaxC= 1.00D-01 BMatC= 1.29D-09 BMatP= 5.59D-09
 IDIUse=1 WtCom= 1.00D+00 WtEn= 0.00D+00
 Coeff-Com:  0.705D-05-0.752D-03-0.599D-03 0.212D-03 0.662D-02 0.139D-01
 Coeff-Com:  0.192D-01-0.284D-01-0.127D+00-0.839D-01 0.334D+00 0.866D+00
 Coeff:      0.705D-05-0.752D-03-0.599D-03 0.212D-03 0.662D-02 0.139D-01
 Coeff:      0.192D-01-0.284D-01-0.127D+00-0.839D-01 0.334D+00 0.866D+00
 Gap=     0.103 Goal=   None    Shift=    0.000
 RMSDP=8.06D-06 MaxDP=4.01D-04 DE=-5.02D-08 OVMax= 2.03D-04

 Cycle  13  Pass 1  IDiag  1:
 RMSU=  1.83D-06    CP:  1.09D+00  1.11D+00  5.17D-01  1.13D+00  1.40D+00
                    CP:  1.11D+00  1.82D+00  2.18D+00  1.97D+00  1.77D+00
                    CP:  1.55D+00  1.09D+00
 E= -994.814688850690     Delta-E=       -0.000000010813 Rises=F Damp=F
 DIIS: error= 1.13D-06 at cycle  13 NSaved=  13.
 NSaved=13 IEnMin=13 EnMin= -994.814688850690     IErMin=13 ErrMin= 1.13D-06
 ErrMax= 1.13D-06  0.00D+00 EMaxC= 1.00D-01 BMatC= 2.87D-10 BMatP= 1.29D-09
 IDIUse=1 WtCom= 1.00D+00 WtEn= 0.00D+00
 Coeff-Com:  0.253D-04-0.295D-03-0.431D-03-0.449D-03 0.345D-03 0.287D-02
 Coeff-Com:  0.119D-01 0.694D-02-0.282D-01-0.903D-01-0.467D-01 0.309D+00
 Coeff-Com:  0.835D+00
 Coeff:      0.253D-04-0.295D-03-0.431D-03-0.449D-03 0.345D-03 0.287D-02
 Coeff:      0.119D-01 0.694D-02-0.282D-01-0.903D-01-0.467D-01 0.309D+00
 Coeff:      0.835D+00
 Gap=     0.103 Goal=   None    Shift=    0.000
 RMSDP=3.46D-06 MaxDP=2.20D-04 DE=-1.08D-08 OVMax= 8.85D-05

 Cycle  14  Pass 1  IDiag  1:
 RMSU=  8.99D-07    CP:  1.09D+00  1.11D+00  5.17D-01  1.13D+00  1.40D+00
                    CP:  1.11D+00  1.83D+00  2.20D+00  1.99D+00  1.83D+00
                    CP:  1.65D+00  1.34D+00  1.24D+00
 E= -994.814688852823     Delta-E=       -0.000000002133 Rises=F Damp=F
 DIIS: error= 5.03D-07 at cycle  14 NSaved=  14.
 NSaved=14 IEnMin=14 EnMin= -994.814688852823     IErMin=14 ErrMin= 5.03D-07
 ErrMax= 5.03D-07  0.00D+00 EMaxC= 1.00D-01 BMatC= 9.11D-11 BMatP= 2.87D-10
 IDIUse=1 WtCom= 1.00D+00 WtEn= 0.00D+00
 Coeff-Com:  0.746D-05 0.753D-04-0.556D-04-0.195D-03-0.161D-02-0.280D-02
 Coeff-Com:  0.155D-02 0.937D-02 0.213D-01-0.219D-01-0.103D+00-0.616D-01
 Coeff-Com:  0.391D+00 0.768D+00
 Coeff:      0.746D-05 0.753D-04-0.556D-04-0.195D-03-0.161D-02-0.280D-02
 Coeff:      0.155D-02 0.937D-02 0.213D-01-0.219D-01-0.103D+00-0.616D-01
 Coeff:      0.391D+00 0.768D+00
 Gap=     0.103 Goal=   None    Shift=    0.000
 RMSDP=2.10D-06 MaxDP=1.83D-04 DE=-2.13D-09 OVMax= 3.51D-05

 Cycle  15  Pass 1  IDiag  1:
 RMSU=  4.76D-07    CP:  1.09D+00  1.11D+00  5.17D-01  1.13D+00  1.41D+00
                    CP:  1.11D+00  1.83D+00  2.21D+00  2.00D+00  1.86D+00
                    CP:  1.68D+00  1.40D+00  1.50D+00  1.40D+00
 E= -994.814688853342     Delta-E=       -0.000000000518 Rises=F Damp=F
 DIIS: error= 3.05D-07 at cycle  15 NSaved=  15.
 NSaved=15 IEnMin=15 EnMin= -994.814688853342     IErMin=15 ErrMin= 3.05D-07
 ErrMax= 3.05D-07  0.00D+00 EMaxC= 1.00D-01 BMatC= 2.23D-11 BMatP= 9.11D-11
 IDIUse=1 WtCom= 1.00D+00 WtEn= 0.00D+00
 Coeff-Com: -0.254D-05 0.113D-03 0.775D-04 0.361D-04-0.798D-03-0.213D-02
 Coeff-Com: -0.180D-02 0.148D-02 0.179D-01 0.132D-01-0.360D-01-0.116D+00
 Coeff-Com: -0.376D-01 0.373D+00 0.789D+00
 Coeff:     -0.254D-05 0.113D-03 0.775D-04 0.361D-04-0.798D-03-0.213D-02
 Coeff:     -0.180D-02 0.148D-02 0.179D-01 0.132D-01-0.360D-01-0.116D+00
 Coeff:     -0.376D-01 0.373D+00 0.789D+00
 Gap=     0.103 Goal=   None    Shift=    0.000
 RMSDP=9.75D-07 MaxDP=8.64D-05 DE=-5.18D-10 OVMax= 2.03D-05

 Cycle  16  Pass 1  IDiag  1:
 RMSU=  2.05D-07    CP:  1.09D+00  1.11D+00  5.17D-01  1.13D+00  1.41D+00
                    CP:  1.11D+00  1.83D+00  2.21D+00  2.00D+00  1.86D+00
                    CP:  1.70D+00  1.45D+00  1.64D+00  1.68D+00  1.27D+00
 E= -994.814688853438     Delta-E=       -0.000000000096 Rises=F Damp=F
 DIIS: error= 1.55D-07 at cycle  16 NSaved=  16.
 NSaved=16 IEnMin=16 EnMin= -994.814688853438     IErMin=16 ErrMin= 1.55D-07
 ErrMax= 1.55D-07  0.00D+00 EMaxC= 1.00D-01 BMatC= 4.41D-12 BMatP= 2.23D-11
 IDIUse=1 WtCom= 1.00D+00 WtEn= 0.00D+00
 Coeff-Com: -0.268D-05 0.186D-04 0.359D-04 0.616D-04 0.191D-03-0.388D-04
 Coeff-Com: -0.821D-03-0.236D-02 0.700D-03 0.103D-01 0.182D-01-0.216D-01
 Coeff-Com: -0.122D+00-0.957D-01 0.253D+00 0.960D+00
 Coeff:     -0.268D-05 0.186D-04 0.359D-04 0.616D-04 0.191D-03-0.388D-04
 Coeff:     -0.821D-03-0.236D-02 0.700D-03 0.103D-01 0.182D-01-0.216D-01
 Coeff:     -0.122D+00-0.957D-01 0.253D+00 0.960D+00
 Gap=     0.103 Goal=   None    Shift=    0.000
 RMSDP=6.42D-07 MaxDP=6.51D-05 DE=-9.62D-11 OVMax= 1.14D-05

 Cycle  17  Pass 1  IDiag  1:
 RMSU=  9.31D-08    CP:  1.09D+00  1.11D+00  5.17D-01  1.13D+00  1.41D+00
                    CP:  1.11D+00  1.83D+00  2.21D+00  2.01D+00  1.87D+00
                    CP:  1.71D+00  1.46D+00  1.70D+00  1.93D+00  1.63D+00
                    CP:  1.48D+00
 E= -994.814688853472     Delta-E=       -0.000000000034 Rises=F Damp=F
 DIIS: error= 6.76D-08 at cycle  17 NSaved=  17.
 NSaved=17 IEnMin=17 EnMin= -994.814688853472     IErMin=17 ErrMin= 6.76D-08
 ErrMax= 6.76D-08  0.00D+00 EMaxC= 1.00D-01 BMatC= 6.67D-13 BMatP= 4.41D-12
 IDIUse=1 WtCom= 1.00D+00 WtEn= 0.00D+00
 Coeff-Com:  0.215D-06-0.235D-04-0.153D-04-0.313D-05 0.262D-03 0.463D-03
 Coeff-Com:  0.243D-03-0.822D-03-0.368D-02-0.233D-02 0.116D-01 0.238D-01
 Coeff-Com: -0.747D-02-0.101D+00-0.135D+00 0.158D+00 0.106D+01
 Coeff:      0.215D-06-0.235D-04-0.153D-04-0.313D-05 0.262D-03 0.463D-03
 Coeff:      0.243D-03-0.822D-03-0.368D-02-0.233D-02 0.116D-01 0.238D-01
 Coeff:     -0.747D-02-0.101D+00-0.135D+00 0.158D+00 0.106D+01
 Gap=     0.103 Goal=   None    Shift=    0.000
 RMSDP=2.79D-07 MaxDP=2.10D-05 DE=-3.37D-11 OVMax= 5.45D-06

 Cycle  18  Pass 1  IDiag  1:
 RMSU=  3.23D-08    CP:  1.09D+00  1.11D+00  5.17D-01  1.13D+00  1.41D+00
                    CP:  1.11D+00  1.83D+00  2.21D+00  2.01D+00  1.87D+00
                    CP:  1.71D+00  1.47D+00  1.72D+00  2.02D+00  1.79D+00
                    CP:  1.92D+00  1.39D+00
 E= -994.814688853505     Delta-E=       -0.000000000034 Rises=F Damp=F
 DIIS: error= 2.30D-08 at cycle  18 NSaved=  18.
 NSaved=18 IEnMin=18 EnMin= -994.814688853505     IErMin=18 ErrMin= 2.30D-08
 ErrMax= 2.30D-08  0.00D+00 EMaxC= 1.00D-01 BMatC= 1.65D-13 BMatP= 6.67D-13
 IDIUse=1 WtCom= 1.00D+00 WtEn= 0.00D+00
 Coeff-Com:  0.445D-06-0.108D-04-0.109D-04-0.129D-04 0.645D-04 0.145D-03
 Coeff-Com:  0.167D-03 0.181D-03-0.133D-02-0.278D-02 0.101D-02 0.123D-01
 Coeff-Com:  0.177D-01-0.167D-01-0.981D-01-0.107D+00 0.362D+00 0.832D+00
 Coeff:      0.445D-06-0.108D-04-0.109D-04-0.129D-04 0.645D-04 0.145D-03
 Coeff:      0.167D-03 0.181D-03-0.133D-02-0.278D-02 0.101D-02 0.123D-01
 Coeff:      0.177D-01-0.167D-01-0.981D-01-0.107D+00 0.362D+00 0.832D+00
 Gap=     0.103 Goal=   None    Shift=    0.000
 RMSDP=1.31D-07 MaxDP=1.37D-05 DE=-3.37D-11 OVMax= 1.89D-06

 Cycle  19  Pass 1  IDiag  1:
 RMSU=  1.36D-08    CP:  1.09D+00  1.11D+00  5.17D-01  1.13D+00  1.41D+00
                    CP:  1.11D+00  1.83D+00  2.21D+00  2.01D+00  1.88D+00
                    CP:  1.72D+00  1.47D+00  1.73D+00  2.06D+00  1.85D+00
                    CP:  2.04D+00  1.58D+00  1.40D+00
 E= -994.814688853491     Delta-E=        0.000000000015 Rises=F Damp=F
 DIIS: error= 1.10D-08 at cycle  19 NSaved=  19.
 NSaved=19 IEnMin=18 EnMin= -994.814688853505     IErMin=19 ErrMin= 1.10D-08
 ErrMax= 1.10D-08  0.00D+00 EMaxC= 1.00D-01 BMatC= 3.82D-14 BMatP= 1.65D-13
 IDIUse=1 WtCom= 1.00D+00 WtEn= 0.00D+00
 Coeff-Com:  0.139D-06 0.146D-05 0.761D-06-0.458D-05-0.327D-04-0.577D-04
 Coeff-Com: -0.163D-04 0.277D-03 0.385D-03-0.177D-03-0.199D-02-0.202D-02
 Coeff-Com:  0.408D-02 0.219D-01 0.406D-02-0.504D-01-0.177D+00 0.226D+00
 Coeff-Com:  0.975D+00
 Coeff:      0.139D-06 0.146D-05 0.761D-06-0.458D-05-0.327D-04-0.577D-04
 Coeff:     -0.163D-04 0.277D-03 0.385D-03-0.177D-03-0.199D-02-0.202D-02
 Coeff:      0.408D-02 0.219D-01 0.406D-02-0.504D-01-0.177D+00 0.226D+00
 Coeff:      0.975D+00
 Gap=     0.103 Goal=   None    Shift=    0.000
 RMSDP=2.96D-08 MaxDP=1.61D-06 DE= 1.48D-11 OVMax= 8.90D-07

 Cycle  20  Pass 1  IDiag  1:
 RMSU=  9.88D-09    CP:  1.09D+00  1.11D+00  5.17D-01  1.13D+00  1.41D+00
                    CP:  1.11D+00  1.83D+00  2.21D+00  2.01D+00  1.88D+00
                    CP:  1.72D+00  1.48D+00  1.73D+00  2.07D+00  1.85D+00
                    CP:  2.08D+00  1.61D+00  1.49D+00  1.28D+00
 E= -994.814688853523     Delta-E=       -0.000000000032 Rises=F Damp=F
 DIIS: error= 3.14D-09 at cycle  20 NSaved=  20.
 NSaved=20 IEnMin=20 EnMin= -994.814688853523     IErMin=20 ErrMin= 3.14D-09
 ErrMax= 3.14D-09  0.00D+00 EMaxC= 1.00D-01 BMatC= 6.40D-15 BMatP= 3.82D-14
 IDIUse=1 WtCom= 1.00D+00 WtEn= 0.00D+00
 Coeff-Com: -0.280D-07 0.200D-05 0.218D-05 0.111D-06-0.193D-04-0.398D-04
 Coeff-Com: -0.330D-04 0.778D-04 0.269D-03 0.348D-03-0.675D-03-0.237D-02
 Coeff-Com: -0.188D-02 0.931D-02 0.145D-01 0.423D-02-0.109D+00-0.740D-01
 Coeff-Com:  0.269D+00 0.890D+00
 Coeff:     -0.280D-07 0.200D-05 0.218D-05 0.111D-06-0.193D-04-0.398D-04
 Coeff:     -0.330D-04 0.778D-04 0.269D-03 0.348D-03-0.675D-03-0.237D-02
 Coeff:     -0.188D-02 0.931D-02 0.145D-01 0.423D-02-0.109D+00-0.740D-01
 Coeff:      0.269D+00 0.890D+00
 Gap=     0.103 Goal=   None    Shift=    0.000
 RMSDP=1.30D-08 MaxDP=7.52D-07 DE=-3.21D-11 OVMax= 2.99D-07

 Cycle  21  Pass 1  IDiag  1:
 Restarting incremental Fock formation.
 E= -994.814688853488     Delta-E=        0.000000000035 Rises=F Damp=F
 DIIS: error= 1.67D-09 at cycle  21 NSaved=  20.
 NSaved=20 IEnMin=19 EnMin= -994.814688853523     IErMin=20 ErrMin= 1.67D-09
 ErrMax= 1.67D-09  0.00D+00 EMaxC= 1.00D-01 BMatC= 1.59D-15 BMatP= 6.40D-15
 IDIUse=1 WtCom= 1.00D+00 WtEn= 0.00D+00
 Large coefficients: NSaved= 20 BigCof=    0.00 CofMax=   10.00 Det=-5.33D-15
 Inversion failed.  Reducing to 19 matrices.
 Large coefficients: NSaved= 19 BigCof=    0.00 CofMax=   10.00 Det=-5.70D-15
 Inversion failed.  Reducing to 18 matrices.
 Large coefficients: NSaved= 18 BigCof=    0.00 CofMax=   10.00 Det=-5.73D-15
 Inversion failed.  Reducing to 17 matrices.
 Large coefficients: NSaved= 17 BigCof=    0.00 CofMax=   10.00 Det=-5.90D-15
 Inversion failed.  Reducing to 16 matrices.
 Large coefficients: NSaved= 16 BigCof=    0.00 CofMax=   10.00 Det=-6.10D-15
 Inversion failed.  Reducing to 15 matrices.
 Coeff-Com:  0.284D-05-0.176D-05-0.390D-04 0.999D-05 0.138D-03 0.147D-03
 Coeff-Com: -0.430D-03-0.125D-02 0.989D-03 0.910D-02 0.577D-02-0.670D-01
 Coeff-Com: -0.104D+00 0.377D+00 0.779D+00
 Coeff:      0.284D-05-0.176D-05-0.390D-04 0.999D-05 0.138D-03 0.147D-03
 Coeff:     -0.430D-03-0.125D-02 0.989D-03 0.910D-02 0.577D-02-0.670D-01
 Coeff:     -0.104D+00 0.377D+00 0.779D+00
 Gap=     0.103 Goal=   None    Shift=    0.000
 RMSDP=5.06D-09 MaxDP=6.50D-07 DE= 3.48D-11 OVMax= 6.30D-08

 SCF Done:  E(RM062X) =  -994.814688853     A.U. after   21 cycles
            NFock= 21  Conv=0.51D-08     -V/T= 2.0033
 KE= 9.914992454202D+02 PE=-3.962553087667D+03 EE= 1.171121205676D+03
 Leave Link  502 at Tue Apr  5 19:39:02 2022, MaxMem=  1879048192 cpu:            1383.2 elap:             197.8
 (Enter /gpfs/software/gaussian16/sse4/tar/g16/l701.exe)
 ... and contract with generalized density number  0.
 Compute integral first derivatives.
 Leave Link  701 at Tue Apr  5 19:39:02 2022, MaxMem=  1879048192 cpu:               1.3 elap:               0.2
 (Enter /gpfs/software/gaussian16/sse4/tar/g16/l702.exe)
 L702 exits ... SP integral derivatives will be done elsewhere.
 Leave Link  702 at Tue Apr  5 19:39:02 2022, MaxMem=  1879048192 cpu:               0.1 elap:               0.0
 (Enter /gpfs/software/gaussian16/sse4/tar/g16/l703.exe)
 Integral derivatives from FoFJK, PRISM(SPDF).
 Compute integral first derivatives, UseDBF=F ICtDFT=           0.
 Calling FoFJK, ICntrl=      2127 FMM=F ISym2X=0 I1Cent= 0 IOpClX= 0 NMat=1 NMatS=1 NMatT=0.
 FoFJK:  IHMeth= 1 ICntrl=    2127 DoSepK=F KAlg= 0 I1Cent=           0 FoldK=F
 IRaf=         0 NMat=       1 IRICut=       1 DoRegI=T DoRafI=F ISym2E= 0 IDoP0=0 IntGTp=1.
 FoFCou: FMM=F IPFlag=           0 FMFlag=      100000 FMFlg1=         800
         NFxFlg=           0 DoJE=F BraDBF=F KetDBF=F FulRan=T
         wScrn=  0.000000 ICntrl=      2127 IOpCl=  0 I1Cent=           0 NGrid=           0
         NMat0=    1 NMatS0=      1 NMatT0=    0 NMatD0=    1 NMtDS0=    0 NMtDT0=    0
 Symmetry not used in FoFCou.
 Leave Link  703 at Tue Apr  5 19:39:25 2022, MaxMem=  1879048192 cpu:             158.9 elap:              22.7
 (Enter /gpfs/software/gaussian16/sse4/tar/g16/l716.exe)
 Dipole        =-2.43626823D+00-4.30705823D-01 1.03839412D-01
 ***** Axes restored to original set *****
 -------------------------------------------------------------------
 Center     Atomic                   Forces (Hartrees/Bohr)
 Number     Number              X              Y              Z
 -------------------------------------------------------------------
      1        6           0.011542930   -0.003364375    0.000410273
      2        6          -0.007050650   -0.024669742   -0.000702834
      3        6           0.023766126   -0.010566940   -0.001787441
      4        6          -0.014643781    0.015819404    0.000238348
      5        6           0.019524493    0.015407584    0.004995952
      6        6          -0.008082555   -0.007163587    0.001165631
      7        1          -0.000759303    0.000561977   -0.000010851
      8        1           0.000281375   -0.000239594    0.000175001
      9        1          -0.000001787   -0.000524179   -0.000675215
     10        8          -0.011886927    0.001768520   -0.000244247
     11       17          -0.004304651    0.007050355    0.000288279
     12        6          -0.035811508    0.014260999   -0.014569958
     13        6           0.074039094    0.003621287    0.006735996
     14        6          -0.047675311   -0.014795428    0.010530332
     15        6           0.017324381   -0.019475163    0.013927811
     16        6           0.026470236    0.045328376   -0.033185073
     17        6          -0.035652296   -0.027477748    0.014775210
     18        1          -0.007079865    0.004458255   -0.002067213
 -------------------------------------------------------------------
 Cartesian Forces:  Max     0.074039094 RMS     0.019155275
 Leave Link  716 at Tue Apr  5 19:39:25 2022, MaxMem=  1879048192 cpu:               0.2 elap:               0.0
 (Enter /gpfs/software/gaussian16/sse4/tar/g16/l103.exe)

 GradGradGradGradGradGradGradGradGradGradGradGradGradGradGradGradGradGrad
 Berny optimization.
 Using GEDIIS/GDIIS optimizer.
 FormGI is forming the generalized inverse of G from B-inverse, IUseBI=4.
 GSVD:  received Info=                   1 from GESDD.
 Internal  Forces:  Max     0.058332812 RMS     0.010642081
 Search for a local minimum.
 Step number   2 out of a maximum of   96
 All quantities printed in internal units (Hartrees-Bohrs-Radians)
 RMS Force = .10642D-01 SwitMx=.10000D-02 MixMth= 1
 Mixed Optimization -- RFO/linear search
 Update second derivatives using D2CorX and points    1    2
 DE= -4.82D-02 DEPred=-4.60D-02 R= 1.05D+00
 TightC=F SS=  1.41D+00  RLast= 3.05D-01 DXNew= 5.0454D-01 9.1598D-01
 Trust test= 1.05D+00 RLast= 3.05D-01 DXMaxT set to 5.05D-01
 ITU=  1  0
 Use linear search instead of GDIIS.
     Eigenvalues ---    0.00901   0.00944   0.01050   0.01193   0.01623
     Eigenvalues ---    0.01681   0.01704   0.02003   0.02028   0.02090
     Eigenvalues ---    0.02101   0.02155   0.02196   0.02280   0.02307
     Eigenvalues ---    0.15758   0.15998   0.15999   0.16042   0.22323
     Eigenvalues ---    0.23324   0.23433   0.23785   0.24775   0.24999
     Eigenvalues ---    0.24999   0.24999   0.25000   0.25404   0.32207
     Eigenvalues ---    0.33052   0.33271   0.33831   0.35195   0.35258
     Eigenvalues ---    0.35260   0.35574   0.35718   0.36124   0.40286
     Eigenvalues ---    0.43491   0.44905   0.46158   0.46556   0.51329
     Eigenvalues ---    0.53404   0.57224   0.92406
 RFO step:  Lambda=-4.72446088D-03 EMin= 9.00746627D-03
 Quartic linear search produced a step of  0.58099.
 Iteration  1 RMS(Cart)=  0.03722284 RMS(Int)=  0.00127154
 Iteration  2 RMS(Cart)=  0.00119684 RMS(Int)=  0.00026058
 Iteration  3 RMS(Cart)=  0.00000226 RMS(Int)=  0.00026057
 Iteration  4 RMS(Cart)=  0.00000000 RMS(Int)=  0.00026057
 ITry= 1 IFail=0 DXMaxC= 1.48D-01 DCOld= 1.00D+10 DXMaxT= 5.05D-01 DXLimC= 3.00D+00 Rises=F
 Variable       Old X    -DE/DX   Delta X   Delta X   Delta X     New X
                                 (Linear)    (Quad)   (Total)
    R1        2.78563  -0.01114  -0.02078  -0.00911  -0.02988   2.75575
    R2        2.77459  -0.01195  -0.01996  -0.01392  -0.03388   2.74071
    R3        2.33067   0.01165   0.00760   0.00802   0.01563   2.34630
    R4        2.56660   0.01251   0.01909   0.00155   0.02065   2.58725
    R5        3.27355   0.00825   0.01172   0.01444   0.02616   3.29972
    R6        2.70075  -0.01814  -0.03845  -0.00171  -0.04016   2.66059
    R7        2.05259   0.00017   0.00002   0.00071   0.00073   2.05332
    R8        2.56704   0.01401   0.02070   0.00258   0.02327   2.59031
    R9        2.04647   0.00050  -0.00026   0.00269   0.00244   2.04891
   R10        2.70380  -0.01686  -0.03483  -0.00328  -0.03811   2.66568
   R11        2.05444   0.00035   0.00110  -0.00067   0.00043   2.05487
   R12        2.78122  -0.00793  -0.01624  -0.00343  -0.01966   2.76155
   R13        2.64677   0.00524   0.00121   0.01851   0.01974   2.66652
   R14        2.69290   0.01477   0.02648   0.00860   0.03486   2.72775
   R15        2.47229  -0.05833  -0.09323  -0.02841  -0.12142   2.35087
   R16        2.53625  -0.01949  -0.05311   0.02581  -0.02708   2.50917
   R17        2.61802   0.00199  -0.01156   0.03141   0.01965   2.63767
   R18        2.04886  -0.00123  -0.00276   0.00010  -0.00266   2.04620
   R19        2.47306  -0.05330  -0.09105  -0.01419  -0.10524   2.36782
    A1        2.00069  -0.00949  -0.02296  -0.00477  -0.02772   1.97297
    A2        2.15691   0.00134   0.00055   0.00650   0.00704   2.16394
    A3        2.12557   0.00815   0.02241  -0.00173   0.02067   2.14624
    A4        2.12939   0.00612   0.01254   0.00960   0.02216   2.15154
    A5        2.04580  -0.00224  -0.00934   0.00738  -0.00197   2.04383
    A6        2.10799  -0.00388  -0.00320  -0.01697  -0.02019   2.08781
    A7        2.12561  -0.00026   0.00247  -0.00854  -0.00606   2.11954
    A8        2.09885  -0.00082   0.00115  -0.01176  -0.01061   2.08824
    A9        2.05868   0.00108  -0.00361   0.02027   0.01664   2.07533
   A10        2.13114   0.00411   0.00989   0.00478   0.01466   2.14580
   A11        2.01559  -0.00180  -0.00850   0.01031   0.00181   2.01741
   A12        2.13642  -0.00231  -0.00139  -0.01512  -0.01651   2.11990
   A13        2.12554   0.00106   0.00358  -0.00261   0.00094   2.12648
   A14        2.09461  -0.00043   0.00310  -0.01194  -0.00883   2.08578
   A15        2.06292  -0.00063  -0.00671   0.01448   0.00777   2.07069
   A16        2.05333  -0.00152  -0.00543   0.00161  -0.00384   2.04950
   A17        2.10944  -0.00058   0.00118  -0.00557  -0.00439   2.10504
   A18        2.12039   0.00211   0.00426   0.00400   0.00826   2.12864
   A19        2.14156   0.01786   0.03150   0.02751   0.05918   2.20075
   A20        2.11263  -0.00119  -0.00793   0.00047  -0.00727   2.10536
   A21        2.02897  -0.01668  -0.02358  -0.02811  -0.05230   1.97667
   A22        2.10489   0.00648  -0.00430   0.05232   0.04783   2.15272
   A23        2.12878   0.00863   0.02145  -0.02037   0.00117   2.12995
   A24        2.08989  -0.00898  -0.00664  -0.02185  -0.02927   2.06063
   A25        2.09483  -0.00409  -0.01252  -0.02565  -0.03779   2.05704
   A26        2.09837   0.01307   0.01917   0.04748   0.06702   2.16539
   A27        2.08070   0.00144  -0.01092   0.04004   0.02832   2.10902
   A28        2.13290   0.00906   0.02384  -0.02142   0.00216   2.13505
    D1       -0.02296   0.00022   0.00097   0.00260   0.00355  -0.01941
    D2        3.11841   0.00016   0.00044   0.00516   0.00557   3.12398
    D3        3.12529   0.00040   0.00209   0.00254   0.00460   3.12989
    D4       -0.01652   0.00034   0.00156   0.00510   0.00662  -0.00990
    D5        0.02209   0.00011   0.00068  -0.00089  -0.00021   0.02188
    D6       -3.11069   0.00018   0.00076   0.00359   0.00435  -3.10634
    D7       -3.12603  -0.00009  -0.00047  -0.00080  -0.00131  -3.12733
    D8        0.02437  -0.00002  -0.00039   0.00368   0.00326   0.02763
    D9       -0.00339  -0.00004  -0.00012  -0.00190  -0.00206  -0.00546
   D10       -3.13536  -0.00013  -0.00088   0.00245   0.00148  -3.13388
   D11        3.13843   0.00003   0.00043  -0.00455  -0.00414   3.13430
   D12        0.00646  -0.00006  -0.00033  -0.00021  -0.00059   0.00587
   D13        0.03124  -0.00036  -0.00197  -0.00054  -0.00255   0.02870
   D14       -3.11839   0.00003  -0.00014   0.00458   0.00436  -3.11403
   D15       -3.11976  -0.00027  -0.00120  -0.00495  -0.00621  -3.12596
   D16        0.01379   0.00011   0.00062   0.00017   0.00070   0.01449
   D17        0.00510  -0.00066  -0.00316  -0.00158  -0.00477   0.00032
   D18       -3.12025  -0.00014  -0.00078   0.00321   0.00236  -3.11789
   D19        3.13727  -0.00073  -0.00327  -0.00623  -0.00949   3.12778
   D20        0.01193  -0.00021  -0.00089  -0.00144  -0.00236   0.00956
   D21       -0.03214   0.00070   0.00367   0.00223   0.00585  -0.02629
   D22        3.11755   0.00033   0.00185  -0.00288  -0.00109   3.11645
   D23        3.09349   0.00019   0.00139  -0.00272  -0.00137   3.09212
   D24       -0.04001  -0.00019  -0.00043  -0.00782  -0.00831  -0.04832
   D25       -0.68665   0.00274   0.01157   0.06275   0.07454  -0.61210
   D26        2.44846   0.00235   0.01160   0.03714   0.04849   2.49695
   D27        2.44659   0.00312   0.01341   0.06805   0.08171   2.52830
   D28       -0.70148   0.00273   0.01344   0.04244   0.05566  -0.64583
   D29        3.12725  -0.00020  -0.00448   0.03431   0.02981  -3.12613
   D30       -0.00815   0.00012  -0.00455   0.05869   0.05409   0.04594
   D31        3.13749  -0.00092  -0.00484   0.00104  -0.00413   3.13336
   D32       -0.01907  -0.00090  -0.00437  -0.00109  -0.00568  -0.02475
   D33       -0.01019  -0.00116  -0.00462  -0.02280  -0.02667  -0.03685
   D34        3.11644  -0.00114  -0.00414  -0.02492  -0.02821   3.08822
   D35        0.02115   0.00153   0.01059  -0.03341  -0.02364  -0.00250
   D36       -0.01532  -0.00200  -0.00718  -0.03349  -0.04135  -0.05667
   D37        0.01618   0.00080   0.00812  -0.03920  -0.03054  -0.01436
   D38       -3.11041   0.00094   0.00793  -0.03644  -0.02791  -3.13833
   D39       -0.00390   0.00058  -0.00251   0.06928   0.06702   0.06313
         Item               Value     Threshold  Converged?
 Maximum Force            0.058333     0.000450     NO 
 RMS     Force            0.010642     0.000300     NO 
 Maximum Displacement     0.148226     0.001800     NO 
 RMS     Displacement     0.037191     0.001200     NO 
 Predicted change in Energy=-1.410145D-02
 Lowest energy point so far.  Saving SCF results.
 GradGradGradGradGradGradGradGradGradGradGradGradGradGradGradGradGradGrad

 Leave Link  103 at Tue Apr  5 19:39:25 2022, MaxMem=  1879048192 cpu:               0.2 elap:               0.1
 (Enter /gpfs/software/gaussian16/sse4/tar/g16/l202.exe)
                          Input orientation:                          
 ---------------------------------------------------------------------
 Center     Atomic      Atomic             Coordinates (Angstroms)
 Number     Number       Type             X           Y           Z
 ---------------------------------------------------------------------
      1          6           0       -3.979316   -0.822003    0.007576
      2          6           0       -3.280283    0.457803    0.013560
      3          6           0       -1.915641    0.568340    0.015779
      4          6           0       -3.080350   -1.959738   -0.021660
      5          6           0       -1.715612   -1.831807   -0.016259
      6          6           0       -1.086660   -0.569657    0.018905
      7          1           0       -1.456165    1.552911    0.027561
      8          1           0       -1.093992   -2.722839   -0.061711
      9          1           0       -3.557373   -2.932581   -0.061533
     10          8           0       -5.215483   -0.937664    0.017549
     11         17           0       -4.263111    1.901057    0.020790
     12          6           0        0.367608   -0.430796    0.055903
     13          6           0        1.121592    0.586733   -0.566378
     14          6           0        2.363088    0.646701   -0.514528
     15          6           0        1.176187   -1.360144    0.808300
     16          6           0        2.560711   -1.183398    0.798557
     17          6           0        3.084936   -0.253672    0.142206
     18          1           0        0.668443   -2.142517    1.358345
 ---------------------------------------------------------------------
                    Distance matrix (angstroms):
                    1          2          3          4          5
     1  C    0.000000
     2  C    1.458282   0.000000
     3  C    2.488348   1.369113   0.000000
     4  C    1.450323   2.426050   2.783725   0.000000
     5  C    2.478836   2.773337   2.408681   1.370731   0.000000
     6  C    2.903664   2.422330   1.407926   2.430796   1.410618
     7  H    3.465098   2.127642   1.086571   3.870284   3.394930
     8  H    3.455875   3.860313   3.393077   2.128272   1.087389
     9  H    2.153450   3.402516   3.867519   1.084234   2.146121
    10  O    1.241606   2.385863   3.627259   2.367481   3.612441
    11  Cl   2.737841   1.746135   2.699404   4.038127   4.519447
    12  C    4.364759   3.754798   2.492611   3.772545   2.511543
    13  C    5.322896   4.441785   3.092576   4.943435   3.768514
    14  C    6.531138   5.671172   4.312179   6.055366   4.798653
    15  C    5.244994   4.878183   3.729147   4.377951   3.043825
    16  C    6.597591   6.117759   4.870221   5.753001   4.401284
    17  C    7.088355   6.406150   5.069266   6.399083   5.055777
    18  H    5.016970   4.915541   3.978532   3.998908   2.769440
                    6          7          8          9         10
     6  C    0.000000
     7  H    2.154507   0.000000
     8  H    2.154704   4.291990   0.000000
     9  H    3.419693   4.954053   2.472294   0.000000
    10  O    4.145191   4.509493   4.492195   2.595240   0.000000
    11  Cl   4.024211   2.828462   5.606295   4.885581   2.994221
    12  C    1.461351   2.694819   2.720950   4.655985   5.606183
    13  C    2.560502   2.816220   4.014570   5.876491   6.543950
    14  C    3.696598   3.962546   4.848737   6.933132   7.760674
    15  C    2.523587   4.003089   2.787037   5.063177   6.454241
    16  C    3.779927   4.921089   4.057930   6.421086   7.819178
    17  C    4.185363   4.888608   4.858169   7.165077   8.329486
    18  H    2.710789   4.465550   2.336559   4.527447   6.153859
                   11         12         13         14         15
    11  Cl   0.000000
    12  C    5.184818   0.000000
    13  C    5.573800   1.411060   0.000000
    14  C    6.765094   2.338446   1.244025   0.000000
    15  C    6.390742   1.443464   2.383915   2.680678   0.000000
    16  C    7.528834   2.434675   2.658472   2.261086   1.395794
    17  C    7.658420   2.724462   2.250132   1.327793   2.304622
    18  H    6.516117   2.171830   3.370269   3.762874   1.082803
                   16         17         18
    16  C    0.000000
    17  C    1.252996   0.000000
    18  H    2.194072   3.299420   0.000000
 Stoichiometry    C12H4ClO(1-)
 Framework group  C1[X(C12H4ClO)]
 Deg. of freedom    48
 Full point group                 C1      NOp   1
 RotChk:  IX=0 Diff= 8.00D-03
 Largest Abelian subgroup         C1      NOp   1
 Largest concise Abelian subgroup C1      NOp   1
                         Standard orientation:                         
 ---------------------------------------------------------------------
 Center     Atomic      Atomic             Coordinates (Angstroms)
 Number     Number       Type             X           Y           Z
 ---------------------------------------------------------------------
      1          6           0        2.435739    0.946553   -0.085846
      2          6           0        1.901175   -0.404123    0.042613
      3          6           0        0.561243   -0.685252    0.038052
      4          6           0        1.403486    1.952961   -0.244056
      5          6           0        0.065537    1.654974   -0.243663
      6          6           0       -0.402470    0.333501   -0.087068
      7          1           0        0.227474   -1.713739    0.145058
      8          1           0       -0.660546    2.451292   -0.388904
      9          1           0        1.756852    2.969264   -0.377560
     10          8           0        3.647280    1.217746   -0.071394
     11         17           0        3.055137   -1.703673    0.211517
     12          6           0       -1.828693    0.016601   -0.055314
     13          6           0       -2.433927   -1.145314   -0.579466
     14          6           0       -3.659287   -1.356004   -0.538235
     15          6           0       -2.765829    0.907320    0.586548
     16          6           0       -4.116945    0.557137    0.576643
     17          6           0       -4.504295   -0.492547    0.012618
     18          1           0       -2.373745    1.798817    1.059797
 ---------------------------------------------------------------------
 Rotational constants (GHZ):           1.5835276           0.3317612           0.2805046
 Leave Link  202 at Tue Apr  5 19:39:25 2022, MaxMem=  1879048192 cpu:               0.1 elap:               0.0
 (Enter /gpfs/software/gaussian16/sse4/tar/g16/l301.exe)
 Standard basis: 6-311+G(d,p) (5D, 7F)
 Ernie: Thresh=  0.10000D-02 Tol=  0.10000D-05 Strict=F.
 There are   354 symmetry adapted cartesian basis functions of A   symmetry.
 There are   340 symmetry adapted basis functions of A   symmetry.
   340 basis functions,   553 primitive gaussians,   354 cartesian basis functions
    51 alpha electrons       51 beta electrons
       nuclear repulsion energy       808.1626908015 Hartrees.
 IExCor= 4336 DFT=T Ex+Corr=M062X ExCW=0 ScaHFX=  0.540000
 ScaDFX=  1.000000  1.000000  1.000000  1.000000 ScalE2=  1.000000  1.000000
 IRadAn=      5 IRanWt=     -1 IRanGd=            0 ICorTp=0 IEmpDi=  4
 NAtoms=   18 NActive=   18 NUniq=   18 SFac= 1.00D+00 NAtFMM=   60 NAOKFM=F Big=F
 Integral buffers will be    131072 words long.
 Raffenetti 2 integral format.
 Two-electron integral symmetry is turned on.
 Leave Link  301 at Tue Apr  5 19:39:25 2022, MaxMem=  1879048192 cpu:               0.5 elap:               0.1
 (Enter /gpfs/software/gaussian16/sse4/tar/g16/l302.exe)
 NPDir=0 NMtPBC=     1 NCelOv=     1 NCel=       1 NClECP=     1 NCelD=      1
         NCelK=      1 NCelE2=     1 NClLst=     1 CellRange=     0.0.
 One-electron integrals computed using PRISM.
 One-electron integral symmetry used in STVInt
 NBasis=   340 RedAO= T EigKep=  1.11D-06  NBF=   340
 NBsUse=   339 1.00D-06 EigRej=  6.79D-07 NBFU=   339
 Precomputing XC quadrature grid using
 IXCGrd= 4 IRadAn=           5 IRanWt=          -1 IRanGd=           0 AccXCQ= 0.00D+00.
 Generated NRdTot=       0 NPtTot=           0 NUsed=           0 NTot=          32
 NSgBfM=   354   354   354   354   354 MxSgAt=    18 MxSgA2=    18.
 Leave Link  302 at Tue Apr  5 19:39:25 2022, MaxMem=  1879048192 cpu:               2.5 elap:               0.4
 (Enter /gpfs/software/gaussian16/sse4/tar/g16/l303.exe)
 DipDrv:  MaxL=1.
 Leave Link  303 at Tue Apr  5 19:39:25 2022, MaxMem=  1879048192 cpu:               0.3 elap:               0.1
 (Enter /gpfs/software/gaussian16/sse4/tar/g16/l401.exe)
 Initial guess from the checkpoint file:  "checkpoint.chk"
 B after Tr=    -0.000000   -0.000000   -0.000000
         Rot=    0.999997    0.001949   -0.000119    0.001168 Ang=   0.26 deg.
 Guess basis will be translated and rotated to current coordinates.
 JPrj=2 DoOrth=T DoCkMO=T.
 Generating alternative initial guess.
 ExpMin= 4.38D-02 ExpMax= 1.06D+05 ExpMxC= 3.62D+03 IAcc=2 IRadAn=         4 AccDes= 0.00D+00
 Harris functional with IExCor= 1009 and IRadAn=       4 diagonalized for initial guess.
 HarFok:  IExCor= 1009 AccDes= 0.00D+00 IRadAn=         4 IDoV= 1 UseB2=F ITyADJ=14
 ICtDFT=  3500011 ScaDFX=  1.000000  1.000000  1.000000  1.000000
 FoFCou: FMM=F IPFlag=           0 FMFlag=      100000 FMFlg1=           0
         NFxFlg=           0 DoJE=T BraDBF=F KetDBF=T FulRan=T
         wScrn=  0.000000 ICntrl=       500 IOpCl=  0 I1Cent=   200000004 NGrid=           0
         NMat0=    1 NMatS0=      1 NMatT0=    0 NMatD0=    1 NMtDS0=    0 NMtDT0=    0
 Petite list used in FoFCou.
 Harris En= -994.497446802650    
 Leave Link  401 at Tue Apr  5 19:39:27 2022, MaxMem=  1879048192 cpu:              10.2 elap:               1.5
 (Enter /gpfs/software/gaussian16/sse4/tar/g16/l502.exe)
 Integral symmetry usage will be decided dynamically.
 Closed shell SCF:
 Using DIIS extrapolation, IDIIS=  1040.
 NGot=  1879048192 LenX=  1878791817 LenY=  1878666060
 Requested convergence on RMS density matrix=1.00D-08 within 128 cycles.
 Requested convergence on MAX density matrix=1.00D-06.
 Requested convergence on             energy=1.00D-06.
 No special actions if energy rises.
 Fock matrices will be formed incrementally for  20 cycles.

 Cycle   1  Pass 1  IDiag  1:
 FoFJK:  IHMeth= 1 ICntrl=       0 DoSepK=F KAlg= 0 I1Cent=           0 FoldK=F
 IRaf= 880000000 NMat=       1 IRICut=       1 DoRegI=T DoRafI=F ISym2E= 0 IDoP0=0 IntGTp=1.
 FoFCou: FMM=F IPFlag=           0 FMFlag=      100000 FMFlg1=           0
         NFxFlg=           0 DoJE=F BraDBF=F KetDBF=F FulRan=T
         wScrn=  0.000000 ICntrl=         0 IOpCl=  0 I1Cent=           0 NGrid=           0
         NMat0=    1 NMatS0=      1 NMatT0=    0 NMatD0=    1 NMtDS0=    0 NMtDT0=    0
 Symmetry not used in FoFCou.
 E= -994.803164576784    
 DIIS: error= 3.81D-03 at cycle   1 NSaved=   1.
 NSaved= 1 IEnMin= 1 EnMin= -994.803164576784     IErMin= 1 ErrMin= 3.81D-03
 ErrMax= 3.81D-03  0.00D+00 EMaxC= 1.00D-01 BMatC= 1.26D-02 BMatP= 1.26D-02
 IDIUse=3 WtCom= 9.62D-01 WtEn= 3.81D-02
 Coeff-Com:  0.100D+01
 Coeff-En:   0.100D+01
 Coeff:      0.100D+01
 Gap=     0.391 Goal=   None    Shift=    0.000
 GapD=    0.391 DampG=1.000 DampE=1.000 DampFc=1.0000 IDamp=-1.
 RMSDP=1.66D-02 MaxDP=1.40D+00              OVMax= 4.54D-02

 Cycle   2  Pass 1  IDiag  1:
 RMSU=  1.42D-02    CP:  1.07D+00
 E= -994.823361197265     Delta-E=       -0.020196620481 Rises=F Damp=F
 DIIS: error= 2.76D-03 at cycle   2 NSaved=   2.
 NSaved= 2 IEnMin= 2 EnMin= -994.823361197265     IErMin= 2 ErrMin= 2.76D-03
 ErrMax= 2.76D-03  0.00D+00 EMaxC= 1.00D-01 BMatC= 2.20D-03 BMatP= 1.26D-02
 IDIUse=3 WtCom= 9.72D-01 WtEn= 2.76D-02
 Coeff-Com:  0.157D+00 0.843D+00
 Coeff-En:   0.000D+00 0.100D+01
 Coeff:      0.152D+00 0.848D+00
 Gap=     0.131 Goal=   None    Shift=    0.000
 RMSDP=4.07D-03 MaxDP=3.21D-01 DE=-2.02D-02 OVMax= 2.85D-02

 Cycle   3  Pass 1  IDiag  1:
 RMSU=  4.01D-03    CP:  1.08D+00  9.96D-01
 E= -994.821922383741     Delta-E=        0.001438813524 Rises=F Damp=F
 DIIS: error= 3.79D-03 at cycle   3 NSaved=   3.
 NSaved= 3 IEnMin= 2 EnMin= -994.823361197265     IErMin= 2 ErrMin= 2.76D-03
 ErrMax= 3.79D-03  0.00D+00 EMaxC= 1.00D-01 BMatC= 3.76D-03 BMatP= 2.20D-03
 IDIUse=3 WtCom= 1.40D-01 WtEn= 8.60D-01
 Coeff-Com: -0.340D-01 0.585D+00 0.449D+00
 Coeff-En:   0.000D+00 0.599D+00 0.401D+00
 Coeff:     -0.474D-02 0.597D+00 0.408D+00
 Gap=     0.122 Goal=   None    Shift=    0.000
 RMSDP=3.62D-03 MaxDP=4.52D-01 DE= 1.44D-03 OVMax= 2.32D-02

 Cycle   4  Pass 1  IDiag  1:
 RMSU=  1.76D-03    CP:  1.09D+00  1.09D+00  5.00D-01
 E= -994.825976021823     Delta-E=       -0.004053638082 Rises=F Damp=F
 DIIS: error= 4.13D-04 at cycle   4 NSaved=   4.
 NSaved= 4 IEnMin= 4 EnMin= -994.825976021823     IErMin= 4 ErrMin= 4.13D-04
 ErrMax= 4.13D-04  0.00D+00 EMaxC= 1.00D-01 BMatC= 1.08D-04 BMatP= 2.20D-03
 IDIUse=3 WtCom= 9.96D-01 WtEn= 4.13D-03
 Coeff-Com: -0.299D-01 0.211D+00 0.206D+00 0.613D+00
 Coeff-En:   0.000D+00 0.000D+00 0.000D+00 0.100D+01
 Coeff:     -0.298D-01 0.210D+00 0.205D+00 0.614D+00
 Gap=     0.120 Goal=   None    Shift=    0.000
 RMSDP=8.39D-04 MaxDP=8.99D-02 DE=-4.05D-03 OVMax= 2.79D-03

 Cycle   5  Pass 1  IDiag  1:
 RMSU=  5.96D-04    CP:  1.10D+00  1.11D+00  5.07D-01  1.12D+00
 E= -994.826098039913     Delta-E=       -0.000122018089 Rises=F Damp=F
 DIIS: error= 2.03D-04 at cycle   5 NSaved=   5.
 NSaved= 5 IEnMin= 5 EnMin= -994.826098039913     IErMin= 5 ErrMin= 2.03D-04
 ErrMax= 2.03D-04  0.00D+00 EMaxC= 1.00D-01 BMatC= 1.26D-05 BMatP= 1.08D-04
 IDIUse=3 WtCom= 9.98D-01 WtEn= 2.03D-03
 Coeff-Com: -0.546D-02-0.132D-01 0.282D-01 0.203D+00 0.788D+00
 Coeff-En:   0.000D+00 0.000D+00 0.000D+00 0.000D+00 0.100D+01
 Coeff:     -0.545D-02-0.132D-01 0.282D-01 0.202D+00 0.788D+00
 Gap=     0.121 Goal=   None    Shift=    0.000
 RMSDP=3.61D-04 MaxDP=2.44D-02 DE=-1.22D-04 OVMax= 3.29D-03

 Cycle   6  Pass 1  IDiag  1:
 RMSU=  2.14D-04    CP:  1.10D+00  1.11D+00  5.51D-01  1.14D+00  1.25D+00
 E= -994.826120148532     Delta-E=       -0.000022108620 Rises=F Damp=F
 DIIS: error= 1.42D-04 at cycle   6 NSaved=   6.
 NSaved= 6 IEnMin= 6 EnMin= -994.826120148532     IErMin= 6 ErrMin= 1.42D-04
 ErrMax= 1.42D-04  0.00D+00 EMaxC= 1.00D-01 BMatC= 5.38D-06 BMatP= 1.26D-05
 IDIUse=3 WtCom= 9.99D-01 WtEn= 1.42D-03
 Coeff-Com:  0.173D-02-0.429D-01-0.133D-01-0.294D-02 0.464D+00 0.593D+00
 Coeff-En:   0.000D+00 0.000D+00 0.000D+00 0.000D+00 0.000D+00 0.100D+01
 Coeff:      0.172D-02-0.428D-01-0.133D-01-0.293D-02 0.464D+00 0.594D+00
 Gap=     0.121 Goal=   None    Shift=    0.000
 RMSDP=1.38D-04 MaxDP=9.34D-03 DE=-2.21D-05 OVMax= 1.58D-03

 Cycle   7  Pass 1  IDiag  1:
 RMSU=  1.10D-04    CP:  1.10D+00  1.11D+00  5.66D-01  1.15D+00  1.25D+00
                    CP:  9.67D-01
 E= -994.826127606549     Delta-E=       -0.000007458017 Rises=F Damp=F
 DIIS: error= 6.18D-05 at cycle   7 NSaved=   7.
 NSaved= 7 IEnMin= 7 EnMin= -994.826127606549     IErMin= 7 ErrMin= 6.18D-05
 ErrMax= 6.18D-05  0.00D+00 EMaxC= 1.00D-01 BMatC= 9.89D-07 BMatP= 5.38D-06
 IDIUse=1 WtCom= 1.00D+00 WtEn= 0.00D+00
 Coeff-Com:  0.219D-02-0.241D-01-0.125D-01-0.526D-01 0.139D+00 0.340D+00
 Coeff-Com:  0.608D+00
 Coeff:      0.219D-02-0.241D-01-0.125D-01-0.526D-01 0.139D+00 0.340D+00
 Coeff:      0.608D+00
 Gap=     0.121 Goal=   None    Shift=    0.000
 RMSDP=6.05D-05 MaxDP=3.20D-03 DE=-7.46D-06 OVMax= 8.46D-04

 Cycle   8  Pass 1  IDiag  1:
 RMSU=  5.43D-05    CP:  1.10D+00  1.11D+00  5.71D-01  1.15D+00  1.27D+00
                    CP:  9.88D-01  9.72D-01
 E= -994.826129404665     Delta-E=       -0.000001798116 Rises=F Damp=F
 DIIS: error= 3.24D-05 at cycle   8 NSaved=   8.
 NSaved= 8 IEnMin= 8 EnMin= -994.826129404665     IErMin= 8 ErrMin= 3.24D-05
 ErrMax= 3.24D-05  0.00D+00 EMaxC= 1.00D-01 BMatC= 2.06D-07 BMatP= 9.89D-07
 IDIUse=1 WtCom= 1.00D+00 WtEn= 0.00D+00
 Coeff-Com:  0.744D-03-0.129D-02-0.207D-02-0.337D-01-0.460D-01 0.172D-02
 Coeff-Com:  0.316D+00 0.765D+00
 Coeff:      0.744D-03-0.129D-02-0.207D-02-0.337D-01-0.460D-01 0.172D-02
 Coeff:      0.316D+00 0.765D+00
 Gap=     0.121 Goal=   None    Shift=    0.000
 RMSDP=6.63D-05 MaxDP=7.64D-03 DE=-1.80D-06 OVMax= 6.25D-04

 Cycle   9  Pass 1  IDiag  1:
 RMSU=  4.06D-05    CP:  1.10D+00  1.11D+00  5.76D-01  1.14D+00  1.32D+00
                    CP:  1.05D+00  1.02D+00  8.74D-01
 E= -994.826129960394     Delta-E=       -0.000000555730 Rises=F Damp=F
 DIIS: error= 9.35D-06 at cycle   9 NSaved=   9.
 NSaved= 9 IEnMin= 9 EnMin= -994.826129960394     IErMin= 9 ErrMin= 9.35D-06
 ErrMax= 9.35D-06  0.00D+00 EMaxC= 1.00D-01 BMatC= 5.57D-08 BMatP= 2.06D-07
 IDIUse=1 WtCom= 1.00D+00 WtEn= 0.00D+00
 Coeff-Com:  0.796D-04 0.339D-02 0.144D-02-0.111D-01-0.448D-01-0.600D-01
 Coeff-Com:  0.500D-01 0.432D+00 0.629D+00
 Coeff:      0.796D-04 0.339D-02 0.144D-02-0.111D-01-0.448D-01-0.600D-01
 Coeff:      0.500D-01 0.432D+00 0.629D+00
 Gap=     0.121 Goal=   None    Shift=    0.000
 RMSDP=2.91D-05 MaxDP=3.83D-03 DE=-5.56D-07 OVMax= 3.07D-04

 Cycle  10  Pass 1  IDiag  1:
 RMSU=  1.01D-05    CP:  1.10D+00  1.11D+00  5.78D-01  1.14D+00  1.31D+00
                    CP:  1.07D+00  1.05D+00  1.02D+00  1.07D+00
 E= -994.826130068464     Delta-E=       -0.000000108069 Rises=F Damp=F
 DIIS: error= 3.59D-06 at cycle  10 NSaved=  10.
 NSaved=10 IEnMin=10 EnMin= -994.826130068464     IErMin=10 ErrMin= 3.59D-06
 ErrMax= 3.59D-06  0.00D+00 EMaxC= 1.00D-01 BMatC= 7.70D-09 BMatP= 5.57D-08
 IDIUse=1 WtCom= 1.00D+00 WtEn= 0.00D+00
 Coeff-Com: -0.160D-03 0.249D-02 0.159D-02 0.976D-03-0.153D-01-0.364D-01
 Coeff-Com: -0.462D-01 0.775D-01 0.295D+00 0.720D+00
 Coeff:     -0.160D-03 0.249D-02 0.159D-02 0.976D-03-0.153D-01-0.364D-01
 Coeff:     -0.462D-01 0.775D-01 0.295D+00 0.720D+00
 Gap=     0.121 Goal=   None    Shift=    0.000
 RMSDP=1.42D-05 MaxDP=1.46D-03 DE=-1.08D-07 OVMax= 1.78D-04

 Cycle  11  Pass 1  IDiag  1:
 RMSU=  4.45D-06    CP:  1.10D+00  1.11D+00  5.79D-01  1.13D+00  1.31D+00
                    CP:  1.06D+00  1.06D+00  1.10D+00  1.23D+00  1.21D+00
 E= -994.826130092883     Delta-E=       -0.000000024419 Rises=F Damp=F
 DIIS: error= 1.87D-06 at cycle  11 NSaved=  11.
 NSaved=11 IEnMin=11 EnMin= -994.826130092883     IErMin=11 ErrMin= 1.87D-06
 ErrMax= 1.87D-06  0.00D+00 EMaxC= 1.00D-01 BMatC= 1.06D-09 BMatP= 7.70D-09
 IDIUse=1 WtCom= 1.00D+00 WtEn= 0.00D+00
 Coeff-Com: -0.593D-04 0.174D-03 0.264D-03 0.184D-02 0.341D-02 0.138D-03
 Coeff-Com: -0.201D-01-0.451D-01-0.416D-01 0.221D+00 0.880D+00
 Coeff:     -0.593D-04 0.174D-03 0.264D-03 0.184D-02 0.341D-02 0.138D-03
 Coeff:     -0.201D-01-0.451D-01-0.416D-01 0.221D+00 0.880D+00
 Gap=     0.121 Goal=   None    Shift=    0.000
 RMSDP=5.36D-06 MaxDP=3.56D-04 DE=-2.44D-08 OVMax= 1.03D-04

 Cycle  12  Pass 1  IDiag  1:
 RMSU=  1.30D-06    CP:  1.10D+00  1.11D+00  5.80D-01  1.13D+00  1.31D+00
                    CP:  1.06D+00  1.05D+00  1.14D+00  1.29D+00  1.45D+00
                    CP:  1.21D+00
 E= -994.826130098919     Delta-E=       -0.000000006036 Rises=F Damp=F
 DIIS: error= 9.32D-07 at cycle  12 NSaved=  12.
 NSaved=12 IEnMin=12 EnMin= -994.826130098919     IErMin=12 ErrMin= 9.32D-07
 ErrMax= 9.32D-07  0.00D+00 EMaxC= 1.00D-01 BMatC= 2.41D-10 BMatP= 1.06D-09
 IDIUse=1 WtCom= 1.00D+00 WtEn= 0.00D+00
 Coeff-Com:  0.144D-04-0.488D-03-0.276D-03 0.297D-03 0.427D-02 0.819D-02
 Coeff-Com:  0.435D-02-0.306D-01-0.814D-01-0.105D+00 0.320D+00 0.881D+00
 Coeff:      0.144D-04-0.488D-03-0.276D-03 0.297D-03 0.427D-02 0.819D-02
 Coeff:      0.435D-02-0.306D-01-0.814D-01-0.105D+00 0.320D+00 0.881D+00
 Gap=     0.121 Goal=   None    Shift=    0.000
 RMSDP=3.14D-06 MaxDP=1.93D-04 DE=-6.04D-09 OVMax= 6.18D-05

 Cycle  13  Pass 1  IDiag  1:
 RMSU=  8.67D-07    CP:  1.10D+00  1.11D+00  5.80D-01  1.13D+00  1.31D+00
                    CP:  1.06D+00  1.05D+00  1.15D+00  1.33D+00  1.54D+00
                    CP:  1.39D+00  1.31D+00
 E= -994.826130100504     Delta-E=       -0.000000001585 Rises=F Damp=F
 DIIS: error= 3.59D-07 at cycle  13 NSaved=  13.
 NSaved=13 IEnMin=13 EnMin= -994.826130100504     IErMin=13 ErrMin= 3.59D-07
 ErrMax= 3.59D-07  0.00D+00 EMaxC= 1.00D-01 BMatC= 3.84D-11 BMatP= 2.41D-10
 IDIUse=1 WtCom= 1.00D+00 WtEn= 0.00D+00
 Coeff-Com:  0.134D-04-0.160D-03-0.133D-03-0.219D-03 0.534D-03 0.228D-02
 Coeff-Com:  0.493D-02-0.140D-02-0.149D-01-0.783D-01-0.585D-01 0.275D+00
 Coeff-Com:  0.871D+00
 Coeff:      0.134D-04-0.160D-03-0.133D-03-0.219D-03 0.534D-03 0.228D-02
 Coeff:      0.493D-02-0.140D-02-0.149D-01-0.783D-01-0.585D-01 0.275D+00
 Coeff:      0.871D+00
 Gap=     0.121 Goal=   None    Shift=    0.000
 RMSDP=1.32D-06 MaxDP=7.78D-05 DE=-1.58D-09 OVMax= 2.67D-05

 Cycle  14  Pass 1  IDiag  1:
 RMSU=  4.00D-07    CP:  1.10D+00  1.11D+00  5.80D-01  1.13D+00  1.31D+00
                    CP:  1.06D+00  1.05D+00  1.16D+00  1.34D+00  1.57D+00
                    CP:  1.49D+00  1.59D+00  1.14D+00
 E= -994.826130100826     Delta-E=       -0.000000000323 Rises=F Damp=F
 DIIS: error= 1.25D-07 at cycle  14 NSaved=  14.
 NSaved=14 IEnMin=14 EnMin= -994.826130100826     IErMin=14 ErrMin= 1.25D-07
 ErrMax= 1.25D-07  0.00D+00 EMaxC= 1.00D-01 BMatC= 8.17D-12 BMatP= 3.84D-11
 IDIUse=1 WtCom= 1.00D+00 WtEn= 0.00D+00
 Coeff-Com:  0.150D-05 0.427D-04 0.518D-05-0.138D-03-0.693D-03-0.782D-03
 Coeff-Com:  0.144D-02 0.535D-02 0.114D-01-0.121D-01-0.840D-01-0.611D-01
 Coeff-Com:  0.317D+00 0.824D+00
 Coeff:      0.150D-05 0.427D-04 0.518D-05-0.138D-03-0.693D-03-0.782D-03
 Coeff:      0.144D-02 0.535D-02 0.114D-01-0.121D-01-0.840D-01-0.611D-01
 Coeff:      0.317D+00 0.824D+00
 Gap=     0.121 Goal=   None    Shift=    0.000
 RMSDP=6.55D-07 MaxDP=3.44D-05 DE=-3.23D-10 OVMax= 1.01D-05

 Cycle  15  Pass 1  IDiag  1:
 RMSU=  1.51D-07    CP:  1.10D+00  1.11D+00  5.80D-01  1.13D+00  1.31D+00
                    CP:  1.06D+00  1.04D+00  1.16D+00  1.34D+00  1.58D+00
                    CP:  1.52D+00  1.70D+00  1.25D+00  1.30D+00
 E= -994.826130100870     Delta-E=       -0.000000000044 Rises=F Damp=F
 DIIS: error= 6.59D-08 at cycle  15 NSaved=  15.
 NSaved=15 IEnMin=15 EnMin= -994.826130100870     IErMin=15 ErrMin= 6.59D-08
 ErrMax= 6.59D-08  0.00D+00 EMaxC= 1.00D-01 BMatC= 1.89D-12 BMatP= 8.17D-12
 IDIUse=1 WtCom= 1.00D+00 WtEn= 0.00D+00
 Coeff-Com: -0.138D-05 0.425D-04 0.211D-04-0.204D-04-0.389D-03-0.719D-03
 Coeff-Com: -0.713D-04 0.204D-02 0.728D-02 0.772D-02-0.252D-01-0.718D-01
 Coeff-Com: -0.120D-01 0.377D+00 0.716D+00
 Coeff:     -0.138D-05 0.425D-04 0.211D-04-0.204D-04-0.389D-03-0.719D-03
 Coeff:     -0.713D-04 0.204D-02 0.728D-02 0.772D-02-0.252D-01-0.718D-01
 Coeff:     -0.120D-01 0.377D+00 0.716D+00
 Gap=     0.121 Goal=   None    Shift=    0.000
 RMSDP=2.11D-07 MaxDP=1.43D-05 DE=-4.39D-11 OVMax= 3.51D-06

 Cycle  16  Pass 1  IDiag  1:
 RMSU=  5.03D-08    CP:  1.10D+00  1.11D+00  5.80D-01  1.13D+00  1.31D+00
                    CP:  1.06D+00  1.04D+00  1.16D+00  1.35D+00  1.58D+00
                    CP:  1.52D+00  1.72D+00  1.29D+00  1.42D+00  1.07D+00
 E= -994.826130100915     Delta-E=       -0.000000000044 Rises=F Damp=F
 DIIS: error= 3.54D-08 at cycle  16 NSaved=  16.
 NSaved=16 IEnMin=16 EnMin= -994.826130100915     IErMin=16 ErrMin= 3.54D-08
 ErrMax= 3.54D-08  0.00D+00 EMaxC= 1.00D-01 BMatC= 4.22D-13 BMatP= 1.89D-12
 IDIUse=1 WtCom= 1.00D+00 WtEn= 0.00D+00
 Coeff-Com: -0.912D-06 0.106D-04 0.811D-05 0.205D-04-0.265D-04-0.173D-03
 Coeff-Com: -0.253D-03-0.259D-03 0.125D-02 0.636D-02 0.638D-02-0.222D-01
 Coeff-Com: -0.759D-01-0.735D-03 0.333D+00 0.753D+00
 Coeff:     -0.912D-06 0.106D-04 0.811D-05 0.205D-04-0.265D-04-0.173D-03
 Coeff:     -0.253D-03-0.259D-03 0.125D-02 0.636D-02 0.638D-02-0.222D-01
 Coeff:     -0.759D-01-0.735D-03 0.333D+00 0.753D+00
 Gap=     0.121 Goal=   None    Shift=    0.000
 RMSDP=1.16D-07 MaxDP=8.78D-06 DE=-4.43D-11 OVMax= 1.39D-06

 Cycle  17  Pass 1  IDiag  1:
 RMSU=  2.73D-08    CP:  1.10D+00  1.11D+00  5.80D-01  1.13D+00  1.31D+00
                    CP:  1.06D+00  1.04D+00  1.16D+00  1.35D+00  1.58D+00
                    CP:  1.52D+00  1.73D+00  1.30D+00  1.52D+00  1.20D+00
                    CP:  1.09D+00
 E= -994.826130100973     Delta-E=       -0.000000000058 Rises=F Damp=F
 DIIS: error= 1.75D-08 at cycle  17 NSaved=  17.
 NSaved=17 IEnMin=17 EnMin= -994.826130100973     IErMin=17 ErrMin= 1.75D-08
 ErrMax= 1.75D-08  0.00D+00 EMaxC= 1.00D-01 BMatC= 5.38D-14 BMatP= 4.22D-13
 IDIUse=1 WtCom= 1.00D+00 WtEn= 0.00D+00
 Coeff-Com:  0.252D-07-0.609D-05-0.306D-05 0.122D-04 0.801D-04 0.911D-04
 Coeff-Com: -0.738D-04-0.600D-03-0.973D-03-0.922D-04 0.734D-02 0.911D-02
 Coeff-Com: -0.178D-01-0.809D-01-0.522D-01 0.208D+00 0.928D+00
 Coeff:      0.252D-07-0.609D-05-0.306D-05 0.122D-04 0.801D-04 0.911D-04
 Coeff:     -0.738D-04-0.600D-03-0.973D-03-0.922D-04 0.734D-02 0.911D-02
 Coeff:     -0.178D-01-0.809D-01-0.522D-01 0.208D+00 0.928D+00
 Gap=     0.121 Goal=   None    Shift=    0.000
 RMSDP=5.16D-08 MaxDP=5.14D-06 DE=-5.80D-11 OVMax= 6.94D-07

 Cycle  18  Pass 1  IDiag  1:
 RMSU=  1.33D-08    CP:  1.10D+00  1.11D+00  5.80D-01  1.13D+00  1.31D+00
                    CP:  1.06D+00  1.04D+00  1.16D+00  1.35D+00  1.58D+00
                    CP:  1.52D+00  1.73D+00  1.30D+00  1.53D+00  1.23D+00
                    CP:  1.36D+00  1.22D+00
 E= -994.826130100914     Delta-E=        0.000000000058 Rises=F Damp=F
 DIIS: error= 5.56D-09 at cycle  18 NSaved=  18.
 NSaved=18 IEnMin=17 EnMin= -994.826130100973     IErMin=18 ErrMin= 5.56D-09
 ErrMax= 5.56D-09  0.00D+00 EMaxC= 1.00D-01 BMatC= 1.06D-14 BMatP= 5.38D-14
 IDIUse=1 WtCom= 1.00D+00 WtEn= 0.00D+00
 Coeff-Com:  0.101D-06-0.342D-05-0.226D-05 0.232D-05 0.342D-04 0.502D-04
 Coeff-Com: -0.263D-05-0.177D-03-0.425D-03-0.978D-03 0.172D-02 0.623D-02
 Coeff-Com:  0.423D-02-0.304D-01-0.677D-01-0.268D-01 0.377D+00 0.737D+00
 Coeff:      0.101D-06-0.342D-05-0.226D-05 0.232D-05 0.342D-04 0.502D-04
 Coeff:     -0.263D-05-0.177D-03-0.425D-03-0.978D-03 0.172D-02 0.623D-02
 Coeff:      0.423D-02-0.304D-01-0.677D-01-0.268D-01 0.377D+00 0.737D+00
 Gap=     0.121 Goal=   None    Shift=    0.000
 RMSDP=2.92D-08 MaxDP=3.31D-06 DE= 5.84D-11 OVMax= 2.10D-07

 Cycle  19  Pass 1  IDiag  1:
 RMSU=  4.26D-09    CP:  1.10D+00  1.11D+00  5.80D-01  1.13D+00  1.31D+00
                    CP:  1.06D+00  1.04D+00  1.16D+00  1.35D+00  1.58D+00
                    CP:  1.52D+00  1.73D+00  1.30D+00  1.54D+00  1.24D+00
                    CP:  1.40D+00  1.37D+00  1.36D+00
 E= -994.826130100888     Delta-E=        0.000000000026 Rises=F Damp=F
 DIIS: error= 1.86D-09 at cycle  19 NSaved=  19.
 NSaved=19 IEnMin=17 EnMin= -994.826130100973     IErMin=19 ErrMin= 1.86D-09
 ErrMax= 1.86D-09  0.00D+00 EMaxC= 1.00D-01 BMatC= 1.29D-15 BMatP= 1.06D-14
 IDIUse=1 WtCom= 1.00D+00 WtEn= 0.00D+00
 Large coefficients: NSaved= 19 BigCof=    0.00 CofMax=   10.00 Det=-7.39D-15
 Inversion failed.  Reducing to 18 matrices.
 Large coefficients: NSaved= 18 BigCof=    0.00 CofMax=   10.00 Det=-7.46D-15
 Inversion failed.  Reducing to 17 matrices.
 Large coefficients: NSaved= 17 BigCof=    0.00 CofMax=   10.00 Det=-8.11D-15
 Inversion failed.  Reducing to 16 matrices.
 Large coefficients: NSaved= 16 BigCof=    0.00 CofMax=   10.00 Det=-8.22D-15
 Inversion failed.  Reducing to 15 matrices.
 Coeff-Com:  0.295D-06-0.205D-05-0.178D-05 0.237D-04 0.253D-04-0.140D-03
 Coeff-Com: -0.427D-03 0.493D-04 0.252D-02 0.540D-02-0.770D-02-0.371D-01
 Coeff-Com: -0.695D-01 0.193D+00 0.914D+00
 Coeff:      0.295D-06-0.205D-05-0.178D-05 0.237D-04 0.253D-04-0.140D-03
 Coeff:     -0.427D-03 0.493D-04 0.252D-02 0.540D-02-0.770D-02-0.371D-01
 Coeff:     -0.695D-01 0.193D+00 0.914D+00
 Gap=     0.121 Goal=   None    Shift=    0.000
 RMSDP=7.31D-09 MaxDP=8.45D-07 DE= 2.64D-11 OVMax= 1.22D-07

 SCF Done:  E(RM062X) =  -994.826130101     A.U. after   19 cycles
            NFock= 19  Conv=0.73D-08     -V/T= 2.0029
 KE= 9.919264673791D+02 PE=-3.969040896413D+03 EE= 1.174125608132D+03
 Leave Link  502 at Tue Apr  5 19:42:26 2022, MaxMem=  1879048192 cpu:            1250.9 elap:             178.8
 (Enter /gpfs/software/gaussian16/sse4/tar/g16/l701.exe)
 ... and contract with generalized density number  0.
 Compute integral first derivatives.
 Leave Link  701 at Tue Apr  5 19:42:26 2022, MaxMem=  1879048192 cpu:               1.3 elap:               0.2
 (Enter /gpfs/software/gaussian16/sse4/tar/g16/l702.exe)
 L702 exits ... SP integral derivatives will be done elsewhere.
 Leave Link  702 at Tue Apr  5 19:42:26 2022, MaxMem=  1879048192 cpu:               0.2 elap:               0.0
 (Enter /gpfs/software/gaussian16/sse4/tar/g16/l703.exe)
 Integral derivatives from FoFJK, PRISM(SPDF).
 Compute integral first derivatives, UseDBF=F ICtDFT=           0.
 Calling FoFJK, ICntrl=      2127 FMM=F ISym2X=0 I1Cent= 0 IOpClX= 0 NMat=1 NMatS=1 NMatT=0.
 FoFJK:  IHMeth= 1 ICntrl=    2127 DoSepK=F KAlg= 0 I1Cent=           0 FoldK=F
 IRaf=         0 NMat=       1 IRICut=       1 DoRegI=T DoRafI=F ISym2E= 0 IDoP0=0 IntGTp=1.
 FoFCou: FMM=F IPFlag=           0 FMFlag=      100000 FMFlg1=         800
         NFxFlg=           0 DoJE=F BraDBF=F KetDBF=F FulRan=T
         wScrn=  0.000000 ICntrl=      2127 IOpCl=  0 I1Cent=           0 NGrid=           0
         NMat0=    1 NMatS0=      1 NMatT0=    0 NMatD0=    1 NMtDS0=    0 NMtDT0=    0
 Symmetry not used in FoFCou.
 Leave Link  703 at Tue Apr  5 19:42:49 2022, MaxMem=  1879048192 cpu:             159.3 elap:              22.8
 (Enter /gpfs/software/gaussian16/sse4/tar/g16/l716.exe)
 Dipole        =-2.55476868D+00-4.20079231D-01 8.58744506D-02
 ***** Axes restored to original set *****
 -------------------------------------------------------------------
 Center     Atomic                   Forces (Hartrees/Bohr)
 Number     Number              X              Y              Z
 -------------------------------------------------------------------
      1        6           0.001116954   -0.000384755    0.000510618
      2        6          -0.000289859   -0.008067560   -0.000069898
      3        6           0.003667749    0.001431265   -0.001672261
      4        6          -0.002265548    0.003858969   -0.000080923
      5        6           0.003542810    0.000600855    0.003020981
      6        6           0.002697189   -0.002217347   -0.000980837
      7        1          -0.000644436   -0.000117841   -0.000062539
      8        1          -0.000329237   -0.000009420   -0.000029443
      9        1           0.000434806   -0.000258396   -0.000353457
     10        8          -0.002791388    0.000891535   -0.000299346
     11       17          -0.001743318    0.003112822    0.000121487
     12        6          -0.011046147    0.005542879   -0.002269268
     13        6          -0.011851150   -0.004943824    0.000806561
     14        6           0.008872334    0.013322666   -0.004581852
     15        6           0.007262492   -0.006783793    0.003176387
     16        6          -0.005471054   -0.006317288    0.001093590
     17        6           0.010772970   -0.002065426    0.002105474
     18        1          -0.001935166    0.002404659   -0.000435275
 -------------------------------------------------------------------
 Cartesian Forces:  Max     0.013322666 RMS     0.004467359
 Leave Link  716 at Tue Apr  5 19:42:49 2022, MaxMem=  1879048192 cpu:               0.2 elap:               0.0
 (Enter /gpfs/software/gaussian16/sse4/tar/g16/l103.exe)

 GradGradGradGradGradGradGradGradGradGradGradGradGradGradGradGradGradGrad
 Berny optimization.
 Using GEDIIS/GDIIS optimizer.
 FormGI is forming the generalized inverse of G from B-inverse, IUseBI=4.
 GSVD:  received Info=                   1 from GESDD.
 Internal  Forces:  Max     0.014336072 RMS     0.002714942
 Search for a local minimum.
 Step number   3 out of a maximum of   96
 All quantities printed in internal units (Hartrees-Bohrs-Radians)
 RMS Force = .27149D-02 SwitMx=.10000D-02 MixMth= 1
 Mixed Optimization -- RFO/linear search
 Update second derivatives using D2CorX and points    1    2    3
 DE= -1.14D-02 DEPred=-1.41D-02 R= 8.11D-01
 TightC=F SS=  1.41D+00  RLast= 2.96D-01 DXNew= 8.4853D-01 8.8689D-01
 Trust test= 8.11D-01 RLast= 2.96D-01 DXMaxT set to 8.49D-01
 ITU=  1  1  0
 Use linear search instead of GDIIS.
     Eigenvalues ---    0.00901   0.00941   0.01053   0.01193   0.01604
     Eigenvalues ---    0.01679   0.01706   0.01994   0.02018   0.02095
     Eigenvalues ---    0.02104   0.02165   0.02209   0.02284   0.02304
     Eigenvalues ---    0.15587   0.15997   0.15999   0.16041   0.22244
     Eigenvalues ---    0.22940   0.23441   0.23592   0.24788   0.24989
     Eigenvalues ---    0.25000   0.25000   0.25016   0.25377   0.32149
     Eigenvalues ---    0.33027   0.33180   0.33786   0.35188   0.35259
     Eigenvalues ---    0.35260   0.35607   0.35853   0.36105   0.42860
     Eigenvalues ---    0.43331   0.45852   0.46548   0.46556   0.53302
     Eigenvalues ---    0.56745   0.71047   0.92257
 RFO step:  Lambda=-3.28524889D-03 EMin= 9.01137350D-03
 Quartic linear search produced a step of -0.03267.
 Iteration  1 RMS(Cart)=  0.09774096 RMS(Int)=  0.00499110
 Iteration  2 RMS(Cart)=  0.00607974 RMS(Int)=  0.00012317
 Iteration  3 RMS(Cart)=  0.00002739 RMS(Int)=  0.00012154
 Iteration  4 RMS(Cart)=  0.00000000 RMS(Int)=  0.00012154
 ITry= 1 IFail=0 DXMaxC= 3.82D-01 DCOld= 1.00D+10 DXMaxT= 8.49D-01 DXLimC= 3.00D+00 Rises=F
 Variable       Old X    -DE/DX   Delta X   Delta X   Delta X     New X
                                 (Linear)    (Quad)   (Total)
    R1        2.75575  -0.00258   0.00098  -0.01055  -0.00956   2.74619
    R2        2.74071  -0.00134   0.00111  -0.00708  -0.00597   2.73475
    R3        2.34630   0.00269  -0.00051   0.00389   0.00338   2.34968
    R4        2.58725   0.00261  -0.00067   0.00670   0.00603   2.59328
    R5        3.29972   0.00356  -0.00085   0.01212   0.01127   3.31099
    R6        2.66059  -0.00068   0.00131  -0.00683  -0.00552   2.65508
    R7        2.05332  -0.00038  -0.00002  -0.00098  -0.00100   2.05232
    R8        2.59031   0.00296  -0.00076   0.00741   0.00665   2.59695
    R9        2.04891   0.00005  -0.00008   0.00021   0.00013   2.04904
   R10        2.66568  -0.00149   0.00125  -0.00851  -0.00727   2.65841
   R11        2.05487  -0.00018  -0.00001  -0.00036  -0.00037   2.05450
   R12        2.76155  -0.00327   0.00064  -0.01138  -0.01074   2.75081
   R13        2.66652   0.00063  -0.00065   0.00205   0.00136   2.66788
   R14        2.72775   0.00630  -0.00114   0.01582   0.01467   2.74243
   R15        2.35087   0.01434   0.00397   0.01657   0.02051   2.37138
   R16        2.50917   0.01103   0.00088   0.01707   0.01797   2.52713
   R17        2.63767   0.00008  -0.00064  -0.00070  -0.00131   2.63636
   R18        2.04620  -0.00105   0.00009  -0.00316  -0.00307   2.04313
   R19        2.36782   0.00855   0.00344   0.00527   0.00874   2.37656
    A1        1.97297  -0.00249   0.00091  -0.01322  -0.01234   1.96063
    A2        2.16394  -0.00010  -0.00023   0.00010  -0.00015   2.16379
    A3        2.14624   0.00259  -0.00068   0.01302   0.01231   2.15855
    A4        2.15154   0.00228  -0.00072   0.01072   0.01000   2.16154
    A5        2.04383  -0.00062   0.00006  -0.00338  -0.00332   2.04052
    A6        2.08781  -0.00165   0.00066  -0.00734  -0.00668   2.08113
    A7        2.11954  -0.00043   0.00020  -0.00158  -0.00139   2.11815
    A8        2.08824  -0.00033   0.00035  -0.00266  -0.00231   2.08593
    A9        2.07533   0.00076  -0.00054   0.00426   0.00372   2.07905
   A10        2.14580   0.00175  -0.00048   0.00880   0.00831   2.15411
   A11        2.01741  -0.00035  -0.00006  -0.00146  -0.00151   2.01590
   A12        2.11990  -0.00139   0.00054  -0.00738  -0.00684   2.11306
   A13        2.12648  -0.00017  -0.00003  -0.00040  -0.00048   2.12600
   A14        2.08578  -0.00020   0.00029  -0.00133  -0.00106   2.08472
   A15        2.07069   0.00036  -0.00025   0.00141   0.00113   2.07182
   A16        2.04950  -0.00092   0.00013  -0.00396  -0.00388   2.04562
   A17        2.10504  -0.00007   0.00014  -0.00042  -0.00030   2.10475
   A18        2.12864   0.00099  -0.00027   0.00440   0.00411   2.13275
   A19        2.20075   0.00182  -0.00193   0.01390   0.01206   2.21281
   A20        2.10536  -0.00086   0.00024  -0.00309  -0.00275   2.10261
   A21        1.97667  -0.00095   0.00171  -0.01025  -0.00894   1.96773
   A22        2.15272   0.00356  -0.00156   0.01574   0.01366   2.16638
   A23        2.12995  -0.00489  -0.00004  -0.01229  -0.01276   2.11719
   A24        2.06063   0.00183   0.00096   0.00229   0.00297   2.06360
   A25        2.05704  -0.00364   0.00123  -0.02132  -0.01995   2.03709
   A26        2.16539   0.00182  -0.00219   0.01909   0.01704   2.18242
   A27        2.10902   0.00292  -0.00093   0.00935   0.00810   2.11712
   A28        2.13505  -0.00244  -0.00007  -0.00407  -0.00449   2.13056
    D1       -0.01941   0.00011  -0.00012   0.00642   0.00631  -0.01309
    D2        3.12398   0.00004  -0.00018   0.00464   0.00447   3.12845
    D3        3.12989   0.00030  -0.00015   0.02013   0.01993  -3.13337
    D4       -0.00990   0.00023  -0.00022   0.01835   0.01808   0.00818
    D5        0.02188   0.00009   0.00001   0.00240   0.00241   0.02429
    D6       -3.10634   0.00016  -0.00014   0.00561   0.00547  -3.10088
    D7       -3.12733  -0.00010   0.00004  -0.01121  -0.01122  -3.13855
    D8        0.02763  -0.00004  -0.00011  -0.00800  -0.00816   0.01947
    D9       -0.00546  -0.00007   0.00007  -0.00240  -0.00235  -0.00781
   D10       -3.13388  -0.00011  -0.00005  -0.00352  -0.00359  -3.13748
   D11        3.13430  -0.00000   0.00014  -0.00058  -0.00046   3.13384
   D12        0.00587  -0.00004   0.00002  -0.00169  -0.00170   0.00417
   D13        0.02870  -0.00014   0.00008  -0.01015  -0.01008   0.01861
   D14       -3.11403   0.00005  -0.00014   0.00324   0.00304  -3.11098
   D15       -3.12596  -0.00012   0.00020  -0.00909  -0.00889  -3.13486
   D16        0.01449   0.00007  -0.00002   0.00430   0.00423   0.01873
   D17        0.00032  -0.00034   0.00016  -0.01541  -0.01529  -0.01497
   D18       -3.11789  -0.00002  -0.00008   0.00049   0.00037  -3.11752
   D19        3.12778  -0.00040   0.00031  -0.01875  -0.01846   3.10932
   D20        0.00956  -0.00008   0.00008  -0.00285  -0.00281   0.00676
   D21       -0.02629   0.00034  -0.00019   0.01891   0.01869  -0.00760
   D22        3.11645   0.00015   0.00004   0.00534   0.00533   3.12179
   D23        3.09212   0.00002   0.00004   0.00311   0.00312   3.09524
   D24       -0.04832  -0.00017   0.00027  -0.01047  -0.01024  -0.05856
   D25       -0.61210   0.00179  -0.00244   0.16222   0.15970  -0.45240
   D26        2.49695   0.00230  -0.00158   0.18512   0.18360   2.68055
   D27        2.52830   0.00199  -0.00267   0.17622   0.17350   2.70180
   D28       -0.64583   0.00249  -0.00182   0.19913   0.19739  -0.44844
   D29       -3.12613  -0.00064  -0.00097  -0.01923  -0.02028   3.13678
   D30        0.04594  -0.00110  -0.00177  -0.04076  -0.04267   0.00327
   D31        3.13336  -0.00091   0.00013  -0.03774  -0.03758   3.09577
   D32       -0.02475  -0.00075   0.00019  -0.03358  -0.03333  -0.05808
   D33       -0.03685  -0.00042   0.00087  -0.01718  -0.01647  -0.05333
   D34        3.08822  -0.00026   0.00092  -0.01302  -0.01222   3.07601
   D35       -0.00250   0.00176   0.00077   0.06967   0.07044   0.06794
   D36       -0.05667  -0.00067   0.00135  -0.03549  -0.03388  -0.09055
   D37       -0.01436   0.00123   0.00100   0.04901   0.05010   0.03574
   D38       -3.13833   0.00112   0.00091   0.04499   0.04585  -3.09247
   D39        0.06313  -0.00074  -0.00219  -0.02507  -0.02699   0.03614
         Item               Value     Threshold  Converged?
 Maximum Force            0.014336     0.000450     NO 
 RMS     Force            0.002715     0.000300     NO 
 Maximum Displacement     0.382032     0.001800     NO 
 RMS     Displacement     0.098524     0.001200     NO 
 Predicted change in Energy=-1.840750D-03
 Lowest energy point so far.  Saving SCF results.
 GradGradGradGradGradGradGradGradGradGradGradGradGradGradGradGradGradGrad

 Leave Link  103 at Tue Apr  5 19:42:49 2022, MaxMem=  1879048192 cpu:               0.2 elap:               0.1
 (Enter /gpfs/software/gaussian16/sse4/tar/g16/l202.exe)
                          Input orientation:                          
 ---------------------------------------------------------------------
 Center     Atomic      Atomic             Coordinates (Angstroms)
 Number     Number       Type             X           Y           Z
 ---------------------------------------------------------------------
      1          6           0       -3.986949   -0.821719    0.012770
      2          6           0       -3.286348    0.450716   -0.031031
      3          6           0       -1.919365    0.571233   -0.024185
      4          6           0       -3.079344   -1.948385    0.046928
      5          6           0       -1.711425   -1.818087    0.066391
      6          6           0       -1.086027   -0.558336    0.036376
      7          1           0       -1.469184    1.559094   -0.055088
      8          1           0       -1.089585   -2.709880    0.069103
      9          1           0       -3.548309   -2.926008    0.040513
     10          8           0       -5.225174   -0.934049   -0.001798
     11         17           0       -4.272731    1.897325   -0.095979
     12          6           0        0.361339   -0.409647    0.081027
     13          6           0        1.115714    0.673743   -0.419287
     14          6           0        2.366149    0.752729   -0.349307
     15          6           0        1.187598   -1.432408    0.695292
     16          6           0        2.572755   -1.269286    0.663020
     17          6           0        3.098614   -0.247534    0.152032
     18          1           0        0.670852   -2.262769    1.156183
 ---------------------------------------------------------------------
                    Distance matrix (angstroms):
                    1          2          3          4          5
     1  C    0.000000
     2  C    1.453221   0.000000
     3  C    2.493308   1.372302   0.000000
     4  C    1.447166   2.409276   2.774722   0.000000
     5  C    2.484680   2.763574   2.400061   1.374248   0.000000
     6  C    2.912950   2.421599   1.405007   2.430157   1.406768
     7  H    3.465836   2.128654   1.086042   3.860755   3.388036
     8  H    3.458764   3.850346   3.385696   2.130613   1.087193
     9  H    2.149699   3.387625   3.858541   1.084305   2.145297
    10  O    1.243395   2.382745   3.632458   2.373992   3.623894
    11  Cl   2.736183   1.752098   2.702223   4.029153   4.515633
    12  C    4.368303   3.749453   2.484915   3.769241   2.506047
    13  C    5.334815   4.424775   3.062404   4.969047   3.799713
    14  C    6.555291   5.669500   4.301659   6.091503   4.838234
    15  C    5.254971   4.908146   3.766357   4.346655   2.991421
    16  C    6.607031   6.145665   4.902948   5.725990   4.360200
    17  C    7.110153   6.425636   5.087390   6.408674   5.060676
    18  H    5.007906   4.942864   4.016722   3.923424   2.657185
                    6          7          8          9         10
     6  C    0.000000
     7  H    2.153760   0.000000
     8  H    2.151796   4.287617   0.000000
     9  H    3.415951   4.944496   2.468371   0.000000
    10  O    4.156339   4.508443   4.501301   2.604145   0.000000
    11  Cl   4.025279   2.824173   5.602322   4.879340   2.988761
    12  C    1.455668   2.691706   2.719631   4.649630   5.611683
    13  C    2.563847   2.756480   4.068264   5.909546   6.554857
    14  C    3.712837   3.930212   4.909870   6.976093   7.784225
    15  C    2.523399   4.070705   2.685072   5.008832   6.469772
    16  C    3.779526   4.985246   3.980047   6.371786   7.833394
    17  C    4.197760   4.916460   4.859118   7.167164   8.353467
    18  H    2.691781   4.544619   2.116787   4.414286   6.153823
                   11         12         13         14         15
    11  Cl   0.000000
    12  C    5.179581   0.000000
    13  C    5.535072   1.411782   0.000000
    14  C    6.741588   2.357025   1.254880   0.000000
    15  C    6.444256   1.451229   2.383973   2.693509   0.000000
    16  C    7.580513   2.442960   2.658894   2.270691   1.395102
    17  C    7.681058   2.742990   2.259878   1.337300   2.313231
    18  H    6.581284   2.164675   3.362010   3.772765   1.081178
                   16         17         18
    16  C    0.000000
    17  C    1.257622   0.000000
    18  H    2.201693   3.311120   0.000000
 Stoichiometry    C12H4ClO(1-)
 Framework group  C1[X(C12H4ClO)]
 Deg. of freedom    48
 Full point group                 C1      NOp   1
 RotChk:  IX=0 Diff= 2.79D-02
 Largest Abelian subgroup         C1      NOp   1
 Largest concise Abelian subgroup C1      NOp   1
                         Standard orientation:                         
 ---------------------------------------------------------------------
 Center     Atomic      Atomic             Coordinates (Angstroms)
 Number     Number       Type             X           Y           Z
 ---------------------------------------------------------------------
      1          6           0        2.440396    0.955058   -0.063146
      2          6           0        1.905622   -0.392772    0.032884
      3          6           0        0.564907   -0.685429    0.025881
      4          6           0        1.399000    1.952583   -0.184495
      5          6           0        0.058121    1.651656   -0.177813
      6          6           0       -0.404158    0.327552   -0.068075
      7          1           0        0.242565   -1.719475    0.105459
      8          1           0       -0.669559    2.450719   -0.296000
      9          1           0        1.742583    2.974565   -0.299480
     10          8           0        3.654734    1.222282   -0.065490
     11         17           0        3.066055   -1.698927    0.164046
     12          6           0       -1.822431    0.001314   -0.035817
     13          6           0       -2.417650   -1.220840   -0.416847
     14          6           0       -3.650235   -1.450280   -0.363801
     15          6           0       -2.791079    0.975054    0.432816
     16          6           0       -4.143107    0.633520    0.391772
     17          6           0       -4.519022   -0.499969   -0.002567
     18          1           0       -2.398582    1.913009    0.800419
 ---------------------------------------------------------------------
 Rotational constants (GHZ):           1.5928294           0.3322717           0.2781082
 Leave Link  202 at Tue Apr  5 19:42:49 2022, MaxMem=  1879048192 cpu:               0.1 elap:               0.0
 (Enter /gpfs/software/gaussian16/sse4/tar/g16/l301.exe)
 Standard basis: 6-311+G(d,p) (5D, 7F)
 Ernie: Thresh=  0.10000D-02 Tol=  0.10000D-05 Strict=F.
 There are   354 symmetry adapted cartesian basis functions of A   symmetry.
 There are   340 symmetry adapted basis functions of A   symmetry.
   340 basis functions,   553 primitive gaussians,   354 cartesian basis functions
    51 alpha electrons       51 beta electrons
       nuclear repulsion energy       807.6638182079 Hartrees.
 IExCor= 4336 DFT=T Ex+Corr=M062X ExCW=0 ScaHFX=  0.540000
 ScaDFX=  1.000000  1.000000  1.000000  1.000000 ScalE2=  1.000000  1.000000
 IRadAn=      5 IRanWt=     -1 IRanGd=            0 ICorTp=0 IEmpDi=  4
 NAtoms=   18 NActive=   18 NUniq=   18 SFac= 1.00D+00 NAtFMM=   60 NAOKFM=F Big=F
 Integral buffers will be    131072 words long.
 Raffenetti 2 integral format.
 Two-electron integral symmetry is turned on.
 Leave Link  301 at Tue Apr  5 19:42:49 2022, MaxMem=  1879048192 cpu:               0.5 elap:               0.1
 (Enter /gpfs/software/gaussian16/sse4/tar/g16/l302.exe)
 NPDir=0 NMtPBC=     1 NCelOv=     1 NCel=       1 NClECP=     1 NCelD=      1
         NCelK=      1 NCelE2=     1 NClLst=     1 CellRange=     0.0.
 One-electron integrals computed using PRISM.
 One-electron integral symmetry used in STVInt
 NBasis=   340 RedAO= T EigKep=  1.56D-06  NBF=   340
 NBsUse=   338 1.00D-06 EigRej=  9.28D-07 NBFU=   338
 Precomputing XC quadrature grid using
 IXCGrd= 4 IRadAn=           5 IRanWt=          -1 IRanGd=           0 AccXCQ= 0.00D+00.
 Generated NRdTot=       0 NPtTot=           0 NUsed=           0 NTot=          32
 NSgBfM=   354   354   354   354   354 MxSgAt=    18 MxSgA2=    18.
 Leave Link  302 at Tue Apr  5 19:42:49 2022, MaxMem=  1879048192 cpu:               2.6 elap:               0.4
 (Enter /gpfs/software/gaussian16/sse4/tar/g16/l303.exe)
 DipDrv:  MaxL=1.
 Leave Link  303 at Tue Apr  5 19:42:49 2022, MaxMem=  1879048192 cpu:               0.3 elap:               0.1
 (Enter /gpfs/software/gaussian16/sse4/tar/g16/l401.exe)
 Initial guess from the checkpoint file:  "checkpoint.chk"
 B after Tr=    -0.000000   -0.000000   -0.000000
         Rot=    0.999981    0.006155    0.000257   -0.000976 Ang=   0.71 deg.
 Guess basis will be translated and rotated to current coordinates.
 JPrj=2 DoOrth=T DoCkMO=T.
 Generating alternative initial guess.
 ExpMin= 4.38D-02 ExpMax= 1.06D+05 ExpMxC= 3.62D+03 IAcc=2 IRadAn=         4 AccDes= 0.00D+00
 Harris functional with IExCor= 1009 and IRadAn=       4 diagonalized for initial guess.
 HarFok:  IExCor= 1009 AccDes= 0.00D+00 IRadAn=         4 IDoV= 1 UseB2=F ITyADJ=14
 ICtDFT=  3500011 ScaDFX=  1.000000  1.000000  1.000000  1.000000
 FoFCou: FMM=F IPFlag=           0 FMFlag=      100000 FMFlg1=           0
         NFxFlg=           0 DoJE=T BraDBF=F KetDBF=T FulRan=T
         wScrn=  0.000000 ICntrl=       500 IOpCl=  0 I1Cent=   200000004 NGrid=           0
         NMat0=    1 NMatS0=      1 NMatT0=    0 NMatD0=    1 NMtDS0=    0 NMtDT0=    0
 Petite list used in FoFCou.
 Harris En= -994.493840721744    
 Leave Link  401 at Tue Apr  5 19:42:51 2022, MaxMem=  1879048192 cpu:              10.3 elap:               1.5
 (Enter /gpfs/software/gaussian16/sse4/tar/g16/l502.exe)
 Integral symmetry usage will be decided dynamically.
 Closed shell SCF:
 Using DIIS extrapolation, IDIIS=  1040.
 NGot=  1879048192 LenX=  1878791817 LenY=  1878666060
 Requested convergence on RMS density matrix=1.00D-08 within 128 cycles.
 Requested convergence on MAX density matrix=1.00D-06.
 Requested convergence on             energy=1.00D-06.
 No special actions if energy rises.
 Fock matrices will be formed incrementally for  20 cycles.

 Cycle   1  Pass 1  IDiag  1:
 FoFJK:  IHMeth= 1 ICntrl=       0 DoSepK=F KAlg= 0 I1Cent=           0 FoldK=F
 IRaf= 880000000 NMat=       1 IRICut=       1 DoRegI=T DoRafI=F ISym2E= 0 IDoP0=0 IntGTp=1.
 FoFCou: FMM=F IPFlag=           0 FMFlag=      100000 FMFlg1=           0
         NFxFlg=           0 DoJE=F BraDBF=F KetDBF=F FulRan=T
         wScrn=  0.000000 ICntrl=         0 IOpCl=  0 I1Cent=           0 NGrid=           0
         NMat0=    1 NMatS0=      1 NMatT0=    0 NMatD0=    1 NMtDS0=    0 NMtDT0=    0
 Symmetry not used in FoFCou.
 E= -994.727917853811    
 DIIS: error= 1.03D-02 at cycle   1 NSaved=   1.
 NSaved= 1 IEnMin= 1 EnMin= -994.727917853811     IErMin= 1 ErrMin= 1.03D-02
 ErrMax= 1.03D-02  0.00D+00 EMaxC= 1.00D-01 BMatC= 4.50D-02 BMatP= 4.50D-02
 IDIUse=3 WtCom= 8.97D-01 WtEn= 1.03D-01
 Coeff-Com:  0.100D+01
 Coeff-En:   0.100D+01
 Coeff:      0.100D+01
 Recover alternate guess density for next cycle.
 RMSDP=3.91D-02 MaxDP=2.01D+00              OVMax= 0.00D+00

 Cycle   2  Pass 1  IDiag  1:
 RMSU=  3.77D-02    CP:  8.79D-01
 E= -994.396611962996     Delta-E=        0.331305890815 Rises=F Damp=F
 Switch densities from cycles 1 and 2 for lowest energy.
 DIIS: error= 2.38D-02 at cycle   2 NSaved=   2.
 NSaved= 2 IEnMin= 1 EnMin= -994.727917853811     IErMin= 1 ErrMin= 1.03D-02
 ErrMax= 2.38D-02  0.00D+00 EMaxC= 1.00D+00 BMatC= 5.20D-01 BMatP= 4.50D-02
 IDIUse=1 WtCom= 1.00D+00 WtEn= 0.00D+00
 Coeff-Com:  0.921D+00 0.789D-01
 Coeff:      0.921D+00 0.789D-01
 Gap=     0.177 Goal=   None    Shift=    0.000
 RMSDP=1.53D-02 MaxDP=1.15D+00 DE= 3.31D-01 OVMax= 1.86D-01

 Cycle   3  Pass 1  IDiag  1:
 RMSU=  1.34D-02    CP:  1.07D+00  1.14D-01
 E= -994.822119738414     Delta-E=       -0.425507775418 Rises=F Damp=F
 DIIS: error= 2.39D-03 at cycle   3 NSaved=   3.
 NSaved= 3 IEnMin= 3 EnMin= -994.822119738414     IErMin= 3 ErrMin= 2.39D-03
 ErrMax= 2.39D-03  0.00D+00 EMaxC= 1.00D+00 BMatC= 3.50D-03 BMatP= 4.50D-02
 IDIUse=1 WtCom= 1.00D+00 WtEn= 0.00D+00
 Coeff-Com: -0.438D-01 0.531D-01 0.991D+00
 Coeff:     -0.438D-01 0.531D-01 0.991D+00
 Gap=     0.123 Goal=   None    Shift=    0.000
 RMSDP=8.67D-03 MaxDP=4.45D-01 DE=-4.26D-01 OVMax= 3.45D-02

 Cycle   4  Pass 1  IDiag  1:
 RMSU=  5.55D-03    CP:  1.14D+00  7.04D-02  1.06D+00
 E= -994.824103603718     Delta-E=       -0.001983865304 Rises=F Damp=F
 DIIS: error= 2.92D-03 at cycle   4 NSaved=   4.
 NSaved= 4 IEnMin= 4 EnMin= -994.824103603718     IErMin= 3 ErrMin= 2.39D-03
 ErrMax= 2.92D-03  0.00D+00 EMaxC= 1.00D+00 BMatC= 3.38D-03 BMatP= 3.50D-03
 IDIUse=1 WtCom= 1.00D+00 WtEn= 0.00D+00
 Coeff-Com: -0.557D-01 0.262D-01 0.599D+00 0.431D+00
 Coeff:     -0.557D-01 0.262D-01 0.599D+00 0.431D+00
 Gap=     0.118 Goal=   None    Shift=    0.000
 RMSDP=3.40D-03 MaxDP=1.78D-01 DE=-1.98D-03 OVMax= 1.92D-02

 Cycle   5  Pass 1  IDiag  1:
 RMSU=  1.82D-03    CP:  1.12D+00  9.54D-02  1.04D+00  7.60D-01
 E= -994.827457075641     Delta-E=       -0.003353471923 Rises=F Damp=F
 DIIS: error= 1.09D-03 at cycle   5 NSaved=   5.
 NSaved= 5 IEnMin= 5 EnMin= -994.827457075641     IErMin= 5 ErrMin= 1.09D-03
 ErrMax= 1.09D-03  0.00D+00 EMaxC= 1.00D+00 BMatC= 3.26D-04 BMatP= 3.38D-03
 IDIUse=1 WtCom= 1.00D+00 WtEn= 0.00D+00
 Coeff-Com: -0.221D-01 0.317D-02 0.161D+00 0.245D+00 0.614D+00
 Coeff:     -0.221D-01 0.317D-02 0.161D+00 0.245D+00 0.614D+00
 Gap=     0.122 Goal=   None    Shift=    0.000
 RMSDP=1.31D-03 MaxDP=5.14D-02 DE=-3.35D-03 OVMax= 7.10D-03

 Cycle   6  Pass 1  IDiag  1:
 RMSU=  7.84D-04    CP:  1.11D+00  1.03D-01  1.03D+00  7.31D-01  9.36D-01
 E= -994.827780135220     Delta-E=       -0.000323059579 Rises=F Damp=F
 DIIS: error= 2.91D-04 at cycle   6 NSaved=   6.
 NSaved= 6 IEnMin= 6 EnMin= -994.827780135220     IErMin= 6 ErrMin= 2.91D-04
 ErrMax= 2.91D-04  0.00D+00 EMaxC= 1.00D+00 BMatC= 4.48D-05 BMatP= 3.26D-04
 IDIUse=1 WtCom= 1.00D+00 WtEn= 0.00D+00
 Coeff-Com: -0.480D-02-0.158D-02 0.738D-02 0.693D-01 0.320D+00 0.609D+00
 Coeff:     -0.480D-02-0.158D-02 0.738D-02 0.693D-01 0.320D+00 0.609D+00
 Gap=     0.121 Goal=   None    Shift=    0.000
 RMSDP=4.14D-04 MaxDP=2.72D-02 DE=-3.23D-04 OVMax= 3.52D-03

 Cycle   7  Pass 1  IDiag  1:
 RMSU=  2.70D-04    CP:  1.11D+00  9.93D-02  1.03D+00  7.59D-01  9.56D-01
                    CP:  8.81D-01
 E= -994.827829291470     Delta-E=       -0.000049156250 Rises=F Damp=F
 DIIS: error= 1.25D-04 at cycle   7 NSaved=   7.
 NSaved= 7 IEnMin= 7 EnMin= -994.827829291470     IErMin= 7 ErrMin= 1.25D-04
 ErrMax= 1.25D-04  0.00D+00 EMaxC= 1.00D+00 BMatC= 9.04D-06 BMatP= 4.48D-05
 IDIUse=1 WtCom= 1.00D+00 WtEn= 0.00D+00
 Coeff-Com:  0.113D-02-0.107D-02-0.285D-01-0.597D-02 0.692D-01 0.336D+00
 Coeff-Com:  0.629D+00
 Coeff:      0.113D-02-0.107D-02-0.285D-01-0.597D-02 0.692D-01 0.336D+00
 Coeff:      0.629D+00
 Gap=     0.121 Goal=   None    Shift=    0.000
 RMSDP=1.32D-04 MaxDP=1.11D-02 DE=-4.92D-05 OVMax= 1.25D-03

 Cycle   8  Pass 1  IDiag  1:
 RMSU=  1.04D-04    CP:  1.11D+00  1.00D-01  1.03D+00  7.52D-01  9.53D-01
                    CP:  9.19D-01  9.21D-01
 E= -994.827841325828     Delta-E=       -0.000012034358 Rises=F Damp=F
 DIIS: error= 4.34D-05 at cycle   8 NSaved=   8.
 NSaved= 8 IEnMin= 8 EnMin= -994.827841325828     IErMin= 8 ErrMin= 4.34D-05
 ErrMax= 4.34D-05  0.00D+00 EMaxC= 1.00D+00 BMatC= 6.16D-07 BMatP= 9.04D-06
 IDIUse=1 WtCom= 1.00D+00 WtEn= 0.00D+00
 Coeff-Com:  0.102D-02-0.946D-04-0.114D-01-0.107D-01-0.188D-01 0.298D-01
 Coeff-Com:  0.213D+00 0.797D+00
 Coeff:      0.102D-02-0.946D-04-0.114D-01-0.107D-01-0.188D-01 0.298D-01
 Coeff:      0.213D+00 0.797D+00
 Gap=     0.121 Goal=   None    Shift=    0.000
 RMSDP=6.50D-05 MaxDP=5.24D-03 DE=-1.20D-05 OVMax= 8.75D-04

 Cycle   9  Pass 1  IDiag  1:
 RMSU=  4.08D-05    CP:  1.11D+00  1.00D-01  1.02D+00  7.52D-01  9.52D-01
                    CP:  9.31D-01  9.87D-01  1.13D+00
 E= -994.827842971944     Delta-E=       -0.000001646115 Rises=F Damp=F
 DIIS: error= 2.39D-05 at cycle   9 NSaved=   9.
 NSaved= 9 IEnMin= 9 EnMin= -994.827842971944     IErMin= 9 ErrMin= 2.39D-05
 ErrMax= 2.39D-05  0.00D+00 EMaxC= 1.00D+00 BMatC= 2.77D-07 BMatP= 6.16D-07
 IDIUse=1 WtCom= 1.00D+00 WtEn= 0.00D+00
 Coeff-Com:  0.474D-03 0.716D-04-0.287D-02-0.561D-02-0.202D-01-0.292D-01
 Coeff-Com:  0.277D-01 0.462D+00 0.568D+00
 Coeff:      0.474D-03 0.716D-04-0.287D-02-0.561D-02-0.202D-01-0.292D-01
 Coeff:      0.277D-01 0.462D+00 0.568D+00
 Gap=     0.121 Goal=   None    Shift=    0.000
 RMSDP=3.44D-05 MaxDP=2.08D-03 DE=-1.65D-06 OVMax= 4.58D-04

 Cycle  10  Pass 1  IDiag  1:
 RMSU=  2.58D-05    CP:  1.11D+00  1.00D-01  1.02D+00  7.51D-01  9.54D-01
                    CP:  9.23D-01  1.02D+00  1.19D+00  6.57D-01
 E= -994.827843486529     Delta-E=       -0.000000514586 Rises=F Damp=F
 DIIS: error= 1.66D-05 at cycle  10 NSaved=  10.
 NSaved=10 IEnMin=10 EnMin= -994.827843486529     IErMin=10 ErrMin= 1.66D-05
 ErrMax= 1.66D-05  0.00D+00 EMaxC= 1.00D+00 BMatC= 6.23D-08 BMatP= 2.77D-07
 IDIUse=1 WtCom= 1.00D+00 WtEn= 0.00D+00
 Coeff-Com: -0.357D-04 0.641D-04 0.205D-02-0.168D-03-0.576D-02-0.258D-01
 Coeff-Com: -0.569D-01 0.208D-01 0.333D+00 0.733D+00
 Coeff:     -0.357D-04 0.641D-04 0.205D-02-0.168D-03-0.576D-02-0.258D-01
 Coeff:     -0.569D-01 0.208D-01 0.333D+00 0.733D+00
 Gap=     0.121 Goal=   None    Shift=    0.000
 RMSDP=3.77D-05 MaxDP=3.58D-03 DE=-5.15D-07 OVMax= 4.04D-04

 Cycle  11  Pass 1  IDiag  1:
 RMSU=  1.42D-05    CP:  1.11D+00  1.01D-01  1.02D+00  7.49D-01  9.45D-01
                    CP:  9.19D-01  1.07D+00  1.32D+00  9.03D-01  8.88D-01
 E= -994.827843683049     Delta-E=       -0.000000196519 Rises=F Damp=F
 DIIS: error= 4.84D-06 at cycle  11 NSaved=  11.
 NSaved=11 IEnMin=11 EnMin= -994.827843683049     IErMin=11 ErrMin= 4.84D-06
 ErrMax= 4.84D-06  0.00D+00 EMaxC= 1.00D+00 BMatC= 1.35D-08 BMatP= 6.23D-08
 IDIUse=1 WtCom= 1.00D+00 WtEn= 0.00D+00
 Coeff-Com: -0.103D-03 0.192D-04 0.174D-02 0.879D-03 0.761D-03-0.804D-02
 Coeff-Com: -0.371D-01-0.793D-01 0.596D-01 0.394D+00 0.667D+00
 Coeff:     -0.103D-03 0.192D-04 0.174D-02 0.879D-03 0.761D-03-0.804D-02
 Coeff:     -0.371D-01-0.793D-01 0.596D-01 0.394D+00 0.667D+00
 Gap=     0.121 Goal=   None    Shift=    0.000
 RMSDP=1.12D-05 MaxDP=4.92D-04 DE=-1.97D-07 OVMax= 2.44D-04

 Cycle  12  Pass 1  IDiag  1:
 RMSU=  3.43D-06    CP:  1.11D+00  1.01D-01  1.02D+00  7.49D-01  9.44D-01
                    CP:  9.16D-01  1.07D+00  1.35D+00  8.71D-01  1.19D+00
                    CP:  1.13D+00
 E= -994.827843731148     Delta-E=       -0.000000048099 Rises=F Damp=F
 DIIS: error= 2.45D-06 at cycle  12 NSaved=  12.
 NSaved=12 IEnMin=12 EnMin= -994.827843731148     IErMin=12 ErrMin= 2.45D-06
 ErrMax= 2.45D-06  0.00D+00 EMaxC= 1.00D+00 BMatC= 1.74D-09 BMatP= 1.35D-08
 IDIUse=1 WtCom= 1.00D+00 WtEn= 0.00D+00
 Coeff-Com: -0.203D-04-0.402D-05-0.484D-04 0.262D-03 0.193D-02 0.435D-02
 Coeff-Com:  0.242D-02-0.342D-01-0.643D-01-0.635D-01 0.189D+00 0.964D+00
 Coeff:     -0.203D-04-0.402D-05-0.484D-04 0.262D-03 0.193D-02 0.435D-02
 Coeff:      0.242D-02-0.342D-01-0.643D-01-0.635D-01 0.189D+00 0.964D+00
 Gap=     0.121 Goal=   None    Shift=    0.000
 RMSDP=8.92D-06 MaxDP=7.13D-04 DE=-4.81D-08 OVMax= 1.89D-04

 Cycle  13  Pass 1  IDiag  1:
 RMSU=  1.83D-06    CP:  1.11D+00  1.01D-01  1.02D+00  7.48D-01  9.42D-01
                    CP:  9.15D-01  1.08D+00  1.37D+00  8.93D-01  1.30D+00
                    CP:  1.38D+00  1.48D+00
 E= -994.827843745504     Delta-E=       -0.000000014356 Rises=F Damp=F
 DIIS: error= 9.80D-07 at cycle  13 NSaved=  13.
 NSaved=13 IEnMin=13 EnMin= -994.827843745504     IErMin=13 ErrMin= 9.80D-07
 ErrMax= 9.80D-07  0.00D+00 EMaxC= 1.00D+00 BMatC= 4.75D-10 BMatP= 1.74D-09
 IDIUse=1 WtCom= 1.00D+00 WtEn= 0.00D+00
 Coeff-Com:  0.107D-04-0.584D-05-0.324D-03-0.295D-04 0.676D-03 0.295D-02
 Coeff-Com:  0.761D-02 0.384D-03-0.326D-01-0.965D-01-0.471D-01 0.424D+00
 Coeff-Com:  0.741D+00
 Coeff:      0.107D-04-0.584D-05-0.324D-03-0.295D-04 0.676D-03 0.295D-02
 Coeff:      0.761D-02 0.384D-03-0.326D-01-0.965D-01-0.471D-01 0.424D+00
 Coeff:      0.741D+00
 Gap=     0.121 Goal=   None    Shift=    0.000
 RMSDP=3.05D-06 MaxDP=2.27D-04 DE=-1.44D-08 OVMax= 7.05D-05

 Cycle  14  Pass 1  IDiag  1:
 RMSU=  8.18D-07    CP:  1.11D+00  1.01D-01  1.02D+00  7.48D-01  9.42D-01
                    CP:  9.15D-01  1.08D+00  1.38D+00  8.94D-01  1.33D+00
                    CP:  1.43D+00  1.86D+00  1.35D+00
 E= -994.827843747847     Delta-E=       -0.000000002344 Rises=F Damp=F
 DIIS: error= 5.23D-07 at cycle  14 NSaved=  14.
 NSaved=14 IEnMin=14 EnMin= -994.827843747847     IErMin=14 ErrMin= 5.23D-07
 ErrMax= 5.23D-07  0.00D+00 EMaxC= 1.00D+00 BMatC= 1.13D-10 BMatP= 4.75D-10
 IDIUse=1 WtCom= 1.00D+00 WtEn= 0.00D+00
 Coeff-Com:  0.909D-05-0.109D-05-0.134D-03-0.768D-04-0.174D-03 0.152D-03
 Coeff-Com:  0.307D-02 0.880D-02 0.277D-02-0.298D-01-0.763D-01-0.516D-01
 Coeff-Com:  0.348D+00 0.796D+00
 Coeff:      0.909D-05-0.109D-05-0.134D-03-0.768D-04-0.174D-03 0.152D-03
 Coeff:      0.307D-02 0.880D-02 0.277D-02-0.298D-01-0.763D-01-0.516D-01
 Coeff:      0.348D+00 0.796D+00
 Gap=     0.121 Goal=   None    Shift=    0.000
 RMSDP=1.84D-06 MaxDP=2.16D-04 DE=-2.34D-09 OVMax= 4.14D-05

 Cycle  15  Pass 1  IDiag  1:
 RMSU=  4.66D-07    CP:  1.11D+00  1.01D-01  1.02D+00  7.48D-01  9.41D-01
                    CP:  9.15D-01  1.09D+00  1.38D+00  9.00D-01  1.35D+00
                    CP:  1.48D+00  1.98D+00  1.53D+00  7.56D-01
 E= -994.827843748562     Delta-E=       -0.000000000714 Rises=F Damp=F
 DIIS: error= 1.86D-07 at cycle  15 NSaved=  15.
 NSaved=15 IEnMin=15 EnMin= -994.827843748562     IErMin=15 ErrMin= 1.86D-07
 ErrMax= 1.86D-07  0.00D+00 EMaxC= 1.00D+00 BMatC= 1.77D-11 BMatP= 1.13D-10
 IDIUse=1 WtCom= 1.00D+00 WtEn= 0.00D+00
 Coeff-Com:  0.825D-06 0.476D-06 0.263D-04-0.273D-04-0.199D-03-0.602D-03
 Coeff-Com: -0.611D-03 0.245D-02 0.765D-02 0.101D-01-0.136D-01-0.102D+00
 Coeff-Com: -0.536D-01 0.256D+00 0.895D+00
 Coeff:      0.825D-06 0.476D-06 0.263D-04-0.273D-04-0.199D-03-0.602D-03
 Coeff:     -0.611D-03 0.245D-02 0.765D-02 0.101D-01-0.136D-01-0.102D+00
 Coeff:     -0.536D-01 0.256D+00 0.895D+00
 Gap=     0.121 Goal=   None    Shift=    0.000
 RMSDP=5.48D-07 MaxDP=3.57D-05 DE=-7.14D-10 OVMax= 1.78D-05

 Cycle  16  Pass 1  IDiag  1:
 RMSU=  1.62D-07    CP:  1.11D+00  1.01D-01  1.02D+00  7.48D-01  9.41D-01
                    CP:  9.15D-01  1.09D+00  1.38D+00  9.03D-01  1.35D+00
                    CP:  1.49D+00  2.03D+00  1.65D+00  7.97D-01  1.39D+00
 E= -994.827843748653     Delta-E=       -0.000000000091 Rises=F Damp=F
 DIIS: error= 9.36D-08 at cycle  16 NSaved=  16.
 NSaved=16 IEnMin=16 EnMin= -994.827843748653     IErMin=16 ErrMin= 9.36D-08
 ErrMax= 9.36D-08  0.00D+00 EMaxC= 1.00D+00 BMatC= 4.55D-12 BMatP= 1.77D-11
 IDIUse=1 WtCom= 1.00D+00 WtEn= 0.00D+00
 Coeff-Com: -0.125D-05 0.508D-06 0.343D-04-0.916D-06-0.522D-04-0.277D-03
 Coeff-Com: -0.787D-03-0.585D-03 0.298D-02 0.100D-01 0.843D-02-0.368D-01
 Coeff-Com: -0.974D-01-0.349D-01 0.417D+00 0.732D+00
 Coeff:     -0.125D-05 0.508D-06 0.343D-04-0.916D-06-0.522D-04-0.277D-03
 Coeff:     -0.787D-03-0.585D-03 0.298D-02 0.100D-01 0.843D-02-0.368D-01
 Coeff:     -0.974D-01-0.349D-01 0.417D+00 0.732D+00
 Gap=     0.121 Goal=   None    Shift=    0.000
 RMSDP=2.21D-07 MaxDP=1.12D-05 DE=-9.12D-11 OVMax= 5.48D-06

 Cycle  17  Pass 1  IDiag  1:
 RMSU=  5.58D-08    CP:  1.11D+00  1.01D-01  1.02D+00  7.48D-01  9.41D-01
                    CP:  9.15D-01  1.09D+00  1.38D+00  9.04D-01  1.35D+00
                    CP:  1.49D+00  2.05D+00  1.66D+00  8.24D-01  1.51D+00
                    CP:  1.09D+00
 E= -994.827843748675     Delta-E=       -0.000000000023 Rises=F Damp=F
 DIIS: error= 2.73D-08 at cycle  17 NSaved=  17.
 NSaved=17 IEnMin=17 EnMin= -994.827843748675     IErMin=17 ErrMin= 2.73D-08
 ErrMax= 2.73D-08  0.00D+00 EMaxC= 1.00D+00 BMatC= 3.16D-13 BMatP= 4.55D-12
 IDIUse=1 WtCom= 1.00D+00 WtEn= 0.00D+00
 Coeff-Com: -0.401D-06 0.125D-06 0.506D-05 0.277D-05 0.124D-04 0.252D-05
 Coeff-Com: -0.861D-04-0.446D-03-0.222D-03 0.868D-03 0.357D-02 0.623D-02
 Coeff-Com: -0.126D-01-0.434D-01-0.348D-01 0.166D+00 0.915D+00
 Coeff:     -0.401D-06 0.125D-06 0.506D-05 0.277D-05 0.124D-04 0.252D-05
 Coeff:     -0.861D-04-0.446D-03-0.222D-03 0.868D-03 0.357D-02 0.623D-02
 Coeff:     -0.126D-01-0.434D-01-0.348D-01 0.166D+00 0.915D+00
 Gap=     0.121 Goal=   None    Shift=    0.000
 RMSDP=5.61D-08 MaxDP=5.22D-06 DE=-2.27D-11 OVMax= 9.77D-07

 Cycle  18  Pass 1  IDiag  1:
 RMSU=  2.32D-08    CP:  1.11D+00  1.01D-01  1.02D+00  7.48D-01  9.41D-01
                    CP:  9.15D-01  1.09D+00  1.38D+00  9.04D-01  1.35D+00
                    CP:  1.49D+00  2.05D+00  1.66D+00  8.20D-01  1.55D+00
                    CP:  1.16D+00  1.16D+00
 E= -994.827843748694     Delta-E=       -0.000000000019 Rises=F Damp=F
 DIIS: error= 1.10D-08 at cycle  18 NSaved=  18.
 NSaved=18 IEnMin=18 EnMin= -994.827843748694     IErMin=18 ErrMin= 1.10D-08
 ErrMax= 1.10D-08  0.00D+00 EMaxC= 1.00D+00 BMatC= 9.00D-14 BMatP= 3.16D-13
 IDIUse=1 WtCom= 1.00D+00 WtEn= 0.00D+00
 Coeff-Com: -0.385D-07-0.613D-08-0.197D-05 0.126D-05 0.131D-04 0.351D-04
 Coeff-Com:  0.599D-04-0.142D-03-0.487D-03-0.925D-03 0.580D-03 0.758D-02
 Coeff-Com:  0.680D-02-0.166D-01-0.688D-01-0.120D-01 0.425D+00 0.659D+00
 Coeff:     -0.385D-07-0.613D-08-0.197D-05 0.126D-05 0.131D-04 0.351D-04
 Coeff:      0.599D-04-0.142D-03-0.487D-03-0.925D-03 0.580D-03 0.758D-02
 Coeff:      0.680D-02-0.166D-01-0.688D-01-0.120D-01 0.425D+00 0.659D+00
 Gap=     0.121 Goal=   None    Shift=    0.000
 RMSDP=2.51D-08 MaxDP=2.46D-06 DE=-1.86D-11 OVMax= 2.32D-07

 Cycle  19  Pass 1  IDiag  1:
 RMSU=  6.28D-09    CP:  1.11D+00  1.01D-01  1.02D+00  7.48D-01  9.41D-01
                    CP:  9.15D-01  1.09D+00  1.38D+00  9.04D-01  1.35D+00
                    CP:  1.49D+00  2.05D+00  1.66D+00  8.20D-01  1.55D+00
                    CP:  1.20D+00  1.25D+00  9.05D-01
 E= -994.827843748632     Delta-E=        0.000000000062 Rises=F Damp=F
 DIIS: error= 4.39D-09 at cycle  19 NSaved=  19.
 NSaved=19 IEnMin=18 EnMin= -994.827843748694     IErMin=19 ErrMin= 4.39D-09
 ErrMax= 4.39D-09  0.00D+00 EMaxC= 1.00D+00 BMatC= 5.56D-15 BMatP= 9.00D-14
 IDIUse=1 WtCom= 1.00D+00 WtEn= 0.00D+00
 Coeff-Com:  0.361D-07-0.183D-07-0.103D-05-0.237D-06 0.110D-05 0.607D-05
 Coeff-Com:  0.250D-04 0.379D-04-0.650D-04-0.325D-03-0.391D-03 0.662D-03
 Coeff-Com:  0.378D-02 0.251D-02-0.104D-01-0.250D-01-0.421D-01 0.146D+00
 Coeff-Com:  0.926D+00
 Coeff:      0.361D-07-0.183D-07-0.103D-05-0.237D-06 0.110D-05 0.607D-05
 Coeff:      0.250D-04 0.379D-04-0.650D-04-0.325D-03-0.391D-03 0.662D-03
 Coeff:      0.378D-02 0.251D-02-0.104D-01-0.250D-01-0.421D-01 0.146D+00
 Coeff:      0.926D+00
 Gap=     0.121 Goal=   None    Shift=    0.000
 RMSDP=4.96D-09 MaxDP=3.31D-07 DE= 6.18D-11 OVMax= 8.87D-08

 SCF Done:  E(RM062X) =  -994.827843749     A.U. after   19 cycles
            NFock= 19  Conv=0.50D-08     -V/T= 2.0030
 KE= 9.918351159862D+02 PE=-3.967886954375D+03 EE= 1.173560176433D+03
 Leave Link  502 at Tue Apr  5 19:45:50 2022, MaxMem=  1879048192 cpu:            1249.7 elap:             178.7
 (Enter /gpfs/software/gaussian16/sse4/tar/g16/l701.exe)
 ... and contract with generalized density number  0.
 Compute integral first derivatives.
 Leave Link  701 at Tue Apr  5 19:45:50 2022, MaxMem=  1879048192 cpu:               1.3 elap:               0.2
 (Enter /gpfs/software/gaussian16/sse4/tar/g16/l702.exe)
 L702 exits ... SP integral derivatives will be done elsewhere.
 Leave Link  702 at Tue Apr  5 19:45:50 2022, MaxMem=  1879048192 cpu:               0.2 elap:               0.0
 (Enter /gpfs/software/gaussian16/sse4/tar/g16/l703.exe)
 Integral derivatives from FoFJK, PRISM(SPDF).
 Compute integral first derivatives, UseDBF=F ICtDFT=           0.
 Calling FoFJK, ICntrl=      2127 FMM=F ISym2X=0 I1Cent= 0 IOpClX= 0 NMat=1 NMatS=1 NMatT=0.
 FoFJK:  IHMeth= 1 ICntrl=    2127 DoSepK=F KAlg= 0 I1Cent=           0 FoldK=F
 IRaf=         0 NMat=       1 IRICut=       1 DoRegI=T DoRafI=F ISym2E= 0 IDoP0=0 IntGTp=1.
 FoFCou: FMM=F IPFlag=           0 FMFlag=      100000 FMFlg1=         800
         NFxFlg=           0 DoJE=F BraDBF=F KetDBF=F FulRan=T
         wScrn=  0.000000 ICntrl=      2127 IOpCl=  0 I1Cent=           0 NGrid=           0
         NMat0=    1 NMatS0=      1 NMatT0=    0 NMatD0=    1 NMtDS0=    0 NMtDT0=    0
 Symmetry not used in FoFCou.
 Leave Link  703 at Tue Apr  5 19:46:13 2022, MaxMem=  1879048192 cpu:             159.1 elap:              22.8
 (Enter /gpfs/software/gaussian16/sse4/tar/g16/l716.exe)
 Dipole        =-2.43732551D+00-3.73942239D-01 7.83493086D-02
 ***** Axes restored to original set *****
 -------------------------------------------------------------------
 Center     Atomic                   Forces (Hartrees/Bohr)
 Number     Number              X              Y              Z
 -------------------------------------------------------------------
      1        6          -0.001083685    0.000764192   -0.001300779
      2        6           0.002240689   -0.001142113    0.000488012
      3        6          -0.002380090    0.002848758   -0.001038667
      4        6           0.001025456   -0.000466188    0.000617767
      5        6          -0.002273360   -0.002332058    0.000196525
      6        6           0.004963156    0.000371897    0.000755047
      7        1          -0.000406836    0.000054269   -0.000101436
      8        1          -0.001959096   -0.000169097   -0.000557494
      9        1           0.000459381   -0.000509360    0.000115263
     10        8           0.000726534   -0.000426837    0.000527037
     11       17          -0.000544178    0.001529862   -0.000157515
     12        6          -0.004392537    0.002917314   -0.001618462
     13        6           0.003198378   -0.003335544    0.003027793
     14        6          -0.003533468    0.003520922   -0.002000140
     15        6           0.007259678   -0.003727601   -0.000826124
     16        6          -0.005139916    0.000384275    0.001863869
     17        6           0.001322915   -0.000971096   -0.000286256
     18        1           0.000516978    0.000688404    0.000295561
 -------------------------------------------------------------------
 Cartesian Forces:  Max     0.007259678 RMS     0.002201657
 Leave Link  716 at Tue Apr  5 19:46:13 2022, MaxMem=  1879048192 cpu:               0.2 elap:               0.0
 (Enter /gpfs/software/gaussian16/sse4/tar/g16/l103.exe)

 GradGradGradGradGradGradGradGradGradGradGradGradGradGradGradGradGradGrad
 Berny optimization.
 Using GEDIIS/GDIIS optimizer.
 FormGI is forming the generalized inverse of G from B-inverse, IUseBI=4.
 GSVD:  received Info=                   1 from GESDD.
 Internal  Forces:  Max     0.004812284 RMS     0.001434563
 Search for a local minimum.
 Step number   4 out of a maximum of   96
 All quantities printed in internal units (Hartrees-Bohrs-Radians)
 RMS Force = .14346D-02 SwitMx=.10000D-02 MixMth= 1
 Mixed Optimization -- RFO/linear search
 Update second derivatives using D2CorX and points    2    3    4
 DE= -1.71D-03 DEPred=-1.84D-03 R= 9.31D-01
 TightC=F SS=  1.41D+00  RLast= 3.88D-01 DXNew= 1.4270D+00 1.1650D+00
 Trust test= 9.31D-01 RLast= 3.88D-01 DXMaxT set to 1.17D+00
 ITU=  1  1  1  0
 Use linear search instead of GDIIS.
     Eigenvalues ---    0.00768   0.00927   0.01060   0.01194   0.01621
     Eigenvalues ---    0.01679   0.01722   0.01990   0.02015   0.02058
     Eigenvalues ---    0.02105   0.02205   0.02284   0.02291   0.02532
     Eigenvalues ---    0.14507   0.15998   0.16003   0.16340   0.20388
     Eigenvalues ---    0.22445   0.23449   0.23504   0.24798   0.24983
     Eigenvalues ---    0.24999   0.25007   0.25147   0.27571   0.32040
     Eigenvalues ---    0.32914   0.33118   0.33763   0.35170   0.35256
     Eigenvalues ---    0.35262   0.35610   0.36089   0.39210   0.42444
     Eigenvalues ---    0.43586   0.45542   0.46479   0.48265   0.53276
     Eigenvalues ---    0.58521   0.71474   0.92515
 RFO step:  Lambda=-1.05529827D-03 EMin= 7.67618035D-03
 Quartic linear search produced a step of  0.09671.
 Iteration  1 RMS(Cart)=  0.06307712 RMS(Int)=  0.00171239
 Iteration  2 RMS(Cart)=  0.00232759 RMS(Int)=  0.00011509
 Iteration  3 RMS(Cart)=  0.00000388 RMS(Int)=  0.00011507
 Iteration  4 RMS(Cart)=  0.00000000 RMS(Int)=  0.00011507
 ITry= 1 IFail=0 DXMaxC= 2.20D-01 DCOld= 1.00D+10 DXMaxT= 1.17D+00 DXLimC= 3.00D+00 Rises=F
 Variable       Old X    -DE/DX   Delta X   Delta X   Delta X     New X
                                 (Linear)    (Quad)   (Total)
    R1        2.74619   0.00054  -0.00092  -0.00234  -0.00325   2.74294
    R2        2.73475   0.00070  -0.00058  -0.00108  -0.00164   2.73310
    R3        2.34968  -0.00069   0.00033   0.00073   0.00106   2.35074
    R4        2.59328  -0.00142   0.00058  -0.00008   0.00051   2.59378
    R5        3.31099   0.00158   0.00109   0.00900   0.01009   3.32107
    R6        2.65508   0.00312  -0.00053   0.00580   0.00526   2.66034
    R7        2.05232  -0.00012  -0.00010  -0.00056  -0.00066   2.05166
    R8        2.59695  -0.00138   0.00064   0.00034   0.00098   2.59793
    R9        2.04904   0.00026   0.00001   0.00090   0.00092   2.04995
   R10        2.65841   0.00364  -0.00070   0.00709   0.00637   2.66478
   R11        2.05450  -0.00098  -0.00004  -0.00308  -0.00312   2.05138
   R12        2.75081  -0.00080  -0.00104  -0.00622  -0.00726   2.74356
   R13        2.66788  -0.00170   0.00013  -0.00306  -0.00291   2.66497
   R14        2.74243   0.00384   0.00142   0.01471   0.01619   2.75862
   R15        2.37138  -0.00332   0.00198  -0.00987  -0.00792   2.36346
   R16        2.52713   0.00145   0.00174   0.00504   0.00672   2.53385
   R17        2.63636  -0.00386  -0.00013  -0.00882  -0.00892   2.62744
   R18        2.04313  -0.00065  -0.00030  -0.00289  -0.00319   2.03995
   R19        2.37656   0.00130   0.00085  -0.00107  -0.00026   2.37631
    A1        1.96063   0.00029  -0.00119  -0.00388  -0.00512   1.95551
    A2        2.16379   0.00045  -0.00001   0.00278   0.00266   2.16645
    A3        2.15855  -0.00074   0.00119   0.00158   0.00267   2.16122
    A4        2.16154   0.00038   0.00097   0.00457   0.00556   2.16710
    A5        2.04052   0.00050  -0.00032   0.00135   0.00101   2.04153
    A6        2.08113  -0.00088  -0.00065  -0.00592  -0.00658   2.07455
    A7        2.11815   0.00020  -0.00013   0.00070   0.00056   2.11872
    A8        2.08593  -0.00051  -0.00022  -0.00423  -0.00445   2.08147
    A9        2.07905   0.00030   0.00036   0.00350   0.00386   2.08291
   A10        2.15411   0.00031   0.00080   0.00378   0.00459   2.15869
   A11        2.01590   0.00049  -0.00015   0.00329   0.00312   2.01902
   A12        2.11306  -0.00080  -0.00066  -0.00719  -0.00787   2.10520
   A13        2.12600   0.00009  -0.00005   0.00080   0.00074   2.12674
   A14        2.08472  -0.00179  -0.00010  -0.01278  -0.01289   2.07183
   A15        2.07182   0.00170   0.00011   0.01184   0.01194   2.08376
   A16        2.04562  -0.00127  -0.00038  -0.00604  -0.00646   2.03916
   A17        2.10475  -0.00271  -0.00003  -0.01223  -0.01228   2.09247
   A18        2.13275   0.00398   0.00040   0.01842   0.01880   2.15155
   A19        2.21281  -0.00302   0.00117  -0.00771  -0.00665   2.20616
   A20        2.10261   0.00481  -0.00027   0.01951   0.01913   2.12174
   A21        1.96773  -0.00180  -0.00086  -0.01195  -0.01278   1.95495
   A22        2.16638   0.00375   0.00132   0.02085   0.02218   2.18855
   A23        2.11719  -0.00220  -0.00123  -0.01236  -0.01370   2.10348
   A24        2.06360  -0.00070   0.00029  -0.00315  -0.00329   2.06031
   A25        2.03709   0.00061  -0.00193  -0.00355  -0.00603   2.03106
   A26        2.18242   0.00008   0.00165   0.00602   0.00709   2.18952
   A27        2.11712   0.00129   0.00078   0.00914   0.00992   2.12705
   A28        2.13056  -0.00030  -0.00043  -0.00155  -0.00210   2.12846
    D1       -0.01309   0.00006   0.00061   0.00247   0.00307  -0.01003
    D2        3.12845  -0.00000   0.00043  -0.00232  -0.00191   3.12654
    D3       -3.13337  -0.00024   0.00193  -0.02181  -0.01989   3.12993
    D4        0.00818  -0.00031   0.00175  -0.02660  -0.02486  -0.01669
    D5        0.02429  -0.00016   0.00023  -0.00513  -0.00490   0.01939
    D6       -3.10088  -0.00005   0.00053   0.00312   0.00370  -3.09718
    D7       -3.13855   0.00016  -0.00109   0.01909   0.01797  -3.12058
    D8        0.01947   0.00027  -0.00079   0.02734   0.02657   0.04604
    D9       -0.00781  -0.00009  -0.00023  -0.00689  -0.00712  -0.01492
   D10       -3.13748  -0.00008  -0.00035  -0.00432  -0.00465   3.14106
   D11        3.13384  -0.00002  -0.00004  -0.00199  -0.00206   3.13178
   D12        0.00417  -0.00001  -0.00016   0.00057   0.00041   0.00458
   D13        0.01861   0.00019  -0.00098   0.01299   0.01198   0.03059
   D14       -3.11098  -0.00007   0.00029  -0.00086  -0.00045  -3.11144
   D15       -3.13486   0.00017  -0.00086   0.01039   0.00946  -3.12540
   D16        0.01873  -0.00009   0.00041  -0.00346  -0.00297   0.01576
   D17       -0.01497   0.00030  -0.00148   0.01232   0.01089  -0.00408
   D18       -3.11752   0.00030   0.00004   0.01656   0.01661  -3.10092
   D19        3.10932   0.00020  -0.00179   0.00373   0.00199   3.11131
   D20        0.00676   0.00019  -0.00027   0.00797   0.00771   0.01447
   D21       -0.00760  -0.00029   0.00181  -0.01573  -0.01391  -0.02151
   D22        3.12179  -0.00008   0.00052  -0.00187  -0.00125   3.12054
   D23        3.09524  -0.00036   0.00030  -0.02048  -0.02020   3.07503
   D24       -0.05856  -0.00015  -0.00099  -0.00661  -0.00755  -0.06611
   D25       -0.45240   0.00084   0.01545   0.10995   0.12544  -0.32696
   D26        2.68055   0.00040   0.01776   0.08628   0.10403   2.78457
   D27        2.70180   0.00061   0.01678   0.09557   0.11237   2.81416
   D28       -0.44844   0.00017   0.01909   0.07191   0.09096  -0.35748
   D29        3.13678  -0.00040  -0.00196  -0.02612  -0.02789   3.10889
   D30        0.00327  -0.00002  -0.00413  -0.00414  -0.00835  -0.00508
   D31        3.09577   0.00100  -0.00363   0.04462   0.04095   3.13673
   D32       -0.05808  -0.00017  -0.00322  -0.01254  -0.01559  -0.07367
   D33       -0.05333   0.00061  -0.00159   0.02406   0.02237  -0.03096
   D34        3.07601  -0.00056  -0.00118  -0.03309  -0.03418   3.04183
   D35        0.06794  -0.00042   0.00681  -0.00668   0.00023   0.06817
   D36       -0.09055   0.00014  -0.00328  -0.00432  -0.00750  -0.09804
   D37        0.03574  -0.00097   0.00485  -0.03641  -0.03165   0.00409
   D38       -3.09247   0.00031   0.00443   0.02603   0.03066  -3.06181
   D39        0.03614   0.00065  -0.00261   0.02703   0.02452   0.06066
         Item               Value     Threshold  Converged?
 Maximum Force            0.004812     0.000450     NO 
 RMS     Force            0.001435     0.000300     NO 
 Maximum Displacement     0.219551     0.001800     NO 
 RMS     Displacement     0.063018     0.001200     NO 
 Predicted change in Energy=-5.535265D-04
 Lowest energy point so far.  Saving SCF results.
 GradGradGradGradGradGradGradGradGradGradGradGradGradGradGradGradGradGrad

 Leave Link  103 at Tue Apr  5 19:46:13 2022, MaxMem=  1879048192 cpu:               0.2 elap:               0.1
 (Enter /gpfs/software/gaussian16/sse4/tar/g16/l202.exe)
                          Input orientation:                          
 ---------------------------------------------------------------------
 Center     Atomic      Atomic             Coordinates (Angstroms)
 Number     Number       Type             X           Y           Z
 ---------------------------------------------------------------------
      1          6           0       -3.995937   -0.809229    0.015429
      2          6           0       -3.275944    0.448891   -0.059427
      3          6           0       -1.907525    0.555405   -0.053805
      4          6           0       -3.101146   -1.943458    0.083563
      5          6           0       -1.730864   -1.833713    0.099799
      6          6           0       -1.083844   -0.581958    0.045326
      7          1           0       -1.451568    1.538884   -0.113807
      8          1           0       -1.135225   -2.741142    0.113660
      9          1           0       -3.577595   -2.917908    0.098092
     10          8           0       -5.236242   -0.904223    0.022268
     11         17           0       -4.240426    1.913787   -0.170960
     12          6           0        0.359307   -0.428789    0.086074
     13          6           0        1.092641    0.703830   -0.324025
     14          6           0        2.334905    0.828333   -0.249862
     15          6           0        1.224456   -1.477924    0.616964
     16          6           0        2.597076   -1.256412    0.615512
     17          6           0        3.096841   -0.188597    0.178160
     18          1           0        0.729671   -2.339046    1.040001
 ---------------------------------------------------------------------
                    Distance matrix (angstroms):
                    1          2          3          4          5
     1  C    0.000000
     2  C    1.451502   0.000000
     3  C    2.495693   1.372570   0.000000
     4  C    1.446295   2.402984   2.772709   0.000000
     5  C    2.487416   2.760961   2.400559   1.374765   0.000000
     6  C    2.921101   2.424649   1.407789   2.434061   1.410139
     7  H    3.464700   2.125886   1.085693   3.858338   3.390877
     8  H    3.453348   3.845640   3.389943   2.121804   1.085544
     9  H    2.151365   3.383953   3.856955   1.084789   2.141470
    10  O    1.243957   2.383351   3.635473   2.375374   3.627346
    11  Cl   2.740315   1.757437   2.702102   4.030022   4.518292
    12  C    4.372399   3.742532   2.475223   3.777428   2.518494
    13  C    5.319605   4.384010   3.015965   4.976154   3.819808
    14  C    6.544581   5.626888   4.255719   6.111027   4.872292
    15  C    5.297310   4.942036   3.793898   4.383157   3.021251
    16  C    6.635351   6.152720   4.901234   5.764090   4.396624
    17  C    7.121738   6.408996   5.064684   6.442323   5.100910
    18  H    5.071633   5.002628   4.065594   3.968176   2.682084
                    6          7          8          9         10
     6  C    0.000000
     7  H    2.158359   0.000000
     8  H    2.160877   4.297725   0.000000
     9  H    3.417344   4.942457   2.448808   0.000000
    10  O    4.164949   4.506778   4.494549   2.609940   0.000000
    11  Cl   4.029830   2.814524   5.602825   4.884363   2.995024
    12  C    1.451828   2.681596   2.753427   4.657794   5.616073
    13  C    2.554752   2.685983   4.125868   5.925055   6.539153
    14  C    3.709973   3.854968   4.991503   7.008070   7.771620
    15  C    2.541215   4.098324   2.723440   5.040086   6.513326
    16  C    3.785389   4.973641   4.048005   6.415204   7.863641
    17  C    4.201250   4.874162   4.942674   7.211355   8.365208
    18  H    2.713959   4.596457   2.120760   4.446888   6.219857
                   11         12         13         14         15
    11  Cl   0.000000
    12  C    5.168295   0.000000
    13  C    5.470743   1.410244   0.000000
    14  C    6.664789   2.365628   1.250688   0.000000
    15  C    6.479927   1.459798   2.379682   2.702463   0.000000
    16  C    7.577607   2.443947   2.643597   2.272393   1.390380
    17  C    7.640509   2.749593   2.250651   1.340856   2.315327
    18  H    6.652434   2.167078   3.354313   3.777938   1.079492
                   16         17         18
    16  C    0.000000
    17  C    1.257487   0.000000
    18  H    2.199884   3.312204   0.000000
 Stoichiometry    C12H4ClO(1-)
 Framework group  C1[X(C12H4ClO)]
 Deg. of freedom    48
 Full point group                 C1      NOp   1
 RotChk:  IX=0 Diff= 1.43D-02
 Largest Abelian subgroup         C1      NOp   1
 Largest concise Abelian subgroup C1      NOp   1
                         Standard orientation:                         
 ---------------------------------------------------------------------
 Center     Atomic      Atomic             Coordinates (Angstroms)
 Number     Number       Type             X           Y           Z
 ---------------------------------------------------------------------
      1          6           0        2.454565    0.949247   -0.045336
      2          6           0        1.897426   -0.389305    0.023436
      3          6           0        0.553266   -0.666580    0.006082
      4          6           0        1.425898    1.960713   -0.148055
      5          6           0        0.079833    1.681345   -0.154519
      6          6           0       -0.406594    0.360829   -0.064409
      7          1           0        0.223778   -1.699598    0.061230
      8          1           0       -0.622187    2.500706   -0.273773
      9          1           0        1.778750    2.981770   -0.246566
     10          8           0        3.672562    1.200528   -0.017577
     11         17           0        3.037423   -1.722771    0.127649
     12          6           0       -1.820661    0.032563   -0.042927
     13          6           0       -2.392042   -1.225951   -0.323022
     14          6           0       -3.611836   -1.496424   -0.266732
     15          6           0       -2.829298    1.021706    0.324845
     16          6           0       -4.163281    0.629848    0.315200
     17          6           0       -4.509804   -0.538733    0.005989
     18          1           0       -2.461866    1.984466    0.646390
 ---------------------------------------------------------------------
 Rotational constants (GHZ):           1.5777370           0.3340006           0.2775702
 Leave Link  202 at Tue Apr  5 19:46:13 2022, MaxMem=  1879048192 cpu:               0.1 elap:               0.0
 (Enter /gpfs/software/gaussian16/sse4/tar/g16/l301.exe)
 Standard basis: 6-311+G(d,p) (5D, 7F)
 Ernie: Thresh=  0.10000D-02 Tol=  0.10000D-05 Strict=F.
 There are   354 symmetry adapted cartesian basis functions of A   symmetry.
 There are   340 symmetry adapted basis functions of A   symmetry.
   340 basis functions,   553 primitive gaussians,   354 cartesian basis functions
    51 alpha electrons       51 beta electrons
       nuclear repulsion energy       807.3012589038 Hartrees.
 IExCor= 4336 DFT=T Ex+Corr=M062X ExCW=0 ScaHFX=  0.540000
 ScaDFX=  1.000000  1.000000  1.000000  1.000000 ScalE2=  1.000000  1.000000
 IRadAn=      5 IRanWt=     -1 IRanGd=            0 ICorTp=0 IEmpDi=  4
 NAtoms=   18 NActive=   18 NUniq=   18 SFac= 1.00D+00 NAtFMM=   60 NAOKFM=F Big=F
 Integral buffers will be    131072 words long.
 Raffenetti 2 integral format.
 Two-electron integral symmetry is turned on.
 Leave Link  301 at Tue Apr  5 19:46:13 2022, MaxMem=  1879048192 cpu:               0.5 elap:               0.1
 (Enter /gpfs/software/gaussian16/sse4/tar/g16/l302.exe)
 NPDir=0 NMtPBC=     1 NCelOv=     1 NCel=       1 NClECP=     1 NCelD=      1
         NCelK=      1 NCelE2=     1 NClLst=     1 CellRange=     0.0.
 One-electron integrals computed using PRISM.
 One-electron integral symmetry used in STVInt
 NBasis=   340 RedAO= T EigKep=  1.37D-06  NBF=   340
 NBsUse=   338 1.00D-06 EigRej=  7.45D-07 NBFU=   338
 Precomputing XC quadrature grid using
 IXCGrd= 4 IRadAn=           5 IRanWt=          -1 IRanGd=           0 AccXCQ= 0.00D+00.
 Generated NRdTot=       0 NPtTot=           0 NUsed=           0 NTot=          32
 NSgBfM=   354   353   353   354   354 MxSgAt=    18 MxSgA2=    18.
 Leave Link  302 at Tue Apr  5 19:46:13 2022, MaxMem=  1879048192 cpu:               2.6 elap:               0.4
 (Enter /gpfs/software/gaussian16/sse4/tar/g16/l303.exe)
 DipDrv:  MaxL=1.
 Leave Link  303 at Tue Apr  5 19:46:13 2022, MaxMem=  1879048192 cpu:               0.3 elap:               0.1
 (Enter /gpfs/software/gaussian16/sse4/tar/g16/l401.exe)
 Initial guess from the checkpoint file:  "checkpoint.chk"
 B after Tr=     0.000000    0.000000   -0.000000
         Rot=    0.999999    0.000755    0.000608    0.001037 Ang=   0.16 deg.
 Guess basis will be translated and rotated to current coordinates.
 JPrj=2 DoOrth=T DoCkMO=T.
 Generating alternative initial guess.
 ExpMin= 4.38D-02 ExpMax= 1.06D+05 ExpMxC= 3.62D+03 IAcc=2 IRadAn=         4 AccDes= 0.00D+00
 Harris functional with IExCor= 1009 and IRadAn=       4 diagonalized for initial guess.
 HarFok:  IExCor= 1009 AccDes= 0.00D+00 IRadAn=         4 IDoV= 1 UseB2=F ITyADJ=14
 ICtDFT=  3500011 ScaDFX=  1.000000  1.000000  1.000000  1.000000
 FoFCou: FMM=F IPFlag=           0 FMFlag=      100000 FMFlg1=           0
         NFxFlg=           0 DoJE=T BraDBF=F KetDBF=T FulRan=T
         wScrn=  0.000000 ICntrl=       500 IOpCl=  0 I1Cent=   200000004 NGrid=           0
         NMat0=    1 NMatS0=      1 NMatT0=    0 NMatD0=    1 NMtDS0=    0 NMtDT0=    0
 Petite list used in FoFCou.
 Harris En= -994.493645942336    
 Leave Link  401 at Tue Apr  5 19:46:15 2022, MaxMem=  1879048192 cpu:              10.1 elap:               1.5
 (Enter /gpfs/software/gaussian16/sse4/tar/g16/l502.exe)
 Integral symmetry usage will be decided dynamically.
 Closed shell SCF:
 Using DIIS extrapolation, IDIIS=  1040.
 NGot=  1879048192 LenX=  1878791817 LenY=  1878666060
 Requested convergence on RMS density matrix=1.00D-08 within 128 cycles.
 Requested convergence on MAX density matrix=1.00D-06.
 Requested convergence on             energy=1.00D-06.
 No special actions if energy rises.
 Fock matrices will be formed incrementally for  20 cycles.

 Cycle   1  Pass 1  IDiag  1:
 FoFJK:  IHMeth= 1 ICntrl=       0 DoSepK=F KAlg= 0 I1Cent=           0 FoldK=F
 IRaf= 880000000 NMat=       1 IRICut=       1 DoRegI=T DoRafI=F ISym2E= 0 IDoP0=0 IntGTp=1.
 FoFCou: FMM=F IPFlag=           0 FMFlag=      100000 FMFlg1=           0
         NFxFlg=           0 DoJE=F BraDBF=F KetDBF=F FulRan=T
         wScrn=  0.000000 ICntrl=         0 IOpCl=  0 I1Cent=           0 NGrid=           0
         NMat0=    1 NMatS0=      1 NMatT0=    0 NMatD0=    1 NMtDS0=    0 NMtDT0=    0
 Symmetry not used in FoFCou.
 E= -994.784195709653    
 DIIS: error= 6.09D-03 at cycle   1 NSaved=   1.
 NSaved= 1 IEnMin= 1 EnMin= -994.784195709653     IErMin= 1 ErrMin= 6.09D-03
 ErrMax= 6.09D-03  0.00D+00 EMaxC= 1.00D-01 BMatC= 1.93D-02 BMatP= 1.93D-02
 IDIUse=3 WtCom= 9.39D-01 WtEn= 6.09D-02
 Coeff-Com:  0.100D+01
 Coeff-En:   0.100D+01
 Coeff:      0.100D+01
 Gap=     0.390 Goal=   None    Shift=    0.000
 GapD=    0.390 DampG=1.000 DampE=1.000 DampFc=1.0000 IDamp=-1.
 RMSDP=2.81D-02 MaxDP=2.37D+00              OVMax= 7.64D-02

 Cycle   2  Pass 1  IDiag  1:
 RMSU=  2.29D-02    CP:  1.17D+00
 E= -994.826455386770     Delta-E=       -0.042259677117 Rises=F Damp=F
 DIIS: error= 1.03D-03 at cycle   2 NSaved=   2.
 NSaved= 2 IEnMin= 2 EnMin= -994.826455386770     IErMin= 2 ErrMin= 1.03D-03
 ErrMax= 1.03D-03  0.00D+00 EMaxC= 1.00D-01 BMatC= 8.57D-04 BMatP= 1.93D-02
 IDIUse=3 WtCom= 9.90D-01 WtEn= 1.03D-02
 Coeff-Com: -0.513D-01 0.105D+01
 Coeff-En:   0.000D+00 0.100D+01
 Coeff:     -0.508D-01 0.105D+01
 Gap=     0.119 Goal=   None    Shift=    0.000
 RMSDP=9.37D-03 MaxDP=5.84D-01 DE=-4.23D-02 OVMax= 2.09D-02

 Cycle   3  Pass 1  IDiag  1:
 RMSU=  4.19D-03    CP:  1.24D+00  1.20D+00
 E= -994.827169525456     Delta-E=       -0.000714138686 Rises=F Damp=F
 DIIS: error= 1.67D-03 at cycle   3 NSaved=   3.
 NSaved= 3 IEnMin= 3 EnMin= -994.827169525456     IErMin= 2 ErrMin= 1.03D-03
 ErrMax= 1.67D-03  0.00D+00 EMaxC= 1.00D-01 BMatC= 1.21D-03 BMatP= 8.57D-04
 IDIUse=3 WtCom= 1.96D-01 WtEn= 8.04D-01
 Coeff-Com: -0.653D-01 0.607D+00 0.458D+00
 Coeff-En:   0.000D+00 0.273D+00 0.727D+00
 Coeff:     -0.128D-01 0.338D+00 0.675D+00
 Gap=     0.126 Goal=   None    Shift=    0.000
 RMSDP=3.25D-03 MaxDP=1.57D-01 DE=-7.14D-04 OVMax= 1.84D-02

 Cycle   4  Pass 1  IDiag  1:
 RMSU=  2.07D-03    CP:  1.22D+00  1.16D+00  8.08D-01
 E= -994.827625473063     Delta-E=       -0.000455947607 Rises=F Damp=F
 DIIS: error= 1.52D-03 at cycle   4 NSaved=   4.
 NSaved= 4 IEnMin= 4 EnMin= -994.827625473063     IErMin= 2 ErrMin= 1.03D-03
 ErrMax= 1.52D-03  0.00D+00 EMaxC= 1.00D-01 BMatC= 7.90D-04 BMatP= 8.57D-04
 IDIUse=3 WtCom= 9.85D-01 WtEn= 1.52D-02
 Coeff-Com: -0.239D-01 0.136D+00 0.443D+00 0.445D+00
 Coeff-En:   0.000D+00 0.000D+00 0.405D+00 0.595D+00
 Coeff:     -0.236D-01 0.134D+00 0.443D+00 0.447D+00
 Gap=     0.122 Goal=   None    Shift=    0.000
 RMSDP=1.39D-03 MaxDP=7.89D-02 DE=-4.56D-04 OVMax= 1.23D-02

 Cycle   5  Pass 1  IDiag  1:
 RMSU=  4.26D-04    CP:  1.23D+00  1.18D+00  1.00D+00  8.55D-01
 E= -994.828413496200     Delta-E=       -0.000788023137 Rises=F Damp=F
 DIIS: error= 2.92D-04 at cycle   5 NSaved=   5.
 NSaved= 5 IEnMin= 5 EnMin= -994.828413496200     IErMin= 5 ErrMin= 2.92D-04
 ErrMax= 2.92D-04  0.00D+00 EMaxC= 1.00D-01 BMatC= 3.21D-05 BMatP= 7.90D-04
 IDIUse=3 WtCom= 9.97D-01 WtEn= 2.92D-03
 Coeff-Com:  0.328D-03-0.635D-01 0.181D+00 0.303D+00 0.580D+00
 Coeff-En:   0.000D+00 0.000D+00 0.000D+00 0.000D+00 0.100D+01
 Coeff:      0.327D-03-0.634D-01 0.180D+00 0.302D+00 0.581D+00
 Gap=     0.122 Goal=   None    Shift=    0.000
 RMSDP=2.86D-04 MaxDP=1.33D-02 DE=-7.88D-04 OVMax= 2.00D-03

 Cycle   6  Pass 1  IDiag  1:
 RMSU=  2.52D-04    CP:  1.23D+00  1.18D+00  1.02D+00  8.67D-01  8.80D-01
 E= -994.828448004248     Delta-E=       -0.000034508048 Rises=F Damp=F
 DIIS: error= 1.08D-04 at cycle   6 NSaved=   6.
 NSaved= 6 IEnMin= 6 EnMin= -994.828448004248     IErMin= 6 ErrMin= 1.08D-04
 ErrMax= 1.08D-04  0.00D+00 EMaxC= 1.00D-01 BMatC= 3.80D-06 BMatP= 3.21D-05
 IDIUse=3 WtCom= 9.99D-01 WtEn= 1.08D-03
 Coeff-Com:  0.309D-02-0.551D-01 0.514D-01 0.124D+00 0.336D+00 0.541D+00
 Coeff-En:   0.000D+00 0.000D+00 0.000D+00 0.000D+00 0.000D+00 0.100D+01
 Coeff:      0.308D-02-0.550D-01 0.513D-01 0.124D+00 0.336D+00 0.541D+00
 Gap=     0.122 Goal=   None    Shift=    0.000
 RMSDP=1.54D-04 MaxDP=1.48D-02 DE=-3.45D-05 OVMax= 8.17D-04

 Cycle   7  Pass 1  IDiag  1:
 RMSU=  8.88D-05    CP:  1.23D+00  1.18D+00  1.02D+00  8.56D-01  9.46D-01
                    CP:  1.01D+00
 E= -994.828452712504     Delta-E=       -0.000004708257 Rises=F Damp=F
 DIIS: error= 3.64D-05 at cycle   7 NSaved=   7.
 NSaved= 7 IEnMin= 7 EnMin= -994.828452712504     IErMin= 7 ErrMin= 3.64D-05
 ErrMax= 3.64D-05  0.00D+00 EMaxC= 1.00D-01 BMatC= 3.40D-07 BMatP= 3.80D-06
 IDIUse=1 WtCom= 1.00D+00 WtEn= 0.00D+00
 Coeff-Com:  0.123D-02-0.145D-01-0.140D-02 0.133D-01 0.466D-01 0.222D+00
 Coeff-Com:  0.733D+00
 Coeff:      0.123D-02-0.145D-01-0.140D-02 0.133D-01 0.466D-01 0.222D+00
 Coeff:      0.733D+00
 Gap=     0.122 Goal=   None    Shift=    0.000
 RMSDP=8.11D-05 MaxDP=4.51D-03 DE=-4.71D-06 OVMax= 4.59D-04

 Cycle   8  Pass 1  IDiag  1:
 RMSU=  3.72D-05    CP:  1.23D+00  1.18D+00  1.03D+00  8.53D-01  1.01D+00
                    CP:  1.12D+00  1.13D+00
 E= -994.828453368113     Delta-E=       -0.000000655609 Rises=F Damp=F
 DIIS: error= 1.75D-05 at cycle   8 NSaved=   8.
 NSaved= 8 IEnMin= 8 EnMin= -994.828453368113     IErMin= 8 ErrMin= 1.75D-05
 ErrMax= 1.75D-05  0.00D+00 EMaxC= 1.00D-01 BMatC= 1.05D-07 BMatP= 3.40D-07
 IDIUse=1 WtCom= 1.00D+00 WtEn= 0.00D+00
 Coeff-Com:  0.499D-04 0.460D-02-0.135D-01-0.216D-01-0.626D-01-0.154D-01
 Coeff-Com:  0.392D+00 0.717D+00
 Coeff:      0.499D-04 0.460D-02-0.135D-01-0.216D-01-0.626D-01-0.154D-01
 Coeff:      0.392D+00 0.717D+00
 Gap=     0.122 Goal=   None    Shift=    0.000
 RMSDP=2.50D-05 MaxDP=2.25D-03 DE=-6.56D-07 OVMax= 3.00D-04

 Cycle   9  Pass 1  IDiag  1:
 RMSU=  1.74D-05    CP:  1.23D+00  1.18D+00  1.03D+00  8.60D-01  1.00D+00
                    CP:  1.11D+00  1.03D+00  9.30D-01
 E= -994.828453581954     Delta-E=       -0.000000213841 Rises=F Damp=F
 DIIS: error= 9.32D-06 at cycle   9 NSaved=   9.
 NSaved= 9 IEnMin= 9 EnMin= -994.828453581954     IErMin= 9 ErrMin= 9.32D-06
 ErrMax= 9.32D-06  0.00D+00 EMaxC= 1.00D-01 BMatC= 2.19D-08 BMatP= 1.05D-07
 IDIUse=1 WtCom= 1.00D+00 WtEn= 0.00D+00
 Coeff-Com: -0.986D-04 0.414D-02-0.741D-02-0.130D-01-0.402D-01-0.333D-01
 Coeff-Com:  0.123D+00 0.378D+00 0.588D+00
 Coeff:     -0.986D-04 0.414D-02-0.741D-02-0.130D-01-0.402D-01-0.333D-01
 Coeff:      0.123D+00 0.378D+00 0.588D+00
 Gap=     0.122 Goal=   None    Shift=    0.000
 RMSDP=2.67D-05 MaxDP=2.25D-03 DE=-2.14D-07 OVMax= 1.08D-04

 Cycle  10  Pass 1  IDiag  1:
 RMSU=  6.23D-06    CP:  1.23D+00  1.17D+00  1.03D+00  8.56D-01  1.01D+00
                    CP:  1.13D+00  1.16D+00  9.77D-01  6.99D-01
 E= -994.828453620809     Delta-E=       -0.000000038856 Rises=F Damp=F
 DIIS: error= 4.35D-06 at cycle  10 NSaved=  10.
 NSaved=10 IEnMin=10 EnMin= -994.828453620809     IErMin=10 ErrMin= 4.35D-06
 ErrMax= 4.35D-06  0.00D+00 EMaxC= 1.00D-01 BMatC= 6.64D-09 BMatP= 2.19D-08
 IDIUse=1 WtCom= 1.00D+00 WtEn= 0.00D+00
 Coeff-Com: -0.936D-04 0.127D-02-0.289D-03-0.938D-03-0.493D-02-0.152D-01
 Coeff-Com: -0.559D-01-0.235D-01 0.373D+00 0.727D+00
 Coeff:     -0.936D-04 0.127D-02-0.289D-03-0.938D-03-0.493D-02-0.152D-01
 Coeff:     -0.559D-01-0.235D-01 0.373D+00 0.727D+00
 Gap=     0.122 Goal=   None    Shift=    0.000
 RMSDP=9.93D-06 MaxDP=6.54D-04 DE=-3.89D-08 OVMax= 1.01D-04

 Cycle  11  Pass 1  IDiag  1:
 RMSU=  3.00D-06    CP:  1.23D+00  1.17D+00  1.03D+00  8.57D-01  9.99D-01
                    CP:  1.12D+00  1.11D+00  8.99D-01  8.94D-01  1.13D+00
 E= -994.828453637184     Delta-E=       -0.000000016375 Rises=F Damp=F
 DIIS: error= 1.19D-06 at cycle  11 NSaved=  11.
 NSaved=11 IEnMin=11 EnMin= -994.828453637184     IErMin=11 ErrMin= 1.19D-06
 ErrMax= 1.19D-06  0.00D+00 EMaxC= 1.00D-01 BMatC= 7.40D-10 BMatP= 6.64D-09
 IDIUse=1 WtCom= 1.00D+00 WtEn= 0.00D+00
 Coeff-Com: -0.285D-04-0.181D-04 0.918D-03 0.144D-02 0.345D-02-0.148D-02
 Coeff-Com: -0.402D-01-0.652D-01 0.673D-01 0.313D+00 0.721D+00
 Coeff:     -0.285D-04-0.181D-04 0.918D-03 0.144D-02 0.345D-02-0.148D-02
 Coeff:     -0.402D-01-0.652D-01 0.673D-01 0.313D+00 0.721D+00
 Gap=     0.122 Goal=   None    Shift=    0.000
 RMSDP=3.31D-06 MaxDP=2.08D-04 DE=-1.64D-08 OVMax= 4.84D-05

 Cycle  12  Pass 1  IDiag  1:
 RMSU=  1.62D-06    CP:  1.23D+00  1.17D+00  1.03D+00  8.57D-01  9.97D-01
                    CP:  1.11D+00  1.11D+00  8.81D-01  9.46D-01  1.22D+00
                    CP:  1.40D+00
 E= -994.828453639448     Delta-E=       -0.000000002264 Rises=F Damp=F
 DIIS: error= 7.06D-07 at cycle  12 NSaved=  12.
 NSaved=12 IEnMin=12 EnMin= -994.828453639448     IErMin=12 ErrMin= 7.06D-07
 ErrMax= 7.06D-07  0.00D+00 EMaxC= 1.00D-01 BMatC= 1.93D-10 BMatP= 7.40D-10
 IDIUse=1 WtCom= 1.00D+00 WtEn= 0.00D+00
 Coeff-Com:  0.123D-04-0.383D-03 0.602D-03 0.107D-02 0.324D-02 0.307D-02
 Coeff-Com: -0.793D-02-0.270D-01-0.672D-01-0.323D-01 0.362D+00 0.765D+00
 Coeff:      0.123D-04-0.383D-03 0.602D-03 0.107D-02 0.324D-02 0.307D-02
 Coeff:     -0.793D-02-0.270D-01-0.672D-01-0.323D-01 0.362D+00 0.765D+00
 Gap=     0.122 Goal=   None    Shift=    0.000
 RMSDP=2.55D-06 MaxDP=1.17D-04 DE=-2.26D-09 OVMax= 3.27D-05

 Cycle  13  Pass 1  IDiag  1:
 RMSU=  6.56D-07    CP:  1.23D+00  1.17D+00  1.03D+00  8.57D-01  9.95D-01
                    CP:  1.11D+00  1.11D+00  8.53D-01  9.70D-01  1.32D+00
                    CP:  1.64D+00  1.06D+00
 E= -994.828453640160     Delta-E=       -0.000000000712 Rises=F Damp=F
 DIIS: error= 2.87D-07 at cycle  13 NSaved=  13.
 NSaved=13 IEnMin=13 EnMin= -994.828453640160     IErMin=13 ErrMin= 2.87D-07
 ErrMax= 2.87D-07  0.00D+00 EMaxC= 1.00D-01 BMatC= 2.99D-11 BMatP= 1.93D-10
 IDIUse=1 WtCom= 1.00D+00 WtEn= 0.00D+00
 Coeff-Com:  0.931D-05-0.154D-03 0.119D-03 0.223D-03 0.848D-03 0.145D-02
 Coeff-Com:  0.233D-02-0.831D-03-0.374D-01-0.560D-01 0.429D-01 0.311D+00
 Coeff-Com:  0.736D+00
 Coeff:      0.931D-05-0.154D-03 0.119D-03 0.223D-03 0.848D-03 0.145D-02
 Coeff:      0.233D-02-0.831D-03-0.374D-01-0.560D-01 0.429D-01 0.311D+00
 Coeff:      0.736D+00
 Gap=     0.122 Goal=   None    Shift=    0.000
 RMSDP=8.00D-07 MaxDP=4.42D-05 DE=-7.12D-10 OVMax= 1.33D-05

 Cycle  14  Pass 1  IDiag  1:
 RMSU=  2.91D-07    CP:  1.23D+00  1.17D+00  1.03D+00  8.57D-01  9.95D-01
                    CP:  1.11D+00  1.11D+00  8.44D-01  9.69D-01  1.35D+00
                    CP:  1.81D+00  1.14D+00  1.09D+00
 E= -994.828453640322     Delta-E=       -0.000000000162 Rises=F Damp=F
 DIIS: error= 1.52D-07 at cycle  14 NSaved=  14.
 NSaved=14 IEnMin=14 EnMin= -994.828453640322     IErMin=14 ErrMin= 1.52D-07
 ErrMax= 1.52D-07  0.00D+00 EMaxC= 1.00D-01 BMatC= 7.55D-12 BMatP= 2.99D-11
 IDIUse=1 WtCom= 1.00D+00 WtEn= 0.00D+00
 Coeff-Com: -0.705D-06 0.705D-04-0.159D-03-0.291D-03-0.734D-03-0.481D-03
 Coeff-Com:  0.389D-02 0.907D-02 0.494D-02-0.136D-01-0.103D+00-0.118D+00
 Coeff-Com:  0.313D+00 0.905D+00
 Coeff:     -0.705D-06 0.705D-04-0.159D-03-0.291D-03-0.734D-03-0.481D-03
 Coeff:      0.389D-02 0.907D-02 0.494D-02-0.136D-01-0.103D+00-0.118D+00
 Coeff:      0.313D+00 0.905D+00
 Gap=     0.122 Goal=   None    Shift=    0.000
 RMSDP=4.17D-07 MaxDP=2.39D-05 DE=-1.62D-10 OVMax= 1.02D-05

 Cycle  15  Pass 1  IDiag  1:
 RMSU=  1.60D-07    CP:  1.23D+00  1.17D+00  1.03D+00  8.57D-01  9.95D-01
                    CP:  1.11D+00  1.11D+00  8.40D-01  9.74D-01  1.35D+00
                    CP:  1.90D+00  1.19D+00  1.27D+00  1.27D+00
 E= -994.828453640349     Delta-E=       -0.000000000027 Rises=F Damp=F
 DIIS: error= 5.34D-08 at cycle  15 NSaved=  15.
 NSaved=15 IEnMin=15 EnMin= -994.828453640349     IErMin=15 ErrMin= 5.34D-08
 ErrMax= 5.34D-08  0.00D+00 EMaxC= 1.00D-01 BMatC= 1.01D-12 BMatP= 7.55D-12
 IDIUse=1 WtCom= 1.00D+00 WtEn= 0.00D+00
 Coeff-Com: -0.133D-05 0.406D-04-0.669D-04-0.118D-03-0.300D-03-0.302D-03
 Coeff-Com:  0.906D-03 0.217D-02 0.606D-02 0.572D-02-0.315D-01-0.807D-01
 Coeff-Com: -0.469D-01 0.257D+00 0.888D+00
 Coeff:     -0.133D-05 0.406D-04-0.669D-04-0.118D-03-0.300D-03-0.302D-03
 Coeff:      0.906D-03 0.217D-02 0.606D-02 0.572D-02-0.315D-01-0.807D-01
 Coeff:     -0.469D-01 0.257D+00 0.888D+00
 Gap=     0.122 Goal=   None    Shift=    0.000
 RMSDP=2.28D-07 MaxDP=1.88D-05 DE=-2.73D-11 OVMax= 3.29D-06

 Cycle  16  Pass 1  IDiag  1:
 RMSU=  6.13D-08    CP:  1.23D+00  1.17D+00  1.03D+00  8.57D-01  9.95D-01
                    CP:  1.11D+00  1.11D+00  8.40D-01  9.74D-01  1.36D+00
                    CP:  1.92D+00  1.21D+00  1.33D+00  1.42D+00  9.09D-01
 E= -994.828453640389     Delta-E=       -0.000000000040 Rises=F Damp=F
 DIIS: error= 1.90D-08 at cycle  16 NSaved=  16.
 NSaved=16 IEnMin=16 EnMin= -994.828453640389     IErMin=16 ErrMin= 1.90D-08
 ErrMax= 1.90D-08  0.00D+00 EMaxC= 1.00D-01 BMatC= 2.05D-13 BMatP= 1.01D-12
 IDIUse=1 WtCom= 1.00D+00 WtEn= 0.00D+00
 Coeff-Com: -0.494D-06 0.730D-05-0.567D-05-0.903D-05-0.163D-04-0.567D-04
 Coeff-Com: -0.184D-03-0.526D-03 0.168D-02 0.438D-02 0.433D-02-0.139D-01
 Coeff-Com: -0.748D-01-0.411D-01 0.368D+00 0.752D+00
 Coeff:     -0.494D-06 0.730D-05-0.567D-05-0.903D-05-0.163D-04-0.567D-04
 Coeff:     -0.184D-03-0.526D-03 0.168D-02 0.438D-02 0.433D-02-0.139D-01
 Coeff:     -0.748D-01-0.411D-01 0.368D+00 0.752D+00
 Gap=     0.122 Goal=   None    Shift=    0.000
 RMSDP=5.76D-08 MaxDP=4.39D-06 DE=-4.00D-11 OVMax= 9.53D-07

 Cycle  17  Pass 1  IDiag  1:
 RMSU=  1.42D-08    CP:  1.23D+00  1.17D+00  1.03D+00  8.57D-01  9.95D-01
                    CP:  1.11D+00  1.11D+00  8.40D-01  9.75D-01  1.36D+00
                    CP:  1.92D+00  1.20D+00  1.35D+00  1.42D+00  1.04D+00
                    CP:  1.04D+00
 E= -994.828453640361     Delta-E=        0.000000000029 Rises=F Damp=F
 DIIS: error= 7.75D-09 at cycle  17 NSaved=  17.
 NSaved=17 IEnMin=16 EnMin= -994.828453640389     IErMin=17 ErrMin= 7.75D-09
 ErrMax= 7.75D-09  0.00D+00 EMaxC= 1.00D-01 BMatC= 2.18D-14 BMatP= 2.05D-13
 IDIUse=1 WtCom= 1.00D+00 WtEn= 0.00D+00
 Coeff-Com:  0.123D-07-0.337D-05 0.800D-05 0.128D-04 0.366D-04 0.250D-04
 Coeff-Com: -0.167D-03-0.399D-03-0.571D-03-0.177D-03 0.620D-02 0.994D-02
 Coeff-Com: -0.117D-01-0.507D-01-0.454D-01 0.215D+00 0.878D+00
 Coeff:      0.123D-07-0.337D-05 0.800D-05 0.128D-04 0.366D-04 0.250D-04
 Coeff:     -0.167D-03-0.399D-03-0.571D-03-0.177D-03 0.620D-02 0.994D-02
 Coeff:     -0.117D-01-0.507D-01-0.454D-01 0.215D+00 0.878D+00
 Gap=     0.122 Goal=   None    Shift=    0.000
 RMSDP=2.05D-08 MaxDP=1.45D-06 DE= 2.86D-11 OVMax= 2.40D-07

 Cycle  18  Pass 1  IDiag  1:
 RMSU=  7.15D-09    CP:  1.23D+00  1.17D+00  1.03D+00  8.57D-01  9.95D-01
                    CP:  1.11D+00  1.11D+00  8.40D-01  9.75D-01  1.36D+00
                    CP:  1.92D+00  1.20D+00  1.34D+00  1.43D+00  1.07D+00
                    CP:  1.06D+00  1.21D+00
 E= -994.828453640343     Delta-E=        0.000000000018 Rises=F Damp=F
 DIIS: error= 2.65D-09 at cycle  18 NSaved=  18.
 NSaved=18 IEnMin=16 EnMin= -994.828453640389     IErMin=18 ErrMin= 2.65D-09
 ErrMax= 2.65D-09  0.00D+00 EMaxC= 1.00D-01 BMatC= 3.41D-15 BMatP= 2.18D-14
 IDIUse=1 WtCom= 1.00D+00 WtEn= 0.00D+00
 Coeff-Com:  0.527D-07-0.207D-05 0.382D-05 0.621D-05 0.173D-04 0.136D-04
 Coeff-Com: -0.554D-04-0.119D-03-0.332D-03-0.428D-03 0.216D-02 0.504D-02
 Coeff-Com:  0.917D-03-0.175D-01-0.492D-01 0.210D-01 0.329D+00 0.710D+00
 Coeff:      0.527D-07-0.207D-05 0.382D-05 0.621D-05 0.173D-04 0.136D-04
 Coeff:     -0.554D-04-0.119D-03-0.332D-03-0.428D-03 0.216D-02 0.504D-02
 Coeff:      0.917D-03-0.175D-01-0.492D-01 0.210D-01 0.329D+00 0.710D+00
 Gap=     0.122 Goal=   None    Shift=    0.000
 RMSDP=8.77D-09 MaxDP=6.05D-07 DE= 1.82D-11 OVMax= 5.61D-08

 SCF Done:  E(RM062X) =  -994.828453640     A.U. after   18 cycles
            NFock= 18  Conv=0.88D-08     -V/T= 2.0030
 KE= 9.918243665688D+02 PE=-3.967118803713D+03 EE= 1.173164724600D+03
 Leave Link  502 at Tue Apr  5 19:49:04 2022, MaxMem=  1879048192 cpu:            1180.8 elap:             168.8
 (Enter /gpfs/software/gaussian16/sse4/tar/g16/l701.exe)
 ... and contract with generalized density number  0.
 Compute integral first derivatives.
 Leave Link  701 at Tue Apr  5 19:49:04 2022, MaxMem=  1879048192 cpu:               1.3 elap:               0.2
 (Enter /gpfs/software/gaussian16/sse4/tar/g16/l702.exe)
 L702 exits ... SP integral derivatives will be done elsewhere.
 Leave Link  702 at Tue Apr  5 19:49:04 2022, MaxMem=  1879048192 cpu:               0.2 elap:               0.0
 (Enter /gpfs/software/gaussian16/sse4/tar/g16/l703.exe)
 Integral derivatives from FoFJK, PRISM(SPDF).
 Compute integral first derivatives, UseDBF=F ICtDFT=           0.
 Calling FoFJK, ICntrl=      2127 FMM=F ISym2X=0 I1Cent= 0 IOpClX= 0 NMat=1 NMatS=1 NMatT=0.
 FoFJK:  IHMeth= 1 ICntrl=    2127 DoSepK=F KAlg= 0 I1Cent=           0 FoldK=F
 IRaf=         0 NMat=       1 IRICut=       1 DoRegI=T DoRafI=F ISym2E= 0 IDoP0=0 IntGTp=1.
 FoFCou: FMM=F IPFlag=           0 FMFlag=      100000 FMFlg1=         800
         NFxFlg=           0 DoJE=F BraDBF=F KetDBF=F FulRan=T
         wScrn=  0.000000 ICntrl=      2127 IOpCl=  0 I1Cent=           0 NGrid=           0
         NMat0=    1 NMatS0=      1 NMatT0=    0 NMatD0=    1 NMtDS0=    0 NMtDT0=    0
 Symmetry not used in FoFCou.
 Leave Link  703 at Tue Apr  5 19:49:27 2022, MaxMem=  1879048192 cpu:             158.6 elap:              22.7
 (Enter /gpfs/software/gaussian16/sse4/tar/g16/l716.exe)
 Dipole        =-2.36151247D+00-3.25800167D-01 3.57086069D-02
 ***** Axes restored to original set *****
 -------------------------------------------------------------------
 Center     Atomic                   Forces (Hartrees/Bohr)
 Number     Number              X              Y              Z
 -------------------------------------------------------------------
      1        6          -0.002285893    0.001107026    0.002193978
      2        6           0.002133746    0.002080800   -0.000844309
      3        6          -0.003525757    0.000676226    0.000019722
      4        6           0.002177318   -0.001954919   -0.000660323
      5        6          -0.002486497   -0.000086406   -0.000379725
      6        6           0.002097502    0.000258125   -0.000490862
      7        1           0.000051420   -0.000002441    0.000123472
      8        1          -0.000278105   -0.000337747    0.000356263
      9        1           0.000183901   -0.000083221    0.000305327
     10        8           0.002189125   -0.000534472   -0.000923469
     11       17           0.000112868   -0.000124189   -0.000043965
     12        6          -0.000000417    0.000387358    0.000345068
     13        6          -0.002276014   -0.003439709    0.000897220
     14        6           0.002154817    0.002689926   -0.000637271
     15        6           0.001585856    0.001814748   -0.000231154
     16        6          -0.002045989   -0.000880265    0.001127049
     17        6          -0.000138021   -0.000318888   -0.000678989
     18        1           0.000350142   -0.001251954   -0.000478033
 -------------------------------------------------------------------
 Cartesian Forces:  Max     0.003525757 RMS     0.001395651
 Leave Link  716 at Tue Apr  5 19:49:27 2022, MaxMem=  1879048192 cpu:               0.2 elap:               0.0
 (Enter /gpfs/software/gaussian16/sse4/tar/g16/l103.exe)

 GradGradGradGradGradGradGradGradGradGradGradGradGradGradGradGradGradGrad
 Berny optimization.
 Using GEDIIS/GDIIS optimizer.
 FormGI is forming the generalized inverse of G from B-inverse, IUseBI=4.
 Internal  Forces:  Max     0.002277071 RMS     0.000797932
 Search for a local minimum.
 Step number   5 out of a maximum of   96
 All quantities printed in internal units (Hartrees-Bohrs-Radians)
 RMS Force = .79793D-03 SwitMx=.10000D-02 MixMth= 2
 Mixed Optimization -- En-DIIS/RFO-DIIS
 Update second derivatives using D2CorX and points    4    5
 DE= -6.10D-04 DEPred=-5.54D-04 R= 1.10D+00
 TightC=F SS=  1.41D+00  RLast= 2.48D-01 DXNew= 1.9593D+00 7.4271D-01
 Trust test= 1.10D+00 RLast= 2.48D-01 DXMaxT set to 1.17D+00
 ITU=  1  1  1  1  0
 Use linear search instead of GDIIS.
     Eigenvalues ---    0.00571   0.01007   0.01063   0.01194   0.01628
     Eigenvalues ---    0.01676   0.01771   0.01989   0.02010   0.02081
     Eigenvalues ---    0.02190   0.02248   0.02290   0.02333   0.02743
     Eigenvalues ---    0.14827   0.15996   0.16000   0.16182   0.19712
     Eigenvalues ---    0.22395   0.23440   0.23468   0.24814   0.24874
     Eigenvalues ---    0.24997   0.25007   0.25447   0.26360   0.32331
     Eigenvalues ---    0.32944   0.33112   0.33770   0.35233   0.35259
     Eigenvalues ---    0.35332   0.35611   0.36092   0.37447   0.43092
     Eigenvalues ---    0.43568   0.44443   0.46286   0.48473   0.53273
     Eigenvalues ---    0.57328   0.72459   0.92553
 RFO step:  Lambda=-4.49047610D-04 EMin= 5.71203188D-03
 Quartic linear search produced a step of  0.16697.
 Iteration  1 RMS(Cart)=  0.05295296 RMS(Int)=  0.00125222
 Iteration  2 RMS(Cart)=  0.00170470 RMS(Int)=  0.00014100
 Iteration  3 RMS(Cart)=  0.00000150 RMS(Int)=  0.00014100
 Iteration  4 RMS(Cart)=  0.00000000 RMS(Int)=  0.00014100
 ITry= 1 IFail=0 DXMaxC= 2.35D-01 DCOld= 1.00D+10 DXMaxT= 1.17D+00 DXLimC= 3.00D+00 Rises=F
 Variable       Old X    -DE/DX   Delta X   Delta X   Delta X     New X
                                 (Linear)    (Quad)   (Total)
    R1        2.74294   0.00110  -0.00054   0.00274   0.00227   2.74521
    R2        2.73310   0.00140  -0.00027   0.00414   0.00395   2.73705
    R3        2.35074  -0.00215   0.00018  -0.00249  -0.00231   2.34843
    R4        2.59378  -0.00226   0.00008  -0.00428  -0.00420   2.58958
    R5        3.32107  -0.00016   0.00168   0.00200   0.00368   3.32476
    R6        2.66034   0.00190   0.00088   0.00669   0.00748   2.66782
    R7        2.05166   0.00001  -0.00011  -0.00013  -0.00024   2.05142
    R8        2.59793  -0.00228   0.00016  -0.00419  -0.00402   2.59391
    R9        2.04995  -0.00000   0.00015   0.00019   0.00034   2.05030
   R10        2.66478   0.00083   0.00106   0.00369   0.00468   2.66945
   R11        2.05138   0.00013  -0.00052  -0.00033  -0.00085   2.05053
   R12        2.74356  -0.00046  -0.00121  -0.00365  -0.00486   2.73870
   R13        2.66497  -0.00183  -0.00049  -0.00566  -0.00613   2.65884
   R14        2.75862  -0.00014   0.00270   0.00384   0.00653   2.76515
   R15        2.36346   0.00169  -0.00132   0.00092  -0.00039   2.36307
   R16        2.53385   0.00040   0.00112   0.00151   0.00264   2.53649
   R17        2.62744  -0.00161  -0.00149  -0.00698  -0.00849   2.61894
   R18        2.03995   0.00065  -0.00053   0.00128   0.00075   2.04070
   R19        2.37631   0.00098  -0.00004   0.00107   0.00101   2.37732
    A1        1.95551   0.00078  -0.00086   0.00173   0.00046   1.95597
    A2        2.16645   0.00037   0.00044   0.00237   0.00201   2.16846
    A3        2.16122  -0.00115   0.00045  -0.00400  -0.00434   2.15688
    A4        2.16710  -0.00076   0.00093  -0.00199  -0.00092   2.16618
    A5        2.04153   0.00043   0.00017   0.00193   0.00203   2.04355
    A6        2.07455   0.00033  -0.00110   0.00007  -0.00110   2.07345
    A7        2.11872   0.00033   0.00009   0.00208   0.00215   2.12087
    A8        2.08147  -0.00011  -0.00074  -0.00134  -0.00209   2.07938
    A9        2.08291  -0.00022   0.00064  -0.00064   0.00001   2.08292
   A10        2.15869  -0.00045   0.00077  -0.00106  -0.00014   2.15856
   A11        2.01902   0.00045   0.00052   0.00327   0.00370   2.02272
   A12        2.10520   0.00000  -0.00131  -0.00203  -0.00344   2.10176
   A13        2.12674   0.00020   0.00012   0.00135   0.00148   2.12821
   A14        2.07183  -0.00053  -0.00215  -0.00642  -0.00858   2.06325
   A15        2.08376   0.00034   0.00199   0.00536   0.00734   2.09111
   A16        2.03916  -0.00011  -0.00108  -0.00238  -0.00355   2.03560
   A17        2.09247  -0.00014  -0.00205  -0.00366  -0.00567   2.08680
   A18        2.15155   0.00024   0.00314   0.00603   0.00920   2.16076
   A19        2.20616  -0.00143  -0.00111  -0.00754  -0.00865   2.19750
   A20        2.12174   0.00173   0.00319   0.01304   0.01624   2.13798
   A21        1.95495  -0.00030  -0.00213  -0.00531  -0.00747   1.94748
   A22        2.18855   0.00178   0.00370   0.01301   0.01672   2.20527
   A23        2.10348  -0.00227  -0.00229  -0.01240  -0.01468   2.08880
   A24        2.06031   0.00005  -0.00055  -0.00103  -0.00172   2.05860
   A25        2.03106   0.00069  -0.00101   0.00412   0.00305   2.03410
   A26        2.18952  -0.00071   0.00118  -0.00242  -0.00130   2.18822
   A27        2.12705   0.00042   0.00166   0.00325   0.00483   2.13188
   A28        2.12846   0.00031  -0.00035   0.00233   0.00194   2.13041
    D1       -0.01003  -0.00032   0.00051  -0.02323  -0.02273  -0.03276
    D2        3.12654  -0.00025  -0.00032  -0.01946  -0.01980   3.10674
    D3        3.12993   0.00035  -0.00332   0.04587   0.04266  -3.11059
    D4       -0.01669   0.00043  -0.00415   0.04964   0.04559   0.02890
    D5        0.01939   0.00020  -0.00082   0.01670   0.01588   0.03527
    D6       -3.09718   0.00008   0.00062   0.00869   0.00928  -3.08790
    D7       -3.12058  -0.00047   0.00300  -0.05216  -0.04902   3.11359
    D8        0.04604  -0.00060   0.00444  -0.06018  -0.05562  -0.00957
    D9       -0.01492   0.00028  -0.00119   0.01593   0.01476  -0.00016
   D10        3.14106   0.00018  -0.00078   0.00795   0.00719  -3.13494
   D11        3.13178   0.00021  -0.00034   0.01209   0.01178  -3.13963
   D12        0.00458   0.00011   0.00007   0.00410   0.00420   0.00878
   D13        0.03059  -0.00008   0.00200   0.00012   0.00209   0.03268
   D14       -3.11144  -0.00006  -0.00008  -0.00435  -0.00438  -3.11582
   D15       -3.12540   0.00002   0.00158   0.00810   0.00966  -3.11574
   D16        0.01576   0.00004  -0.00050   0.00363   0.00319   0.01895
   D17       -0.00408  -0.00003   0.00182  -0.00292  -0.00106  -0.00514
   D18       -3.10092  -0.00023   0.00277  -0.01080  -0.00798  -3.10889
   D19        3.11131   0.00011   0.00033   0.00555   0.00593   3.11723
   D20        0.01447  -0.00009   0.00129  -0.00233  -0.00099   0.01348
   D21       -0.02151  -0.00003  -0.00232  -0.00636  -0.00870  -0.03020
   D22        3.12054  -0.00005  -0.00021  -0.00173  -0.00192   3.11862
   D23        3.07503   0.00016  -0.00337   0.00127  -0.00207   3.07296
   D24       -0.06611   0.00014  -0.00126   0.00590   0.00471  -0.06140
   D25       -0.32696   0.00017   0.02094   0.06267   0.08363  -0.24333
   D26        2.78457   0.00038   0.01737   0.07158   0.08895   2.87352
   D27        2.81416   0.00019   0.01876   0.05791   0.07667   2.89084
   D28       -0.35748   0.00040   0.01519   0.06682   0.08199  -0.27550
   D29        3.10889   0.00008  -0.00466  -0.00214  -0.00686   3.10203
   D30       -0.00508  -0.00015  -0.00139  -0.01061  -0.01204  -0.01713
   D31        3.13673   0.00001   0.00684   0.00786   0.01462  -3.13184
   D32       -0.07367   0.00045  -0.00260   0.01769   0.01507  -0.05861
   D33       -0.03096   0.00016   0.00373   0.01550   0.01916  -0.01180
   D34        3.04183   0.00060  -0.00571   0.02533   0.01961   3.06144
   D35        0.06817   0.00003   0.00004   0.00521   0.00527   0.07345
   D36       -0.09804   0.00001  -0.00125  -0.00529  -0.00643  -0.10448
   D37        0.00409  -0.00019  -0.00528  -0.01757  -0.02291  -0.01882
   D38       -3.06181  -0.00074   0.00512  -0.02867  -0.02359  -3.08540
   D39        0.06066   0.00020   0.00409   0.01259   0.01673   0.07739
         Item               Value     Threshold  Converged?
 Maximum Force            0.002277     0.000450     NO 
 RMS     Force            0.000798     0.000300     NO 
 Maximum Displacement     0.234895     0.001800     NO 
 RMS     Displacement     0.053015     0.001200     NO 
 Predicted change in Energy=-2.453774D-04
 Lowest energy point so far.  Saving SCF results.
 GradGradGradGradGradGradGradGradGradGradGradGradGradGradGradGradGradGrad

 Leave Link  103 at Tue Apr  5 19:49:27 2022, MaxMem=  1879048192 cpu:               0.2 elap:               0.1
 (Enter /gpfs/software/gaussian16/sse4/tar/g16/l202.exe)
                          Input orientation:                          
 ---------------------------------------------------------------------
 Center     Atomic      Atomic             Coordinates (Angstroms)
 Number     Number       Type             X           Y           Z
 ---------------------------------------------------------------------
      1          6           0       -3.999673   -0.797885    0.035112
      2          6           0       -3.270295    0.453352   -0.077830
      3          6           0       -1.903420    0.549987   -0.065070
      4          6           0       -3.112193   -1.939414    0.119415
      5          6           0       -1.743267   -1.839717    0.135019
      6          6           0       -1.083981   -0.592490    0.062600
      7          1           0       -1.441897    1.528979   -0.148891
      8          1           0       -1.162536   -2.755691    0.169257
      9          1           0       -3.592662   -2.911599    0.153564
     10          8           0       -5.238115   -0.891746   -0.007823
     11         17           0       -4.222426    1.923536   -0.243488
     12          6           0        0.356479   -0.438367    0.103473
     13          6           0        1.072403    0.721974   -0.243959
     14          6           0        2.311258    0.877240   -0.174368
     15          6           0        1.248839   -1.506161    0.555829
     16          6           0        2.611288   -1.252642    0.567681
     17          6           0        3.091054   -0.153856    0.186739
     18          1           0        0.777722   -2.408771    0.915700
 ---------------------------------------------------------------------
                    Distance matrix (angstroms):
                    1          2          3          4          5
     1  C    0.000000
     2  C    1.452702   0.000000
     3  C    2.494208   1.370346   0.000000
     4  C    1.448385   2.406083   2.773497   0.000000
     5  C    2.487321   2.763202   2.403408   1.372640   0.000000
     6  C    2.923048   2.427649   1.411749   2.435380   1.412613
     7  H    3.462713   2.122514   1.085567   3.858968   3.394045
     8  H    3.449688   3.847293   3.395781   2.114226   1.085095
     9  H    2.155800   3.388268   3.857968   1.084970   2.137647
    10  O    1.242735   2.384639   3.633464   2.373467   3.623950
    11  Cl   2.744698   1.759385   2.701159   4.035679   4.522341
    12  C    4.371497   3.739188   2.472326   3.779561   2.524621
    13  C    5.302246   4.354169   2.986152   4.972512   3.825426
    14  C    6.532824   5.598459   4.228777   6.118306   4.890475
    15  C    5.321625   4.966266   3.814446   4.404176   3.039908
    16  C    6.647951   6.157932   4.902289   5.781940   4.415202
    17  C    7.121530   6.395738   5.050107   6.455465   5.120104
    18  H    5.117998   5.056214   4.111531   3.998225   2.699754
                    6          7          8          9         10
     6  C    0.000000
     7  H    2.161820   0.000000
     8  H    2.167253   4.305539   0.000000
     9  H    3.417605   4.943279   2.435172   0.000000
    10  O    4.165495   4.504563   4.485085   2.610243   0.000000
    11  Cl   4.034094   2.809976   5.606108   4.892114   3.002162
    12  C    1.449258   2.677367   2.771593   4.659946   5.614038
    13  C    2.543971   2.642348   4.154499   5.926526   6.517860
    14  C    3.707278   3.809408   5.038206   7.022757   7.755649
    15  C    2.553452   4.116888   2.743264   5.057391   6.540320
    16  C    3.787601   4.967817   4.081623   6.435265   7.878743
    17  C    4.199849   4.846878   4.986269   7.230374   8.364054
    18  H    2.737260   4.643914   2.107637   4.464745   6.272524
                   11         12         13         14         15
    11  Cl   0.000000
    12  C    5.163849   0.000000
    13  C    5.429454   1.406999   0.000000
    14  C    6.617291   2.372589   1.250485   0.000000
    15  C    6.506648   1.463256   2.373895   2.709709   0.000000
    16  C    7.579298   2.441864   2.631736   2.275314   1.385886
    17  C    7.614962   2.750597   2.242216   1.342252   2.314889
    18  H    6.716702   2.172476   3.351598   3.786535   1.079890
                   16         17         18
    16  C    0.000000
    17  C    1.258023   0.000000
    18  H    2.195385   3.311726   0.000000
 Stoichiometry    C12H4ClO(1-)
 Framework group  C1[X(C12H4ClO)]
 Deg. of freedom    48
 Full point group                 C1      NOp   1
 RotChk:  IX=0 Diff= 1.29D-02
 Largest Abelian subgroup         C1      NOp   1
 Largest concise Abelian subgroup C1      NOp   1
                         Standard orientation:                         
 ---------------------------------------------------------------------
 Center     Atomic      Atomic             Coordinates (Angstroms)
 Number     Number       Type             X           Y           Z
 ---------------------------------------------------------------------
      1          6           0        2.458803    0.948199   -0.007829
      2          6           0        1.893355   -0.389504    0.026277
      3          6           0        0.549406   -0.656498    0.007189
      4          6           0        1.436118    1.968889   -0.108442
      5          6           0        0.090368    1.698994   -0.124366
      6          6           0       -0.408088    0.379432   -0.048379
      7          1           0        0.214976   -1.688682    0.041958
      8          1           0       -0.598335    2.530335   -0.233868
      9          1           0        1.792616    2.990299   -0.190851
     10          8           0        3.677260    1.192209   -0.022457
     11         17           0        3.024093   -1.735760    0.093072
     12          6           0       -1.819392    0.050235   -0.034239
     13          6           0       -2.370939   -1.227008   -0.244223
     14          6           0       -3.583663   -1.527966   -0.194877
     15          6           0       -2.856176    1.045873    0.239443
     16          6           0       -4.176629    0.625065    0.240901
     17          6           0       -4.499880   -0.566029   -0.002875
     18          1           0       -2.516620    2.040224    0.488704
 ---------------------------------------------------------------------
 Rotational constants (GHZ):           1.5678053           0.3353201           0.2773232
 Leave Link  202 at Tue Apr  5 19:49:27 2022, MaxMem=  1879048192 cpu:               0.1 elap:               0.0
 (Enter /gpfs/software/gaussian16/sse4/tar/g16/l301.exe)
 Standard basis: 6-311+G(d,p) (5D, 7F)
 Ernie: Thresh=  0.10000D-02 Tol=  0.10000D-05 Strict=F.
 There are   354 symmetry adapted cartesian basis functions of A   symmetry.
 There are   340 symmetry adapted basis functions of A   symmetry.
   340 basis functions,   553 primitive gaussians,   354 cartesian basis functions
    51 alpha electrons       51 beta electrons
       nuclear repulsion energy       807.1868421982 Hartrees.
 IExCor= 4336 DFT=T Ex+Corr=M062X ExCW=0 ScaHFX=  0.540000
 ScaDFX=  1.000000  1.000000  1.000000  1.000000 ScalE2=  1.000000  1.000000
 IRadAn=      5 IRanWt=     -1 IRanGd=            0 ICorTp=0 IEmpDi=  4
 NAtoms=   18 NActive=   18 NUniq=   18 SFac= 1.00D+00 NAtFMM=   60 NAOKFM=F Big=F
 Integral buffers will be    131072 words long.
 Raffenetti 2 integral format.
 Two-electron integral symmetry is turned on.
 Leave Link  301 at Tue Apr  5 19:49:27 2022, MaxMem=  1879048192 cpu:               0.5 elap:               0.1
 (Enter /gpfs/software/gaussian16/sse4/tar/g16/l302.exe)
 NPDir=0 NMtPBC=     1 NCelOv=     1 NCel=       1 NClECP=     1 NCelD=      1
         NCelK=      1 NCelE2=     1 NClLst=     1 CellRange=     0.0.
 One-electron integrals computed using PRISM.
 One-electron integral symmetry used in STVInt
 NBasis=   340 RedAO= T EigKep=  1.12D-06  NBF=   340
 NBsUse=   338 1.00D-06 EigRej=  5.85D-07 NBFU=   338
 Precomputing XC quadrature grid using
 IXCGrd= 4 IRadAn=           5 IRanWt=          -1 IRanGd=           0 AccXCQ= 0.00D+00.
 Generated NRdTot=       0 NPtTot=           0 NUsed=           0 NTot=          32
 NSgBfM=   354   353   354   354   354 MxSgAt=    18 MxSgA2=    18.
 Leave Link  302 at Tue Apr  5 19:49:27 2022, MaxMem=  1879048192 cpu:               2.7 elap:               0.4
 (Enter /gpfs/software/gaussian16/sse4/tar/g16/l303.exe)
 DipDrv:  MaxL=1.
 Leave Link  303 at Tue Apr  5 19:49:27 2022, MaxMem=  1879048192 cpu:               0.3 elap:               0.1
 (Enter /gpfs/software/gaussian16/sse4/tar/g16/l401.exe)
 Initial guess from the checkpoint file:  "checkpoint.chk"
 B after Tr=    -0.000000   -0.000000    0.000000
         Rot=    1.000000    0.000276    0.000300    0.000060 Ang=   0.05 deg.
 Guess basis will be translated and rotated to current coordinates.
 JPrj=2 DoOrth=T DoCkMO=T.
 Generating alternative initial guess.
 ExpMin= 4.38D-02 ExpMax= 1.06D+05 ExpMxC= 3.62D+03 IAcc=2 IRadAn=         4 AccDes= 0.00D+00
 Harris functional with IExCor= 1009 and IRadAn=       4 diagonalized for initial guess.
 HarFok:  IExCor= 1009 AccDes= 0.00D+00 IRadAn=         4 IDoV= 1 UseB2=F ITyADJ=14
 ICtDFT=  3500011 ScaDFX=  1.000000  1.000000  1.000000  1.000000
 FoFCou: FMM=F IPFlag=           0 FMFlag=      100000 FMFlg1=           0
         NFxFlg=           0 DoJE=T BraDBF=F KetDBF=T FulRan=T
         wScrn=  0.000000 ICntrl=       500 IOpCl=  0 I1Cent=   200000004 NGrid=           0
         NMat0=    1 NMatS0=      1 NMatT0=    0 NMatD0=    1 NMtDS0=    0 NMtDT0=    0
 Petite list used in FoFCou.
 Harris En= -994.493463752297    
 Leave Link  401 at Tue Apr  5 19:49:29 2022, MaxMem=  1879048192 cpu:              10.1 elap:               1.5
 (Enter /gpfs/software/gaussian16/sse4/tar/g16/l502.exe)
 Integral symmetry usage will be decided dynamically.
 Closed shell SCF:
 Using DIIS extrapolation, IDIIS=  1040.
 NGot=  1879048192 LenX=  1878791817 LenY=  1878666060
 Requested convergence on RMS density matrix=1.00D-08 within 128 cycles.
 Requested convergence on MAX density matrix=1.00D-06.
 Requested convergence on             energy=1.00D-06.
 No special actions if energy rises.
 Fock matrices will be formed incrementally for  20 cycles.

 Cycle   1  Pass 1  IDiag  1:
 FoFJK:  IHMeth= 1 ICntrl=       0 DoSepK=F KAlg= 0 I1Cent=           0 FoldK=F
 IRaf= 880000000 NMat=       1 IRICut=       1 DoRegI=T DoRafI=F ISym2E= 0 IDoP0=0 IntGTp=1.
 FoFCou: FMM=F IPFlag=           0 FMFlag=      100000 FMFlg1=           0
         NFxFlg=           0 DoJE=F BraDBF=F KetDBF=F FulRan=T
         wScrn=  0.000000 ICntrl=         0 IOpCl=  0 I1Cent=           0 NGrid=           0
         NMat0=    1 NMatS0=      1 NMatT0=    0 NMatD0=    1 NMtDS0=    0 NMtDT0=    0
 Symmetry not used in FoFCou.
 E= -994.800987676482    
 DIIS: error= 5.43D-03 at cycle   1 NSaved=   1.
 NSaved= 1 IEnMin= 1 EnMin= -994.800987676482     IErMin= 1 ErrMin= 5.43D-03
 ErrMax= 5.43D-03  0.00D+00 EMaxC= 1.00D-01 BMatC= 1.24D-02 BMatP= 1.24D-02
 IDIUse=3 WtCom= 9.46D-01 WtEn= 5.43D-02
 Coeff-Com:  0.100D+01
 Coeff-En:   0.100D+01
 Coeff:      0.100D+01
 Gap=     0.389 Goal=   None    Shift=    0.000
 GapD=    0.389 DampG=1.000 DampE=1.000 DampFc=1.0000 IDamp=-1.
 RMSDP=2.64D-02 MaxDP=2.69D+00              OVMax= 6.07D-02

 Cycle   2  Pass 1  IDiag  1:
 RMSU=  1.96D-02    CP:  1.15D+00
 E= -994.827233849980     Delta-E=       -0.026246173498 Rises=F Damp=F
 DIIS: error= 1.14D-03 at cycle   2 NSaved=   2.
 NSaved= 2 IEnMin= 2 EnMin= -994.827233849980     IErMin= 2 ErrMin= 1.14D-03
 ErrMax= 1.14D-03  0.00D+00 EMaxC= 1.00D-01 BMatC= 5.54D-04 BMatP= 1.24D-02
 IDIUse=3 WtCom= 9.89D-01 WtEn= 1.14D-02
 Coeff-Com: -0.537D-01 0.105D+01
 Coeff-En:   0.000D+00 0.100D+01
 Coeff:     -0.531D-01 0.105D+01
 Gap=     0.121 Goal=   None    Shift=    0.000
 RMSDP=8.45D-03 MaxDP=6.07D-01 DE=-2.62D-02 OVMax= 1.76D-02

 Cycle   3  Pass 1  IDiag  1:
 RMSU=  4.16D-03    CP:  1.20D+00  1.17D+00
 E= -994.827763642171     Delta-E=       -0.000529792191 Rises=F Damp=F
 DIIS: error= 1.22D-03 at cycle   3 NSaved=   3.
 NSaved= 3 IEnMin= 3 EnMin= -994.827763642171     IErMin= 2 ErrMin= 1.14D-03
 ErrMax= 1.22D-03  0.00D+00 EMaxC= 1.00D-01 BMatC= 7.24D-04 BMatP= 5.54D-04
 IDIUse=3 WtCom= 2.23D-01 WtEn= 7.77D-01
 Coeff-Com: -0.668D-01 0.598D+00 0.469D+00
 Coeff-En:   0.000D+00 0.211D+00 0.789D+00
 Coeff:     -0.149D-01 0.297D+00 0.718D+00
 Gap=     0.125 Goal=   None    Shift=    0.000
 RMSDP=3.09D-03 MaxDP=1.84D-01 DE=-5.30D-04 OVMax= 1.38D-02

 Cycle   4  Pass 1  IDiag  1:
 RMSU=  1.93D-03    CP:  1.18D+00  1.14D+00  9.68D-01
 E= -994.827975849461     Delta-E=       -0.000212207291 Rises=F Damp=F
 DIIS: error= 1.14D-03 at cycle   4 NSaved=   4.
 NSaved= 4 IEnMin= 4 EnMin= -994.827975849461     IErMin= 2 ErrMin= 1.14D-03
 ErrMax= 1.14D-03  0.00D+00 EMaxC= 1.00D-01 BMatC= 5.45D-04 BMatP= 5.54D-04
 IDIUse=3 WtCom= 9.89D-01 WtEn= 1.14D-02
 Coeff-Com: -0.204D-01 0.941D-01 0.464D+00 0.463D+00
 Coeff-En:   0.000D+00 0.000D+00 0.430D+00 0.570D+00
 Coeff:     -0.202D-01 0.930D-01 0.463D+00 0.464D+00
 Gap=     0.122 Goal=   None    Shift=    0.000
 RMSDP=2.37D-03 MaxDP=2.14D-01 DE=-2.12D-04 OVMax= 7.78D-03

 Cycle   5  Pass 1  IDiag  1:
 RMSU=  8.24D-04    CP:  1.20D+00  1.18D+00  1.15D+00  6.44D-01
 E= -994.828513093708     Delta-E=       -0.000537244247 Rises=F Damp=F
 DIIS: error= 2.78D-04 at cycle   5 NSaved=   5.
 NSaved= 5 IEnMin= 5 EnMin= -994.828513093708     IErMin= 5 ErrMin= 2.78D-04
 ErrMax= 2.78D-04  0.00D+00 EMaxC= 1.00D-01 BMatC= 2.20D-05 BMatP= 5.45D-04
 IDIUse=3 WtCom= 9.97D-01 WtEn= 2.78D-03
 Coeff-Com:  0.186D-02-0.806D-01 0.210D+00 0.324D+00 0.544D+00
 Coeff-En:   0.000D+00 0.000D+00 0.000D+00 0.000D+00 0.100D+01
 Coeff:      0.186D-02-0.803D-01 0.210D+00 0.324D+00 0.545D+00
 Gap=     0.123 Goal=   None    Shift=    0.000
 RMSDP=5.27D-04 MaxDP=3.61D-02 DE=-5.37D-04 OVMax= 1.79D-03

 Cycle   6  Pass 1  IDiag  1:
 RMSU=  2.10D-04    CP:  1.20D+00  1.17D+00  1.19D+00  7.68D-01  6.46D-01
 E= -994.828536227266     Delta-E=       -0.000023133558 Rises=F Damp=F
 DIIS: error= 6.97D-05 at cycle   6 NSaved=   6.
 NSaved= 6 IEnMin= 6 EnMin= -994.828536227266     IErMin= 6 ErrMin= 6.97D-05
 ErrMax= 6.97D-05  0.00D+00 EMaxC= 1.00D-01 BMatC= 2.02D-06 BMatP= 2.20D-05
 IDIUse=1 WtCom= 1.00D+00 WtEn= 0.00D+00
 Coeff-Com:  0.314D-02-0.571D-01 0.733D-01 0.140D+00 0.314D+00 0.527D+00
 Coeff:      0.314D-02-0.571D-01 0.733D-01 0.140D+00 0.314D+00 0.527D+00
 Gap=     0.123 Goal=   None    Shift=    0.000
 RMSDP=1.03D-04 MaxDP=9.69D-03 DE=-2.31D-05 OVMax= 5.34D-04

 Cycle   7  Pass 1  IDiag  1:
 RMSU=  4.78D-05    CP:  1.20D+00  1.17D+00  1.19D+00  7.82D-01  6.35D-01
                    CP:  8.91D-01
 E= -994.828538682337     Delta-E=       -0.000002455071 Rises=F Damp=F
 DIIS: error= 2.64D-05 at cycle   7 NSaved=   7.
 NSaved= 7 IEnMin= 7 EnMin= -994.828538682337     IErMin= 7 ErrMin= 2.64D-05
 ErrMax= 2.64D-05  0.00D+00 EMaxC= 1.00D-01 BMatC= 1.89D-07 BMatP= 2.02D-06
 IDIUse=1 WtCom= 1.00D+00 WtEn= 0.00D+00
 Coeff-Com:  0.105D-02-0.105D-01-0.631D-02 0.210D-02 0.300D-01 0.222D+00
 Coeff-Com:  0.762D+00
 Coeff:      0.105D-02-0.105D-01-0.631D-02 0.210D-02 0.300D-01 0.222D+00
 Coeff:      0.762D+00
 Gap=     0.123 Goal=   None    Shift=    0.000
 RMSDP=1.04D-04 MaxDP=4.59D-03 DE=-2.46D-06 OVMax= 4.17D-04

 Cycle   8  Pass 1  IDiag  1:
 RMSU=  3.48D-05    CP:  1.20D+00  1.17D+00  1.21D+00  7.92D-01  6.50D-01
                    CP:  1.02D+00  8.03D-01
 E= -994.828539047841     Delta-E=       -0.000000365503 Rises=F Damp=F
 DIIS: error= 1.24D-05 at cycle   8 NSaved=   8.
 NSaved= 8 IEnMin= 8 EnMin= -994.828539047841     IErMin= 8 ErrMin= 1.24D-05
 ErrMax= 1.24D-05  0.00D+00 EMaxC= 1.00D-01 BMatC= 5.03D-08 BMatP= 1.89D-07
 IDIUse=1 WtCom= 1.00D+00 WtEn= 0.00D+00
 Coeff-Com: -0.137D-04 0.553D-02-0.179D-01-0.260D-01-0.486D-01 0.786D-02
 Coeff-Com:  0.395D+00 0.685D+00
 Coeff:     -0.137D-04 0.553D-02-0.179D-01-0.260D-01-0.486D-01 0.786D-02
 Coeff:      0.395D+00 0.685D+00
 Gap=     0.123 Goal=   None    Shift=    0.000
 RMSDP=2.07D-05 MaxDP=1.99D-03 DE=-3.66D-07 OVMax= 2.17D-04

 Cycle   9  Pass 1  IDiag  1:
 RMSU=  7.35D-06    CP:  1.20D+00  1.17D+00  1.21D+00  7.96D-01  6.51D-01
                    CP:  1.04D+00  8.41D-01  1.18D+00
 E= -994.828539136348     Delta-E=       -0.000000088507 Rises=F Damp=F
 DIIS: error= 6.39D-06 at cycle   9 NSaved=   9.
 NSaved= 9 IEnMin= 9 EnMin= -994.828539136348     IErMin= 9 ErrMin= 6.39D-06
 ErrMax= 6.39D-06  0.00D+00 EMaxC= 1.00D-01 BMatC= 1.07D-08 BMatP= 5.03D-08
 IDIUse=1 WtCom= 1.00D+00 WtEn= 0.00D+00
 Coeff-Com: -0.125D-03 0.437D-02-0.933D-02-0.146D-01-0.312D-01-0.262D-01
 Coeff-Com:  0.106D+00 0.367D+00 0.604D+00
 Coeff:     -0.125D-03 0.437D-02-0.933D-02-0.146D-01-0.312D-01-0.262D-01
 Coeff:      0.106D+00 0.367D+00 0.604D+00
 Gap=     0.123 Goal=   None    Shift=    0.000
 RMSDP=1.12D-05 MaxDP=8.52D-04 DE=-8.85D-08 OVMax= 9.66D-05

 Cycle  10  Pass 1  IDiag  1:
 RMSU=  5.13D-06    CP:  1.20D+00  1.17D+00  1.21D+00  7.94D-01  6.57D-01
                    CP:  1.04D+00  8.29D-01  1.08D+00  9.34D-01
 E= -994.828539152847     Delta-E=       -0.000000016499 Rises=F Damp=F
 DIIS: error= 3.81D-06 at cycle  10 NSaved=  10.
 NSaved=10 IEnMin=10 EnMin= -994.828539152847     IErMin=10 ErrMin= 3.81D-06
 ErrMax= 3.81D-06  0.00D+00 EMaxC= 1.00D-01 BMatC= 2.54D-09 BMatP= 1.07D-08
 IDIUse=1 WtCom= 1.00D+00 WtEn= 0.00D+00
 Coeff-Com: -0.828D-04 0.119D-02-0.585D-03-0.136D-02-0.501D-02-0.155D-01
 Coeff-Com: -0.424D-01 0.197D-01 0.355D+00 0.689D+00
 Coeff:     -0.828D-04 0.119D-02-0.585D-03-0.136D-02-0.501D-02-0.155D-01
 Coeff:     -0.424D-01 0.197D-01 0.355D+00 0.689D+00
 Gap=     0.123 Goal=   None    Shift=    0.000
 RMSDP=5.69D-06 MaxDP=5.12D-04 DE=-1.65D-08 OVMax= 5.29D-05

 Cycle  11  Pass 1  IDiag  1:
 RMSU=  1.99D-06    CP:  1.20D+00  1.17D+00  1.20D+00  7.94D-01  6.52D-01
                    CP:  1.03D+00  8.30D-01  1.08D+00  1.09D+00  8.08D-01
 E= -994.828539157756     Delta-E=       -0.000000004909 Rises=F Damp=F
 DIIS: error= 1.05D-06 at cycle  11 NSaved=  11.
 NSaved=11 IEnMin=11 EnMin= -994.828539157756     IErMin=11 ErrMin= 1.05D-06
 ErrMax= 1.05D-06  0.00D+00 EMaxC= 1.00D-01 BMatC= 4.26D-10 BMatP= 2.54D-09
 IDIUse=1 WtCom= 1.00D+00 WtEn= 0.00D+00
 Coeff-Com: -0.213D-04-0.112D-03 0.119D-02 0.168D-02 0.246D-02-0.360D-02
 Coeff-Com: -0.396D-01-0.524D-01 0.688D-01 0.350D+00 0.672D+00
 Coeff:     -0.213D-04-0.112D-03 0.119D-02 0.168D-02 0.246D-02-0.360D-02
 Coeff:     -0.396D-01-0.524D-01 0.688D-01 0.350D+00 0.672D+00
 Gap=     0.123 Goal=   None    Shift=    0.000
 RMSDP=3.38D-06 MaxDP=1.89D-04 DE=-4.91D-09 OVMax= 2.12D-05

 Cycle  12  Pass 1  IDiag  1:
 RMSU=  1.04D-06    CP:  1.20D+00  1.17D+00  1.20D+00  7.93D-01  6.53D-01
                    CP:  1.03D+00  8.21D-01  1.07D+00  1.17D+00  9.36D-01
                    CP:  1.24D+00
 E= -994.828539158518     Delta-E=       -0.000000000762 Rises=F Damp=F
 DIIS: error= 4.07D-07 at cycle  12 NSaved=  12.
 NSaved=12 IEnMin=12 EnMin= -994.828539158518     IErMin=12 ErrMin= 4.07D-07
 ErrMax= 4.07D-07  0.00D+00 EMaxC= 1.00D-01 BMatC= 6.30D-11 BMatP= 4.26D-10
 IDIUse=1 WtCom= 1.00D+00 WtEn= 0.00D+00
 Coeff-Com:  0.833D-05-0.326D-03 0.739D-03 0.118D-02 0.229D-02 0.134D-02
 Coeff-Com: -0.113D-01-0.284D-01-0.374D-01 0.291D-01 0.318D+00 0.725D+00
 Coeff:      0.833D-05-0.326D-03 0.739D-03 0.118D-02 0.229D-02 0.134D-02
 Coeff:     -0.113D-01-0.284D-01-0.374D-01 0.291D-01 0.318D+00 0.725D+00
 Gap=     0.123 Goal=   None    Shift=    0.000
 RMSDP=1.78D-06 MaxDP=9.20D-05 DE=-7.62D-10 OVMax= 9.38D-06

 Cycle  13  Pass 1  IDiag  1:
 RMSU=  3.93D-07    CP:  1.20D+00  1.17D+00  1.20D+00  7.93D-01  6.52D-01
                    CP:  1.03D+00  8.23D-01  1.06D+00  1.17D+00  9.53D-01
                    CP:  1.34D+00  1.06D+00
 E= -994.828539158692     Delta-E=       -0.000000000174 Rises=F Damp=F
 DIIS: error= 1.46D-07 at cycle  13 NSaved=  13.
 NSaved=13 IEnMin=13 EnMin= -994.828539158692     IErMin=13 ErrMin= 1.46D-07
 ErrMax= 1.46D-07  0.00D+00 EMaxC= 1.00D-01 BMatC= 1.03D-11 BMatP= 6.30D-11
 IDIUse=1 WtCom= 1.00D+00 WtEn= 0.00D+00
 Coeff-Com:  0.696D-05-0.152D-03 0.232D-03 0.393D-03 0.847D-03 0.108D-02
 Coeff-Com: -0.124D-02-0.789D-02-0.261D-01-0.277D-01 0.732D-01 0.349D+00
 Coeff-Com:  0.638D+00
 Coeff:      0.696D-05-0.152D-03 0.232D-03 0.393D-03 0.847D-03 0.108D-02
 Coeff:     -0.124D-02-0.789D-02-0.261D-01-0.277D-01 0.732D-01 0.349D+00
 Coeff:      0.638D+00
 Gap=     0.123 Goal=   None    Shift=    0.000
 RMSDP=5.06D-07 MaxDP=2.82D-05 DE=-1.74D-10 OVMax= 4.51D-06

 Cycle  14  Pass 1  IDiag  1:
 RMSU=  1.57D-07    CP:  1.20D+00  1.17D+00  1.20D+00  7.93D-01  6.52D-01
                    CP:  1.03D+00  8.25D-01  1.05D+00  1.18D+00  9.45D-01
                    CP:  1.45D+00  1.16D+00  1.08D+00
 E= -994.828539158761     Delta-E=       -0.000000000069 Rises=F Damp=F
 DIIS: error= 8.50D-08 at cycle  14 NSaved=  14.
 NSaved=14 IEnMin=14 EnMin= -994.828539158761     IErMin=14 ErrMin= 8.50D-08
 ErrMax= 8.50D-08  0.00D+00 EMaxC= 1.00D-01 BMatC= 1.44D-12 BMatP= 1.03D-11
 IDIUse=1 WtCom= 1.00D+00 WtEn= 0.00D+00
 Coeff-Com: -0.692D-07 0.353D-04-0.108D-03-0.168D-03-0.307D-03 0.117D-04
 Coeff-Com:  0.249D-02 0.448D-02 0.133D-02-0.167D-01-0.540D-01-0.676D-01
 Coeff-Com:  0.211D+00 0.920D+00
 Coeff:     -0.692D-07 0.353D-04-0.108D-03-0.168D-03-0.307D-03 0.117D-04
 Coeff:      0.249D-02 0.448D-02 0.133D-02-0.167D-01-0.540D-01-0.676D-01
 Coeff:      0.211D+00 0.920D+00
 Gap=     0.123 Goal=   None    Shift=    0.000
 RMSDP=2.43D-07 MaxDP=1.37D-05 DE=-6.89D-11 OVMax= 3.99D-06

 Cycle  15  Pass 1  IDiag  1:
 RMSU=  8.31D-08    CP:  1.20D+00  1.17D+00  1.20D+00  7.93D-01  6.52D-01
                    CP:  1.03D+00  8.25D-01  1.05D+00  1.18D+00  9.43D-01
                    CP:  1.50D+00  1.26D+00  1.22D+00  1.16D+00
 E= -994.828539158721     Delta-E=        0.000000000040 Rises=F Damp=F
 DIIS: error= 4.27D-08 at cycle  15 NSaved=  15.
 NSaved=15 IEnMin=14 EnMin= -994.828539158761     IErMin=15 ErrMin= 4.27D-08
 ErrMax= 4.27D-08  0.00D+00 EMaxC= 1.00D-01 BMatC= 2.83D-13 BMatP= 1.44D-12
 IDIUse=1 WtCom= 1.00D+00 WtEn= 0.00D+00
 Coeff-Com: -0.934D-06 0.331D-04-0.719D-04-0.114D-03-0.223D-03-0.123D-03
 Coeff-Com:  0.111D-02 0.226D-02 0.410D-02-0.140D-02-0.263D-01-0.736D-01
 Coeff-Com: -0.235D-01 0.318D+00 0.800D+00
 Coeff:     -0.934D-06 0.331D-04-0.719D-04-0.114D-03-0.223D-03-0.123D-03
 Coeff:      0.111D-02 0.226D-02 0.410D-02-0.140D-02-0.263D-01-0.736D-01
 Coeff:     -0.235D-01 0.318D+00 0.800D+00
 Gap=     0.123 Goal=   None    Shift=    0.000
 RMSDP=1.40D-07 MaxDP=1.17D-05 DE= 3.96D-11 OVMax= 1.69D-06

 Cycle  16  Pass 1  IDiag  1:
 RMSU=  2.90D-08    CP:  1.20D+00  1.17D+00  1.20D+00  7.93D-01  6.52D-01
                    CP:  1.03D+00  8.25D-01  1.05D+00  1.18D+00  9.39D-01
                    CP:  1.52D+00  1.27D+00  1.30D+00  1.33D+00  1.10D+00
 E= -994.828539158742     Delta-E=       -0.000000000021 Rises=F Damp=F
 DIIS: error= 2.28D-08 at cycle  16 NSaved=  16.
 NSaved=16 IEnMin=14 EnMin= -994.828539158761     IErMin=16 ErrMin= 2.28D-08
 ErrMax= 2.28D-08  0.00D+00 EMaxC= 1.00D-01 BMatC= 7.56D-14 BMatP= 2.83D-13
 IDIUse=1 WtCom= 1.00D+00 WtEn= 0.00D+00
 Coeff-Com: -0.316D-06 0.333D-05 0.456D-06 0.167D-06-0.154D-05-0.466D-04
 Coeff-Com: -0.216D-03-0.469D-03 0.131D-02 0.443D-02 0.592D-02-0.104D-01
 Coeff-Com: -0.761D-01-0.143D+00 0.312D+00 0.907D+00
 Coeff:     -0.316D-06 0.333D-05 0.456D-06 0.167D-06-0.154D-05-0.466D-04
 Coeff:     -0.216D-03-0.469D-03 0.131D-02 0.443D-02 0.592D-02-0.104D-01
 Coeff:     -0.761D-01-0.143D+00 0.312D+00 0.907D+00
 Gap=     0.123 Goal=   None    Shift=    0.000
 RMSDP=5.28D-08 MaxDP=2.85D-06 DE=-2.07D-11 OVMax= 1.17D-06

 Cycle  17  Pass 1  IDiag  1:
 RMSU=  1.23D-08    CP:  1.20D+00  1.17D+00  1.20D+00  7.93D-01  6.52D-01
                    CP:  1.03D+00  8.25D-01  1.05D+00  1.18D+00  9.39D-01
                    CP:  1.53D+00  1.29D+00  1.34D+00  1.37D+00  1.32D+00
                    CP:  1.51D+00
 E= -994.828539158706     Delta-E=        0.000000000036 Rises=F Damp=F
 DIIS: error= 9.67D-09 at cycle  17 NSaved=  17.
 NSaved=17 IEnMin=14 EnMin= -994.828539158761     IErMin=17 ErrMin= 9.67D-09
 ErrMax= 9.67D-09  0.00D+00 EMaxC= 1.00D-01 BMatC= 9.84D-15 BMatP= 7.56D-14
 IDIUse=1 WtCom= 1.00D+00 WtEn= 0.00D+00
 Coeff-Com:  0.502D-07-0.429D-05 0.112D-04 0.168D-04 0.351D-04 0.104D-04
 Coeff-Com: -0.212D-03-0.436D-03-0.662D-03 0.506D-03 0.590D-02 0.133D-01
 Coeff-Com: -0.819D-02-0.891D-01-0.106D+00 0.196D+00 0.989D+00
 Coeff:      0.502D-07-0.429D-05 0.112D-04 0.168D-04 0.351D-04 0.104D-04
 Coeff:     -0.212D-03-0.436D-03-0.662D-03 0.506D-03 0.590D-02 0.133D-01
 Coeff:     -0.819D-02-0.891D-01-0.106D+00 0.196D+00 0.989D+00
 Gap=     0.123 Goal=   None    Shift=    0.000
 RMSDP=2.51D-08 MaxDP=1.70D-06 DE= 3.62D-11 OVMax= 4.76D-07

 Cycle  18  Pass 1  IDiag  1:
 RMSU=  5.58D-09    CP:  1.20D+00  1.17D+00  1.20D+00  7.93D-01  6.52D-01
                    CP:  1.03D+00  8.25D-01  1.05D+00  1.18D+00  9.39D-01
                    CP:  1.54D+00  1.30D+00  1.34D+00  1.38D+00  1.43D+00
                    CP:  1.66D+00  1.16D+00
 E= -994.828539158756     Delta-E=       -0.000000000050 Rises=F Damp=F
 DIIS: error= 2.85D-09 at cycle  18 NSaved=  18.
 NSaved=18 IEnMin=14 EnMin= -994.828539158761     IErMin=18 ErrMin= 2.85D-09
 ErrMax= 2.85D-09  0.00D+00 EMaxC= 1.00D-01 BMatC= 2.28D-15 BMatP= 9.84D-15
 IDIUse=1 WtCom= 1.00D+00 WtEn= 0.00D+00
 Large coefficients: NSaved= 18 BigCof=    0.00 CofMax=   10.00 Det=-7.18D-15
 Inversion failed.  Reducing to 17 matrices.
 Large coefficients: NSaved= 17 BigCof=    0.00 CofMax=   10.00 Det=-7.20D-15
 Inversion failed.  Reducing to 16 matrices.
 Large coefficients: NSaved= 16 BigCof=    0.00 CofMax=   10.00 Det=-7.64D-15
 Inversion failed.  Reducing to 15 matrices.
 Coeff-Com: -0.345D-06 0.796D-06-0.693D-06-0.482D-05 0.228D-04-0.222D-03
 Coeff-Com: -0.361D-03 0.601D-03 0.405D-02 0.444D-02-0.120D-01-0.712D-01
 Coeff-Com: -0.316D-01 0.377D+00 0.729D+00
 Coeff:     -0.345D-06 0.796D-06-0.693D-06-0.482D-05 0.228D-04-0.222D-03
 Coeff:     -0.361D-03 0.601D-03 0.405D-02 0.444D-02-0.120D-01-0.712D-01
 Coeff:     -0.316D-01 0.377D+00 0.729D+00
 Gap=     0.123 Goal=   None    Shift=    0.000
 RMSDP=7.03D-09 MaxDP=3.40D-07 DE=-4.98D-11 OVMax= 9.39D-08

 SCF Done:  E(RM062X) =  -994.828539159     A.U. after   18 cycles
            NFock= 18  Conv=0.70D-08     -V/T= 2.0030
 KE= 9.918253224031D+02 PE=-3.966870675927D+03 EE= 1.173029972167D+03
 Leave Link  502 at Tue Apr  5 19:52:17 2022, MaxMem=  1879048192 cpu:            1175.7 elap:             168.1
 (Enter /gpfs/software/gaussian16/sse4/tar/g16/l701.exe)
 ... and contract with generalized density number  0.
 Compute integral first derivatives.
 Leave Link  701 at Tue Apr  5 19:52:17 2022, MaxMem=  1879048192 cpu:               1.3 elap:               0.2
 (Enter /gpfs/software/gaussian16/sse4/tar/g16/l702.exe)
 L702 exits ... SP integral derivatives will be done elsewhere.
 Leave Link  702 at Tue Apr  5 19:52:17 2022, MaxMem=  1879048192 cpu:               0.2 elap:               0.0
 (Enter /gpfs/software/gaussian16/sse4/tar/g16/l703.exe)
 Integral derivatives from FoFJK, PRISM(SPDF).
 Compute integral first derivatives, UseDBF=F ICtDFT=           0.
 Calling FoFJK, ICntrl=      2127 FMM=F ISym2X=0 I1Cent= 0 IOpClX= 0 NMat=1 NMatS=1 NMatT=0.
 FoFJK:  IHMeth= 1 ICntrl=    2127 DoSepK=F KAlg= 0 I1Cent=           0 FoldK=F
 IRaf=         0 NMat=       1 IRICut=       1 DoRegI=T DoRafI=F ISym2E= 0 IDoP0=0 IntGTp=1.
 FoFCou: FMM=F IPFlag=           0 FMFlag=      100000 FMFlg1=         800
         NFxFlg=           0 DoJE=F BraDBF=F KetDBF=F FulRan=T
         wScrn=  0.000000 ICntrl=      2127 IOpCl=  0 I1Cent=           0 NGrid=           0
         NMat0=    1 NMatS0=      1 NMatT0=    0 NMatD0=    1 NMtDS0=    0 NMtDT0=    0
 Symmetry not used in FoFCou.
 Leave Link  703 at Tue Apr  5 19:52:40 2022, MaxMem=  1879048192 cpu:             158.4 elap:              22.7
 (Enter /gpfs/software/gaussian16/sse4/tar/g16/l716.exe)
 Dipole        =-2.28547798D+00-2.97723406D-01 3.36231812D-02
 ***** Axes restored to original set *****
 -------------------------------------------------------------------
 Center     Atomic                   Forces (Hartrees/Bohr)
 Number     Number              X              Y              Z
 -------------------------------------------------------------------
      1        6          -0.001091357   -0.000455461   -0.006860630
      2        6           0.000214528    0.001904268    0.001645515
      3        6          -0.001061877   -0.001448814    0.000696132
      4        6           0.000899302   -0.000769490    0.001729981
      5        6          -0.000579037    0.001271318    0.000415068
      6        6          -0.000826226    0.000447334   -0.000802648
      7        1           0.000338912   -0.000003598    0.000042931
      8        1           0.000553591   -0.000151738    0.000273660
      9        1          -0.000199654    0.000318714   -0.000043560
     10        8           0.001081088    0.000299394    0.002886539
     11       17           0.000312286   -0.000968914    0.000046714
     12        6           0.000812414   -0.000861348    0.000191983
     13        6          -0.001416790   -0.001827337    0.000089066
     14        6           0.002204391    0.002434429   -0.000141533
     15        6          -0.002318523    0.002274432    0.000213031
     16        6           0.002084404   -0.000964405    0.000524650
     17        6          -0.001179070   -0.000717081   -0.000395821
     18        1           0.000171618   -0.000781701   -0.000511077
 -------------------------------------------------------------------
 Cartesian Forces:  Max     0.006860630 RMS     0.001456796
 Leave Link  716 at Tue Apr  5 19:52:40 2022, MaxMem=  1879048192 cpu:               0.2 elap:               0.0
 (Enter /gpfs/software/gaussian16/sse4/tar/g16/l103.exe)

 GradGradGradGradGradGradGradGradGradGradGradGradGradGradGradGradGradGrad
 Berny optimization.
 Using GEDIIS/GDIIS optimizer.
 FormGI is forming the generalized inverse of G from B-inverse, IUseBI=4.
 GSVD:  received Info=                   1 from GESDD.
 Internal  Forces:  Max     0.001808742 RMS     0.000650074
 Search for a local minimum.
 Step number   6 out of a maximum of   96
 All quantities printed in internal units (Hartrees-Bohrs-Radians)
 RMS Force = .65007D-03 SwitMx=.10000D-02 MixMth= 2
 Mixed Optimization -- En-DIIS/RFO-DIIS
 Swapping is turned off.
 Update second derivatives using D2CorX and points    4    5    6
 DE= -8.55D-05 DEPred=-2.45D-04 R= 3.49D-01
 Trust test= 3.49D-01 RLast= 2.08D-01 DXMaxT set to 1.17D+00
 ITU=  0  1  1  1  1  0
     Eigenvalues ---    0.00301   0.01036   0.01186   0.01626   0.01665
     Eigenvalues ---    0.01688   0.01984   0.02005   0.02045   0.02187
     Eigenvalues ---    0.02196   0.02270   0.02296   0.02706   0.03342
     Eigenvalues ---    0.14992   0.15894   0.16005   0.16098   0.18295
     Eigenvalues ---    0.22328   0.23260   0.23466   0.24128   0.24802
     Eigenvalues ---    0.24968   0.24996   0.25313   0.27429   0.32275
     Eigenvalues ---    0.33064   0.33141   0.33762   0.35219   0.35260
     Eigenvalues ---    0.35296   0.35607   0.36062   0.38243   0.43064
     Eigenvalues ---    0.43556   0.44429   0.46361   0.49396   0.53282
     Eigenvalues ---    0.56674   0.72996   0.92335
 En-DIIS/RFO-DIIS/Sim-DIIS IScMMF=       -3 using points:     6    5
 RFO step:  Lambda=-5.85743076D-04.
 NNeg= 0 NGDIIS= 2 SimSw=  2.50D-01 Rises=F DC= -8.55D-05 SmlDif=  1.00D-05
 NRisDI= 0 DoIntr=F SqrtH=F CThrHd= 10.0 CDAdj=  3.0
 RMS Error=  0.2640908237D-01 NUsed= 2 OKEnD=T EnDIS=F
 InvSVX:  RCond= 8.52D-03 Info=           0 Equed=N FErr=  4.85D-15 BErr=  0.00D+00
 DidBck=F Rises=F RFO-DIIS coefs:    1.51232   -0.51232
 Iteration  1 RMS(Cart)=  0.06311302 RMS(Int)=  0.00179294
 Iteration  2 RMS(Cart)=  0.00236106 RMS(Int)=  0.00029905
 Iteration  3 RMS(Cart)=  0.00000271 RMS(Int)=  0.00029904
 Iteration  4 RMS(Cart)=  0.00000000 RMS(Int)=  0.00029904
 ITry= 1 IFail=0 DXMaxC= 3.03D-01 DCOld= 1.00D+10 DXMaxT= 1.17D+00 DXLimC= 3.00D+00 Rises=F
 Variable       Old X    -DE/DX   Delta X   Delta X   Delta X     New X
                                 (Linear)    (Quad)   (Total)
    R1        2.74521   0.00011   0.00116   0.00039   0.00172   2.74693
    R2        2.73705   0.00033   0.00202   0.00173   0.00392   2.74097
    R3        2.34843  -0.00120  -0.00118  -0.00156  -0.00274   2.34569
    R4        2.58958  -0.00065  -0.00215  -0.00228  -0.00443   2.58515
    R5        3.32476  -0.00098   0.00189   0.00128   0.00317   3.32792
    R6        2.66782  -0.00069   0.00383   0.00276   0.00643   2.67425
    R7        2.05142   0.00014  -0.00012   0.00004  -0.00009   2.05134
    R8        2.59391  -0.00058  -0.00206  -0.00203  -0.00409   2.58982
    R9        2.05030  -0.00020   0.00018  -0.00006   0.00012   2.05041
   R10        2.66945  -0.00101   0.00240   0.00144   0.00366   2.67312
   R11        2.05053   0.00043  -0.00044  -0.00013  -0.00057   2.04996
   R12        2.73870   0.00031  -0.00249  -0.00251  -0.00500   2.73370
   R13        2.65884  -0.00031  -0.00314  -0.00339  -0.00652   2.65233
   R14        2.76515  -0.00120   0.00335   0.00359   0.00691   2.77207
   R15        2.36307   0.00181  -0.00020   0.00067   0.00051   2.36358
   R16        2.53649   0.00058   0.00135   0.00279   0.00416   2.54065
   R17        2.61894   0.00132  -0.00435  -0.00326  -0.00765   2.61130
   R18        2.04070   0.00041   0.00039   0.00042   0.00081   2.04150
   R19        2.37732   0.00027   0.00052   0.00066   0.00117   2.37849
    A1        1.95597   0.00013   0.00023   0.00155   0.00077   1.95673
    A2        2.16846   0.00003   0.00103   0.00401   0.00331   2.17177
    A3        2.15688  -0.00002  -0.00222   0.00150  -0.00245   2.15443
    A4        2.16618  -0.00049  -0.00047  -0.00091  -0.00111   2.16507
    A5        2.04355  -0.00020   0.00104   0.00056   0.00146   2.04501
    A6        2.07345   0.00069  -0.00056   0.00034  -0.00037   2.07308
    A7        2.12087   0.00038   0.00110   0.00215   0.00319   2.12405
    A8        2.07938   0.00013  -0.00107  -0.00089  -0.00193   2.07745
    A9        2.08292  -0.00051   0.00000  -0.00127  -0.00124   2.08168
   A10        2.15856  -0.00032  -0.00007  -0.00040  -0.00020   2.15835
   A11        2.02272  -0.00017   0.00190   0.00114   0.00290   2.02562
   A12        2.10176   0.00049  -0.00176  -0.00079  -0.00269   2.09907
   A13        2.12821   0.00021   0.00076   0.00155   0.00222   2.13043
   A14        2.06325   0.00028  -0.00440  -0.00441  -0.00879   2.05445
   A15        2.09111  -0.00048   0.00376   0.00312   0.00689   2.09800
   A16        2.03560   0.00013  -0.00182  -0.00182  -0.00393   2.03168
   A17        2.08680   0.00086  -0.00291  -0.00243  -0.00525   2.08155
   A18        2.16076  -0.00099   0.00472   0.00437   0.00917   2.16993
   A19        2.19750   0.00030  -0.00443  -0.00368  -0.00809   2.18941
   A20        2.13798  -0.00029   0.00832   0.00921   0.01755   2.15553
   A21        1.94748  -0.00001  -0.00383  -0.00549  -0.00938   1.93810
   A22        2.20527   0.00090   0.00856   0.01216   0.02072   2.22599
   A23        2.08880  -0.00167  -0.00752  -0.01180  -0.01929   2.06951
   A24        2.05860   0.00052  -0.00088  -0.00006  -0.00105   2.05755
   A25        2.03410   0.00012   0.00156   0.00152   0.00311   2.03722
   A26        2.18822  -0.00060  -0.00067  -0.00091  -0.00153   2.18669
   A27        2.13188  -0.00085   0.00247   0.00097   0.00331   2.13518
   A28        2.13041   0.00110   0.00100   0.00343   0.00438   2.13478
    D1       -0.03276   0.00101  -0.01165   0.04442   0.03278   0.00002
    D2        3.10674   0.00089  -0.01015   0.03770   0.02757   3.13431
    D3       -3.11059  -0.00135   0.02186  -0.07589  -0.05412   3.11847
    D4        0.02890  -0.00147   0.02336  -0.08262  -0.05933  -0.03042
    D5        0.03527  -0.00099   0.00813  -0.04693  -0.03878  -0.00352
    D6       -3.08790  -0.00094   0.00475  -0.04387  -0.03911  -3.12701
    D7        3.11359   0.00135  -0.02511   0.07256   0.04736  -3.12224
    D8       -0.00957   0.00140  -0.02849   0.07562   0.04703   0.03746
    D9       -0.00016  -0.00034   0.00756  -0.01014  -0.00259  -0.00275
   D10       -3.13494  -0.00032   0.00368  -0.00968  -0.00600  -3.14094
   D11       -3.13963  -0.00022   0.00603  -0.00331   0.00270  -3.13693
   D12        0.00878  -0.00019   0.00215  -0.00285  -0.00071   0.00807
   D13        0.03268  -0.00042   0.00107  -0.02544  -0.02434   0.00834
   D14       -3.11582  -0.00010  -0.00224  -0.00673  -0.00902  -3.12484
   D15       -3.11574  -0.00045   0.00495  -0.02590  -0.02092  -3.13666
   D16        0.01895  -0.00012   0.00164  -0.00719  -0.00561   0.01334
   D17       -0.00514   0.00032  -0.00054   0.01560   0.01499   0.00985
   D18       -3.10889   0.00020  -0.00409   0.00750   0.00343  -3.10547
   D19        3.11723   0.00026   0.00304   0.01243   0.01538   3.13262
   D20        0.01348   0.00014  -0.00051   0.00433   0.00382   0.01730
   D21       -0.03020   0.00044  -0.00446   0.02287   0.01839  -0.01182
   D22        3.11862   0.00009  -0.00098   0.00332   0.00228   3.12089
   D23        3.07296   0.00058  -0.00106   0.03094   0.02990   3.10286
   D24       -0.06140   0.00023   0.00241   0.01139   0.01379  -0.04761
   D25       -0.24333  -0.00010   0.04285   0.04754   0.09038  -0.15295
   D26        2.87352   0.00002   0.04557   0.04955   0.09510   2.96862
   D27        2.89084   0.00026   0.03928   0.06763   0.10693   2.99776
   D28       -0.27550   0.00038   0.04200   0.06964   0.11165  -0.16385
   D29        3.10203   0.00006  -0.00352  -0.00504  -0.00873   3.09330
   D30       -0.01713  -0.00005  -0.00617  -0.00705  -0.01328  -0.03041
   D31       -3.13184  -0.00029   0.00749   0.00484   0.01221  -3.11963
   D32       -0.05861   0.00037   0.00772   0.01314   0.02080  -0.03780
   D33       -0.01180  -0.00018   0.00982   0.00658   0.01629   0.00449
   D34        3.06144   0.00048   0.01005   0.01488   0.02488   3.08632
   D35        0.07345   0.00018   0.00270   0.00822   0.01092   0.08436
   D36       -0.10448  -0.00020  -0.00330  -0.00970  -0.01282  -0.11730
   D37       -0.01882   0.00021  -0.01174  -0.00926  -0.02105  -0.03987
   D38       -3.08540  -0.00055  -0.01208  -0.01848  -0.03066  -3.11605
   D39        0.07739   0.00006   0.00857   0.01115   0.01981   0.09720
         Item               Value     Threshold  Converged?
 Maximum Force            0.001809     0.000450     NO 
 RMS     Force            0.000650     0.000300     NO 
 Maximum Displacement     0.303370     0.001800     NO 
 RMS     Displacement     0.063286     0.001200     NO 
 Predicted change in Energy=-3.129767D-04
 Lowest energy point so far.  Saving SCF results.
 GradGradGradGradGradGradGradGradGradGradGradGradGradGradGradGradGradGrad

 Leave Link  103 at Tue Apr  5 19:52:40 2022, MaxMem=  1879048192 cpu:               0.2 elap:               0.1
 (Enter /gpfs/software/gaussian16/sse4/tar/g16/l202.exe)
                          Input orientation:                          
 ---------------------------------------------------------------------
 Center     Atomic      Atomic             Coordinates (Angstroms)
 Number     Number       Type             X           Y           Z
 ---------------------------------------------------------------------
      1          6           0       -4.002696   -0.791153    0.000804
      2          6           0       -3.263776    0.455374   -0.113869
      3          6           0       -1.898886    0.542323   -0.083092
      4          6           0       -3.123713   -1.934984    0.152031
      5          6           0       -1.756504   -1.844198    0.178443
      6          6           0       -1.083978   -0.604489    0.069871
      7          1           0       -1.430968    1.517456   -0.175427
      8          1           0       -1.191223   -2.766324    0.261614
      9          1           0       -3.609189   -2.902267    0.229309
     10          8           0       -5.241082   -0.875864   -0.002664
     11         17           0       -4.203036    1.931442   -0.314740
     12          6           0        0.353546   -0.449410    0.116438
     13          6           0        1.053186    0.737769   -0.150137
     14          6           0        2.287084    0.928336   -0.075559
     15          6           0        1.273493   -1.532862    0.479295
     16          6           0        2.625471   -1.249040    0.512157
     17          6           0        3.083689   -0.118182    0.203323
     18          1           0        0.827162   -2.477197    0.755164
 ---------------------------------------------------------------------
                    Distance matrix (angstroms):
                    1          2          3          4          5
     1  C    0.000000
     2  C    1.453611   0.000000
     3  C    2.492232   1.368003   0.000000
     4  C    1.450459   2.409177   2.773542   0.000000
     5  C    2.487135   2.765022   2.405028   1.370474   0.000000
     6  C    2.925497   2.430759   1.415150   2.436696   1.414552
     7  H    3.460422   2.119196   1.085521   3.859010   3.395868
     8  H    3.445824   3.849130   3.400993   2.106573   1.084793
     9  H    2.159598   3.392762   3.858488   1.085032   2.134136
    10  O    1.241285   2.386274   3.631529   2.372534   3.621154
    11  Cl   2.748132   1.761060   2.700447   4.041295   4.525948
    12  C    4.371156   3.735865   2.469169   3.781471   2.530136
    13  C    5.284159   4.326341   2.959295   4.968038   3.829998
    14  C    6.521029   5.571105   4.203737   6.125939   4.909386
    15  C    5.349511   4.989162   3.832318   4.427666   3.060772
    16  C    6.663614   6.162805   4.902357   5.801148   4.434781
    17  C    7.121149   6.381213   5.034317   6.468016   5.138795
    18  H    5.171009   5.107931   4.153494   4.033258   2.721878
                    6          7          8          9         10
     6  C    0.000000
     7  H    2.164076   0.000000
     8  H    2.172970   4.312686   0.000000
     9  H    3.417878   4.943926   2.421999   0.000000
    10  O    4.166584   4.502755   4.477169   2.612124   0.000000
    11  Cl   4.038241   2.806269   5.610009   4.900345   3.009302
    12  C    1.446614   2.671748   2.788455   4.661814   5.612122
    13  C    2.533285   2.603762   4.181577   5.927190   6.499491
    14  C    3.706044   3.765761   5.085550   7.037933   7.741689
    15  C    2.566549   4.128827   2.764714   5.077238   6.565335
    16  C    3.790920   4.957921   4.114861   6.456326   7.892209
    17  C    4.198065   4.816731   5.029009   7.248891   8.361718
    18  H    2.762086   4.682137   2.097871   4.487584   6.321563
                   11         12         13         14         15
    11  Cl   0.000000
    12  C    5.159147   0.000000
    13  C    5.392571   1.403551   0.000000
    14  C    6.571536   2.381936   1.250752   0.000000
    15  C    6.528726   1.466914   2.366534   2.718956   0.000000
    16  C    7.578108   2.440829   2.618802   2.280544   1.381839
    17  C    7.587206   2.751535   2.231710   1.344453   2.313933
    18  H    6.773749   2.178119   3.347636   3.797253   1.080317
                   16         17         18
    16  C    0.000000
    17  C    1.258643   0.000000
    18  H    2.191195   3.310800   0.000000
 Stoichiometry    C12H4ClO(1-)
 Framework group  C1[X(C12H4ClO)]
 Deg. of freedom    48
 Full point group                 C1      NOp   1
 RotChk:  IX=0 Diff= 1.13D-02
 Largest Abelian subgroup         C1      NOp   1
 Largest concise Abelian subgroup C1      NOp   1
                         Standard orientation:                         
 ---------------------------------------------------------------------
 Center     Atomic      Atomic             Coordinates (Angstroms)
 Number     Number       Type             X           Y           Z
 ---------------------------------------------------------------------
      1          6           0        2.464773    0.943702   -0.021312
      2          6           0        1.889249   -0.390724    0.011326
      3          6           0        0.545264   -0.645711    0.000461
      4          6           0        1.447123    1.976247   -0.066808
      5          6           0        0.101549    1.716608   -0.081542
      6          6           0       -0.409338    0.398152   -0.041224
      7          1           0        0.204337   -1.675945    0.027710
      8          1           0       -0.574612    2.562048   -0.150929
      9          1           0        1.807249    2.998976   -0.107162
     10          8           0        3.682110    1.184064    0.011923
     11         17           0        3.009511   -1.748768    0.056730
     12          6           0       -1.817983    0.069094   -0.029746
     13          6           0       -2.353166   -1.222436   -0.154183
     14          6           0       -3.557298   -1.556691   -0.102026
     15          6           0       -2.880887    1.065546    0.140999
     16          6           0       -4.188446    0.619014    0.160352
     17          6           0       -4.488766   -0.592130   -0.004334
     18          1           0       -2.567991    2.087446    0.298801
 ---------------------------------------------------------------------
 Rotational constants (GHZ):           1.5574718           0.3365578           0.2771688
 Leave Link  202 at Tue Apr  5 19:52:40 2022, MaxMem=  1879048192 cpu:               0.1 elap:               0.0
 (Enter /gpfs/software/gaussian16/sse4/tar/g16/l301.exe)
 Standard basis: 6-311+G(d,p) (5D, 7F)
 Ernie: Thresh=  0.10000D-02 Tol=  0.10000D-05 Strict=F.
 There are   354 symmetry adapted cartesian basis functions of A   symmetry.
 There are   340 symmetry adapted basis functions of A   symmetry.
   340 basis functions,   553 primitive gaussians,   354 cartesian basis functions
    51 alpha electrons       51 beta electrons
       nuclear repulsion energy       807.0692910178 Hartrees.
 IExCor= 4336 DFT=T Ex+Corr=M062X ExCW=0 ScaHFX=  0.540000
 ScaDFX=  1.000000  1.000000  1.000000  1.000000 ScalE2=  1.000000  1.000000
 IRadAn=      5 IRanWt=     -1 IRanGd=            0 ICorTp=0 IEmpDi=  4
 NAtoms=   18 NActive=   18 NUniq=   18 SFac= 1.00D+00 NAtFMM=   60 NAOKFM=F Big=F
 Integral buffers will be    131072 words long.
 Raffenetti 2 integral format.
 Two-electron integral symmetry is turned on.
 Leave Link  301 at Tue Apr  5 19:52:40 2022, MaxMem=  1879048192 cpu:               0.5 elap:               0.1
 (Enter /gpfs/software/gaussian16/sse4/tar/g16/l302.exe)
 NPDir=0 NMtPBC=     1 NCelOv=     1 NCel=       1 NClECP=     1 NCelD=      1
         NCelK=      1 NCelE2=     1 NClLst=     1 CellRange=     0.0.
 One-electron integrals computed using PRISM.
 One-electron integral symmetry used in STVInt
 NBasis=   340 RedAO= T EigKep=  1.25D-06  NBF=   340
 NBsUse=   337 1.00D-06 EigRej=  8.79D-07 NBFU=   337
 Precomputing XC quadrature grid using
 IXCGrd= 4 IRadAn=           5 IRanWt=          -1 IRanGd=           0 AccXCQ= 0.00D+00.
 Generated NRdTot=       0 NPtTot=           0 NUsed=           0 NTot=          32
 NSgBfM=   354   353   354   354   354 MxSgAt=    18 MxSgA2=    18.
 Leave Link  302 at Tue Apr  5 19:52:40 2022, MaxMem=  1879048192 cpu:               2.6 elap:               0.4
 (Enter /gpfs/software/gaussian16/sse4/tar/g16/l303.exe)
 DipDrv:  MaxL=1.
 Leave Link  303 at Tue Apr  5 19:52:41 2022, MaxMem=  1879048192 cpu:               0.3 elap:               0.1
 (Enter /gpfs/software/gaussian16/sse4/tar/g16/l401.exe)
 Initial guess from the checkpoint file:  "checkpoint.chk"
 B after Tr=     0.000000    0.000000    0.000000
         Rot=    1.000000    0.000049    0.000196    0.000198 Ang=   0.03 deg.
 Guess basis will be translated and rotated to current coordinates.
 JPrj=2 DoOrth=T DoCkMO=T.
 Generating alternative initial guess.
 ExpMin= 4.38D-02 ExpMax= 1.06D+05 ExpMxC= 3.62D+03 IAcc=2 IRadAn=         4 AccDes= 0.00D+00
 Harris functional with IExCor= 1009 and IRadAn=       4 diagonalized for initial guess.
 HarFok:  IExCor= 1009 AccDes= 0.00D+00 IRadAn=         4 IDoV= 1 UseB2=F ITyADJ=14
 ICtDFT=  3500011 ScaDFX=  1.000000  1.000000  1.000000  1.000000
 FoFCou: FMM=F IPFlag=           0 FMFlag=      100000 FMFlg1=           0
         NFxFlg=           0 DoJE=T BraDBF=F KetDBF=T FulRan=T
         wScrn=  0.000000 ICntrl=       500 IOpCl=  0 I1Cent=   200000004 NGrid=           0
         NMat0=    1 NMatS0=      1 NMatT0=    0 NMatD0=    1 NMtDS0=    0 NMtDT0=    0
 Petite list used in FoFCou.
 Harris En= -994.493097475127    
 Leave Link  401 at Tue Apr  5 19:52:42 2022, MaxMem=  1879048192 cpu:              10.1 elap:               1.5
 (Enter /gpfs/software/gaussian16/sse4/tar/g16/l502.exe)
 Integral symmetry usage will be decided dynamically.
 Closed shell SCF:
 Using DIIS extrapolation, IDIIS=  1040.
 NGot=  1879048192 LenX=  1878791817 LenY=  1878666060
 Requested convergence on RMS density matrix=1.00D-08 within 128 cycles.
 Requested convergence on MAX density matrix=1.00D-06.
 Requested convergence on             energy=1.00D-06.
 No special actions if energy rises.
 Fock matrices will be formed incrementally for  20 cycles.

 Cycle   1  Pass 1  IDiag  1:
 FoFJK:  IHMeth= 1 ICntrl=       0 DoSepK=F KAlg= 0 I1Cent=           0 FoldK=F
 IRaf= 880000000 NMat=       1 IRICut=       1 DoRegI=T DoRafI=F ISym2E= 0 IDoP0=0 IntGTp=1.
 FoFCou: FMM=F IPFlag=           0 FMFlag=      100000 FMFlg1=           0
         NFxFlg=           0 DoJE=F BraDBF=F KetDBF=F FulRan=T
         wScrn=  0.000000 ICntrl=         0 IOpCl=  0 I1Cent=           0 NGrid=           0
         NMat0=    1 NMatS0=      1 NMatT0=    0 NMatD0=    1 NMtDS0=    0 NMtDT0=    0
 Symmetry not used in FoFCou.
 E= -994.791504000998    
 DIIS: error= 6.48D-03 at cycle   1 NSaved=   1.
 NSaved= 1 IEnMin= 1 EnMin= -994.791504000998     IErMin= 1 ErrMin= 6.48D-03
 ErrMax= 6.48D-03  0.00D+00 EMaxC= 1.00D-01 BMatC= 1.68D-02 BMatP= 1.68D-02
 IDIUse=3 WtCom= 9.35D-01 WtEn= 6.48D-02
 Coeff-Com:  0.100D+01
 Coeff-En:   0.100D+01
 Coeff:      0.100D+01
 Gap=     0.389 Goal=   None    Shift=    0.000
 GapD=    0.389 DampG=1.000 DampE=1.000 DampFc=1.0000 IDamp=-1.
 RMSDP=1.86D-02 MaxDP=1.38D+00              OVMax= 7.61D-02

 Cycle   2  Pass 1  IDiag  1:
 RMSU=  1.39D-02    CP:  1.11D+00
 E= -994.826557562932     Delta-E=       -0.035053561933 Rises=F Damp=F
 DIIS: error= 1.41D-03 at cycle   2 NSaved=   2.
 NSaved= 2 IEnMin= 2 EnMin= -994.826557562932     IErMin= 2 ErrMin= 1.41D-03
 ErrMax= 1.41D-03  0.00D+00 EMaxC= 1.00D-01 BMatC= 9.28D-04 BMatP= 1.68D-02
 IDIUse=3 WtCom= 9.86D-01 WtEn= 1.41D-02
 Coeff-Com: -0.316D-01 0.103D+01
 Coeff-En:   0.000D+00 0.100D+01
 Coeff:     -0.312D-01 0.103D+01
 Gap=     0.120 Goal=   None    Shift=    0.000
 RMSDP=1.33D-02 MaxDP=1.08D+00 DE=-3.51D-02 OVMax= 2.60D-02

 Cycle   3  Pass 1  IDiag  1:
 RMSU=  6.04D-03    CP:  1.21D+00  1.38D+00
 E= -994.827068755572     Delta-E=       -0.000511192640 Rises=F Damp=F
 DIIS: error= 2.08D-03 at cycle   3 NSaved=   3.
 NSaved= 3 IEnMin= 3 EnMin= -994.827068755572     IErMin= 2 ErrMin= 1.41D-03
 ErrMax= 2.08D-03  0.00D+00 EMaxC= 1.00D-01 BMatC= 1.40D-03 BMatP= 9.28D-04
 IDIUse=3 WtCom= 1.80D-01 WtEn= 8.20D-01
 Coeff-Com: -0.668D-01 0.608D+00 0.459D+00
 Coeff-En:   0.000D+00 0.369D+00 0.631D+00
 Coeff:     -0.120D-01 0.412D+00 0.600D+00
 Gap=     0.126 Goal=   None    Shift=    0.000
 RMSDP=4.09D-03 MaxDP=2.39D-01 DE=-5.11D-04 OVMax= 1.96D-02

 Cycle   4  Pass 1  IDiag  1:
 RMSU=  1.78D-03    CP:  1.18D+00  1.36D+00  9.54D-01
 E= -994.828068302988     Delta-E=       -0.000999547416 Rises=F Damp=F
 DIIS: error= 1.15D-03 at cycle   4 NSaved=   4.
 NSaved= 4 IEnMin= 4 EnMin= -994.828068302988     IErMin= 4 ErrMin= 1.15D-03
 ErrMax= 1.15D-03  0.00D+00 EMaxC= 1.00D-01 BMatC= 4.71D-04 BMatP= 9.28D-04
 IDIUse=3 WtCom= 9.89D-01 WtEn= 1.15D-02
 Coeff-Com: -0.208D-01 0.851D-01 0.377D+00 0.559D+00
 Coeff-En:   0.000D+00 0.000D+00 0.263D+00 0.737D+00
 Coeff:     -0.205D-01 0.841D-01 0.376D+00 0.561D+00
 Gap=     0.123 Goal=   None    Shift=    0.000
 RMSDP=2.64D-03 MaxDP=1.92D-01 DE=-1.00D-03 OVMax= 7.39D-03

 Cycle   5  Pass 1  IDiag  1:
 RMSU=  4.85D-04    CP:  1.20D+00  1.41D+00  1.17D+00  9.37D-01
 E= -994.828538190263     Delta-E=       -0.000469887276 Rises=F Damp=F
 DIIS: error= 3.33D-04 at cycle   5 NSaved=   5.
 NSaved= 5 IEnMin= 5 EnMin= -994.828538190263     IErMin= 5 ErrMin= 3.33D-04
 ErrMax= 3.33D-04  0.00D+00 EMaxC= 1.00D-01 BMatC= 2.79D-05 BMatP= 4.71D-04
 IDIUse=3 WtCom= 9.97D-01 WtEn= 3.33D-03
 Coeff-Com:  0.969D-03-0.805D-01 0.148D+00 0.373D+00 0.559D+00
 Coeff-En:   0.000D+00 0.000D+00 0.000D+00 0.000D+00 0.100D+01
 Coeff:      0.965D-03-0.802D-01 0.147D+00 0.372D+00 0.561D+00
 Gap=     0.123 Goal=   None    Shift=    0.000
 RMSDP=3.36D-04 MaxDP=2.95D-02 DE=-4.70D-04 OVMax= 2.53D-03

 Cycle   6  Pass 1  IDiag  1:
 RMSU=  1.27D-04    CP:  1.20D+00  1.42D+00  1.19D+00  9.29D-01  7.66D-01
 E= -994.828567360161     Delta-E=       -0.000029169898 Rises=F Damp=F
 DIIS: error= 1.12D-04 at cycle   6 NSaved=   6.
 NSaved= 6 IEnMin= 6 EnMin= -994.828567360161     IErMin= 6 ErrMin= 1.12D-04
 ErrMax= 1.12D-04  0.00D+00 EMaxC= 1.00D-01 BMatC= 3.57D-06 BMatP= 2.79D-05
 IDIUse=3 WtCom= 9.99D-01 WtEn= 1.12D-03
 Coeff-Com:  0.296D-02-0.592D-01 0.442D-01 0.157D+00 0.338D+00 0.517D+00
 Coeff-En:   0.000D+00 0.000D+00 0.000D+00 0.000D+00 0.000D+00 0.100D+01
 Coeff:      0.295D-02-0.591D-01 0.441D-01 0.157D+00 0.337D+00 0.518D+00
 Gap=     0.123 Goal=   None    Shift=    0.000
 RMSDP=1.22D-04 MaxDP=7.74D-03 DE=-2.92D-05 OVMax= 6.83D-04

 Cycle   7  Pass 1  IDiag  1:
 RMSU=  6.30D-05    CP:  1.20D+00  1.42D+00  1.20D+00  9.68D-01  8.83D-01
                    CP:  7.42D-01
 E= -994.828571559904     Delta-E=       -0.000004199743 Rises=F Damp=F
 DIIS: error= 3.88D-05 at cycle   7 NSaved=   7.
 NSaved= 7 IEnMin= 7 EnMin= -994.828571559904     IErMin= 7 ErrMin= 3.88D-05
 ErrMax= 3.88D-05  0.00D+00 EMaxC= 1.00D-01 BMatC= 3.06D-07 BMatP= 3.57D-06
 IDIUse=1 WtCom= 1.00D+00 WtEn= 0.00D+00
 Coeff-Com:  0.119D-02-0.145D-01-0.320D-02 0.124D-01 0.593D-01 0.229D+00
 Coeff-Com:  0.715D+00
 Coeff:      0.119D-02-0.145D-01-0.320D-02 0.124D-01 0.593D-01 0.229D+00
 Coeff:      0.715D+00
 Gap=     0.123 Goal=   None    Shift=    0.000
 RMSDP=1.34D-04 MaxDP=1.04D-02 DE=-4.20D-06 OVMax= 4.67D-04

 Cycle   8  Pass 1  IDiag  1:
 RMSU=  2.13D-05    CP:  1.20D+00  1.42D+00  1.21D+00  9.68D-01  8.97D-01
                    CP:  8.63D-01  9.70D-01
 E= -994.828572065967     Delta-E=       -0.000000506063 Rises=F Damp=F
 DIIS: error= 1.60D-05 at cycle   8 NSaved=   8.
 NSaved= 8 IEnMin= 8 EnMin= -994.828572065967     IErMin= 8 ErrMin= 1.60D-05
 ErrMax= 1.60D-05  0.00D+00 EMaxC= 1.00D-01 BMatC= 9.24D-08 BMatP= 3.06D-07
 IDIUse=1 WtCom= 1.00D+00 WtEn= 0.00D+00
 Coeff-Com:  0.719D-04 0.480D-02-0.118D-01-0.279D-01-0.425D-01 0.963D-02
 Coeff-Com:  0.402D+00 0.666D+00
 Coeff:      0.719D-04 0.480D-02-0.118D-01-0.279D-01-0.425D-01 0.963D-02
 Coeff:      0.402D+00 0.666D+00
 Gap=     0.123 Goal=   None    Shift=    0.000
 RMSDP=2.00D-05 MaxDP=1.27D-03 DE=-5.06D-07 OVMax= 2.64D-04

 Cycle   9  Pass 1  IDiag  1:
 RMSU=  8.51D-06    CP:  1.20D+00  1.42D+00  1.21D+00  9.74D-01  9.11D-01
                    CP:  8.59D-01  1.14D+00  1.09D+00
 E= -994.828572215229     Delta-E=       -0.000000149261 Rises=F Damp=F
 DIIS: error= 1.09D-05 at cycle   9 NSaved=   9.
 NSaved= 9 IEnMin= 9 EnMin= -994.828572215229     IErMin= 9 ErrMin= 1.09D-05
 ErrMax= 1.09D-05  0.00D+00 EMaxC= 1.00D-01 BMatC= 2.43D-08 BMatP= 9.24D-08
 IDIUse=1 WtCom= 1.00D+00 WtEn= 0.00D+00
 Coeff-Com: -0.926D-04 0.486D-02-0.718D-02-0.190D-01-0.344D-01-0.290D-01
 Coeff-Com:  0.128D+00 0.403D+00 0.554D+00
 Coeff:     -0.926D-04 0.486D-02-0.718D-02-0.190D-01-0.344D-01-0.290D-01
 Coeff:      0.128D+00 0.403D+00 0.554D+00
 Gap=     0.123 Goal=   None    Shift=    0.000
 RMSDP=1.21D-05 MaxDP=1.25D-03 DE=-1.49D-07 OVMax= 1.19D-04

 Cycle  10  Pass 1  IDiag  1:
 RMSU=  5.33D-06    CP:  1.20D+00  1.42D+00  1.21D+00  9.73D-01  9.20D-01
                    CP:  8.57D-01  1.12D+00  1.11D+00  8.91D-01
 E= -994.828572250731     Delta-E=       -0.000000035503 Rises=F Damp=F
 DIIS: error= 3.62D-06 at cycle  10 NSaved=  10.
 NSaved=10 IEnMin=10 EnMin= -994.828572250731     IErMin=10 ErrMin= 3.62D-06
 ErrMax= 3.62D-06  0.00D+00 EMaxC= 1.00D-01 BMatC= 3.08D-09 BMatP= 2.43D-08
 IDIUse=1 WtCom= 1.00D+00 WtEn= 0.00D+00
 Coeff-Com: -0.846D-04 0.142D-02-0.569D-03-0.228D-02-0.612D-02-0.162D-01
 Coeff-Com: -0.431D-01 0.250D-01 0.271D+00 0.771D+00
 Coeff:     -0.846D-04 0.142D-02-0.569D-03-0.228D-02-0.612D-02-0.162D-01
 Coeff:     -0.431D-01 0.250D-01 0.271D+00 0.771D+00
 Gap=     0.123 Goal=   None    Shift=    0.000
 RMSDP=4.98D-06 MaxDP=3.07D-04 DE=-3.55D-08 OVMax= 6.99D-05

 Cycle  11  Pass 1  IDiag  1:
 RMSU=  1.84D-06    CP:  1.20D+00  1.42D+00  1.21D+00  9.73D-01  9.17D-01
                    CP:  8.52D-01  1.14D+00  1.09D+00  1.02D+00  1.12D+00
 E= -994.828572258144     Delta-E=       -0.000000007412 Rises=F Damp=F
 DIIS: error= 1.21D-06 at cycle  11 NSaved=  11.
 NSaved=11 IEnMin=11 EnMin= -994.828572258144     IErMin=11 ErrMin= 1.21D-06
 ErrMax= 1.21D-06  0.00D+00 EMaxC= 1.00D-01 BMatC= 6.35D-10 BMatP= 3.08D-09
 IDIUse=1 WtCom= 1.00D+00 WtEn= 0.00D+00
 Coeff-Com: -0.278D-04-0.171D-04 0.735D-03 0.164D-02 0.196D-02-0.325D-02
 Coeff-Com: -0.394D-01-0.466D-01 0.346D-01 0.369D+00 0.682D+00
 Coeff:     -0.278D-04-0.171D-04 0.735D-03 0.164D-02 0.196D-02-0.325D-02
 Coeff:     -0.394D-01-0.466D-01 0.346D-01 0.369D+00 0.682D+00
 Gap=     0.123 Goal=   None    Shift=    0.000
 RMSDP=1.99D-06 MaxDP=1.78D-04 DE=-7.41D-09 OVMax= 2.50D-05

 Cycle  12  Pass 1  IDiag  1:
 RMSU=  9.82D-07    CP:  1.20D+00  1.42D+00  1.21D+00  9.73D-01  9.17D-01
                    CP:  8.47D-01  1.14D+00  1.07D+00  1.04D+00  1.25D+00
                    CP:  1.34D+00
 E= -994.828572259358     Delta-E=       -0.000000001214 Rises=F Damp=F
 DIIS: error= 4.91D-07 at cycle  12 NSaved=  12.
 NSaved=12 IEnMin=12 EnMin= -994.828572259358     IErMin=12 ErrMin= 4.91D-07
 ErrMax= 4.91D-07  0.00D+00 EMaxC= 1.00D-01 BMatC= 1.08D-10 BMatP= 6.35D-10
 IDIUse=1 WtCom= 1.00D+00 WtEn= 0.00D+00
 Coeff-Com:  0.653D-05-0.346D-03 0.507D-03 0.138D-02 0.231D-02 0.187D-02
 Coeff-Com: -0.106D-01-0.260D-01-0.417D-01 0.986D-02 0.320D+00 0.743D+00
 Coeff:      0.653D-05-0.346D-03 0.507D-03 0.138D-02 0.231D-02 0.187D-02
 Coeff:     -0.106D-01-0.260D-01-0.417D-01 0.986D-02 0.320D+00 0.743D+00
 Gap=     0.123 Goal=   None    Shift=    0.000
 RMSDP=2.11D-06 MaxDP=1.54D-04 DE=-1.21D-09 OVMax= 1.25D-05

 Cycle  13  Pass 1  IDiag  1:
 RMSU=  4.42D-07    CP:  1.20D+00  1.42D+00  1.21D+00  9.73D-01  9.17D-01
                    CP:  8.46D-01  1.14D+00  1.07D+00  1.03D+00  1.31D+00
                    CP:  1.51D+00  9.44D-01
 E= -994.828572259595     Delta-E=       -0.000000000238 Rises=F Damp=F
 DIIS: error= 1.92D-07 at cycle  13 NSaved=  13.
 NSaved=13 IEnMin=13 EnMin= -994.828572259595     IErMin=13 ErrMin= 1.92D-07
 ErrMax= 1.92D-07  0.00D+00 EMaxC= 1.00D-01 BMatC= 1.85D-11 BMatP= 1.08D-10
 IDIUse=1 WtCom= 1.00D+00 WtEn= 0.00D+00
 Coeff-Com:  0.718D-05-0.174D-03 0.166D-03 0.490D-03 0.885D-03 0.132D-02
 Coeff-Com: -0.662D-03-0.673D-02-0.247D-01-0.429D-01 0.656D-01 0.353D+00
 Coeff-Com:  0.653D+00
 Coeff:      0.718D-05-0.174D-03 0.166D-03 0.490D-03 0.885D-03 0.132D-02
 Coeff:     -0.662D-03-0.673D-02-0.247D-01-0.429D-01 0.656D-01 0.353D+00
 Coeff:      0.653D+00
 Gap=     0.123 Goal=   None    Shift=    0.000
 RMSDP=4.48D-07 MaxDP=2.62D-05 DE=-2.38D-10 OVMax= 5.79D-06

 Cycle  14  Pass 1  IDiag  1:
 RMSU=  1.30D-07    CP:  1.20D+00  1.42D+00  1.21D+00  9.73D-01  9.17D-01
                    CP:  8.46D-01  1.14D+00  1.06D+00  1.04D+00  1.32D+00
                    CP:  1.59D+00  1.04D+00  1.18D+00
 E= -994.828572259653     Delta-E=       -0.000000000057 Rises=F Damp=F
 DIIS: error= 9.47D-08 at cycle  14 NSaved=  14.
 NSaved=14 IEnMin=14 EnMin= -994.828572259653     IErMin=14 ErrMin= 9.47D-08
 ErrMax= 9.47D-08  0.00D+00 EMaxC= 1.00D-01 BMatC= 2.44D-12 BMatP= 1.85D-11
 IDIUse=1 WtCom= 1.00D+00 WtEn= 0.00D+00
 Coeff-Com: -0.152D-06 0.456D-04-0.797D-04-0.218D-03-0.380D-03-0.122D-03
 Coeff-Com:  0.258D-02 0.494D-02 0.455D-02-0.143D-01-0.637D-01-0.971D-01
 Coeff-Com:  0.172D+00 0.991D+00
 Coeff:     -0.152D-06 0.456D-04-0.797D-04-0.218D-03-0.380D-03-0.122D-03
 Coeff:      0.258D-02 0.494D-02 0.455D-02-0.143D-01-0.637D-01-0.971D-01
 Coeff:      0.172D+00 0.991D+00
 Gap=     0.123 Goal=   None    Shift=    0.000
 RMSDP=2.66D-07 MaxDP=1.23D-05 DE=-5.73D-11 OVMax= 5.26D-06

 Cycle  15  Pass 1  IDiag  1:
 RMSU=  8.78D-08    CP:  1.20D+00  1.42D+00  1.21D+00  9.73D-01  9.17D-01
                    CP:  8.46D-01  1.14D+00  1.06D+00  1.04D+00  1.33D+00
                    CP:  1.64D+00  1.08D+00  1.42D+00  1.53D+00
 E= -994.828572259653     Delta-E=        0.000000000000 Rises=F Damp=F
 DIIS: error= 4.53D-08 at cycle  15 NSaved=  15.
 NSaved=15 IEnMin=14 EnMin= -994.828572259653     IErMin=15 ErrMin= 4.53D-08
 ErrMax= 4.53D-08  0.00D+00 EMaxC= 1.00D-01 BMatC= 4.59D-13 BMatP= 2.44D-12
 IDIUse=1 WtCom= 1.00D+00 WtEn= 0.00D+00
 Coeff-Com: -0.986D-06 0.371D-04-0.484D-04-0.133D-03-0.237D-03-0.178D-03
 Coeff-Com:  0.937D-03 0.203D-02 0.469D-02 0.224D-02-0.256D-01-0.781D-01
 Coeff-Com: -0.509D-01 0.298D+00 0.848D+00
 Coeff:     -0.986D-06 0.371D-04-0.484D-04-0.133D-03-0.237D-03-0.178D-03
 Coeff:      0.937D-03 0.203D-02 0.469D-02 0.224D-02-0.256D-01-0.781D-01
 Coeff:     -0.509D-01 0.298D+00 0.848D+00
 Gap=     0.123 Goal=   None    Shift=    0.000
 RMSDP=1.24D-07 MaxDP=4.93D-06 DE= 0.00D+00 OVMax= 2.21D-06

 Cycle  16  Pass 1  IDiag  1:
 RMSU=  3.48D-08    CP:  1.20D+00  1.42D+00  1.21D+00  9.73D-01  9.17D-01
                    CP:  8.46D-01  1.14D+00  1.06D+00  1.04D+00  1.33D+00
                    CP:  1.65D+00  1.07D+00  1.50D+00  1.71D+00  1.04D+00
 E= -994.828572259641     Delta-E=        0.000000000012 Rises=F Damp=F
 DIIS: error= 2.29D-08 at cycle  16 NSaved=  16.
 NSaved=16 IEnMin=14 EnMin= -994.828572259653     IErMin=16 ErrMin= 2.29D-08
 ErrMax= 2.29D-08  0.00D+00 EMaxC= 1.00D-01 BMatC= 1.37D-13 BMatP= 4.59D-13
 IDIUse=1 WtCom= 1.00D+00 WtEn= 0.00D+00
 Coeff-Com: -0.386D-06 0.539D-05-0.253D-05-0.658D-05-0.117D-04-0.378D-04
 Coeff-Com: -0.185D-03-0.379D-03 0.961D-03 0.466D-02 0.522D-02-0.101D-01
 Coeff-Com: -0.736D-01-0.128D+00 0.379D+00 0.822D+00
 Coeff:     -0.386D-06 0.539D-05-0.253D-05-0.658D-05-0.117D-04-0.378D-04
 Coeff:     -0.185D-03-0.379D-03 0.961D-03 0.466D-02 0.522D-02-0.101D-01
 Coeff:     -0.736D-01-0.128D+00 0.379D+00 0.822D+00
 Gap=     0.123 Goal=   None    Shift=    0.000
 RMSDP=6.39D-08 MaxDP=4.39D-06 DE= 1.16D-11 OVMax= 1.33D-06

 Cycle  17  Pass 1  IDiag  1:
 RMSU=  1.12D-08    CP:  1.20D+00  1.42D+00  1.21D+00  9.73D-01  9.17D-01
                    CP:  8.46D-01  1.14D+00  1.06D+00  1.04D+00  1.33D+00
                    CP:  1.66D+00  1.07D+00  1.55D+00  1.81D+00  1.18D+00
                    CP:  1.33D+00
 E= -994.828572259658     Delta-E=       -0.000000000017 Rises=F Damp=F
 DIIS: error= 9.36D-09 at cycle  17 NSaved=  17.
 NSaved=17 IEnMin=17 EnMin= -994.828572259658     IErMin=17 ErrMin= 9.36D-09
 ErrMax= 9.36D-09  0.00D+00 EMaxC= 1.00D-01 BMatC= 1.40D-14 BMatP= 1.37D-13
 IDIUse=1 WtCom= 1.00D+00 WtEn= 0.00D+00
 Coeff-Com:  0.131D-07-0.404D-05 0.705D-05 0.175D-04 0.322D-04 0.179D-04
 Coeff-Com: -0.184D-03-0.373D-03-0.638D-03 0.101D-03 0.544D-02 0.126D-01
 Coeff-Com: -0.708D-02-0.831D-01-0.695D-01 0.192D+00 0.950D+00
 Coeff:      0.131D-07-0.404D-05 0.705D-05 0.175D-04 0.322D-04 0.179D-04
 Coeff:     -0.184D-03-0.373D-03-0.638D-03 0.101D-03 0.544D-02 0.126D-01
 Coeff:     -0.708D-02-0.831D-01-0.695D-01 0.192D+00 0.950D+00
 Gap=     0.123 Goal=   None    Shift=    0.000
 RMSDP=3.45D-08 MaxDP=2.68D-06 DE=-1.66D-11 OVMax= 5.83D-07

 Cycle  18  Pass 1  IDiag  1:
 RMSU=  7.98D-09    CP:  1.20D+00  1.42D+00  1.21D+00  9.73D-01  9.17D-01
                    CP:  8.46D-01  1.14D+00  1.06D+00  1.04D+00  1.33D+00
                    CP:  1.66D+00  1.07D+00  1.56D+00  1.85D+00  1.28D+00
                    CP:  1.33D+00  1.52D+00
 E= -994.828572259697     Delta-E=       -0.000000000040 Rises=F Damp=F
 DIIS: error= 3.14D-09 at cycle  18 NSaved=  18.
 NSaved=18 IEnMin=18 EnMin= -994.828572259697     IErMin=18 ErrMin= 3.14D-09
 ErrMax= 3.14D-09  0.00D+00 EMaxC= 1.00D-01 BMatC= 2.88D-15 BMatP= 1.40D-14
 IDIUse=1 WtCom= 1.00D+00 WtEn= 0.00D+00
 Coeff-Com:  0.500D-07-0.259D-05 0.379D-05 0.963D-05 0.178D-04 0.116D-04
 Coeff-Com: -0.759D-04-0.141D-03-0.371D-03-0.340D-03 0.211D-02 0.684D-02
 Coeff-Com:  0.291D-02-0.270D-01-0.660D-01 0.259D-02 0.389D+00 0.690D+00
 Coeff:      0.500D-07-0.259D-05 0.379D-05 0.963D-05 0.178D-04 0.116D-04
 Coeff:     -0.759D-04-0.141D-03-0.371D-03-0.340D-03 0.211D-02 0.684D-02
 Coeff:      0.291D-02-0.270D-01-0.660D-01 0.259D-02 0.389D+00 0.690D+00
 Gap=     0.123 Goal=   None    Shift=    0.000
 RMSDP=9.85D-09 MaxDP=5.75D-07 DE=-3.96D-11 OVMax= 1.51D-07

 SCF Done:  E(RM062X) =  -994.828572260     A.U. after   18 cycles
            NFock= 18  Conv=0.99D-08     -V/T= 2.0030
 KE= 9.918273412831D+02 PE=-3.966609198373D+03 EE= 1.172883993813D+03
 Leave Link  502 at Tue Apr  5 19:55:31 2022, MaxMem=  1879048192 cpu:            1183.5 elap:             169.2
 (Enter /gpfs/software/gaussian16/sse4/tar/g16/l701.exe)
 ... and contract with generalized density number  0.
 Compute integral first derivatives.
 Leave Link  701 at Tue Apr  5 19:55:31 2022, MaxMem=  1879048192 cpu:               1.3 elap:               0.2
 (Enter /gpfs/software/gaussian16/sse4/tar/g16/l702.exe)
 L702 exits ... SP integral derivatives will be done elsewhere.
 Leave Link  702 at Tue Apr  5 19:55:31 2022, MaxMem=  1879048192 cpu:               0.2 elap:               0.0
 (Enter /gpfs/software/gaussian16/sse4/tar/g16/l703.exe)
 Integral derivatives from FoFJK, PRISM(SPDF).
 Compute integral first derivatives, UseDBF=F ICtDFT=           0.
 Calling FoFJK, ICntrl=      2127 FMM=F ISym2X=0 I1Cent= 0 IOpClX= 0 NMat=1 NMatS=1 NMatT=0.
 FoFJK:  IHMeth= 1 ICntrl=    2127 DoSepK=F KAlg= 0 I1Cent=           0 FoldK=F
 IRaf=         0 NMat=       1 IRICut=       1 DoRegI=T DoRafI=F ISym2E= 0 IDoP0=0 IntGTp=1.
 FoFCou: FMM=F IPFlag=           0 FMFlag=      100000 FMFlg1=         800
         NFxFlg=           0 DoJE=F BraDBF=F KetDBF=F FulRan=T
         wScrn=  0.000000 ICntrl=      2127 IOpCl=  0 I1Cent=           0 NGrid=           0
         NMat0=    1 NMatS0=      1 NMatT0=    0 NMatD0=    1 NMtDS0=    0 NMtDT0=    0
 Symmetry not used in FoFCou.
 Leave Link  703 at Tue Apr  5 19:55:54 2022, MaxMem=  1879048192 cpu:             158.6 elap:              22.7
 (Enter /gpfs/software/gaussian16/sse4/tar/g16/l716.exe)
 Dipole        =-2.20505246D+00-2.74771429D-01 2.61363819D-03
 ***** Axes restored to original set *****
 -------------------------------------------------------------------
 Center     Atomic                   Forces (Hartrees/Bohr)
 Number     Number              X              Y              Z
 -------------------------------------------------------------------
      1        6          -0.000071136   -0.000378809    0.004507533
      2        6          -0.001788746    0.001187196   -0.001685888
      3        6           0.001531123   -0.003047189    0.000141202
      4        6          -0.000617618    0.000169019   -0.001516401
      5        6           0.001588062    0.001872143   -0.000662319
      6        6          -0.003820824    0.000582320    0.000187546
      7        1           0.000483582    0.000045898    0.000119295
      8        1           0.001269036    0.000103696    0.000660948
      9        1          -0.000521912    0.000590681   -0.000089265
     10        8           0.000107961    0.000343862   -0.001804293
     11       17           0.000536395   -0.001657659    0.000448436
     12        6           0.002170592   -0.001986827    0.000321297
     13        6          -0.000122090   -0.000035885   -0.000485862
     14        6           0.002105835    0.001592180    0.000058742
     15        6          -0.006174257    0.002591257    0.000236479
     16        6           0.006198953   -0.000786098    0.000260648
     17        6          -0.002834432   -0.000822518   -0.000097962
     18        1          -0.000040523   -0.000363267   -0.000600137
 -------------------------------------------------------------------
 Cartesian Forces:  Max     0.006198953 RMS     0.001838282
 Leave Link  716 at Tue Apr  5 19:55:54 2022, MaxMem=  1879048192 cpu:               0.2 elap:               0.0
 (Enter /gpfs/software/gaussian16/sse4/tar/g16/l103.exe)

 GradGradGradGradGradGradGradGradGradGradGradGradGradGradGradGradGradGrad
 Berny optimization.
 Using GEDIIS/GDIIS optimizer.
 FormGI is forming the generalized inverse of G from B-inverse, IUseBI=4.
 GSVD:  received Info=                   1 from GESDD.
 Internal  Forces:  Max     0.004013638 RMS     0.001035271
 Search for a local minimum.
 Step number   7 out of a maximum of   96
 All quantities printed in internal units (Hartrees-Bohrs-Radians)
 RMS Force = .10353D-02 SwitMx=.10000D-02 MixMth= 1
 Mixed Optimization -- RFO/linear search
 Update second derivatives using D2CorX and points    5    6    7
 DE= -3.31D-05 DEPred=-3.13D-04 R= 1.06D-01
 Trust test= 1.06D-01 RLast= 2.56D-01 DXMaxT set to 1.17D+00
 ITU=  0  0  1  1  1  1  0
 Use linear search instead of GDIIS.
     Eigenvalues ---    0.00372   0.01028   0.01191   0.01627   0.01664
     Eigenvalues ---    0.01696   0.01968   0.02011   0.02015   0.02177
     Eigenvalues ---    0.02192   0.02223   0.02305   0.02646   0.04300
     Eigenvalues ---    0.15217   0.15881   0.16009   0.16262   0.18105
     Eigenvalues ---    0.22190   0.22860   0.23486   0.23807   0.24812
     Eigenvalues ---    0.25002   0.25003   0.25365   0.28741   0.32047
     Eigenvalues ---    0.32993   0.33211   0.33874   0.35229   0.35257
     Eigenvalues ---    0.35295   0.35607   0.36216   0.40620   0.42787
     Eigenvalues ---    0.43529   0.45540   0.47496   0.53053   0.53346
     Eigenvalues ---    0.58367   0.72563   0.91959
 RFO step:  Lambda=-1.24238908D-04 EMin= 3.72218414D-03
 Quartic linear search produced a step of -0.48861.
 Iteration  1 RMS(Cart)=  0.03853065 RMS(Int)=  0.00063101
 Iteration  2 RMS(Cart)=  0.00085048 RMS(Int)=  0.00007826
 Iteration  3 RMS(Cart)=  0.00000044 RMS(Int)=  0.00007826
 ITry= 1 IFail=0 DXMaxC= 1.72D-01 DCOld= 1.00D+10 DXMaxT= 1.17D+00 DXLimC= 3.00D+00 Rises=F
 Variable       Old X    -DE/DX   Delta X   Delta X   Delta X     New X
                                 (Linear)    (Quad)   (Total)
    R1        2.74693  -0.00065  -0.00084   0.00019  -0.00069   2.74624
    R2        2.74097  -0.00075  -0.00192   0.00006  -0.00190   2.73907
    R3        2.34569  -0.00013   0.00134  -0.00064   0.00070   2.34639
    R4        2.58515   0.00110   0.00216  -0.00006   0.00210   2.58725
    R5        3.32792  -0.00173  -0.00155  -0.00338  -0.00493   3.32299
    R6        2.67425  -0.00272  -0.00314  -0.00256  -0.00565   2.66860
    R7        2.05134   0.00024   0.00004   0.00039   0.00043   2.05177
    R8        2.58982   0.00124   0.00200   0.00002   0.00202   2.59184
    R9        2.05041  -0.00030  -0.00006  -0.00045  -0.00051   2.04991
   R10        2.67312  -0.00244  -0.00179  -0.00219  -0.00394   2.66918
   R11        2.04996   0.00063   0.00028   0.00087   0.00115   2.05111
   R12        2.73370   0.00131   0.00244   0.00249   0.00493   2.73863
   R13        2.65233   0.00113   0.00318   0.00053   0.00371   2.65604
   R14        2.77207  -0.00249  -0.00338  -0.00368  -0.00705   2.76501
   R15        2.36358   0.00132  -0.00025   0.00150   0.00124   2.36482
   R16        2.54065   0.00025  -0.00203  -0.00012  -0.00215   2.53850
   R17        2.61130   0.00401   0.00374   0.00376   0.00750   2.61880
   R18        2.04150   0.00018  -0.00039   0.00054   0.00015   2.04165
   R19        2.37849  -0.00054  -0.00057   0.00022  -0.00035   2.37814
    A1        1.95673  -0.00043  -0.00037   0.00055   0.00045   1.95718
    A2        2.17177  -0.00038  -0.00162  -0.00085  -0.00202   2.16976
    A3        2.15443   0.00084   0.00120   0.00011   0.00176   2.15619
    A4        2.16507  -0.00019   0.00054  -0.00128  -0.00081   2.16426
    A5        2.04501  -0.00066  -0.00071  -0.00099  -0.00167   2.04334
    A6        2.07308   0.00085   0.00018   0.00229   0.00250   2.07558
    A7        2.12405   0.00024  -0.00156   0.00075  -0.00079   2.12327
    A8        2.07745   0.00031   0.00095   0.00130   0.00223   2.07968
    A9        2.08168  -0.00055   0.00060  -0.00205  -0.00146   2.08022
   A10        2.15835  -0.00014   0.00010  -0.00090  -0.00087   2.15748
   A11        2.02562  -0.00067  -0.00142  -0.00192  -0.00330   2.02232
   A12        2.09907   0.00082   0.00131   0.00286   0.00421   2.10329
   A13        2.13043   0.00010  -0.00108   0.00030  -0.00076   2.12968
   A14        2.05445   0.00110   0.00430   0.00304   0.00734   2.06179
   A15        2.09800  -0.00120  -0.00337  -0.00324  -0.00661   2.09139
   A16        2.03168   0.00042   0.00192   0.00062   0.00262   2.03430
   A17        2.08155   0.00187   0.00257   0.00346   0.00600   2.08754
   A18        2.16993  -0.00229  -0.00448  -0.00408  -0.00859   2.16134
   A19        2.18941   0.00206   0.00395   0.00213   0.00609   2.19550
   A20        2.15553  -0.00243  -0.00857  -0.00314  -0.01172   2.14381
   A21        1.93810   0.00037   0.00458   0.00103   0.00562   1.94372
   A22        2.22599  -0.00007  -0.01012  -0.00037  -0.01050   2.21548
   A23        2.06951  -0.00107   0.00943  -0.00234   0.00708   2.07659
   A24        2.05755   0.00094   0.00051   0.00200   0.00251   2.06006
   A25        2.03722  -0.00045  -0.00152   0.00141  -0.00013   2.03708
   A26        2.18669  -0.00045   0.00075  -0.00249  -0.00177   2.18492
   A27        2.13518  -0.00235  -0.00162  -0.00497  -0.00656   2.12862
   A28        2.13478   0.00217  -0.00214   0.00457   0.00244   2.13723
    D1        0.00002  -0.00058  -0.01602   0.00371  -0.01231  -0.01229
    D2        3.13431  -0.00033  -0.01347   0.00667  -0.00682   3.12749
    D3        3.11847   0.00080   0.02644  -0.00525   0.02124   3.13971
    D4       -0.03042   0.00104   0.02899  -0.00229   0.02673  -0.00370
    D5       -0.00352   0.00067   0.01895  -0.00243   0.01652   0.01300
    D6       -3.12701   0.00044   0.01911  -0.00535   0.01376  -3.11325
    D7       -3.12224  -0.00067  -0.02314   0.00644  -0.01667  -3.13891
    D8        0.03746  -0.00090  -0.02298   0.00352  -0.01943   0.01803
    D9       -0.00275   0.00021   0.00126  -0.00109   0.00018  -0.00257
   D10       -3.14094   0.00026   0.00293   0.00056   0.00349  -3.13745
   D11       -3.13693  -0.00003  -0.00132  -0.00408  -0.00539   3.14086
   D12        0.00807   0.00002   0.00035  -0.00243  -0.00207   0.00599
   D13        0.00834   0.00014   0.01189  -0.00299   0.00889   0.01724
   D14       -3.12484   0.00003   0.00441  -0.00256   0.00185  -3.12299
   D15       -3.13666   0.00009   0.01022  -0.00464   0.00558  -3.13108
   D16        0.01334  -0.00002   0.00274  -0.00421  -0.00147   0.01188
   D17        0.00985  -0.00039  -0.00732  -0.00147  -0.00878   0.00107
   D18       -3.10547  -0.00051  -0.00167  -0.00554  -0.00722  -3.11269
   D19        3.13262  -0.00017  -0.00752   0.00152  -0.00597   3.12664
   D20        0.01730  -0.00029  -0.00187  -0.00255  -0.00441   0.01288
   D21       -0.01182  -0.00005  -0.00898   0.00424  -0.00474  -0.01655
   D22        3.12089   0.00009  -0.00111   0.00383   0.00272   3.12361
   D23        3.10286   0.00011  -0.01461   0.00850  -0.00611   3.09675
   D24       -0.04761   0.00025  -0.00674   0.00809   0.00134  -0.04627
   D25       -0.15295   0.00003  -0.04416  -0.01473  -0.05888  -0.21183
   D26        2.96862   0.00018  -0.04647  -0.01319  -0.05967   2.90896
   D27        2.99776  -0.00011  -0.05225  -0.01429  -0.06653   2.93123
   D28       -0.16385   0.00005  -0.05455  -0.01276  -0.06732  -0.23117
   D29        3.09330   0.00007   0.00426   0.00350   0.00779   3.10109
   D30       -0.03041  -0.00004   0.00649   0.00218   0.00867  -0.02173
   D31       -3.11963  -0.00037  -0.00597  -0.00586  -0.01182  -3.13145
   D32       -0.03780   0.00034  -0.01016   0.00996  -0.00020  -0.03800
   D33        0.00449  -0.00021  -0.00796  -0.00451  -0.01246  -0.00797
   D34        3.08632   0.00049  -0.01216   0.01132  -0.00085   3.08547
   D35        0.08436   0.00014  -0.00533   0.00088  -0.00444   0.07992
   D36       -0.11730  -0.00022   0.00626  -0.00216   0.00410  -0.11320
   D37       -0.03987   0.00038   0.01029   0.00429   0.01456  -0.02530
   D38       -3.11605  -0.00040   0.01498  -0.01319   0.00178  -3.11427
   D39        0.09720  -0.00010  -0.00968  -0.00066  -0.01036   0.08684
         Item               Value     Threshold  Converged?
 Maximum Force            0.004014     0.000450     NO 
 RMS     Force            0.001035     0.000300     NO 
 Maximum Displacement     0.171797     0.001800     NO 
 RMS     Displacement     0.038559     0.001200     NO 
 Predicted change in Energy=-1.510945D-04
 Lowest energy point so far.  Saving SCF results.
 GradGradGradGradGradGradGradGradGradGradGradGradGradGradGradGradGradGrad

 Leave Link  103 at Tue Apr  5 19:55:54 2022, MaxMem=  1879048192 cpu:               0.2 elap:               0.1
 (Enter /gpfs/software/gaussian16/sse4/tar/g16/l202.exe)
                          Input orientation:                          
 ---------------------------------------------------------------------
 Center     Atomic      Atomic             Coordinates (Angstroms)
 Number     Number       Type             X           Y           Z
 ---------------------------------------------------------------------
      1          6           0       -4.000274   -0.796881    0.010755
      2          6           0       -3.269743    0.454924   -0.095241
      3          6           0       -1.904079    0.548911   -0.070567
      4          6           0       -3.114377   -1.937944    0.129418
      5          6           0       -1.746710   -1.838010    0.154469
      6          6           0       -1.084983   -0.593262    0.066241
      7          1           0       -1.439591    1.526899   -0.152072
      8          1           0       -1.167747   -2.753856    0.218701
      9          1           0       -3.596790   -2.907946    0.184961
     10          8           0       -5.238371   -0.888700   -0.009017
     11         17           0       -4.220313    1.924238   -0.267522
     12          6           0        0.355461   -0.440222    0.110342
     13          6           0        1.068058    0.728658   -0.208091
     14          6           0        2.306184    0.896918   -0.139116
     15          6           0        1.255008   -1.515540    0.529156
     16          6           0        2.616297   -1.256538    0.545722
     17          6           0        3.087408   -0.145527    0.188747
     18          1           0        0.793141   -2.439389    0.846074
 ---------------------------------------------------------------------
                    Distance matrix (angstroms):
                    1          2          3          4          5
     1  C    0.000000
     2  C    1.453247   0.000000
     3  C    2.492348   1.369116   0.000000
     4  C    1.449455   2.408407   2.772951   0.000000
     5  C    2.486595   2.763970   2.402665   1.371542   0.000000
     6  C    2.922920   2.428569   1.412160   2.435282   1.412468
     7  H    3.461728   2.121749   1.085750   3.858663   3.392773
     8  H    3.449087   3.848794   3.396194   2.112594   1.085402
     9  H    2.156326   3.390335   3.857515   1.084764   2.137403
    10  O    1.241654   2.385006   3.631530   2.373063   3.622101
    11  Cl   2.744147   1.758451   2.700973   4.036967   4.522312
    12  C    4.371447   3.739740   2.473183   3.779326   2.524853
    13  C    5.297466   4.347894   2.980742   4.971663   3.826507
    14  C    6.531679   5.593590   4.225178   6.122992   4.898160
    15  C    5.329465   4.974532   3.821185   4.407917   3.042151
    16  C    6.654058   6.163230   4.906451   5.786039   4.418939
    17  C    7.119773   6.391757   5.046230   6.455882   5.121950
    18  H    5.135408   5.076431   4.128579   4.004215   2.700151
                    6          7          8          9         10
     6  C    0.000000
     7  H    2.160669   0.000000
     8  H    2.167547   4.305373   0.000000
     9  H    3.417753   4.943172   2.434160   0.000000
    10  O    4.164562   4.504033   4.483374   2.609553   0.000000
    11  Cl   4.034787   2.811339   5.607062   4.893212   3.002647
    12  C    1.449222   2.675937   2.772148   4.659992   5.613050
    13  C    2.541322   2.632229   4.160394   5.927916   6.513564
    14  C    3.709828   3.798404   5.052166   7.030443   7.754074
    15  C    2.557429   4.120846   2.738530   5.059368   6.545725
    16  C    3.790687   4.968367   4.082633   6.438925   7.882820
    17  C    4.198132   4.838066   4.991053   7.232529   8.361220
    18  H    2.746575   4.659703   2.082682   4.464091   6.286092
                   11         12         13         14         15
    11  Cl   0.000000
    12  C    5.164414   0.000000
    13  C    5.422159   1.405516   0.000000
    14  C    6.608105   2.378128   1.251410   0.000000
    15  C    6.515053   1.463181   2.369581   2.715053   0.000000
    16  C    7.584059   2.442807   2.627981   2.280909   1.385809
    17  C    7.608870   2.748913   2.235946   1.343315   2.313116
    18  H    6.739144   2.174749   3.350130   3.793527   1.080396
                   16         17         18
    16  C    0.000000
    17  C    1.258460   0.000000
    18  H    2.193911   3.310218   0.000000
 Stoichiometry    C12H4ClO(1-)
 Framework group  C1[X(C12H4ClO)]
 Deg. of freedom    48
 Full point group                 C1      NOp   1
 RotChk:  IX=0 Diff= 7.38D-03
 Largest Abelian subgroup         C1      NOp   1
 Largest concise Abelian subgroup C1      NOp   1
                         Standard orientation:                         
 ---------------------------------------------------------------------
 Center     Atomic      Atomic             Coordinates (Angstroms)
 Number     Number       Type             X           Y           Z
 ---------------------------------------------------------------------
      1          6           0        2.460069    0.946452   -0.023368
      2          6           0        1.893388   -0.391133    0.017437
      3          6           0        0.549811   -0.654116    0.006512
      4          6           0        1.437266    1.971083   -0.093544
      5          6           0        0.092405    1.702048   -0.103352
      6          6           0       -0.407858    0.382495   -0.043495
      7          1           0        0.212333   -1.685426    0.043437
      8          1           0       -0.595982    2.537175   -0.185711
      9          1           0        1.794835    2.993408   -0.154441
     10          8           0        3.677205    1.191712   -0.011798
     11         17           0        3.022931   -1.737289    0.081800
     12          6           0       -1.819407    0.054493   -0.029738
     13          6           0       -2.367294   -1.227231   -0.209962
     14          6           0       -3.577749   -1.541171   -0.162350
     15          6           0       -2.863418    1.052235    0.205742
     16          6           0       -4.182210    0.626514    0.209557
     17          6           0       -4.495739   -0.572650   -0.008222
     18          1           0       -2.534248    2.060953    0.409189
 ---------------------------------------------------------------------
 Rotational constants (GHZ):           1.5663352           0.3355643           0.2771535
 Leave Link  202 at Tue Apr  5 19:55:54 2022, MaxMem=  1879048192 cpu:               0.1 elap:               0.0
 (Enter /gpfs/software/gaussian16/sse4/tar/g16/l301.exe)
 Standard basis: 6-311+G(d,p) (5D, 7F)
 Ernie: Thresh=  0.10000D-02 Tol=  0.10000D-05 Strict=F.
 There are   354 symmetry adapted cartesian basis functions of A   symmetry.
 There are   340 symmetry adapted basis functions of A   symmetry.
   340 basis functions,   553 primitive gaussians,   354 cartesian basis functions
    51 alpha electrons       51 beta electrons
       nuclear repulsion energy       807.1891230178 Hartrees.
 IExCor= 4336 DFT=T Ex+Corr=M062X ExCW=0 ScaHFX=  0.540000
 ScaDFX=  1.000000  1.000000  1.000000  1.000000 ScalE2=  1.000000  1.000000
 IRadAn=      5 IRanWt=     -1 IRanGd=            0 ICorTp=0 IEmpDi=  4
 NAtoms=   18 NActive=   18 NUniq=   18 SFac= 1.00D+00 NAtFMM=   60 NAOKFM=F Big=F
 Integral buffers will be    131072 words long.
 Raffenetti 2 integral format.
 Two-electron integral symmetry is turned on.
 Leave Link  301 at Tue Apr  5 19:55:54 2022, MaxMem=  1879048192 cpu:               0.5 elap:               0.1
 (Enter /gpfs/software/gaussian16/sse4/tar/g16/l302.exe)
 NPDir=0 NMtPBC=     1 NCelOv=     1 NCel=       1 NClECP=     1 NCelD=      1
         NCelK=      1 NCelE2=     1 NClLst=     1 CellRange=     0.0.
 One-electron integrals computed using PRISM.
 One-electron integral symmetry used in STVInt
 NBasis=   340 RedAO= T EigKep=  1.02D-06  NBF=   340
 NBsUse=   338 1.00D-06 EigRej=  4.94D-07 NBFU=   338
 Precomputing XC quadrature grid using
 IXCGrd= 4 IRadAn=           5 IRanWt=          -1 IRanGd=           0 AccXCQ= 0.00D+00.
 Generated NRdTot=       0 NPtTot=           0 NUsed=           0 NTot=          32
 NSgBfM=   354   353   354   354   354 MxSgAt=    18 MxSgA2=    18.
 Leave Link  302 at Tue Apr  5 19:55:55 2022, MaxMem=  1879048192 cpu:               2.6 elap:               0.4
 (Enter /gpfs/software/gaussian16/sse4/tar/g16/l303.exe)
 DipDrv:  MaxL=1.
 Leave Link  303 at Tue Apr  5 19:55:55 2022, MaxMem=  1879048192 cpu:               0.3 elap:               0.1
 (Enter /gpfs/software/gaussian16/sse4/tar/g16/l401.exe)
 Initial guess from the checkpoint file:  "checkpoint.chk"
 B after Tr=    -0.000000    0.000000   -0.000000
         Rot=    1.000000    0.000070   -0.000134   -0.000313 Ang=   0.04 deg.
 Guess basis will be translated and rotated to current coordinates.
 JPrj=2 DoOrth=T DoCkMO=T.
 Generating alternative initial guess.
 ExpMin= 4.38D-02 ExpMax= 1.06D+05 ExpMxC= 3.62D+03 IAcc=2 IRadAn=         4 AccDes= 0.00D+00
 Harris functional with IExCor= 1009 and IRadAn=       4 diagonalized for initial guess.
 HarFok:  IExCor= 1009 AccDes= 0.00D+00 IRadAn=         4 IDoV= 1 UseB2=F ITyADJ=14
 ICtDFT=  3500011 ScaDFX=  1.000000  1.000000  1.000000  1.000000
 FoFCou: FMM=F IPFlag=           0 FMFlag=      100000 FMFlg1=           0
         NFxFlg=           0 DoJE=T BraDBF=F KetDBF=T FulRan=T
         wScrn=  0.000000 ICntrl=       500 IOpCl=  0 I1Cent=   200000004 NGrid=           0
         NMat0=    1 NMatS0=      1 NMatT0=    0 NMatD0=    1 NMtDS0=    0 NMtDT0=    0
 Petite list used in FoFCou.
 Harris En= -994.493446739173    
 Leave Link  401 at Tue Apr  5 19:55:56 2022, MaxMem=  1879048192 cpu:              10.4 elap:               1.5
 (Enter /gpfs/software/gaussian16/sse4/tar/g16/l502.exe)
 Integral symmetry usage will be decided dynamically.
 Closed shell SCF:
 Using DIIS extrapolation, IDIIS=  1040.
 NGot=  1879048192 LenX=  1878791817 LenY=  1878666060
 Requested convergence on RMS density matrix=1.00D-08 within 128 cycles.
 Requested convergence on MAX density matrix=1.00D-06.
 Requested convergence on             energy=1.00D-06.
 No special actions if energy rises.
 Fock matrices will be formed incrementally for  20 cycles.

 Cycle   1  Pass 1  IDiag  1:
 FoFJK:  IHMeth= 1 ICntrl=       0 DoSepK=F KAlg= 0 I1Cent=           0 FoldK=F
 IRaf= 880000000 NMat=       1 IRICut=       1 DoRegI=T DoRafI=F ISym2E= 0 IDoP0=0 IntGTp=1.
 FoFCou: FMM=F IPFlag=           0 FMFlag=      100000 FMFlg1=           0
         NFxFlg=           0 DoJE=F BraDBF=F KetDBF=F FulRan=T
         wScrn=  0.000000 ICntrl=         0 IOpCl=  0 I1Cent=           0 NGrid=           0
         NMat0=    1 NMatS0=      1 NMatT0=    0 NMatD0=    1 NMtDS0=    0 NMtDT0=    0
 Symmetry not used in FoFCou.
 E= -994.816851045940    
 DIIS: error= 3.06D-03 at cycle   1 NSaved=   1.
 NSaved= 1 IEnMin= 1 EnMin= -994.816851045940     IErMin= 1 ErrMin= 3.06D-03
 ErrMax= 3.06D-03  0.00D+00 EMaxC= 1.00D-01 BMatC= 5.38D-03 BMatP= 5.38D-03
 IDIUse=3 WtCom= 9.69D-01 WtEn= 3.06D-02
 Coeff-Com:  0.100D+01
 Coeff-En:   0.100D+01
 Coeff:      0.100D+01
 Gap=     0.390 Goal=   None    Shift=    0.000
 GapD=    0.390 DampG=1.000 DampE=1.000 DampFc=1.0000 IDamp=-1.
 RMSDP=9.12D-02 MaxDP=8.84D+00              OVMax= 4.00D-02

 Cycle   2  Pass 1  IDiag  1:
 RMSU=  9.06D-02    CP:  9.20D-01
 E= -994.828134389130     Delta-E=       -0.011283343191 Rises=F Damp=F
 DIIS: error= 8.37D-04 at cycle   2 NSaved=   2.
 NSaved= 2 IEnMin= 2 EnMin= -994.828134389130     IErMin= 2 ErrMin= 8.37D-04
 ErrMax= 8.37D-04  0.00D+00 EMaxC= 1.00D-01 BMatC= 3.23D-04 BMatP= 5.38D-03
 IDIUse=3 WtCom= 9.92D-01 WtEn= 8.37D-03
 Coeff-Com: -0.320D-01 0.103D+01
 Coeff-En:   0.000D+00 0.100D+01
 Coeff:     -0.317D-01 0.103D+01
 Gap=     0.119 Goal=   None    Shift=    0.000
 RMSDP=1.69D-02 MaxDP=1.60D+00 DE=-1.13D-02 OVMax= 1.37D-02

 Cycle   3  Pass 1  IDiag  1:
 RMSU=  4.07D-03    CP:  9.17D-01  1.18D+00
 E= -994.828253867667     Delta-E=       -0.000119478537 Rises=F Damp=F
 DIIS: error= 1.50D-03 at cycle   3 NSaved=   3.
 NSaved= 3 IEnMin= 3 EnMin= -994.828253867667     IErMin= 2 ErrMin= 8.37D-04
 ErrMax= 1.50D-03  0.00D+00 EMaxC= 1.00D-01 BMatC= 4.81D-04 BMatP= 3.23D-04
 IDIUse=3 WtCom= 2.05D-01 WtEn= 7.95D-01
 Coeff-Com: -0.711D-01 0.608D+00 0.463D+00
 Coeff-En:   0.000D+00 0.417D+00 0.583D+00
 Coeff:     -0.146D-01 0.456D+00 0.559D+00
 Gap=     0.124 Goal=   None    Shift=    0.000
 RMSDP=1.50D-03 MaxDP=9.42D-02 DE=-1.19D-04 OVMax= 1.11D-02

 Cycle   4  Pass 1  IDiag  1:
 RMSU=  1.41D-03    CP:  9.15D-01  1.18D+00  8.91D-01
 E= -994.828633808555     Delta-E=       -0.000379940887 Rises=F Damp=F
 DIIS: error= 9.18D-04 at cycle   4 NSaved=   4.
 NSaved= 4 IEnMin= 4 EnMin= -994.828633808555     IErMin= 2 ErrMin= 8.37D-04
 ErrMax= 9.18D-04  0.00D+00 EMaxC= 1.00D-01 BMatC= 1.41D-04 BMatP= 3.23D-04
 IDIUse=3 WtCom= 9.91D-01 WtEn= 9.18D-03
 Coeff-Com: -0.335D-01 0.194D+00 0.372D+00 0.468D+00
 Coeff-En:   0.000D+00 0.000D+00 0.241D+00 0.759D+00
 Coeff:     -0.332D-01 0.192D+00 0.371D+00 0.470D+00
 Gap=     0.123 Goal=   None    Shift=    0.000
 RMSDP=1.29D-03 MaxDP=5.86D-02 DE=-3.80D-04 OVMax= 3.77D-03

 Cycle   5  Pass 1  IDiag  1:
 RMSU=  5.87D-04    CP:  9.09D-01  1.19D+00  1.02D+00  8.52D-01
 E= -994.828782450716     Delta-E=       -0.000148642161 Rises=F Damp=F
 DIIS: error= 1.46D-04 at cycle   5 NSaved=   5.
 NSaved= 5 IEnMin= 5 EnMin= -994.828782450716     IErMin= 5 ErrMin= 1.46D-04
 ErrMax= 1.46D-04  0.00D+00 EMaxC= 1.00D-01 BMatC= 9.56D-06 BMatP= 1.41D-04
 IDIUse=3 WtCom= 9.99D-01 WtEn= 1.46D-03
 Coeff-Com:  0.133D-02-0.770D-01 0.990D-01 0.316D+00 0.661D+00
 Coeff-En:   0.000D+00 0.000D+00 0.000D+00 0.000D+00 0.100D+01
 Coeff:      0.133D-02-0.768D-01 0.988D-01 0.316D+00 0.661D+00
 Gap=     0.123 Goal=   None    Shift=    0.000
 RMSDP=2.90D-04 MaxDP=2.78D-02 DE=-1.49D-04 OVMax= 1.77D-03

 Cycle   6  Pass 1  IDiag  1:
 RMSU=  1.78D-04    CP:  9.08D-01  1.19D+00  1.01D+00  9.33D-01  1.12D+00
 E= -994.828793334707     Delta-E=       -0.000010883991 Rises=F Damp=F
 DIIS: error= 5.48D-05 at cycle   6 NSaved=   6.
 NSaved= 6 IEnMin= 6 EnMin= -994.828793334707     IErMin= 6 ErrMin= 5.48D-05
 ErrMax= 5.48D-05  0.00D+00 EMaxC= 1.00D-01 BMatC= 1.16D-06 BMatP= 9.56D-06
 IDIUse=1 WtCom= 1.00D+00 WtEn= 0.00D+00
 Coeff-Com:  0.349D-02-0.608D-01 0.235D-01 0.138D+00 0.383D+00 0.513D+00
 Coeff:      0.349D-02-0.608D-01 0.235D-01 0.138D+00 0.383D+00 0.513D+00
 Gap=     0.123 Goal=   None    Shift=    0.000
 RMSDP=2.18D-04 MaxDP=1.35D-02 DE=-1.09D-05 OVMax= 3.92D-04

 Cycle   7  Pass 1  IDiag  1:
 RMSU=  6.84D-05    CP:  9.09D-01  1.19D+00  1.02D+00  9.12D-01  1.02D+00
                    CP:  1.07D+00
 E= -994.828794683185     Delta-E=       -0.000001348478 Rises=F Damp=F
 DIIS: error= 1.18D-05 at cycle   7 NSaved=   7.
 NSaved= 7 IEnMin= 7 EnMin= -994.828794683185     IErMin= 7 ErrMin= 1.18D-05
 ErrMax= 1.18D-05  0.00D+00 EMaxC= 1.00D-01 BMatC= 7.15D-08 BMatP= 1.16D-06
 IDIUse=1 WtCom= 1.00D+00 WtEn= 0.00D+00
 Coeff-Com:  0.146D-02-0.146D-01-0.717D-02 0.659D-02 0.561D-01 0.180D+00
 Coeff-Com:  0.778D+00
 Coeff:      0.146D-02-0.146D-01-0.717D-02 0.659D-02 0.561D-01 0.180D+00
 Coeff:      0.778D+00
 Gap=     0.123 Goal=   None    Shift=    0.000
 RMSDP=7.13D-05 MaxDP=5.81D-03 DE=-1.35D-06 OVMax= 2.62D-04

 Cycle   8  Pass 1  IDiag  1:
 RMSU=  2.09D-05    CP:  9.09D-01  1.19D+00  1.02D+00  9.31D-01  1.06D+00
                    CP:  1.15D+00  8.43D-01
 E= -994.828794845332     Delta-E=       -0.000000162148 Rises=F Damp=F
 DIIS: error= 8.75D-06 at cycle   8 NSaved=   8.
 NSaved= 8 IEnMin= 8 EnMin= -994.828794845332     IErMin= 8 ErrMin= 8.75D-06
 ErrMax= 8.75D-06  0.00D+00 EMaxC= 1.00D-01 BMatC= 2.66D-08 BMatP= 7.15D-08
 IDIUse=1 WtCom= 1.00D+00 WtEn= 0.00D+00
 Coeff-Com:  0.712D-04 0.462D-02-0.845D-02-0.246D-01-0.454D-01-0.214D-01
 Coeff-Com:  0.401D+00 0.694D+00
 Coeff:      0.712D-04 0.462D-02-0.845D-02-0.246D-01-0.454D-01-0.214D-01
 Coeff:      0.401D+00 0.694D+00
 Gap=     0.123 Goal=   None    Shift=    0.000
 RMSDP=1.53D-05 MaxDP=1.36D-03 DE=-1.62D-07 OVMax= 1.59D-04

 Cycle   9  Pass 1  IDiag  1:
 RMSU=  8.60D-06    CP:  9.09D-01  1.19D+00  1.02D+00  9.28D-01  1.06D+00
                    CP:  1.13D+00  9.21D-01  8.20D-01
 E= -994.828794893199     Delta-E=       -0.000000047867 Rises=F Damp=F
 DIIS: error= 4.80D-06 at cycle   9 NSaved=   9.
 NSaved= 9 IEnMin= 9 EnMin= -994.828794893199     IErMin= 9 ErrMin= 4.80D-06
 ErrMax= 4.80D-06  0.00D+00 EMaxC= 1.00D-01 BMatC= 7.72D-09 BMatP= 2.66D-08
 IDIUse=1 WtCom= 1.00D+00 WtEn= 0.00D+00
 Coeff-Com: -0.192D-03 0.534D-02-0.419D-02-0.168D-01-0.364D-01-0.432D-01
 Coeff-Com:  0.108D+00 0.421D+00 0.566D+00
 Coeff:     -0.192D-03 0.534D-02-0.419D-02-0.168D-01-0.364D-01-0.432D-01
 Coeff:      0.108D+00 0.421D+00 0.566D+00
 Gap=     0.123 Goal=   None    Shift=    0.000
 RMSDP=8.01D-06 MaxDP=5.80D-04 DE=-4.79D-08 OVMax= 6.68D-05

 Cycle  10  Pass 1  IDiag  1:
 RMSU=  3.54D-06    CP:  9.09D-01  1.19D+00  1.02D+00  9.27D-01  1.06D+00
                    CP:  1.13D+00  8.79D-01  9.71D-01  9.33D-01
 E= -994.828794905511     Delta-E=       -0.000000012311 Rises=F Damp=F
 DIIS: error= 1.88D-06 at cycle  10 NSaved=  10.
 NSaved=10 IEnMin=10 EnMin= -994.828794905511     IErMin=10 ErrMin= 1.88D-06
 ErrMax= 1.88D-06  0.00D+00 EMaxC= 1.00D-01 BMatC= 1.05D-09 BMatP= 7.72D-09
 IDIUse=1 WtCom= 1.00D+00 WtEn= 0.00D+00
 Coeff-Com: -0.927D-04 0.116D-02 0.186D-03-0.149D-02-0.356D-02-0.131D-01
 Coeff-Com: -0.551D-01 0.194D-01 0.276D+00 0.777D+00
 Coeff:     -0.927D-04 0.116D-02 0.186D-03-0.149D-02-0.356D-02-0.131D-01
 Coeff:     -0.551D-01 0.194D-01 0.276D+00 0.777D+00
 Gap=     0.123 Goal=   None    Shift=    0.000
 RMSDP=4.04D-06 MaxDP=3.11D-04 DE=-1.23D-08 OVMax= 3.87D-05

 Cycle  11  Pass 1  IDiag  1:
 RMSU=  1.59D-06    CP:  9.09D-01  1.19D+00  1.02D+00  9.27D-01  1.06D+00
                    CP:  1.13D+00  8.78D-01  9.21D-01  1.07D+00  9.17D-01
 E= -994.828794908302     Delta-E=       -0.000000002791 Rises=F Damp=F
 DIIS: error= 8.22D-07 at cycle  11 NSaved=  11.
 NSaved=11 IEnMin=11 EnMin= -994.828794908302     IErMin=11 ErrMin= 8.22D-07
 ErrMax= 8.22D-07  0.00D+00 EMaxC= 1.00D-01 BMatC= 2.50D-10 BMatP= 1.05D-09
 IDIUse=1 WtCom= 1.00D+00 WtEn= 0.00D+00
 Coeff-Com: -0.229D-04-0.198D-03 0.780D-03 0.188D-02 0.386D-02-0.901D-03
 Coeff-Com: -0.454D-01-0.613D-01 0.444D-01 0.414D+00 0.643D+00
 Coeff:     -0.229D-04-0.198D-03 0.780D-03 0.188D-02 0.386D-02-0.901D-03
 Coeff:     -0.454D-01-0.613D-01 0.444D-01 0.414D+00 0.643D+00
 Gap=     0.123 Goal=   None    Shift=    0.000
 RMSDP=2.29D-06 MaxDP=1.53D-04 DE=-2.79D-09 OVMax= 1.81D-05

 Cycle  12  Pass 1  IDiag  1:
 RMSU=  7.16D-07    CP:  9.09D-01  1.19D+00  1.02D+00  9.27D-01  1.06D+00
                    CP:  1.13D+00  8.66D-01  9.36D-01  1.07D+00  1.13D+00
                    CP:  1.39D+00
 E= -994.828794908844     Delta-E=       -0.000000000542 Rises=F Damp=F
 DIIS: error= 3.53D-07 at cycle  12 NSaved=  12.
 NSaved=12 IEnMin=12 EnMin= -994.828794908844     IErMin=12 ErrMin= 3.53D-07
 ErrMax= 3.53D-07  0.00D+00 EMaxC= 1.00D-01 BMatC= 3.23D-11 BMatP= 2.50D-10
 IDIUse=1 WtCom= 1.00D+00 WtEn= 0.00D+00
 Coeff-Com:  0.140D-04-0.412D-03 0.336D-03 0.136D-02 0.282D-02 0.213D-02
 Coeff-Com: -0.763D-02-0.349D-01-0.427D-01 0.129D-01 0.260D+00 0.806D+00
 Coeff:      0.140D-04-0.412D-03 0.336D-03 0.136D-02 0.282D-02 0.213D-02
 Coeff:     -0.763D-02-0.349D-01-0.427D-01 0.129D-01 0.260D+00 0.806D+00
 Gap=     0.123 Goal=   None    Shift=    0.000
 RMSDP=1.88D-06 MaxDP=1.15D-04 DE=-5.42D-10 OVMax= 1.27D-05

 Cycle  13  Pass 1  IDiag  1:
 RMSU=  3.33D-07    CP:  9.09D-01  1.19D+00  1.02D+00  9.26D-01  1.06D+00
                    CP:  1.13D+00  8.67D-01  9.17D-01  1.09D+00  1.18D+00
                    CP:  1.67D+00  1.35D+00
 E= -994.828794908924     Delta-E=       -0.000000000080 Rises=F Damp=F
 DIIS: error= 1.75D-07 at cycle  13 NSaved=  13.
 NSaved=13 IEnMin=13 EnMin= -994.828794908924     IErMin=13 ErrMin= 1.75D-07
 ErrMax= 1.75D-07  0.00D+00 EMaxC= 1.00D-01 BMatC= 6.65D-12 BMatP= 3.23D-11
 IDIUse=1 WtCom= 1.00D+00 WtEn= 0.00D+00
 Coeff-Com:  0.978D-05-0.164D-03 0.570D-04 0.381D-03 0.731D-03 0.904D-03
 Coeff-Com:  0.247D-02-0.786D-02-0.236D-01-0.472D-01 0.246D-01 0.361D+00
 Coeff-Com:  0.688D+00
 Coeff:      0.978D-05-0.164D-03 0.570D-04 0.381D-03 0.731D-03 0.904D-03
 Coeff:      0.247D-02-0.786D-02-0.236D-01-0.472D-01 0.246D-01 0.361D+00
 Coeff:      0.688D+00
 Gap=     0.123 Goal=   None    Shift=    0.000
 RMSDP=5.11D-07 MaxDP=3.13D-05 DE=-7.96D-11 OVMax= 5.57D-06

 Cycle  14  Pass 1  IDiag  1:
 RMSU=  1.34D-07    CP:  9.09D-01  1.19D+00  1.02D+00  9.26D-01  1.06D+00
                    CP:  1.13D+00  8.66D-01  9.12D-01  1.10D+00  1.20D+00
                    CP:  1.80D+00  1.51D+00  1.24D+00
 E= -994.828794908965     Delta-E=       -0.000000000041 Rises=F Damp=F
 DIIS: error= 9.69D-08 at cycle  14 NSaved=  14.
 NSaved=14 IEnMin=14 EnMin= -994.828794908965     IErMin=14 ErrMin= 9.69D-08
 ErrMax= 9.69D-08  0.00D+00 EMaxC= 1.00D-01 BMatC= 1.37D-12 BMatP= 6.65D-12
 IDIUse=1 WtCom= 1.00D+00 WtEn= 0.00D+00
 Coeff-Com: -0.108D-05 0.745D-04-0.824D-04-0.298D-03-0.660D-03-0.284D-03
 Coeff-Com:  0.362D-02 0.809D-02 0.460D-02-0.225D-01-0.713D-01-0.121D+00
 Coeff-Com:  0.244D+00 0.956D+00
 Coeff:     -0.108D-05 0.745D-04-0.824D-04-0.298D-03-0.660D-03-0.284D-03
 Coeff:      0.362D-02 0.809D-02 0.460D-02-0.225D-01-0.713D-01-0.121D+00
 Coeff:      0.244D+00 0.956D+00
 Gap=     0.123 Goal=   None    Shift=    0.000
 RMSDP=3.41D-07 MaxDP=1.99D-05 DE=-4.12D-11 OVMax= 4.63D-06

 Cycle  15  Pass 1  IDiag  1:
 RMSU=  1.34D-07    CP:  9.09D-01  1.19D+00  1.02D+00  9.26D-01  1.06D+00
                    CP:  1.13D+00  8.66D-01  9.13D-01  1.10D+00  1.23D+00
                    CP:  1.85D+00  1.58D+00  1.45D+00  1.47D+00
 E= -994.828794908853     Delta-E=        0.000000000112 Rises=F Damp=F
 DIIS: error= 3.90D-08 at cycle  15 NSaved=  15.
 NSaved=15 IEnMin=14 EnMin= -994.828794908965     IErMin=15 ErrMin= 3.90D-08
 ErrMax= 3.90D-08  0.00D+00 EMaxC= 1.00D-01 BMatC= 3.23D-13 BMatP= 1.37D-12
 IDIUse=1 WtCom= 1.00D+00 WtEn= 0.00D+00
 Coeff-Com: -0.228D-05 0.659D-04-0.502D-04-0.215D-03-0.465D-03-0.262D-03
 Coeff-Com:  0.138D-02 0.518D-02 0.603D-02-0.327D-02-0.358D-01-0.115D+00
 Coeff-Com: -0.692D-02 0.426D+00 0.723D+00
 Coeff:     -0.228D-05 0.659D-04-0.502D-04-0.215D-03-0.465D-03-0.262D-03
 Coeff:      0.138D-02 0.518D-02 0.603D-02-0.327D-02-0.358D-01-0.115D+00
 Coeff:     -0.692D-02 0.426D+00 0.723D+00
 Gap=     0.123 Goal=   None    Shift=    0.000
 RMSDP=8.73D-08 MaxDP=5.38D-06 DE= 1.12D-10 OVMax= 1.62D-06

 Cycle  16  Pass 1  IDiag  1:
 RMSU=  3.03D-08    CP:  9.09D-01  1.19D+00  1.02D+00  9.26D-01  1.06D+00
                    CP:  1.13D+00  8.66D-01  9.12D-01  1.11D+00  1.23D+00
                    CP:  1.88D+00  1.61D+00  1.52D+00  1.60D+00  1.09D+00
 E= -994.828794908931     Delta-E=       -0.000000000078 Rises=F Damp=F
 DIIS: error= 1.67D-08 at cycle  16 NSaved=  16.
 NSaved=16 IEnMin=14 EnMin= -994.828794908965     IErMin=16 ErrMin= 1.67D-08
 ErrMax= 1.67D-08  0.00D+00 EMaxC= 1.00D-01 BMatC= 5.48D-14 BMatP= 3.23D-13
 IDIUse=1 WtCom= 1.00D+00 WtEn= 0.00D+00
 Coeff-Com: -0.405D-06 0.290D-06 0.631D-05 0.132D-04 0.266D-04 0.240D-04
 Coeff-Com: -0.535D-03-0.644D-03 0.435D-03 0.507D-02 0.943D-02 0.423D-03
 Coeff-Com: -0.732D-01-0.137D+00 0.232D+00 0.965D+00
 Coeff:     -0.405D-06 0.290D-06 0.631D-05 0.132D-04 0.266D-04 0.240D-04
 Coeff:     -0.535D-03-0.644D-03 0.435D-03 0.507D-02 0.943D-02 0.423D-03
 Coeff:     -0.732D-01-0.137D+00 0.232D+00 0.965D+00
 Gap=     0.123 Goal=   None    Shift=    0.000
 RMSDP=5.00D-08 MaxDP=2.91D-06 DE=-7.78D-11 OVMax= 8.75D-07

 Cycle  17  Pass 1  IDiag  1:
 RMSU=  9.19D-09    CP:  9.09D-01  1.19D+00  1.02D+00  9.26D-01  1.06D+00
                    CP:  1.13D+00  8.65D-01  9.13D-01  1.11D+00  1.23D+00
                    CP:  1.89D+00  1.63D+00  1.55D+00  1.65D+00  1.18D+00
                    CP:  1.47D+00
 E= -994.828794908939     Delta-E=       -0.000000000008 Rises=F Damp=F
 DIIS: error= 5.60D-09 at cycle  17 NSaved=  17.
 NSaved=17 IEnMin=14 EnMin= -994.828794908965     IErMin=17 ErrMin= 5.60D-09
 ErrMax= 5.60D-09  0.00D+00 EMaxC= 1.00D-01 BMatC= 4.84D-15 BMatP= 5.48D-14
 IDIUse=1 WtCom= 1.00D+00 WtEn= 0.00D+00
 Coeff-Com:  0.162D-06-0.751D-05 0.738D-05 0.290D-04 0.558D-04 0.284D-04
 Coeff-Com: -0.241D-03-0.734D-03-0.721D-03 0.113D-02 0.569D-02 0.153D-01
 Coeff-Com: -0.117D-01-0.823D-01-0.515D-01 0.205D+00 0.920D+00
 Coeff:      0.162D-06-0.751D-05 0.738D-05 0.290D-04 0.558D-04 0.284D-04
 Coeff:     -0.241D-03-0.734D-03-0.721D-03 0.113D-02 0.569D-02 0.153D-01
 Coeff:     -0.117D-01-0.823D-01-0.515D-01 0.205D+00 0.920D+00
 Gap=     0.123 Goal=   None    Shift=    0.000
 RMSDP=1.49D-08 MaxDP=7.75D-07 DE=-8.19D-12 OVMax= 2.10D-07

 Cycle  18  Pass 1  IDiag  1:
 RMSU=  4.10D-09    CP:  9.09D-01  1.19D+00  1.02D+00  9.26D-01  1.06D+00
                    CP:  1.13D+00  8.65D-01  9.13D-01  1.11D+00  1.23D+00
                    CP:  1.89D+00  1.63D+00  1.55D+00  1.68D+00  1.23D+00
                    CP:  1.54D+00  1.09D+00
 E= -994.828794908964     Delta-E=       -0.000000000025 Rises=F Damp=F
 DIIS: error= 1.62D-09 at cycle  18 NSaved=  18.
 NSaved=18 IEnMin=14 EnMin= -994.828794908965     IErMin=18 ErrMin= 1.62D-09
 ErrMax= 1.62D-09  0.00D+00 EMaxC= 1.00D-01 BMatC= 8.40D-16 BMatP= 4.84D-15
 IDIUse=1 WtCom= 1.00D+00 WtEn= 0.00D+00
 Large coefficients: NSaved= 18 BigCof=    0.00 CofMax=   10.00 Det=-3.31D-15
 Inversion failed.  Reducing to 17 matrices.
 Large coefficients: NSaved= 17 BigCof=    0.00 CofMax=   10.00 Det=-3.37D-15
 Inversion failed.  Reducing to 16 matrices.
 Large coefficients: NSaved= 16 BigCof=    0.00 CofMax=   10.00 Det=-3.93D-15
 Inversion failed.  Reducing to 15 matrices.
 Coeff-Com:  0.628D-06-0.188D-05-0.686D-05 0.257D-04 0.987D-06-0.111D-03
 Coeff-Com: -0.293D-03-0.267D-03 0.225D-02 0.496D-02-0.275D-02-0.359D-01
 Coeff-Com: -0.444D-01 0.265D+00 0.811D+00
 Coeff:      0.628D-06-0.188D-05-0.686D-05 0.257D-04 0.987D-06-0.111D-03
 Coeff:     -0.293D-03-0.267D-03 0.225D-02 0.496D-02-0.275D-02-0.359D-01
 Coeff:     -0.444D-01 0.265D+00 0.811D+00
 Gap=     0.123 Goal=   None    Shift=    0.000
 RMSDP=5.63D-09 MaxDP=3.68D-07 DE=-2.50D-11 OVMax= 4.35D-08

 SCF Done:  E(RM062X) =  -994.828794909     A.U. after   18 cycles
            NFock= 18  Conv=0.56D-08     -V/T= 2.0030
 KE= 9.918272696713D+02 PE=-3.966861968249D+03 EE= 1.173016780651D+03
 Leave Link  502 at Tue Apr  5 19:58:45 2022, MaxMem=  1879048192 cpu:            1176.5 elap:             168.2
 (Enter /gpfs/software/gaussian16/sse4/tar/g16/l701.exe)
 ... and contract with generalized density number  0.
 Compute integral first derivatives.
 Leave Link  701 at Tue Apr  5 19:58:45 2022, MaxMem=  1879048192 cpu:               1.3 elap:               0.2
 (Enter /gpfs/software/gaussian16/sse4/tar/g16/l702.exe)
 L702 exits ... SP integral derivatives will be done elsewhere.
 Leave Link  702 at Tue Apr  5 19:58:45 2022, MaxMem=  1879048192 cpu:               0.2 elap:               0.0
 (Enter /gpfs/software/gaussian16/sse4/tar/g16/l703.exe)
 Integral derivatives from FoFJK, PRISM(SPDF).
 Compute integral first derivatives, UseDBF=F ICtDFT=           0.
 Calling FoFJK, ICntrl=      2127 FMM=F ISym2X=0 I1Cent= 0 IOpClX= 0 NMat=1 NMatS=1 NMatT=0.
 FoFJK:  IHMeth= 1 ICntrl=    2127 DoSepK=F KAlg= 0 I1Cent=           0 FoldK=F
 IRaf=         0 NMat=       1 IRICut=       1 DoRegI=T DoRafI=F ISym2E= 0 IDoP0=0 IntGTp=1.
 FoFCou: FMM=F IPFlag=           0 FMFlag=      100000 FMFlg1=         800
         NFxFlg=           0 DoJE=F BraDBF=F KetDBF=F FulRan=T
         wScrn=  0.000000 ICntrl=      2127 IOpCl=  0 I1Cent=           0 NGrid=           0
         NMat0=    1 NMatS0=      1 NMatT0=    0 NMatD0=    1 NMtDS0=    0 NMtDT0=    0
 Symmetry not used in FoFCou.
 Leave Link  703 at Tue Apr  5 19:59:08 2022, MaxMem=  1879048192 cpu:             158.3 elap:              22.7
 (Enter /gpfs/software/gaussian16/sse4/tar/g16/l716.exe)
 Dipole        =-2.24925056D+00-3.00638516D-01 2.03152802D-02
 ***** Axes restored to original set *****
 -------------------------------------------------------------------
 Center     Atomic                   Forces (Hartrees/Bohr)
 Number     Number              X              Y              Z
 -------------------------------------------------------------------
      1        6          -0.000077296   -0.000302077   -0.000077872
      2        6          -0.000673344    0.000761603   -0.000055169
      3        6           0.000542157   -0.001135078    0.000076078
      4        6          -0.000064044    0.000000357   -0.000079769
      5        6           0.000430111    0.000630250    0.000087800
      6        6          -0.001141686    0.000315431   -0.000174404
      7        1           0.000191834    0.000053980    0.000031059
      8        1           0.000270323    0.000032258    0.000165247
      9        1          -0.000199071    0.000198643   -0.000055622
     10        8           0.000106053    0.000184285    0.000038477
     11       17           0.000236239   -0.000680455    0.000093316
     12        6           0.000357013   -0.000883671    0.000292757
     13        6           0.000256856   -0.001189272    0.000120808
     14        6           0.001201482    0.001859812   -0.000138590
     15        6          -0.002364155    0.001754672   -0.000402796
     16        6           0.003049276   -0.000812299    0.000491172
     17        6          -0.002273894   -0.000638431   -0.000200447
     18        1           0.000152146   -0.000150009   -0.000212044
 -------------------------------------------------------------------
 Cartesian Forces:  Max     0.003049276 RMS     0.000835655
 Leave Link  716 at Tue Apr  5 19:59:08 2022, MaxMem=  1879048192 cpu:               0.2 elap:               0.0
 (Enter /gpfs/software/gaussian16/sse4/tar/g16/l103.exe)

 GradGradGradGradGradGradGradGradGradGradGradGradGradGradGradGradGradGrad
 Berny optimization.
 Using GEDIIS/GDIIS optimizer.
 FormGI is forming the generalized inverse of G from B-inverse, IUseBI=4.
 GSVD:  received Info=                   1 from GESDD.
 Internal  Forces:  Max     0.001690951 RMS     0.000432831
 Search for a local minimum.
 Step number   8 out of a maximum of   96
 All quantities printed in internal units (Hartrees-Bohrs-Radians)
 RMS Force = .43283D-03 SwitMx=.10000D-02 MixMth= 2
 Mixed Optimization -- En-DIIS/RFO-DIIS
 Update second derivatives using D2CorX and points    4    5    6    7    8
 DE= -2.23D-04 DEPred=-1.51D-04 R= 1.47D+00
 TightC=F SS=  1.41D+00  RLast= 1.44D-01 DXNew= 1.9593D+00 4.3061D-01
 Trust test= 1.47D+00 RLast= 1.44D-01 DXMaxT set to 1.17D+00
 ITU=  1  0  0  1  1  1  1  0
 Use linear search instead of GDIIS.
     Eigenvalues ---    0.00425   0.01027   0.01179   0.01630   0.01664
     Eigenvalues ---    0.01687   0.01887   0.01996   0.02018   0.02135
     Eigenvalues ---    0.02198   0.02221   0.02307   0.02573   0.04430
     Eigenvalues ---    0.14030   0.15852   0.16007   0.16344   0.16965
     Eigenvalues ---    0.20806   0.22408   0.23474   0.23650   0.24814
     Eigenvalues ---    0.24990   0.25005   0.25478   0.27817   0.31989
     Eigenvalues ---    0.32842   0.33122   0.33846   0.35237   0.35253
     Eigenvalues ---    0.35337   0.35609   0.36213   0.39000   0.42487
     Eigenvalues ---    0.43570   0.44788   0.46562   0.48329   0.53294
     Eigenvalues ---    0.57287   0.71878   0.92051
 RFO step:  Lambda=-1.37780224D-04 EMin= 4.24759496D-03
 Quartic linear search produced a step of  0.03246.
 Iteration  1 RMS(Cart)=  0.02691215 RMS(Int)=  0.00035889
 Iteration  2 RMS(Cart)=  0.00044917 RMS(Int)=  0.00001900
 Iteration  3 RMS(Cart)=  0.00000013 RMS(Int)=  0.00001900
 ITry= 1 IFail=0 DXMaxC= 1.39D-01 DCOld= 1.00D+10 DXMaxT= 1.17D+00 DXLimC= 3.00D+00 Rises=F
 Variable       Old X    -DE/DX   Delta X   Delta X   Delta X     New X
                                 (Linear)    (Quad)   (Total)
    R1        2.74624  -0.00017  -0.00002   0.00037   0.00035   2.74658
    R2        2.73907  -0.00018  -0.00006   0.00101   0.00095   2.74002
    R3        2.34639  -0.00012   0.00002  -0.00159  -0.00156   2.34482
    R4        2.58725   0.00035   0.00007  -0.00106  -0.00099   2.58627
    R5        3.32299  -0.00071  -0.00016  -0.00323  -0.00339   3.31960
    R6        2.66860  -0.00092  -0.00018  -0.00152  -0.00170   2.66689
    R7        2.05177   0.00013   0.00001   0.00067   0.00068   2.05245
    R8        2.59184   0.00032   0.00007  -0.00096  -0.00089   2.59095
    R9        2.04991  -0.00009  -0.00002  -0.00045  -0.00046   2.04944
   R10        2.66918  -0.00069  -0.00013  -0.00112  -0.00125   2.66793
   R11        2.05111   0.00013   0.00004   0.00037   0.00041   2.05152
   R12        2.73863   0.00037   0.00016   0.00103   0.00119   2.73982
   R13        2.65604   0.00013   0.00012  -0.00216  -0.00204   2.65400
   R14        2.76501  -0.00113  -0.00023  -0.00229  -0.00252   2.76249
   R15        2.36482   0.00038   0.00004   0.00099   0.00103   2.36585
   R16        2.53850   0.00010  -0.00007   0.00201   0.00194   2.54044
   R17        2.61880   0.00158   0.00024   0.00325   0.00349   2.62229
   R18        2.04165  -0.00000   0.00000   0.00031   0.00032   2.04197
   R19        2.37814  -0.00026  -0.00001   0.00020   0.00019   2.37833
    A1        1.95718  -0.00010   0.00001   0.00031   0.00033   1.95751
    A2        2.16976  -0.00015  -0.00007  -0.00014  -0.00021   2.16954
    A3        2.15619   0.00025   0.00006  -0.00015  -0.00010   2.15609
    A4        2.16426  -0.00016  -0.00003  -0.00185  -0.00188   2.16239
    A5        2.04334  -0.00021  -0.00005  -0.00091  -0.00097   2.04238
    A6        2.07558   0.00037   0.00008   0.00276   0.00284   2.07842
    A7        2.12327   0.00017  -0.00003   0.00249   0.00246   2.12573
    A8        2.07968   0.00007   0.00007   0.00052   0.00059   2.08028
    A9        2.08022  -0.00024  -0.00005  -0.00301  -0.00305   2.07716
   A10        2.15748  -0.00004  -0.00003  -0.00057  -0.00060   2.15688
   A11        2.02232  -0.00025  -0.00011  -0.00185  -0.00197   2.02035
   A12        2.10329   0.00029   0.00014   0.00249   0.00262   2.10591
   A13        2.12968   0.00001  -0.00002   0.00092   0.00089   2.13056
   A14        2.06179   0.00024   0.00024  -0.00071  -0.00048   2.06132
   A15        2.09139  -0.00026  -0.00021  -0.00006  -0.00028   2.09110
   A16        2.03430   0.00012   0.00009  -0.00118  -0.00110   2.03320
   A17        2.08754   0.00026   0.00019   0.00009   0.00028   2.08783
   A18        2.16134  -0.00038  -0.00028   0.00109   0.00082   2.16216
   A19        2.19550   0.00031   0.00020  -0.00151  -0.00131   2.19419
   A20        2.14381  -0.00013  -0.00038   0.00654   0.00616   2.14997
   A21        1.94372  -0.00018   0.00018  -0.00499  -0.00481   1.93891
   A22        2.21548   0.00085  -0.00034   0.01354   0.01320   2.22869
   A23        2.07659  -0.00148   0.00023  -0.01794  -0.01771   2.05888
   A24        2.06006   0.00058   0.00008   0.00388   0.00390   2.06396
   A25        2.03708  -0.00012  -0.00000   0.00219   0.00213   2.03921
   A26        2.18492  -0.00044  -0.00006  -0.00520  -0.00532   2.17960
   A27        2.12862  -0.00147  -0.00021  -0.00954  -0.00975   2.11886
   A28        2.13723   0.00169   0.00008   0.01395   0.01402   2.15124
    D1       -0.01229   0.00005  -0.00040   0.00313   0.00273  -0.00956
    D2        3.12749   0.00005  -0.00022   0.00480   0.00457   3.13206
    D3        3.13971  -0.00001   0.00069   0.00070   0.00139   3.14110
    D4       -0.00370  -0.00002   0.00087   0.00237   0.00323  -0.00046
    D5        0.01300  -0.00001   0.00054  -0.00256  -0.00202   0.01098
    D6       -3.11325  -0.00004   0.00045  -0.00780  -0.00735  -3.12060
    D7       -3.13891   0.00005  -0.00054  -0.00015  -0.00070  -3.13960
    D8        0.01803   0.00002  -0.00063  -0.00539  -0.00602   0.01201
    D9       -0.00257  -0.00003   0.00001   0.00106   0.00106  -0.00151
   D10       -3.13745  -0.00001   0.00011   0.00084   0.00095  -3.13649
   D11        3.14086  -0.00002  -0.00018  -0.00064  -0.00081   3.14005
   D12        0.00599  -0.00001  -0.00007  -0.00085  -0.00092   0.00507
   D13        0.01724  -0.00004   0.00029  -0.00584  -0.00555   0.01169
   D14       -3.12299  -0.00001   0.00006  -0.00671  -0.00665  -3.12964
   D15       -3.13108  -0.00005   0.00018  -0.00561  -0.00543  -3.13651
   D16        0.01188  -0.00003  -0.00005  -0.00648  -0.00653   0.00535
   D17        0.00107  -0.00006  -0.00028  -0.00219  -0.00248  -0.00141
   D18       -3.11269  -0.00007  -0.00023  -0.00841  -0.00865  -3.12134
   D19        3.12664  -0.00003  -0.00019   0.00324   0.00305   3.12970
   D20        0.01288  -0.00004  -0.00014  -0.00298  -0.00312   0.00977
   D21       -0.01655   0.00008  -0.00015   0.00642   0.00626  -0.01029
   D22        3.12361   0.00006   0.00009   0.00733   0.00741   3.13103
   D23        3.09675   0.00010  -0.00020   0.01273   0.01253   3.10928
   D24       -0.04627   0.00007   0.00004   0.01364   0.01369  -0.03259
   D25       -0.21183   0.00005  -0.00191   0.04278   0.04086  -0.17097
   D26        2.90896   0.00012  -0.00194   0.04590   0.04398   2.95294
   D27        2.93123   0.00008  -0.00216   0.04185   0.03967   2.97090
   D28       -0.23117   0.00014  -0.00218   0.04497   0.04279  -0.18837
   D29        3.10109  -0.00002   0.00025  -0.00289  -0.00265   3.09844
   D30       -0.02173  -0.00007   0.00028  -0.00582  -0.00556  -0.02729
   D31       -3.13145  -0.00013  -0.00038   0.00123   0.00083  -3.13062
   D32       -0.03800   0.00012  -0.00001   0.01966   0.01969  -0.01832
   D33       -0.00797  -0.00007  -0.00040   0.00397   0.00356  -0.00442
   D34        3.08547   0.00018  -0.00003   0.02240   0.02242   3.10789
   D35        0.07992   0.00009  -0.00014   0.00910   0.00890   0.08882
   D36       -0.11320  -0.00015   0.00013  -0.01269  -0.01256  -0.12576
   D37       -0.02530   0.00012   0.00047  -0.00752  -0.00701  -0.03232
   D38       -3.11427  -0.00017   0.00006  -0.02791  -0.02778   3.14113
   D39        0.08684   0.00007  -0.00034   0.01276   0.01249   0.09933
         Item               Value     Threshold  Converged?
 Maximum Force            0.001691     0.000450     NO 
 RMS     Force            0.000433     0.000300     NO 
 Maximum Displacement     0.138611     0.001800     NO 
 RMS     Displacement     0.026927     0.001200     NO 
 Predicted change in Energy=-6.425159D-05
 Lowest energy point so far.  Saving SCF results.
 GradGradGradGradGradGradGradGradGradGradGradGradGradGradGradGradGradGrad

 Leave Link  103 at Tue Apr  5 19:59:08 2022, MaxMem=  1879048192 cpu:               0.3 elap:               0.1
 (Enter /gpfs/software/gaussian16/sse4/tar/g16/l202.exe)
                          Input orientation:                          
 ---------------------------------------------------------------------
 Center     Atomic      Atomic             Coordinates (Angstroms)
 Number     Number       Type             X           Y           Z
 ---------------------------------------------------------------------
      1          6           0       -4.001548   -0.794568    0.004610
      2          6           0       -3.269036    0.455675   -0.108418
      3          6           0       -1.903831    0.546073   -0.075416
      4          6           0       -3.117698   -1.935567    0.143549
      5          6           0       -1.750651   -1.836183    0.177345
      6          6           0       -1.086562   -0.594435    0.076126
      7          1           0       -1.435328    1.522104   -0.162032
      8          1           0       -1.173362   -2.751390    0.265112
      9          1           0       -3.603757   -2.902630    0.212216
     10          8           0       -5.238728   -0.885278   -0.023832
     11         17           0       -4.217589    1.922057   -0.297661
     12          6           0        0.354656   -0.442659    0.119909
     13          6           0        1.064210    0.734745   -0.167655
     14          6           0        2.300723    0.919016   -0.100785
     15          6           0        1.261909   -1.524086    0.499918
     16          6           0        2.624451   -1.262033    0.519829
     17          6           0        3.080824   -0.137222    0.187420
     18          1           0        0.809897   -2.466889    0.772724
 ---------------------------------------------------------------------
                    Distance matrix (angstroms):
                    1          2          3          4          5
     1  C    0.000000
     2  C    1.453430   0.000000
     3  C    2.490811   1.368593   0.000000
     4  C    1.449956   2.409238   2.771273   0.000000
     5  C    2.486229   2.764013   2.400520   1.371071   0.000000
     6  C    2.922723   2.428987   1.411259   2.434890   1.411807
     7  H    3.461246   2.121940   1.086110   3.857361   3.390088
     8  H    3.449006   3.849239   3.394526   2.112057   1.085619
     9  H    2.155287   3.390142   3.855650   1.084519   2.138347
    10  O    1.240827   2.384323   3.629458   2.372740   3.620963
    11  Cl   2.741914   1.756656   2.701148   4.035553   4.520595
    12  C    4.371915   3.740358   2.473156   3.779758   2.525377
    13  C    5.294372   4.342627   2.975461   4.971495   3.827812
    14  C    6.531929   5.589003   4.221138   6.129243   4.907353
    15  C    5.336806   4.981866   3.826026   4.413306   3.045813
    16  C    6.662419   6.170770   4.912118   5.793747   4.425886
    17  C    7.115160   6.384337   5.038130   6.454273   5.121496
    18  H    5.151374   5.094653   4.142656   4.012999   2.703455
                    6          7          8          9         10
     6  C    0.000000
     7  H    2.158262   0.000000
     8  H    2.166958   4.302770   0.000000
     9  H    3.417976   4.941702   2.435670   0.000000
    10  O    4.163539   4.503381   4.482528   2.607405   0.000000
    11  Cl   4.034324   2.814131   5.605813   4.890232   2.999806
    12  C    1.449849   2.672793   2.772393   4.661439   5.612710
    13  C    2.540073   2.620621   4.164992   5.929985   6.509392
    14  C    3.714234   3.784910   5.067054   7.040301   7.752723
    15  C    2.561087   4.122200   2.737144   5.065359   6.552913
    16  C    3.796601   4.969724   4.087353   6.448005   7.890950
    17  C    4.193869   4.824013   4.993797   7.234067   8.355786
    18  H    2.754613   4.671923   2.066864   4.470389   6.302528
                   11         12         13         14         15
    11  Cl   0.000000
    12  C    5.164462   0.000000
    13  C    5.415164   1.404436   0.000000
    14  C    6.597972   2.385381   1.251955   0.000000
    15  C    6.522033   1.461848   2.363695   2.721897   0.000000
    16  C    7.590799   2.446075   2.625664   2.290619   1.387656
    17  C    7.598865   2.744056   2.225564   1.344342   2.308570
    18  H    6.759007   2.175068   3.346559   3.801307   1.080563
                   16         17         18
    16  C    0.000000
    17  C    1.258559   0.000000
    18  H    2.192771   3.305608   0.000000
 Stoichiometry    C12H4ClO(1-)
 Framework group  C1[X(C12H4ClO)]
 Deg. of freedom    48
 Full point group                 C1      NOp   1
 RotChk:  IX=0 Diff= 5.06D-03
 Largest Abelian subgroup         C1      NOp   1
 Largest concise Abelian subgroup C1      NOp   1
                         Standard orientation:                         
 ---------------------------------------------------------------------
 Center     Atomic      Atomic             Coordinates (Angstroms)
 Number     Number       Type             X           Y           Z
 ---------------------------------------------------------------------
      1          6           0        2.461593    0.944897   -0.020374
      2          6           0        1.893017   -0.392265    0.013911
      3          6           0        0.549038   -0.650570    0.007115
      4          6           0        1.439934    1.972299   -0.075421
      5          6           0        0.095173    1.705034   -0.080251
      6          6           0       -0.407267    0.386510   -0.032855
      7          1           0        0.207508   -1.681079    0.039426
      8          1           0       -0.592515    2.542733   -0.142817
      9          1           0        1.800940    2.993836   -0.123575
     10          8           0        3.678393    1.187813   -0.013988
     11         17           0        3.020930   -1.737939    0.066947
     12          6           0       -1.819756    0.059636   -0.023337
     13          6           0       -2.364754   -1.226290   -0.171024
     14          6           0       -3.571699   -1.555952   -0.126333
     15          6           0       -2.870711    1.057659    0.167563
     16          6           0       -4.190569    0.629235    0.171811
     17          6           0       -4.488518   -0.578738   -0.017924
     18          1           0       -2.551783    2.078241    0.323491
 ---------------------------------------------------------------------
 Rotational constants (GHZ):           1.5661671           0.3357913           0.2770263
 Leave Link  202 at Tue Apr  5 19:59:08 2022, MaxMem=  1879048192 cpu:               0.1 elap:               0.0
 (Enter /gpfs/software/gaussian16/sse4/tar/g16/l301.exe)
 Standard basis: 6-311+G(d,p) (5D, 7F)
 Ernie: Thresh=  0.10000D-02 Tol=  0.10000D-05 Strict=F.
 There are   354 symmetry adapted cartesian basis functions of A   symmetry.
 There are   340 symmetry adapted basis functions of A   symmetry.
   340 basis functions,   553 primitive gaussians,   354 cartesian basis functions
    51 alpha electrons       51 beta electrons
       nuclear repulsion energy       807.2770846748 Hartrees.
 IExCor= 4336 DFT=T Ex+Corr=M062X ExCW=0 ScaHFX=  0.540000
 ScaDFX=  1.000000  1.000000  1.000000  1.000000 ScalE2=  1.000000  1.000000
 IRadAn=      5 IRanWt=     -1 IRanGd=            0 ICorTp=0 IEmpDi=  4
 NAtoms=   18 NActive=   18 NUniq=   18 SFac= 1.00D+00 NAtFMM=   60 NAOKFM=F Big=F
 Integral buffers will be    131072 words long.
 Raffenetti 2 integral format.
 Two-electron integral symmetry is turned on.
 Leave Link  301 at Tue Apr  5 19:59:08 2022, MaxMem=  1879048192 cpu:               0.5 elap:               0.1
 (Enter /gpfs/software/gaussian16/sse4/tar/g16/l302.exe)
 NPDir=0 NMtPBC=     1 NCelOv=     1 NCel=       1 NClECP=     1 NCelD=      1
         NCelK=      1 NCelE2=     1 NClLst=     1 CellRange=     0.0.
 One-electron integrals computed using PRISM.
 One-electron integral symmetry used in STVInt
 NBasis=   340 RedAO= T EigKep=  1.29D-06  NBF=   340
 NBsUse=   337 1.00D-06 EigRej=  9.34D-07 NBFU=   337
 Precomputing XC quadrature grid using
 IXCGrd= 4 IRadAn=           5 IRanWt=          -1 IRanGd=           0 AccXCQ= 0.00D+00.
 Generated NRdTot=       0 NPtTot=           0 NUsed=           0 NTot=          32
 NSgBfM=   354   353   354   354   354 MxSgAt=    18 MxSgA2=    18.
 Leave Link  302 at Tue Apr  5 19:59:08 2022, MaxMem=  1879048192 cpu:               2.6 elap:               0.4
 (Enter /gpfs/software/gaussian16/sse4/tar/g16/l303.exe)
 DipDrv:  MaxL=1.
 Leave Link  303 at Tue Apr  5 19:59:08 2022, MaxMem=  1879048192 cpu:               0.3 elap:               0.1
 (Enter /gpfs/software/gaussian16/sse4/tar/g16/l401.exe)
 Initial guess from the checkpoint file:  "checkpoint.chk"
 B after Tr=     0.000000   -0.000000    0.000000
         Rot=    1.000000    0.000133    0.000054   -0.000037 Ang=   0.02 deg.
 Guess basis will be translated and rotated to current coordinates.
 JPrj=2 DoOrth=T DoCkMO=T.
 Generating alternative initial guess.
 ExpMin= 4.38D-02 ExpMax= 1.06D+05 ExpMxC= 3.62D+03 IAcc=2 IRadAn=         4 AccDes= 0.00D+00
 Harris functional with IExCor= 1009 and IRadAn=       4 diagonalized for initial guess.
 HarFok:  IExCor= 1009 AccDes= 0.00D+00 IRadAn=         4 IDoV= 1 UseB2=F ITyADJ=14
 ICtDFT=  3500011 ScaDFX=  1.000000  1.000000  1.000000  1.000000
 FoFCou: FMM=F IPFlag=           0 FMFlag=      100000 FMFlg1=           0
         NFxFlg=           0 DoJE=T BraDBF=F KetDBF=T FulRan=T
         wScrn=  0.000000 ICntrl=       500 IOpCl=  0 I1Cent=   200000004 NGrid=           0
         NMat0=    1 NMatS0=      1 NMatT0=    0 NMatD0=    1 NMtDS0=    0 NMtDT0=    0
 Petite list used in FoFCou.
 Harris En= -994.493197431896    
 Leave Link  401 at Tue Apr  5 19:59:10 2022, MaxMem=  1879048192 cpu:              10.1 elap:               1.5
 (Enter /gpfs/software/gaussian16/sse4/tar/g16/l502.exe)
 Integral symmetry usage will be decided dynamically.
 Closed shell SCF:
 Using DIIS extrapolation, IDIIS=  1040.
 NGot=  1879048192 LenX=  1878791817 LenY=  1878666060
 Requested convergence on RMS density matrix=1.00D-08 within 128 cycles.
 Requested convergence on MAX density matrix=1.00D-06.
 Requested convergence on             energy=1.00D-06.
 No special actions if energy rises.
 Fock matrices will be formed incrementally for  20 cycles.

 Cycle   1  Pass 1  IDiag  1:
 FoFJK:  IHMeth= 1 ICntrl=       0 DoSepK=F KAlg= 0 I1Cent=           0 FoldK=F
 IRaf= 880000000 NMat=       1 IRICut=       1 DoRegI=T DoRafI=F ISym2E= 0 IDoP0=0 IntGTp=1.
 FoFCou: FMM=F IPFlag=           0 FMFlag=      100000 FMFlg1=           0
         NFxFlg=           0 DoJE=F BraDBF=F KetDBF=F FulRan=T
         wScrn=  0.000000 ICntrl=         0 IOpCl=  0 I1Cent=           0 NGrid=           0
         NMat0=    1 NMatS0=      1 NMatT0=    0 NMatD0=    1 NMtDS0=    0 NMtDT0=    0
 Symmetry not used in FoFCou.
 E= -994.822763240488    
 DIIS: error= 2.93D-03 at cycle   1 NSaved=   1.
 NSaved= 1 IEnMin= 1 EnMin= -994.822763240488     IErMin= 1 ErrMin= 2.93D-03
 ErrMax= 2.93D-03  0.00D+00 EMaxC= 1.00D-01 BMatC= 2.80D-03 BMatP= 2.80D-03
 IDIUse=3 WtCom= 9.71D-01 WtEn= 2.93D-02
 Coeff-Com:  0.100D+01
 Coeff-En:   0.100D+01
 Coeff:      0.100D+01
 Gap=     0.389 Goal=   None    Shift=    0.000
 GapD=    0.389 DampG=1.000 DampE=1.000 DampFc=1.0000 IDamp=-1.
 RMSDP=6.96D-03 MaxDP=5.51D-01              OVMax= 3.19D-02

 Cycle   2  Pass 1  IDiag  1:
 RMSU=  5.59D-03    CP:  1.03D+00
 E= -994.828513010127     Delta-E=       -0.005749769639 Rises=F Damp=F
 DIIS: error= 5.95D-04 at cycle   2 NSaved=   2.
 NSaved= 2 IEnMin= 2 EnMin= -994.828513010127     IErMin= 2 ErrMin= 5.95D-04
 ErrMax= 5.95D-04  0.00D+00 EMaxC= 1.00D-01 BMatC= 1.62D-04 BMatP= 2.80D-03
 IDIUse=3 WtCom= 9.94D-01 WtEn= 5.95D-03
 Coeff-Com: -0.259D-01 0.103D+01
 Coeff-En:   0.000D+00 0.100D+01
 Coeff:     -0.258D-01 0.103D+01
 Gap=     0.122 Goal=   None    Shift=    0.000
 RMSDP=3.94D-03 MaxDP=3.06D-01 DE=-5.75D-03 OVMax= 1.08D-02

 Cycle   3  Pass 1  IDiag  1:
 RMSU=  2.11D-03    CP:  1.06D+00  1.09D+00
 E= -994.828572407419     Delta-E=       -0.000059397292 Rises=F Damp=F
 DIIS: error= 9.93D-04 at cycle   3 NSaved=   3.
 NSaved= 3 IEnMin= 3 EnMin= -994.828572407419     IErMin= 2 ErrMin= 5.95D-04
 ErrMax= 9.93D-04  0.00D+00 EMaxC= 1.00D-01 BMatC= 2.64D-04 BMatP= 1.62D-04
 IDIUse=3 WtCom= 2.41D-01 WtEn= 7.59D-01
 Coeff-Com: -0.660D-01 0.616D+00 0.450D+00
 Coeff-En:   0.000D+00 0.421D+00 0.579D+00
 Coeff:     -0.159D-01 0.468D+00 0.548D+00
 Gap=     0.123 Goal=   None    Shift=    0.000
 RMSDP=1.12D-03 MaxDP=6.39D-02 DE=-5.94D-05 OVMax= 7.97D-03

 Cycle   4  Pass 1  IDiag  1:
 RMSU=  7.26D-04    CP:  1.05D+00  1.12D+00  9.72D-01
 E= -994.828787897315     Delta-E=       -0.000215489896 Rises=F Damp=F
 DIIS: error= 5.99D-04 at cycle   4 NSaved=   4.
 NSaved= 4 IEnMin= 4 EnMin= -994.828787897315     IErMin= 2 ErrMin= 5.95D-04
 ErrMax= 5.99D-04  0.00D+00 EMaxC= 1.00D-01 BMatC= 6.86D-05 BMatP= 1.62D-04
 IDIUse=3 WtCom= 9.94D-01 WtEn= 5.99D-03
 Coeff-Com: -0.248D-01 0.119D+00 0.352D+00 0.553D+00
 Coeff-En:   0.000D+00 0.000D+00 0.217D+00 0.783D+00
 Coeff:     -0.246D-01 0.119D+00 0.352D+00 0.554D+00
 Gap=     0.123 Goal=   None    Shift=    0.000
 RMSDP=1.05D-03 MaxDP=6.62D-02 DE=-2.15D-04 OVMax= 2.92D-03

 Cycle   5  Pass 1  IDiag  1:
 RMSU=  1.61D-04    CP:  1.06D+00  1.11D+00  1.24D+00  8.39D-01
 E= -994.828858910615     Delta-E=       -0.000071013299 Rises=F Damp=F
 DIIS: error= 1.47D-04 at cycle   5 NSaved=   5.
 NSaved= 5 IEnMin= 5 EnMin= -994.828858910615     IErMin= 5 ErrMin= 1.47D-04
 ErrMax= 1.47D-04  0.00D+00 EMaxC= 1.00D-01 BMatC= 4.38D-06 BMatP= 6.86D-05
 IDIUse=3 WtCom= 9.99D-01 WtEn= 1.47D-03
 Coeff-Com:  0.333D-02-0.103D+00 0.104D+00 0.356D+00 0.640D+00
 Coeff-En:   0.000D+00 0.000D+00 0.000D+00 0.000D+00 0.100D+01
 Coeff:      0.332D-02-0.103D+00 0.104D+00 0.355D+00 0.641D+00
 Gap=     0.123 Goal=   None    Shift=    0.000
 RMSDP=2.50D-04 MaxDP=2.32D-02 DE=-7.10D-05 OVMax= 1.68D-03

 Cycle   6  Pass 1  IDiag  1:
 RMSU=  6.42D-05    CP:  1.06D+00  1.12D+00  1.31D+00  9.17D-01  1.01D+00
 E= -994.828864615695     Delta-E=       -0.000005705081 Rises=F Damp=F
 DIIS: error= 4.30D-05 at cycle   6 NSaved=   6.
 NSaved= 6 IEnMin= 6 EnMin= -994.828864615695     IErMin= 6 ErrMin= 4.30D-05
 ErrMax= 4.30D-05  0.00D+00 EMaxC= 1.00D-01 BMatC= 5.04D-07 BMatP= 4.38D-06
 IDIUse=1 WtCom= 1.00D+00 WtEn= 0.00D+00
 Coeff-Com:  0.377D-02-0.671D-01 0.278D-01 0.144D+00 0.369D+00 0.523D+00
 Coeff:      0.377D-02-0.671D-01 0.278D-01 0.144D+00 0.369D+00 0.523D+00
 Gap=     0.123 Goal=   None    Shift=    0.000
 RMSDP=4.68D-05 MaxDP=2.71D-03 DE=-5.71D-06 OVMax= 3.09D-04

 Cycle   7  Pass 1  IDiag  1:
 RMSU=  2.49D-05    CP:  1.06D+00  1.12D+00  1.31D+00  9.24D-01  1.13D+00
                    CP:  8.59D-01
 E= -994.828865227182     Delta-E=       -0.000000611486 Rises=F Damp=F
 DIIS: error= 1.18D-05 at cycle   7 NSaved=   7.
 NSaved= 7 IEnMin= 7 EnMin= -994.828865227182     IErMin= 7 ErrMin= 1.18D-05
 ErrMax= 1.18D-05  0.00D+00 EMaxC= 1.00D-01 BMatC= 3.65D-08 BMatP= 5.04D-07
 IDIUse=1 WtCom= 1.00D+00 WtEn= 0.00D+00
 Coeff-Com:  0.388D-03 0.590D-02-0.199D-01-0.560D-01-0.283D-01 0.126D+00
 Coeff-Com:  0.972D+00
 Coeff:      0.388D-03 0.590D-02-0.199D-01-0.560D-01-0.283D-01 0.126D+00
 Coeff:      0.972D+00
 Gap=     0.123 Goal=   None    Shift=    0.000
 RMSDP=5.54D-05 MaxDP=4.05D-03 DE=-6.11D-07 OVMax= 2.57D-04

 Cycle   8  Pass 1  IDiag  1:
 RMSU=  8.58D-06    CP:  1.06D+00  1.12D+00  1.32D+00  9.30D-01  1.19D+00
                    CP:  1.01D+00  1.05D+00
 E= -994.828865331635     Delta-E=       -0.000000104453 Rises=F Damp=F
 DIIS: error= 5.37D-06 at cycle   8 NSaved=   8.
 NSaved= 8 IEnMin= 8 EnMin= -994.828865331635     IErMin= 8 ErrMin= 5.37D-06
 ErrMax= 5.37D-06  0.00D+00 EMaxC= 1.00D-01 BMatC= 1.10D-08 BMatP= 3.65D-08
 IDIUse=1 WtCom= 1.00D+00 WtEn= 0.00D+00
 Coeff-Com: -0.235D-03 0.107D-01-0.129D-01-0.450D-01-0.510D-01-0.131D-01
 Coeff-Com:  0.480D+00 0.632D+00
 Coeff:     -0.235D-03 0.107D-01-0.129D-01-0.450D-01-0.510D-01-0.131D-01
 Coeff:      0.480D+00 0.632D+00
 Gap=     0.123 Goal=   None    Shift=    0.000
 RMSDP=5.28D-06 MaxDP=5.06D-04 DE=-1.04D-07 OVMax= 7.60D-05

 Cycle   9  Pass 1  IDiag  1:
 RMSU=  3.30D-06    CP:  1.06D+00  1.12D+00  1.32D+00  9.27D-01  1.20D+00
                    CP:  9.89D-01  1.07D+00  9.73D-01
 E= -994.828865348221     Delta-E=       -0.000000016586 Rises=F Damp=F
 DIIS: error= 1.68D-06 at cycle   9 NSaved=   9.
 NSaved= 9 IEnMin= 9 EnMin= -994.828865348221     IErMin= 9 ErrMin= 1.68D-06
 ErrMax= 1.68D-06  0.00D+00 EMaxC= 1.00D-01 BMatC= 1.22D-09 BMatP= 1.10D-08
 IDIUse=1 WtCom= 1.00D+00 WtEn= 0.00D+00
 Coeff-Com: -0.147D-03 0.275D-02-0.110D-02-0.642D-02-0.105D-01-0.341D-01
 Coeff-Com: -0.990D-02 0.231D+00 0.828D+00
 Coeff:     -0.147D-03 0.275D-02-0.110D-02-0.642D-02-0.105D-01-0.341D-01
 Coeff:     -0.990D-02 0.231D+00 0.828D+00
 Gap=     0.123 Goal=   None    Shift=    0.000
 RMSDP=4.49D-06 MaxDP=3.77D-04 DE=-1.66D-08 OVMax= 4.17D-05

 Cycle  10  Pass 1  IDiag  1:
 RMSU=  1.27D-06    CP:  1.06D+00  1.12D+00  1.32D+00  9.24D-01  1.20D+00
                    CP:  9.81D-01  1.09D+00  9.93D-01  1.21D+00
 E= -994.828865350774     Delta-E=       -0.000000002553 Rises=F Damp=F
 DIIS: error= 7.27D-07 at cycle  10 NSaved=  10.
 NSaved=10 IEnMin=10 EnMin= -994.828865350774     IErMin=10 ErrMin= 7.27D-07
 ErrMax= 7.27D-07  0.00D+00 EMaxC= 1.00D-01 BMatC= 2.29D-10 BMatP= 1.22D-09
 IDIUse=1 WtCom= 1.00D+00 WtEn= 0.00D+00
 Coeff-Com: -0.335D-04-0.260D-03 0.130D-02 0.334D-02 0.287D-02-0.149D-01
 Coeff-Com: -0.729D-01 0.175D-01 0.385D+00 0.678D+00
 Coeff:     -0.335D-04-0.260D-03 0.130D-02 0.334D-02 0.287D-02-0.149D-01
 Coeff:     -0.729D-01 0.175D-01 0.385D+00 0.678D+00
 Gap=     0.123 Goal=   None    Shift=    0.000
 RMSDP=1.29D-06 MaxDP=9.39D-05 DE=-2.55D-09 OVMax= 1.34D-05

 Cycle  11  Pass 1  IDiag  1:
 RMSU=  5.25D-07    CP:  1.06D+00  1.12D+00  1.32D+00  9.24D-01  1.20D+00
                    CP:  9.72D-01  1.09D+00  1.02D+00  1.30D+00  9.16D-01
 E= -994.828865351186     Delta-E=       -0.000000000412 Rises=F Damp=F
 DIIS: error= 2.91D-07 at cycle  11 NSaved=  11.
 NSaved=11 IEnMin=11 EnMin= -994.828865351186     IErMin=11 ErrMin= 2.91D-07
 ErrMax= 2.91D-07  0.00D+00 EMaxC= 1.00D-01 BMatC= 3.92D-11 BMatP= 2.29D-10
 IDIUse=1 WtCom= 1.00D+00 WtEn= 0.00D+00
 Coeff-Com:  0.137D-04-0.700D-03 0.870D-03 0.298D-02 0.377D-02-0.734D-03
 Coeff-Com: -0.336D-01-0.356D-01 0.270D-01 0.328D+00 0.708D+00
 Coeff:      0.137D-04-0.700D-03 0.870D-03 0.298D-02 0.377D-02-0.734D-03
 Coeff:     -0.336D-01-0.356D-01 0.270D-01 0.328D+00 0.708D+00
 Gap=     0.123 Goal=   None    Shift=    0.000
 RMSDP=9.81D-07 MaxDP=8.09D-05 DE=-4.12D-10 OVMax= 5.12D-06

 Cycle  12  Pass 1  IDiag  1:
 RMSU=  2.00D-07    CP:  1.06D+00  1.12D+00  1.32D+00  9.24D-01  1.20D+00
                    CP:  9.68D-01  1.09D+00  1.02D+00  1.31D+00  1.02D+00
                    CP:  1.05D+00
 E= -994.828865351262     Delta-E=       -0.000000000076 Rises=F Damp=F
 DIIS: error= 8.45D-08 at cycle  12 NSaved=  12.
 NSaved=12 IEnMin=12 EnMin= -994.828865351262     IErMin=12 ErrMin= 8.45D-08
 ErrMax= 8.45D-08  0.00D+00 EMaxC= 1.00D-01 BMatC= 3.12D-12 BMatP= 3.92D-11
 IDIUse=1 WtCom= 1.00D+00 WtEn= 0.00D+00
 Coeff-Com:  0.886D-05-0.229D-03 0.172D-03 0.718D-03 0.102D-02 0.124D-02
 Coeff-Com: -0.480D-02-0.147D-01-0.312D-01 0.422D-01 0.236D+00 0.770D+00
 Coeff:      0.886D-05-0.229D-03 0.172D-03 0.718D-03 0.102D-02 0.124D-02
 Coeff:     -0.480D-02-0.147D-01-0.312D-01 0.422D-01 0.236D+00 0.770D+00
 Gap=     0.123 Goal=   None    Shift=    0.000
 RMSDP=2.50D-07 MaxDP=1.36D-05 DE=-7.62D-11 OVMax= 2.96D-06

 Cycle  13  Pass 1  IDiag  1:
 RMSU=  9.78D-08    CP:  1.06D+00  1.12D+00  1.32D+00  9.24D-01  1.20D+00
                    CP:  9.69D-01  1.09D+00  1.02D+00  1.34D+00  1.05D+00
                    CP:  1.09D+00  1.02D+00
 E= -994.828865351265     Delta-E=       -0.000000000003 Rises=F Damp=F
 DIIS: error= 5.84D-08 at cycle  13 NSaved=  13.
 NSaved=13 IEnMin=13 EnMin= -994.828865351265     IErMin=13 ErrMin= 5.84D-08
 ErrMax= 5.84D-08  0.00D+00 EMaxC= 1.00D-01 BMatC= 7.22D-13 BMatP= 3.12D-12
 IDIUse=1 WtCom= 1.00D+00 WtEn= 0.00D+00
 Coeff-Com:  0.227D-06 0.607D-04-0.105D-03-0.331D-03-0.394D-03 0.607D-03
 Coeff-Com:  0.500D-02 0.251D-02-0.142D-01-0.526D-01-0.710D-01 0.254D+00
 Coeff-Com:  0.877D+00
 Coeff:      0.227D-06 0.607D-04-0.105D-03-0.331D-03-0.394D-03 0.607D-03
 Coeff:      0.500D-02 0.251D-02-0.142D-01-0.526D-01-0.710D-01 0.254D+00
 Coeff:      0.877D+00
 Gap=     0.123 Goal=   None    Shift=    0.000
 RMSDP=1.12D-07 MaxDP=7.77D-06 DE=-2.96D-12 OVMax= 2.34D-06

 Cycle  14  Pass 1  IDiag  1:
 RMSU=  4.19D-08    CP:  1.06D+00  1.12D+00  1.32D+00  9.24D-01  1.20D+00
                    CP:  9.69D-01  1.09D+00  1.01D+00  1.34D+00  1.07D+00
                    CP:  1.14D+00  1.20D+00  1.25D+00
 E= -994.828865351258     Delta-E=        0.000000000007 Rises=F Damp=F
 DIIS: error= 3.32D-08 at cycle  14 NSaved=  14.
 NSaved=14 IEnMin=13 EnMin= -994.828865351265     IErMin=14 ErrMin= 3.32D-08
 ErrMax= 3.32D-08  0.00D+00 EMaxC= 1.00D-01 BMatC= 1.85D-13 BMatP= 7.22D-13
 IDIUse=1 WtCom= 1.00D+00 WtEn= 0.00D+00
 Coeff-Com: -0.207D-05 0.776D-04-0.824D-04-0.298D-03-0.418D-03 0.205D-05
 Coeff-Com:  0.313D-02 0.418D-02 0.923D-03-0.303D-01-0.779D-01-0.627D-01
 Coeff-Com:  0.352D+00 0.811D+00
 Coeff:     -0.207D-05 0.776D-04-0.824D-04-0.298D-03-0.418D-03 0.205D-05
 Coeff:      0.313D-02 0.418D-02 0.923D-03-0.303D-01-0.779D-01-0.627D-01
 Coeff:      0.352D+00 0.811D+00
 Gap=     0.123 Goal=   None    Shift=    0.000
 RMSDP=6.98D-08 MaxDP=4.66D-06 DE= 7.05D-12 OVMax= 1.46D-06

 Cycle  15  Pass 1  IDiag  1:
 RMSU=  1.68D-08    CP:  1.06D+00  1.12D+00  1.32D+00  9.24D-01  1.20D+00
                    CP:  9.69D-01  1.09D+00  1.01D+00  1.34D+00  1.06D+00
                    CP:  1.16D+00  1.28D+00  1.44D+00  1.48D+00
 E= -994.828865351258     Delta-E=       -0.000000000000 Rises=F Damp=F
 DIIS: error= 1.77D-08 at cycle  15 NSaved=  15.
 NSaved=15 IEnMin=13 EnMin= -994.828865351265     IErMin=15 ErrMin= 1.77D-08
 ErrMax= 1.77D-08  0.00D+00 EMaxC= 1.00D-01 BMatC= 3.09D-14 BMatP= 1.85D-13
 IDIUse=1 WtCom= 1.00D+00 WtEn= 0.00D+00
 Coeff-Com: -0.450D-06-0.273D-06 0.107D-04 0.266D-04 0.135D-04-0.136D-03
 Coeff-Com: -0.581D-03 0.313D-03 0.388D-02 0.645D-02 0.224D-02-0.785D-01
 Coeff-Com: -0.147D+00 0.155D+00 0.106D+01
 Coeff:     -0.450D-06-0.273D-06 0.107D-04 0.266D-04 0.135D-04-0.136D-03
 Coeff:     -0.581D-03 0.313D-03 0.388D-02 0.645D-02 0.224D-02-0.785D-01
 Coeff:     -0.147D+00 0.155D+00 0.106D+01
 Gap=     0.123 Goal=   None    Shift=    0.000
 RMSDP=4.71D-08 MaxDP=3.69D-06 DE=-2.27D-13 OVMax= 1.05D-06

 Cycle  16  Pass 1  IDiag  1:
 RMSU=  1.02D-08    CP:  1.06D+00  1.12D+00  1.32D+00  9.24D-01  1.20D+00
                    CP:  9.70D-01  1.09D+00  1.02D+00  1.34D+00  1.07D+00
                    CP:  1.15D+00  1.31D+00  1.62D+00  1.78D+00  1.60D+00
 E= -994.828865351291     Delta-E=       -0.000000000033 Rises=F Damp=F
 DIIS: error= 6.28D-09 at cycle  16 NSaved=  16.
 NSaved=16 IEnMin=16 EnMin= -994.828865351291     IErMin=16 ErrMin= 6.28D-09
 ErrMax= 6.28D-09  0.00D+00 EMaxC= 1.00D-01 BMatC= 7.59D-15 BMatP= 3.09D-14
 IDIUse=1 WtCom= 1.00D+00 WtEn= 0.00D+00
 Coeff-Com:  0.180D-06-0.141D-04 0.189D-04 0.638D-04 0.786D-04-0.542D-04
 Coeff-Com: -0.811D-03-0.644D-03 0.103D-02 0.744D-02 0.157D-01-0.153D-01
 Coeff-Com: -0.122D+00-0.104D+00 0.418D+00 0.800D+00
 Coeff:      0.180D-06-0.141D-04 0.189D-04 0.638D-04 0.786D-04-0.542D-04
 Coeff:     -0.811D-03-0.644D-03 0.103D-02 0.744D-02 0.157D-01-0.153D-01
 Coeff:     -0.122D+00-0.104D+00 0.418D+00 0.800D+00
 Gap=     0.123 Goal=   None    Shift=    0.000
 RMSDP=2.32D-08 MaxDP=1.88D-06 DE=-3.25D-11 OVMax= 4.03D-07

 Cycle  17  Pass 1  IDiag  1:
 RMSU=  3.43D-09    CP:  1.06D+00  1.12D+00  1.32D+00  9.24D-01  1.20D+00
                    CP:  9.70D-01  1.09D+00  1.02D+00  1.34D+00  1.07D+00
                    CP:  1.15D+00  1.33D+00  1.67D+00  1.97D+00  1.87D+00
                    CP:  1.13D+00
 E= -994.828865351269     Delta-E=        0.000000000022 Rises=F Damp=F
 DIIS: error= 2.26D-09 at cycle  17 NSaved=  17.
 NSaved=17 IEnMin=16 EnMin= -994.828865351291     IErMin=17 ErrMin= 2.26D-09
 ErrMax= 2.26D-09  0.00D+00 EMaxC= 1.00D-01 BMatC= 1.34D-15 BMatP= 7.59D-15
 IDIUse=1 WtCom= 1.00D+00 WtEn= 0.00D+00
 Large coefficients: NSaved= 17 BigCof=    0.00 CofMax=   10.00 Det=-6.73D-15
 Inversion failed.  Reducing to 16 matrices.
 Large coefficients: NSaved= 16 BigCof=    0.00 CofMax=   10.00 Det=-6.83D-15
 Inversion failed.  Reducing to 15 matrices.
 Coeff-Com:  0.477D-06 0.108D-05 0.321D-05-0.523D-05-0.302D-04-0.267D-04
 Coeff-Com: -0.212D-03 0.306D-03 0.257D-02 0.506D-02-0.165D-01-0.555D-01
 Coeff-Com: -0.650D-02 0.297D+00 0.774D+00
 Coeff:      0.477D-06 0.108D-05 0.321D-05-0.523D-05-0.302D-04-0.267D-04
 Coeff:     -0.212D-03 0.306D-03 0.257D-02 0.506D-02-0.165D-01-0.555D-01
 Coeff:     -0.650D-02 0.297D+00 0.774D+00
 Gap=     0.123 Goal=   None    Shift=    0.000
 RMSDP=8.39D-09 MaxDP=4.51D-07 DE= 2.16D-11 OVMax= 1.34D-07

 SCF Done:  E(RM062X) =  -994.828865351     A.U. after   17 cycles
            NFock= 17  Conv=0.84D-08     -V/T= 2.0030
 KE= 9.918335908464D+02 PE=-3.967022924362D+03 EE= 1.173083383490D+03
 Leave Link  502 at Tue Apr  5 20:01:48 2022, MaxMem=  1879048192 cpu:            1108.7 elap:             158.5
 (Enter /gpfs/software/gaussian16/sse4/tar/g16/l701.exe)
 ... and contract with generalized density number  0.
 Compute integral first derivatives.
 Leave Link  701 at Tue Apr  5 20:01:48 2022, MaxMem=  1879048192 cpu:               1.3 elap:               0.2
 (Enter /gpfs/software/gaussian16/sse4/tar/g16/l702.exe)
 L702 exits ... SP integral derivatives will be done elsewhere.
 Leave Link  702 at Tue Apr  5 20:01:49 2022, MaxMem=  1879048192 cpu:               0.2 elap:               0.0
 (Enter /gpfs/software/gaussian16/sse4/tar/g16/l703.exe)
 Integral derivatives from FoFJK, PRISM(SPDF).
 Compute integral first derivatives, UseDBF=F ICtDFT=           0.
 Calling FoFJK, ICntrl=      2127 FMM=F ISym2X=0 I1Cent= 0 IOpClX= 0 NMat=1 NMatS=1 NMatT=0.
 FoFJK:  IHMeth= 1 ICntrl=    2127 DoSepK=F KAlg= 0 I1Cent=           0 FoldK=F
 IRaf=         0 NMat=       1 IRICut=       1 DoRegI=T DoRafI=F ISym2E= 0 IDoP0=0 IntGTp=1.
 FoFCou: FMM=F IPFlag=           0 FMFlag=      100000 FMFlg1=         800
         NFxFlg=           0 DoJE=F BraDBF=F KetDBF=F FulRan=T
         wScrn=  0.000000 ICntrl=      2127 IOpCl=  0 I1Cent=           0 NGrid=           0
         NMat0=    1 NMatS0=      1 NMatT0=    0 NMatD0=    1 NMtDS0=    0 NMtDT0=    0
 Symmetry not used in FoFCou.
 Leave Link  703 at Tue Apr  5 20:02:11 2022, MaxMem=  1879048192 cpu:             158.2 elap:              22.6
 (Enter /gpfs/software/gaussian16/sse4/tar/g16/l716.exe)
 Dipole        =-2.21347953D+00-3.16768804D-01 1.52275316D-02
 ***** Axes restored to original set *****
 -------------------------------------------------------------------
 Center     Atomic                   Forces (Hartrees/Bohr)
 Number     Number              X              Y              Z
 -------------------------------------------------------------------
      1        6           0.000939155   -0.000362582   -0.000215677
      2        6          -0.000932945   -0.000147068    0.000006077
      3        6           0.001179008    0.000091007    0.000116066
      4        6          -0.000587806    0.000567546    0.000051851
      5        6           0.000831024   -0.000329337    0.000095286
      6        6          -0.000519500   -0.000031842   -0.000092152
      7        1          -0.000090790    0.000081479   -0.000068003
      8        1           0.000001866    0.000103329    0.000010181
      9        1          -0.000051274   -0.000047254   -0.000038640
     10        8          -0.000873072    0.000072139    0.000088103
     11       17           0.000139079   -0.000072441    0.000023226
     12        6          -0.000438845   -0.000717456    0.000456068
     13        6           0.001206992   -0.001067808    0.000204035
     14        6           0.000937473    0.001659433   -0.000333672
     15        6          -0.001446518    0.001485675   -0.000975877
     16        6           0.003065459   -0.001262801    0.000481580
     17        6          -0.003323324   -0.000162765    0.000040628
     18        1          -0.000035980    0.000140746    0.000150920
 -------------------------------------------------------------------
 Cartesian Forces:  Max     0.003323324 RMS     0.000869746
 Leave Link  716 at Tue Apr  5 20:02:11 2022, MaxMem=  1879048192 cpu:               0.2 elap:               0.0
 (Enter /gpfs/software/gaussian16/sse4/tar/g16/l103.exe)

 GradGradGradGradGradGradGradGradGradGradGradGradGradGradGradGradGradGrad
 Berny optimization.
 Using GEDIIS/GDIIS optimizer.
 FormGI is forming the generalized inverse of G from B-inverse, IUseBI=4.
 GSVD:  received Info=                   1 from GESDD.
 Internal  Forces:  Max     0.002398227 RMS     0.000468646
 Search for a local minimum.
 Step number   9 out of a maximum of   96
 All quantities printed in internal units (Hartrees-Bohrs-Radians)
 RMS Force = .46865D-03 SwitMx=.10000D-02 MixMth= 2
 Mixed Optimization -- En-DIIS/RFO-DIIS
 Swapping is turned off.
 Update second derivatives using D2CorX and points    4    5    6    7    8
                                                      9
 DE= -7.04D-05 DEPred=-6.43D-05 R= 1.10D+00
 TightC=F SS=  1.41D+00  RLast= 1.05D-01 DXNew= 1.9593D+00 3.1427D-01
 Trust test= 1.10D+00 RLast= 1.05D-01 DXMaxT set to 1.17D+00
 ITU=  1  1  0  0  1  1  1  1  0
     Eigenvalues ---    0.00170   0.01024   0.01170   0.01555   0.01642
     Eigenvalues ---    0.01672   0.01822   0.02013   0.02023   0.02202
     Eigenvalues ---    0.02221   0.02242   0.02317   0.02566   0.04407
     Eigenvalues ---    0.08431   0.15726   0.16014   0.16252   0.16971
     Eigenvalues ---    0.20146   0.22417   0.23620   0.23839   0.24817
     Eigenvalues ---    0.25004   0.25371   0.26192   0.27799   0.32427
     Eigenvalues ---    0.33108   0.33621   0.34239   0.35240   0.35275
     Eigenvalues ---    0.35353   0.35624   0.36284   0.41656   0.42461
     Eigenvalues ---    0.43555   0.44295   0.46850   0.50592   0.53412
     Eigenvalues ---    0.58466   0.76554   0.97121
 En-DIIS/RFO-DIIS/Sim-DIIS IScMMF=       -3 using points:     9    8
 RFO step:  Lambda=-5.37373117D-04.
 NNeg= 0 NGDIIS= 2 SimSw=  2.50D-01 Rises=F DC= -7.04D-05 SmlDif=  1.00D-05
 NRisDI= 0 DoIntr=F SqrtH=F CThrHd= 10.0 CDAdj=  3.0
 RMS Error=  0.4312006090D-01 NUsed= 2 OKEnD=T EnDIS=F
 InvSVX:  RCond= 1.58D-03 Info=           0 Equed=N FErr=  5.36D-14 BErr=  0.00D+00
 Old DIIS coefficients:      5.91954     -4.91954
 DidBck=F Rises=F RFO-DIIS coefs:    3.00000   -2.00000
 Iteration  1 RMS(Cart)=  0.11253622 RMS(Int)=  0.00626355
 Iteration  2 RMS(Cart)=  0.00808630 RMS(Int)=  0.00034128
 Iteration  3 RMS(Cart)=  0.00003651 RMS(Int)=  0.00033960
 Iteration  4 RMS(Cart)=  0.00000002 RMS(Int)=  0.00033960
 ITry= 1 IFail=0 DXMaxC= 6.11D-01 DCOld= 1.00D+10 DXMaxT= 1.17D+00 DXLimC= 3.00D+00 Rises=F
 Variable       Old X    -DE/DX   Delta X   Delta X   Delta X     New X
                                 (Linear)    (Quad)   (Total)
    R1        2.74658  -0.00006   0.00069   0.00133   0.00202   2.74860
    R2        2.74002  -0.00027   0.00189   0.00111   0.00303   2.74304
    R3        2.34482   0.00086  -0.00313  -0.00140  -0.00453   2.34030
    R4        2.58627   0.00076  -0.00198   0.00010  -0.00191   2.58436
    R5        3.31960  -0.00014  -0.00678  -0.00739  -0.01417   3.30543
    R6        2.66689  -0.00021  -0.00341  -0.00206  -0.00549   2.66140
    R7        2.05245   0.00004   0.00136   0.00155   0.00291   2.05536
    R8        2.59095   0.00060  -0.00178  -0.00040  -0.00216   2.58879
    R9        2.04944   0.00006  -0.00093  -0.00041  -0.00133   2.04811
   R10        2.66793  -0.00006  -0.00250  -0.00168  -0.00417   2.66375
   R11        2.05152  -0.00008   0.00082   0.00040   0.00122   2.05274
   R12        2.73982  -0.00002   0.00237   0.00143   0.00380   2.74361
   R13        2.65400   0.00028  -0.00408  -0.00386  -0.00800   2.64600
   R14        2.76249  -0.00087  -0.00504  -0.00902  -0.01425   2.74824
   R15        2.36585  -0.00045   0.00206   0.00060   0.00274   2.36860
   R16        2.54044  -0.00036   0.00388   0.00337   0.00745   2.54789
   R17        2.62229   0.00111   0.00698   0.01189   0.01878   2.64107
   R18        2.04197  -0.00007   0.00063   0.00092   0.00155   2.04352
   R19        2.37833  -0.00020   0.00038   0.00095   0.00143   2.37976
    A1        1.95751  -0.00007   0.00065   0.00066   0.00133   1.95884
    A2        2.16954  -0.00011  -0.00043  -0.00067  -0.00111   2.16844
    A3        2.15609   0.00017  -0.00020  -0.00000  -0.00021   2.15588
    A4        2.16239   0.00007  -0.00375  -0.00346  -0.00727   2.15512
    A5        2.04238   0.00009  -0.00193  -0.00013  -0.00207   2.04030
    A6        2.07842  -0.00015   0.00568   0.00359   0.00926   2.08767
    A7        2.12573  -0.00018   0.00492   0.00325   0.00812   2.13384
    A8        2.08028  -0.00004   0.00119  -0.00051   0.00070   2.08098
    A9        2.07716   0.00022  -0.00610  -0.00271  -0.00880   2.06837
   A10        2.15688   0.00017  -0.00120   0.00025  -0.00098   2.15590
   A11        2.02035  -0.00011  -0.00393  -0.00409  -0.00812   2.01223
   A12        2.10591  -0.00006   0.00525   0.00394   0.00909   2.11500
   A13        2.13056  -0.00020   0.00178  -0.00028   0.00136   2.13192
   A14        2.06132   0.00016  -0.00095   0.00002  -0.00110   2.06021
   A15        2.09110   0.00004  -0.00056   0.00063  -0.00010   2.09100
   A16        2.03320   0.00021  -0.00220  -0.00030  -0.00252   2.03068
   A17        2.08783  -0.00008   0.00057   0.00046   0.00103   2.08886
   A18        2.16216  -0.00014   0.00163  -0.00016   0.00148   2.16364
   A19        2.19419   0.00028  -0.00262  -0.00033  -0.00282   2.19137
   A20        2.14997  -0.00005   0.01232   0.01410   0.02656   2.17653
   A21        1.93891  -0.00023  -0.00962  -0.01355  -0.02364   1.91527
   A22        2.22869   0.00093   0.02640   0.04034   0.06667   2.29536
   A23        2.05888  -0.00172  -0.03542  -0.05887  -0.09391   1.96497
   A24        2.06396   0.00060   0.00780   0.01445   0.02118   2.08514
   A25        2.03921  -0.00036   0.00425  -0.00001   0.00372   2.04293
   A26        2.17960  -0.00024  -0.01064  -0.01382  -0.02494   2.15467
   A27        2.11886  -0.00198  -0.01951  -0.03948  -0.05913   2.05973
   A28        2.15124   0.00240   0.02804   0.05514   0.08322   2.23446
    D1       -0.00956   0.00003   0.00546   0.00053   0.00603  -0.00353
    D2        3.13206   0.00004   0.00915   0.01104   0.02015  -3.13097
    D3        3.14110  -0.00006   0.00278   0.00105   0.00389  -3.13819
    D4       -0.00046  -0.00005   0.00647   0.01157   0.01802   0.01755
    D5        0.01098  -0.00004  -0.00405  -0.00357  -0.00764   0.00334
    D6       -3.12060  -0.00002  -0.01470  -0.01471  -0.02931   3.13327
    D7       -3.13960   0.00005  -0.00139  -0.00410  -0.00552   3.13806
    D8        0.01201   0.00007  -0.01204  -0.01523  -0.02720  -0.01519
    D9       -0.00151  -0.00001   0.00212   0.00773   0.00987   0.00835
   D10       -3.13649  -0.00003   0.00191   0.00249   0.00437  -3.13212
   D11        3.14005  -0.00001  -0.00163  -0.00298  -0.00462   3.13543
   D12        0.00507  -0.00004  -0.00184  -0.00823  -0.01011  -0.00504
   D13        0.01169  -0.00002  -0.01110  -0.01248  -0.02362  -0.01193
   D14       -3.12964  -0.00000  -0.01330  -0.01466  -0.02798   3.12556
   D15       -3.13651   0.00000  -0.01085  -0.00724  -0.01813   3.12855
   D16        0.00535   0.00002  -0.01306  -0.00941  -0.02249  -0.01714
   D17       -0.00141   0.00001  -0.00496  -0.00155  -0.00655  -0.00796
   D18       -3.12134   0.00001  -0.01730  -0.02152  -0.03887   3.12297
   D19        3.12970  -0.00001   0.00611   0.01006   0.01626  -3.13723
   D20        0.00977  -0.00001  -0.00623  -0.00990  -0.01607  -0.00630
   D21       -0.01029   0.00002   0.01252   0.00952   0.02202   0.01173
   D22        3.13103   0.00000   0.01483   0.01180   0.02659  -3.12557
   D23        3.10928   0.00002   0.02507   0.02981   0.05489  -3.11901
   D24       -0.03259   0.00000   0.02737   0.03208   0.05946   0.02687
   D25       -0.17097  -0.00001   0.08172   0.08610   0.16754  -0.00343
   D26        2.95294   0.00006   0.08796   0.10308   0.19132  -3.13893
   D27        2.97090   0.00001   0.07935   0.08376   0.16283   3.13374
   D28       -0.18837   0.00008   0.08559   0.10074   0.18661  -0.00176
   D29        3.09844  -0.00007  -0.00530  -0.01068  -0.01655   3.08189
   D30       -0.02729  -0.00013  -0.01112  -0.02614  -0.03773  -0.06502
   D31       -3.13062   0.00002   0.00165   0.00915   0.01041  -3.12021
   D32       -0.01832  -0.00010   0.03938   0.03090   0.07074   0.05243
   D33       -0.00442   0.00009   0.00712   0.02400   0.03106   0.02664
   D34        3.10789  -0.00003   0.04484   0.04575   0.09140  -3.08390
   D35        0.08882  -0.00004   0.01779   0.01960   0.03602   0.12484
   D36       -0.12576  -0.00001  -0.02512  -0.01806  -0.04330  -0.16905
   D37       -0.03232   0.00005  -0.01403  -0.02279  -0.03610  -0.06841
   D38        3.14113   0.00018  -0.05557  -0.04675  -0.10110   3.04003
   D39        0.09933   0.00002   0.02499   0.02254   0.04886   0.14819
         Item               Value     Threshold  Converged?
 Maximum Force            0.002398     0.000450     NO 
 RMS     Force            0.000469     0.000300     NO 
 Maximum Displacement     0.611125     0.001800     NO 
 RMS     Displacement     0.113740     0.001200     NO 
 Predicted change in Energy=-3.202772D-04
 Lowest energy point so far.  Saving SCF results.
 GradGradGradGradGradGradGradGradGradGradGradGradGradGradGradGradGradGrad

 Leave Link  103 at Tue Apr  5 20:02:11 2022, MaxMem=  1879048192 cpu:               0.2 elap:               0.1
 (Enter /gpfs/software/gaussian16/sse4/tar/g16/l202.exe)
                          Input orientation:                          
 ---------------------------------------------------------------------
 Center     Atomic      Atomic             Coordinates (Angstroms)
 Number     Number       Type             X           Y           Z
 ---------------------------------------------------------------------
      1          6           0       -4.004770   -0.787721   -0.016775
      2          6           0       -3.263442    0.454800   -0.165550
      3          6           0       -1.899760    0.532442   -0.097510
      4          6           0       -3.131047   -1.925305    0.205767
      5          6           0       -1.766021   -1.829559    0.270899
      6          6           0       -1.091942   -0.601400    0.115307
      7          1           0       -1.416611    1.500395   -0.209836
      8          1           0       -1.198863   -2.736731    0.458896
      9          1           0       -3.633421   -2.877366    0.331675
     10          8           0       -5.238554   -0.874831   -0.079254
     11         17           0       -4.200247    1.909284   -0.423274
     12          6           0        0.352147   -0.457575    0.157885
     13          6           0        1.055926    0.742406   -0.001186
     14          6           0        2.279826    1.003360    0.069529
     15          6           0        1.287415   -1.551446    0.366992
     16          6           0        2.658454   -1.284377    0.413795
     17          6           0        3.038841   -0.103758    0.196268
     18          1           0        0.870650   -2.545889    0.449331
[truncated: 743,177 more chars]
