# Supplementary material for: Gas Phase Reactivity of Isomeric Hydroxylated Polychlorinated Biphenyls
Source: J Am Soc Mass Spectrom. 2024 Apr 19;35(5):1021–9. doi: 10.1021/jasms.4c00035 (PMC11066962; doi:10.1021/jasms.4c00035)
Supplement: Supplementary file 3 — js4c00035_si_003.zip [file js4c00035_si_003.zip › Claculated geometries/4-OH-CB35__5_4_1.out]

 Entering Gaussian System, Link 0=/gpfs/software/gaussian16/sse4/tar/g16/g16
 Initial command:
 /gpfs/software/gaussian16/sse4/tar/g16/l1.exe "/tmp/Gau-218883.inp" -scrdir="/tmp/"
 Entering Link 1 = /gpfs/software/gaussian16/sse4/tar/g16/l1.exe PID=    218884.
  
 Copyright (c) 1988,1990,1992,1993,1995,1998,2003,2009,2016,
            Gaussian, Inc.  All Rights Reserved.
  
 This is part of the Gaussian(R) 16 program.  It is based on
 the Gaussian(R) 09 system (copyright 2009, Gaussian, Inc.),
 the Gaussian(R) 03 system (copyright 2003, Gaussian, Inc.),
 the Gaussian(R) 98 system (copyright 1998, Gaussian, Inc.),
 the Gaussian(R) 94 system (copyright 1995, Gaussian, Inc.),
 the Gaussian 92(TM) system (copyright 1992, Gaussian, Inc.),
 the Gaussian 90(TM) system (copyright 1990, Gaussian, Inc.),
 the Gaussian 88(TM) system (copyright 1988, Gaussian, Inc.),
 the Gaussian 86(TM) system (copyright 1986, Carnegie Mellon
 University), and the Gaussian 82(TM) system (copyright 1983,
 Carnegie Mellon University). Gaussian is a federally registered
 trademark of Gaussian, Inc.
  
 This software contains proprietary and confidential information,
 including trade secrets, belonging to Gaussian, Inc.
  
 This software is provided under written license and may be
 used, copied, transmitted, or stored only in accord with that
 written license.
  
 The following legend is applicable only to US Government
 contracts under FAR:
  
                    RESTRICTED RIGHTS LEGEND
  
 Use, reproduction and disclosure by the US Government is
 subject to restrictions as set forth in subparagraphs (a)
 and (c) of the Commercial Computer Software - Restricted
 Rights clause in FAR 52.227-19.
  
 Gaussian, Inc.
 340 Quinnipiac St., Bldg. 40, Wallingford CT 06492
  
  
 ---------------------------------------------------------------
 Warning -- This program may not be used in any manner that
 competes with the business of Gaussian, Inc. or will provide
 assistance to any competitor of Gaussian, Inc.  The licensee
 of this program is prohibited from giving any competitor of
 Gaussian, Inc. access to this program.  By using this program,
 the user acknowledges that Gaussian, Inc. is engaged in the
 business of creating and licensing software in the field of
 computational chemistry and represents and warrants to the
 licensee that it is not a competitor of Gaussian, Inc. and that
 it will not use this program in any manner prohibited above.
 ---------------------------------------------------------------
  

 Cite this work as:
 Gaussian 16, Revision A.03,
 M. J. Frisch, G. W. Trucks, H. B. Schlegel, G. E. Scuseria, 
 M. A. Robb, J. R. Cheeseman, G. Scalmani, V. Barone, 
 G. A. Petersson, H. Nakatsuji, X. Li, M. Caricato, A. V. Marenich, 
 J. Bloino, B. G. Janesko, R. Gomperts, B. Mennucci, H. P. Hratchian, 
 J. V. Ortiz, A. F. Izmaylov, J. L. Sonnenberg, D. Williams-Young, 
 F. Ding, F. Lipparini, F. Egidi, J. Goings, B. Peng, A. Petrone, 
 T. Henderson, D. Ranasinghe, V. G. Zakrzewski, J. Gao, N. Rega, 
 G. Zheng, W. Liang, M. Hada, M. Ehara, K. Toyota, R. Fukuda, 
 J. Hasegawa, M. Ishida, T. Nakajima, Y. Honda, O. Kitao, H. Nakai, 
 T. Vreven, K. Throssell, J. A. Montgomery, Jr., J. E. Peralta, 
 F. Ogliaro, M. J. Bearpark, J. J. Heyd, E. N. Brothers, K. N. Kudin, 
 V. N. Staroverov, T. A. Keith, R. Kobayashi, J. Normand, 
 K. Raghavachari, A. P. Rendell, J. C. Burant, S. S. Iyengar, 
 J. Tomasi, M. Cossi, J. M. Millam, M. Klene, C. Adamo, R. Cammi, 
 J. W. Ochterski, R. L. Martin, K. Morokuma, O. Farkas, 
 J. B. Foresman, and D. J. Fox, Gaussian, Inc., Wallingford CT, 2016.
 
 ******************************************
 Gaussian 16:  ES64L-G16RevA.03 25-Dec-2016
                 6-Jul-2022 
 ******************************************
 %Chk=checkpoint
 %Mem=5gb
 %NProc=5
 Will use up to    5 processors via shared memory.
 -------------------------------------------------
 #p M062X/6-311+G** opt int=ultrafine freq pop=nbo
 -------------------------------------------------
 1/18=20,19=15,26=4,38=1/1,3;
 2/9=110,12=2,17=6,18=5,40=1/2;
 3/5=4,6=6,7=111,11=2,25=1,30=1,71=1,74=-55,75=-5/1,2,3;
 4//1;
 5/5=2,38=5/2;
 6/7=2,8=2,9=2,10=2,28=1,40=1/1,7;
 7//1,2,3,16;
 1/18=20,19=15,26=4/3(2);
 2/9=110/2;
 99//99;
 2/9=110/2;
 3/5=4,6=6,7=111,11=2,25=1,30=1,71=1,74=-55,75=-5/1,2,3;
 4/5=5,16=3,69=1/1;
 5/5=2,38=5/2;
 7//1,2,3,16;
 1/18=20,19=15,26=4/3(-5);
 2/9=110/2;
 6/7=2,8=2,9=2,10=2,19=2,28=1,40=1/1,7;
 99/9=1/99;
 Leave Link    1 at Wed Jul  6 06:02:58 2022, MaxMem=   671088640 cpu:             173.2 elap:              59.6
 (Enter /gpfs/software/gaussian16/sse4/tar/g16/l101.exe)
 ---
 ...
 ---
 Symbolic Z-matrix:
 Charge = -1 Multiplicity = 1
 C                    -8.11599  -1.60301   6.82983 
 C                    -7.28586  -2.59648   7.33833 
 C                    -5.98237  -2.88648   6.81301 
 C                    -7.50263  -0.93512   5.74385 
 C                    -6.20736  -1.20708   5.20492 
 C                    -5.37288  -2.20424   5.71498 
 H                    -5.92566  -0.57475   4.36647 
 Cl                   -8.40198   0.34057   4.98458 
 O                    -9.26592  -1.36226   7.30916 
 H                    -7.71193  -3.14855   8.18429 
 C                    -3.96722  -2.51341   5.1452 
 C                    -3.1424   -3.51892   5.67009 
 C                    -1.86254  -3.79776   5.14813 
 C                    -3.36438  -1.81446   4.03397 
 C                    -2.07386  -2.0972    3.50933 
 C                    -1.32816  -3.09046   4.07124 
 Cl                   -0.92852  -5.05165   5.86262 
 H                    -1.62884  -1.55768   2.66442 
 H                    -3.87821  -1.01302   3.52497 
 H                    -3.43552  -4.14767   6.51207 
 
 ITRead=  0  0  0  0  0  0  0  0  0  0  0  0  0  0  0  0  0  0  0  0
 MicOpt= -1 -1 -1 -1 -1 -1 -1 -1 -1 -1 -1 -1 -1 -1 -1 -1 -1 -1 -1 -1
 NAtoms=     20 NQM=       20 NQMF=       0 NMMI=      0 NMMIF=      0
                NMic=       0 NMicF=      0.
                    Isotopes and Nuclear Properties:
 (Nuclear quadrupole moments (NQMom) in fm**2, nuclear magnetic moments (NMagM)
  in nuclear magnetons)

  Atom         1           2           3           4           5           6           7           8           9          10
 IAtWgt=          12          12          12          12          12          12           1          35          16           1
 AtmWgt=  12.0000000  12.0000000  12.0000000  12.0000000  12.0000000  12.0000000   1.0078250  34.9688527  15.9949146   1.0078250
 NucSpn=           0           0           0           0           0           0           1           3           0           1
 AtZEff=  -0.0000000  -0.0000000  -0.0000000  -0.0000000  -0.0000000  -0.0000000  -0.0000000  -0.0000000  -0.0000000  -0.0000000
 NQMom=    0.0000000   0.0000000   0.0000000   0.0000000   0.0000000   0.0000000   0.0000000  -8.1650000   0.0000000   0.0000000
 NMagM=    0.0000000   0.0000000   0.0000000   0.0000000   0.0000000   0.0000000   2.7928460   0.8218740   0.0000000   2.7928460
 AtZNuc=   6.0000000   6.0000000   6.0000000   6.0000000   6.0000000   6.0000000   1.0000000  17.0000000   8.0000000   1.0000000

  Atom        11          12          13          14          15          16          17          18          19          20
 IAtWgt=          12          12          12          12          12          12          35           1           1           1
 AtmWgt=  12.0000000  12.0000000  12.0000000  12.0000000  12.0000000  12.0000000  34.9688527   1.0078250   1.0078250   1.0078250
 NucSpn=           0           0           0           0           0           0           3           1           1           1
 AtZEff=  -0.0000000  -0.0000000  -0.0000000  -0.0000000  -0.0000000  -0.0000000  -0.0000000  -0.0000000  -0.0000000  -0.0000000
 NQMom=    0.0000000   0.0000000   0.0000000   0.0000000   0.0000000   0.0000000  -8.1650000   0.0000000   0.0000000   0.0000000
 NMagM=    0.0000000   0.0000000   0.0000000   0.0000000   0.0000000   0.0000000   0.8218740   2.7928460   2.7928460   2.7928460
 AtZNuc=   6.0000000   6.0000000   6.0000000   6.0000000   6.0000000   6.0000000  17.0000000   1.0000000   1.0000000   1.0000000
 Leave Link  101 at Wed Jul  6 06:02:59 2022, MaxMem=   671088640 cpu:               1.4 elap:               0.4
 (Enter /gpfs/software/gaussian16/sse4/tar/g16/l103.exe)

 GradGradGradGradGradGradGradGradGradGradGradGradGradGradGradGradGradGrad
 Berny optimization.
 Initialization pass.
                           ----------------------------
                           !    Initial Parameters    !
                           ! (Angstroms and Degrees)  !
 --------------------------                            --------------------------
 ! Name  Definition              Value          Derivative Info.                !
 --------------------------------------------------------------------------------
 ! R1    R(1,2)                  1.3909         estimate D2E/DX2                !
 ! R2    R(1,4)                  1.4148         estimate D2E/DX2                !
 ! R3    R(1,9)                  1.2689         estimate D2E/DX2                !
 ! R4    R(2,3)                  1.435          estimate D2E/DX2                !
 ! R5    R(2,10)                 1.0963         estimate D2E/DX2                !
 ! R6    R(3,6)                  1.4292         estimate D2E/DX2                !
 ! R7    R(4,5)                  1.429          estimate D2E/DX2                !
 ! R8    R(4,8)                  1.7357         estimate D2E/DX2                !
 ! R9    R(5,6)                  1.3967         estimate D2E/DX2                !
 ! R10   R(5,7)                  1.0873         estimate D2E/DX2                !
 ! R11   R(6,11)                 1.5479         estimate D2E/DX2                !
 ! R12   R(11,12)                1.4025         estimate D2E/DX2                !
 ! R13   R(11,14)                1.4446         estimate D2E/DX2                !
 ! R14   R(12,13)                1.41           estimate D2E/DX2                !
 ! R15   R(12,20)                1.091          estimate D2E/DX2                !
 ! R16   R(13,16)                1.3948         estimate D2E/DX2                !
 ! R17   R(13,17)                1.719          estimate D2E/DX2                !
 ! R18   R(14,15)                1.4215         estimate D2E/DX2                !
 ! R19   R(14,19)                1.0795         estimate D2E/DX2                !
 ! R20   R(15,16)                1.3632         estimate D2E/DX2                !
 ! R21   R(15,18)                1.0968         estimate D2E/DX2                !
 ! A1    A(2,1,4)              111.0424         estimate D2E/DX2                !
 ! A2    A(2,1,9)              122.567          estimate D2E/DX2                !
 ! A3    A(4,1,9)              126.3906         estimate D2E/DX2                !
 ! A4    A(1,2,3)              123.5487         estimate D2E/DX2                !
 ! A5    A(1,2,10)             114.1934         estimate D2E/DX2                !
 ! A6    A(3,2,10)             122.2579         estimate D2E/DX2                !
 ! A7    A(2,3,6)              124.9014         estimate D2E/DX2                !
 ! A8    A(1,4,5)              126.3412         estimate D2E/DX2                !
 ! A9    A(1,4,8)              117.2646         estimate D2E/DX2                !
 ! A10   A(5,4,8)              116.3942         estimate D2E/DX2                !
 ! A11   A(4,5,6)              122.6617         estimate D2E/DX2                !
 ! A12   A(4,5,7)              114.5177         estimate D2E/DX2                !
 ! A13   A(6,5,7)              122.8206         estimate D2E/DX2                !
 ! A14   A(3,6,5)              111.5046         estimate D2E/DX2                !
 ! A15   A(3,6,11)             125.0796         estimate D2E/DX2                !
 ! A16   A(5,6,11)             123.4158         estimate D2E/DX2                !
 ! A17   A(6,11,12)            122.6498         estimate D2E/DX2                !
 ! A18   A(6,11,14)            124.4349         estimate D2E/DX2                !
 ! A19   A(12,11,14)           112.9152         estimate D2E/DX2                !
 ! A20   A(11,12,13)           122.4839         estimate D2E/DX2                !
 ! A21   A(11,12,20)           122.9591         estimate D2E/DX2                !
 ! A22   A(13,12,20)           114.557          estimate D2E/DX2                !
 ! A23   A(12,13,16)           122.2261         estimate D2E/DX2                !
 ! A24   A(12,13,17)           118.918          estimate D2E/DX2                !
 ! A25   A(16,13,17)           118.8559         estimate D2E/DX2                !
 ! A26   A(11,14,15)           124.5092         estimate D2E/DX2                !
 ! A27   A(11,14,19)           121.5519         estimate D2E/DX2                !
 ! A28   A(15,14,19)           113.9389         estimate D2E/DX2                !
 ! A29   A(14,15,16)           119.3016         estimate D2E/DX2                !
 ! A30   A(14,15,18)           123.6989         estimate D2E/DX2                !
 ! A31   A(16,15,18)           116.9995         estimate D2E/DX2                !
 ! A32   A(13,16,15)           118.564          estimate D2E/DX2                !
 ! D1    D(4,1,2,3)              0.0099         estimate D2E/DX2                !
 ! D2    D(4,1,2,10)          -179.9894         estimate D2E/DX2                !
 ! D3    D(9,1,2,3)           -179.9942         estimate D2E/DX2                !
 ! D4    D(9,1,2,10)             0.0065         estimate D2E/DX2                !
 ! D5    D(2,1,4,5)             -0.0096         estimate D2E/DX2                !
 ! D6    D(2,1,4,8)            179.9885         estimate D2E/DX2                !
 ! D7    D(9,1,4,5)            179.9947         estimate D2E/DX2                !
 ! D8    D(9,1,4,8)             -0.0073         estimate D2E/DX2                !
 ! D9    D(1,2,3,6)              0.0028         estimate D2E/DX2                !
 ! D10   D(10,2,3,6)          -179.9979         estimate D2E/DX2                !
 ! D11   D(2,3,6,5)             -0.0158         estimate D2E/DX2                !
 ! D12   D(2,3,6,11)           179.9878         estimate D2E/DX2                !
 ! D13   D(1,4,5,6)             -0.0041         estimate D2E/DX2                !
 ! D14   D(1,4,5,7)            179.9939         estimate D2E/DX2                !
 ! D15   D(8,4,5,6)            179.9979         estimate D2E/DX2                !
 ! D16   D(8,4,5,7)             -0.0041         estimate D2E/DX2                !
 ! D17   D(4,5,6,3)              0.016          estimate D2E/DX2                !
 ! D18   D(4,5,6,11)          -179.9875         estimate D2E/DX2                !
 ! D19   D(7,5,6,3)           -179.9818         estimate D2E/DX2                !
 ! D20   D(7,5,6,11)             0.0146         estimate D2E/DX2                !
 ! D21   D(3,6,11,12)           -0.0038         estimate D2E/DX2                !
 ! D22   D(3,6,11,14)          180.0            estimate D2E/DX2                !
 ! D23   D(5,6,11,12)         -179.9998         estimate D2E/DX2                !
 ! D24   D(5,6,11,14)            0.004          estimate D2E/DX2                !
 ! D25   D(6,11,12,13)         179.9878         estimate D2E/DX2                !
 ! D26   D(6,11,12,20)          -0.0154         estimate D2E/DX2                !
 ! D27   D(14,11,12,13)         -0.0155         estimate D2E/DX2                !
 ! D28   D(14,11,12,20)        179.9812         estimate D2E/DX2                !
 ! D29   D(6,11,14,15)        -179.9882         estimate D2E/DX2                !
 ! D30   D(6,11,14,19)           0.0155         estimate D2E/DX2                !
 ! D31   D(12,11,14,15)          0.0152         estimate D2E/DX2                !
 ! D32   D(12,11,14,19)       -179.981          estimate D2E/DX2                !
 ! D33   D(11,12,13,16)          0.0044         estimate D2E/DX2                !
 ! D34   D(11,12,13,17)       -179.9976         estimate D2E/DX2                !
 ! D35   D(20,12,13,16)       -179.9926         estimate D2E/DX2                !
 ! D36   D(20,12,13,17)          0.0054         estimate D2E/DX2                !
 ! D37   D(12,13,16,15)          0.0092         estimate D2E/DX2                !
 ! D38   D(17,13,16,15)       -179.9888         estimate D2E/DX2                !
 ! D39   D(11,14,15,16)         -0.003          estimate D2E/DX2                !
 ! D40   D(11,14,15,18)        179.9981         estimate D2E/DX2                !
 ! D41   D(19,14,15,16)        179.9935         estimate D2E/DX2                !
 ! D42   D(19,14,15,18)         -0.0054         estimate D2E/DX2                !
 ! D43   D(14,15,16,13)         -0.0096         estimate D2E/DX2                !
 ! D44   D(18,15,16,13)        179.9893         estimate D2E/DX2                !
 --------------------------------------------------------------------------------
 Trust Radius=3.00D-01 FncErr=1.00D-07 GrdErr=1.00D-06 EigMax=2.50D+02 EigMin=1.00D-04
 Number of steps in this run=    107 maximum allowed number of steps=    120.
 GradGradGradGradGradGradGradGradGradGradGradGradGradGradGradGradGradGrad

 Leave Link  103 at Wed Jul  6 06:02:59 2022, MaxMem=   671088640 cpu:               0.2 elap:               0.1
 (Enter /gpfs/software/gaussian16/sse4/tar/g16/l202.exe)
                          Input orientation:                          
 ---------------------------------------------------------------------
 Center     Atomic      Atomic             Coordinates (Angstroms)
 Number     Number       Type             X           Y           Z
 ---------------------------------------------------------------------
      1          6           0       -8.115990   -1.603010    6.829830
      2          6           0       -7.285860   -2.596480    7.338330
      3          6           0       -5.982370   -2.886480    6.813010
      4          6           0       -7.502630   -0.935120    5.743850
      5          6           0       -6.207360   -1.207080    5.204920
      6          6           0       -5.372880   -2.204240    5.714980
      7          1           0       -5.925660   -0.574750    4.366470
      8         17           0       -8.401980    0.340570    4.984580
      9          8           0       -9.265920   -1.362260    7.309160
     10          1           0       -7.711930   -3.148550    8.184290
     11          6           0       -3.967220   -2.513410    5.145200
     12          6           0       -3.142400   -3.518920    5.670090
     13          6           0       -1.862540   -3.797760    5.148130
     14          6           0       -3.364380   -1.814460    4.033970
     15          6           0       -2.073860   -2.097200    3.509330
     16          6           0       -1.328160   -3.090460    4.071240
     17         17           0       -0.928520   -5.051650    5.862620
     18          1           0       -1.628840   -1.557680    2.664420
     19          1           0       -3.878210   -1.013020    3.524970
     20          1           0       -3.435520   -4.147670    6.512070
 ---------------------------------------------------------------------
                    Distance matrix (angstroms):
                    1          2          3          4          5
     1  C    0.000000
     2  C    1.390924   0.000000
     3  C    2.489962   1.434973   0.000000
     4  C    1.414793   2.312893   2.694828   0.000000
     5  C    2.537708   2.764965   2.336013   1.429032   0.000000
     6  C    3.021427   2.539411   1.429195   2.479382   1.396727
     7  H    3.452971   3.843109   3.366433   2.124589   1.087288
     8  Cl   2.695226   3.925828   4.428490   1.735715   2.694462
     9  O    1.268880   2.333407   3.653917   2.396213   3.715736
    10  H    2.094402   1.096342   2.222716   3.301337   3.861306
    11  C    4.569365   3.978705   2.642272   3.917717   2.593895
    12  C    5.454567   4.560941   3.125968   5.068833   3.867165
    13  C    6.837447   5.970967   4.535996   6.352968   5.058884
    14  C    5.517186   5.187326   3.965623   4.563118   3.134098
    15  C    6.912111   6.486560   5.178196   5.984568   4.555564
    16  C    7.476427   6.812641   5.405606   6.750348   5.351537
    17  Cl   8.030463   6.972901   5.579660   7.757503   6.563493
    18  H    7.709462   7.411236   6.158712   6.661222   5.247848
    19  H    5.406382   5.353610   4.329959   4.250402   2.878338
    20  H    5.336953   4.232495   2.857903   5.239468   4.247212
                    6          7          8          9         10
     6  C    0.000000
     7  H    2.186157   0.000000
     8  Cl   4.023057   2.711463   0.000000
     9  O    4.290233   4.520723   3.008271   0.000000
    10  H    3.529925   4.938720   4.784169   2.524197   0.000000
    11  C    1.547939   2.863618   5.276182   5.838158   4.864393
    12  C    2.589486   4.256066   6.559632   6.695911   5.228669
    13  C    3.896551   5.244781   7.740594   8.087753   6.622319
    14  C    2.647979   2.864890   5.561046   6.764579   6.156797
    15  C    3.969872   4.229528   6.940042   8.167287   7.399218
    16  C    4.455000   5.249092   7.914865   8.745218   7.594279
    17  Cl   5.280329   6.874046   9.257408   9.231268   7.417991
    18  H    4.872555   4.725017   7.406883   8.940738   8.366828
    19  H    2.906749   2.256602   4.942384   6.593139   6.400559
    20  H    2.857558   4.854910   6.866094   6.510563   4.699175
                   11         12         13         14         15
    11  C    0.000000
    12  C    1.402458   0.000000
    13  C    2.465612   1.410048   0.000000
    14  C    1.444569   2.373046   2.725868   0.000000
    15  C    2.536555   2.798562   2.371123   1.421489   0.000000
    16  C    2.907063   2.455884   1.394822   2.403280   1.363223
    17  Cl   4.023811   2.699554   1.719049   4.444859   3.946967
    18  H    3.540580   3.895045   3.352818   2.225691   1.096812
    19  H    2.210031   3.379718   3.801625   1.079541   2.105082
    20  H    2.195870   1.090952   2.111169   3.404396   3.882653
                   16         17         18         19         20
    16  C    0.000000
    17  Cl   2.686079   0.000000
    18  H    2.102134   4.788189   0.000000
    19  H    3.334205   5.520490   2.469183   0.000000
    20  H    3.393569   2.742994   4.977605   4.352559   0.000000
 Stoichiometry    C12H5Cl2O(1-)
 Framework group  C1[X(C12H5Cl2O)]
 Deg. of freedom    54
 Full point group                 C1      NOp   1
 Largest Abelian subgroup         C1      NOp   1
 Largest concise Abelian subgroup C1      NOp   1
                         Standard orientation:                         
 ---------------------------------------------------------------------
 Center     Atomic      Atomic             Coordinates (Angstroms)
 Number     Number       Type             X           Y           Z
 ---------------------------------------------------------------------
      1          6           0       -3.255139   -1.164367    0.000108
      2          6           0       -2.149003   -2.007655   -0.000127
      3          6           0       -0.793276   -1.537389   -0.000252
      4          6           0       -2.858562    0.193708   -0.000024
      5          6           0       -1.516246    0.683934   -0.000160
      6          6           0       -0.404828   -0.161995   -0.000095
      7          1           0       -1.431789    1.767936   -0.000353
      8         17           0       -4.116705    1.389443   -0.000074
      9          8           0       -4.446645   -1.600680    0.000324
     10          1           0       -2.398005   -3.075346   -0.000223
     11          6           0        1.056043    0.349837    0.000042
     12          6           0        2.160566   -0.514406    0.000101
     13          6           0        3.489946   -0.044316   -0.000027
     14          6           0        1.433004    1.744355    0.000200
     15          6           0        2.773927    2.216114    0.000085
     16          6           0        3.797820    1.316103   -0.000131
     17         17           0        4.775296   -1.185808   -0.000002
     18          1           0        3.045139    3.278866    0.000178
     19          1           0        0.692338    2.529736    0.000481
     20          1           0        2.063917   -1.601068    0.000302
 ---------------------------------------------------------------------
 Rotational constants (GHZ):           1.2320736           0.1980405           0.1706161
 Leave Link  202 at Wed Jul  6 06:02:59 2022, MaxMem=   671088640 cpu:               0.3 elap:               0.1
 (Enter /gpfs/software/gaussian16/sse4/tar/g16/l301.exe)
 Standard basis: 6-311+G(d,p) (5D, 7F)
 Ernie: Thresh=  0.10000D-02 Tol=  0.10000D-05 Strict=F.
 There are   391 symmetry adapted cartesian basis functions of A   symmetry.
 There are   376 symmetry adapted basis functions of A   symmetry.
   376 basis functions,   614 primitive gaussians,   391 cartesian basis functions
    60 alpha electrons       60 beta electrons
       nuclear repulsion energy       998.2672139163 Hartrees.
 IExCor= 4336 DFT=T Ex+Corr=M062X ExCW=0 ScaHFX=  0.540000
 ScaDFX=  1.000000  1.000000  1.000000  1.000000 ScalE2=  1.000000  1.000000
 IRadAn=      5 IRanWt=     -1 IRanGd=            0 ICorTp=0 IEmpDi=  4
 NAtoms=   20 NActive=   20 NUniq=   20 SFac= 1.00D+00 NAtFMM=   60 NAOKFM=F Big=F
 Integral buffers will be    131072 words long.
 Raffenetti 2 integral format.
 Two-electron integral symmetry is turned on.
 Leave Link  301 at Wed Jul  6 06:02:59 2022, MaxMem=   671088640 cpu:               0.4 elap:               0.2
 (Enter /gpfs/software/gaussian16/sse4/tar/g16/l302.exe)
 NPDir=0 NMtPBC=     1 NCelOv=     1 NCel=       1 NClECP=     1 NCelD=      1
         NCelK=      1 NCelE2=     1 NClLst=     1 CellRange=     0.0.
 One-electron integrals computed using PRISM.
 One-electron integral symmetry used in STVInt
 NBasis=   376 RedAO= T EigKep=  1.98D-06  NBF=   376
 NBsUse=   372 1.00D-06 EigRej=  6.85D-07 NBFU=   372
 Precomputing XC quadrature grid using
 IXCGrd= 4 IRadAn=           5 IRanWt=          -1 IRanGd=           0 AccXCQ= 0.00D+00.
 Generated NRdTot=       0 NPtTot=           0 NUsed=           0 NTot=          32
 NSgBfM=   384   384   384   384   384 MxSgAt=    20 MxSgA2=    20.
 Leave Link  302 at Wed Jul  6 06:03:03 2022, MaxMem=   671088640 cpu:              16.2 elap:               4.1
 (Enter /gpfs/software/gaussian16/sse4/tar/g16/l303.exe)
 DipDrv:  MaxL=1.
 Leave Link  303 at Wed Jul  6 06:03:03 2022, MaxMem=   671088640 cpu:               1.1 elap:               0.3
 (Enter /gpfs/software/gaussian16/sse4/tar/g16/l401.exe)
 ExpMin= 4.38D-02 ExpMax= 1.06D+05 ExpMxC= 3.62D+03 IAcc=3 IRadAn=         5 AccDes= 0.00D+00
 Harris functional with IExCor= 1009 and IRadAn=       5 diagonalized for initial guess.
 HarFok:  IExCor= 1009 AccDes= 0.00D+00 IRadAn=         5 IDoV= 1 UseB2=F ITyADJ=14
 ICtDFT=  3500011 ScaDFX=  1.000000  1.000000  1.000000  1.000000
 FoFCou: FMM=F IPFlag=           0 FMFlag=      100000 FMFlg1=           0
         NFxFlg=           0 DoJE=T BraDBF=F KetDBF=T FulRan=T
         wScrn=  0.000000 ICntrl=       500 IOpCl=  0 I1Cent=   200000004 NGrid=           0
         NMat0=    1 NMatS0=      1 NMatT0=    0 NMatD0=    1 NMtDS0=    0 NMtDT0=    0
 Petite list used in FoFCou.
 Harris En= -1455.05030446607    
 JPrj=0 DoOrth=F DoCkMO=F.
 Leave Link  401 at Wed Jul  6 06:03:10 2022, MaxMem=   671088640 cpu:              27.1 elap:               6.8
 (Enter /gpfs/software/gaussian16/sse4/tar/g16/l502.exe)
 Integral symmetry usage will be decided dynamically.
 Closed shell SCF:
 Using DIIS extrapolation, IDIIS=  1040.
 NGot=   671088640 LenX=   670776934 LenY=   670623612
 Requested convergence on RMS density matrix=1.00D-08 within 128 cycles.
 Requested convergence on MAX density matrix=1.00D-06.
 Requested convergence on             energy=1.00D-06.
 No special actions if energy rises.
 Fock matrices will be formed incrementally for  20 cycles.

 Cycle   1  Pass 1  IDiag  1:
 FoFJK:  IHMeth= 1 ICntrl=       0 DoSepK=F KAlg= 0 I1Cent=           0 FoldK=F
 IRaf= 820000000 NMat=       1 IRICut=       1 DoRegI=T DoRafI=F ISym2E= 0 IDoP0=0 IntGTp=1.
 FoFCou: FMM=F IPFlag=           0 FMFlag=      100000 FMFlg1=           0
         NFxFlg=           0 DoJE=F BraDBF=F KetDBF=F FulRan=T
         wScrn=  0.000000 ICntrl=         0 IOpCl=  0 I1Cent=           0 NGrid=           0
         NMat0=    1 NMatS0=      1 NMatT0=    0 NMatD0=    1 NMtDS0=    0 NMtDT0=    0
 Symmetry not used in FoFCou.
 E= -1454.66971514958    
 DIIS: error= 5.67D-02 at cycle   1 NSaved=   1.
 NSaved= 1 IEnMin= 1 EnMin= -1454.66971514958     IErMin= 1 ErrMin= 5.67D-02
 ErrMax= 5.67D-02  0.00D+00 EMaxC= 1.00D-01 BMatC= 8.40D-01 BMatP= 8.40D-01
 IDIUse=3 WtCom= 4.33D-01 WtEn= 5.67D-01
 Coeff-Com:  0.100D+01
 Coeff-En:   0.100D+01
 Coeff:      0.100D+01
 Gap=    -0.323 Goal=   None    Shift=    0.000
 GapD=   -0.323 DampG=0.250 DampE=0.500 DampFc=0.2500 IDamp=-1.
 Damping current iteration by 2.50D-01
 RMSDP=8.20D-01 MaxDP=7.37D+01              OVMax= 9.77D-01

 Cycle   2  Pass 1  IDiag  1:
 RMSU=  1.84D-01    CP:  2.29D+00
 E= -1454.64603604077     Delta-E=        0.023679108818 Rises=F Damp=T
 DIIS: error= 1.97D-02 at cycle   2 NSaved=   2.
 NSaved= 2 IEnMin= 1 EnMin= -1454.66971514958     IErMin= 2 ErrMin= 1.97D-02
 ErrMax= 1.97D-02  0.00D+00 EMaxC= 1.00D-01 BMatC= 1.92D-01 BMatP= 8.40D-01
 IDIUse=3 WtCom= 8.03D-01 WtEn= 1.97D-01
 Coeff-Com: -0.150D+00 0.115D+01
 Coeff-En:   0.515D+00 0.485D+00
 Coeff:     -0.188D-01 0.102D+01
 Gap=    -0.334 Goal=   None    Shift=    0.000
 RMSDP=2.08D-01 MaxDP=1.80D+01 DE= 2.37D-02 OVMax= 9.86D-01

 Cycle   3  Pass 1  IDiag  1:
 RMSU=  2.22D-02    CP:  9.80D-01 -7.89D-03
 E= -1454.94473915708     Delta-E=       -0.298703116313 Rises=F Damp=F
 DIIS: error= 5.82D-02 at cycle   3 NSaved=   3.
 NSaved= 3 IEnMin= 3 EnMin= -1454.94473915708     IErMin= 2 ErrMin= 1.97D-02
 ErrMax= 5.82D-02  0.00D+00 EMaxC= 1.00D-01 BMatC= 4.48D-01 BMatP= 1.92D-01
 IDIUse=2 WtCom= 0.00D+00 WtEn= 1.00D+00
 EnCoef did     2 forward-backward iterations
 Coeff-En:   0.607D-01 0.321D+00 0.618D+00
 Coeff:      0.607D-01 0.321D+00 0.618D+00
 Gap=     0.442 Goal=   None    Shift=    0.000
 RMSDP=3.91D-02 MaxDP=2.40D+00 DE=-2.99D-01 OVMax= 6.79D-01

 Cycle   4  Pass 1  IDiag  1:
 RMSU=  3.36D-02    CP:  9.71D-01  6.75D-02  3.61D-01
 E= -1454.23125505345     Delta-E=        0.713484103627 Rises=F Damp=F
 DIIS: error= 7.59D-02 at cycle   4 NSaved=   4.
 NSaved= 4 IEnMin= 3 EnMin= -1454.94473915708     IErMin= 2 ErrMin= 1.97D-02
 ErrMax= 7.59D-02  0.00D+00 EMaxC= 1.00D-01 BMatC= 9.06D-01 BMatP= 1.92D-01
 IDIUse=2 WtCom= 0.00D+00 WtEn= 1.00D+00
 Coeff-En:   0.000D+00 0.000D+00 0.623D+00 0.377D+00
 Coeff:      0.000D+00 0.000D+00 0.623D+00 0.377D+00
 Gap=     0.169 Goal=   None    Shift=    0.000
 RMSDP=4.12D-02 MaxDP=3.06D+00 DE= 7.13D-01 OVMax= 9.82D-01

 Cycle   5  Pass 1  IDiag  1:
 RMSU=  1.96D-02    CP:  8.95D-01 -1.49D-02  5.06D-01  3.74D-02
 E= -1454.93359158427     Delta-E=       -0.702336530821 Rises=F Damp=F
 DIIS: error= 4.68D-02 at cycle   5 NSaved=   5.
 NSaved= 5 IEnMin= 3 EnMin= -1454.94473915708     IErMin= 2 ErrMin= 1.97D-02
 ErrMax= 4.68D-02  0.00D+00 EMaxC= 1.00D-01 BMatC= 4.90D-01 BMatP= 1.92D-01
 IDIUse=2 WtCom= 0.00D+00 WtEn= 1.00D+00
 EnCoef did     2 forward-backward iterations
 Coeff-En:   0.000D+00 0.000D+00 0.490D+00 0.264D+00 0.246D+00
 Coeff:      0.000D+00 0.000D+00 0.490D+00 0.264D+00 0.246D+00
 Gap=    -0.027 Goal=   None    Shift=    0.000
 RMSDP=1.76D-02 MaxDP=1.23D+00 DE=-7.02D-01 OVMax= 9.81D-01

 Cycle   6  Pass 1  IDiag  1:
 RMSU=  1.23D-02    CP:  9.63D-01  4.17D-03  6.46D-01  2.35D-01  5.75D-01
 E= -1455.04629048620     Delta-E=       -0.112698901924 Rises=F Damp=F
 DIIS: error= 5.50D-02 at cycle   6 NSaved=   6.
 NSaved= 6 IEnMin= 6 EnMin= -1455.04629048620     IErMin= 2 ErrMin= 1.97D-02
 ErrMax= 5.50D-02  0.00D+00 EMaxC= 1.00D-01 BMatC= 2.74D-01 BMatP= 1.92D-01
 IDIUse=2 WtCom= 0.00D+00 WtEn= 1.00D+00
 EnCoef did     2 forward-backward iterations
 Coeff-En:   0.000D+00 0.000D+00 0.260D+00 0.000D+00 0.332D+00 0.408D+00
 Coeff:      0.000D+00 0.000D+00 0.260D+00 0.000D+00 0.332D+00 0.408D+00
 Gap=    -0.021 Goal=   None    Shift=    0.000
 RMSDP=1.35D-02 MaxDP=6.43D-01 DE=-1.13D-01 OVMax= 9.93D-01

 Cycle   7  Pass 1  IDiag  1:
 RMSU=  7.34D-03    CP:  9.93D-01 -7.77D-03  7.79D-01 -1.36D-02  7.96D-01
                    CP:  6.12D-01
 E= -1455.43859245665     Delta-E=       -0.392301970453 Rises=F Damp=F
 DIIS: error= 2.54D-02 at cycle   7 NSaved=   7.
 NSaved= 7 IEnMin= 7 EnMin= -1455.43859245665     IErMin= 2 ErrMin= 1.97D-02
 ErrMax= 2.54D-02  0.00D+00 EMaxC= 1.00D-01 BMatC= 1.12D-01 BMatP= 1.92D-01
 IDIUse=3 WtCom= 7.46D-01 WtEn= 2.54D-01
 Coeff-Com: -0.829D-02 0.102D+00 0.103D+00 0.650D-02-0.527D-01 0.303D+00
 Coeff-Com:  0.547D+00
 Coeff-En:   0.000D+00 0.000D+00 0.000D+00 0.000D+00 0.000D+00 0.335D+00
 Coeff-En:   0.665D+00
 Coeff:     -0.618D-02 0.757D-01 0.767D-01 0.485D-02-0.393D-01 0.311D+00
 Coeff:      0.577D+00
 Gap=     0.026 Goal=   None    Shift=    0.000
 RMSDP=5.66D-03 MaxDP=5.43D-01 DE=-3.92D-01 OVMax= 8.60D-02

 Cycle   8  Pass 1  IDiag  1:
 RMSU=  3.19D-03    CP:  9.97D-01 -4.93D-03  7.23D-01  4.91D-02  6.39D-01
                    CP:  8.09D-01  9.56D-01
 E= -1455.52412956065     Delta-E=       -0.085537104002 Rises=F Damp=F
 DIIS: error= 2.50D-02 at cycle   8 NSaved=   8.
 NSaved= 8 IEnMin= 8 EnMin= -1455.52412956065     IErMin= 2 ErrMin= 1.97D-02
 ErrMax= 2.50D-02  0.00D+00 EMaxC= 1.00D-01 BMatC= 5.87D-02 BMatP= 1.12D-01
 IDIUse=3 WtCom= 7.50D-01 WtEn= 2.50D-01
 Coeff-Com: -0.384D-01 0.118D+00 0.284D-01 0.336D-01-0.140D+00 0.200D+00
 Coeff-Com:  0.102D+00 0.696D+00
 Coeff-En:   0.000D+00 0.000D+00 0.000D+00 0.000D+00 0.000D+00 0.260D+00
 Coeff-En:   0.000D+00 0.740D+00
 Coeff:     -0.288D-01 0.886D-01 0.213D-01 0.252D-01-0.105D+00 0.215D+00
 Coeff:      0.769D-01 0.707D+00
 Gap=     0.053 Goal=   None    Shift=    0.000
 RMSDP=3.86D-03 MaxDP=2.50D-01 DE=-8.55D-02 OVMax= 1.22D-01

 Cycle   9  Pass 1  IDiag  1:
 RMSU=  2.67D-03    CP:  1.00D+00 -4.57D-03  7.30D-01  8.65D-02  5.37D-01
                    CP:  8.87D-01  1.04D+00  1.27D+00
 E= -1455.58243129716     Delta-E=       -0.058301736505 Rises=F Damp=F
 DIIS: error= 1.14D-02 at cycle   9 NSaved=   9.
 NSaved= 9 IEnMin= 9 EnMin= -1455.58243129716     IErMin= 9 ErrMin= 1.14D-02
 ErrMax= 1.14D-02  0.00D+00 EMaxC= 1.00D-01 BMatC= 2.33D-02 BMatP= 5.87D-02
 IDIUse=3 WtCom= 8.86D-01 WtEn= 1.14D-01
 Coeff-Com: -0.538D-01 0.100D+00 0.421D-01 0.109D-01 0.190D-01 0.137D+00
 Coeff-Com: -0.334D+00 0.270D+00 0.809D+00
 Coeff-En:   0.000D+00 0.000D+00 0.000D+00 0.000D+00 0.000D+00 0.161D+00
 Coeff-En:   0.000D+00 0.000D+00 0.839D+00
 Coeff:     -0.477D-01 0.887D-01 0.373D-01 0.967D-02 0.169D-01 0.139D+00
 Coeff:     -0.296D+00 0.239D+00 0.812D+00
 Gap=     0.031 Goal=   None    Shift=    0.000
 RMSDP=3.90D-03 MaxDP=2.42D-01 DE=-5.83D-02 OVMax= 1.89D-01

 Cycle  10  Pass 1  IDiag  1:
 RMSU=  2.14D-03    CP:  1.00D+00 -2.30D-03  7.17D-01  1.44D-01  4.78D-01
                    CP:  1.02D+00  8.97D-01  1.66D+00  1.03D+00
 E= -1455.62037659687     Delta-E=       -0.037945299714 Rises=F Damp=F
 DIIS: error= 4.74D-03 at cycle  10 NSaved=  10.
 NSaved=10 IEnMin=10 EnMin= -1455.62037659687     IErMin=10 ErrMin= 4.74D-03
 ErrMax= 4.74D-03  0.00D+00 EMaxC= 1.00D-01 BMatC= 3.63D-03 BMatP= 2.33D-02
 IDIUse=3 WtCom= 9.53D-01 WtEn= 4.74D-02
 Coeff-Com: -0.259D-01 0.496D-01 0.275D-01-0.239D-01 0.146D-01 0.504D-01
 Coeff-Com: -0.153D-01-0.250D+00 0.270D+00 0.903D+00
 Coeff-En:   0.000D+00 0.000D+00 0.000D+00 0.000D+00 0.000D+00 0.000D+00
 Coeff-En:   0.000D+00 0.000D+00 0.000D+00 0.100D+01
 Coeff:     -0.247D-01 0.473D-01 0.262D-01-0.228D-01 0.139D-01 0.480D-01
 Coeff:     -0.146D-01-0.238D+00 0.257D+00 0.908D+00
 Gap=     0.047 Goal=   None    Shift=    0.000
 RMSDP=1.97D-03 MaxDP=1.54D-01 DE=-3.79D-02 OVMax= 1.03D-01

 Cycle  11  Pass 1  IDiag  1:
 RMSU=  1.23D-03    CP:  1.01D+00 -1.75D-03  7.50D-01  1.44D-01  4.93D-01
                    CP:  1.05D+00  9.15D-01  1.50D+00  1.25D+00  1.23D+00
 E= -1455.62323364487     Delta-E=       -0.002857047995 Rises=F Damp=F
 DIIS: error= 3.27D-03 at cycle  11 NSaved=  11.
 NSaved=11 IEnMin=11 EnMin= -1455.62323364487     IErMin=11 ErrMin= 3.27D-03
 ErrMax= 3.27D-03  0.00D+00 EMaxC= 1.00D-01 BMatC= 1.80D-03 BMatP= 3.63D-03
 IDIUse=3 WtCom= 9.67D-01 WtEn= 3.27D-02
 Coeff-Com: -0.516D-02 0.111D-01 0.266D-02-0.343D-02-0.127D-01-0.300D-02
 Coeff-Com:  0.359D-01-0.545D-01 0.572D-01 0.413D+00 0.559D+00
 Coeff-En:   0.000D+00 0.000D+00 0.000D+00 0.000D+00 0.000D+00 0.000D+00
 Coeff-En:   0.000D+00 0.000D+00 0.000D+00 0.355D+00 0.645D+00
 Coeff:     -0.499D-02 0.108D-01 0.257D-02-0.332D-02-0.122D-01-0.290D-02
 Coeff:      0.348D-01-0.527D-01 0.553D-01 0.411D+00 0.562D+00
 Gap=     0.053 Goal=   None    Shift=    0.000
 RMSDP=1.40D-03 MaxDP=1.91D-01 DE=-2.86D-03 OVMax= 1.34D-02

 Cycle  12  Pass 1  IDiag  1:
 RMSU=  4.72D-04    CP:  1.02D+00 -3.96D-04  7.63D-01  1.39D-01  5.01D-01
                    CP:  1.10D+00  9.76D-01  1.52D+00  1.14D+00  1.47D+00
                    CP:  1.04D+00
 E= -1455.62476115383     Delta-E=       -0.001527508963 Rises=F Damp=F
 DIIS: error= 1.93D-03 at cycle  12 NSaved=  12.
 NSaved=12 IEnMin=12 EnMin= -1455.62476115383     IErMin=12 ErrMin= 1.93D-03
 ErrMax= 1.93D-03  0.00D+00 EMaxC= 1.00D-01 BMatC= 5.92D-04 BMatP= 1.80D-03
 IDIUse=3 WtCom= 9.81D-01 WtEn= 1.93D-02
 Coeff-Com: -0.534D-02 0.917D-02 0.389D-03-0.108D-02-0.412D-02-0.456D-02
 Coeff-Com: -0.993D-02 0.492D-02 0.106D+00 0.159D+00 0.238D+00 0.507D+00
 Coeff-En:   0.000D+00 0.000D+00 0.000D+00 0.000D+00 0.000D+00 0.000D+00
 Coeff-En:   0.000D+00 0.000D+00 0.000D+00 0.146D+00 0.000D+00 0.854D+00
 Coeff:     -0.523D-02 0.899D-02 0.381D-03-0.106D-02-0.404D-02-0.447D-02
 Coeff:     -0.974D-02 0.483D-02 0.104D+00 0.159D+00 0.233D+00 0.514D+00
 Gap=     0.053 Goal=   None    Shift=    0.000
 RMSDP=1.82D-04 MaxDP=9.44D-03 DE=-1.53D-03 OVMax= 6.61D-03

 Cycle  13  Pass 1  IDiag  1:
 RMSU=  1.11D-04    CP:  1.02D+00 -4.12D-04  7.62D-01  1.36D-01  5.02D-01
                    CP:  1.09D+00  9.79D-01  1.51D+00  1.14D+00  1.45D+00
                    CP:  1.08D+00  1.06D+00
 E= -1455.62494518186     Delta-E=       -0.000184028034 Rises=F Damp=F
 DIIS: error= 1.68D-03 at cycle  13 NSaved=  13.
 NSaved=13 IEnMin=13 EnMin= -1455.62494518186     IErMin=13 ErrMin= 1.68D-03
 ErrMax= 1.68D-03  0.00D+00 EMaxC= 1.00D-01 BMatC= 4.80D-04 BMatP= 5.92D-04
 IDIUse=3 WtCom= 9.83D-01 WtEn= 1.68D-02
 Coeff-Com: -0.560D-02 0.811D-02-0.424D-03-0.158D-02 0.130D-02-0.115D-02
 Coeff-Com: -0.225D-01 0.151D-01 0.125D+00 0.467D-01-0.123D-01 0.123D+00
 Coeff-Com:  0.725D+00
 Coeff-En:   0.000D+00 0.000D+00 0.000D+00 0.000D+00 0.000D+00 0.000D+00
 Coeff-En:   0.000D+00 0.000D+00 0.000D+00 0.112D+00 0.000D+00 0.000D+00
 Coeff-En:   0.888D+00
 Coeff:     -0.550D-02 0.797D-02-0.417D-03-0.156D-02 0.128D-02-0.113D-02
 Coeff:     -0.222D-01 0.148D-01 0.123D+00 0.478D-01-0.121D-01 0.120D+00
 Coeff:      0.728D+00
 Gap=     0.053 Goal=   None    Shift=    0.000
 RMSDP=1.65D-04 MaxDP=1.07D-02 DE=-1.84D-04 OVMax= 9.29D-03

 Cycle  14  Pass 1  IDiag  1:
 RMSU=  6.33D-05    CP:  1.02D+00 -6.43D-04  7.63D-01  1.34D-01  5.05D-01
                    CP:  1.09D+00  9.86D-01  1.49D+00  1.15D+00  1.43D+00
                    CP:  1.09D+00  1.07D+00  1.21D+00
 E= -1455.62518406978     Delta-E=       -0.000238887920 Rises=F Damp=F
 DIIS: error= 1.44D-03 at cycle  14 NSaved=  14.
 NSaved=14 IEnMin=14 EnMin= -1455.62518406978     IErMin=14 ErrMin= 1.44D-03
 ErrMax= 1.44D-03  0.00D+00 EMaxC= 1.00D-01 BMatC= 3.47D-04 BMatP= 4.80D-04
 IDIUse=3 WtCom= 9.86D-01 WtEn= 1.44D-02
 Coeff-Com: -0.451D-02 0.653D-02-0.365D-03-0.107D-02 0.104D-02-0.127D-03
 Coeff-Com:  0.724D-03-0.621D-02 0.732D-01 0.523D-01-0.102D+00-0.332D+00
 Coeff-Com: -0.146D+00 0.146D+01
 Coeff-En:   0.000D+00 0.000D+00 0.000D+00 0.000D+00 0.000D+00 0.000D+00
 Coeff-En:   0.000D+00 0.000D+00 0.000D+00 0.473D-01 0.000D+00 0.000D+00
 Coeff-En:   0.000D+00 0.953D+00
 Coeff:     -0.445D-02 0.644D-02-0.360D-03-0.105D-02 0.102D-02-0.125D-03
 Coeff:      0.713D-03-0.612D-02 0.722D-01 0.522D-01-0.101D+00-0.327D+00
 Coeff:     -0.144D+00 0.145D+01
 Gap=     0.053 Goal=   None    Shift=    0.000
 RMSDP=1.96D-04 MaxDP=1.63D-02 DE=-2.39D-04 OVMax= 2.31D-02

 Cycle  15  Pass 1  IDiag  1:
 RMSU=  7.71D-05    CP:  1.02D+00 -7.81D-04  7.64D-01  1.31D-01  5.09D-01
                    CP:  1.09D+00  9.90D-01  1.47D+00  1.14D+00  1.42D+00
                    CP:  1.10D+00  1.11D+00  1.52D+00  2.13D+00
 E= -1455.62555505929     Delta-E=       -0.000370989505 Rises=F Damp=F
 DIIS: error= 9.91D-04 at cycle  15 NSaved=  15.
 NSaved=15 IEnMin=15 EnMin= -1455.62555505929     IErMin=15 ErrMin= 9.91D-04
 ErrMax= 9.91D-04  0.00D+00 EMaxC= 1.00D-01 BMatC= 1.98D-04 BMatP= 3.47D-04
 IDIUse=3 WtCom= 9.90D-01 WtEn= 9.91D-03
 Coeff-Com: -0.257D-02 0.360D-02-0.625D-03-0.116D-03-0.187D-03 0.144D-03
 Coeff-Com:  0.184D-01-0.202D-01 0.183D-01 0.791D-01-0.630D-01-0.340D+00
 Coeff-Com: -0.810D+00 0.113D+01 0.986D+00
 Coeff-En:   0.000D+00 0.000D+00 0.000D+00 0.000D+00 0.000D+00 0.000D+00
 Coeff-En:   0.000D+00 0.000D+00 0.000D+00 0.000D+00 0.000D+00 0.000D+00
 Coeff-En:   0.000D+00 0.000D+00 0.100D+01
 Coeff:     -0.255D-02 0.356D-02-0.619D-03-0.115D-03-0.185D-03 0.142D-03
 Coeff:      0.182D-01-0.200D-01 0.181D-01 0.783D-01-0.624D-01-0.336D+00
 Coeff:     -0.802D+00 0.112D+01 0.986D+00
 Gap=     0.054 Goal=   None    Shift=    0.000
 RMSDP=2.89D-04 MaxDP=2.38D-02 DE=-3.71D-04 OVMax= 3.53D-02

 Cycle  16  Pass 1  IDiag  1:
 RMSU=  8.05D-05    CP:  1.02D+00 -9.94D-04  7.65D-01  1.28D-01  5.17D-01
                    CP:  1.08D+00  9.95D-01  1.44D+00  1.13D+00  1.41D+00
                    CP:  1.11D+00  1.16D+00  1.97D+00  3.00D+00  2.06D+00
 E= -1455.62605992239     Delta-E=       -0.000504863102 Rises=F Damp=F
 DIIS: error= 4.94D-04 at cycle  16 NSaved=  16.
 NSaved=16 IEnMin=16 EnMin= -1455.62605992239     IErMin=16 ErrMin= 4.94D-04
 ErrMax= 4.94D-04  0.00D+00 EMaxC= 1.00D-01 BMatC= 7.57D-05 BMatP= 1.98D-04
 IDIUse=3 WtCom= 9.95D-01 WtEn= 4.94D-03
 Coeff-Com: -0.228D-02 0.317D-02-0.738D-03-0.141D-03 0.484D-05 0.140D-03
 Coeff-Com:  0.160D-01-0.185D-01 0.186D-01 0.776D-01-0.428D-01-0.228D+00
 Coeff-Com: -0.630D+00 0.806D+00 0.732D+00 0.268D+00
 Coeff-En:   0.000D+00 0.000D+00 0.000D+00 0.000D+00 0.000D+00 0.000D+00
 Coeff-En:   0.000D+00 0.000D+00 0.000D+00 0.000D+00 0.000D+00 0.000D+00
 Coeff-En:   0.000D+00 0.000D+00 0.000D+00 0.100D+01
 Coeff:     -0.227D-02 0.315D-02-0.734D-03-0.141D-03 0.482D-05 0.139D-03
 Coeff:      0.159D-01-0.184D-01 0.185D-01 0.773D-01-0.426D-01-0.226D+00
 Coeff:     -0.626D+00 0.802D+00 0.728D+00 0.272D+00
 Gap=     0.054 Goal=   None    Shift=    0.000
 RMSDP=3.86D-05 MaxDP=1.09D-03 DE=-5.05D-04 OVMax= 7.40D-03

 Cycle  17  Pass 1  IDiag  1:
 RMSU=  9.65D-06    CP:  1.02D+00 -9.78D-04  7.65D-01  1.28D-01  5.17D-01
                    CP:  1.08D+00  9.93D-01  1.44D+00  1.12D+00  1.41D+00
                    CP:  1.10D+00  1.17D+00  2.04D+00  3.00D+00  2.29D+00
                    CP:  1.26D+00
 E= -1455.62613225618     Delta-E=       -0.000072333791 Rises=F Damp=F
 DIIS: error= 5.19D-04 at cycle  17 NSaved=  17.
 NSaved=17 IEnMin=17 EnMin= -1455.62613225618     IErMin=16 ErrMin= 4.94D-04
 ErrMax= 5.19D-04  0.00D+00 EMaxC= 1.00D-01 BMatC= 8.19D-05 BMatP= 7.57D-05
 IDIUse=3 WtCom= 9.95D-01 WtEn= 4.94D-03
 Coeff-Com: -0.256D-02 0.347D-02-0.679D-03 0.525D-04-0.875D-03 0.596D-04
 Coeff-Com:  0.265D-01-0.241D-01 0.875D-03 0.790D-01-0.845D-01-0.492D+00
 Coeff-Com: -0.123D+01 0.151D+01 0.189D+01 0.487D+01-0.555D+01
 Coeff-En:   0.000D+00 0.000D+00 0.000D+00 0.000D+00 0.000D+00 0.000D+00
 Coeff-En:   0.000D+00 0.000D+00 0.000D+00 0.000D+00 0.000D+00 0.000D+00
 Coeff-En:   0.000D+00 0.000D+00 0.000D+00 0.000D+00 0.100D+01
 Coeff:     -0.255D-02 0.345D-02-0.676D-03 0.523D-04-0.871D-03 0.593D-04
 Coeff:      0.264D-01-0.240D-01 0.870D-03 0.786D-01-0.841D-01-0.490D+00
 Coeff:     -0.122D+01 0.150D+01 0.188D+01 0.485D+01-0.552D+01
 Gap=     0.054 Goal=   None    Shift=    0.000
 RMSDP=3.70D-04 MaxDP=1.86D-02 DE=-7.23D-05 OVMax= 6.81D-02

 Cycle  18  Pass 1  IDiag  1:
 RMSU=  6.27D-05    CP:  1.03D+00 -9.82D-04  7.69D-01  1.26D-01  5.16D-01
                    CP:  1.08D+00  1.01D+00  1.45D+00  1.14D+00  1.43D+00
                    CP:  1.17D+00  1.11D+00  1.48D+00  1.72D+00 -9.91D-03
                    CP: -5.08D-01 -3.00D+00
 E= -1455.62548920760     Delta-E=        0.000643048580 Rises=F Damp=F
 DIIS: error= 5.97D-04 at cycle  18 NSaved=  18.
 NSaved=18 IEnMin=17 EnMin= -1455.62613225618     IErMin=16 ErrMin= 4.94D-04
 ErrMax= 5.97D-04  0.00D+00 EMaxC= 1.00D-01 BMatC= 1.04D-04 BMatP= 7.57D-05
 IDIUse=3 WtCom= 9.95D-01 WtEn= 4.94D-03
 Rare condition: small coef for last iteration:  0.000D+00
 Coeff-Com: -0.135D-02 0.183D-02-0.120D-02 0.212D-03 0.516D-03 0.222D-03
 Coeff-Com:  0.259D-01-0.274D-01-0.799D-02 0.107D+00-0.143D-01-0.118D+00
 Coeff-Com: -0.802D+00 0.494D+00 0.110D+01 0.467D+01-0.574D+01 0.131D+01
 Coeff-En:   0.000D+00 0.000D+00 0.000D+00 0.000D+00 0.000D+00 0.000D+00
 Coeff-En:   0.000D+00 0.000D+00 0.000D+00 0.000D+00 0.000D+00 0.000D+00
 Coeff-En:   0.000D+00 0.000D+00 0.000D+00 0.000D+00 0.000D+00 0.100D+01
 Coeff:     -0.135D-02 0.183D-02-0.120D-02 0.212D-03 0.516D-03 0.222D-03
 Coeff:      0.259D-01-0.274D-01-0.799D-02 0.107D+00-0.143D-01-0.118D+00
 Coeff:     -0.802D+00 0.494D+00 0.110D+01 0.467D+01-0.574D+01 0.131D+01
 Gap=     0.055 Goal=   None    Shift=    0.000
 RMSDP=3.10D-04 MaxDP=1.35D-02 DE= 6.43D-04 OVMax= 6.73D-02

 Cycle  19  Pass 1  IDiag  1:
 RMSU=  5.85D-05    CP:  1.03D+00 -1.06D-03  7.72D-01  1.25D-01  5.18D-01
                    CP:  1.08D+00  1.02D+00  1.44D+00  1.14D+00  1.44D+00
                    CP:  1.21D+00  1.06D+00  8.22D-01 -5.24D-01 -2.11D+00
                    CP: -1.62D+00 -3.00D+00  2.71D+00
 E= -1455.62518200011     Delta-E=        0.000307207492 Rises=F Damp=F
 DIIS: error= 6.82D-04 at cycle  19 NSaved=  19.
 NSaved=19 IEnMin=17 EnMin= -1455.62613225618     IErMin=16 ErrMin= 4.94D-04
 ErrMax= 6.82D-04  0.00D+00 EMaxC= 1.00D-01 BMatC= 1.06D-04 BMatP= 7.57D-05
 IDIUse=3 WtCom= 9.95D-01 WtEn= 4.94D-03
 Rare condition: small coef for last iteration:  0.000D+00
 Coeff-Com: -0.132D-02 0.173D-02-0.124D-02 0.234D-03 0.420D-03 0.311D-03
 Coeff-Com:  0.267D-01-0.294D-01-0.727D-02 0.115D+00-0.117D-01-0.103D+00
 Coeff-Com: -0.768D+00 0.482D+00 0.978D+00 0.293D+01-0.375D+01 0.739D+00
 Coeff-Com:  0.397D+00
 Coeff-En:   0.000D+00 0.000D+00 0.000D+00 0.000D+00 0.000D+00 0.000D+00
 Coeff-En:   0.000D+00 0.000D+00 0.000D+00 0.000D+00 0.000D+00 0.000D+00
 Coeff-En:   0.000D+00 0.000D+00 0.000D+00 0.000D+00 0.000D+00 0.000D+00
 Coeff-En:   0.100D+01
 Coeff:     -0.132D-02 0.173D-02-0.124D-02 0.234D-03 0.420D-03 0.311D-03
 Coeff:      0.267D-01-0.294D-01-0.727D-02 0.115D+00-0.117D-01-0.103D+00
 Coeff:     -0.768D+00 0.482D+00 0.978D+00 0.293D+01-0.375D+01 0.739D+00
 Coeff:      0.397D+00
 Gap=     0.055 Goal=   None    Shift=    0.000
 RMSDP=5.97D-05 MaxDP=3.58D-03 DE= 3.07D-04 OVMax= 2.00D-03

 Cycle  20  Pass 1  IDiag  1:
 RMSU=  2.34D-05    CP:  1.03D+00 -1.05D-03  7.71D-01  1.25D-01  5.18D-01
                    CP:  1.08D+00  1.01D+00  1.44D+00  1.14D+00  1.44D+00
                    CP:  1.20D+00  1.07D+00  8.72D-01 -5.47D-01 -2.16D+00
                    CP: -1.61D+00 -3.00D+00  2.63D+00  1.14D+00
 E= -1455.62519739232     Delta-E=       -0.000015392215 Rises=F Damp=F
 DIIS: error= 5.67D-04 at cycle  20 NSaved=  20.
 NSaved=20 IEnMin=17 EnMin= -1455.62613225618     IErMin=16 ErrMin= 4.94D-04
 ErrMax= 5.67D-04  0.00D+00 EMaxC= 1.00D-01 BMatC= 8.97D-05 BMatP= 7.57D-05
 IDIUse=3 WtCom= 9.95D-01 WtEn= 4.94D-03
 Coeff-Com: -0.193D-03 0.164D-03-0.105D-02 0.429D-03-0.773D-03 0.388D-03
 Coeff-Com:  0.158D-01-0.131D-01-0.147D-01 0.606D-01-0.122D-01-0.628D-01
 Coeff-Com: -0.479D+00-0.757D-01 0.378D+00 0.606D+00-0.462D+00-0.367D+00
 Coeff-Com: -0.153D+01 0.296D+01
 Coeff-En:   0.000D+00 0.000D+00 0.000D+00 0.000D+00 0.000D+00 0.000D+00
 Coeff-En:   0.000D+00 0.000D+00 0.000D+00 0.000D+00 0.000D+00 0.000D+00
 Coeff-En:   0.000D+00 0.000D+00 0.000D+00 0.000D+00 0.000D+00 0.000D+00
 Coeff-En:   0.000D+00 0.100D+01
 Coeff:     -0.192D-03 0.164D-03-0.104D-02 0.427D-03-0.769D-03 0.386D-03
 Coeff:      0.158D-01-0.130D-01-0.147D-01 0.603D-01-0.121D-01-0.625D-01
 Coeff:     -0.477D+00-0.753D-01 0.376D+00 0.603D+00-0.460D+00-0.365D+00
 Coeff:     -0.152D+01 0.295D+01
 Gap=     0.055 Goal=   None    Shift=    0.000
 RMSDP=2.86D-04 MaxDP=2.92D-02 DE=-1.54D-05 OVMax= 1.27D-02

 Cycle  21  Pass 1  IDiag  1:
 Restarting incremental Fock formation.
 E= -1455.62528431221     Delta-E=       -0.000086919890 Rises=F Damp=F
 DIIS: error= 1.10D-04 at cycle  21 NSaved=  20.
 NSaved=20 IEnMin=16 EnMin= -1455.62613225618     IErMin=20 ErrMin= 1.10D-04
 ErrMax= 1.10D-04  0.00D+00 EMaxC= 1.00D-01 BMatC= 3.20D-06 BMatP= 7.57D-05
 IDIUse=3 WtCom= 9.99D-01 WtEn= 1.10D-03
 Coeff-Com: -0.979D-04 0.216D-03-0.581D-04-0.285D-03-0.623D-04 0.133D-02
 Coeff-Com: -0.283D-03-0.189D-02 0.125D-01 0.344D-02 0.348D-02-0.305D-01
 Coeff-Com: -0.171D+00-0.394D-01 0.425D+00-0.318D+00-0.972D-01-0.846D+00
 Coeff-Com:  0.124D+01 0.817D+00
 Coeff-En:   0.000D+00 0.000D+00 0.000D+00 0.000D+00 0.000D+00 0.000D+00
 Coeff-En:   0.000D+00 0.000D+00 0.000D+00 0.000D+00 0.000D+00 0.000D+00
 Coeff-En:   0.000D+00 0.000D+00 0.000D+00 0.000D+00 0.000D+00 0.000D+00
 Coeff-En:   0.000D+00 0.100D+01
 Coeff:     -0.978D-04 0.216D-03-0.581D-04-0.285D-03-0.622D-04 0.133D-02
 Coeff:     -0.282D-03-0.189D-02 0.125D-01 0.344D-02 0.347D-02-0.305D-01
 Coeff:     -0.171D+00-0.394D-01 0.425D+00-0.318D+00-0.971D-01-0.845D+00
 Coeff:      0.124D+01 0.817D+00
 Gap=     0.055 Goal=   None    Shift=    0.000
 RMSDP=7.49D-05 MaxDP=5.53D-03 DE=-8.69D-05 OVMax= 1.09D-02

 Cycle  22  Pass 1  IDiag  1:
 RMSU=  7.43D-05    CP:  1.00D+00
 E= -1455.62528137332     Delta-E=        0.000002938888 Rises=F Damp=F
 DIIS: error= 2.77D-05 at cycle  22 NSaved=  20.
 NSaved=20 IEnMin=15 EnMin= -1455.62613225618     IErMin=20 ErrMin= 2.77D-05
 ErrMax= 2.77D-05  0.00D+00 EMaxC= 1.00D-01 BMatC= 2.41D-07 BMatP= 3.20D-06
 IDIUse=1 WtCom= 1.00D+00 WtEn= 0.00D+00
 Coeff-Com:  0.669D-05-0.151D-04-0.183D-03-0.377D-04-0.483D-03 0.105D-02
 Coeff-Com:  0.660D-03-0.388D-03 0.320D-02 0.654D-02 0.271D-01-0.261D-01
 Coeff-Com: -0.407D-01-0.165D+00 0.191D+00-0.743D-01-0.138D+00 0.154D+00
 Coeff-Com:  0.225D+00 0.836D+00
 Coeff:      0.669D-05-0.151D-04-0.183D-03-0.377D-04-0.483D-03 0.105D-02
 Coeff:      0.660D-03-0.388D-03 0.320D-02 0.654D-02 0.271D-01-0.261D-01
 Coeff:     -0.407D-01-0.165D+00 0.191D+00-0.743D-01-0.138D+00 0.154D+00
 Coeff:      0.225D+00 0.836D+00
 Gap=     0.055 Goal=   None    Shift=    0.000
 RMSDP=2.46D-05 MaxDP=1.55D-03 DE= 2.94D-06 OVMax= 3.10D-03

 Cycle  23  Pass 1  IDiag  1:
 RMSU=  1.81D-05    CP:  1.00D+00  1.22D+00
 E= -1455.62528153275     Delta-E=       -0.000000159422 Rises=F Damp=F
 DIIS: error= 1.60D-05 at cycle  23 NSaved=  20.
 NSaved=20 IEnMin=14 EnMin= -1455.62613225618     IErMin=20 ErrMin= 1.60D-05
 ErrMax= 1.60D-05  0.00D+00 EMaxC= 1.00D-01 BMatC= 2.50D-08 BMatP= 2.41D-07
 IDIUse=1 WtCom= 1.00D+00 WtEn= 0.00D+00
 Coeff-Com: -0.715D-05-0.872D-04-0.125D-04-0.163D-03 0.553D-03 0.358D-03
 Coeff-Com: -0.168D-02 0.920D-03-0.377D-03 0.522D-02 0.149D-01 0.849D-02
 Coeff-Com:  0.759D-01-0.112D+00 0.400D-01 0.209D-01-0.101D+00 0.213D-01
 Coeff-Com:  0.393D+00 0.634D+00
 Coeff:     -0.715D-05-0.872D-04-0.125D-04-0.163D-03 0.553D-03 0.358D-03
 Coeff:     -0.168D-02 0.920D-03-0.377D-03 0.522D-02 0.149D-01 0.849D-02
 Coeff:      0.759D-01-0.112D+00 0.400D-01 0.209D-01-0.101D+00 0.213D-01
 Coeff:      0.393D+00 0.634D+00
 Gap=     0.055 Goal=   None    Shift=    0.000
 RMSDP=8.85D-06 MaxDP=5.17D-04 DE=-1.59D-07 OVMax= 3.78D-04

 Cycle  24  Pass 1  IDiag  1:
 RMSU=  4.88D-06    CP:  1.00D+00  1.23D+00  6.66D-01
 E= -1455.62528155258     Delta-E=       -0.000000019832 Rises=F Damp=F
 DIIS: error= 9.82D-06 at cycle  24 NSaved=  20.
 NSaved=20 IEnMin=13 EnMin= -1455.62613225618     IErMin=20 ErrMin= 9.82D-06
 ErrMax= 9.82D-06  0.00D+00 EMaxC= 1.00D-01 BMatC= 3.48D-08 BMatP= 2.50D-08
 IDIUse=1 WtCom= 1.00D+00 WtEn= 0.00D+00
 Coeff-Com:  0.732D-05-0.927D-06 0.907D-04-0.823D-04 0.811D-04-0.473D-03
 Coeff-Com: -0.825D-04-0.221D-02-0.804D-02 0.101D-01 0.139D-01 0.963D-01
 Coeff-Com: -0.102D+00 0.304D-01-0.303D-01-0.970D-02-0.454D-01-0.182D+00
 Coeff-Com:  0.195D+00 0.103D+01
 Coeff:      0.732D-05-0.927D-06 0.907D-04-0.823D-04 0.811D-04-0.473D-03
 Coeff:     -0.825D-04-0.221D-02-0.804D-02 0.101D-01 0.139D-01 0.963D-01
 Coeff:     -0.102D+00 0.304D-01-0.303D-01-0.970D-02-0.454D-01-0.182D+00
 Coeff:      0.195D+00 0.103D+01
 Gap=     0.055 Goal=   None    Shift=    0.000
 RMSDP=7.90D-06 MaxDP=6.03D-04 DE=-1.98D-08 OVMax= 7.22D-04

 Cycle  25  Pass 1  IDiag  1:
 RMSU=  6.09D-06    CP:  1.00D+00  1.23D+00  8.08D-01  7.23D-01
 E= -1455.62528157543     Delta-E=       -0.000000022857 Rises=F Damp=F
 DIIS: error= 1.32D-05 at cycle  25 NSaved=  20.
 NSaved=20 IEnMin=12 EnMin= -1455.62613225618     IErMin=19 ErrMin= 9.82D-06
 ErrMax= 1.32D-05  0.00D+00 EMaxC= 1.00D-01 BMatC= 2.20D-08 BMatP= 2.50D-08
 IDIUse=1 WtCom= 1.00D+00 WtEn= 0.00D+00
 Coeff-Com:  0.324D-05 0.198D-04 0.245D-04 0.457D-05 0.104D-03 0.236D-03
 Coeff-Com: -0.782D-03-0.650D-02 0.664D-03 0.510D-02 0.682D-01-0.701D-01
 Coeff-Com:  0.253D-01 0.412D-02-0.258D-01-0.221D-01-0.124D+00-0.423D-01
 Coeff-Com:  0.367D+00 0.821D+00
 Coeff:      0.324D-05 0.198D-04 0.245D-04 0.457D-05 0.104D-03 0.236D-03
 Coeff:     -0.782D-03-0.650D-02 0.664D-03 0.510D-02 0.682D-01-0.701D-01
 Coeff:      0.253D-01 0.412D-02-0.258D-01-0.221D-01-0.124D+00-0.423D-01
 Coeff:      0.367D+00 0.821D+00
 Gap=     0.055 Goal=   None    Shift=    0.000
 RMSDP=3.96D-06 MaxDP=2.07D-04 DE=-2.29D-08 OVMax= 2.85D-04

 Cycle  26  Pass 1  IDiag  1:
 RMSU=  2.51D-06    CP:  1.00D+00  1.26D+00  7.55D-01  6.35D-01  1.31D+00
 E= -1455.62528160327     Delta-E=       -0.000000027831 Rises=F Damp=F
 DIIS: error= 5.36D-06 at cycle  26 NSaved=  20.
 NSaved=20 IEnMin=11 EnMin= -1455.62613225618     IErMin=20 ErrMin= 5.36D-06
 ErrMax= 5.36D-06  0.00D+00 EMaxC= 1.00D-01 BMatC= 3.58D-09 BMatP= 2.20D-08
 IDIUse=1 WtCom= 1.00D+00 WtEn= 0.00D+00
 Coeff-Com: -0.241D-04 0.294D-04 0.605D-04 0.152D-03 0.227D-03 0.377D-03
 Coeff-Com: -0.117D-02-0.180D-02-0.184D-02 0.170D-02 0.652D-03 0.412D-02
 Coeff-Com:  0.122D-01-0.163D-01-0.778D-02-0.273D-01-0.415D-01 0.476D-01
 Coeff-Com:  0.254D+00 0.777D+00
 Coeff:     -0.241D-04 0.294D-04 0.605D-04 0.152D-03 0.227D-03 0.377D-03
 Coeff:     -0.117D-02-0.180D-02-0.184D-02 0.170D-02 0.652D-03 0.412D-02
 Coeff:      0.122D-01-0.163D-01-0.778D-02-0.273D-01-0.415D-01 0.476D-01
 Coeff:      0.254D+00 0.777D+00
 Gap=     0.055 Goal=   None    Shift=    0.000
 RMSDP=1.67D-06 MaxDP=1.40D-04 DE=-2.78D-08 OVMax= 3.16D-05

 Cycle  27  Pass 1  IDiag  1:
 RMSU=  4.11D-07    CP:  1.00D+00  1.28D+00  7.58D-01  5.90D-01  1.43D+00
                    CP:  1.28D+00
 E= -1455.62528160772     Delta-E=       -0.000000004458 Rises=F Damp=F
 DIIS: error= 2.57D-06 at cycle  27 NSaved=  20.
 NSaved=20 IEnMin=10 EnMin= -1455.62613225618     IErMin=20 ErrMin= 2.57D-06
 ErrMax= 2.57D-06  0.00D+00 EMaxC= 1.00D-01 BMatC= 8.77D-10 BMatP= 3.58D-09
 IDIUse=1 WtCom= 1.00D+00 WtEn= 0.00D+00
 Coeff-Com: -0.139D-04 0.244D-04 0.125D-04-0.354D-04 0.232D-03 0.109D-02
 Coeff-Com: -0.261D-03-0.146D-02-0.168D-01 0.168D-01-0.407D-02 0.794D-02
 Coeff-Com: -0.454D-02 0.854D-04 0.244D-01 0.115D-01-0.333D-01-0.252D+00
 Coeff-Com:  0.165D+00 0.109D+01
 Coeff:     -0.139D-04 0.244D-04 0.125D-04-0.354D-04 0.232D-03 0.109D-02
 Coeff:     -0.261D-03-0.146D-02-0.168D-01 0.168D-01-0.407D-02 0.794D-02
 Coeff:     -0.454D-02 0.854D-04 0.244D-01 0.115D-01-0.333D-01-0.252D+00
 Coeff:      0.165D+00 0.109D+01
 Gap=     0.055 Goal=   None    Shift=    0.000
 RMSDP=1.14D-06 MaxDP=4.72D-05 DE=-4.46D-09 OVMax= 9.27D-05

 Cycle  28  Pass 1  IDiag  1:
 RMSU=  2.64D-07    CP:  1.00D+00  1.29D+00  7.32D-01  5.91D-01  1.42D+00
                    CP:  1.43D+00  1.30D+00
 E= -1455.62528160907     Delta-E=       -0.000000001343 Rises=F Damp=F
 DIIS: error= 7.33D-07 at cycle  28 NSaved=  20.
 NSaved=20 IEnMin= 9 EnMin= -1455.62613225618     IErMin=20 ErrMin= 7.33D-07
 ErrMax= 7.33D-07  0.00D+00 EMaxC= 1.00D-01 BMatC= 8.92D-11 BMatP= 8.77D-10
 IDIUse=1 WtCom= 1.00D+00 WtEn= 0.00D+00
 Coeff-Com: -0.742D-05-0.476D-04-0.614D-04-0.313D-04 0.676D-03 0.282D-03
 Coeff-Com:  0.448D-03 0.311D-04-0.763D-03-0.136D-02-0.536D-02 0.711D-02
 Coeff-Com:  0.322D-02 0.623D-02 0.105D-01-0.219D-01-0.510D-01-0.243D+00
 Coeff-Com:  0.504D-01 0.124D+01
 Coeff:     -0.742D-05-0.476D-04-0.614D-04-0.313D-04 0.676D-03 0.282D-03
 Coeff:      0.448D-03 0.311D-04-0.763D-03-0.136D-02-0.536D-02 0.711D-02
 Coeff:      0.322D-02 0.623D-02 0.105D-01-0.219D-01-0.510D-01-0.243D+00
 Coeff:      0.504D-01 0.124D+01
 Gap=     0.055 Goal=   None    Shift=    0.000
 RMSDP=2.84D-07 MaxDP=2.44D-05 DE=-1.34D-09 OVMax= 3.07D-05

 Cycle  29  Pass 1  IDiag  1:
 RMSU=  1.44D-07    CP:  1.00D+00  1.29D+00  7.33D-01  5.97D-01  1.40D+00
                    CP:  1.46D+00  1.37D+00  1.56D+00
 E= -1455.62528160943     Delta-E=       -0.000000000366 Rises=F Damp=F
 DIIS: error= 8.09D-07 at cycle  29 NSaved=  20.
 NSaved=20 IEnMin= 8 EnMin= -1455.62613225618     IErMin=19 ErrMin= 7.33D-07
 ErrMax= 8.09D-07  0.00D+00 EMaxC= 1.00D-01 BMatC= 1.04D-10 BMatP= 8.92D-11
 IDIUse=1 WtCom= 1.00D+00 WtEn= 0.00D+00
 Coeff-Com:  0.787D-05-0.205D-04-0.208D-04-0.310D-04-0.148D-03 0.204D-03
 Coeff-Com:  0.210D-02-0.127D-02-0.449D-03-0.574D-02 0.658D-02 0.100D-02
 Coeff-Com: -0.938D-02-0.702D-02-0.408D-02 0.863D-01-0.731D-01-0.271D+00
 Coeff-Com:  0.216D+00 0.106D+01
 Coeff:      0.787D-05-0.205D-04-0.208D-04-0.310D-04-0.148D-03 0.204D-03
 Coeff:      0.210D-02-0.127D-02-0.449D-03-0.574D-02 0.658D-02 0.100D-02
 Coeff:     -0.938D-02-0.702D-02-0.408D-02 0.863D-01-0.731D-01-0.271D+00
 Coeff:      0.216D+00 0.106D+01
 Gap=     0.055 Goal=   None    Shift=    0.000
 RMSDP=5.46D-07 MaxDP=3.28D-05 DE=-3.66D-10 OVMax= 4.04D-05

 Cycle  30  Pass 1  IDiag  1:
 RMSU=  1.04D-07    CP:  1.00D+00  1.28D+00  7.46D-01  5.84D-01  1.43D+00
                    CP:  1.39D+00  1.36D+00  1.68D+00  1.44D+00
 E= -1455.62528160955     Delta-E=       -0.000000000120 Rises=F Damp=F
 DIIS: error= 4.67D-07 at cycle  30 NSaved=  20.
 NSaved=20 IEnMin= 7 EnMin= -1455.62613225618     IErMin=20 ErrMin= 4.67D-07
 ErrMax= 4.67D-07  0.00D+00 EMaxC= 1.00D-01 BMatC= 4.12D-11 BMatP= 8.92D-11
 IDIUse=1 WtCom= 1.00D+00 WtEn= 0.00D+00
 Coeff-Com: -0.991D-05-0.304D-04-0.159D-03-0.796D-04 0.154D-03 0.227D-02
 Coeff-Com: -0.210D-02 0.473D-03-0.617D-03 0.417D-03 0.139D-03-0.286D-02
 Coeff-Com: -0.356D-02 0.259D-02 0.332D-01 0.554D-03-0.138D+00-0.150D+00
 Coeff-Com:  0.487D+00 0.771D+00
 Coeff:     -0.991D-05-0.304D-04-0.159D-03-0.796D-04 0.154D-03 0.227D-02
 Coeff:     -0.210D-02 0.473D-03-0.617D-03 0.417D-03 0.139D-03-0.286D-02
 Coeff:     -0.356D-02 0.259D-02 0.332D-01 0.554D-03-0.138D+00-0.150D+00
 Coeff:      0.487D+00 0.771D+00
 Gap=     0.055 Goal=   None    Shift=    0.000
 RMSDP=1.75D-07 MaxDP=8.47D-06 DE=-1.20D-10 OVMax= 5.96D-06

 Cycle  31  Pass 1  IDiag  1:
 RMSU=  3.74D-08    CP:  1.00D+00  1.28D+00  7.40D-01  5.90D-01  1.42D+00
                    CP:  1.41D+00  1.38D+00  1.76D+00  1.65D+00  1.05D+00
 E= -1455.62528160963     Delta-E=       -0.000000000079 Rises=F Damp=F
 DIIS: error= 9.57D-08 at cycle  31 NSaved=  20.
 NSaved=20 IEnMin= 6 EnMin= -1455.62613225618     IErMin=20 ErrMin= 9.57D-08
 ErrMax= 9.57D-08  0.00D+00 EMaxC= 1.00D-01 BMatC= 2.04D-12 BMatP= 4.12D-11
 IDIUse=1 WtCom= 1.00D+00 WtEn= 0.00D+00
 Coeff-Com: -0.190D-04-0.513D-04 0.298D-04 0.340D-04 0.128D-03-0.155D-03
 Coeff-Com:  0.563D-04 0.649D-03-0.753D-03-0.100D-03 0.194D-03-0.302D-03
 Coeff-Com:  0.376D-02-0.278D-02 0.772D-02-0.102D-01-0.550D-01 0.129D-01
 Coeff-Com:  0.146D+00 0.898D+00
 Coeff:     -0.190D-04-0.513D-04 0.298D-04 0.340D-04 0.128D-03-0.155D-03
 Coeff:      0.563D-04 0.649D-03-0.753D-03-0.100D-03 0.194D-03-0.302D-03
 Coeff:      0.376D-02-0.278D-02 0.772D-02-0.102D-01-0.550D-01 0.129D-01
 Coeff:      0.146D+00 0.898D+00
 Gap=     0.055 Goal=   None    Shift=    0.000
 RMSDP=4.90D-08 MaxDP=3.44D-06 DE=-7.91D-11 OVMax= 3.96D-06

 Cycle  32  Pass 1  IDiag  1:
 RMSU=  1.19D-08    CP:  1.00D+00  1.28D+00  7.39D-01  5.90D-01  1.42D+00
                    CP:  1.42D+00  1.39D+00  1.78D+00  1.69D+00  1.06D+00
                    CP:  1.04D+00
 E= -1455.62528160964     Delta-E=       -0.000000000011 Rises=F Damp=F
 DIIS: error= 2.03D-08 at cycle  32 NSaved=  20.
 NSaved=20 IEnMin= 5 EnMin= -1455.62613225618     IErMin=20 ErrMin= 2.03D-08
 ErrMax= 2.03D-08  0.00D+00 EMaxC= 1.00D-01 BMatC= 7.72D-14 BMatP= 2.04D-12
 IDIUse=1 WtCom= 1.00D+00 WtEn= 0.00D+00
 Coeff-Com:  0.713D-05 0.240D-04 0.503D-05-0.178D-03 0.149D-03-0.653D-04
 Coeff-Com:  0.197D-03-0.197D-03-0.573D-04 0.173D-03 0.352D-03 0.140D-02
 Coeff-Com: -0.503D-02 0.154D-02 0.170D-01 0.621D-02-0.698D-01-0.694D-01
 Coeff-Com:  0.195D+00 0.922D+00
 Coeff:      0.713D-05 0.240D-04 0.503D-05-0.178D-03 0.149D-03-0.653D-04
 Coeff:      0.197D-03-0.197D-03-0.573D-04 0.173D-03 0.352D-03 0.140D-02
 Coeff:     -0.503D-02 0.154D-02 0.170D-01 0.621D-02-0.698D-01-0.694D-01
 Coeff:      0.195D+00 0.922D+00
 Gap=     0.055 Goal=   None    Shift=    0.000
 RMSDP=1.24D-08 MaxDP=7.49D-07 DE=-1.09D-11 OVMax= 1.63D-06

 Cycle  33  Pass 1  IDiag  1:
 RMSU=  4.33D-09    CP:  1.00D+00  1.28D+00  7.39D-01  5.91D-01  1.42D+00
                    CP:  1.41D+00  1.39D+00  1.78D+00  1.70D+00  1.09D+00
                    CP:  1.08D+00  1.15D+00
 E= -1455.62528160966     Delta-E=       -0.000000000021 Rises=F Damp=F
 DIIS: error= 2.22D-08 at cycle  33 NSaved=  20.
 NSaved=20 IEnMin= 4 EnMin= -1455.62613225618     IErMin=19 ErrMin= 2.03D-08
 ErrMax= 2.22D-08  0.00D+00 EMaxC= 1.00D-01 BMatC= 8.35D-14 BMatP= 7.72D-14
 IDIUse=1 WtCom= 1.00D+00 WtEn= 0.00D+00
 Coeff-Com:  0.134D-04 0.783D-05 0.243D-04-0.413D-04-0.378D-06 0.253D-05
 Coeff-Com: -0.262D-04-0.108D-04-0.220D-04 0.114D-03 0.114D-03-0.648D-03
 Coeff-Com:  0.396D-03 0.654D-02 0.556D-02-0.295D-01-0.281D-01-0.189D-01
 Coeff-Com:  0.307D+00 0.758D+00
 Coeff:      0.134D-04 0.783D-05 0.243D-04-0.413D-04-0.378D-06 0.253D-05
 Coeff:     -0.262D-04-0.108D-04-0.220D-04 0.114D-03 0.114D-03-0.648D-03
 Coeff:      0.396D-03 0.654D-02 0.556D-02-0.295D-01-0.281D-01-0.189D-01
 Coeff:      0.307D+00 0.758D+00
 Gap=     0.055 Goal=   None    Shift=    0.000
 RMSDP=7.31D-09 MaxDP=4.48D-07 DE=-2.09D-11 OVMax= 3.08D-07

 SCF Done:  E(RM062X) =  -1455.62528161     A.U. after   33 cycles
            NFock= 33  Conv=0.73D-08     -V/T= 2.0031
 KE= 1.451118165962D+03 PE=-5.444664452443D+03 EE= 1.539653790956D+03
 Leave Link  502 at Wed Jul  6 06:16:16 2022, MaxMem=   671088640 cpu:            3699.9 elap:             785.8
 (Enter /gpfs/software/gaussian16/sse4/tar/g16/l601.exe)
 Copying SCF densities to generalized density rwf, IOpCl= 0 IROHF=0.

 **********************************************************************

            Population analysis using the SCF density.

 **********************************************************************

 Orbital symmetries:
       Occupied  (A) (A) (A) (A) (A) (A) (A) (A) (A) (A) (A) (A)
                 (A) (A) (A) (A) (A) (A) (A) (A) (A) (A) (A) (A)
                 (A) (A) (A) (A) (A) (A) (A) (A) (A) (A) (A) (A)
                 (A) (A) (A) (A) (A) (A) (A) (A) (A) (A) (A) (A)
                 (A) (A) (A) (A) (A) (A) (A) (A) (A) (A) (A) (A)
       Virtual   (A) (A) (A) (A) (A) (A) (A) (A) (A) (A) (A) (A)
                 (A) (A) (A) (A) (A) (A) (A) (A) (A) (A) (A) (A)
                 (A) (A) (A) (A) (A) (A) (A) (A) (A) (A) (A) (A)
                 (A) (A) (A) (A) (A) (A) (A) (A) (A) (A) (A) (A)
                 (A) (A) (A) (A) (A) (A) (A) (A) (A) (A) (A) (A)
                 (A) (A) (A) (A) (A) (A) (A) (A) (A) (A) (A) (A)
                 (A) (A) (A) (A) (A) (A) (A) (A) (A) (A) (A) (A)
                 (A) (A) (A) (A) (A) (A) (A) (A) (A) (A) (A) (A)
                 (A) (A) (A) (A) (A) (A) (A) (A) (A) (A) (A) (A)
                 (A) (A) (A) (A) (A) (A) (A) (A) (A) (A) (A) (A)
                 (A) (A) (A) (A) (A) (A) (A) (A) (A) (A) (A) (A)
                 (A) (A) (A) (A) (A) (A) (A) (A) (A) (A) (A) (A)
                 (A) (A) (A) (A) (A) (A) (A) (A) (A) (A) (A) (A)
                 (A) (A) (A) (A) (A) (A) (A) (A) (A) (A) (A) (A)
                 (A) (A) (A) (A) (A) (A) (A) (A) (A) (A) (A) (A)
                 (A) (A) (A) (A) (A) (A) (A) (A) (A) (A) (A) (A)
                 (A) (A) (A) (A) (A) (A) (A) (A) (A) (A) (A) (A)
                 (A) (A) (A) (A) (A) (A) (A) (A) (A) (A) (A) (A)
                 (A) (A) (A) (A) (A) (A) (A) (A) (A) (A) (A) (A)
                 (A) (A) (A) (A) (A) (A) (A) (A) (A) (A) (A) (A)
                 (A) (A) (A) (A) (A) (A) (A) (A) (A) (A) (A) (A)
                 (A) (A) (A) (A) (A) (A) (A) (A) (A) (A) (A) (A)
                 (A) (A) (A) (A) (A) (A) (A) (A) (A) (A) (A) (A)
                 (A) (A) (A) (A) (A) (A) (A) (A) (A) (A) (A) (A)
                 (A) (A) (A) (A) (A) (A) (A) (A) (A) (A) (A) (A)
                 (A) (A) (A) (A) (A) (A) (A) (A) (A) (A) (A) (A)
 The electronic state is 1-A.
 Alpha  occ. eigenvalues -- -102.56287-102.56209 -19.46045 -10.52358 -10.49890
 Alpha  occ. eigenvalues --  -10.49220 -10.48994 -10.48136 -10.47493 -10.46813
 Alpha  occ. eigenvalues --  -10.45620 -10.45278 -10.45182 -10.44211 -10.42539
 Alpha  occ. eigenvalues --   -9.70578  -9.70568  -7.43070  -7.43061  -7.42435
 Alpha  occ. eigenvalues --   -7.42427  -7.42419  -7.42406  -0.99994  -0.88522
 Alpha  occ. eigenvalues --   -0.87601  -0.83903  -0.81832  -0.75631  -0.72907
 Alpha  occ. eigenvalues --   -0.70216  -0.68931  -0.59777  -0.58348  -0.56411
 Alpha  occ. eigenvalues --   -0.53661  -0.47922  -0.45428  -0.42348  -0.42080
 Alpha  occ. eigenvalues --   -0.40703  -0.40555  -0.38214  -0.37852  -0.36862
 Alpha  occ. eigenvalues --   -0.35679  -0.34865  -0.33232  -0.31008  -0.30541
 Alpha  occ. eigenvalues --   -0.29815  -0.27811  -0.26708  -0.26373  -0.20938
 Alpha  occ. eigenvalues --   -0.20277  -0.19840  -0.18139  -0.13336  -0.11181
 Alpha virt. eigenvalues --   -0.05659   0.09895   0.10193   0.10265   0.11215
 Alpha virt. eigenvalues --    0.11687   0.12241   0.12317   0.13530   0.14649
 Alpha virt. eigenvalues --    0.15270   0.15530   0.16323   0.16770   0.16798
 Alpha virt. eigenvalues --    0.16967   0.17021   0.18474   0.18512   0.18732
 Alpha virt. eigenvalues --    0.19464   0.19530   0.19762   0.20339   0.22096
 Alpha virt. eigenvalues --    0.22288   0.22372   0.22702   0.23384   0.23710
 Alpha virt. eigenvalues --    0.24466   0.25130   0.25370   0.25422   0.25968
 Alpha virt. eigenvalues --    0.26515   0.27311   0.27625   0.28639   0.29046
 Alpha virt. eigenvalues --    0.29223   0.29268   0.29828   0.29942   0.30189
 Alpha virt. eigenvalues --    0.30903   0.31125   0.31680   0.31839   0.32214
 Alpha virt. eigenvalues --    0.32699   0.33014   0.33888   0.34220   0.35074
 Alpha virt. eigenvalues --    0.35196   0.35228   0.36660   0.36780   0.37369
 Alpha virt. eigenvalues --    0.37881   0.38629   0.40555   0.41409   0.41800
 Alpha virt. eigenvalues --    0.42546   0.43575   0.44623   0.44865   0.45354
 Alpha virt. eigenvalues --    0.46063   0.47278   0.47852   0.48703   0.49552
 Alpha virt. eigenvalues --    0.50348   0.51163   0.51899   0.53166   0.57085
 Alpha virt. eigenvalues --    0.58442   0.58794   0.58873   0.59897   0.60761
 Alpha virt. eigenvalues --    0.62694   0.63006   0.64442   0.65873   0.67027
 Alpha virt. eigenvalues --    0.67716   0.68207   0.68598   0.69364   0.69973
 Alpha virt. eigenvalues --    0.71668   0.72383   0.73702   0.73931   0.74158
 Alpha virt. eigenvalues --    0.74790   0.75068   0.76507   0.77084   0.77522
 Alpha virt. eigenvalues --    0.79062   0.79559   0.79608   0.80418   0.81728
 Alpha virt. eigenvalues --    0.82122   0.83385   0.83945   0.84704   0.86648
 Alpha virt. eigenvalues --    0.86737   0.87365   0.88590   0.89117   0.92890
 Alpha virt. eigenvalues --    0.93608   0.97368   0.99186   1.00190   1.00588
 Alpha virt. eigenvalues --    1.00807   1.01043   1.01359   1.02040   1.03104
 Alpha virt. eigenvalues --    1.04005   1.04487   1.04677   1.04972   1.05082
 Alpha virt. eigenvalues --    1.06532   1.06793   1.07724   1.09296   1.11067
 Alpha virt. eigenvalues --    1.12230   1.13209   1.13877   1.14261   1.15121
 Alpha virt. eigenvalues --    1.16547   1.16981   1.18097   1.20916   1.21759
 Alpha virt. eigenvalues --    1.23390   1.23442   1.25410   1.27750   1.30259
 Alpha virt. eigenvalues --    1.31895   1.32655   1.34439   1.34584   1.35787
 Alpha virt. eigenvalues --    1.37150   1.37389   1.40060   1.42336   1.43410
 Alpha virt. eigenvalues --    1.43898   1.46410   1.47833   1.50084   1.54197
 Alpha virt. eigenvalues --    1.57006   1.57703   1.60372   1.65146   1.66929
 Alpha virt. eigenvalues --    1.68092   1.70251   1.70622   1.72228   1.74259
 Alpha virt. eigenvalues --    1.74499   1.76202   1.78537   1.80799   1.81018
 Alpha virt. eigenvalues --    1.83728   1.85953   1.86227   1.88040   1.91267
 Alpha virt. eigenvalues --    1.93208   1.93570   1.95492   1.95836   1.98217
 Alpha virt. eigenvalues --    1.99809   2.03476   2.03964   2.05250   2.06547
 Alpha virt. eigenvalues --    2.07026   2.07703   2.10437   2.11232   2.12039
 Alpha virt. eigenvalues --    2.12851   2.14479   2.15416   2.17179   2.19426
 Alpha virt. eigenvalues --    2.22663   2.24407   2.30483   2.30995   2.38308
 Alpha virt. eigenvalues --    2.38715   2.39143   2.41021   2.41991   2.42368
 Alpha virt. eigenvalues --    2.44165   2.47852   2.48810   2.50883   2.53752
 Alpha virt. eigenvalues --    2.54430   2.58882   2.61144   2.63799   2.65270
 Alpha virt. eigenvalues --    2.67608   2.70364   2.71666   2.77139   2.78407
 Alpha virt. eigenvalues --    2.79751   2.81096   2.81888   2.82608   2.85278
 Alpha virt. eigenvalues --    2.87071   2.89825   2.90754   2.91404   2.93065
 Alpha virt. eigenvalues --    2.95600   2.97874   2.98214   3.00423   3.01256
 Alpha virt. eigenvalues --    3.04091   3.07197   3.07472   3.11622   3.12835
 Alpha virt. eigenvalues --    3.14710   3.18683   3.21387   3.23935   3.28523
 Alpha virt. eigenvalues --    3.30214   3.36838   3.38133   3.38740   3.39360
 Alpha virt. eigenvalues --    3.48484   3.51899   3.52342   3.53800   3.59100
 Alpha virt. eigenvalues --    3.61369   3.65859   3.70994   3.75012   3.82027
 Alpha virt. eigenvalues --    3.85877   3.94037   4.00581   4.00901   4.20938
 Alpha virt. eigenvalues --    4.25718   4.28343   4.34332   4.63481   4.85929
 Alpha virt. eigenvalues --    4.92272   5.33960   5.48212   5.96839  10.08969
 Alpha virt. eigenvalues --   10.09740  23.62554  23.73906  23.98867  24.02821
 Alpha virt. eigenvalues --   24.04555  24.09224  24.10453  24.16866  24.21337
 Alpha virt. eigenvalues --   24.23956  24.26842  24.34407  26.05149  26.06211
 Alpha virt. eigenvalues --   26.35503  26.39899  26.78058  26.80777  50.27602
 Alpha virt. eigenvalues --  216.19123 216.19954
          Condensed to atoms (all electrons):
               1          2          3          4          5          6
     1  C   20.060634  -1.996150   3.283575  -7.703810  -4.018087  -2.564773
     2  C   -1.996150  12.893158  -3.534664  -1.258444   0.248837  -0.101526
     3  C    3.283575  -3.534664  13.834722  -1.891254  -2.037017  -2.961128
     4  C   -7.703810  -1.258444  -1.891254  17.642549   2.521846  -0.948316
     5  C   -4.018087   0.248837  -2.037017   2.521846  12.064685   1.430494
     6  C   -2.564773  -0.101526  -2.961128  -0.948316   1.430494  11.843956
     7  H    0.057386  -0.009172  -0.016702  -0.052050   0.173375   0.060783
     8  Cl  -0.254056   0.422036   0.015199  -1.011944   0.534688  -0.311456
     9  O    0.204712  -0.193532  -0.101003   0.058778   0.042770   0.005747
    10  H    0.056784   0.317188   0.029980  -0.037602  -0.029699   0.005705
    11  C   -0.109677  -0.767443   0.148653  -1.214427  -1.665064   2.297726
    12  C    0.136147  -0.633730   1.906615  -1.158982  -2.509392  -1.145213
    13  C   -0.323408   0.802212  -0.467849  -0.313135  -1.442564  -1.135226
    14  C    0.005818  -0.104004  -2.144795   0.091580   2.269665   0.278788
    15  C    0.184852  -0.092167   0.063837   0.466457  -0.981195  -0.837853
    16  C   -0.061070   0.260704  -0.243569  -0.159392   0.170375  -0.060333
    17  Cl   0.000131  -0.019409  -0.014477  -0.005832  -0.074379  -0.191747
    18  H   -0.000183   0.000544  -0.003847  -0.000598   0.003273  -0.013029
    19  H   -0.007801   0.010183   0.000650  -0.014678  -0.004401   0.057162
    20  H   -0.006766   0.029046  -0.017757   0.004367   0.022799   0.096554
               7          8          9         10         11         12
     1  C    0.057386  -0.254056   0.204712   0.056784  -0.109677   0.136147
     2  C   -0.009172   0.422036  -0.193532   0.317188  -0.767443  -0.633730
     3  C   -0.016702   0.015199  -0.101003   0.029980   0.148653   1.906615
     4  C   -0.052050  -1.011944   0.058778  -0.037602  -1.214427  -1.158982
     5  C    0.173375   0.534688   0.042770  -0.029699  -1.665064  -2.509392
     6  C    0.060783  -0.311456   0.005747   0.005705   2.297726  -1.145213
     7  H    0.504002  -0.028850  -0.000486   0.000043   0.100301   0.013243
     8  Cl  -0.028850  17.554367   0.057440   0.001457  -0.157130  -0.062713
     9  O   -0.000486   0.057440   8.330372  -0.010285   0.000941   0.002534
    10  H    0.000043   0.001457  -0.010285   0.483534   0.001236   0.003898
    11  C    0.100301  -0.157130   0.000941   0.001236   9.726898   1.867242
    12  C    0.013243  -0.062713   0.002534   0.003898   1.867242  14.740748
    13  C    0.003067   0.000245   0.001222  -0.001878  -1.757280  -0.630165
    14  C   -0.020999  -0.020855  -0.002216  -0.001237  -1.602457  -2.474364
    15  C    0.043630  -0.018406  -0.000253   0.000303  -0.095327   0.732396
    16  C   -0.010049   0.000088   0.000016  -0.000331  -0.717939  -4.460165
    17  Cl   0.000044  -0.000183   0.000004   0.000009  -0.314856   0.513585
    18  H   -0.000109   0.000033   0.000000  -0.000000   0.004141  -0.052442
    19  H   -0.001696   0.000168   0.000006  -0.000002   0.052380  -0.024041
    20  H   -0.000081   0.000109  -0.000007  -0.000078   0.025133   0.167237
              13         14         15         16         17         18
     1  C   -0.323408   0.005818   0.184852  -0.061070   0.000131  -0.000183
     2  C    0.802212  -0.104004  -0.092167   0.260704  -0.019409   0.000544
     3  C   -0.467849  -2.144795   0.063837  -0.243569  -0.014477  -0.003847
     4  C   -0.313135   0.091580   0.466457  -0.159392  -0.005832  -0.000598
     5  C   -1.442564   2.269665  -0.981195   0.170375  -0.074379   0.003273
     6  C   -1.135226   0.278788  -0.837853  -0.060333  -0.191747  -0.013029
     7  H    0.003067  -0.020999   0.043630  -0.010049   0.000044  -0.000109
     8  Cl   0.000245  -0.020855  -0.018406   0.000088  -0.000183   0.000033
     9  O    0.001222  -0.002216  -0.000253   0.000016   0.000004   0.000000
    10  H   -0.001878  -0.001237   0.000303  -0.000331   0.000009  -0.000000
    11  C   -1.757280  -1.602457  -0.095327  -0.717939  -0.314856   0.004141
    12  C   -0.630165  -2.474364   0.732396  -4.460165   0.513585  -0.052442
    13  C   14.348542  -0.919949   0.065512  -2.010916  -0.469182  -0.004155
    14  C   -0.919949  13.598215  -3.929654   1.129744  -0.031806  -0.120357
    15  C    0.065512  -3.929654  11.067622  -0.401581   0.132005   0.385899
    16  C   -2.010916   1.129744  -0.401581  13.051942  -0.660943   0.086667
    17  Cl  -0.469182  -0.031806   0.132005  -0.660943  17.788860   0.003051
    18  H   -0.004155  -0.120357   0.385899   0.086667   0.003051   0.565882
    19  H    0.001901   0.278564  -0.042897   0.010953   0.000783  -0.004000
    20  H   -0.042388   0.003971  -0.014736   0.078965  -0.027476   0.000135
              19         20
     1  C   -0.007801  -0.006766
     2  C    0.010183   0.029046
     3  C    0.000650  -0.017757
     4  C   -0.014678   0.004367
     5  C   -0.004401   0.022799
     6  C    0.057162   0.096554
     7  H   -0.001696  -0.000081
     8  Cl   0.000168   0.000109
     9  O    0.000006  -0.000007
    10  H   -0.000002  -0.000078
    11  C    0.052380   0.025133
    12  C   -0.024041   0.167237
    13  C    0.001901  -0.042388
    14  C    0.278564   0.003971
    15  C   -0.042897  -0.014736
    16  C    0.010953   0.078965
    17  Cl   0.000783  -0.027476
    18  H   -0.004000   0.000135
    19  H    0.543263  -0.000050
    20  H   -0.000050   0.508907
 Mulliken charges:
               1
     1  C   -0.944257
     2  C   -0.273668
     3  C    0.150833
     4  C    0.984886
     5  C   -0.721009
     6  C    0.193685
     7  H    0.184321
     8  Cl   0.279763
     9  O   -0.396760
    10  H    0.180976
    11  C    0.176949
    12  C   -0.932439
    13  C    0.295393
    14  C   -0.283653
    15  C   -0.728442
    16  C   -0.003164
    17  Cl   0.371820
    18  H    0.149095
    19  H    0.143553
    20  H    0.172117
 Sum of Mulliken charges =  -1.00000
 Mulliken charges with hydrogens summed into heavy atoms:
               1
     1  C   -0.944257
     2  C   -0.092692
     3  C    0.150833
     4  C    0.984886
     5  C   -0.536687
     6  C    0.193685
     8  Cl   0.279763
     9  O   -0.396760
    11  C    0.176949
    12  C   -0.760322
    13  C    0.295393
    14  C   -0.140099
    15  C   -0.579347
    16  C   -0.003164
    17  Cl   0.371820
 Electronic spatial extent (au):  <R**2>=           5621.0766
 Charge=             -1.0000 electrons
 Dipole moment (field-independent basis, Debye):
    X=              1.7450    Y=              1.3953    Z=             -0.0003  Tot=              2.2342
 Quadrupole moment (field-independent basis, Debye-Ang):
   XX=           -200.6094   YY=           -108.4047   ZZ=           -108.7422
   XY=            -14.2416   XZ=              0.0044   YZ=              0.0018
 Traceless Quadrupole moment (field-independent basis, Debye-Ang):
   XX=            -61.3573   YY=             30.8474   ZZ=             30.5099
   XY=            -14.2416   XZ=              0.0044   YZ=              0.0018
 Octapole moment (field-independent basis, Debye-Ang**2):
  XXX=             23.5987  YYY=              3.6996  ZZZ=              0.0024  XYY=              4.0590
  XXY=             34.5181  XXZ=             -0.0123  XZZ=            -10.8278  YZZ=             -2.9663
  YYZ=              0.0001  XYZ=             -0.0055
 Hexadecapole moment (field-independent basis, Debye-Ang**3):
 XXXX=          -8524.6111 YYYY=          -1188.0674 ZZZZ=           -132.2764 XXXY=           -452.7398
 XXXZ=              0.0894 YYYX=            -76.0995 YYYZ=              0.0132 ZZZX=             -0.0031
 ZZZY=             -0.0041 XXYY=          -1456.4720 XXZZ=          -1129.4431 YYZZ=           -246.2449
 XXYZ=              0.0326 YYXZ=              0.0207 ZZXY=            -29.8115
 N-N= 9.982672139163D+02 E-N=-5.444664453402D+03  KE= 1.451118165962D+03
 No NMR shielding tensors so no spin-rotation constants.
 Leave Link  601 at Wed Jul  6 06:16:17 2022, MaxMem=   671088640 cpu:               3.5 elap:               1.2
 (Enter /gpfs/software/gaussian16/sse4/tar/g16/l607.exe)
 ******************************Gaussian NBO Version 3.1******************************
             N A T U R A L   A T O M I C   O R B I T A L   A N D
          N A T U R A L   B O N D   O R B I T A L   A N A L Y S I S
 ******************************Gaussian NBO Version 3.1******************************
       /RESON  / : Allow strongly delocalized NBO set

 Analyzing the SCF density

 Job title: ...                                                             

 Storage needed:    425842 in NPA,    567062 in NBO ( 671086480 available)
 GSVD:  LWork=       41032 too small for GESVD, short by      157658 words or      157658 for optimal perf.
 Remove ICRem=  199 ICRemI=  200 L=0 PNAO number  199 atom   11 type  51 NPNAO=  376
   due to symmetric orthogonalization 2, value= 0.00D+00.
 GSVD:  LWork=       41926 too small for GESVD, short by      154985 words or      154985 for optimal perf.
 Remove ICRem=   91 ICRemI=   92 L=0 PNAO number   91 atom    5 type  51 NPNAO=  375
   due to symmetric orthogonalization 2, value= 0.00D+00.
 GSVD:  LWork=       42816 too small for GESVD, short by      152324 words or      152324 for optimal perf.
 Remove ICRem=  370 ICRemI=  220 L=0 PNAO number  370 atom   20 type  51 NPNAO=  374
   due to symmetric orthogonalization 2, value= 0.00D+00.
 GSVD:  LWork=       43702 too small for GESVD, short by      149675 words or      149675 for optimal perf.

 Computed number of electrons  119.99985288 does not match expected value of   120.


 NATURAL POPULATIONS:  Natural atomic orbital occupancies 
                                                          
   NAO  Atom  No  lang   Type(AO)    Occupancy      Energy
 ----------------------------------------------------------
     1    C    1  S      Cor( 1S)     1.99868     -10.35199
     2    C    1  S      Val( 2S)     0.79430       0.01798
     3    C    1  S      Ryd( 3S)     0.00243       1.27038
     4    C    1  S      Ryd( 4S)     0.00043       2.17516
     5    C    1  S      Ryd( 5S)     0.00002      21.33616
     6    C    1  px     Val( 2p)     0.88883       0.07142
     7    C    1  px     Ryd( 4p)     0.01472       1.23302
     8    C    1  px     Ryd( 3p)     0.00060       0.53167
     9    C    1  px     Ryd( 5p)     0.00009       2.99942
    10    C    1  py     Val( 2p)     1.04286       0.03490
    11    C    1  py     Ryd( 4p)     0.00736       1.41435
    12    C    1  py     Ryd( 3p)     0.00082       0.51534
    13    C    1  py     Ryd( 5p)     0.00016       2.76761
    14    C    1  pz     Val( 2p)     0.90017       0.00919
    15    C    1  pz     Ryd( 4p)     0.00136       0.81791
    16    C    1  pz     Ryd( 3p)     0.00067       0.39853
    17    C    1  pz     Ryd( 5p)     0.00008       2.78367
    18    C    1  dxy    Ryd( 3d)     0.00224       2.82320
    19    C    1  dxz    Ryd( 3d)     0.00446       1.81556
    20    C    1  dyz    Ryd( 3d)     0.00084       1.77161
    21    C    1  dx2y2  Ryd( 3d)     0.00220       2.70416
    22    C    1  dz2    Ryd( 3d)     0.00048       2.20047

    23    C    2  S      Cor( 1S)     1.99901     -10.31396
    24    C    2  S      Val( 2S)     1.00068      -0.11707
    25    C    2  S      Ryd( 3S)     0.00319       0.81518
    26    C    2  S      Ryd( 4S)     0.00034       1.18288
    27    C    2  S      Ryd( 5S)     0.00001      23.02369
    28    C    2  px     Val( 2p)     1.05619       0.01559
    29    C    2  px     Ryd( 4p)     0.00577       0.91359
    30    C    2  px     Ryd( 3p)     0.00043       0.55936
    31    C    2  px     Ryd( 5p)     0.00021       3.41748
    32    C    2  py     Val( 2p)     1.19592      -0.00285
    33    C    2  py     Ryd( 4p)     0.00547       1.01132
    34    C    2  py     Ryd( 3p)     0.00038       0.41752
    35    C    2  py     Ryd( 5p)     0.00012       3.39289
    36    C    2  pz     Val( 2p)     1.13210      -0.03515
    37    C    2  pz     Ryd( 4p)     0.00235       0.60784
    38    C    2  pz     Ryd( 3p)     0.00019       0.41860
    39    C    2  pz     Ryd( 5p)     0.00001       2.88849
    40    C    2  dxy    Ryd( 3d)     0.00056       2.65309
    41    C    2  dxz    Ryd( 3d)     0.00060       1.80410
    42    C    2  dyz    Ryd( 3d)     0.00066       1.72692
    43    C    2  dx2y2  Ryd( 3d)     0.00062       2.56456
    44    C    2  dz2    Ryd( 3d)     0.00053       2.13818

    45    C    3  S      Cor( 1S)     1.99884     -10.39584
    46    C    3  S      Val( 2S)     1.04892      -0.17177
    47    C    3  S      Ryd( 3S)     0.00113       1.03430
    48    C    3  S      Ryd( 4S)     0.00031       1.17966
    49    C    3  S      Ryd( 5S)     0.00001      22.99352
    50    C    3  px     Val( 2p)     0.83118       0.04220
    51    C    3  px     Ryd( 3p)     0.00682       0.77412
    52    C    3  px     Ryd( 4p)     0.00034       0.90402
    53    C    3  px     Ryd( 5p)     0.00009       3.15142
    54    C    3  py     Val( 2p)     0.81351       0.05299
    55    C    3  py     Ryd( 3p)     0.00649       0.62128
    56    C    3  py     Ryd( 4p)     0.00046       0.68178
    57    C    3  py     Ryd( 5p)     0.00006       3.18971
    58    C    3  pz     Val( 2p)     1.00652      -0.02717
    59    C    3  pz     Ryd( 4p)     0.00061       0.60619
    60    C    3  pz     Ryd( 3p)     0.00027       0.58204
    61    C    3  pz     Ryd( 5p)     0.00003       2.71218
    62    C    3  dxy    Ryd( 3d)     0.00053       2.17736
    63    C    3  dxz    Ryd( 3d)     0.00089       1.67886
    64    C    3  dyz    Ryd( 3d)     0.00090       1.70492
    65    C    3  dx2y2  Ryd( 3d)     0.00065       2.49085
    66    C    3  dz2    Ryd( 3d)     0.00051       2.01695

    67    C    4  S      Cor( 1S)     1.99874     -10.36293
    68    C    4  S      Val( 2S)     0.95645      -0.13598
    69    C    4  S      Ryd( 3S)     0.00202       0.86936
    70    C    4  S      Ryd( 4S)     0.00018       1.07299
    71    C    4  S      Ryd( 5S)     0.00001      23.20538
    72    C    4  px     Val( 2p)     0.99415      -0.01952
    73    C    4  px     Ryd( 4p)     0.00622       1.05218
    74    C    4  px     Ryd( 3p)     0.00040       0.73481
    75    C    4  px     Ryd( 5p)     0.00026       3.17389
    76    C    4  py     Val( 2p)     0.99347      -0.01107
    77    C    4  py     Ryd( 4p)     0.00634       1.07152
    78    C    4  py     Ryd( 3p)     0.00026       0.68854
    79    C    4  py     Ryd( 5p)     0.00030       3.23035
    80    C    4  pz     Val( 2p)     1.15742      -0.05068
    81    C    4  pz     Ryd( 4p)     0.00144       0.72313
    82    C    4  pz     Ryd( 3p)     0.00058       0.47334
    83    C    4  pz     Ryd( 5p)     0.00003       2.82653
    84    C    4  dxy    Ryd( 3d)     0.00165       2.37219
    85    C    4  dxz    Ryd( 3d)     0.00102       1.68789
    86    C    4  dyz    Ryd( 3d)     0.00090       1.71943
    87    C    4  dx2y2  Ryd( 3d)     0.00101       2.50625
    88    C    4  dz2    Ryd( 3d)     0.00096       2.10656

    89    C    5  S      Cor( 1S)     1.99884     -10.31675
    90    C    5  S      Val( 2S)     0.93138      -0.09266
    91    C    5  S      Ryd( 3S)     0.00114       0.91131
    92    C    5  S      Ryd( 4S)     0.00002      23.51699
    93    C    5  px     Val( 2p)     1.06279       0.01867
    94    C    5  px     Ryd( 4p)     0.00456       0.95561
    95    C    5  px     Ryd( 3p)     0.00039       0.69541
    96    C    5  px     Ryd( 5p)     0.00014       3.43567
    97    C    5  py     Val( 2p)     1.16658       0.00536
    98    C    5  py     Ryd( 4p)     0.00590       1.05427
    99    C    5  py     Ryd( 3p)     0.00058       0.51970
   100    C    5  py     Ryd( 5p)     0.00008       3.44232
   101    C    5  pz     Val( 2p)     1.01929      -0.02739
   102    C    5  pz     Ryd( 4p)     0.00082       0.65881
   103    C    5  pz     Ryd( 3p)     0.00093       0.39713
   104    C    5  pz     Ryd( 5p)     0.00001       2.88333
   105    C    5  dxy    Ryd( 3d)     0.00050       2.63636
   106    C    5  dxz    Ryd( 3d)     0.00079       1.79224
   107    C    5  dyz    Ryd( 3d)     0.00043       1.73585
   108    C    5  dx2y2  Ryd( 3d)     0.00060       2.59596
   109    C    5  dz2    Ryd( 3d)     0.00053       2.12933

   110    C    6  S      Cor( 1S)     1.99893     -10.33553
   111    C    6  S      Val( 2S)     0.90344      -0.07979
   112    C    6  S      Ryd( 3S)     0.00170       0.85889
   113    C    6  S      Ryd( 4S)     0.00015       1.35111
   114    C    6  S      Ryd( 5S)     0.00001      22.99038
   115    C    6  px     Val( 2p)     1.08614       0.00250
   116    C    6  px     Ryd( 4p)     0.00615       1.03899
   117    C    6  px     Ryd( 3p)     0.00038       0.77897
   118    C    6  px     Ryd( 5p)     0.00012       3.59991
   119    C    6  py     Val( 2p)     1.08939      -0.02403
   120    C    6  py     Ryd( 4p)     0.00672       1.08743
   121    C    6  py     Ryd( 3p)     0.00029       0.69488
   122    C    6  py     Ryd( 5p)     0.00014       3.54051
   123    C    6  pz     Val( 2p)     1.13436      -0.03279
   124    C    6  pz     Ryd( 4p)     0.00133       0.68468
   125    C    6  pz     Ryd( 3p)     0.00055       0.44754
   126    C    6  pz     Ryd( 5p)     0.00001       2.94000
   127    C    6  dxy    Ryd( 3d)     0.00058       2.63129
   128    C    6  dxz    Ryd( 3d)     0.00089       1.76377
   129    C    6  dyz    Ryd( 3d)     0.00073       1.75190
   130    C    6  dx2y2  Ryd( 3d)     0.00078       2.51535
   131    C    6  dz2    Ryd( 3d)     0.00046       2.16691

   132    H    7  S      Val( 1S)     0.75870       0.15532
   133    H    7  S      Ryd( 2S)     0.00115       1.23106
   134    H    7  S      Ryd( 3S)     0.00025       1.79081
   135    H    7  px     Ryd( 2p)     0.00014       2.11977
   136    H    7  py     Ryd( 2p)     0.00041       2.80834
   137    H    7  pz     Ryd( 2p)     0.00013       1.73245

   138   Cl    8  S      Cor( 1S)     2.00000    -101.11666
   139   Cl    8  S      Cor( 2S)     1.99971     -10.82064
   140   Cl    8  S      Val( 3S)     1.82070      -0.96778
   141   Cl    8  S      Ryd( 4S)     0.00355       0.80550
   142   Cl    8  S      Ryd( 5S)     0.00009       1.20374
   143   Cl    8  S      Ryd( 6S)     0.00000      18.12196
   144   Cl    8  S      Ryd( 7S)     0.00000     207.70736
   145   Cl    8  px     Cor( 2p)     1.99996      -7.42083
   146   Cl    8  px     Val( 3p)     1.60497      -0.22444
   147   Cl    8  px     Ryd( 5p)     0.00317       0.54166
   148   Cl    8  px     Ryd( 4p)     0.00018       0.48638
   149   Cl    8  px     Ryd( 6p)     0.00002       3.78372
   150   Cl    8  px     Ryd( 7p)     0.00000      25.01152
   151   Cl    8  py     Cor( 2p)     1.99995      -7.42078
   152   Cl    8  py     Val( 3p)     1.62941      -0.22796
   153   Cl    8  py     Ryd( 5p)     0.00315       0.53750
   154   Cl    8  py     Ryd( 4p)     0.00017       0.50604
   155   Cl    8  py     Ryd( 6p)     0.00002       3.74188
   156   Cl    8  py     Ryd( 7p)     0.00000      25.00693
   157   Cl    8  pz     Cor( 2p)     1.99999      -7.41881
   158   Cl    8  pz     Val( 3p)     1.93842      -0.27043
   159   Cl    8  pz     Ryd( 5p)     0.00391       0.53280
   160   Cl    8  pz     Ryd( 4p)     0.00020       0.47740
   161   Cl    8  pz     Ryd( 6p)     0.00001       3.28243
   162   Cl    8  pz     Ryd( 7p)     0.00000      24.95034
   163   Cl    8  dxy    Ryd( 3d)     0.00442       1.41106
   164   Cl    8  dxz    Ryd( 3d)     0.00165       1.09060
   165   Cl    8  dyz    Ryd( 3d)     0.00112       1.08711
   166   Cl    8  dx2y2  Ryd( 3d)     0.00105       1.33524
   167   Cl    8  dz2    Ryd( 3d)     0.00143       1.17947

   168    O    9  S      Cor( 1S)     1.99981     -19.21293
   169    O    9  S      Val( 2S)     1.71050      -0.82214
   170    O    9  S      Ryd( 3S)     0.00181       1.44351
   171    O    9  S      Ryd( 4S)     0.00007       1.53575
   172    O    9  S      Ryd( 5S)     0.00000      49.93555
   173    O    9  px     Val( 2p)     1.52996      -0.17496
   174    O    9  px     Ryd( 3p)     0.00137       0.80930
   175    O    9  px     Ryd( 4p)     0.00012       1.43391
   176    O    9  px     Ryd( 5p)     0.00009       5.12688
   177    O    9  py     Val( 2p)     1.76772      -0.18004
   178    O    9  py     Ryd( 3p)     0.00268       0.82842
   179    O    9  py     Ryd( 4p)     0.00004       1.70121
   180    O    9  py     Ryd( 5p)     0.00003       4.81673
   181    O    9  pz     Val( 2p)     1.65718      -0.16129
   182    O    9  pz     Ryd( 3p)     0.00269       0.72461
   183    O    9  pz     Ryd( 4p)     0.00006       1.51746
   184    O    9  pz     Ryd( 5p)     0.00001       4.79778
   185    O    9  dxy    Ryd( 3d)     0.00132       3.55689
   186    O    9  dxz    Ryd( 3d)     0.00131       3.26681
   187    O    9  dyz    Ryd( 3d)     0.00017       3.10263
   188    O    9  dx2y2  Ryd( 3d)     0.00126       3.59885
   189    O    9  dz2    Ryd( 3d)     0.00037       3.29576

   190    H   10  S      Val( 1S)     0.74701       0.15859
   191    H   10  S      Ryd( 2S)     0.00152       0.99755
   192    H   10  S      Ryd( 3S)     0.00020       1.96826
   193    H   10  px     Ryd( 2p)     0.00011       2.12914
   194    H   10  py     Ryd( 2p)     0.00036       2.74822
   195    H   10  pz     Ryd( 2p)     0.00010       1.73265

   196    C   11  S      Cor( 1S)     1.99884     -10.33253
   197    C   11  S      Val( 2S)     0.87319      -0.06942
   198    C   11  S      Ryd( 3S)     0.00148       0.77761
   199    C   11  S      Ryd( 4S)     0.00002      23.53430
   200    C   11  px     Val( 2p)     1.04082       0.03811
   201    C   11  px     Ryd( 4p)     0.00513       1.31417
   202    C   11  px     Ryd( 3p)     0.00020       0.84386
   203    C   11  px     Ryd( 5p)     0.00014       3.44615
   204    C   11  py     Val( 2p)     1.08137       0.02278
   205    C   11  py     Ryd( 4p)     0.00595       1.24084
   206    C   11  py     Ryd( 3p)     0.00025       0.81968
   207    C   11  py     Ryd( 5p)     0.00010       3.38158
   208    C   11  pz     Val( 2p)     1.02960      -0.01347
   209    C   11  pz     Ryd( 4p)     0.00084       0.72693
   210    C   11  pz     Ryd( 3p)     0.00045       0.59800
   211    C   11  pz     Ryd( 5p)     0.00001       2.75603
   212    C   11  dxy    Ryd( 3d)     0.00059       2.64109
   213    C   11  dxz    Ryd( 3d)     0.00075       1.76651
   214    C   11  dyz    Ryd( 3d)     0.00052       1.76220
   215    C   11  dx2y2  Ryd( 3d)     0.00052       2.53495
   216    C   11  dz2    Ryd( 3d)     0.00058       2.13751

   217    C   12  S      Cor( 1S)     1.99899     -10.29743
   218    C   12  S      Val( 2S)     0.94434      -0.07294
   219    C   12  S      Ryd( 4S)     0.00192       1.01030
   220    C   12  S      Ryd( 3S)     0.00020       0.69063
   221    C   12  S      Ryd( 5S)     0.00001      23.40012
   222    C   12  px     Val( 2p)     1.08176       0.02547
   223    C   12  px     Ryd( 4p)     0.00546       0.92401
   224    C   12  px     Ryd( 3p)     0.00032       0.76547
   225    C   12  px     Ryd( 5p)     0.00013       3.45052
   226    C   12  py     Val( 2p)     1.17676       0.00996
   227    C   12  py     Ryd( 4p)     0.00621       0.93714
   228    C   12  py     Ryd( 3p)     0.00073       0.56558
   229    C   12  py     Ryd( 5p)     0.00013       3.29111
   230    C   12  pz     Val( 2p)     1.01869      -0.01631
   231    C   12  pz     Ryd( 4p)     0.00118       0.60281
   232    C   12  pz     Ryd( 3p)     0.00084       0.44860
   233    C   12  pz     Ryd( 5p)     0.00001       2.90130
   234    C   12  dxy    Ryd( 3d)     0.00049       2.65426
   235    C   12  dxz    Ryd( 3d)     0.00056       1.80498
   236    C   12  dyz    Ryd( 3d)     0.00041       1.74833
   237    C   12  dx2y2  Ryd( 3d)     0.00076       2.60334
   238    C   12  dz2    Ryd( 3d)     0.00051       2.11548

   239    C   13  S      Cor( 1S)     1.99862     -10.36096
   240    C   13  S      Val( 2S)     0.94950      -0.12910
   241    C   13  S      Ryd( 4S)     0.00138       0.98186
   242    C   13  S      Ryd( 3S)     0.00011       0.82600
   243    C   13  S      Ryd( 5S)     0.00001      23.31583
   244    C   13  px     Val( 2p)     1.01096      -0.02249
   245    C   13  px     Ryd( 4p)     0.00830       0.96218
   246    C   13  px     Ryd( 3p)     0.00032       0.51047
   247    C   13  px     Ryd( 5p)     0.00035       3.35205
   248    C   13  py     Val( 2p)     1.06171      -0.03515
   249    C   13  py     Ryd( 4p)     0.00766       0.95374
   250    C   13  py     Ryd( 3p)     0.00021       0.51944
   251    C   13  py     Ryd( 5p)     0.00023       3.37272
   252    C   13  pz     Val( 2p)     1.10103      -0.04378
   253    C   13  pz     Ryd( 4p)     0.00104       0.72210
   254    C   13  pz     Ryd( 3p)     0.00038       0.41551
   255    C   13  pz     Ryd( 5p)     0.00003       2.85074
   256    C   13  dxy    Ryd( 3d)     0.00246       2.33765
   257    C   13  dxz    Ryd( 3d)     0.00106       1.69966
   258    C   13  dyz    Ryd( 3d)     0.00111       1.72319
   259    C   13  dx2y2  Ryd( 3d)     0.00100       2.52931
   260    C   13  dz2    Ryd( 3d)     0.00083       2.08371

   261    C   14  S      Cor( 1S)     1.99921     -10.30718
   262    C   14  S      Val( 2S)     0.95364      -0.08840
   263    C   14  S      Ryd( 3S)     0.00143       0.92017
   264    C   14  S      Ryd( 4S)     0.00015       1.12889
   265    C   14  S      Ryd( 5S)     0.00001      23.00884
   266    C   14  px     Val( 2p)     1.10866       0.03542
   267    C   14  px     Ryd( 4p)     0.00405       1.05449
   268    C   14  px     Ryd( 3p)     0.00046       0.69946
   269    C   14  px     Ryd( 5p)     0.00011       3.41122
   270    C   14  py     Val( 2p)     1.10306       0.04238
   271    C   14  py     Ryd( 4p)     0.00453       0.94394
   272    C   14  py     Ryd( 3p)     0.00086       0.45406
   273    C   14  py     Ryd( 5p)     0.00012       3.44353
   274    C   14  pz     Val( 2p)     1.02570      -0.01699
   275    C   14  pz     Ryd( 4p)     0.00132       0.63485
   276    C   14  pz     Ryd( 3p)     0.00058       0.40725
   277    C   14  pz     Ryd( 5p)     0.00001       2.89799
   278    C   14  dxy    Ryd( 3d)     0.00085       2.60867
   279    C   14  dxz    Ryd( 3d)     0.00042       1.75263
   280    C   14  dyz    Ryd( 3d)     0.00044       1.78068
   281    C   14  dx2y2  Ryd( 3d)     0.00040       2.60038
   282    C   14  dz2    Ryd( 3d)     0.00039       2.12801

   283    C   15  S      Cor( 1S)     1.99911     -10.29316
   284    C   15  S      Val( 2S)     0.96825      -0.08244
   285    C   15  S      Ryd( 4S)     0.00222       0.96583
   286    C   15  S      Ryd( 3S)     0.00032       0.52221
   287    C   15  S      Ryd( 5S)     0.00001      23.44617
   288    C   15  px     Val( 2p)     1.08293       0.03868
   289    C   15  px     Ryd( 4p)     0.00878       0.85948
   290    C   15  px     Ryd( 3p)     0.00038       0.57865
   291    C   15  px     Ryd( 5p)     0.00013       3.25366
   292    C   15  py     Val( 2p)     1.19158       0.01969
   293    C   15  py     Ryd( 4p)     0.00796       1.02871
   294    C   15  py     Ryd( 3p)     0.00053       0.56075
   295    C   15  py     Ryd( 5p)     0.00010       3.17845
   296    C   15  pz     Val( 2p)     1.03296      -0.01066
   297    C   15  pz     Ryd( 4p)     0.00092       0.64405
   298    C   15  pz     Ryd( 3p)     0.00017       0.42893
   299    C   15  pz     Ryd( 5p)     0.00002       2.83292
   300    C   15  dxy    Ryd( 3d)     0.00066       2.71627
   301    C   15  dxz    Ryd( 3d)     0.00054       1.81803
   302    C   15  dyz    Ryd( 3d)     0.00054       1.75898
   303    C   15  dx2y2  Ryd( 3d)     0.00116       2.56879
   304    C   15  dz2    Ryd( 3d)     0.00037       2.15573

   305    C   16  S      Cor( 1S)     1.99862     -10.27700
   306    C   16  S      Val( 2S)     1.07239      -0.08405
   307    C   16  S      Ryd( 3S)     0.01515       0.48058
   308    C   16  S      Ryd( 4S)     0.00070       1.04612
   309    C   16  S      Ryd( 5S)     0.00001      23.34913
   310    C   16  px     Val( 2p)     1.17451       0.02740
   311    C   16  px     Ryd( 4p)     0.01226       0.75805
   312    C   16  px     Ryd( 3p)     0.00030       0.58745
   313    C   16  px     Ryd( 5p)     0.00006       3.04636
   314    C   16  py     Val( 2p)     0.97505       0.11282
   315    C   16  py     Ryd( 4p)     0.00727       0.93646
   316    C   16  py     Ryd( 3p)     0.00036       0.67053
   317    C   16  py     Ryd( 5p)     0.00009       3.17988
   318    C   16  pz     Val( 2p)     0.85341       0.04304
   319    C   16  pz     Ryd( 4p)     0.00084       0.72754
   320    C   16  pz     Ryd( 3p)     0.00030       0.59120
   321    C   16  pz     Ryd( 5p)     0.00003       2.66205
   322    C   16  dxy    Ryd( 3d)     0.00088       2.56851
   323    C   16  dxz    Ryd( 3d)     0.00135       1.71856
   324    C   16  dyz    Ryd( 3d)     0.00041       1.83727
   325    C   16  dx2y2  Ryd( 3d)     0.00097       2.39654
   326    C   16  dz2    Ryd( 3d)     0.00056       2.11946

   327   Cl   17  S      Cor( 1S)     2.00000    -101.12144
   328   Cl   17  S      Cor( 2S)     1.99968     -10.80712
   329   Cl   17  S      Val( 3S)     1.81410      -0.96903
   330   Cl   17  S      Ryd( 4S)     0.00198       0.77635
   331   Cl   17  S      Ryd( 5S)     0.00003       1.15329
   332   Cl   17  S      Ryd( 6S)     0.00000      18.38043
   333   Cl   17  S      Ryd( 7S)     0.00000     207.52213
   334   Cl   17  px     Cor( 2p)     1.99995      -7.42090
   335   Cl   17  px     Val( 3p)     1.58633      -0.22537
   336   Cl   17  px     Ryd( 4p)     0.00383       0.50445
   337   Cl   17  px     Ryd( 5p)     0.00028       0.50550
   338   Cl   17  px     Ryd( 6p)     0.00002       3.58272
   339   Cl   17  px     Ryd( 7p)     0.00000      25.19173
   340   Cl   17  py     Cor( 2p)     1.99995      -7.42028
   341   Cl   17  py     Val( 3p)     1.67092      -0.23484
   342   Cl   17  py     Ryd( 4p)     0.00322       0.50911
   343   Cl   17  py     Ryd( 5p)     0.00009       0.52026
   344   Cl   17  py     Ryd( 6p)     0.00002       3.49612
   345   Cl   17  py     Ryd( 7p)     0.00000      25.19028
   346   Cl   17  pz     Cor( 2p)     1.99999      -7.41867
   347   Cl   17  pz     Val( 3p)     1.93434      -0.27231
   348   Cl   17  pz     Ryd( 5p)     0.00289       0.51959
   349   Cl   17  pz     Ryd( 4p)     0.00013       0.51641
   350   Cl   17  pz     Ryd( 6p)     0.00000       3.07981
   351   Cl   17  pz     Ryd( 7p)     0.00000      25.11371
   352   Cl   17  dxy    Ryd( 3d)     0.00442       1.39905
   353   Cl   17  dxz    Ryd( 3d)     0.00154       1.09028
   354   Cl   17  dyz    Ryd( 3d)     0.00111       1.08341
   355   Cl   17  dx2y2  Ryd( 3d)     0.00121       1.32004
   356   Cl   17  dz2    Ryd( 3d)     0.00139       1.17488

   357    H   18  S      Val( 1S)     0.79122       0.15600
   358    H   18  S      Ryd( 2S)     0.00161       0.62296
   359    H   18  S      Ryd( 3S)     0.00023       2.35577
   360    H   18  px     Ryd( 2p)     0.00010       2.13787
   361    H   18  py     Ryd( 2p)     0.00040       2.74675
   362    H   18  pz     Ryd( 2p)     0.00011       1.73289

   363    H   19  S      Val( 1S)     0.80334       0.16106
   364    H   19  S      Ryd( 2S)     0.00076       0.99949
   365    H   19  S      Ryd( 3S)     0.00016       2.04623
   366    H   19  px     Ryd( 2p)     0.00022       2.45865
   367    H   19  py     Ryd( 2p)     0.00026       2.49798
   368    H   19  pz     Ryd( 2p)     0.00014       1.73996

   369    H   20  S      Val( 1S)     0.77361       0.15073
   370    H   20  S      Ryd( 2S)     0.00054       2.47757
   371    H   20  px     Ryd( 2p)     0.00013       2.11545
   372    H   20  py     Ryd( 2p)     0.00040       2.81525
   373    H   20  pz     Ryd( 2p)     0.00011       1.74033

 WARNING:  1 low occupancy (<1.9990e) core orbital  found on  C    1
           1 low occupancy (<1.9990e) core orbital  found on  C    3
           1 low occupancy (<1.9990e) core orbital  found on  C    4
           1 low occupancy (<1.9990e) core orbital  found on  C    5
           1 low occupancy (<1.9990e) core orbital  found on  C    6
           1 low occupancy (<1.9990e) core orbital  found on  C   11
           1 low occupancy (<1.9990e) core orbital  found on  C   12
           1 low occupancy (<1.9990e) core orbital  found on  C   13
           1 low occupancy (<1.9990e) core orbital  found on  C   16

 WARNING:  Population inversion found on atom  C    1
           Population inversion found on atom  C    2
           Population inversion found on atom  C    3
           Population inversion found on atom  C    4
           Population inversion found on atom  C    5
           Population inversion found on atom  C    6
           Population inversion found on atom Cl    8
           Population inversion found on atom  C   11
           Population inversion found on atom  C   12
           Population inversion found on atom  C   13
           Population inversion found on atom  C   14
           Population inversion found on atom  C   15
           Population inversion found on atom  C   16
           Population inversion found on atom Cl   17


 Summary of Natural Population Analysis:                  
                                                          
                                       Natural Population 
                Natural  -----------------------------------------------
    Atom  No    Charge         Core      Valence    Rydberg      Total
 -----------------------------------------------------------------------
      C    1    0.33617      1.99868     3.62616    0.03898     5.66383
      C    2   -0.40535      1.99901     4.38489    0.02145     6.40535
      C    3    0.28093      1.99884     3.70013    0.02011     5.71907
      C    4   -0.12382      1.99874     4.10148    0.02360     6.12382
      C    5   -0.19629      1.99884     4.18003    0.01742     6.19629
      C    6   -0.23324      1.99893     4.21332    0.02100     6.23324
      H    7    0.23922      0.00000     0.75870    0.00208     0.76078
     Cl    8   -0.01725      9.99961     6.99350    0.02414    17.01725
      O    9   -0.67859      1.99981     6.66536    0.01341     8.67859
      H   10    0.25070      0.00000     0.74701    0.00229     0.74930
      C   11   -0.04136      1.99884     4.02498    0.01754     6.04136
      C   12   -0.24041      1.99899     4.22154    0.01987     6.24041
      C   13   -0.14829      1.99862     4.12319    0.02647     6.14829
      C   14   -0.20638      1.99921     4.19106    0.01611     6.20638
      C   15   -0.29963      1.99911     4.27571    0.02481     6.29963
      C   16   -0.11551      1.99862     4.07535    0.04154     6.11551
     Cl   17   -0.02741      9.99957     7.00569    0.02215    17.02741
      H   18    0.20633      0.00000     0.79122    0.00245     0.79367
      H   19    0.19511      0.00000     0.80334    0.00155     0.80489
      H   20    0.22520      0.00000     0.77361    0.00119     0.77480
 =======================================================================
   * Total *   -0.99985     45.98543    73.65628    0.35814   119.99985

                                 Natural Population      
 --------------------------------------------------------
   Core                      45.98543 ( 99.9683% of  46)
   Valence                   73.65628 ( 99.5355% of  74)
   Natural Minimal Basis    119.64171 ( 99.7014% of 120)
   Natural Rydberg Basis      0.35814 (  0.2985% of 120)
 --------------------------------------------------------

    Atom  No          Natural Electron Configuration
 ----------------------------------------------------------------------------
      C    1      [core]2S( 0.79)2p( 2.83)3d( 0.01)4p( 0.02)
      C    2      [core]2S( 1.00)2p( 3.38)4p( 0.01)
      C    3      [core]2S( 1.05)2p( 2.65)3p( 0.01)
      C    4      [core]2S( 0.96)2p( 3.15)3d( 0.01)4p( 0.01)
      C    5      [core]2S( 0.93)2p( 3.25)4p( 0.01)
      C    6      [core]2S( 0.90)2p( 3.31)4p( 0.01)
      H    7            1S( 0.76)
     Cl    8      [core]3S( 1.82)3p( 5.17)3d( 0.01)5p( 0.01)
      O    9      [core]2S( 1.71)2p( 4.95)3p( 0.01)
      H   10            1S( 0.75)
      C   11      [core]2S( 0.87)2p( 3.15)4p( 0.01)
      C   12      [core]2S( 0.94)2p( 3.28)4p( 0.01)
      C   13      [core]2S( 0.95)2p( 3.17)3d( 0.01)4p( 0.02)
      C   14      [core]2S( 0.95)2p( 3.24)4p( 0.01)
      C   15      [core]2S( 0.97)2p( 3.31)4p( 0.02)
      C   16      [core]2S( 1.07)2p( 3.00)3S( 0.02)4p( 0.02)
     Cl   17      [core]3S( 1.81)3p( 5.19)3d( 0.01)4p( 0.01)
      H   18            1S( 0.79)
      H   19            1S( 0.80)
      H   20            1S( 0.77)


 NATURAL BOND ORBITAL ANALYSIS:

                       Occupancies       Lewis Structure    Low   High
           Occ.    -------------------  -----------------   occ   occ
  Cycle   Thresh.   Lewis   Non-Lewis     CR  BD  3C  LP    (L)   (NL)   Dev
 =============================================================================
   1(1)    1.90   112.77939   7.22061     23  22   0  15     8      7    0.56
   2(2)    1.90   112.77939   7.22061     23  22   0  15     8      7    0.56
   3(1)    1.80   113.28268   6.71732     23  23   0  14     7      7    0.56
   4(2)    1.80   113.28268   6.71732     23  23   0  14     7      7    0.56
   5(1)    1.70   115.13265   4.86735     23  26   0  11     3      7    0.47
   6(2)    1.70   115.13265   4.86735     23  26   0  11     3      7    0.47
   7(1)    1.60   116.00823   3.99177     23  27   0  10     1      7    0.47
   8(2)    1.60   115.41921   4.58079     23  26   0  11     2      7    0.45
   9(3)    1.60   115.46435   4.53565     23  26   0  11     2      7    0.42
  10(4)    1.60   115.46435   4.53565     23  26   0  11     2      7    0.42
  11(5)    1.60   116.05337   3.94663     23  27   0  10     1      7    0.47
  12(6)    1.60   116.06454   3.93546     23  27   0  10     1      7    0.42
  13(7)    1.60   116.06454   3.93546     23  27   0  10     1      7    0.42
  14(1)    1.50   115.52745   4.47255     23  28   0   9     1      8    0.49
  15(2)    1.50   115.76247   4.23753     23  27   0  10     1      7    0.56
  16(3)    1.50   116.41817   3.58183     23  28   0   9     0      7    0.45
  17(4)    1.50   116.06454   3.93546     23  27   0  10     1      7    0.42
  18(5)    1.50   116.41817   3.58183     23  28   0   9     0      7    0.45
  19(6)    1.50   116.41350   3.58650     23  28   0   9     0      7    0.56
  20(7)    1.50   116.06454   3.93546     23  27   0  10     1      7    0.42
  21(8)    1.50   116.41350   3.58650     23  28   0   9     0      7    0.56
  22(9)    1.50   116.41817   3.58183     23  28   0   9     0      7    0.45
 -----------------------------------------------------------------------------

 Structure accepted: RESONANCE keyword permits strongly delocalized structure

 WARNING:  1 low occupancy (<1.9990e) core orbital  found on  C    1
           1 low occupancy (<1.9990e) core orbital  found on  C    3
           1 low occupancy (<1.9990e) core orbital  found on  C    4
           1 low occupancy (<1.9990e) core orbital  found on  C    5
           1 low occupancy (<1.9990e) core orbital  found on  C    6
           1 low occupancy (<1.9990e) core orbital  found on  C   11
           1 low occupancy (<1.9990e) core orbital  found on  C   12
           1 low occupancy (<1.9990e) core orbital  found on  C   13
           1 low occupancy (<1.9990e) core orbital  found on  C   16

 --------------------------------------------------------
   Core                     45.98543 ( 99.968% of  46)
   Valence Lewis            70.43273 ( 95.179% of  74)
  ==================       ============================
   Total Lewis             116.41817 ( 97.015% of 120)
  -----------------------------------------------------
   Valence non-Lewis         3.34262 (  2.786% of 120)
   Rydberg non-Lewis         0.23922 (  0.199% of 120)
  ==================       ============================
   Total non-Lewis           3.58183 (  2.985% of 120)
 --------------------------------------------------------


       (Occupancy)   Bond orbital/ Coefficients/ Hybrids
 ---------------------------------------------------------------------------------
     1. (1.91236) BD ( 1) C   1 - C   2  
                ( 49.35%)   0.7025* C   1 s( 32.82%)p 2.05( 67.15%)d 0.00(  0.03%)
                                            0.0002  0.5728  0.0126 -0.0042  0.0001
                                            0.6174  0.0234 -0.0150  0.0018 -0.5375
                                            0.0241 -0.0029  0.0010 -0.0001 -0.0000
                                            0.0000 -0.0000 -0.0128 -0.0000  0.0000
                                            0.0062 -0.0103
                ( 50.65%)   0.7117* C   2 s( 38.78%)p 1.58( 61.18%)d 0.00(  0.04%)
                                           -0.0006  0.6227 -0.0002 -0.0042  0.0009
                                           -0.5969  0.0287  0.0042 -0.0037  0.5043
                                            0.0126 -0.0109  0.0027  0.0000 -0.0000
                                           -0.0000  0.0000 -0.0136 -0.0000  0.0000
                                           -0.0006 -0.0156
     2. (1.96784) BD ( 1) C   1 - C   4  
                ( 49.21%)   0.7015* C   1 s( 35.24%)p 1.84( 64.73%)d 0.00(  0.03%)
                                           -0.0003  0.5936  0.0037  0.0083  0.0004
                                            0.1378  0.0267 -0.0091  0.0006  0.7921
                                           -0.0005 -0.0104 -0.0019 -0.0000 -0.0000
                                            0.0000 -0.0000  0.0093  0.0000 -0.0000
                                           -0.0121 -0.0058
                ( 50.79%)   0.7126* C   4 s( 38.57%)p 1.59( 61.39%)d 0.00(  0.04%)
                                            0.0001  0.6209  0.0108  0.0061  0.0002
                                           -0.2530  0.0185 -0.0040  0.0006 -0.7412
                                           -0.0052  0.0047 -0.0103  0.0001 -0.0000
                                            0.0000  0.0000  0.0086 -0.0000 -0.0000
                                           -0.0113 -0.0134
     3. (1.55696) BD ( 2) C   1 - C   4  
                ( 37.78%)   0.6147* C   1 s(  0.00%)p 1.00( 99.93%)d 0.00(  0.07%)
                                            0.0000 -0.0000  0.0000 -0.0000  0.0000
                                            0.0002  0.0000  0.0000  0.0000 -0.0000
                                           -0.0000 -0.0000 -0.0000  0.9993  0.0075
                                            0.0247  0.0027 -0.0000  0.0225  0.0153
                                            0.0000 -0.0000
                ( 62.22%)   0.7888* C   4 s(  0.00%)p 1.00(100.00%)d 0.00(  0.00%)
                                           -0.0000 -0.0000 -0.0000 -0.0000  0.0000
                                            0.0001  0.0000  0.0000  0.0000  0.0001
                                            0.0000  0.0000 -0.0000  0.9997  0.0105
                                            0.0202 -0.0026 -0.0000  0.0018 -0.0063
                                            0.0000 -0.0000
     4. (1.98865) BD ( 1) C   1 - O   9  
                ( 37.50%)   0.6124* C   1 s( 31.54%)p 2.17( 68.33%)d 0.00(  0.12%)
                                           -0.0002  0.5611 -0.0238 -0.0050 -0.0014
                                           -0.7729  0.0528  0.0115  0.0039 -0.2875
                                            0.0185  0.0060  0.0019  0.0001 -0.0000
                                           -0.0000 -0.0000  0.0195 -0.0000 -0.0000
                                            0.0215 -0.0196
                ( 62.50%)   0.7906* O   9 s( 36.89%)p 1.71( 63.00%)d 0.00(  0.11%)
                                            0.0000  0.6068  0.0266 -0.0027  0.0000
                                            0.7537 -0.0219  0.0002  0.0017  0.2478
                                           -0.0061  0.0007  0.0010 -0.0001  0.0000
                                            0.0000 -0.0000  0.0184 -0.0000 -0.0000
                                            0.0231 -0.0159
     5. (1.97610) BD ( 1) C   2 - C   3  
                ( 51.65%)   0.7186* C   2 s( 34.01%)p 1.94( 65.95%)d 0.00(  0.04%)
                                           -0.0002  0.5825 -0.0273  0.0036 -0.0003
                                            0.7834 -0.0289 -0.0076 -0.0024  0.2086
                                            0.0354 -0.0102 -0.0004 -0.0001  0.0000
                                           -0.0000  0.0000  0.0105 -0.0000 -0.0000
                                            0.0118 -0.0130
                ( 48.35%)   0.6954* C   3 s( 44.21%)p 1.26( 55.74%)d 0.00(  0.05%)
                                           -0.0001  0.6647 -0.0160 -0.0035 -0.0002
                                           -0.6591  0.0106  0.0095 -0.0036 -0.3478
                                            0.0430 -0.0007 -0.0019 -0.0000 -0.0000
                                           -0.0000  0.0000  0.0030 -0.0000  0.0000
                                            0.0155 -0.0147
     6. (1.77319) BD ( 2) C   2 - C   3  
                ( 54.48%)   0.7381* C   2 s(  0.00%)p 1.00( 99.93%)d 0.00(  0.07%)
                                            0.0000  0.0001 -0.0000 -0.0000  0.0000
                                            0.0001 -0.0000  0.0000  0.0000 -0.0000
                                           -0.0000 -0.0000 -0.0000  0.9996  0.0116
                                            0.0088 -0.0001  0.0000  0.0155  0.0205
                                            0.0000 -0.0000
                ( 45.52%)   0.6747* C   3 s(  0.00%)p 1.00( 99.90%)d 0.00(  0.10%)
                                           -0.0000 -0.0001 -0.0000  0.0000 -0.0000
                                           -0.0001  0.0000  0.0000  0.0000 -0.0001
                                            0.0000 -0.0000  0.0000  0.9994 -0.0010
                                            0.0135 -0.0023  0.0000 -0.0307  0.0072
                                           -0.0000  0.0000
     7. (1.96132) BD ( 1) C   2 - H  10  
                ( 62.40%)   0.7899* C   2 s( 27.22%)p 2.67( 72.76%)d 0.00(  0.03%)
                                            0.0001 -0.5211 -0.0257 -0.0033  0.0007
                                            0.1636  0.0019 -0.0001 -0.0014  0.8371
                                            0.0046  0.0052 -0.0008  0.0000 -0.0000
                                            0.0000  0.0000 -0.0055 -0.0000 -0.0000
                                            0.0115  0.0099
                ( 37.60%)   0.6132* H  10 s( 99.96%)p 0.00(  0.04%)
                                           -0.9998 -0.0017 -0.0010 -0.0079 -0.0191
                                           -0.0000
     8. (1.96717) BD ( 1) C   3 - C   6  
                ( 47.05%)   0.6859* C   3 s( 44.70%)p 1.24( 55.26%)d 0.00(  0.05%)
                                           -0.0000  0.6685 -0.0059 -0.0000  0.0008
                                            0.3192 -0.0237 -0.0037  0.0013  0.6707
                                           -0.0127 -0.0110  0.0036  0.0001 -0.0000
                                           -0.0000 -0.0000  0.0045 -0.0000  0.0000
                                           -0.0155 -0.0148
                ( 52.95%)   0.7277* C   6 s( 30.99%)p 2.23( 68.96%)d 0.00(  0.05%)
                                           -0.0001  0.5567 -0.0008  0.0019 -0.0011
                                           -0.1225 -0.0250  0.0009  0.0001 -0.8209
                                            0.0058  0.0001 -0.0002 -0.0000  0.0000
                                            0.0000 -0.0000  0.0084  0.0000  0.0000
                                           -0.0159 -0.0140
     9. (1.83012) BD ( 1) C   3 - C  16  
                ( 30.74%)   0.5545* C   3 s( 11.16%)p 7.95( 88.81%)d 0.00(  0.02%)
                                           -0.0000  0.3325  0.0324  0.0078 -0.0009
                                            0.6742  0.0767 -0.0014  0.0001 -0.6504
                                           -0.0679 -0.0087 -0.0026  0.0000 -0.0000
                                            0.0000  0.0000  0.0060  0.0000 -0.0000
                                            0.0006  0.0140
                ( 69.26%)   0.8322* C  16 s( 14.50%)p 5.89( 85.43%)d 0.01(  0.07%)
                                           -0.0001 -0.3698 -0.0908 -0.0012  0.0000
                                           -0.8767 -0.0715 -0.0012 -0.0015 -0.2835
                                           -0.0114  0.0071  0.0006  0.0006  0.0000
                                            0.0000 -0.0000  0.0115 -0.0000 -0.0000
                                            0.0177 -0.0168
    10. (1.97814) BD ( 1) C   4 - C   5  
                ( 50.34%)   0.7095* C   4 s( 39.23%)p 1.55( 60.74%)d 0.00(  0.03%)
                                           -0.0001  0.6262 -0.0157  0.0005  0.0002
                                            0.7283 -0.0048 -0.0112  0.0105  0.2760
                                           -0.0236 -0.0003  0.0012 -0.0001  0.0000
                                            0.0000 -0.0000  0.0060 -0.0000 -0.0000
                                            0.0094 -0.0132
                ( 49.66%)   0.7047* C   5 s( 34.42%)p 1.90( 65.54%)d 0.00(  0.04%)
                                            0.0001  0.5866  0.0106  0.0005 -0.7575
                                            0.0306  0.0111  0.0008 -0.2818 -0.0320
                                            0.0073 -0.0008  0.0000 -0.0000 -0.0000
                                            0.0000  0.0108 -0.0000 -0.0000  0.0076
                                           -0.0141
    11. (1.98490) BD ( 1) C   4 -Cl   8  
                ( 45.03%)   0.6711* C   4 s( 22.08%)p 3.52( 77.73%)d 0.01(  0.19%)
                                           -0.0002  0.4698 -0.0022 -0.0088 -0.0006
                                           -0.6356  0.0086  0.0087  0.0102  0.6106
                                           -0.0036 -0.0109 -0.0079 -0.0000 -0.0000
                                            0.0000  0.0000 -0.0364  0.0000 -0.0000
                                            0.0017 -0.0238
                ( 54.97%)   0.7414*Cl   8 s( 19.57%)p 4.08( 79.94%)d 0.02(  0.48%)
                                            0.0000  0.0002  0.4400  0.0460  0.0013
                                            0.0003 -0.0000  0.0001  0.6431 -0.0384
                                            0.0062  0.0002 -0.0001 -0.0001 -0.6190
                                            0.0342 -0.0052 -0.0007  0.0001 -0.0000
                                            0.0000 -0.0000 -0.0000  0.0000 -0.0000
                                           -0.0602  0.0000 -0.0000  0.0044 -0.0345
    12. (1.93489) BD ( 1) C   5 - C   6  
                ( 48.65%)   0.6975* C   5 s( 36.77%)p 1.72( 63.19%)d 0.00(  0.04%)
                                            0.0004  0.6064  0.0022  0.0018  0.6434
                                           -0.0131 -0.0084  0.0030 -0.4658 -0.0227
                                            0.0108 -0.0028  0.0002  0.0000  0.0000
                                            0.0000 -0.0140  0.0000 -0.0000  0.0008
                                           -0.0155
                ( 51.35%)   0.7166* C   6 s( 35.98%)p 1.78( 63.98%)d 0.00(  0.04%)
                                           -0.0005  0.5998  0.0072  0.0012  0.0001
                                           -0.6242  0.0008  0.0064 -0.0031  0.4996
                                           -0.0228 -0.0019  0.0031  0.0002  0.0000
                                            0.0000 -0.0000 -0.0105 -0.0000 -0.0000
                                            0.0077 -0.0136
    13. (1.70385) BD ( 2) C   5 - C   6  
                ( 45.41%)   0.6739* C   5 s(  0.00%)p 1.00( 99.94%)d 0.00(  0.06%)
                                           -0.0000 -0.0001  0.0000 -0.0000 -0.0001
                                            0.0000 -0.0000 -0.0000  0.0002  0.0000
                                           -0.0000  0.0000  0.9995  0.0024  0.0188
                                           -0.0013  0.0000  0.0116 -0.0216  0.0000
                                            0.0000
                ( 54.59%)   0.7388* C   6 s(  0.00%)p 1.00( 99.95%)d 0.00(  0.05%)
                                            0.0000 -0.0001 -0.0000 -0.0000  0.0000
                                            0.0001  0.0000 -0.0000 -0.0000 -0.0001
                                           -0.0000 -0.0000 -0.0000  0.9995  0.0096
                                            0.0184 -0.0013 -0.0000 -0.0228  0.0014
                                           -0.0000 -0.0000
    14. (1.96157) BD ( 1) C   5 - H   7  
                ( 61.74%)   0.7857* C   5 s( 28.67%)p 2.49( 71.30%)d 0.00(  0.03%)
                                           -0.0006  0.5353 -0.0087 -0.0020  0.1024
                                           -0.0007 -0.0034 -0.0008  0.8381  0.0065
                                           -0.0013 -0.0006 -0.0001  0.0000 -0.0000
                                           -0.0000  0.0028 -0.0000 -0.0000 -0.0150
                                           -0.0092
                ( 38.26%)   0.6186* H   7 s( 99.96%)p 0.00(  0.04%)
                                            0.9998  0.0017  0.0011  0.0003 -0.0207
                                            0.0000
    15. (1.97379) BD ( 1) C   6 - C  11  
                ( 50.96%)   0.7138* C   6 s( 32.99%)p 2.03( 66.99%)d 0.00(  0.02%)
                                           -0.0000  0.5743 -0.0111 -0.0023  0.0006
                                            0.7710  0.0164 -0.0091 -0.0008  0.2740
                                            0.0035 -0.0021 -0.0010  0.0000 -0.0000
                                           -0.0000  0.0000  0.0061  0.0000  0.0000
                                            0.0073 -0.0091
                ( 49.04%)   0.7003* C  11 s( 32.66%)p 2.06( 67.32%)d 0.00(  0.02%)
                                            0.0000  0.5715  0.0034 -0.0001 -0.7781
                                           -0.0164  0.0067  0.0013 -0.2597 -0.0073
                                            0.0019  0.0005 -0.0001  0.0000 -0.0000
                                           -0.0000  0.0080  0.0000  0.0000  0.0088
                                           -0.0098
    16. (1.96793) BD ( 1) C  11 - C  12  
                ( 50.11%)   0.7079* C  11 s( 34.03%)p 1.94( 65.92%)d 0.00(  0.04%)
                                            0.0001  0.5834  0.0008 -0.0002  0.6078
                                            0.0019 -0.0056  0.0018 -0.5379  0.0184
                                            0.0067 -0.0026 -0.0000 -0.0000 -0.0000
                                            0.0000 -0.0134  0.0000  0.0000  0.0052
                                           -0.0149
                ( 49.89%)   0.7063* C  12 s( 37.51%)p 1.67( 62.46%)d 0.00(  0.04%)
                                           -0.0001  0.6123  0.0141 -0.0034  0.0014
                                           -0.6372  0.0235  0.0085 -0.0040  0.4664
                                            0.0171 -0.0046  0.0048 -0.0001 -0.0000
                                            0.0000 -0.0000 -0.0135  0.0000 -0.0000
                                            0.0006 -0.0131
    17. (1.97234) BD ( 1) C  11 - C  14  
                ( 51.00%)   0.7141* C  11 s( 33.26%)p 2.01( 66.70%)d 0.00(  0.04%)
                                            0.0001  0.5767  0.0006  0.0002  0.1560
                                            0.0128 -0.0004 -0.0008  0.8015 -0.0087
                                           -0.0051  0.0019  0.0000 -0.0000 -0.0000
                                            0.0000  0.0093  0.0000  0.0000 -0.0101
                                           -0.0149
                ( 49.00%)   0.7000* C  14 s( 36.59%)p 1.73( 63.38%)d 0.00(  0.03%)
                                            0.0000  0.6048  0.0113 -0.0001  0.0010
                                           -0.2223  0.0290  0.0036  0.0005 -0.7637
                                            0.0049  0.0176 -0.0007 -0.0001 -0.0000
                                            0.0000 -0.0000  0.0059  0.0000  0.0000
                                           -0.0111 -0.0114
    18. (1.66097) BD ( 2) C  11 - C  14  
                ( 50.14%)   0.7081* C  11 s(  0.00%)p 1.00( 99.96%)d 0.00(  0.04%)
                                           -0.0000  0.0000  0.0000 -0.0000 -0.0000
                                            0.0000 -0.0000 -0.0000 -0.0001 -0.0000
                                           -0.0000  0.0000  0.9997  0.0027  0.0149
                                           -0.0016  0.0000  0.0134  0.0134  0.0000
                                            0.0000
                ( 49.86%)   0.7062* C  14 s(  0.00%)p 1.00( 99.97%)d 0.00(  0.03%)
                                            0.0000 -0.0000  0.0000 -0.0000  0.0000
                                            0.0001  0.0000  0.0000  0.0000 -0.0002
                                           -0.0000 -0.0000 -0.0000  0.9995  0.0148
                                            0.0204 -0.0015 -0.0000  0.0050 -0.0174
                                           -0.0000 -0.0000
    19. (1.97032) BD ( 1) C  12 - C  13  
                ( 49.74%)   0.7053* C  12 s( 35.37%)p 1.83( 64.60%)d 0.00(  0.03%)
                                           -0.0000  0.5946  0.0140  0.0036  0.0000
                                            0.7604 -0.0205 -0.0010  0.0028  0.2579
                                            0.0294 -0.0038  0.0031 -0.0001  0.0000
                                            0.0000 -0.0000  0.0099 -0.0000 -0.0000
                                            0.0089 -0.0119
                ( 50.26%)   0.7089* C  13 s( 39.94%)p 1.50( 60.03%)d 0.00(  0.03%)
                                           -0.0002  0.6320 -0.0001  0.0024  0.0001
                                           -0.7197 -0.0027 -0.0099 -0.0100 -0.2856
                                            0.0231  0.0050 -0.0009  0.0001 -0.0000
                                            0.0000  0.0000  0.0084 -0.0000 -0.0000
                                            0.0091 -0.0119
    20. (1.71185) BD ( 2) C  12 - C  13  
                ( 46.87%)   0.6846* C  12 s(  0.00%)p 1.00( 99.96%)d 0.00(  0.04%)
                                           -0.0000  0.0000  0.0000 -0.0000  0.0000
                                            0.0000  0.0000  0.0000 -0.0000  0.0002
                                            0.0000  0.0000  0.0000  0.9994  0.0112
                                            0.0260 -0.0025  0.0000  0.0145  0.0152
                                            0.0000 -0.0000
                ( 53.13%)   0.7289* C  13 s(  0.00%)p 1.00( 99.99%)d 0.00(  0.01%)
                                           -0.0000  0.0000  0.0000  0.0000  0.0000
                                            0.0001 -0.0000 -0.0000 -0.0000  0.0001
                                            0.0000 -0.0000  0.0000  0.9997  0.0091
                                           -0.0195  0.0020 -0.0000 -0.0110 -0.0049
                                            0.0000  0.0000
    21. (1.96483) BD ( 1) C  12 - H  20  
                ( 61.28%)   0.7828* C  12 s( 27.07%)p 2.69( 72.88%)d 0.00(  0.05%)
                                            0.0004 -0.5199  0.0207 -0.0014  0.0013
                                            0.1194 -0.0011 -0.0029 -0.0001  0.8452
                                            0.0010 -0.0121 -0.0040 -0.0001  0.0000
                                            0.0000  0.0000 -0.0025  0.0000  0.0000
                                            0.0176  0.0126
                ( 38.72%)   0.6222* H  20 s( 99.96%)p 0.00(  0.04%)
                                           -0.9998 -0.0029 -0.0001 -0.0202  0.0000
    22. (1.97880) BD ( 1) C  13 - C  16  
                ( 53.99%)   0.7348* C  13 s( 38.24%)p 1.61( 61.72%)d 0.00(  0.03%)
                                           -0.0000  0.6184 -0.0016 -0.0013 -0.0002
                                            0.2481 -0.0295 -0.0026 -0.0031  0.7447
                                            0.0062  0.0097  0.0076 -0.0001  0.0000
                                           -0.0000 -0.0000  0.0107 -0.0000 -0.0000
                                           -0.0102 -0.0115
                ( 46.01%)   0.6783* C  16 s( 42.18%)p 1.37( 57.76%)d 0.00(  0.05%)
                                           -0.0001  0.6486 -0.0331 -0.0095  0.0003
                                           -0.0239 -0.0195  0.0019  0.0013 -0.7579
                                            0.0463  0.0084 -0.0006 -0.0000  0.0000
                                           -0.0000  0.0000  0.0143  0.0000 -0.0000
                                           -0.0147 -0.0099
    23. (1.98946) BD ( 1) C  13 -Cl  17  
                ( 45.00%)   0.6708* C  13 s( 21.63%)p 3.61( 78.18%)d 0.01(  0.19%)
                                           -0.0001  0.4650  0.0077 -0.0021 -0.0003
                                            0.6473 -0.0075  0.0038 -0.0121 -0.6020
                                           -0.0021 -0.0038  0.0102  0.0000  0.0000
                                           -0.0000 -0.0000 -0.0375  0.0000 -0.0000
                                            0.0040 -0.0222
                ( 55.00%)   0.7416*Cl  17 s( 20.45%)p 3.87( 79.07%)d 0.02(  0.49%)
                                            0.0000  0.0001  0.4505  0.0387  0.0005
                                            0.0001 -0.0000 -0.0001 -0.6666  0.0414
                                            0.0055  0.0005  0.0004  0.0001  0.5860
                                           -0.0336 -0.0054 -0.0002 -0.0004  0.0000
                                           -0.0000  0.0000  0.0000  0.0000  0.0000
                                           -0.0602  0.0000 -0.0000  0.0093 -0.0338
    24. (1.96893) BD ( 1) C  14 - C  15  
                ( 50.30%)   0.7092* C  14 s( 36.18%)p 1.76( 63.79%)d 0.00(  0.03%)
                                            0.0001  0.6014  0.0118 -0.0027  0.0002
                                            0.7554 -0.0038 -0.0135  0.0018  0.2562
                                           -0.0375  0.0009  0.0006 -0.0000 -0.0000
                                            0.0000 -0.0000  0.0082 -0.0000  0.0000
                                            0.0109 -0.0119
                ( 49.70%)   0.7050* C  15 s( 36.85%)p 1.71( 63.11%)d 0.00(  0.03%)
                                           -0.0003  0.6070 -0.0085 -0.0036  0.0003
                                           -0.7553  0.0328 -0.0089 -0.0018 -0.2412
                                           -0.0350 -0.0086 -0.0022  0.0002 -0.0000
                                           -0.0000 -0.0000  0.0113 -0.0000 -0.0000
                                            0.0089 -0.0114
    25. (1.98017) BD ( 1) C  14 - H  19  
                ( 59.83%)   0.7735* C  14 s( 27.19%)p 2.68( 72.77%)d 0.00(  0.04%)
                                            0.0003 -0.5210  0.0197 -0.0038  0.0009
                                            0.6149  0.0097  0.0012  0.0005 -0.5911
                                           -0.0009 -0.0058 -0.0010 -0.0001  0.0000
                                           -0.0000 -0.0000  0.0182  0.0000 -0.0000
                                            0.0009  0.0093
                ( 40.17%)   0.6338* H  19 s( 99.96%)p 0.00(  0.04%)
                                           -0.9998 -0.0012 -0.0007 -0.0128  0.0147
                                            0.0000
    26. (1.97590) BD ( 1) C  15 - C  16  
                ( 52.66%)   0.7257* C  15 s( 35.85%)p 1.79( 64.10%)d 0.00(  0.05%)
                                            0.0001  0.5986 -0.0141 -0.0064 -0.0007
                                            0.6354 -0.0430  0.0018 -0.0002 -0.4845
                                           -0.0255 -0.0087 -0.0048 -0.0001  0.0000
                                           -0.0000 -0.0000 -0.0166 -0.0000  0.0000
                                            0.0040 -0.0129
                ( 47.34%)   0.6880* C  16 s( 44.51%)p 1.25( 55.44%)d 0.00(  0.06%)
                                           -0.0002  0.6640 -0.0643  0.0053 -0.0001
                                           -0.4615  0.0091  0.0122  0.0006  0.5816
                                           -0.0539 -0.0014  0.0034  0.0001 -0.0000
                                           -0.0000  0.0000 -0.0190 -0.0000  0.0000
                                            0.0087 -0.0108
    27. (1.61957) BD ( 2) C  15 - C  16  
                ( 56.62%)   0.7525* C  15 s(  0.00%)p 1.00( 99.94%)d 0.00(  0.06%)
                                           -0.0000 -0.0000  0.0000 -0.0000 -0.0000
                                            0.0002  0.0000  0.0000 -0.0000  0.0001
                                           -0.0000  0.0000 -0.0000  0.9995  0.0178
                                           -0.0065 -0.0022 -0.0000  0.0064 -0.0235
                                            0.0000 -0.0000
                ( 43.38%)   0.6586* C  16 s(  0.00%)p 1.00( 99.82%)d 0.00(  0.18%)
                                            0.0000  0.0002  0.0000 -0.0000  0.0000
                                            0.0006  0.0000  0.0000 -0.0000  0.0001
                                            0.0000 -0.0000 -0.0000  0.9989 -0.0173
                                            0.0111 -0.0043 -0.0000 -0.0420 -0.0026
                                           -0.0000  0.0000
    28. (1.97542) BD ( 1) C  15 - H  18  
                ( 60.72%)   0.7792* C  15 s( 27.27%)p 2.67( 72.70%)d 0.00(  0.04%)
                                           -0.0003  0.5215  0.0248  0.0074  0.0003
                                            0.1499 -0.0013  0.0028 -0.0015  0.8390
                                            0.0219 -0.0077  0.0002 -0.0001 -0.0000
                                            0.0000  0.0000  0.0100  0.0000  0.0000
                                           -0.0148 -0.0072
                ( 39.28%)   0.6268* H  18 s( 99.96%)p 0.00(  0.04%)
                                            0.9998 -0.0040  0.0006 -0.0063 -0.0188
                                           -0.0000
    29. (1.99869) CR ( 1) C   1           s(100.00%)p 0.00(  0.00%)
                                            1.0000  0.0002 -0.0000  0.0000 -0.0000
                                           -0.0003  0.0000  0.0000  0.0000  0.0003
                                           -0.0000 -0.0000 -0.0000 -0.0000 -0.0000
                                           -0.0000 -0.0000  0.0000 -0.0000 -0.0000
                                            0.0000 -0.0000
    30. (1.99901) CR ( 1) C   2           s(100.00%)p 0.00(  0.00%)
                                            1.0000  0.0005 -0.0000 -0.0000  0.0000
                                           -0.0002  0.0000  0.0000 -0.0000  0.0002
                                            0.0000 -0.0000  0.0000 -0.0000 -0.0000
                                           -0.0000  0.0000 -0.0000 -0.0000 -0.0000
                                            0.0000 -0.0000
    31. (1.99884) CR ( 1) C   3           s(100.00%)
                                            1.0000  0.0001 -0.0000 -0.0000 -0.0000
                                           -0.0000  0.0000  0.0000 -0.0000 -0.0000
                                            0.0000 -0.0000 -0.0000  0.0000 -0.0000
                                           -0.0000 -0.0000  0.0000 -0.0000  0.0000
                                            0.0000 -0.0000
    32. (1.99874) CR ( 1) C   4           s(100.00%)p 0.00(  0.00%)
                                            1.0000  0.0001 -0.0000 -0.0000 -0.0000
                                           -0.0000 -0.0000  0.0000  0.0000  0.0003
                                           -0.0000 -0.0000 -0.0000  0.0000  0.0000
                                            0.0000 -0.0000 -0.0000  0.0000 -0.0000
                                            0.0000 -0.0000
    33. (1.99885) CR ( 1) C   5           s(100.00%)p 0.00(  0.00%)
                                            1.0000 -0.0000 -0.0000 -0.0000 -0.0001
                                            0.0000 -0.0000 -0.0000  0.0008  0.0000
                                           -0.0000  0.0000  0.0000  0.0000  0.0000
                                           -0.0000  0.0000  0.0000 -0.0000 -0.0000
                                            0.0000
    34. (1.99892) CR ( 1) C   6           s(100.00%)p 0.00(  0.00%)
                                            1.0000  0.0004  0.0000  0.0000 -0.0000
                                           -0.0003 -0.0000  0.0000 -0.0000  0.0002
                                           -0.0000 -0.0000  0.0000 -0.0000 -0.0000
                                           -0.0000  0.0000 -0.0000  0.0000 -0.0000
                                            0.0000 -0.0000
    35. (2.00000) CR ( 1)Cl   8           s(100.00%)
                                            1.0000 -0.0000  0.0000 -0.0000 -0.0000
                                           -0.0000  0.0000 -0.0000 -0.0000  0.0000
                                           -0.0000 -0.0000 -0.0000  0.0000  0.0000
                                           -0.0000  0.0000  0.0000  0.0000  0.0000
                                            0.0000  0.0000  0.0000 -0.0000  0.0000
                                            0.0000 -0.0000  0.0000 -0.0000  0.0000
    36. (1.99971) CR ( 2)Cl   8           s(100.00%)p 0.00(  0.00%)
                                           -0.0000  1.0000  0.0002 -0.0000 -0.0000
                                           -0.0000  0.0000 -0.0000 -0.0002  0.0000
                                           -0.0000 -0.0000 -0.0000  0.0000  0.0002
                                           -0.0000  0.0000  0.0000  0.0000 -0.0000
                                           -0.0000  0.0000  0.0000 -0.0000  0.0000
                                            0.0000 -0.0000  0.0000 -0.0000  0.0000
    37. (1.99996) CR ( 3)Cl   8           s(  0.00%)p 1.00(100.00%)
                                           -0.0000 -0.0000  0.0001 -0.0000 -0.0000
                                           -0.0000  0.0000  1.0000 -0.0001  0.0000
                                           -0.0000 -0.0000 -0.0000  0.0000  0.0001
                                           -0.0000  0.0000  0.0000  0.0000  0.0000
                                           -0.0000  0.0000  0.0000 -0.0000 -0.0000
                                            0.0000 -0.0000  0.0000  0.0000  0.0000
    38. (1.99995) CR ( 4)Cl   8           s(  0.00%)p 1.00(100.00%)
                                            0.0000  0.0000 -0.0001  0.0000  0.0000
                                            0.0000 -0.0000  0.0000  0.0001 -0.0000
                                            0.0000  0.0000  0.0000  1.0000 -0.0001
                                            0.0000 -0.0000 -0.0000 -0.0000  0.0000
                                           -0.0000 -0.0000 -0.0000  0.0000 -0.0000
                                           -0.0000  0.0000 -0.0000  0.0000 -0.0000
    39. (1.99999) CR ( 5)Cl   8           s(  0.00%)p 1.00(100.00%)
                                            0.0000 -0.0000  0.0000 -0.0000  0.0000
                                           -0.0000 -0.0000  0.0000 -0.0000 -0.0000
                                            0.0000 -0.0000 -0.0000  0.0000 -0.0000
                                           -0.0000 -0.0000  0.0000  0.0000  1.0000
                                           -0.0000 -0.0000  0.0000  0.0000  0.0000
                                           -0.0000 -0.0000  0.0000 -0.0000 -0.0000
    40. (1.99981) CR ( 1) O   9           s(100.00%)p 0.00(  0.00%)
                                            1.0000  0.0003 -0.0000  0.0000  0.0000
                                           -0.0002  0.0000  0.0000 -0.0000 -0.0001
                                           -0.0000  0.0000 -0.0000  0.0000 -0.0000
                                           -0.0000  0.0000 -0.0000  0.0000  0.0000
                                           -0.0000  0.0000
    41. (1.99884) CR ( 1) C  11           s(100.00%)
                                            1.0000 -0.0002 -0.0000  0.0000 -0.0001
                                           -0.0000  0.0000 -0.0000 -0.0000 -0.0000
                                           -0.0000  0.0000  0.0000  0.0000  0.0000
                                           -0.0000  0.0000  0.0000  0.0000  0.0000
                                            0.0000
    42. (1.99899) CR ( 1) C  12           s(100.00%)p 0.00(  0.00%)
                                            1.0000  0.0003 -0.0000  0.0000 -0.0000
                                           -0.0001  0.0000  0.0000 -0.0000 -0.0002
                                            0.0000  0.0000  0.0000  0.0000 -0.0000
                                            0.0000 -0.0000 -0.0000  0.0000 -0.0000
                                           -0.0000 -0.0000
    43. (1.99862) CR ( 1) C  13           s(100.00%)
                                            1.0000  0.0002  0.0000  0.0000  0.0000
                                           -0.0001 -0.0000 -0.0000 -0.0000 -0.0001
                                            0.0000  0.0000  0.0000  0.0000  0.0000
                                           -0.0000  0.0000 -0.0000 -0.0000 -0.0000
                                            0.0000 -0.0000
    44. (1.99921) CR ( 1) C  14           s(100.00%)p 0.00(  0.00%)
                                            1.0000  0.0001 -0.0000  0.0000 -0.0000
                                           -0.0002 -0.0000  0.0000 -0.0000  0.0002
                                            0.0000  0.0000  0.0000 -0.0000 -0.0000
                                           -0.0000  0.0000 -0.0000 -0.0000  0.0000
                                           -0.0000 -0.0000
    45. (1.99912) CR ( 1) C  15           s(100.00%)p 0.00(  0.00%)
                                            1.0000  0.0003  0.0000  0.0000  0.0000
                                           -0.0002  0.0000 -0.0000 -0.0000  0.0003
                                            0.0000 -0.0000 -0.0000  0.0000  0.0000
                                           -0.0000 -0.0000  0.0000  0.0000 -0.0000
                                           -0.0000 -0.0000
    46. (1.99862) CR ( 1) C  16           s(100.00%)p 0.00(  0.00%)
                                            1.0000  0.0002 -0.0000  0.0000 -0.0000
                                           -0.0002 -0.0000  0.0000  0.0000  0.0001
                                           -0.0000  0.0000  0.0000 -0.0000  0.0000
                                           -0.0000  0.0000 -0.0000  0.0000  0.0000
                                            0.0000 -0.0000
    47. (2.00000) CR ( 1)Cl  17           s(100.00%)
                                            1.0000 -0.0000  0.0000 -0.0000 -0.0000
                                           -0.0000  0.0000  0.0000  0.0000 -0.0000
                                           -0.0000 -0.0000  0.0000 -0.0000 -0.0000
                                            0.0000  0.0000 -0.0000  0.0000  0.0000
                                            0.0000  0.0000 -0.0000 -0.0000 -0.0000
                                            0.0000 -0.0000  0.0000 -0.0000  0.0000
    48. (1.99968) CR ( 2)Cl  17           s(100.00%)p 0.00(  0.00%)
                                           -0.0000  1.0000  0.0002 -0.0000 -0.0000
                                           -0.0000  0.0000  0.0000  0.0002 -0.0000
                                           -0.0000  0.0000  0.0000 -0.0000 -0.0002
                                            0.0000  0.0000 -0.0000 -0.0000  0.0000
                                            0.0000 -0.0000  0.0000 -0.0000  0.0000
                                            0.0000 -0.0000  0.0000 -0.0000  0.0000
    49. (1.99995) CR ( 3)Cl  17           s(  0.00%)p 1.00(100.00%)
                                            0.0000  0.0000 -0.0001  0.0000 -0.0000
                                           -0.0000 -0.0000  1.0000 -0.0001  0.0000
                                            0.0000 -0.0000 -0.0000  0.0000  0.0001
                                           -0.0000 -0.0000  0.0000  0.0000 -0.0000
                                           -0.0000  0.0000 -0.0000  0.0000 -0.0000
                                           -0.0000  0.0000 -0.0000  0.0000 -0.0000
    50. (1.99995) CR ( 4)Cl  17           s(  0.00%)p 1.00(100.00%)
                                           -0.0000 -0.0000  0.0001 -0.0000 -0.0000
                                           -0.0000  0.0000  0.0000  0.0001 -0.0000
                                           -0.0000  0.0000  0.0000  1.0000 -0.0001
                                            0.0000  0.0000 -0.0000 -0.0000  0.0000
                                           -0.0000 -0.0000 -0.0000  0.0000 -0.0000
                                            0.0000 -0.0000  0.0000 -0.0000  0.0000
    51. (1.99999) CR ( 5)Cl  17           s(  0.00%)p 1.00(100.00%)
                                            0.0000  0.0000 -0.0000 -0.0000  0.0000
                                            0.0000  0.0000 -0.0000 -0.0000 -0.0000
                                           -0.0000 -0.0000 -0.0000  0.0000 -0.0000
                                           -0.0000  0.0000  0.0000  0.0000  1.0000
                                           -0.0000 -0.0000  0.0000  0.0000  0.0000
                                            0.0000  0.0000 -0.0000  0.0000  0.0000
    52. (1.99317) LP ( 1)Cl   8           s( 80.59%)p 0.24( 19.40%)d 0.00(  0.01%)
                                           -0.0000 -0.0003  0.8976 -0.0123 -0.0002
                                           -0.0001  0.0000 -0.0001 -0.3233  0.0129
                                            0.0014 -0.0002 -0.0004  0.0001  0.2987
                                           -0.0085 -0.0015  0.0000  0.0003 -0.0000
                                           -0.0000 -0.0000  0.0000  0.0000  0.0000
                                            0.0096 -0.0000  0.0000 -0.0013  0.0055
    53. (1.97105) LP ( 2)Cl   8           s(  0.02%)p99.99( 99.97%)d 1.00(  0.02%)
                                            0.0000  0.0000 -0.0082  0.0102 -0.0011
                                           -0.0002  0.0000  0.0001 -0.6909 -0.0085
                                            0.0011  0.0012 -0.0001  0.0000 -0.7226
                                           -0.0078  0.0025 -0.0007 -0.0003 -0.0000
                                            0.0001 -0.0000 -0.0000 -0.0000  0.0000
                                           -0.0038  0.0000 -0.0000 -0.0124  0.0021
    54. (1.93970) LP ( 3)Cl   8           s(  0.00%)p 1.00( 99.98%)d 0.00(  0.02%)
                                           -0.0000 -0.0000  0.0000  0.0000 -0.0000
                                           -0.0000  0.0000 -0.0000  0.0000  0.0000
                                           -0.0000  0.0000 -0.0000  0.0000  0.0001
                                            0.0000  0.0000 -0.0000 -0.0000  0.0000
                                            0.9997  0.0203 -0.0007 -0.0000 -0.0004
                                            0.0000  0.0126 -0.0095  0.0000  0.0000
    55. (1.98082) LP ( 1) O   9           s( 62.36%)p 0.60( 37.63%)d 0.00(  0.01%)
                                           -0.0004  0.7896 -0.0130  0.0013  0.0000
                                           -0.5370  0.0094  0.0029 -0.0051 -0.2963
                                            0.0001  0.0011 -0.0018  0.0001 -0.0000
                                           -0.0000  0.0000 -0.0075  0.0000  0.0000
                                           -0.0051  0.0051
    56. (1.78388) LP ( 2) O   9           s(  0.82%)p99.99( 99.11%)d 0.08(  0.07%)
                                            0.0000  0.0904  0.0031  0.0006  0.0000
                                           -0.3759 -0.0041  0.0016  0.0009  0.9218
                                            0.0099 -0.0013 -0.0027  0.0007  0.0000
                                            0.0000 -0.0000  0.0199  0.0000  0.0000
                                           -0.0168  0.0002
    57. (1.65878) LP ( 3) O   9           s(  0.00%)p 1.00( 99.91%)d 0.00(  0.09%)
                                           -0.0000 -0.0001 -0.0000 -0.0000  0.0000
                                            0.0004  0.0000 -0.0000 -0.0000 -0.0006
                                           -0.0000  0.0000  0.0000  0.9995  0.0084
                                            0.0041 -0.0018 -0.0000  0.0278  0.0101
                                            0.0000 -0.0000
    58. (1.99131) LP ( 1)Cl  17           s( 79.50%)p 0.26( 20.48%)d 0.00(  0.01%)
                                           -0.0000 -0.0003  0.8916 -0.0105 -0.0001
                                           -0.0001  0.0000  0.0001  0.3665 -0.0121
                                            0.0019  0.0004  0.0004 -0.0001 -0.2650
                                            0.0098 -0.0015 -0.0004 -0.0004  0.0000
                                            0.0000 -0.0000  0.0000 -0.0000  0.0000
                                            0.0104 -0.0000 -0.0000 -0.0022  0.0058
    59. (1.97118) LP ( 2)Cl  17           s(  0.15%)p99.99( 99.83%)d 0.10(  0.02%)
                                           -0.0000 -0.0000  0.0385 -0.0067  0.0018
                                            0.0003 -0.0000  0.0001 -0.6452 -0.0100
                                           -0.0017  0.0004 -0.0002  0.0000 -0.7627
                                           -0.0095 -0.0016 -0.0008 -0.0003 -0.0000
                                            0.0000  0.0000  0.0000 -0.0000  0.0000
                                            0.0040 -0.0000  0.0000  0.0119 -0.0009
    60. (1.93552) LP ( 3)Cl  17           s(  0.00%)p 1.00( 99.97%)d 0.00(  0.03%)
                                           -0.0000 -0.0000  0.0000 -0.0000  0.0000
                                            0.0000 -0.0000  0.0000  0.0000  0.0000
                                           -0.0000  0.0000 -0.0000  0.0000  0.0000
                                            0.0000 -0.0000 -0.0000 -0.0000  0.0000
                                            0.9997  0.0183 -0.0002 -0.0002 -0.0003
                                           -0.0000 -0.0133  0.0097 -0.0000 -0.0000
    61. (0.01291) RY*( 1) C   1           s(  7.98%)p11.47( 91.55%)d 0.06(  0.47%)
                                            0.0000  0.0612  0.2750  0.0096 -0.0191
                                           -0.0257 -0.9162  0.0284  0.0252 -0.0113
                                           -0.2707  0.0186  0.0143  0.0000  0.0001
                                           -0.0000 -0.0000  0.0454  0.0000 -0.0000
                                            0.0510 -0.0013
    62. (0.00778) RY*( 2) C   1           s(  1.33%)p55.48( 73.80%)d18.70( 24.87%)
                                            0.0000 -0.0069  0.0942 -0.0648  0.0133
                                           -0.0102 -0.2146 -0.0395  0.0244  0.0248
                                            0.8249  0.0858 -0.0356  0.0000  0.0001
                                            0.0000  0.0000 -0.3574 -0.0003  0.0000
                                            0.3471 -0.0231
    63. (0.00664) RY*( 3) C   1           s(  0.00%)p 1.00( 14.12%)d 6.08( 85.88%)
                                           -0.0000 -0.0000  0.0001  0.0000  0.0000
                                           -0.0000 -0.0001 -0.0000  0.0000  0.0000
                                            0.0002  0.0000 -0.0000 -0.0200 -0.3591
                                           -0.0732 -0.0802 -0.0000  0.8586  0.3487
                                            0.0002 -0.0003
    64. (0.00280) RY*( 4) C   1           s(  1.59%)p28.58( 45.32%)d33.47( 53.09%)
                                            0.0000 -0.0020 -0.0012  0.1233  0.0257
                                           -0.0021 -0.1464  0.1440 -0.0041 -0.0117
                                            0.4655 -0.4384  0.0450  0.0000  0.0001
                                           -0.0001  0.0000  0.4906  0.0002 -0.0001
                                           -0.5345  0.0672
    65. (0.00099) RY*( 5) C   1           s( 64.81%)p 0.27( 17.32%)d 0.28( 17.88%)
                                            0.0000 -0.0040  0.7977  0.1068  0.0186
                                           -0.0333  0.2200 -0.1786  0.0113 -0.0070
                                           -0.0558 -0.2468  0.1660 -0.0000  0.0002
                                           -0.0000  0.0000 -0.3467  0.0001  0.0002
                                           -0.2231  0.0936
    66. (0.00070) RY*( 6) C   1           s( 51.25%)p 0.31( 15.93%)d 0.64( 32.82%)
                                            0.0000  0.0151 -0.4257  0.5741 -0.0383
                                           -0.0156 -0.1559 -0.3091  0.1683 -0.0101
                                           -0.0363 -0.0822 -0.0526  0.0000  0.0003
                                           -0.0001  0.0000 -0.4705  0.0002  0.0001
                                           -0.2921  0.1465
    67. (0.00056) RY*( 7) C   1           s(  0.00%)p 1.00( 30.92%)d 2.23( 69.08%)
                                           -0.0000  0.0000  0.0000  0.0002  0.0000
                                           -0.0000 -0.0001  0.0000  0.0000 -0.0000
                                           -0.0000  0.0001 -0.0001 -0.0048 -0.4472
                                            0.3190 -0.0861  0.0001 -0.4514  0.6979
                                           -0.0002  0.0002
    68. (0.00028) RY*( 8) C   1           s(  0.00%)p 1.00( 61.19%)d 0.63( 38.81%)
                                            0.0000  0.0000  0.0001  0.0002 -0.0000
                                           -0.0000 -0.0001  0.0001 -0.0001 -0.0000
                                           -0.0000 -0.0001  0.0003  0.0058 -0.6584
                                            0.3773 -0.1897 -0.0003 -0.0078 -0.6229
                                           -0.0002  0.0001
    69. (0.00020) RY*( 9) C   1           s( 14.50%)p 5.44( 78.83%)d 0.46(  6.68%)
                                           -0.0000  0.0115 -0.0006  0.3598  0.1240
                                            0.0081  0.0091  0.5474 -0.3588  0.0005
                                            0.0278  0.3245  0.5036  0.0000  0.0001
                                           -0.0003  0.0001 -0.0912  0.0001  0.0002
                                           -0.0164  0.2412
    70. (0.00011) RY*(10) C   1           s( 28.52%)p 2.29( 65.20%)d 0.22(  6.29%)
                                           -0.0000 -0.0051  0.2934  0.4454  0.0247
                                            0.0007  0.0748  0.0580 -0.0446 -0.0042
                                            0.0759  0.4697 -0.6439  0.0000 -0.0000
                                           -0.0000  0.0000  0.2091  0.0000 -0.0003
                                           -0.0952 -0.1006
    71. (0.00009) RY*(11) C   1           s(  5.45%)p 3.83( 20.85%)d13.53( 73.70%)
    72. (0.00005) RY*(12) C   1           s( 17.10%)p 2.71( 46.36%)d 2.14( 36.54%)
    73. (0.00000) RY*(13) C   1           s( 92.97%)p 0.01(  1.25%)d 0.06(  5.78%)
    74. (0.00001) RY*(14) C   1           s(  4.50%)p18.37( 82.64%)d 2.86( 12.86%)
    75. (0.00001) RY*(15) C   1           s( 10.40%)p 5.84( 60.75%)d 2.77( 28.85%)
    76. (0.00000) RY*(16) C   1           s(  0.00%)p 1.00( 94.02%)d 0.06(  5.98%)
    77. (0.00000) RY*(17) C   1           s(  0.00%)p 1.00( 99.82%)d 0.00(  0.18%)
    78. (0.00520) RY*( 1) C   2           s(  1.14%)p82.92( 94.40%)d 3.92(  4.46%)
                                            0.0000 -0.0186  0.0878 -0.0574  0.0045
                                            0.0118  0.6223  0.1106 -0.0581 -0.0203
                                            0.7342 -0.0034  0.0402  0.0000 -0.0002
                                            0.0000  0.0000 -0.0824  0.0000 -0.0000
                                            0.1932  0.0215
    79. (0.00355) RY*( 2) C   2           s(  5.85%)p16.05( 93.88%)d 0.05(  0.27%)
                                            0.0000  0.0176  0.2405 -0.0072 -0.0160
                                            0.0473  0.7219 -0.0599 -0.0598  0.0109
                                           -0.6260  0.1173 -0.0503  0.0000 -0.0005
                                            0.0000 -0.0000  0.0208  0.0001  0.0000
                                           -0.0149 -0.0453
    80. (0.00211) RY*( 3) C   2           s(  0.00%)p 1.00( 86.88%)d 0.15( 13.12%)
                                            0.0000 -0.0000  0.0003  0.0001  0.0000
                                           -0.0000 -0.0006  0.0001  0.0001  0.0000
                                            0.0001 -0.0000  0.0000  0.0063 -0.9284
                                            0.0326 -0.0759 -0.0001  0.3562 -0.0657
                                           -0.0000 -0.0001
    81. (0.00153) RY*( 4) C   2           s( 79.09%)p 0.19( 15.35%)d 0.07(  5.56%)
                                           -0.0000  0.0027  0.8890  0.0118  0.0202
                                            0.0191 -0.2363  0.2927  0.0725  0.0245
                                            0.0357  0.0517  0.0427  0.0000  0.0005
                                           -0.0000  0.0000 -0.2338 -0.0001  0.0000
                                           -0.0261 -0.0157
    82. (0.00057) RY*( 5) C   2           s( 24.38%)p 1.92( 46.83%)d 1.18( 28.79%)
                                           -0.0000 -0.0067  0.0629  0.4897  0.0015
                                           -0.0060 -0.0616 -0.2108 -0.4447 -0.0044
                                           -0.0908 -0.3184  0.3357  0.0000 -0.0001
                                            0.0002  0.0001 -0.1531 -0.0004 -0.0001
                                            0.5116 -0.0523
    83. (0.00048) RY*( 6) C   2           s(  0.00%)p 1.00( 22.33%)d 3.48( 77.67%)
                                           -0.0000 -0.0000 -0.0001  0.0003  0.0000
                                            0.0000  0.0001  0.0000 -0.0001 -0.0000
                                           -0.0001 -0.0001  0.0002 -0.0107  0.3336
                                           -0.3339 -0.0198 -0.0003  0.8635 -0.1762
                                            0.0003 -0.0003
    84. (0.00031) RY*( 7) C   2           s( 48.74%)p 0.76( 36.84%)d 0.30( 14.42%)
                                            0.0000  0.0039 -0.2294  0.6574  0.0510
                                            0.0014  0.0563  0.2891  0.3626 -0.0054
                                           -0.0190  0.3658 -0.1263  0.0000 -0.0000
                                            0.0001 -0.0001 -0.3571 -0.0002 -0.0001
                                            0.0274 -0.1263
    85. (0.00013) RY*( 8) C   2           s(  0.00%)p 1.00( 22.46%)d 3.45( 77.54%)
                                           -0.0000 -0.0000 -0.0000  0.0001  0.0000
                                           -0.0000 -0.0001 -0.0000  0.0001 -0.0000
                                           -0.0000  0.0003  0.0002 -0.0135 -0.0673
                                           -0.4680 -0.0292 -0.0000  0.0238  0.8802
                                            0.0004 -0.0000
    86. (0.00013) RY*( 9) C   2           s( 10.97%)p 7.70( 84.39%)d 0.42(  4.64%)
                                           -0.0000  0.0024  0.2501  0.2145 -0.0332
                                           -0.0080 -0.0220 -0.7653  0.2990  0.0075
                                            0.1482  0.0970 -0.3698  0.0000  0.0000
                                           -0.0001 -0.0001  0.0713  0.0001 -0.0000
                                            0.0759  0.1886
    87. (0.00005) RY*(10) C   2           s(  3.21%)p 5.52( 17.73%)d24.59( 79.05%)
    88. (0.00005) RY*(11) C   2           s(  2.93%)p31.03( 90.90%)d 2.11(  6.17%)
    89. (0.00003) RY*(12) C   2           s( 22.57%)p 1.34( 30.28%)d 2.09( 47.15%)
    90. (0.00001) RY*(13) C   2           s(  9.00%)p 8.07( 72.60%)d 2.04( 18.40%)
    91. (0.00000) RY*(14) C   2           s( 90.35%)p 0.10(  9.24%)d 0.00(  0.41%)
    92. (0.00000) RY*(15) C   2           s(  0.00%)p 1.00( 68.60%)d 0.46( 31.40%)
    93. (0.00000) RY*(16) C   2           s(  0.00%)p 1.00( 99.80%)d 0.00(  0.20%)
    94. (0.00001) RY*(17) C   2           s(  1.78%)p 4.31(  7.66%)d50.94( 90.57%)
    95. (0.00773) RY*( 1) C   3           s(  0.28%)p99.99( 95.51%)d14.91(  4.21%)
                                            0.0000 -0.0120  0.0204  0.0472 -0.0061
                                           -0.0778  0.7262 -0.0001  0.0384  0.0647
                                           -0.6419  0.0437 -0.0453 -0.0000 -0.0000
                                            0.0000  0.0000 -0.2043 -0.0001 -0.0000
                                            0.0059 -0.0172
    96. (0.00227) RY*( 2) C   3           s(  1.43%)p67.91( 96.90%)d 1.17(  1.67%)
                                            0.0000  0.0091  0.0266  0.1152 -0.0141
                                           -0.0304 -0.6357  0.1493  0.0829 -0.0263
                                           -0.7175  0.1259  0.0587  0.0000 -0.0002
                                            0.0000 -0.0000  0.0610  0.0002  0.0001
                                            0.1122 -0.0208
    97. (0.00153) RY*( 3) C   3           s(  0.00%)p 1.00( 27.35%)d 2.66( 72.65%)
                                           -0.0000  0.0000 -0.0001  0.0001  0.0000
                                            0.0000 -0.0002  0.0003  0.0001 -0.0000
                                           -0.0001 -0.0001 -0.0000 -0.0133  0.4900
                                            0.1647  0.0777  0.0000 -0.5355 -0.6631
                                           -0.0001 -0.0001
    98. (0.00055) RY*( 4) C   3           s( 59.55%)p 0.43( 25.72%)d 0.25( 14.73%)
                                            0.0000 -0.0054 -0.5135  0.5759 -0.0086
                                           -0.0019 -0.0550 -0.3173  0.0605 -0.0198
                                           -0.0607 -0.3811 -0.0239  0.0000  0.0004
                                           -0.0002 -0.0000  0.0034  0.0004  0.0001
                                           -0.3745 -0.0836
    99. (0.00037) RY*( 5) C   3           s(  0.00%)p 1.00( 65.25%)d 0.53( 34.75%)
                                            0.0000  0.0000  0.0007 -0.0005  0.0000
                                           -0.0000 -0.0001 -0.0001  0.0000  0.0000
                                           -0.0001 -0.0000 -0.0000  0.0209  0.7851
                                           -0.1877  0.0207 -0.0002  0.5862  0.0622
                                            0.0000 -0.0000
   100. (0.00018) RY*( 6) C   3           s( 22.27%)p 3.14( 70.04%)d 0.35(  7.68%)
                                            0.0000  0.0071  0.4588 -0.1018  0.0433
                                           -0.0297 -0.0623 -0.7797  0.0189 -0.0013
                                           -0.0976  0.1193  0.2523 -0.0000 -0.0001
                                            0.0016  0.0004  0.0756 -0.0000  0.0000
                                           -0.2534  0.0833
   101. (0.00015) RY*( 7) C   3           s(  0.00%)p 1.00( 93.99%)d 0.06(  6.01%)
                                            0.0000  0.0000  0.0005 -0.0004  0.0001
                                           -0.0000 -0.0001 -0.0012  0.0003 -0.0000
                                           -0.0001  0.0007  0.0007  0.0071 -0.0597
                                           -0.9370 -0.2414  0.0000 -0.1963 -0.1467
                                           -0.0006  0.0001
   102. (0.00014) RY*( 8) C   3           s( 21.87%)p 2.82( 61.77%)d 0.75( 16.36%)
                                           -0.0000  0.0040 -0.1896  0.4243  0.0521
                                            0.0144  0.0826 -0.1988 -0.4010  0.0096
                                            0.0751  0.6334 -0.0585  0.0000  0.0003
                                           -0.0000  0.0000  0.2119  0.0003 -0.0003
                                            0.3422  0.0396
   103. (0.00013) RY*( 9) C   3           s( 23.17%)p 1.28( 29.69%)d 2.03( 47.14%)
                                           -0.0000 -0.0100  0.3996  0.2639 -0.0479
                                           -0.0244  0.1181  0.0300 -0.0913  0.0255
                                           -0.0484 -0.5033 -0.1298  0.0000 -0.0001
                                           -0.0006 -0.0002  0.6028 -0.0001 -0.0002
                                            0.3269  0.0333
   104. (0.00010) RY*(10) C   3           s( 53.85%)p 0.58( 31.11%)d 0.28( 15.04%)
   105. (0.00005) RY*(11) C   3           s(  2.65%)p21.90( 58.04%)d14.83( 39.31%)
   106. (0.00005) RY*(12) C   3           s(  9.46%)p 3.14( 29.75%)d 6.43( 60.79%)
   107. (0.00003) RY*(13) C   3           s(  0.00%)p 1.00( 15.23%)d 5.57( 84.77%)
   108. (0.00002) RY*(14) C   3           s( 20.79%)p 2.52( 52.46%)d 1.29( 26.75%)
   109. (0.00001) RY*(15) C   3           s(  6.18%)p 4.61( 28.49%)d10.58( 65.34%)
   110. (0.00000) RY*(16) C   3           s(  0.00%)p 1.00( 98.28%)d 0.02(  1.72%)
   111. (0.00000) RY*(17) C   3           s( 78.43%)p 0.26( 20.72%)d 0.01(  0.86%)
   112. (0.00704) RY*( 1) C   4           s(  2.18%)p42.91( 93.43%)d 2.02(  4.39%)
                                            0.0000 -0.0178  0.1455 -0.0055  0.0162
                                           -0.0035  0.6784  0.0434  0.0157  0.0110
                                           -0.6865  0.0237 -0.0039 -0.0000 -0.0000
                                           -0.0000 -0.0000  0.1967  0.0000 -0.0000
                                            0.0052  0.0718
   113. (0.00545) RY*( 2) C   4           s(  1.06%)p87.40( 92.82%)d 5.76(  6.11%)
                                            0.0000  0.0065  0.1026 -0.0043 -0.0055
                                            0.0207  0.6663 -0.0441 -0.0704  0.0158
                                            0.6864 -0.0671 -0.0317 -0.0000 -0.0002
                                           -0.0000  0.0000  0.0459  0.0000 -0.0001
                                           -0.2425  0.0149
   114. (0.00197) RY*( 3) C   4           s(  0.00%)p 1.00( 39.13%)d 1.56( 60.87%)
                                            0.0000  0.0000  0.0006 -0.0000 -0.0000
                                            0.0000 -0.0002  0.0002  0.0000  0.0000
                                           -0.0000 -0.0001  0.0001 -0.0026 -0.5806
                                            0.2303  0.0331  0.0001  0.6110 -0.4852
                                            0.0002  0.0000
   115. (0.00162) RY*( 4) C   4           s( 85.62%)p 0.14( 11.76%)d 0.03(  2.63%)
                                            0.0000  0.0116  0.9236 -0.0537 -0.0095
                                            0.0086 -0.1739  0.2291  0.0338  0.0102
                                            0.0740 -0.0865  0.1434  0.0000  0.0000
                                           -0.0002 -0.0001  0.1180 -0.0006  0.0006
                                            0.1038  0.0394
   116. (0.00085) RY*( 5) C   4           s(  0.00%)p 1.00( 56.90%)d 0.76( 43.10%)
                                            0.0000  0.0000  0.0004 -0.0002  0.0000
                                            0.0000 -0.0000  0.0001  0.0000  0.0000
                                            0.0001  0.0001  0.0000 -0.0132  0.7371
                                            0.0771  0.1402  0.0001  0.1577 -0.6372
                                            0.0000  0.0001
   117. (0.00058) RY*( 6) C   4           s(  4.56%)p 1.85(  8.42%)d19.08( 87.02%)
                                            0.0000 -0.0035  0.1450  0.1567 -0.0059
                                            0.0077 -0.1649 -0.1025 -0.0052  0.0079
                                           -0.1927 -0.0717 -0.0640 -0.0000  0.0001
                                            0.0001  0.0000 -0.1581  0.0004  0.0002
                                           -0.9192  0.0168
   118. (0.00047) RY*( 7) C   4           s(  0.00%)p 1.00( 12.53%)d 6.98( 87.47%)
                                            0.0000 -0.0000 -0.0000  0.0001  0.0000
                                            0.0000 -0.0001  0.0000  0.0000 -0.0000
                                           -0.0002 -0.0001  0.0001  0.0036 -0.3315
                                           -0.1225 -0.0191 -0.0004 -0.7310 -0.5834
                                           -0.0004  0.0001
   119. (0.00037) RY*( 8) C   4           s(  0.90%)p46.78( 41.89%)d63.89( 57.22%)
                                           -0.0000 -0.0122 -0.0420  0.0822  0.0169
                                            0.0222  0.1721  0.3801  0.1051 -0.0255
                                           -0.0494 -0.1132  0.4662 -0.0000  0.0002
                                            0.0000 -0.0000 -0.6956  0.0003  0.0001
                                            0.0344 -0.2952
   120. (0.00014) RY*( 9) C   4           s( 32.45%)p 1.16( 37.72%)d 0.92( 29.84%)
                                           -0.0000  0.0119 -0.2061  0.5214 -0.1000
                                           -0.0180 -0.0563  0.3324  0.2001  0.0137
                                            0.0774  0.0241  0.4651  0.0000  0.0000
                                           -0.0001 -0.0000  0.5275 -0.0000 -0.0001
                                           -0.1108  0.0888
   121. (0.00010) RY*(10) C   4           s(  1.14%)p84.63( 96.72%)d 1.87(  2.14%)
   122. (0.00007) RY*(11) C   4           s( 12.08%)p 2.84( 34.37%)d 4.43( 53.54%)
   123. (0.00003) RY*(12) C   4           s( 21.95%)p 1.59( 34.87%)d 1.97( 43.18%)
   124. (0.00002) RY*(13) C   4           s(  0.00%)p 1.00( 92.83%)d 0.08(  7.17%)
   125. (0.00001) RY*(14) C   4           s( 95.04%)p 0.02(  1.84%)d 0.03(  3.12%)
   126. (0.00001) RY*(15) C   4           s( 33.31%)p 1.84( 61.44%)d 0.16(  5.24%)
   127. (0.00001) RY*(16) C   4           s(  9.82%)p 8.64( 84.86%)d 0.54(  5.31%)
   128. (0.00000) RY*(17) C   4           s(  0.00%)p 1.00( 98.62%)d 0.01(  1.38%)
   129. (0.00589) RY*( 1) C   5           s(  2.49%)p38.62( 96.22%)d 0.52(  1.29%)
                                           -0.0000  0.0289  0.1543 -0.0161 -0.0245
                                           -0.5337 -0.0356  0.0183 -0.0227  0.8205
                                           -0.0375  0.0074 -0.0000 -0.0000  0.0000
                                           -0.0000  0.0570 -0.0000 -0.0000 -0.0975
                                            0.0095
   130. (0.00273) RY*( 2) C   5           s(  2.30%)p40.91( 94.26%)d 1.49(  3.44%)
                                            0.0000 -0.0079  0.1514 -0.0075 -0.0157
                                           -0.8026  0.1204  0.0474  0.0159 -0.5229
                                            0.0838 -0.0281  0.0000 -0.0002  0.0000
                                            0.0000  0.0298 -0.0000  0.0000  0.1822
                                            0.0171
   131. (0.00141) RY*( 3) C   5           s(  0.00%)p 1.00( 35.75%)d 1.80( 64.25%)
                                           -0.0000  0.0000 -0.0000  0.0000  0.0000
                                            0.0000 -0.0002 -0.0000 -0.0000 -0.0000
                                           -0.0003  0.0000 -0.0076 -0.5185 -0.2955
                                           -0.0360  0.0001  0.7597 -0.2555  0.0001
                                            0.0000
   132. (0.00091) RY*( 4) C   5           s( 78.66%)p 0.20( 15.70%)d 0.07(  5.65%)
                                            0.0000 -0.0066  0.8867 -0.0179  0.0106
                                            0.2083  0.0943 -0.0755  0.0148  0.0111
                                            0.2812 -0.1395 -0.0000 -0.0000 -0.0002
                                            0.0000 -0.2300  0.0001 -0.0000  0.0524
                                            0.0287
   133. (0.00058) RY*( 5) C   5           s(  0.00%)p 1.00( 81.76%)d 0.22( 18.24%)
                                            0.0000 -0.0000 -0.0001 -0.0000 -0.0000
                                           -0.0002 -0.0002  0.0000  0.0000 -0.0001
                                            0.0001  0.0000  0.0006  0.8228 -0.3717
                                            0.0486 -0.0001  0.4265  0.0214  0.0000
                                           -0.0000
   134. (0.00054) RY*( 6) C   5           s(  8.35%)p 8.27( 69.02%)d 2.71( 22.64%)
                                           -0.0000  0.0118  0.2868  0.0328  0.0096
                                            0.0563 -0.1735 -0.0786  0.0002 -0.0398
                                           -0.8041 -0.0492 -0.0000  0.0003  0.0003
                                            0.0000  0.2572 -0.0001  0.0002  0.3323
                                            0.2232
   135. (0.00033) RY*( 7) C   5           s(  0.00%)p 1.00( 67.97%)d 0.47( 32.03%)
                                            0.0000 -0.0000  0.0000  0.0000 -0.0000
                                           -0.0001 -0.0003 -0.0002  0.0000 -0.0000
                                            0.0003 -0.0000 -0.0150  0.1045  0.8154
                                            0.0617 -0.0002  0.4877  0.2870 -0.0002
                                           -0.0001
   136. (0.00016) RY*( 8) C   5           s(  0.21%)p99.99( 86.88%)d62.86( 12.92%)
                                           -0.0000  0.0020 -0.0007  0.0453  0.0155
                                            0.1228  0.5240  0.7158  0.0017  0.0868
                                            0.0255 -0.2415 -0.0000  0.0001  0.0003
                                            0.0001  0.3133  0.0003  0.0001  0.1532
                                            0.0869
   137. (0.00013) RY*( 9) C   5           s(  3.69%)p 8.41( 31.05%)d17.67( 65.25%)
                                           -0.0000  0.0016  0.0467  0.1864  0.0004
                                           -0.0545  0.3032 -0.2055 -0.0102 -0.1299
                                           -0.2277 -0.3233  0.0000  0.0000 -0.0001
                                            0.0001  0.0730  0.0001 -0.0001 -0.7692
                                            0.2358
   138. (0.00007) RY*(10) C   5           s(  2.32%)p30.77( 71.49%)d11.27( 26.18%)
   139. (0.00005) RY*(11) C   5           s(  2.78%)p17.29( 48.03%)d17.71( 49.19%)
   140. (0.00003) RY*(12) C   5           s( 10.14%)p 4.29( 43.51%)d 4.57( 46.35%)
   141. (0.00002) RY*(13) C   5           s(  0.00%)p 1.00( 14.64%)d 5.83( 85.36%)
   142. (0.00002) RY*(14) C   5           s(  5.70%)p 4.87( 27.75%)d11.67( 66.55%)
   143. (0.00000) RY*(15) C   5           s(  0.00%)p 1.00( 99.93%)d 0.00(  0.07%)
   144. (0.00000) RY*(16) C   5           s( 83.50%)p 0.19( 16.06%)d 0.01(  0.44%)
   145. (0.00698) RY*( 1) C   6           s(  6.17%)p14.32( 88.41%)d 0.88(  5.41%)
                                            0.0000  0.0098  0.2478  0.0146  0.0022
                                           -0.0171  0.3980  0.0881  0.0444 -0.0008
                                            0.8447  0.0297 -0.0358  0.0000 -0.0001
                                            0.0001 -0.0000  0.0775  0.0000 -0.0000
                                            0.2189  0.0146
   146. (0.00565) RY*( 2) C   6           s(  0.08%)p99.99( 97.75%)d27.33(  2.17%)
                                           -0.0000 -0.0004  0.0258  0.0080 -0.0081
                                           -0.0069  0.8759  0.0243  0.0312 -0.0282
                                           -0.4478  0.0718  0.0475 -0.0000 -0.0001
                                            0.0000  0.0000  0.1422  0.0000  0.0000
                                            0.0375 -0.0078
   147. (0.00140) RY*( 3) C   6           s( 73.10%)p 0.22( 16.29%)d 0.15( 10.60%)
                                           -0.0000 -0.0011  0.8512 -0.0796  0.0104
                                            0.0149 -0.2004  0.0615 -0.1206  0.0004
                                           -0.2346  0.1717 -0.1403  0.0001 -0.0075
                                            0.0023 -0.0006  0.2784  0.0017 -0.0010
                                            0.1681 -0.0155
   148. (0.00138) RY*( 4) C   6           s(  0.00%)p 1.00( 94.93%)d 0.05(  5.06%)
                                           -0.0000 -0.0000  0.0070 -0.0006  0.0001
                                            0.0001 -0.0014  0.0005 -0.0010  0.0000
                                           -0.0018  0.0014 -0.0011 -0.0081  0.9232
                                           -0.3022  0.0749  0.0022 -0.2076  0.0867
                                            0.0014 -0.0001
   149. (0.00094) RY*( 5) C   6           s(  0.00%)p 1.00( 21.62%)d 3.63( 78.38%)
                                           -0.0000 -0.0000  0.0003 -0.0000 -0.0000
                                            0.0000 -0.0001 -0.0001 -0.0001  0.0000
                                           -0.0001  0.0001 -0.0001 -0.0112  0.0573
                                            0.4612  0.0082  0.0001 -0.0438  0.8842
                                            0.0001  0.0001
   150. (0.00059) RY*( 6) C   6           s(  0.00%)p 1.00(  5.20%)d18.24( 94.80%)
                                            0.0000  0.0000 -0.0000  0.0000  0.0000
                                           -0.0000  0.0000 -0.0002  0.0001 -0.0000
                                            0.0000  0.0001  0.0001  0.0196  0.2252
                                            0.0204 -0.0209  0.0000  0.9734  0.0234
                                            0.0000  0.0002
   151. (0.00027) RY*( 7) C   6           s(  4.31%)p17.45( 75.27%)d 4.73( 20.41%)
                                           -0.0000 -0.0050  0.1930 -0.0702 -0.0308
                                            0.0063  0.0662  0.0239 -0.2220 -0.0132
                                           -0.0780 -0.8263  0.0970  0.0000 -0.0001
                                           -0.0003 -0.0000 -0.3360  0.0001  0.0002
                                            0.2604 -0.1530
   152. (0.00022) RY*( 8) C   6           s( 16.53%)p 4.62( 76.42%)d 0.43(  7.05%)
                                            0.0000 -0.0002 -0.0016  0.4058  0.0249
                                           -0.0062 -0.0102 -0.6403 -0.4200 -0.0040
                                            0.0278  0.1382  0.3973 -0.0000 -0.0001
                                           -0.0001 -0.0000  0.0668 -0.0002 -0.0001
                                            0.2458  0.0748
   153. (0.00017) RY*( 9) C   6           s( 48.03%)p 0.86( 41.16%)d 0.23( 10.81%)
                                           -0.0000  0.0049  0.1759  0.6683  0.0519
                                            0.0137 -0.0325  0.5149  0.1361  0.0000
                                           -0.0481  0.0177  0.3523  0.0000 -0.0000
                                            0.0001  0.0000 -0.2203  0.0000  0.0000
                                           -0.1145  0.2155
   154. (0.00010) RY*(10) C   6           s( 16.86%)p 1.43( 24.19%)d 3.50( 58.95%)
   155. (0.00005) RY*(11) C   6           s( 11.43%)p 2.82( 32.28%)d 4.92( 56.28%)
   156. (0.00003) RY*(12) C   6           s(  1.17%)p76.13( 88.73%)d 8.67( 10.11%)
   157. (0.00002) RY*(13) C   6           s(  0.00%)p 1.00( 78.63%)d 0.27( 21.37%)
   158. (0.00002) RY*(14) C   6           s( 24.80%)p 1.95( 48.25%)d 1.09( 26.95%)
   159. (0.00002) RY*(15) C   6           s(  9.78%)p 1.00(  9.77%)d 8.22( 80.44%)
   160. (0.00000) RY*(16) C   6           s(  0.00%)p 1.00( 99.67%)d 0.00(  0.33%)
   161. (0.00001) RY*(17) C   6           s( 87.76%)p 0.02(  1.53%)d 0.12( 10.72%)
   162. (0.00118) RY*( 1) H   7           s( 96.52%)p 0.04(  3.48%)
                                           -0.0033  0.9824 -0.0084 -0.1668 -0.0834
                                           -0.0000
   163. (0.00027) RY*( 2) H   7           s( 90.45%)p 0.11(  9.55%)
                                            0.0045  0.0561  0.9494  0.1458  0.2725
                                           -0.0002
   164. (0.00013) RY*( 3) H   7           s(  0.00%)p 1.00(100.00%)
                                           -0.0000  0.0001  0.0001  0.0005  0.0002
                                            1.0000
   165. (0.00011) RY*( 4) H   7           s(  3.77%)p25.54( 96.23%)
                                           -0.0032  0.1526 -0.1199  0.9718 -0.1336
                                           -0.0004
   166. (0.00004) RY*( 5) H   7           s(  9.31%)p 9.74( 90.69%)
   167. (0.00533) RY*( 1)Cl   8           s(  0.00%)p 1.00( 58.73%)d 0.70( 41.27%)
                                            0.0000 -0.0000 -0.0000  0.0000 -0.0000
                                            0.0000  0.0000 -0.0000 -0.0000  0.0001
                                           -0.0000  0.0000 -0.0000 -0.0000  0.0000
                                            0.0001  0.0000 -0.0000  0.0000 -0.0000
                                           -0.0051  0.7569  0.1103  0.0467  0.0051
                                           -0.0000 -0.4942  0.4104 -0.0001 -0.0000
   168. (0.00288) RY*( 2)Cl   8           s(  0.58%)p99.99( 76.09%)d40.07( 23.33%)
                                           -0.0000  0.0000 -0.0045 -0.0170  0.0741
                                            0.0049 -0.0002 -0.0000 -0.0101  0.4825
                                           -0.0359 -0.0203  0.0059 -0.0000  0.0047
                                            0.7199  0.0769 -0.0447  0.0032 -0.0000
                                            0.0000 -0.0002 -0.0000  0.0000 -0.0000
                                           -0.1402  0.0001 -0.0001 -0.4622 -0.0059
   169. (0.00135) RY*( 3)Cl   8           s( 39.66%)p 1.03( 40.76%)d 0.49( 19.58%)
                                            0.0000  0.0000 -0.0179  0.6260  0.0651
                                           -0.0098  0.0017 -0.0000 -0.0571 -0.4209
                                           -0.2022  0.0763  0.0065 -0.0000  0.0610
                                            0.3885 -0.1511 -0.0524 -0.0157 -0.0000
                                           -0.0000 -0.0001  0.0001  0.0000  0.0000
                                           -0.3570  0.0000  0.0001  0.2564 -0.0513
   170. (0.00056) RY*( 4)Cl   8           s( 38.48%)p 1.25( 47.97%)d 0.35( 13.55%)
                                           -0.0000 -0.0000  0.0056  0.5904 -0.1895
                                           -0.0171  0.0007  0.0000  0.0199  0.5850
                                           -0.1322  0.0852 -0.0235  0.0000 -0.0148
                                           -0.3029 -0.1205 -0.0696  0.0194  0.0000
                                           -0.0000  0.0000 -0.0001  0.0000 -0.0000
                                            0.1087  0.0001  0.0000  0.0416  0.3492
   171. (0.00022) RY*( 5)Cl   8           s(  0.00%)p 1.00( 79.55%)d 0.26( 20.45%)
                                           -0.0000  0.0000  0.0000  0.0001 -0.0001
                                           -0.0000  0.0000  0.0000  0.0000  0.0000
                                            0.0003 -0.0000  0.0000  0.0000 -0.0000
                                           -0.0001 -0.0001  0.0001 -0.0000  0.0000
                                            0.0169 -0.4758  0.7541 -0.0150 -0.0030
                                            0.0001 -0.2479  0.3782 -0.0001 -0.0001
   172. (0.00012) RY*( 6)Cl   8           s(  4.50%)p11.73( 52.84%)d 9.47( 42.65%)
                                           -0.0000 -0.0000  0.0060 -0.1052  0.1727
                                           -0.0641  0.0005  0.0000  0.0098  0.1017
                                           -0.2782  0.0411  0.0331  0.0000 -0.0242
                                            0.2003 -0.6285 -0.0371 -0.0259  0.0000
                                            0.0000  0.0000 -0.0001  0.0000 -0.0000
                                            0.5624 -0.0002 -0.0001  0.2003 -0.2647
   173. (0.00009) RY*( 7)Cl   8           s( 35.22%)p 1.44( 50.63%)d 0.40( 14.15%)
   174. (0.00006) RY*( 8)Cl   8           s( 20.30%)p 2.45( 49.74%)d 1.48( 29.96%)
   175. (0.00004) RY*( 9)Cl   8           s(  0.00%)p 1.00( 26.20%)d 2.82( 73.80%)
   176. (0.00002) RY*(10)Cl   8           s( 31.81%)p 1.51( 48.07%)d 0.63( 20.12%)
   177. (0.00002) RY*(11)Cl   8           s(  0.00%)p 1.00( 35.78%)d 1.80( 64.22%)
   178. (0.00000) RY*(12)Cl   8           s(  0.02%)p99.99( 99.83%)d10.05(  0.16%)
   179. (0.00000) RY*(13)Cl   8           s( 14.04%)p 6.05( 84.98%)d 0.07(  0.98%)
   180. (0.00000) RY*(14)Cl   8           s(  0.39%)p99.99( 99.30%)d 0.78(  0.31%)
   181. (0.00000) RY*(15)Cl   8           s(  0.00%)p 1.00( 99.85%)d 0.00(  0.15%)
   182. (0.00000) RY*(16)Cl   8           s(  0.00%)p 1.00( 99.92%)d 0.00(  0.08%)
   183. (0.00000) RY*(17)Cl   8           s( 99.39%)p 0.00(  0.32%)d 0.00(  0.29%)
   184. (0.00000) RY*(18)Cl   8           s(100.00%)p 0.00(  0.00%)d 0.00(  0.00%)
   185. (0.00000) RY*(19)Cl   8           s( 12.37%)p 7.06( 87.29%)d 0.03(  0.34%)
   186. (0.00001) RY*(20)Cl   8           s(  0.93%)p41.77( 38.84%)d64.78( 60.23%)
   187. (0.00001) RY*(21)Cl   8           s(  2.13%)p11.30( 24.04%)d34.70( 73.83%)
   188. (0.00296) RY*( 1) O   9           s(  5.26%)p17.58( 92.38%)d 0.45(  2.37%)
                                            0.0000 -0.0010  0.2216  0.0587 -0.0014
                                           -0.0062 -0.3323 -0.0080 -0.0106 -0.0099
                                            0.9012  0.0053  0.0306 -0.0000  0.0008
                                           -0.0001  0.0000 -0.1180 -0.0001  0.0000
                                            0.0988 -0.0029
   189. (0.00262) RY*( 2) O   9           s(  0.00%)p 1.00( 98.93%)d 0.01(  1.07%)
                                           -0.0000 -0.0000  0.0001  0.0000 -0.0000
                                           -0.0000 -0.0004  0.0000 -0.0000 -0.0000
                                            0.0006 -0.0000  0.0000  0.0049 -0.9915
                                            0.0732 -0.0298 -0.0001  0.1010  0.0216
                                            0.0001 -0.0000
   190. (0.00055) RY*( 3) O   9           s( 80.63%)p 0.22( 17.91%)d 0.02(  1.45%)
                                            0.0000 -0.0041  0.8832  0.1618  0.0040
                                           -0.0163  0.3162  0.1987  0.1158 -0.0100
                                           -0.0919  0.1301  0.0229  0.0000 -0.0001
                                           -0.0000 -0.0000  0.1023  0.0000 -0.0000
                                           -0.0398  0.0501
   191. (0.00028) RY*( 4) O   9           s( 12.69%)p 6.85( 86.90%)d 0.03(  0.41%)
                                            0.0000 -0.0064  0.3280  0.1386 -0.0070
                                           -0.0247 -0.7329 -0.4062 -0.1148 -0.0103
                                           -0.3575 -0.1276 -0.0941  0.0000  0.0001
                                            0.0001  0.0000 -0.0160  0.0000 -0.0000
                                           -0.0540 -0.0301
   192. (0.00008) RY*( 5) O   9           s(  5.27%)p13.59( 71.58%)d 4.40( 23.15%)
   193. (0.00004) RY*( 6) O   9           s( 60.24%)p 0.54( 32.56%)d 0.12(  7.20%)
   194. (0.00003) RY*( 7) O   9           s(  2.43%)p32.84( 79.77%)d 7.33( 17.80%)
   195. (0.00002) RY*( 8) O   9           s(  0.00%)p 1.00( 91.45%)d 0.09(  8.55%)
   196. (0.00000) RY*( 9) O   9           s(  3.47%)p27.83( 96.50%)d 0.01(  0.03%)
   197. (0.00000) RY*(10) O   9           s( 99.65%)p 0.00(  0.26%)d 0.00(  0.09%)
   198. (0.00001) RY*(11) O   9           s( 26.09%)p 2.81( 73.35%)d 0.02(  0.56%)
   199. (0.00000) RY*(12) O   9           s(  0.00%)p 1.00(100.00%)d 0.00(  0.00%)
   200. (0.00000) RY*(13) O   9           s(  1.31%)p27.67( 36.37%)d47.40( 62.32%)
   201. (0.00000) RY*(14) O   9           s(  0.00%)p 1.00(  5.79%)d16.28( 94.21%)
   202. (0.00000) RY*(15) O   9           s(  0.00%)p 1.00(  3.92%)d24.52( 96.08%)
   203. (0.00000) RY*(16) O   9           s(  1.51%)p 6.20(  9.35%)d59.15( 89.14%)
   204. (0.00000) RY*(17) O   9           s(  1.39%)p 2.39(  3.33%)d68.59( 95.29%)
   205. (0.00154) RY*( 1) H  10           s( 99.40%)p 0.01(  0.60%)
                                           -0.0032  0.9970 -0.0027  0.0050  0.0771
                                           -0.0000
   206. (0.00022) RY*( 2) H  10           s( 86.02%)p 0.16( 13.98%)
                                            0.0067  0.0305  0.9269 -0.1195 -0.3543
                                           -0.0001
   207. (0.00010) RY*( 3) H  10           s(  0.00%)p 1.00(100.00%)
   208. (0.00006) RY*( 4) H  10           s(  0.07%)p99.99( 99.93%)
   209. (0.00004) RY*( 5) H  10           s( 14.55%)p 5.87( 85.45%)
   210. (0.00582) RY*( 1) C  11           s(  0.43%)p99.99( 97.49%)d 4.79(  2.08%)
                                            0.0000  0.0019  0.0654 -0.0078  0.0073
                                            0.3713 -0.0067  0.0052 -0.0159 -0.9138
                                            0.0294  0.0271 -0.0000 -0.0000  0.0000
                                            0.0000 -0.1191 -0.0000  0.0000  0.0802
                                            0.0133
   211. (0.00503) RY*( 2) C  11           s(  1.85%)p50.97( 94.12%)d 2.19(  4.03%)
                                           -0.0000 -0.0010  0.1359 -0.0008  0.0224
                                           -0.8954 -0.0172 -0.0456  0.0067 -0.3584
                                           -0.0883 -0.0129  0.0000  0.0002 -0.0000
                                           -0.0000  0.1174  0.0000  0.0000  0.1630
                                           -0.0022
   212. (0.00154) RY*( 3) C  11           s( 88.50%)p 0.07(  6.07%)d 0.06(  5.43%)
                                           -0.0000  0.0020  0.9408 -0.0006 -0.0034
                                            0.0821 -0.1370  0.0279  0.0006  0.1033
                                           -0.1434 -0.0559  0.0000 -0.0002  0.0001
                                            0.0000 -0.1144 -0.0002  0.0000 -0.1094
                                            0.1710
   213. (0.00101) RY*( 4) C  11           s(  0.00%)p 1.00( 72.38%)d 0.38( 27.62%)
                                            0.0000  0.0000  0.0002 -0.0000 -0.0000
                                            0.0002 -0.0000  0.0001  0.0000  0.0001
                                            0.0000 -0.0000 -0.0076  0.8035 -0.2787
                                           -0.0204 -0.0001  0.4632  0.2483 -0.0000
                                            0.0002
   214. (0.00064) RY*( 5) C  11           s(  0.00%)p 1.00(  6.53%)d14.30( 93.47%)
                                           -0.0000  0.0000  0.0001  0.0000 -0.0000
                                            0.0000 -0.0001  0.0000  0.0000  0.0000
                                            0.0001 -0.0001  0.0067  0.1985  0.1401
                                            0.0792 -0.0000  0.2450 -0.9352 -0.0000
                                           -0.0001
   215. (0.00048) RY*( 6) C  11           s(  0.00%)p 1.00( 35.67%)d 1.80( 64.33%)
                                            0.0000  0.0000  0.0001  0.0000  0.0000
                                           -0.0001  0.0001 -0.0000  0.0000 -0.0000
                                            0.0001  0.0000 -0.0069 -0.5544 -0.2156
                                           -0.0527 -0.0000  0.8002  0.0552 -0.0000
                                            0.0002
   216. (0.00020) RY*( 7) C  11           s(  0.78%)p80.26( 62.86%)d46.42( 36.35%)
                                            0.0000 -0.0043  0.0685  0.0559  0.0062
                                            0.1111  0.2582  0.6431  0.0014  0.0598
                                           -0.3377  0.1357 -0.0000 -0.0001  0.0000
                                            0.0001  0.2395  0.0001 -0.0000  0.5454
                                           -0.0938
   217. (0.00016) RY*( 8) C  11           s(  1.85%)p35.12( 64.94%)d17.96( 33.21%)
                                           -0.0000 -0.0078  0.1250  0.0530 -0.0018
                                            0.0703 -0.2762 -0.0499  0.0103  0.0597
                                            0.5668 -0.4907 -0.0000 -0.0000  0.0003
                                           -0.0000  0.1817  0.0001  0.0002  0.5045
                                           -0.2111
   218. (0.00010) RY*( 9) C  11           s(  0.47%)p99.99( 61.35%)d80.61( 38.18%)
                                            0.0000 -0.0030  0.0674  0.0136  0.0040
                                            0.1507 -0.3128 -0.4677 -0.0107  0.0105
                                           -0.1662  0.4963 -0.0000 -0.0000 -0.0001
                                            0.0000  0.5884  0.0001 -0.0000  0.1546
                                           -0.1082
   219. (0.00009) RY*(10) C  11           s(  9.27%)p 9.39( 87.01%)d 0.40(  3.72%)
   220. (0.00005) RY*(11) C  11           s(  7.10%)p 3.50( 24.84%)d 9.59( 68.06%)
   221. (0.00004) RY*(12) C  11           s(  4.99%)p 3.36( 16.75%)d15.68( 78.26%)
   222. (0.00004) RY*(13) C  11           s(  0.00%)p 1.00( 85.65%)d 0.17( 14.35%)
   223. (0.00002) RY*(14) C  11           s( 14.15%)p 5.23( 74.08%)d 0.83( 11.76%)
   224. (0.00001) RY*(15) C  11           s(  0.00%)p 1.00( 99.80%)d 0.00(  0.20%)
   225. (0.00000) RY*(16) C  11           s( 70.65%)p 0.15( 10.55%)d 0.27( 18.80%)
   226. (0.00568) RY*( 1) C  12           s(  0.64%)p99.99( 95.17%)d 6.58(  4.19%)
                                            0.0000  0.0244  0.0701  0.0278 -0.0093
                                            0.0022 -0.2981  0.0466  0.0117  0.0182
                                           -0.9268 -0.0233 -0.0263  0.0000 -0.0001
                                            0.0000  0.0000  0.0479  0.0000 -0.0000
                                           -0.1957 -0.0367
   227. (0.00479) RY*( 2) C  12           s(  1.48%)p66.76( 98.51%)d 0.01(  0.02%)
                                            0.0000 -0.0069  0.1085  0.0536  0.0077
                                           -0.0326 -0.9282  0.0908  0.0283 -0.0056
                                            0.3138 -0.1212 -0.0104  0.0000 -0.0001
                                           -0.0000  0.0000 -0.0055  0.0000  0.0000
                                            0.0081  0.0087
   228. (0.00129) RY*( 3) C  12           s( 74.29%)p 0.33( 24.83%)d 0.01(  0.88%)
                                           -0.0000 -0.0067  0.8556  0.0930 -0.0466
                                            0.0007  0.1612 -0.1015  0.0004 -0.0309
                                            0.0194 -0.4579  0.0305  0.0000 -0.0000
                                            0.0000 -0.0000 -0.0752 -0.0001  0.0001
                                           -0.0006 -0.0565
   229. (0.00097) RY*( 4) C  12           s(  0.00%)p 1.00( 85.65%)d 0.17( 14.35%)
                                            0.0000  0.0000  0.0001 -0.0000 -0.0000
                                           -0.0000 -0.0001 -0.0000  0.0000  0.0000
                                           -0.0001  0.0002 -0.0000  0.0001  0.9119
                                           -0.1511  0.0462  0.0000 -0.3745 -0.0573
                                           -0.0001  0.0000
   230. (0.00067) RY*( 5) C  12           s(  0.00%)p 1.00( 14.57%)d 5.86( 85.43%)
                                            0.0000  0.0000  0.0000  0.0001 -0.0000
                                           -0.0000 -0.0000  0.0000 -0.0000 -0.0000
                                           -0.0001 -0.0002  0.0000 -0.0149  0.3546
                                            0.1385  0.0234  0.0001  0.8617 -0.3344
                                            0.0001 -0.0000
   231. (0.00052) RY*( 6) C  12           s( 34.26%)p 1.46( 49.91%)d 0.46( 15.83%)
                                            0.0000  0.0072 -0.3189  0.4902  0.0245
                                           -0.0106 -0.0176 -0.4649 -0.2317  0.0035
                                           -0.0443 -0.4590  0.1270  0.0000  0.0000
                                            0.0000  0.0000  0.3507 -0.0003 -0.0000
                                            0.1829  0.0436
   232. (0.00034) RY*( 7) C  12           s(  0.00%)p 1.00( 83.28%)d 0.20( 16.72%)
                                           -0.0000 -0.0000 -0.0000  0.0001  0.0000
                                            0.0000  0.0001  0.0001  0.0001  0.0000
                                            0.0000 -0.0002 -0.0000  0.0156 -0.0241
                                           -0.9075  0.0918  0.0001  0.2721  0.3053
                                           -0.0002 -0.0001
   233. (0.00016) RY*( 8) C  12           s( 12.23%)p 4.24( 51.83%)d 2.94( 35.93%)
                                            0.0000 -0.0031  0.2987 -0.1805 -0.0227
                                           -0.0128 -0.0945 -0.3603 -0.3040 -0.0033
                                           -0.0161  0.5226 -0.1168 -0.0000 -0.0001
                                           -0.0001  0.0000  0.4385  0.0001  0.0000
                                            0.3089 -0.2677
   234. (0.00013) RY*( 9) C  12           s(  0.55%)p65.42( 36.06%)d99.99( 63.39%)
                                           -0.0000  0.0042  0.0225  0.0492  0.0506
                                            0.0062 -0.0723 -0.0634 -0.3107 -0.0087
                                           -0.1390  0.1463  0.4626  0.0000  0.0000
                                           -0.0002 -0.0000 -0.6117  0.0001  0.0001
                                            0.4966  0.1144
   235. (0.00011) RY*(10) C  12           s( 11.71%)p 3.75( 43.96%)d 3.79( 44.33%)
                                            0.0000 -0.0024  0.1774  0.2310  0.1796
                                           -0.0001  0.0053 -0.0708 -0.0949  0.0085
                                            0.0999  0.3470  0.5432 -0.0000 -0.0001
                                            0.0000 -0.0001  0.1837  0.0001 -0.0001
                                           -0.5471  0.3320
   236. (0.00009) RY*(11) C  12           s(  4.64%)p13.28( 61.55%)d 7.29( 33.81%)
   237. (0.00003) RY*(12) C  12           s(  1.89%)p43.63( 82.57%)d 8.21( 15.54%)
   238. (0.00001) RY*(13) C  12           s( 57.01%)p 0.64( 36.73%)d 0.11(  6.26%)
   239. (0.00000) RY*(14) C  12           s( 90.34%)p 0.01(  1.05%)d 0.10(  8.60%)
   240. (0.00000) RY*(15) C  12           s(  0.00%)p 1.00( 16.69%)d 4.99( 83.31%)
   241. (0.00000) RY*(16) C  12           s(  0.00%)p 1.00( 99.86%)d 0.00(  0.14%)
   242. (0.00001) RY*(17) C  12           s( 11.01%)p 1.62( 17.89%)d 6.46( 71.10%)
   243. (0.00911) RY*( 1) C  13           s(  2.51%)p34.65( 86.94%)d 4.21( 10.55%)
                                           -0.0000 -0.0041  0.1529 -0.0411  0.0034
                                            0.0270  0.3909 -0.0255 -0.0742  0.0015
                                            0.8400  0.0397 -0.0501  0.0000 -0.0001
                                           -0.0000  0.0000  0.2865 -0.0000  0.0000
                                            0.1428  0.0555
   244. (0.00703) RY*( 2) C  13           s(  0.33%)p99.99( 96.66%)d 9.12(  3.01%)
                                            0.0000  0.0261 -0.0301  0.0334 -0.0245
                                            0.0000  0.9056 -0.0225  0.0232  0.0200
                                           -0.3751  0.0041 -0.0651  0.0000 -0.0001
                                            0.0000  0.0000 -0.1454 -0.0000  0.0000
                                            0.0710 -0.0630
   245. (0.00222) RY*( 3) C  13           s(  0.00%)p 1.00( 34.19%)d 1.92( 65.81%)
                                            0.0000  0.0000  0.0006  0.0000 -0.0000
                                            0.0000  0.0001 -0.0001 -0.0000 -0.0000
                                           -0.0002 -0.0001  0.0000  0.0007  0.5748
                                            0.0781 -0.0734  0.0005  0.6186 -0.5249
                                            0.0001  0.0001
   246. (0.00189) RY*( 4) C  13           s( 44.72%)p 0.31( 13.69%)d 0.93( 41.59%)
                                            0.0000  0.0109  0.6681  0.0205 -0.0175
                                            0.0100  0.0076 -0.1671  0.0035 -0.0160
                                           -0.3156 -0.0934  0.0145 -0.0000 -0.0004
                                           -0.0001  0.0001  0.6083 -0.0006  0.0004
                                           -0.1509  0.1520
   247. (0.00088) RY*( 5) C  13           s(  0.00%)p 1.00(  8.91%)d10.22( 91.09%)
                                            0.0000 -0.0000  0.0002  0.0000  0.0000
                                           -0.0000  0.0000  0.0001 -0.0000  0.0000
                                            0.0000 -0.0001 -0.0000 -0.0160  0.0034
                                           -0.2957  0.0379 -0.0002 -0.5947 -0.7465
                                            0.0001  0.0001
   248. (0.00068) RY*( 6) C  13           s( 13.34%)p 0.69(  9.17%)d 5.81( 77.49%)
                                           -0.0000 -0.0044  0.3597  0.0298  0.0554
                                           -0.0052 -0.1209  0.2193 -0.1212  0.0166
                                           -0.1064  0.0336 -0.0389 -0.0000  0.0002
                                            0.0000  0.0001 -0.1640 -0.0001  0.0004
                                            0.8648 -0.0079
   249. (0.00036) RY*( 7) C  13           s( 35.87%)p 0.83( 29.70%)d 0.96( 34.43%)
                                            0.0000  0.0002  0.4332  0.4123  0.0321
                                           -0.0147  0.0424  0.4801 -0.0829  0.0083
                                            0.1163  0.2025  0.0549  0.0000 -0.0002
                                            0.0000 -0.0001 -0.4049  0.0002  0.0000
                                           -0.3905  0.1670
   250. (0.00019) RY*( 8) C  13           s(  0.00%)p 1.00( 74.71%)d 0.34( 25.29%)
                                            0.0000 -0.0000 -0.0001  0.0000  0.0000
                                           -0.0000  0.0001  0.0001 -0.0001 -0.0000
                                            0.0002 -0.0001  0.0001 -0.0145  0.7725
                                           -0.2691  0.2787 -0.0001 -0.3252  0.3836
                                           -0.0004  0.0000
   251. (0.00013) RY*( 9) C  13           s( 19.84%)p 2.20( 43.69%)d 1.84( 36.47%)
                                           -0.0000 -0.0134  0.4243 -0.1140 -0.0721
                                           -0.0131 -0.0341 -0.5138  0.3082  0.0165
                                            0.1579 -0.2259  0.0174 -0.0000  0.0000
                                            0.0001 -0.0000 -0.4882  0.0001  0.0001
                                           -0.0665 -0.3492
   252. (0.00005) RY*(10) C  13           s(  2.84%)p32.95( 93.44%)d 1.31(  3.73%)
   253. (0.00002) RY*(11) C  13           s(  6.04%)p15.35( 92.76%)d 0.20(  1.20%)
   254. (0.00001) RY*(12) C  13           s( 47.67%)p 0.61( 28.90%)d 0.49( 23.43%)
   255. (0.00001) RY*(13) C  13           s( 36.21%)p 0.05(  1.92%)d 1.71( 61.87%)
   256. (0.00000) RY*(14) C  13           s(  0.00%)p 1.00( 86.39%)d 0.16( 13.61%)
   257. (0.00001) RY*(15) C  13           s(  0.15%)p99.99( 99.10%)d 4.81(  0.74%)
   258. (0.00000) RY*(16) C  13           s(  0.00%)p 1.00( 95.82%)d 0.04(  4.18%)
   259. (0.00000) RY*(17) C  13           s( 90.67%)p 0.05(  4.12%)d 0.06(  5.22%)
   260. (0.00552) RY*( 1) C  14           s(  3.44%)p26.45( 90.89%)d 1.65(  5.68%)
                                           -0.0000  0.0194  0.1838  0.0023 -0.0146
                                            0.0181 -0.6745  0.0790 -0.0150 -0.0112
                                            0.6642 -0.0654  0.0387  0.0000  0.0000
                                            0.0000  0.0000 -0.2333 -0.0000  0.0000
                                            0.0246 -0.0419
   261. (0.00179) RY*( 2) C  14           s(  1.07%)p90.79( 97.19%)d 1.63(  1.74%)
                                            0.0000 -0.0095  0.0977  0.0230  0.0231
                                           -0.0178 -0.6158  0.1926  0.1478 -0.0207
                                           -0.6708  0.2801  0.0676  0.0000 -0.0001
                                            0.0001 -0.0000 -0.0813 -0.0000 -0.0000
                                           -0.1016  0.0221
   262. (0.00108) RY*( 3) C  14           s(  0.00%)p 1.00( 91.21%)d 0.10(  8.79%)
                                           -0.0000  0.0000  0.0001 -0.0001 -0.0000
                                           -0.0000 -0.0001  0.0000  0.0000 -0.0000
                                           -0.0002 -0.0002 -0.0000 -0.0128  0.9264
                                            0.2222  0.0655  0.0000 -0.1141  0.2737
                                            0.0002  0.0001
   263. (0.00081) RY*( 4) C  14           s( 51.43%)p 0.88( 45.23%)d 0.06(  3.34%)
                                            0.0000 -0.0135  0.6496  0.3015 -0.0358
                                            0.0002  0.2899  0.1411 -0.0959  0.0253
                                            0.1018  0.5727  0.0159 -0.0000  0.0002
                                            0.0001  0.0000 -0.1090 -0.0004 -0.0005
                                            0.0249 -0.1445
   264. (0.00068) RY*( 5) C  14           s(  0.00%)p 1.00(  2.36%)d41.31( 97.64%)
                                            0.0000 -0.0000  0.0003  0.0002 -0.0000
                                            0.0000  0.0002  0.0003 -0.0001  0.0000
                                            0.0001  0.0005  0.0000  0.0129 -0.0997
                                           -0.1119 -0.0317 -0.0001  0.6778  0.7190
                                            0.0002 -0.0001
   265. (0.00031) RY*( 6) C  14           s( 39.47%)p 1.53( 60.48%)d 0.00(  0.05%)
                                            0.0000  0.0002  0.5986 -0.1884 -0.0282
                                           -0.0214  0.0782 -0.1765  0.3490  0.0042
                                           -0.1348 -0.5064  0.4131  0.0000 -0.0002
                                            0.0000 -0.0000 -0.0134  0.0002  0.0001
                                            0.0117  0.0145
   266. (0.00019) RY*( 7) C  14           s( 16.76%)p 2.00( 33.52%)d 2.97( 49.72%)
                                            0.0000 -0.0016  0.0992  0.3771  0.1245
                                           -0.0158 -0.1114 -0.3587 -0.0397 -0.0174
                                           -0.1721 -0.1776 -0.3617 -0.0000 -0.0002
                                            0.0000 -0.0001 -0.1551  0.0001 -0.0000
                                            0.6875  0.0219
   267. (0.00012) RY*( 8) C  14           s(  0.00%)p 1.00( 98.39%)d 0.02(  1.61%)
                                            0.0000  0.0000 -0.0001  0.0002  0.0001
                                            0.0000  0.0001  0.0000  0.0003 -0.0000
                                           -0.0001  0.0000  0.0002  0.0133  0.2665
                                           -0.9550  0.0254 -0.0006  0.0158 -0.1257
                                           -0.0000  0.0002
   268. (0.00012) RY*( 9) C  14           s(  0.61%)p99.99( 77.44%)d35.85( 21.95%)
                                           -0.0000  0.0085 -0.0371  0.0664  0.0164
                                            0.0013  0.0873  0.8315  0.1852  0.0036
                                            0.0293 -0.1990  0.0262 -0.0000 -0.0001
                                            0.0000  0.0001  0.1762 -0.0001 -0.0002
                                            0.4340  0.0085
   269. (0.00007) RY*(10) C  14           s(  1.81%)p 7.98( 14.47%)d46.19( 83.72%)
   270. (0.00005) RY*(11) C  14           s( 15.38%)p 3.55( 54.58%)d 1.95( 30.04%)
   271. (0.00001) RY*(12) C  14           s(  0.00%)p 1.00(  8.85%)d10.30( 91.15%)
   272. (0.00002) RY*(13) C  14           s( 70.90%)p 0.27( 19.13%)d 0.14(  9.97%)
   273. (0.00002) RY*(14) C  14           s( 11.73%)p 7.32( 85.89%)d 0.20(  2.38%)
   274. (0.00001) RY*(15) C  14           s(  0.54%)p16.01(  8.70%)d99.99( 90.76%)
   275. (0.00000) RY*(16) C  14           s(  0.00%)p 1.00( 99.22%)d 0.01(  0.78%)
   276. (0.00000) RY*(17) C  14           s( 86.90%)p 0.14( 12.55%)d 0.01(  0.54%)
   277. (0.00901) RY*( 1) C  15           s(  6.10%)p14.00( 85.33%)d 1.41(  8.58%)
                                           -0.0000 -0.0132  0.2045 -0.1377 -0.0019
                                            0.0381  0.5406  0.0887 -0.0682  0.0229
                                           -0.7301  0.1018 -0.0567 -0.0001 -0.0001
                                            0.0000  0.0000 -0.0597  0.0000 -0.0000
                                            0.2861  0.0184
   278. (0.00494) RY*( 2) C  15           s(  1.51%)p64.84( 97.87%)d 0.41(  0.62%)
                                           -0.0000  0.0209  0.1200  0.0018 -0.0163
                                            0.0324  0.7696  0.0637 -0.0949 -0.0383
                                            0.5980  0.0725  0.0892 -0.0000 -0.0001
                                            0.0000  0.0000  0.0536  0.0001 -0.0000
                                           -0.0511 -0.0267
   279. (0.00086) RY*( 3) C  15           s( 55.55%)p 0.48( 26.70%)d 0.32( 17.75%)
                                            0.0000  0.0054  0.7200 -0.1926  0.0016
                                           -0.0073 -0.2348 -0.3292  0.0594 -0.0190
                                            0.1850  0.2554  0.0055 -0.0000  0.0013
                                           -0.0003  0.0001  0.1865 -0.0007  0.0006
                                            0.3775 -0.0145
   280. (0.00079) RY*( 4) C  15           s(  0.00%)p 1.00( 26.02%)d 2.84( 73.98%)
                                            0.0000  0.0000  0.0010 -0.0002 -0.0000
                                           -0.0000 -0.0005 -0.0004  0.0001 -0.0000
                                            0.0003  0.0002 -0.0000 -0.0051 -0.3971
                                            0.3200  0.0116  0.0001  0.7633 -0.3964
                                            0.0007 -0.0002
   281. (0.00053) RY*( 5) C  15           s(  0.00%)p 1.00( 71.86%)d 0.39( 28.14%)
                                            0.0000  0.0000  0.0008 -0.0000 -0.0000
                                           -0.0000 -0.0003 -0.0001  0.0001 -0.0000
                                            0.0002  0.0001  0.0001  0.0151 -0.8424
                                            0.0164 -0.0921  0.0001 -0.5132 -0.1341
                                            0.0002  0.0001
   282. (0.00027) RY*( 6) C  15           s( 35.20%)p 1.73( 60.90%)d 0.11(  3.90%)
                                            0.0000 -0.0058  0.4776  0.3421 -0.0831
                                           -0.0098 -0.0445  0.4677  0.2577 -0.0163
                                            0.0122 -0.5519  0.1294 -0.0000  0.0003
                                           -0.0002  0.0000 -0.1702  0.0001  0.0002
                                            0.0489 -0.0872
   283. (0.00012) RY*( 7) C  15           s( 14.58%)p 1.53( 22.26%)d 4.33( 63.15%)
                                           -0.0000 -0.0031  0.3564 -0.0559  0.1251
                                            0.0064  0.0503 -0.2629 -0.2328 -0.0181
                                           -0.1828 -0.2467  0.0459 -0.0000  0.0000
                                            0.0001  0.0001  0.1952  0.0003 -0.0000
                                           -0.6992  0.3233
   284. (0.00005) RY*( 8) C  15           s(  6.48%)p12.52( 81.17%)d 1.91( 12.35%)
   285. (0.00004) RY*( 9) C  15           s(  3.02%)p 6.20( 18.75%)d25.88( 78.23%)
   286. (0.00002) RY*(10) C  15           s(  6.97%)p11.50( 80.11%)d 1.86( 12.93%)
   287. (0.00001) RY*(11) C  15           s(  0.00%)p 1.00( 74.10%)d 0.35( 25.90%)
   288. (0.00001) RY*(12) C  15           s(  0.00%)p 1.00( 99.66%)d 0.00(  0.34%)
   289. (0.00001) RY*(13) C  15           s( 73.72%)p 0.35( 25.77%)d 0.01(  0.51%)
   290. (0.00000) RY*(14) C  15           s( 93.38%)p 0.06(  5.28%)d 0.01(  1.34%)
   291. (0.00000) RY*(15) C  15           s(  0.00%)p 1.00( 28.42%)d 2.52( 71.58%)
   292. (0.00000) RY*(16) C  15           s(  2.20%)p42.29( 93.06%)d 2.15(  4.74%)
   293. (0.00001) RY*(17) C  15           s(  1.31%)p 2.22(  2.90%)d73.31( 95.80%)
   294. (0.00721) RY*( 1) C  16           s( 10.57%)p 8.29( 87.62%)d 0.17(  1.81%)
                                            0.0000 -0.0062  0.3248 -0.0102 -0.0047
                                           -0.0889  0.9258 -0.0367  0.0293 -0.0442
                                           -0.0398 -0.0734  0.0052  0.0000 -0.0001
                                           -0.0000 -0.0000  0.0804 -0.0000 -0.0000
                                            0.1077 -0.0069
   295. (0.00295) RY*( 2) C  16           s(  1.42%)p68.61( 97.51%)d 0.75(  1.07%)
                                           -0.0000  0.0017  0.0834  0.0829  0.0193
                                            0.0257 -0.0500 -0.0558 -0.0798 -0.0580
                                           -0.9650  0.1437  0.0843 -0.0000 -0.0000
                                            0.0000  0.0000  0.0317 -0.0000  0.0001
                                           -0.0983  0.0069
   296. (0.00159) RY*( 3) C  16           s( 75.32%)p 0.28( 20.92%)d 0.05(  3.76%)
                                            0.0000  0.0337  0.8599  0.1121 -0.0075
                                           -0.0858 -0.2919 -0.2492  0.0641  0.0151
                                            0.1359  0.1435 -0.1057  0.0000  0.0001
                                            0.0000 -0.0000  0.0930 -0.0000  0.0001
                                           -0.1593 -0.0599
   297. (0.00069) RY*( 4) C  16           s(  0.00%)p 1.00( 97.51%)d 0.03(  2.49%)
                                            0.0000  0.0000 -0.0001  0.0005 -0.0000
                                            0.0000  0.0001 -0.0001 -0.0001 -0.0000
                                           -0.0000 -0.0001  0.0000  0.0226  0.9764
                                           -0.1205  0.0816  0.0000  0.0866  0.1319
                                           -0.0000  0.0000
   298. (0.00063) RY*( 5) C  16           s( 93.06%)p 0.04(  4.00%)d 0.03(  2.95%)
                                           -0.0000  0.0007 -0.1142  0.9579 -0.0023
                                            0.0057  0.0331 -0.0753 -0.0293 -0.0050
                                            0.0662 -0.1550  0.0621 -0.0000 -0.0005
                                            0.0001 -0.0000  0.1024 -0.0000 -0.0001
                                           -0.0162  0.1369
   299. (0.00044) RY*( 6) C  16           s(  0.00%)p 1.00( 10.99%)d 8.10( 89.01%)
                                           -0.0000 -0.0000 -0.0000 -0.0000 -0.0000
                                           -0.0000 -0.0000  0.0001 -0.0000 -0.0000
                                            0.0000 -0.0003  0.0001 -0.0142 -0.1008
                                           -0.2796 -0.1462  0.0001 -0.4073  0.8510
                                           -0.0000  0.0001
   300. (0.00019) RY*( 7) C  16           s(  0.00%)p 1.00( 71.27%)d 0.40( 28.73%)
                                            0.0000  0.0000 -0.0000  0.0000 -0.0000
                                           -0.0000  0.0000  0.0000 -0.0001 -0.0000
                                            0.0000 -0.0000 -0.0000  0.0054 -0.0016
                                            0.8215  0.1945  0.0000  0.2978  0.4457
                                            0.0001 -0.0001
   301. (0.00014) RY*( 8) C  16           s(  8.07%)p10.00( 80.67%)d 1.39( 11.25%)
                                            0.0000  0.0066  0.2581 -0.0194 -0.1170
                                           -0.0164 -0.1398  0.3314  0.1220 -0.0245
                                           -0.1318 -0.7934  0.1216  0.0000  0.0000
                                            0.0000 -0.0000 -0.3134  0.0001 -0.0002
                                            0.1080 -0.0514
   302. (0.00010) RY*( 9) C  16           s(  4.73%)p11.34( 53.65%)d 8.80( 41.62%)
   303. (0.00005) RY*(10) C  16           s(  8.01%)p 8.91( 71.32%)d 2.58( 20.67%)
   304. (0.00003) RY*(11) C  16           s(  1.36%)p32.91( 44.86%)d39.45( 53.77%)
   305. (0.00002) RY*(12) C  16           s(  2.23%)p28.65( 63.79%)d15.26( 33.98%)
   306. (0.00002) RY*(13) C  16           s(  1.10%)p28.41( 31.24%)d61.54( 67.66%)
   307. (0.00000) RY*(14) C  16           s(  0.00%)p 1.00( 22.25%)d 3.49( 77.75%)
   308. (0.00000) RY*(15) C  16           s(  0.00%)p 1.00( 98.16%)d 0.02(  1.84%)
   309. (0.00000) RY*(16) C  16           s( 84.20%)p 0.05(  4.25%)d 0.14( 11.54%)
   310. (0.00000) RY*(17) C  16           s(  8.74%)p 4.75( 41.53%)d 5.69( 49.72%)
   311. (0.00441) RY*( 1)Cl  17           s(  0.00%)p 1.00( 53.01%)d 0.89( 46.99%)
                                            0.0000  0.0000  0.0000 -0.0000  0.0000
                                           -0.0000 -0.0000 -0.0000 -0.0000  0.0001
                                           -0.0000  0.0000 -0.0000  0.0000  0.0000
                                            0.0001 -0.0000  0.0000  0.0000  0.0000
                                           -0.0018  0.7101 -0.1578  0.0309  0.0025
                                            0.0000  0.5126 -0.4551  0.0001  0.0000
   312. (0.00293) RY*( 2)Cl  17           s(  0.28%)p99.99( 71.81%)d99.99( 27.91%)
                                           -0.0000 -0.0000 -0.0011  0.0474 -0.0231
                                           -0.0004  0.0002 -0.0000  0.0046 -0.5366
                                            0.0507  0.0404 -0.0065  0.0000  0.0020
                                           -0.6492  0.0617  0.0247 -0.0054  0.0000
                                           -0.0000  0.0002 -0.0000 -0.0000  0.0000
                                           -0.0810  0.0001 -0.0001 -0.5212 -0.0291
   313. (0.00174) RY*( 3)Cl  17           s(  1.27%)p70.34( 89.22%)d 7.50(  9.51%)
                                           -0.0000 -0.0000 -0.0164  0.1076  0.0242
                                           -0.0161  0.0013 -0.0000  0.0530  0.7062
                                            0.2273 -0.0279 -0.0148  0.0000 -0.0487
                                           -0.5731 -0.0767 -0.0193  0.0314  0.0000
                                            0.0000  0.0000 -0.0000 -0.0000  0.0000
                                           -0.1162 -0.0000 -0.0000  0.0395 -0.2829
   314. (0.00023) RY*( 4)Cl  17           s(  0.82%)p82.16( 67.35%)d38.83( 31.83%)
                                           -0.0000 -0.0000 -0.0090  0.0075  0.0834
                                            0.0332 -0.0006 -0.0000  0.0304 -0.0287
                                           -0.7796 -0.0175 -0.0079  0.0000 -0.0210
                                           -0.1563 -0.1641 -0.1074 -0.0163  0.0000
                                            0.0000 -0.0000  0.0000  0.0000 -0.0000
                                           -0.5213  0.0001  0.0000  0.2048 -0.0684
   315. (0.00008) RY*( 5)Cl  17           s( 40.65%)p 0.81( 33.00%)d 0.65( 26.34%)
   316. (0.00007) RY*( 6)Cl  17           s(  0.00%)p 1.00( 36.78%)d 1.72( 63.22%)
   317. (0.00002) RY*( 7)Cl  17           s( 91.35%)p 0.07(  6.43%)d 0.02(  2.22%)
   318. (0.00002) RY*( 8)Cl  17           s( 31.59%)p 0.92( 29.08%)d 1.25( 39.33%)
   319. (0.00002) RY*( 9)Cl  17           s(  0.60%)p99.99( 79.72%)d32.98( 19.68%)
   320. (0.00002) RY*(10)Cl  17           s(  5.85%)p 7.24( 42.35%)d 8.85( 51.80%)
   321. (0.00000) RY*(11)Cl  17           s(  8.34%)p10.75( 89.61%)d 0.25(  2.06%)
   322. (0.00000) RY*(12)Cl  17           s(  0.22%)p99.99( 99.58%)d 0.95(  0.21%)
   323. (0.00000) RY*(13)Cl  17           s( 19.21%)p 3.30( 63.47%)d 0.90( 17.31%)
   324. (0.00001) RY*(14)Cl  17           s(  0.00%)p 1.00( 80.87%)d 0.24( 19.13%)
   325. (0.00000) RY*(15)Cl  17           s(  0.00%)p 1.00( 99.90%)d 0.00(  0.10%)
   326. (0.00000) RY*(16)Cl  17           s(  0.00%)p 1.00( 99.99%)d 0.00(  0.01%)
   327. (0.00000) RY*(17)Cl  17           s(  0.19%)p99.99( 98.49%)d 7.06(  1.32%)
   328. (0.00000) RY*(18)Cl  17           s( 98.48%)p 0.01(  1.09%)d 0.00(  0.43%)
   329. (0.00001) RY*(19)Cl  17           s(  0.00%)p 1.00( 29.49%)d 2.39( 70.51%)
   330. (0.00000) RY*(20)Cl  17           s(100.00%)p 0.00(  0.00%)d 0.00(  0.00%)
   331. (0.00000) RY*(21)Cl  17           s(  1.06%)p27.70( 29.40%)d65.49( 69.53%)
   332. (0.00163) RY*( 1) H  18           s( 99.77%)p 0.00(  0.23%)
                                            0.0032  0.9988 -0.0018 -0.0371 -0.0308
                                           -0.0000
   333. (0.00024) RY*( 2) H  18           s( 92.77%)p 0.08(  7.23%)
                                           -0.0022  0.0048  0.9632  0.2148 -0.1617
                                            0.0000
   334. (0.00011) RY*( 3) H  18           s(  0.00%)p 1.00(100.00%)
                                            0.0000  0.0000 -0.0001  0.0002  0.0000
                                            1.0000
   335. (0.00008) RY*( 4) H  18           s(  3.64%)p26.48( 96.36%)
   336. (0.00005) RY*( 5) H  18           s(  3.86%)p24.89( 96.14%)
   337. (0.00077) RY*( 1) H  19           s( 98.22%)p 0.02(  1.78%)
                                           -0.0019  0.9910  0.0047  0.1196  0.0593
                                            0.0001
   338. (0.00018) RY*( 2) H  19           s( 84.85%)p 0.18( 15.15%)
                                            0.0047 -0.0313  0.9206  0.0305  0.3880
                                            0.0006
   339. (0.00014) RY*( 3) H  19           s(  0.00%)p 1.00(100.00%)
                                            0.0000  0.0001  0.0005 -0.0001  0.0006
                                           -1.0000
   340. (0.00009) RY*( 4) H  19           s(  7.01%)p13.27( 92.99%)
   341. (0.00004) RY*( 5) H  19           s(  9.96%)p 9.04( 90.04%)
   342. (0.00055) RY*( 1) H  20           s( 99.15%)p 0.01(  0.85%)
                                           -0.0021  0.9957  0.0837 -0.0389  0.0001
   343. (0.00013) RY*( 2) H  20           s(  0.67%)p99.99( 99.33%)
                                            0.0009  0.0816 -0.9953 -0.0520 -0.0002
   344. (0.00011) RY*( 3) H  20           s(  0.00%)p 1.00(100.00%)
                                            0.0000 -0.0001 -0.0003  0.0003  1.0000
   345. (0.00007) RY*( 4) H  20           s(  0.23%)p99.99( 99.77%)
   346. (0.06073) BD*( 1) C   1 - C   2  
                ( 50.65%)   0.7117* C   1 s( 32.82%)p 2.05( 67.15%)d 0.00(  0.03%)
                                            0.0002  0.5728  0.0126 -0.0042  0.0001
                                            0.6174  0.0234 -0.0150  0.0018 -0.5375
                                            0.0241 -0.0029  0.0010 -0.0001 -0.0000
                                            0.0000 -0.0000 -0.0128 -0.0000  0.0000
                                            0.0062 -0.0103
                ( 49.35%)  -0.7025* C   2 s( 38.78%)p 1.58( 61.18%)d 0.00(  0.04%)
                                           -0.0006  0.6227 -0.0002 -0.0042  0.0009
                                           -0.5969  0.0287  0.0042 -0.0037  0.5043
                                            0.0126 -0.0109  0.0027  0.0000 -0.0000
                                           -0.0000  0.0000 -0.0136 -0.0000  0.0000
                                           -0.0006 -0.0156
   347. (0.06602) BD*( 1) C   1 - C   4  
                ( 50.79%)   0.7126* C   1 s( 35.24%)p 1.84( 64.73%)d 0.00(  0.03%)
                                           -0.0003  0.5936  0.0037  0.0083  0.0004
                                            0.1378  0.0267 -0.0091  0.0006  0.7921
                                           -0.0005 -0.0104 -0.0019 -0.0000 -0.0000
                                            0.0000 -0.0000  0.0093  0.0000 -0.0000
                                           -0.0121 -0.0058
                ( 49.21%)  -0.7015* C   4 s( 38.57%)p 1.59( 61.39%)d 0.00(  0.04%)
                                            0.0001  0.6209  0.0108  0.0061  0.0002
                                           -0.2530  0.0185 -0.0040  0.0006 -0.7412
                                           -0.0052  0.0047 -0.0103  0.0001 -0.0000
                                            0.0000  0.0000  0.0086 -0.0000 -0.0000
                                           -0.0113 -0.0134
   348. (0.50121) BD*( 2) C   1 - C   4  
                ( 62.22%)   0.7888* C   1 s(  0.00%)p 1.00( 99.93%)d 0.00(  0.07%)
                                            0.0000 -0.0000  0.0000 -0.0000  0.0000
                                            0.0002  0.0000  0.0000  0.0000 -0.0000
                                           -0.0000 -0.0000 -0.0000  0.9993  0.0075
                                            0.0247  0.0027 -0.0000  0.0225  0.0153
                                            0.0000 -0.0000
                ( 37.78%)  -0.6147* C   4 s(  0.00%)p 1.00(100.00%)d 0.00(  0.00%)
                                           -0.0000 -0.0000 -0.0000 -0.0000  0.0000
                                            0.0001  0.0000  0.0000  0.0000  0.0001
                                            0.0000  0.0000 -0.0000  0.9997  0.0105
                                            0.0202 -0.0026 -0.0000  0.0018 -0.0063
                                            0.0000 -0.0000
   349. (0.01540) BD*( 1) C   1 - O   9  
                ( 62.50%)   0.7906* C   1 s( 31.54%)p 2.17( 68.33%)d 0.00(  0.12%)
                                           -0.0002  0.5611 -0.0238 -0.0050 -0.0014
                                           -0.7729  0.0528  0.0115  0.0039 -0.2875
                                            0.0185  0.0060  0.0019  0.0001 -0.0000
                                           -0.0000 -0.0000  0.0195 -0.0000 -0.0000
                                            0.0215 -0.0196
                ( 37.50%)  -0.6124* O   9 s( 36.89%)p 1.71( 63.00%)d 0.00(  0.11%)
                                            0.0000  0.6068  0.0266 -0.0027  0.0000
                                            0.7537 -0.0219  0.0002  0.0017  0.2478
                                           -0.0061  0.0007  0.0010 -0.0001  0.0000
                                            0.0000 -0.0000  0.0184 -0.0000 -0.0000
                                            0.0231 -0.0159
   350. (0.02094) BD*( 1) C   2 - C   3  
                ( 48.35%)   0.6954* C   2 s( 34.01%)p 1.94( 65.95%)d 0.00(  0.04%)
                                            0.0002 -0.5825  0.0273 -0.0036  0.0003
                                           -0.7834  0.0289  0.0076  0.0024 -0.2086
                                           -0.0354  0.0102  0.0004  0.0001 -0.0000
                                            0.0000 -0.0000 -0.0105  0.0000  0.0000
                                           -0.0118  0.0130
                ( 51.65%)  -0.7186* C   3 s( 44.21%)p 1.26( 55.74%)d 0.00(  0.05%)
                                            0.0001 -0.6647  0.0160  0.0035  0.0002
                                            0.6591 -0.0106 -0.0095  0.0036  0.3478
                                           -0.0430  0.0007  0.0019  0.0000  0.0000
                                            0.0000 -0.0000 -0.0030  0.0000 -0.0000
                                           -0.0155  0.0147
   351. (0.36713) BD*( 2) C   2 - C   3  
                ( 45.52%)   0.6747* C   2 s(  0.00%)p 1.00( 99.93%)d 0.00(  0.07%)
                                           -0.0000 -0.0001  0.0000  0.0000 -0.0000
                                           -0.0001  0.0000 -0.0000 -0.0000  0.0000
                                            0.0000  0.0000  0.0000 -0.9996 -0.0116
                                           -0.0088  0.0001 -0.0000 -0.0155 -0.0205
                                           -0.0000  0.0000
                ( 54.48%)  -0.7381* C   3 s(  0.00%)p 1.00( 99.90%)d 0.00(  0.10%)
                                            0.0000  0.0001  0.0000 -0.0000  0.0000
                                            0.0001 -0.0000 -0.0000 -0.0000  0.0001
                                           -0.0000  0.0000 -0.0000 -0.9994  0.0010
                                           -0.0135  0.0023 -0.0000  0.0307 -0.0072
                                            0.0000 -0.0000
   352. (0.01585) BD*( 1) C   2 - H  10  
                ( 37.60%)   0.6132* C   2 s( 27.22%)p 2.67( 72.76%)d 0.00(  0.03%)
                                           -0.0001  0.5211  0.0257  0.0033 -0.0007
                                           -0.1636 -0.0019  0.0001  0.0014 -0.8371
                                           -0.0046 -0.0052  0.0008 -0.0000  0.0000
                                           -0.0000 -0.0000  0.0055  0.0000  0.0000
                                           -0.0115 -0.0099
                ( 62.40%)  -0.7899* H  10 s( 99.96%)p 0.00(  0.04%)
                                            0.9998  0.0017  0.0010  0.0079  0.0191
                                            0.0000
   353. (0.02804) BD*( 1) C   3 - C   6  
                ( 52.95%)   0.7277* C   3 s( 44.70%)p 1.24( 55.26%)d 0.00(  0.05%)
                                           -0.0000  0.6685 -0.0059 -0.0000  0.0008
                                            0.3192 -0.0237 -0.0037  0.0013  0.6707
                                           -0.0127 -0.0110  0.0036  0.0001 -0.0000
                                           -0.0000 -0.0000  0.0045 -0.0000  0.0000
                                           -0.0155 -0.0148
                ( 47.05%)  -0.6859* C   6 s( 30.99%)p 2.23( 68.96%)d 0.00(  0.05%)
                                           -0.0001  0.5567 -0.0008  0.0019 -0.0011
                                           -0.1225 -0.0250  0.0009  0.0001 -0.8209
                                            0.0058  0.0001 -0.0002 -0.0000  0.0000
                                            0.0000 -0.0000  0.0084  0.0000  0.0000
                                           -0.0159 -0.0140
   354. (0.33281) BD*( 1) C   3 - C  16  
                ( 69.26%)   0.8322* C   3 s( 11.16%)p 7.95( 88.81%)d 0.00(  0.02%)
                                           -0.0000  0.3325  0.0324  0.0078 -0.0009
                                            0.6742  0.0767 -0.0014  0.0001 -0.6504
                                           -0.0679 -0.0087 -0.0026  0.0000 -0.0000
                                            0.0000  0.0000  0.0060  0.0000 -0.0000
                                            0.0006  0.0140
                ( 30.74%)  -0.5545* C  16 s( 14.50%)p 5.89( 85.43%)d 0.01(  0.07%)
                                           -0.0001 -0.3698 -0.0908 -0.0012  0.0000
                                           -0.8767 -0.0715 -0.0012 -0.0015 -0.2835
                                           -0.0114  0.0071  0.0006  0.0006  0.0000
                                            0.0000 -0.0000  0.0115 -0.0000 -0.0000
                                            0.0177 -0.0168
   355. (0.02431) BD*( 1) C   4 - C   5  
                ( 49.66%)   0.7047* C   4 s( 39.23%)p 1.55( 60.74%)d 0.00(  0.03%)
                                            0.0001 -0.6262  0.0157 -0.0005 -0.0002
                                           -0.7283  0.0048  0.0112 -0.0105 -0.2760
                                            0.0236  0.0003 -0.0012  0.0001 -0.0000
                                           -0.0000  0.0000 -0.0060  0.0000  0.0000
                                           -0.0094  0.0132
                ( 50.34%)  -0.7095* C   5 s( 34.42%)p 1.90( 65.54%)d 0.00(  0.04%)
                                           -0.0001 -0.5866 -0.0106 -0.0005  0.7575
                                           -0.0306 -0.0111 -0.0008  0.2818  0.0320
                                           -0.0073  0.0008 -0.0000  0.0000  0.0000
                                           -0.0000 -0.0108  0.0000  0.0000 -0.0076
                                            0.0141
   356. (0.02659) BD*( 1) C   4 -Cl   8  
                ( 54.97%)   0.7414* C   4 s( 22.08%)p 3.52( 77.73%)d 0.01(  0.19%)
                                           -0.0002  0.4698 -0.0022 -0.0088 -0.0006
                                           -0.6356  0.0086  0.0087  0.0102  0.6106
                                           -0.0036 -0.0109 -0.0079 -0.0000 -0.0000
                                            0.0000  0.0000 -0.0364  0.0000 -0.0000
                                            0.0017 -0.0238
                ( 45.03%)  -0.6711*Cl   8 s( 19.57%)p 4.08( 79.94%)d 0.02(  0.48%)
                                            0.0000  0.0002  0.4400  0.0460  0.0013
                                            0.0003 -0.0000  0.0001  0.6431 -0.0384
                                            0.0062  0.0002 -0.0001 -0.0001 -0.6190
                                            0.0342 -0.0052 -0.0007  0.0001 -0.0000
                                            0.0000 -0.0000 -0.0000  0.0000 -0.0000
                                           -0.0602  0.0000 -0.0000  0.0044 -0.0345
   357. (0.02454) BD*( 1) C   5 - C   6  
                ( 51.35%)   0.7166* C   5 s( 36.77%)p 1.72( 63.19%)d 0.00(  0.04%)
                                            0.0004  0.6064  0.0022  0.0018  0.6434
                                           -0.0131 -0.0084  0.0030 -0.4658 -0.0227
                                            0.0108 -0.0028  0.0002  0.0000  0.0000
                                            0.0000 -0.0140  0.0000 -0.0000  0.0008
                                           -0.0155
                ( 48.65%)  -0.6975* C   6 s( 35.98%)p 1.78( 63.98%)d 0.00(  0.04%)
                                           -0.0005  0.5998  0.0072  0.0012  0.0001
                                           -0.6242  0.0008  0.0064 -0.0031  0.4996
                                           -0.0228 -0.0019  0.0031  0.0002  0.0000
                                            0.0000 -0.0000 -0.0105 -0.0000 -0.0000
                                            0.0077 -0.0136
   358. (0.45100) BD*( 2) C   5 - C   6  
                ( 54.59%)   0.7388* C   5 s(  0.00%)p 1.00( 99.94%)d 0.00(  0.06%)
                                           -0.0000 -0.0001  0.0000 -0.0000 -0.0001
                                            0.0000 -0.0000 -0.0000  0.0002  0.0000
                                           -0.0000  0.0000  0.9995  0.0024  0.0188
                                           -0.0013  0.0000  0.0116 -0.0216  0.0000
                                            0.0000
                ( 45.41%)  -0.6739* C   6 s(  0.00%)p 1.00( 99.95%)d 0.00(  0.05%)
                                            0.0000 -0.0001 -0.0000 -0.0000  0.0000
                                            0.0001  0.0000 -0.0000 -0.0000 -0.0001
                                           -0.0000 -0.0000 -0.0000  0.9995  0.0096
                                            0.0184 -0.0013 -0.0000 -0.0228  0.0014
                                           -0.0000 -0.0000
   359. (0.01369) BD*( 1) C   5 - H   7  
                ( 38.26%)   0.6186* C   5 s( 28.67%)p 2.49( 71.30%)d 0.00(  0.03%)
                                            0.0006 -0.5353  0.0087  0.0020 -0.1024
                                            0.0007  0.0034  0.0008 -0.8381 -0.0065
                                            0.0013  0.0006  0.0001 -0.0000  0.0000
                                            0.0000 -0.0028  0.0000  0.0000  0.0150
                                            0.0092
                ( 61.74%)  -0.7857* H   7 s( 99.96%)p 0.00(  0.04%)
                                           -0.9998 -0.0017 -0.0011 -0.0003  0.0207
                                           -0.0000
   360. (0.03116) BD*( 1) C   6 - C  11  
                ( 49.04%)   0.7003* C   6 s( 32.99%)p 2.03( 66.99%)d 0.00(  0.02%)
                                            0.0000 -0.5743  0.0111  0.0023 -0.0006
                                           -0.7710 -0.0164  0.0091  0.0008 -0.2740
                                           -0.0035  0.0021  0.0010 -0.0000  0.0000
                                            0.0000 -0.0000 -0.0061 -0.0000 -0.0000
                                           -0.0073  0.0091
                ( 50.96%)  -0.7138* C  11 s( 32.66%)p 2.06( 67.32%)d 0.00(  0.02%)
                                           -0.0000 -0.5715 -0.0034  0.0001  0.7781
                                            0.0164 -0.0067 -0.0013  0.2597  0.0073
                                           -0.0019 -0.0005  0.0001 -0.0000  0.0000
                                            0.0000 -0.0080 -0.0000 -0.0000 -0.0088
                                            0.0098
   361. (0.02248) BD*( 1) C  11 - C  12  
                ( 49.89%)   0.7063* C  11 s( 34.03%)p 1.94( 65.92%)d 0.00(  0.04%)
                                           -0.0001 -0.5834 -0.0008  0.0002 -0.6078
                                           -0.0019  0.0056 -0.0018  0.5379 -0.0184
                                           -0.0067  0.0026  0.0000  0.0000  0.0000
                                           -0.0000  0.0134 -0.0000 -0.0000 -0.0052
                                            0.0149
                ( 50.11%)  -0.7079* C  12 s( 37.51%)p 1.67( 62.46%)d 0.00(  0.04%)
                                            0.0001 -0.6123 -0.0141  0.0034 -0.0014
                                            0.6372 -0.0235 -0.0085  0.0040 -0.4664
                                           -0.0171  0.0046 -0.0048  0.0001  0.0000
                                           -0.0000  0.0000  0.0135 -0.0000  0.0000
                                           -0.0006  0.0131
   362. (0.02088) BD*( 1) C  11 - C  14  
                ( 49.00%)   0.7000* C  11 s( 33.26%)p 2.01( 66.70%)d 0.00(  0.04%)
                                           -0.0001 -0.5767 -0.0006 -0.0002 -0.1560
                                           -0.0128  0.0004  0.0008 -0.8015  0.0087
                                            0.0051 -0.0019 -0.0000  0.0000  0.0000
                                           -0.0000 -0.0093 -0.0000 -0.0000  0.0101
                                            0.0149
                ( 51.00%)  -0.7141* C  14 s( 36.59%)p 1.73( 63.38%)d 0.00(  0.03%)
                                           -0.0000 -0.6048 -0.0113  0.0001 -0.0010
                                            0.2223 -0.0290 -0.0036 -0.0005  0.7637
                                           -0.0049 -0.0176  0.0007  0.0001  0.0000
                                           -0.0000  0.0000 -0.0059 -0.0000 -0.0000
                                            0.0111  0.0114
   363. (0.39560) BD*( 2) C  11 - C  14  
                ( 49.86%)   0.7062* C  11 s(  0.00%)p 1.00( 99.96%)d 0.00(  0.04%)
                                            0.0000 -0.0000 -0.0000  0.0000  0.0000
                                           -0.0000  0.0000  0.0000  0.0001  0.0000
                                            0.0000 -0.0000 -0.9997 -0.0027 -0.0149
                                            0.0016 -0.0000 -0.0134 -0.0134 -0.0000
                                           -0.0000
                ( 50.14%)  -0.7081* C  14 s(  0.00%)p 1.00( 99.97%)d 0.00(  0.03%)
                                           -0.0000  0.0000 -0.0000  0.0000 -0.0000
                                           -0.0001 -0.0000 -0.0000 -0.0000  0.0002
                                            0.0000  0.0000  0.0000 -0.9995 -0.0148
                                           -0.0204  0.0015  0.0000 -0.0050  0.0174
                                            0.0000  0.0000
   364. (0.04252) BD*( 1) C  12 - C  13  
                ( 50.26%)   0.7089* C  12 s( 35.37%)p 1.83( 64.60%)d 0.00(  0.03%)
                                           -0.0000  0.5946  0.0140  0.0036  0.0000
                                            0.7604 -0.0205 -0.0010  0.0028  0.2579
                                            0.0294 -0.0038  0.0031 -0.0001  0.0000
                                            0.0000 -0.0000  0.0099 -0.0000 -0.0000
                                            0.0089 -0.0119
                ( 49.74%)  -0.7053* C  13 s( 39.94%)p 1.50( 60.03%)d 0.00(  0.03%)
                                           -0.0002  0.6320 -0.0001  0.0024  0.0001
                                           -0.7197 -0.0027 -0.0099 -0.0100 -0.2856
                                            0.0231  0.0050 -0.0009  0.0001 -0.0000
                                            0.0000  0.0000  0.0084 -0.0000 -0.0000
                                            0.0091 -0.0119
   365. (0.40921) BD*( 2) C  12 - C  13  
                ( 53.13%)   0.7289* C  12 s(  0.00%)p 1.00( 99.96%)d 0.00(  0.04%)
                                           -0.0000  0.0000  0.0000 -0.0000  0.0000
                                            0.0000  0.0000  0.0000 -0.0000  0.0002
                                            0.0000  0.0000  0.0000  0.9994  0.0112
                                            0.0260 -0.0025  0.0000  0.0145  0.0152
                                            0.0000 -0.0000
                ( 46.87%)  -0.6846* C  13 s(  0.00%)p 1.00( 99.99%)d 0.00(  0.01%)
                                           -0.0000  0.0000  0.0000  0.0000  0.0000
                                            0.0001 -0.0000 -0.0000 -0.0000  0.0001
                                            0.0000 -0.0000  0.0000  0.9997  0.0091
                                           -0.0195  0.0020 -0.0000 -0.0110 -0.0049
                                            0.0000  0.0000
   366. (0.02150) BD*( 1) C  12 - H  20  
                ( 38.72%)   0.6222* C  12 s( 27.07%)p 2.69( 72.88%)d 0.00(  0.05%)
                                           -0.0004  0.5199 -0.0207  0.0014 -0.0013
                                           -0.1194  0.0011  0.0029  0.0001 -0.8452
                                           -0.0010  0.0121  0.0040  0.0001 -0.0000
                                           -0.0000 -0.0000  0.0025 -0.0000 -0.0000
                                           -0.0176 -0.0126
                ( 61.28%)  -0.7828* H  20 s( 99.96%)p 0.00(  0.04%)
                                            0.9998  0.0029  0.0001  0.0202 -0.0000
   367. (0.04082) BD*( 1) C  13 - C  16  
                ( 46.01%)   0.6783* C  13 s( 38.24%)p 1.61( 61.72%)d 0.00(  0.03%)
                                            0.0000 -0.6184  0.0016  0.0013  0.0002
                                           -0.2481  0.0295  0.0026  0.0031 -0.7447
                                           -0.0062 -0.0097 -0.0076  0.0001 -0.0000
                                            0.0000  0.0000 -0.0107  0.0000  0.0000
                                            0.0102  0.0115
                ( 53.99%)  -0.7348* C  16 s( 42.18%)p 1.37( 57.76%)d 0.00(  0.05%)
                                            0.0001 -0.6486  0.0331  0.0095 -0.0003
                                            0.0239  0.0195 -0.0019 -0.0013  0.7579
                                           -0.0463 -0.0084  0.0006  0.0000 -0.0000
                                            0.0000 -0.0000 -0.0143 -0.0000  0.0000
                                            0.0147  0.0099
   368. (0.05788) BD*( 1) C  13 -Cl  17  
                ( 55.00%)   0.7416* C  13 s( 21.63%)p 3.61( 78.18%)d 0.01(  0.19%)
                                           -0.0001  0.4650  0.0077 -0.0021 -0.0003
                                            0.6473 -0.0075  0.0038 -0.0121 -0.6020
                                           -0.0021 -0.0038  0.0102  0.0000  0.0000
                                           -0.0000 -0.0000 -0.0375  0.0000 -0.0000
                                            0.0040 -0.0222
                ( 45.00%)  -0.6708*Cl  17 s( 20.45%)p 3.87( 79.07%)d 0.02(  0.49%)
                                            0.0000  0.0001  0.4505  0.0387  0.0005
                                            0.0001 -0.0000 -0.0001 -0.6666  0.0414
                                            0.0055  0.0005  0.0004  0.0001  0.5860
                                           -0.0336 -0.0054 -0.0002 -0.0004  0.0000
                                           -0.0000  0.0000  0.0000  0.0000  0.0000
                                           -0.0602  0.0000 -0.0000  0.0093 -0.0338
   369. (0.02436) BD*( 1) C  14 - C  15  
                ( 49.70%)   0.7050* C  14 s( 36.18%)p 1.76( 63.79%)d 0.00(  0.03%)
                                           -0.0001 -0.6014 -0.0118  0.0027 -0.0002
                                           -0.7554  0.0038  0.0135 -0.0018 -0.2562
                                            0.0375 -0.0009 -0.0006  0.0000  0.0000
                                           -0.0000  0.0000 -0.0082  0.0000 -0.0000
                                           -0.0109  0.0119
                ( 50.30%)  -0.7092* C  15 s( 36.85%)p 1.71( 63.11%)d 0.00(  0.03%)
                                            0.0003 -0.6070  0.0085  0.0036 -0.0003
                                            0.7553 -0.0328  0.0089  0.0018  0.2412
                                            0.0350  0.0086  0.0022 -0.0002  0.0000
                                            0.0000  0.0000 -0.0113  0.0000  0.0000
                                           -0.0089  0.0114
   370. (0.01371) BD*( 1) C  14 - H  19  
                ( 40.17%)   0.6338* C  14 s( 27.19%)p 2.68( 72.77%)d 0.00(  0.04%)
                                           -0.0003  0.5210 -0.0197  0.0038 -0.0009
                                           -0.6149 -0.0097 -0.0012 -0.0005  0.5911
                                            0.0009  0.0058  0.0010  0.0001 -0.0000
                                            0.0000  0.0000 -0.0182 -0.0000  0.0000
                                           -0.0009 -0.0093
                ( 59.83%)  -0.7735* H  19 s( 99.96%)p 0.00(  0.04%)
                                            0.9998  0.0012  0.0007  0.0128 -0.0147
                                           -0.0000
   371. (0.01937) BD*( 1) C  15 - C  16  
                ( 47.34%)   0.6880* C  15 s( 35.85%)p 1.79( 64.10%)d 0.00(  0.05%)
                                           -0.0001 -0.5986  0.0141  0.0064  0.0007
                                           -0.6354  0.0430 -0.0018  0.0002  0.4845
                                            0.0255  0.0087  0.0048  0.0001 -0.0000
                                            0.0000  0.0000  0.0166  0.0000 -0.0000
                                           -0.0040  0.0129
                ( 52.66%)  -0.7257* C  16 s( 44.51%)p 1.25( 55.44%)d 0.00(  0.06%)
                                            0.0002 -0.6640  0.0643 -0.0053  0.0001
                                            0.4615 -0.0091 -0.0122 -0.0006 -0.5816
                                            0.0539  0.0014 -0.0034 -0.0001  0.0000
                                            0.0000 -0.0000  0.0190  0.0000 -0.0000
                                           -0.0087  0.0108
   372. (0.26926) BD*( 2) C  15 - C  16  
                ( 43.38%)   0.6586* C  15 s(  0.00%)p 1.00( 99.94%)d 0.00(  0.06%)
                                            0.0000  0.0000 -0.0000  0.0000  0.0000
                                           -0.0002 -0.0000 -0.0000  0.0000 -0.0001
                                            0.0000 -0.0000  0.0000 -0.9995 -0.0178
                                            0.0065  0.0022  0.0000 -0.0064  0.0235
                                           -0.0000  0.0000
                ( 56.62%)  -0.7525* C  16 s(  0.00%)p 1.00( 99.82%)d 0.00(  0.18%)
                                           -0.0000 -0.0002 -0.0000  0.0000 -0.0000
                                           -0.0006 -0.0000 -0.0000  0.0000 -0.0001
                                           -0.0000  0.0000  0.0000 -0.9989  0.0173
                                           -0.0111  0.0043  0.0000  0.0420  0.0026
                                            0.0000 -0.0000
   373. (0.02560) BD*( 1) C  15 - H  18  
                ( 39.28%)   0.6268* C  15 s( 27.27%)p 2.67( 72.70%)d 0.00(  0.04%)
                                            0.0003 -0.5215 -0.0248 -0.0074 -0.0003
                                           -0.1499  0.0013 -0.0028  0.0015 -0.8390
                                           -0.0219  0.0077 -0.0002  0.0001  0.0000
                                           -0.0000 -0.0000 -0.0100 -0.0000 -0.0000
                                            0.0148  0.0072
                ( 60.72%)  -0.7792* H  18 s( 99.96%)p 0.00(  0.04%)
                                           -0.9998  0.0040 -0.0006  0.0063  0.0188
                                            0.0000


 NHO Directionality and "Bond Bending" (deviations from line of nuclear centers)

         [Thresholds for printing:  angular deviation  >  1.0 degree]
                                    hybrid p-character > 25.0%
                                    orbital occupancy  >  0.10e

                                Line of Centers        Hybrid 1              Hybrid 2
                                ---------------  -------------------   ------------------
                NBO               Theta   Phi    Theta   Phi    Dev    Theta   Phi    Dev
 ========================================================================================
     1. BD (   1) C   1 - C   2    90.0  322.7    90.0  320.6   2.1     90.0  138.1   4.5
     2. BD (   1) C   1 - C   4    90.0   73.7    90.0   78.7   5.0     90.0  252.4   1.3
     3. BD (   2) C   1 - C   4    90.0   73.7     0.0    0.0  90.0      0.0    0.0  90.0
     4. BD (   1) C   1 - O   9    90.0  200.1     --     --    --      90.0   18.4   1.8
     5. BD (   1) C   2 - C   3    90.0   19.1    90.0   17.4   1.7     90.0  205.6   6.4
     6. BD (   2) C   2 - C   3    90.0   19.1     0.0    0.0  90.0      0.0    0.0  90.0
     7. BD (   1) C   2 - H  10    90.0  256.9    90.0  259.0   2.2      --     --    --
     8. BD (   1) C   3 - C   6    90.0   74.2    90.0   65.7   8.5     90.0  259.8   5.6
     9. BD (   1) C   3 - C  16    90.0   31.9    90.0  315.8  76.1     90.0   16.8 164.9
    10. BD (   1) C   4 - C   5    90.0   20.1     --     --    --      90.0  203.3   3.2
    13. BD (   2) C   5 - C   6    90.0  322.7     0.0    0.0  90.0    180.0    0.0  90.0
    14. BD (   1) C   5 - H   7    90.0   85.5    90.0   83.4   2.1      --     --    --
    16. BD (   1) C  11 - C  12    90.0  322.0    90.0  319.6   2.3      --     --    --
    17. BD (   1) C  11 - C  14    90.0   74.9    90.0   78.0   3.1      --     --    --
    18. BD (   2) C  11 - C  14    90.0   74.9     0.0    0.0  90.0      0.0    0.0  90.0
    19. BD (   1) C  12 - C  13    90.0   19.5    90.0   21.1   1.7      --     --    --
    20. BD (   2) C  12 - C  13    90.0   19.5     0.0    0.0  90.0      0.0    0.0  90.0
    21. BD (   1) C  12 - H  20    90.0  264.9    90.0  262.1   2.8      --     --    --
    22. BD (   1) C  13 - C  16    90.0   77.2    90.0   74.5   2.7     90.0  266.7   9.5
    23. BD (   1) C  13 -Cl  17    90.0  318.4    90.0  316.6   1.8      --     --    --
    24. BD (   1) C  14 - C  15    90.0   19.4    90.0   16.6   2.8     90.0  201.4   2.0
    25. BD (   1) C  14 - H  19    90.0  133.3    90.0  136.3   3.0      --     --    --
    26. BD (   1) C  15 - C  16    90.0  318.7     --     --    --      90.0  129.7   9.0
    27. BD (   2) C  15 - C  16    90.0  318.7     0.0    0.0  90.0      0.0    0.0  90.0
    28. BD (   1) C  15 - H  18    90.0   75.7    90.0   80.0   4.3      --     --    --
    53. LP (   2)Cl   8             --     --     90.0  226.3   --       --     --    --
    54. LP (   3)Cl   8             --     --      0.0    0.0   --       --     --    --
    55. LP (   1) O   9             --     --     90.0  209.3   --       --     --    --
    56. LP (   2) O   9             --     --     90.0  112.1   --       --     --    --
    57. LP (   3) O   9             --     --      0.0    0.0   --       --     --    --
    59. LP (   2)Cl  17             --     --     90.0  229.7   --       --     --    --
    60. LP (   3)Cl  17             --     --      0.0    0.0   --       --     --    --
   348. BD*(   2) C   1 - C   4    90.0   73.7     0.0    0.0  90.0      0.0    0.0  90.0
   351. BD*(   2) C   2 - C   3    90.0   19.1     0.0    0.0  90.0      0.0    0.0  90.0
   354. BD*(   1) C   3 - C  16    90.0   31.9    90.0  315.8  76.1     90.0   16.8 164.9
   358. BD*(   2) C   5 - C   6    90.0  322.7     0.0    0.0  90.0    180.0    0.0  90.0
   363. BD*(   2) C  11 - C  14    90.0   74.9     0.0    0.0  90.0      0.0    0.0  90.0
   365. BD*(   2) C  12 - C  13    90.0   19.5     0.0    0.0  90.0      0.0    0.0  90.0
   372. BD*(   2) C  15 - C  16    90.0  318.7     0.0    0.0  90.0      0.0    0.0  90.0


 Second Order Perturbation Theory Analysis of Fock Matrix in NBO Basis

     Threshold for printing:   0.50 kcal/mol
                                                                              E(2)  E(j)-E(i) F(i,j)
         Donor NBO (i)                     Acceptor NBO (j)                 kcal/mol   a.u.    a.u. 
 ===================================================================================================

 within unit  1
   1. BD (   1) C   1 - C   2        / 95. RY*(   1) C   3                    0.75    1.31    0.029
   1. BD (   1) C   1 - C   2        / 96. RY*(   2) C   3                    1.46    1.60    0.044
   1. BD (   1) C   1 - C   2        /112. RY*(   1) C   4                    0.75    1.81    0.034
   1. BD (   1) C   1 - C   2        /113. RY*(   2) C   4                    0.74    1.80    0.033
   1. BD (   1) C   1 - C   2        /188. RY*(   1) O   9                    0.76    1.54    0.031
   1. BD (   1) C   1 - C   2        /347. BD*(   1) C   1 - C   4            2.87    1.37    0.056
   1. BD (   1) C   1 - C   2        /349. BD*(   1) C   1 - O   9            1.50    1.41    0.042
   1. BD (   1) C   1 - C   2        /350. BD*(   1) C   2 - C   3            4.29    1.33    0.069
   1. BD (   1) C   1 - C   2        /352. BD*(   1) C   2 - H  10            1.11    1.25    0.034
   1. BD (   1) C   1 - C   2        /354. BD*(   1) C   3 - C  16            7.27    0.61    0.063
   1. BD (   1) C   1 - C   2        /356. BD*(   1) C   4 -Cl   8            6.31    1.00    0.072
   2. BD (   1) C   1 - C   4        / 78. RY*(   1) C   2                    1.79    1.83    0.051
   2. BD (   1) C   1 - C   4        /129. RY*(   1) C   5                    2.16    1.74    0.055
   2. BD (   1) C   1 - C   4        /168. RY*(   2)Cl   8                    0.60    1.39    0.026
   2. BD (   1) C   1 - C   4        /188. RY*(   1) O   9                    0.78    1.54    0.031
   2. BD (   1) C   1 - C   4        /346. BD*(   1) C   1 - C   2            3.76    1.39    0.065
   2. BD (   1) C   1 - C   4        /349. BD*(   1) C   1 - O   9            3.07    1.41    0.059
   2. BD (   1) C   1 - C   4        /352. BD*(   1) C   2 - H  10            2.69    1.26    0.052
   2. BD (   1) C   1 - C   4        /355. BD*(   1) C   4 - C   5            3.10    1.35    0.058
   2. BD (   1) C   1 - C   4        /359. BD*(   1) C   5 - H   7            1.48    1.27    0.039
   3. BD (   2) C   1 - C   4        / 83. RY*(   6) C   2                    0.63    1.75    0.034
   3. BD (   2) C   1 - C   4        /133. RY*(   5) C   5                    2.10    1.11    0.049
   3. BD (   2) C   1 - C   4        /167. RY*(   1)Cl   8                    2.91    0.93    0.052
   3. BD (   2) C   1 - C   4        /189. RY*(   2) O   9                    1.68    0.96    0.040
   3. BD (   2) C   1 - C   4        /351. BD*(   2) C   2 - C   3           23.65    0.33    0.081
   3. BD (   2) C   1 - C   4        /358. BD*(   2) C   5 - C   6           40.25    0.34    0.104
   4. BD (   1) C   1 - O   9        / 61. RY*(   1) C   1                    1.20    2.14    0.045
   4. BD (   1) C   1 - O   9        /112. RY*(   1) C   4                    0.62    2.08    0.032
   4. BD (   1) C   1 - O   9        /346. BD*(   1) C   1 - C   2            3.37    1.66    0.068
   4. BD (   1) C   1 - O   9        /347. BD*(   1) C   1 - C   4            2.97    1.64    0.063
   4. BD (   1) C   1 - O   9        /350. BD*(   1) C   2 - C   3            2.12    1.61    0.052
   4. BD (   1) C   1 - O   9        /355. BD*(   1) C   4 - C   5            1.38    1.62    0.042
   5. BD (   1) C   2 - C   3        / 62. RY*(   2) C   1                    1.23    2.24    0.047
   5. BD (   1) C   2 - C   3        / 64. RY*(   4) C   1                    1.26    2.78    0.053
   5. BD (   1) C   2 - C   3        /146. RY*(   2) C   6                    2.11    1.80    0.055
   5. BD (   1) C   2 - C   3        /346. BD*(   1) C   1 - C   2            0.83    1.40    0.031
   5. BD (   1) C   2 - C   3        /349. BD*(   1) C   1 - O   9            2.59    1.42    0.054
   5. BD (   1) C   2 - C   3        /352. BD*(   1) C   2 - H  10            1.86    1.26    0.043
   5. BD (   1) C   2 - C   3        /354. BD*(   1) C   3 - C  16            4.54    0.62    0.051
   5. BD (   1) C   2 - C   3        /360. BD*(   1) C   6 - C  11            3.53    1.23    0.059
   6. BD (   2) C   2 - C   3        / 68. RY*(   8) C   1                    0.71    1.33    0.029
   6. BD (   2) C   2 - C   3        /148. RY*(   4) C   6                    1.09    1.02    0.032
   6. BD (   2) C   2 - C   3        /348. BD*(   2) C   1 - C   4           25.64    0.35    0.091
   6. BD (   2) C   2 - C   3        /358. BD*(   2) C   5 - C   6           19.09    0.35    0.078
   7. BD (   1) C   2 - H  10        / 61. RY*(   1) C   1                    0.95    1.67    0.036
   7. BD (   1) C   2 - H  10        / 65. RY*(   5) C   1                    0.62    2.14    0.033
   7. BD (   1) C   2 - H  10        / 95. RY*(   1) C   3                    0.95    1.11    0.029
   7. BD (   1) C   2 - H  10        /346. BD*(   1) C   1 - C   2            0.77    1.19    0.027
   7. BD (   1) C   2 - H  10        /347. BD*(   1) C   1 - C   4            4.02    1.17    0.062
   7. BD (   1) C   2 - H  10        /349. BD*(   1) C   1 - O   9            1.03    1.21    0.032
   7. BD (   1) C   2 - H  10        /353. BD*(   1) C   3 - C   6            3.45    1.13    0.056
   7. BD (   1) C   2 - H  10        /354. BD*(   1) C   3 - C  16            1.44    0.41    0.024
   8. BD (   1) C   3 - C   6        / 79. RY*(   2) C   2                    2.94    1.57    0.061
   8. BD (   1) C   3 - C   6        /130. RY*(   2) C   5                    0.88    1.73    0.035
   8. BD (   1) C   3 - C   6        /210. RY*(   1) C  11                    1.59    2.03    0.051
   8. BD (   1) C   3 - C   6        /352. BD*(   1) C   2 - H  10            1.91    1.26    0.044
   8. BD (   1) C   3 - C   6        /354. BD*(   1) C   3 - C  16            4.82    0.62    0.053
   8. BD (   1) C   3 - C   6        /357. BD*(   1) C   5 - C   6            1.89    1.38    0.046
   8. BD (   1) C   3 - C   6        /359. BD*(   1) C   5 - H   7            3.62    1.27    0.061
   8. BD (   1) C   3 - C   6        /360. BD*(   1) C   6 - C  11            2.85    1.23    0.053
   8. BD (   1) C   3 - C   6        /362. BD*(   1) C  11 - C  14            2.15    1.35    0.048
   9. BD (   1) C   3 - C  16        / 78. RY*(   1) C   2                    0.71    1.24    0.028
   9. BD (   1) C   3 - C  16        /145. RY*(   1) C   6                    1.29    1.28    0.038
   9. BD (   1) C   3 - C  16        /243. RY*(   1) C  13                    3.74    1.19    0.062
   9. BD (   1) C   3 - C  16        /277. RY*(   1) C  15                    4.20    1.11    0.064
   9. BD (   1) C   3 - C  16        /333. RY*(   2) H  18                    0.67    2.41    0.037
   9. BD (   1) C   3 - C  16        /343. RY*(   2) H  20                    0.80    0.68    0.022
   9. BD (   1) C   3 - C  16        /345. RY*(   4) H  20                    0.87    1.87    0.038
   9. BD (   1) C   3 - C  16        /346. BD*(   1) C   1 - C   2            3.83    0.81    0.051
   9. BD (   1) C   3 - C  16        /350. BD*(   1) C   2 - C   3            2.66    0.75    0.042
   9. BD (   1) C   3 - C  16        /352. BD*(   1) C   2 - H  10            2.15    0.67    0.035
   9. BD (   1) C   3 - C  16        /353. BD*(   1) C   3 - C   6            3.34    0.75    0.046
   9. BD (   1) C   3 - C  16        /354. BD*(   1) C   3 - C  16            2.39    0.03    0.008
   9. BD (   1) C   3 - C  16        /357. BD*(   1) C   5 - C   6            3.38    0.80    0.048
   9. BD (   1) C   3 - C  16        /360. BD*(   1) C   6 - C  11            2.74    0.64    0.039
   9. BD (   1) C   3 - C  16        /364. BD*(   1) C  12 - C  13           11.21    0.80    0.088
   9. BD (   1) C   3 - C  16        /366. BD*(   1) C  12 - H  20            1.06    0.69    0.025
   9. BD (   1) C   3 - C  16        /367. BD*(   1) C  13 - C  16            7.07    0.84    0.071
   9. BD (   1) C   3 - C  16        /368. BD*(   1) C  13 -Cl  17            7.77    0.43    0.053
   9. BD (   1) C   3 - C  16        /369. BD*(   1) C  14 - C  15           10.02    0.80    0.083
   9. BD (   1) C   3 - C  16        /371. BD*(   1) C  15 - C  16            2.12    3.41    0.079
   9. BD (   1) C   3 - C  16        /373. BD*(   1) C  15 - H  18            1.56    2.52    0.058
  10. BD (   1) C   4 - C   5        / 62. RY*(   2) C   1                    0.82    2.23    0.038
  10. BD (   1) C   4 - C   5        / 64. RY*(   4) C   1                    1.04    2.78    0.048
  10. BD (   1) C   4 - C   5        /145. RY*(   1) C   6                    1.69    1.86    0.050
  10. BD (   1) C   4 - C   5        /347. BD*(   1) C   1 - C   4            2.64    1.37    0.054
  10. BD (   1) C   4 - C   5        /349. BD*(   1) C   1 - O   9            3.09    1.41    0.059
  10. BD (   1) C   4 - C   5        /357. BD*(   1) C   5 - C   6            4.13    1.38    0.067
  10. BD (   1) C   4 - C   5        /359. BD*(   1) C   5 - H   7            1.15    1.26    0.034
  10. BD (   1) C   4 - C   5        /360. BD*(   1) C   6 - C  11            3.69    1.22    0.060
  11. BD (   1) C   4 -Cl   8        / 61. RY*(   1) C   1                    0.98    1.89    0.038
  11. BD (   1) C   4 -Cl   8        /129. RY*(   1) C   5                    1.08    1.75    0.039
  11. BD (   1) C   4 -Cl   8        /346. BD*(   1) C   1 - C   2            2.45    1.41    0.053
  11. BD (   1) C   4 -Cl   8        /357. BD*(   1) C   5 - C   6            3.04    1.39    0.058
  12. BD (   1) C   5 - C   6        / 95. RY*(   1) C   3                    0.87    1.32    0.031
  12. BD (   1) C   5 - C   6        /112. RY*(   1) C   4                    1.07    1.82    0.040
  12. BD (   1) C   5 - C   6        /113. RY*(   2) C   4                    1.14    1.81    0.041
  12. BD (   1) C   5 - C   6        /210. RY*(   1) C  11                    1.75    2.04    0.054
  12. BD (   1) C   5 - C   6        /353. BD*(   1) C   3 - C   6            4.98    1.34    0.074
  12. BD (   1) C   5 - C   6        /354. BD*(   1) C   3 - C  16            8.47    0.62    0.070
  12. BD (   1) C   5 - C   6        /355. BD*(   1) C   4 - C   5            3.70    1.36    0.064
  12. BD (   1) C   5 - C   6        /356. BD*(   1) C   4 -Cl   8            3.46    1.02    0.053
  12. BD (   1) C   5 - C   6        /359. BD*(   1) C   5 - H   7            1.64    1.27    0.041
  12. BD (   1) C   5 - C   6        /360. BD*(   1) C   6 - C  11            2.62    1.23    0.051
  12. BD (   1) C   5 - C   6        /361. BD*(   1) C  11 - C  12            1.71    1.40    0.044
  13. BD (   2) C   5 - C   6        / 97. RY*(   3) C   3                    1.15    1.61    0.042
  13. BD (   2) C   5 - C   6        /114. RY*(   3) C   4                    0.67    1.52    0.031
  13. BD (   2) C   5 - C   6        /213. RY*(   4) C  11                    1.01    1.27    0.035
  13. BD (   2) C   5 - C   6        /348. BD*(   2) C   1 - C   4           16.45    0.35    0.072
  13. BD (   2) C   5 - C   6        /351. BD*(   2) C   2 - C   3           30.79    0.35    0.094
  13. BD (   2) C   5 - C   6        /358. BD*(   2) C   5 - C   6            0.57    0.35    0.013
  13. BD (   2) C   5 - C   6        /363. BD*(   2) C  11 - C  14           12.71    0.36    0.062
  14. BD (   1) C   5 - H   7        /112. RY*(   1) C   4                    1.11    1.63    0.038
  14. BD (   1) C   5 - H   7        /146. RY*(   2) C   6                    0.83    1.61    0.033
  14. BD (   1) C   5 - H   7        /347. BD*(   1) C   1 - C   4            5.02    1.19    0.069
  14. BD (   1) C   5 - H   7        /353. BD*(   1) C   3 - C   6            4.61    1.14    0.065
  14. BD (   1) C   5 - H   7        /354. BD*(   1) C   3 - C  16            0.62    0.43    0.016
  14. BD (   1) C   5 - H   7        /355. BD*(   1) C   4 - C   5            0.87    1.17    0.029
  14. BD (   1) C   5 - H   7        /356. BD*(   1) C   4 -Cl   8            0.54    0.83    0.019
  14. BD (   1) C   5 - H   7        /357. BD*(   1) C   5 - C   6            1.36    1.20    0.036
  15. BD (   1) C   6 - C  11        / 95. RY*(   1) C   3                    0.79    1.23    0.028
  15. BD (   1) C   6 - C  11        /129. RY*(   1) C   5                    0.53    1.66    0.026
  15. BD (   1) C   6 - C  11        /130. RY*(   2) C   5                    0.52    1.64    0.026
  15. BD (   1) C   6 - C  11        /226. RY*(   1) C  12                    0.79    1.72    0.033
  15. BD (   1) C   6 - C  11        /260. RY*(   1) C  14                    0.72    1.75    0.032
  15. BD (   1) C   6 - C  11        /350. BD*(   1) C   2 - C   3            1.77    1.26    0.042
  15. BD (   1) C   6 - C  11        /353. BD*(   1) C   3 - C   6            1.72    1.25    0.041
  15. BD (   1) C   6 - C  11        /355. BD*(   1) C   4 - C   5            2.22    1.27    0.047
  15. BD (   1) C   6 - C  11        /357. BD*(   1) C   5 - C   6            3.17    1.30    0.057
  15. BD (   1) C   6 - C  11        /361. BD*(   1) C  11 - C  12            2.45    1.32    0.051
  15. BD (   1) C   6 - C  11        /362. BD*(   1) C  11 - C  14            2.11    1.26    0.046
  15. BD (   1) C   6 - C  11        /364. BD*(   1) C  12 - C  13            2.22    1.30    0.048
  15. BD (   1) C   6 - C  11        /369. BD*(   1) C  14 - C  15            1.94    1.30    0.045
  16. BD (   1) C  11 - C  12        /145. RY*(   1) C   6                    0.71    1.86    0.033
  16. BD (   1) C  11 - C  12        /146. RY*(   2) C   6                    1.02    1.79    0.038
  16. BD (   1) C  11 - C  12        /229. RY*(   4) C  12                    4.14    1.77    0.077
  16. BD (   1) C  11 - C  12        /233. RY*(   8) C  12                    0.65    2.63    0.037
  16. BD (   1) C  11 - C  12        /234. RY*(   9) C  12                    3.06    3.56    0.094
  16. BD (   1) C  11 - C  12        /235. RY*(  10) C  12                    2.12    5.03    0.093
  16. BD (   1) C  11 - C  12        /237. RY*(  12) C  12                    5.11    2.73    0.106
  16. BD (   1) C  11 - C  12        /242. RY*(  17) C  12                    1.10    5.21    0.068
  16. BD (   1) C  11 - C  12        /243. RY*(   1) C  13                    1.29    1.77    0.043
  16. BD (   1) C  11 - C  12        /248. RY*(   6) C  13                    0.53    2.81    0.035
  16. BD (   1) C  11 - C  12        /249. RY*(   7) C  13                    0.87    2.11    0.039
  16. BD (   1) C  11 - C  12        /260. RY*(   1) C  14                    1.38    1.83    0.045
  16. BD (   1) C  11 - C  12        /343. RY*(   2) H  20                    1.42    1.26    0.038
  16. BD (   1) C  11 - C  12        /345. RY*(   4) H  20                   56.02    2.45    0.333
  16. BD (   1) C  11 - C  12        /357. BD*(   1) C   5 - C   6            1.63    1.37    0.042
  16. BD (   1) C  11 - C  12        /360. BD*(   1) C   6 - C  11            1.96    1.22    0.044
  16. BD (   1) C  11 - C  12        /362. BD*(   1) C  11 - C  14            3.40    1.34    0.060
  16. BD (   1) C  11 - C  12        /364. BD*(   1) C  12 - C  13            5.31    1.38    0.077
  16. BD (   1) C  11 - C  12        /366. BD*(   1) C  12 - H  20            1.08    1.27    0.033
  16. BD (   1) C  11 - C  12        /367. BD*(   1) C  13 - C  16            0.64    1.41    0.027
  16. BD (   1) C  11 - C  12        /368. BD*(   1) C  13 -Cl  17            4.08    1.01    0.058
  16. BD (   1) C  11 - C  12        /370. BD*(   1) C  14 - H  19            2.95    1.29    0.055
  16. BD (   1) C  11 - C  12        /371. BD*(   1) C  15 - C  16            1.09    3.99    0.059
  16. BD (   1) C  11 - C  12        /372. BD*(   2) C  15 - C  16           21.08    6.11    0.341
  17. BD (   1) C  11 - C  14        /145. RY*(   1) C   6                    0.87    1.82    0.036
  17. BD (   1) C  11 - C  14        /146. RY*(   2) C   6                    0.70    1.76    0.031
  17. BD (   1) C  11 - C  14        /226. RY*(   1) C  12                    0.78    1.77    0.033
  17. BD (   1) C  11 - C  14        /277. RY*(   1) C  15                    1.76    1.66    0.048
  17. BD (   1) C  11 - C  14        /279. RY*(   3) C  15                    0.87    1.96    0.037
  17. BD (   1) C  11 - C  14        /345. RY*(   4) H  20                    0.64    2.42    0.035
  17. BD (   1) C  11 - C  14        /353. BD*(   1) C   3 - C   6            2.14    1.29    0.047
  17. BD (   1) C  11 - C  14        /360. BD*(   1) C   6 - C  11            1.87    1.19    0.042
  17. BD (   1) C  11 - C  14        /361. BD*(   1) C  11 - C  12            3.70    1.36    0.063
  17. BD (   1) C  11 - C  14        /366. BD*(   1) C  12 - H  20            4.27    1.24    0.065
  17. BD (   1) C  11 - C  14        /369. BD*(   1) C  14 - C  15            2.91    1.35    0.056
  17. BD (   1) C  11 - C  14        /370. BD*(   1) C  14 - H  19            0.94    1.26    0.031
  17. BD (   1) C  11 - C  14        /373. BD*(   1) C  15 - H  18            0.79    3.07    0.044
  18. BD (   2) C  11 - C  14        /148. RY*(   4) C   6                    0.81    1.00    0.028
  18. BD (   2) C  11 - C  14        /229. RY*(   4) C  12                    0.55    1.27    0.026
  18. BD (   2) C  11 - C  14        /230. RY*(   5) C  12                    0.91    1.80    0.040
  18. BD (   2) C  11 - C  14        /281. RY*(   5) C  15                    1.66    1.09    0.042
  18. BD (   2) C  11 - C  14        /344. RY*(   3) H  20                    1.65    0.32    0.022
  18. BD (   2) C  11 - C  14        /358. BD*(   2) C   5 - C   6           10.91    0.33    0.055
  18. BD (   2) C  11 - C  14        /365. BD*(   2) C  12 - C  13           32.60    0.33    0.094
  18. BD (   2) C  11 - C  14        /372. BD*(   2) C  15 - C  16            1.24    5.62    0.076
  19. BD (   1) C  12 - C  13        /210. RY*(   1) C  11                    1.34    2.03    0.047
  19. BD (   1) C  12 - C  13        /211. RY*(   2) C  11                    0.75    2.01    0.035
  19. BD (   1) C  12 - C  13        /229. RY*(   4) C  12                    4.74    1.78    0.083
  19. BD (   1) C  12 - C  13        /234. RY*(   9) C  12                    1.47    3.58    0.065
  19. BD (   1) C  12 - C  13        /235. RY*(  10) C  12                    2.24    5.05    0.096
  19. BD (   1) C  12 - C  13        /236. RY*(  11) C  12                    0.81    3.41    0.047
  19. BD (   1) C  12 - C  13        /237. RY*(  12) C  12                    5.53    2.74    0.111
  19. BD (   1) C  12 - C  13        /242. RY*(  17) C  12                    2.12    5.22    0.095
  19. BD (   1) C  12 - C  13        /248. RY*(   6) C  13                    0.62    2.82    0.038
  19. BD (   1) C  12 - C  13        /254. RY*(  12) C  13                    0.54    2.35    0.032
  19. BD (   1) C  12 - C  13        /294. RY*(   1) C  16                    1.13    1.35    0.035
  19. BD (   1) C  12 - C  13        /295. RY*(   2) C  16                    0.80    1.76    0.034
  19. BD (   1) C  12 - C  13        /343. RY*(   2) H  20                   19.20    1.27    0.140
  19. BD (   1) C  12 - C  13        /345. RY*(   4) H  20                   57.59    2.46    0.339
  19. BD (   1) C  12 - C  13        /354. BD*(   1) C   3 - C  16            2.96    0.62    0.042
  19. BD (   1) C  12 - C  13        /360. BD*(   1) C   6 - C  11            3.90    1.23    0.062
  19. BD (   1) C  12 - C  13        /361. BD*(   1) C  11 - C  12            3.52    1.40    0.063
  19. BD (   1) C  12 - C  13        /366. BD*(   1) C  12 - H  20            0.87    1.28    0.030
  19. BD (   1) C  12 - C  13        /367. BD*(   1) C  13 - C  16            5.10    1.42    0.076
  19. BD (   1) C  12 - C  13        /371. BD*(   1) C  15 - C  16            4.44    4.00    0.119
  19. BD (   1) C  12 - C  13        /372. BD*(   2) C  15 - C  16           22.88    6.12    0.356
  20. BD (   2) C  12 - C  13        /215. RY*(   6) C  11                    0.77    1.54    0.033
  20. BD (   2) C  12 - C  13        /297. RY*(   4) C  16                    1.92    0.90    0.040
  20. BD (   2) C  12 - C  13        /311. RY*(   1)Cl  17                    2.65    0.98    0.049
  20. BD (   2) C  12 - C  13        /344. RY*(   3) H  20                    6.86    0.34    0.047
  20. BD (   2) C  12 - C  13        /363. BD*(   2) C  11 - C  14           24.38    0.35    0.085
  20. BD (   2) C  12 - C  13        /372. BD*(   2) C  15 - C  16            1.84    5.64    0.091
  20. BD (   2) C  12 - C  13        /373. BD*(   1) C  15 - H  18            1.96    2.63    0.069
  21. BD (   1) C  12 - H  20        /113. RY*(   2) C   4                    0.52    1.59    0.026
  21. BD (   1) C  12 - H  20        /206. RY*(   2) H  10                    0.67    2.74    0.039
  21. BD (   1) C  12 - H  20        /211. RY*(   2) C  11                    2.04    1.80    0.054
  21. BD (   1) C  12 - H  20        /226. RY*(   1) C  12                    1.44    1.60    0.043
  21. BD (   1) C  12 - H  20        /229. RY*(   4) C  12                   11.23    1.56    0.119
  21. BD (   1) C  12 - H  20        /233. RY*(   8) C  12                    1.10    2.43    0.047
  21. BD (   1) C  12 - H  20        /234. RY*(   9) C  12                    5.92    3.36    0.127
  21. BD (   1) C  12 - H  20        /235. RY*(  10) C  12                    6.50    4.83    0.160
  21. BD (   1) C  12 - H  20        /236. RY*(  11) C  12                    1.54    3.19    0.063
  21. BD (   1) C  12 - H  20        /237. RY*(  12) C  12                   12.98    2.53    0.163
  21. BD (   1) C  12 - H  20        /242. RY*(  17) C  12                    4.94    5.00    0.142
  21. BD (   1) C  12 - H  20        /244. RY*(   2) C  13                    1.19    1.48    0.038
  21. BD (   1) C  12 - H  20        /249. RY*(   7) C  13                    0.57    1.91    0.030
  21. BD (   1) C  12 - H  20        /343. RY*(   2) H  20                    4.68    1.05    0.063
  21. BD (   1) C  12 - H  20        /345. RY*(   4) H  20                  126.37    2.25    0.480
  21. BD (   1) C  12 - H  20        /354. BD*(   1) C   3 - C  16            1.89    0.40    0.027
  21. BD (   1) C  12 - H  20        /361. BD*(   1) C  11 - C  12            0.93    1.19    0.030
  21. BD (   1) C  12 - H  20        /362. BD*(   1) C  11 - C  14            3.95    1.13    0.060
  21. BD (   1) C  12 - H  20        /364. BD*(   1) C  12 - C  13            0.93    1.18    0.030
  21. BD (   1) C  12 - H  20        /367. BD*(   1) C  13 - C  16            5.69    1.21    0.074
  21. BD (   1) C  12 - H  20        /368. BD*(   1) C  13 -Cl  17            0.55    0.80    0.019
  21. BD (   1) C  12 - H  20        /372. BD*(   2) C  15 - C  16           51.05    5.91    0.522
  22. BD (   1) C  13 - C  16        /227. RY*(   2) C  12                    1.02    1.66    0.037
  22. BD (   1) C  13 - C  16        /278. RY*(   2) C  15                    3.30    1.79    0.069
  22. BD (   1) C  13 - C  16        /312. RY*(   2)Cl  17                    0.70    1.41    0.028
  22. BD (   1) C  13 - C  16        /345. RY*(   4) H  20                    0.81    2.46    0.040
  22. BD (   1) C  13 - C  16        /354. BD*(   1) C   3 - C  16            1.33    0.62    0.028
  22. BD (   1) C  13 - C  16        /364. BD*(   1) C  12 - C  13            3.45    1.39    0.062
  22. BD (   1) C  13 - C  16        /366. BD*(   1) C  12 - H  20            2.17    1.28    0.047
  22. BD (   1) C  13 - C  16        /371. BD*(   1) C  15 - C  16            0.72    4.00    0.048
  22. BD (   1) C  13 - C  16        /373. BD*(   1) C  15 - H  18            1.15    3.11    0.053
  23. BD (   1) C  13 -Cl  17        /294. RY*(   1) C  16                    0.93    1.38    0.032
  23. BD (   1) C  13 -Cl  17        /361. BD*(   1) C  11 - C  12            2.57    1.43    0.054
  24. BD (   1) C  14 - C  15        /210. RY*(   1) C  11                    1.46    2.00    0.049
  24. BD (   1) C  14 - C  15        /211. RY*(   2) C  11                    0.79    1.98    0.036
  24. BD (   1) C  14 - C  15        /295. RY*(   2) C  16                    2.09    1.73    0.054
  24. BD (   1) C  14 - C  15        /354. BD*(   1) C   3 - C  16            3.43    0.59    0.044
  24. BD (   1) C  14 - C  15        /360. BD*(   1) C   6 - C  11            3.62    1.20    0.059
  24. BD (   1) C  14 - C  15        /362. BD*(   1) C  11 - C  14            2.59    1.32    0.052
  24. BD (   1) C  14 - C  15        /370. BD*(   1) C  14 - H  19            1.00    1.27    0.032
  24. BD (   1) C  14 - C  15        /371. BD*(   1) C  15 - C  16            1.61    3.97    0.072
  25. BD (   1) C  14 - H  19        /211. RY*(   2) C  11                    1.64    1.81    0.049
  25. BD (   1) C  14 - H  19        /278. RY*(   2) C  15                    0.79    1.58    0.032
  25. BD (   1) C  14 - H  19        /361. BD*(   1) C  11 - C  12            3.64    1.20    0.059
  25. BD (   1) C  14 - H  19        /371. BD*(   1) C  15 - C  16            0.94    3.80    0.053
  26. BD (   1) C  15 - C  16        /243. RY*(   1) C  13                    0.65    1.78    0.030
  26. BD (   1) C  15 - C  16        /244. RY*(   2) C  13                    1.67    1.70    0.048
  26. BD (   1) C  15 - C  16        /260. RY*(   1) C  14                    0.78    1.84    0.034
  26. BD (   1) C  15 - C  16        /261. RY*(   2) C  14                    1.22    1.91    0.043
  26. BD (   1) C  15 - C  16        /345. RY*(   4) H  20                    0.72    2.46    0.038
  26. BD (   1) C  15 - C  16        /354. BD*(   1) C   3 - C  16            1.13    0.62    0.026
  26. BD (   1) C  15 - C  16        /367. BD*(   1) C  13 - C  16            1.64    1.43    0.043
  26. BD (   1) C  15 - C  16        /368. BD*(   1) C  13 -Cl  17            5.76    1.02    0.069
  26. BD (   1) C  15 - C  16        /369. BD*(   1) C  14 - C  15            2.30    1.39    0.051
  26. BD (   1) C  15 - C  16        /370. BD*(   1) C  14 - H  19            2.07    1.30    0.046
  26. BD (   1) C  15 - C  16        /372. BD*(   2) C  15 - C  16            1.22    6.12    0.082
  26. BD (   1) C  15 - C  16        /373. BD*(   1) C  15 - H  18            0.74    3.11    0.043
  27. BD (   2) C  15 - C  16        /245. RY*(   3) C  13                    0.77    1.53    0.034
  27. BD (   2) C  15 - C  16        /262. RY*(   3) C  14                    1.32    0.77    0.032
  27. BD (   2) C  15 - C  16        /281. RY*(   5) C  15                    0.53    1.08    0.024
  27. BD (   2) C  15 - C  16        /363. BD*(   2) C  11 - C  14           34.10    0.32    0.094
  27. BD (   2) C  15 - C  16        /365. BD*(   2) C  12 - C  13           29.06    0.32    0.087
  28. BD (   1) C  15 - H  18        /260. RY*(   1) C  14                    0.97    1.63    0.036
  28. BD (   1) C  15 - H  18        /294. RY*(   1) C  16                    1.05    1.14    0.031
  28. BD (   1) C  15 - H  18        /296. RY*(   3) C  16                    0.79    1.29    0.029
  28. BD (   1) C  15 - H  18        /362. BD*(   1) C  11 - C  14            4.32    1.14    0.063
  28. BD (   1) C  15 - H  18        /367. BD*(   1) C  13 - C  16            3.62    1.21    0.059
  28. BD (   1) C  15 - H  18        /369. BD*(   1) C  14 - C  15            0.52    1.18    0.022
  28. BD (   1) C  15 - H  18        /370. BD*(   1) C  14 - H  19            0.73    1.09    0.025
  29. CR (   1) C   1                / 79. RY*(   2) C   2                    1.21   11.23    0.104
  29. CR (   1) C   1                / 81. RY*(   4) C   2                    0.54   11.27    0.069
  29. CR (   1) C   1                /113. RY*(   2) C   4                    1.73   11.47    0.126
  29. CR (   1) C   1                /346. BD*(   1) C   1 - C   2            0.94   11.06    0.092
  29. CR (   1) C   1                /347. BD*(   1) C   1 - C   4            0.82   11.04    0.087
  29. CR (   1) C   1                /350. BD*(   1) C   2 - C   3            1.32   11.01    0.108
  29. CR (   1) C   1                /355. BD*(   1) C   4 - C   5            1.02   11.02    0.095
  29. CR (   1) C   1                /356. BD*(   1) C   4 -Cl   8            0.82   10.68    0.084
  30. CR (   1) C   2                / 62. RY*(   2) C   1                    1.43   11.87    0.116
  30. CR (   1) C   2                / 65. RY*(   5) C   1                    0.50   11.97    0.069
  30. CR (   1) C   2                / 96. RY*(   2) C   3                    1.57   11.24    0.119
  30. CR (   1) C   2                /347. BD*(   1) C   1 - C   4            0.64   11.01    0.076
  30. CR (   1) C   2                /349. BD*(   1) C   1 - O   9            0.61   11.04    0.073
  30. CR (   1) C   2                /353. BD*(   1) C   3 - C   6            1.05   10.96    0.097
  30. CR (   1) C   2                /354. BD*(   1) C   3 - C  16            0.90   10.25    0.094
  31. CR (   1) C   3                / 78. RY*(   1) C   2                    0.79   11.54    0.085
  31. CR (   1) C   3                / 79. RY*(   2) C   2                    0.86   11.28    0.088
  31. CR (   1) C   3                /145. RY*(   1) C   6                    1.95   11.58    0.134
  31. CR (   1) C   3                /352. BD*(   1) C   2 - H  10            0.52   10.97    0.068
  31. CR (   1) C   3                /354. BD*(   1) C   3 - C  16            7.79   10.33    0.277
  31. CR (   1) C   3                /360. BD*(   1) C   6 - C  11            1.11   10.94    0.099
  32. CR (   1) C   4                / 62. RY*(   2) C   1                    1.79   11.91    0.130
  32. CR (   1) C   4                /130. RY*(   2) C   5                    1.15   11.40    0.102
  32. CR (   1) C   4                /346. BD*(   1) C   1 - C   2            0.53   11.08    0.069
  32. CR (   1) C   4                /349. BD*(   1) C   1 - O   9            1.06   11.09    0.097
  32. CR (   1) C   4                /355. BD*(   1) C   4 - C   5            0.59   11.04    0.072
  32. CR (   1) C   4                /356. BD*(   1) C   4 -Cl   8            1.99   10.69    0.131
  32. CR (   1) C   4                /357. BD*(   1) C   5 - C   6            0.79   11.06    0.084
  33. CR (   1) C   5                /113. RY*(   2) C   4                    2.12   11.44    0.139
  33. CR (   1) C   5                /146. RY*(   2) C   6                    2.23   11.43    0.143
  33. CR (   1) C   5                /347. BD*(   1) C   1 - C   4            1.05   11.01    0.098
  33. CR (   1) C   5                /353. BD*(   1) C   3 - C   6            0.87   10.96    0.088
  33. CR (   1) C   5                /356. BD*(   1) C   4 -Cl   8            0.68   10.64    0.076
  33. CR (   1) C   5                /360. BD*(   1) C   6 - C  11            0.88   10.86    0.088
  34. CR (   1) C   6                / 96. RY*(   2) C   3                    1.54   11.26    0.118
  34. CR (   1) C   6                /129. RY*(   1) C   5                    1.24   11.39    0.106
  34. CR (   1) C   6                /211. RY*(   2) C  11                    0.95   11.66    0.094
  34. CR (   1) C   6                /350. BD*(   1) C   2 - C   3            0.91   10.99    0.090
  34. CR (   1) C   6                /354. BD*(   1) C   3 - C  16            1.04   10.27    0.101
  34. CR (   1) C   6                /355. BD*(   1) C   4 - C   5            0.66   11.01    0.077
  34. CR (   1) C   6                /357. BD*(   1) C   5 - C   6            0.89   11.03    0.089
  34. CR (   1) C   6                /362. BD*(   1) C  11 - C  14            0.55   11.00    0.070
  36. CR (   2)Cl   8                /112. RY*(   1) C   4                    1.97   11.96    0.137
  36. CR (   2)Cl   8                /115. RY*(   4) C   4                    0.55   11.68    0.071
  36. CR (   2)Cl   8                /355. BD*(   1) C   4 - C   5            0.66   11.49    0.078
  40. CR (   1) O   9                / 61. RY*(   1) C   1                    4.91   20.41    0.283
  40. CR (   1) O   9                /346. BD*(   1) C   1 - C   2            0.99   19.93    0.127
  40. CR (   1) O   9                /347. BD*(   1) C   1 - C   4            0.84   19.91    0.118
  41. CR (   1) C  11                /227. RY*(   2) C  12                    1.39   11.31    0.112
  41. CR (   1) C  11                /261. RY*(   2) C  14                    0.99   11.56    0.095
  41. CR (   1) C  11                /353. BD*(   1) C   3 - C   6            0.52   10.98    0.068
  41. CR (   1) C  11                /357. BD*(   1) C   5 - C   6            0.55   11.03    0.070
  41. CR (   1) C  11                /361. BD*(   1) C  11 - C  12            0.77   11.05    0.083
  41. CR (   1) C  11                /364. BD*(   1) C  12 - C  13            0.76   11.04    0.083
  41. CR (   1) C  11                /366. BD*(   1) C  12 - H  20            0.57   10.93    0.071
  41. CR (   1) C  11                /369. BD*(   1) C  14 - C  15            0.71   11.04    0.080
  42. CR (   1) C  12                /113. RY*(   2) C   4                    1.36   11.42    0.111
  42. CR (   1) C  12                /153. RY*(   9) C   6                    0.64   12.24    0.079
  42. CR (   1) C  12                /158. RY*(  14) C   6                    0.57   13.54    0.078
  42. CR (   1) C  12                /206. RY*(   2) H  10                    2.85   12.57    0.169
  42. CR (   1) C  12                /207. RY*(   3) H  10                    1.30   12.04    0.112
  42. CR (   1) C  12                /210. RY*(   1) C  11                    2.22   11.64    0.144
  42. CR (   1) C  12                /211. RY*(   2) C  11                    1.16   11.62    0.104
  42. CR (   1) C  12                /212. RY*(   3) C  11                    0.71   11.22    0.079
  42. CR (   1) C  12                /219. RY*(  10) C  11                    1.30   13.20    0.117
  42. CR (   1) C  12                /223. RY*(  14) C  11                    0.97   15.54    0.110
  42. CR (   1) C  12                /226. RY*(   1) C  12                    4.13   11.42    0.194
  42. CR (   1) C  12                /228. RY*(   3) C  12                    1.22   11.21    0.104
  42. CR (   1) C  12                /229. RY*(   4) C  12                   30.85   11.39    0.529
  42. CR (   1) C  12                /231. RY*(   6) C  12                    0.76   11.72    0.084
  42. CR (   1) C  12                /233. RY*(   8) C  12                    3.34   12.25    0.181
  42. CR (   1) C  12                /234. RY*(   9) C  12                   26.97   13.19    0.532
  42. CR (   1) C  12                /235. RY*(  10) C  12                   30.82   14.66    0.600
  42. CR (   1) C  12                /236. RY*(  11) C  12                    7.20   13.02    0.273
  42. CR (   1) C  12                /237. RY*(  12) C  12                   53.78   12.35    0.728
  42. CR (   1) C  12                /242. RY*(  17) C  12                   35.73   14.83    0.650
  42. CR (   1) C  12                /243. RY*(   1) C  13                    0.73   11.39    0.081
  42. CR (   1) C  12                /244. RY*(   2) C  13                    1.26   11.31    0.107
  42. CR (   1) C  12                /246. RY*(   4) C  13                    0.78   11.80    0.086
  42. CR (   1) C  12                /247. RY*(   5) C  13                    0.67   11.97    0.080
  42. CR (   1) C  12                /248. RY*(   6) C  13                    1.75   12.43    0.132
  42. CR (   1) C  12                /254. RY*(  12) C  13                    1.25   11.96    0.109
  42. CR (   1) C  12                /259. RY*(  17) C  13                    0.74   31.51    0.137
  42. CR (   1) C  12                /338. RY*(   2) H  19                    0.50   12.46    0.071
  42. CR (   1) C  12                /343. RY*(   2) H  20                   11.86   10.88    0.321
  42. CR (   1) C  12                /345. RY*(   4) H  20                  559.18   12.07    2.320
  42. CR (   1) C  12                /360. BD*(   1) C   6 - C  11            0.81   10.84    0.084
  42. CR (   1) C  12                /362. BD*(   1) C  11 - C  14            0.56   10.96    0.070
  42. CR (   1) C  12                /364. BD*(   1) C  12 - C  13            0.82   11.00    0.086
  42. CR (   1) C  12                /367. BD*(   1) C  13 - C  16            1.40   11.03    0.112
  42. CR (   1) C  12                /368. BD*(   1) C  13 -Cl  17            0.86   10.63    0.087
  42. CR (   1) C  12                /371. BD*(   1) C  15 - C  16            3.32   13.61    0.191
  42. CR (   1) C  12                /372. BD*(   2) C  15 - C  16          369.75   15.73    2.314
  43. CR (   1) C  13                /227. RY*(   2) C  12                    1.36   11.34    0.111
  43. CR (   1) C  13                /295. RY*(   2) C  16                    1.98   11.44    0.134
  43. CR (   1) C  13                /361. BD*(   1) C  11 - C  12            0.83   11.08    0.086
  43. CR (   1) C  13                /364. BD*(   1) C  12 - C  13            0.58   11.07    0.072
  43. CR (   1) C  13                /367. BD*(   1) C  13 - C  16            0.69   11.10    0.079
  43. CR (   1) C  13                /368. BD*(   1) C  13 -Cl  17            2.03   10.69    0.133
  43. CR (   1) C  13                /371. BD*(   1) C  15 - C  16            0.86   13.67    0.097
  44. CR (   1) C  14                /210. RY*(   1) C  11                    1.39   11.65    0.114
  44. CR (   1) C  14                /211. RY*(   2) C  11                    0.58   11.63    0.073
  44. CR (   1) C  14                /278. RY*(   2) C  15                    1.13   11.40    0.101
  44. CR (   1) C  14                /279. RY*(   3) C  15                    0.51   11.63    0.069
  44. CR (   1) C  14                /360. BD*(   1) C   6 - C  11            0.87   10.85    0.087
  44. CR (   1) C  14                /371. BD*(   1) C  15 - C  16            0.55   13.62    0.078
  45. CR (   1) C  15                /261. RY*(   2) C  14                    1.41   11.52    0.114
  45. CR (   1) C  15                /295. RY*(   2) C  16                    1.08   11.37    0.099
  45. CR (   1) C  15                /296. RY*(   3) C  16                    0.78   11.11    0.083
  45. CR (   1) C  15                /333. RY*(   2) H  18                    0.53   12.61    0.073
  45. CR (   1) C  15                /354. BD*(   1) C   3 - C  16            0.54   10.23    0.072
  45. CR (   1) C  15                /362. BD*(   1) C  11 - C  14            0.88   10.95    0.088
  45. CR (   1) C  15                /367. BD*(   1) C  13 - C  16            0.93   11.03    0.091
  46. CR (   1) C  16                /243. RY*(   1) C  13                    2.54   11.37    0.152
  46. CR (   1) C  16                /277. RY*(   1) C  15                    1.61   11.29    0.121
  46. CR (   1) C  16                /354. BD*(   1) C   3 - C  16            4.76   10.21    0.215
  46. CR (   1) C  16                /364. BD*(   1) C  12 - C  13            0.91   10.98    0.090
  46. CR (   1) C  16                /368. BD*(   1) C  13 -Cl  17            1.23   10.61    0.103
  46. CR (   1) C  16                /369. BD*(   1) C  14 - C  15            0.68   10.98    0.077
  48. CR (   2)Cl  17                /244. RY*(   2) C  13                    2.37   11.82    0.150
  48. CR (   2)Cl  17                /246. RY*(   4) C  13                    0.68   12.31    0.082
  48. CR (   2)Cl  17                /364. BD*(   1) C  12 - C  13            0.79   11.51    0.086
  48. CR (   2)Cl  17                /367. BD*(   1) C  13 - C  16            0.67   11.54    0.079
  52. LP (   1)Cl   8                /112. RY*(   1) C   4                    2.54    2.02    0.064
  52. LP (   1)Cl   8                /115. RY*(   4) C   4                    0.95    1.75    0.036
  52. LP (   1)Cl   8                /229. RY*(   4) C  12                    0.87    1.98    0.037
  52. LP (   1)Cl   8                /235. RY*(  10) C  12                    1.13    5.25    0.069
  52. LP (   1)Cl   8                /237. RY*(  12) C  12                    0.63    2.95    0.038
  52. LP (   1)Cl   8                /242. RY*(  17) C  12                    1.30    5.42    0.075
  52. LP (   1)Cl   8                /343. RY*(   2) H  20                    0.67    1.47    0.028
  52. LP (   1)Cl   8                /345. RY*(   4) H  20                    1.89    2.66    0.063
  52. LP (   1)Cl   8                /347. BD*(   1) C   1 - C   4            0.89    1.58    0.034
  52. LP (   1)Cl   8                /355. BD*(   1) C   4 - C   5            1.42    1.56    0.042
  52. LP (   1)Cl   8                /371. BD*(   1) C  15 - C  16            3.28    4.20    0.105
  52. LP (   1)Cl   8                /372. BD*(   2) C  15 - C  16            4.31    6.32    0.158
  53. LP (   2)Cl   8                /113. RY*(   2) C   4                    1.37    1.39    0.039
  53. LP (   2)Cl   8                /345. RY*(   4) H  20                    0.53    2.05    0.030
  53. LP (   2)Cl   8                /346. BD*(   1) C   1 - C   2            0.55    0.98    0.021
  53. LP (   2)Cl   8                /347. BD*(   1) C   1 - C   4            5.48    0.96    0.065
  53. LP (   2)Cl   8                /355. BD*(   1) C   4 - C   5            4.37    0.94    0.057
  53. LP (   2)Cl   8                /357. BD*(   1) C   5 - C   6            0.61    0.97    0.022
  53. LP (   2)Cl   8                /372. BD*(   2) C  15 - C  16            1.02    5.71    0.073
  54. LP (   3)Cl   8                /114. RY*(   3) C   4                    0.93    1.58    0.035
  54. LP (   3)Cl   8                /348. BD*(   2) C   1 - C   4           11.26    0.42    0.069
  55. LP (   1) O   9                / 61. RY*(   1) C   1                   13.53    1.85    0.142
  55. LP (   1) O   9                / 74. RY*(  14) C   1                    0.86    3.46    0.049
  55. LP (   1) O   9                /346. BD*(   1) C   1 - C   2            1.76    1.38    0.044
  55. LP (   1) O   9                /347. BD*(   1) C   1 - C   4            3.46    1.36    0.062
  56. LP (   2) O   9                / 62. RY*(   2) C   1                    1.89    1.74    0.054
  56. LP (   2) O   9                / 64. RY*(   4) C   1                    1.52    2.28    0.056
  56. LP (   2) O   9                /346. BD*(   1) C   1 - C   2           19.91    0.90    0.124
  56. LP (   2) O   9                /347. BD*(   1) C   1 - C   4           15.66    0.87    0.109
  56. LP (   2) O   9                /350. BD*(   1) C   2 - C   3            0.81    0.84    0.024
  56. LP (   2) O   9                /354. BD*(   1) C   3 - C  16            1.67    0.12    0.013
  57. LP (   3) O   9                / 63. RY*(   3) C   1                    4.07    1.80    0.084
  57. LP (   3) O   9                / 68. RY*(   8) C   1                    0.96    1.29    0.034
  57. LP (   3) O   9                / 76. RY*(  16) C   1                    1.05    0.64    0.025
  57. LP (   3) O   9                /189. RY*(   2) O   9                    1.11    0.93    0.031
  57. LP (   3) O   9                /348. BD*(   2) C   1 - C   4          106.33    0.31    0.168
  57. LP (   3) O   9                /351. BD*(   2) C   2 - C   3            0.85    0.30    0.014
  57. LP (   3) O   9                /371. BD*(   1) C  15 - C  16            0.60    3.47    0.044
  58. LP (   1)Cl  17                /244. RY*(   2) C  13                    3.55    1.91    0.073
  58. LP (   1)Cl  17                /246. RY*(   4) C  13                    0.52    2.40    0.032
  58. LP (   1)Cl  17                /364. BD*(   1) C  12 - C  13            2.10    1.60    0.052
  58. LP (   1)Cl  17                /367. BD*(   1) C  13 - C  16            1.64    1.63    0.047
  59. LP (   2)Cl  17                /243. RY*(   1) C  13                    1.06    1.37    0.034
  59. LP (   2)Cl  17                /361. BD*(   1) C  11 - C  12            0.54    0.99    0.021
  59. LP (   2)Cl  17                /364. BD*(   1) C  12 - C  13            4.63    0.98    0.060
  59. LP (   2)Cl  17                /367. BD*(   1) C  13 - C  16            5.21    1.01    0.065
  59. LP (   2)Cl  17                /371. BD*(   1) C  15 - C  16            0.61    3.59    0.042
  60. LP (   3)Cl  17                /245. RY*(   3) C  13                    1.03    1.63    0.037
  60. LP (   3)Cl  17                /365. BD*(   2) C  12 - C  13           15.36    0.42    0.079
 348. BD*(   2) C   1 - C   4        / 63. RY*(   3) C   1                    1.29    1.49    0.078
 348. BD*(   2) C   1 - C   4        / 67. RY*(   7) C   1                    0.83    1.29    0.058
 348. BD*(   2) C   1 - C   4        / 83. RY*(   6) C   2                    0.64    1.41    0.054
 348. BD*(   2) C   1 - C   4        /114. RY*(   3) C   4                    0.95    1.17    0.059
 348. BD*(   2) C   1 - C   4        /118. RY*(   7) C   4                    0.55    1.49    0.051
 348. BD*(   2) C   1 - C   4        /133. RY*(   5) C   5                    0.64    0.77    0.040
 348. BD*(   2) C   1 - C   4        /167. RY*(   1)Cl   8                    1.09    0.59    0.045
 348. BD*(   2) C   1 - C   4        /189. RY*(   2) O   9                    2.35    0.62    0.068
 351. BD*(   2) C   2 - C   3        / 80. RY*(   3) C   2                    3.06    0.61    0.089
 351. BD*(   2) C   2 - C   3        / 92. RY*(  15) C   2                    0.68    0.63    0.043
 351. BD*(   2) C   2 - C   3        / 99. RY*(   5) C   3                    2.34    0.85    0.093
 354. BD*(   1) C   3 - C  16        /346. BD*(   1) C   1 - C   2            1.82    0.78    0.076
 354. BD*(   1) C   3 - C  16        /350. BD*(   1) C   2 - C   3            1.19    0.72    0.062
 354. BD*(   1) C   3 - C  16        /352. BD*(   1) C   2 - H  10            0.91    0.64    0.052
 354. BD*(   1) C   3 - C  16        /353. BD*(   1) C   3 - C   6            1.35    0.71    0.065
 354. BD*(   1) C   3 - C  16        /357. BD*(   1) C   5 - C   6            1.38    0.77    0.069
 354. BD*(   1) C   3 - C  16        /360. BD*(   1) C   6 - C  11            0.54    0.61    0.038
 354. BD*(   1) C   3 - C  16        /367. BD*(   1) C  13 - C  16            0.52    0.80    0.042
 354. BD*(   1) C   3 - C  16        /368. BD*(   1) C  13 -Cl  17            0.58    0.40    0.031
 354. BD*(   1) C   3 - C  16        /369. BD*(   1) C  14 - C  15            0.74    0.77    0.050
 358. BD*(   2) C   5 - C   6        / 97. RY*(   3) C   3                    0.51    1.26    0.048
 358. BD*(   2) C   5 - C   6        /131. RY*(   3) C   5                    1.97    1.15    0.089
 358. BD*(   2) C   5 - C   6        /133. RY*(   5) C   5                    1.11    0.77    0.055
 358. BD*(   2) C   5 - C   6        /148. RY*(   4) C   6                    1.05    0.67    0.050
 358. BD*(   2) C   5 - C   6        /150. RY*(   6) C   6                    0.87    1.56    0.069
 363. BD*(   2) C  11 - C  14        /215. RY*(   6) C  11                    0.66    1.19    0.056
 363. BD*(   2) C  11 - C  14        /262. RY*(   3) C  14                    3.98    0.44    0.084
 363. BD*(   2) C  11 - C  14        /281. RY*(   5) C  15                    0.63    0.76    0.044
 363. BD*(   2) C  11 - C  14        /372. BD*(   2) C  15 - C  16            0.71    5.28    0.095
 365. BD*(   2) C  12 - C  13        /229. RY*(   4) C  12                    4.70    0.94    0.131
 365. BD*(   2) C  12 - C  13        /245. RY*(   3) C  13                    0.99    1.21    0.068
 365. BD*(   2) C  12 - C  13        /297. RY*(   4) C  16                    0.80    0.55    0.041
 365. BD*(   2) C  12 - C  13        /311. RY*(   1)Cl  17                    1.19    0.63    0.054
 365. BD*(   2) C  12 - C  13        /372. BD*(   2) C  15 - C  16            3.81    5.29    0.218
 372. BD*(   2) C  15 - C  16        /259. RY*(  17) C  13                    0.74   15.78    0.263


 Natural Bond Orbitals (Summary):

                                                            Principal Delocalizations
           NBO                        Occupancy    Energy   (geminal,vicinal,remote)
 ====================================================================================
 Molecular unit  1  (C12H5OCl2)
     1. BD (   1) C   1 - C   2          1.91236    -0.67665  354(v),356(v),350(g),347(g)
                                                    349(g),96(v),352(g),188(v)
                                                    112(v),95(v),113(v)
     2. BD (   1) C   1 - C   4          1.96784    -0.68131  346(g),355(g),349(g),352(v)
                                                    129(v),78(v),359(v),188(v)
                                                    168(v)
     3. BD (   2) C   1 - C   4          1.55696    -0.18871  358(v),351(v),167(v),133(v)
                                                    189(v),83(v)
     4. BD (   1) C   1 - O   9          1.98865    -0.94986  346(g),347(g),350(v),355(v)
                                                    61(g),112(v)
     5. BD (   1) C   2 - C   3          1.97610    -0.68646  354(g),360(v),349(v),146(v)
                                                    352(g),64(v),62(v),346(g)
     6. BD (   2) C   2 - C   3          1.77319    -0.20418  348(v),358(v),148(v),68(v)
     7. BD (   1) C   2 - H  10          1.96132    -0.48190  347(v),353(v),354(v),349(v)
                                                    95(v),61(v),346(g),65(v)
     8. BD (   1) C   3 - C   6          1.96717    -0.68522  354(g),359(v),79(v),360(g)
                                                    362(v),352(v),357(g),210(v)
                                                    130(v)
     9. BD (   1) C   3 - C  16          1.83012    -0.09848  364(v),369(v),368(v),367(g)
                                                    277(v),243(v),346(v),357(v)
                                                    353(g),360(v),350(g),354(g)
                                                    352(v),371(g),373(v),145(v)
                                                    366(r),345(r),343(r),78(v)
                                                    333(r)
    10. BD (   1) C   4 - C   5          1.97814    -0.67950  357(g),360(v),349(v),347(g)
                                                    145(v),359(g),64(v),62(v)
    11. BD (   1) C   4 -Cl   8          1.98490    -0.69397  357(v),346(v),129(v),61(v)
    12. BD (   1) C   5 - C   6          1.93489    -0.68893  354(v),353(g),355(g),356(v)
                                                    360(g),210(v),361(v),359(g)
                                                    113(v),112(v),95(v)
    13. BD (   2) C   5 - C   6          1.70385    -0.20532  351(v),348(v),363(v),97(v)
                                                    213(v),114(v),358(g)
    14. BD (   1) C   5 - H   7          1.96157    -0.49732  347(v),353(v),357(g),112(v)
                                                    355(g),146(v),354(r),356(v)
    15. BD (   1) C   6 - C  11          1.97379    -0.59973  357(g),361(g),364(v),355(v)
                                                    362(g),369(v),350(v),353(g)
                                                    226(v),95(v),260(v),129(v)
                                                    130(v),375(r)
    16. BD (   1) C  11 - C  12          1.96793    -0.67515  345(v),372(r),364(g),237(g)
                                                    229(g),368(v),362(g),234(g)
                                                    370(v),235(g),360(g),357(v)
                                                    343(v),260(v),243(v),242(g)
                                                    371(r),366(g),146(v),249(v)
                                                    145(v),233(g),367(v),248(v)
    17. BD (   1) C  11 - C  14          1.97234    -0.64390  366(v),361(g),369(g),353(v)
                                                    360(g),277(v),370(g),145(v)
                                                    279(v),373(v),226(v),146(v)
                                                    345(r)
    18. BD (   2) C  11 - C  14          1.66097    -0.18136  365(v),358(v),281(v),344(r)
                                                    372(v),230(v),148(v),229(v)
    19. BD (   1) C  12 - C  13          1.97032    -0.68747  345(v),372(v),343(v),237(g)
                                                    367(g),229(g),371(v),360(v)
                                                    361(g),354(v),235(g),242(g)
                                                    234(g),210(v),294(v),366(g)
                                                    236(g),295(v),211(v),248(g)
                                                    254(g)
    20. BD (   2) C  12 - C  13          1.71185    -0.20377  363(v),344(v),311(v),373(r)
                                                    297(v),372(v),215(v)
    21. BD (   1) C  12 - H  20          1.96483    -0.47066  345(g),372(r),237(g),229(g)
                                                    235(g),234(g),367(v),242(g)
                                                    343(g),362(v),354(r),211(v)
                                                    236(g),226(g),244(v),233(g)
                                                    364(g),361(g),206(r),249(v)
                                                    368(v),113(r)
    22. BD (   1) C  13 - C  16          1.97880    -0.68831  364(g),278(v),366(v),354(g)
                                                    373(v),227(v),345(r),371(g)
                                                    312(v)
    23. BD (   1) C  13 -Cl  17          1.98946    -0.71283  361(v),294(v)
    24. BD (   1) C  14 - C  15          1.96893    -0.65794  354(v),360(v),362(g),295(v)
                                                    371(g),210(v),370(g),211(v)
    25. BD (   1) C  14 - H  19          1.98017    -0.48523  361(v),211(v),371(v),278(v)
    26. BD (   1) C  15 - C  16          1.97590    -0.68899  368(v),369(g),370(v),244(v)
                                                    367(g),372(g),354(g),261(v)
                                                    260(v),373(g),345(r),243(v)
    27. BD (   2) C  15 - C  16          1.61957    -0.17223  363(v),365(v),262(v),245(v)
                                                    281(g)
    28. BD (   1) C  15 - H  18          1.97542    -0.47597  362(v),367(v),294(v),260(v)
                                                    296(v),370(v),354(v),369(g)
    29. CR (   1) C   1                  1.99869   -10.35226  113(v),350(v),79(v),355(v)
                                                    346(g),347(g),356(v),81(v)
    30. CR (   1) C   2                  1.99901   -10.31459  96(v),62(v),354(v),353(v)
                                                    347(v),349(v),65(v)
    31. CR (   1) C   3                  1.99884   -10.39545  354(g),145(v),360(v),79(v)
                                                    78(v),352(v)
    32. CR (   1) C   4                  1.99874   -10.36309  356(g),62(v),130(v),349(v)
                                                    357(v),355(g),346(v)
    33. CR (   1) C   5                  1.99885   -10.31675  146(v),113(v),347(v),360(v)
                                                    353(v),356(v)
    34. CR (   1) C   6                  1.99892   -10.33582  96(v),354(v),129(v),211(v)
                                                    350(v),357(g),355(v),362(v)
    35. CR (   1)Cl   8                  2.00000  -101.11664   
    36. CR (   2)Cl   8                  1.99971   -10.82129  112(v),355(v),115(v)
    37. CR (   3)Cl   8                  1.99996    -7.42081  375(r)
    38. CR (   4)Cl   8                  1.99995    -7.42065   
    39. CR (   5)Cl   8                  1.99999    -7.41880   
    40. CR (   1) O   9                  1.99981   -19.21405  61(v),346(v),347(v)
    41. CR (   1) C  11                  1.99884   -10.33227  227(v),261(v),364(v),361(g)
                                                    369(v),366(v),357(v),353(v)
    42. CR (   1) C  12                  1.99899   -10.29774  345(v),372(r),237(g),242(g)
                                                    229(g),235(g),234(g),343(v)
                                                    236(g),226(g),371(r),233(g)
                                                    206(r),210(v),248(v),367(v)
                                                    113(r),219(v),207(r),244(v)
                                                    254(v),228(g),211(v),223(v)
                                                    368(v),364(g),360(v),246(v)
                                                    231(g),259(v),243(v),212(v)
                                                    247(v),153(r),158(r),362(v)
                                                    338(r)
    43. CR (   1) C  13                  1.99862   -10.36114  368(g),295(v),227(v),371(v)
                                                    361(v),367(g),364(g),354(v)
    44. CR (   1) C  14                  1.99921   -10.30732  210(v),278(v),360(v),211(v)
                                                    371(v),279(v)
    45. CR (   1) C  15                  1.99912   -10.29364  261(v),295(v),367(v),362(v)
                                                    296(v),354(v),333(v)
    46. CR (   1) C  16                  1.99862   -10.27727  354(g),243(v),277(v),368(v)
                                                    364(v),369(v)
    47. CR (   1)Cl  17                  2.00000  -101.12096   
    48. CR (   2)Cl  17                  1.99968   -10.80721  244(v),364(v),367(v),246(v)
    49. CR (   3)Cl  17                  1.99995    -7.42071   
    50. CR (   4)Cl  17                  1.99995    -7.42025   
    51. CR (   5)Cl  17                  1.99999    -7.41805   
    52. LP (   1)Cl   8                  1.99317    -0.88984  372(r),371(r),112(v),345(r)
                                                    355(v),242(r),235(r),115(v)
                                                    347(v),229(r),343(r),237(r)
    53. LP (   2)Cl   8                  1.97105    -0.27008  347(v),355(v),113(v),372(r)
                                                    357(r),346(r),345(r)
    54. LP (   3)Cl   8                  1.93970    -0.27083  348(v),114(v),374(r),375(r)
    55. LP (   1) O   9                  1.98082    -0.66351  61(v),347(v),346(v),74(v)
                                                    375(r),374(r)
    56. LP (   2) O   9                  1.78388    -0.18322  346(v),347(v),62(v),354(r)
                                                    64(v),350(r),375(r)
    57. LP (   3) O   9                  1.65878    -0.16137  348(v),63(v),189(g),76(v)
                                                    68(v),351(r),371(r)
    58. LP (   1)Cl  17                  1.99131    -0.89667  244(v),364(v),375(r),367(v)
                                                    246(v)
    59. LP (   2)Cl  17                  1.97118    -0.27511  375(r),367(v),364(v),243(v)
                                                    371(r),361(r)
    60. LP (   3)Cl  17                  1.93552    -0.27232  365(v),245(v),375(r)
    61. RY*(   1) C   1                  0.01291     1.19108   
    62. RY*(   2) C   1                  0.00778     1.55191   
    63. RY*(   3) C   1                  0.00664     1.64159   
    64. RY*(   4) C   1                  0.00280     2.09682   
    65. RY*(   5) C   1                  0.00099     1.65753   
    66. RY*(   6) C   1                  0.00070     1.62774   
    67. RY*(   7) C   1                  0.00056     1.43585   
    68. RY*(   8) C   1                  0.00028     1.12506   
    69. RY*(   9) C   1                  0.00020     1.67048   
    70. RY*(  10) C   1                  0.00011     2.24481   
    71. RY*(  11) C   1                  0.00009     3.82439   
    72. RY*(  12) C   1                  0.00005     2.53306   
    73. RY*(  13) C   1                  0.00000    19.31236   
    74. RY*(  14) C   1                  0.00001     2.79987   
    75. RY*(  15) C   1                  0.00001     1.44515   
    76. RY*(  16) C   1                  0.00000     0.48001   
    77. RY*(  17) C   1                  0.00000     2.90454   
    78. RY*(   1) C   2                  0.00520     1.14406   
    79. RY*(   2) C   2                  0.00355     0.88111   
    80. RY*(   3) C   2                  0.00211     0.74925   
    81. RY*(   4) C   2                  0.00153     0.92019   
    82. RY*(   5) C   2                  0.00057     1.92236   
    83. RY*(   6) C   2                  0.00048     1.56187   
    84. RY*(   7) C   2                  0.00031     1.65862   
    85. RY*(   8) C   2                  0.00013     1.43809   
    86. RY*(   9) C   2                  0.00013     1.55104   
    87. RY*(  10) C   2                  0.00005     2.45589   
    88. RY*(  11) C   2                  0.00005     2.42279   
    89. RY*(  12) C   2                  0.00003     2.87332   
    90. RY*(  13) C   2                  0.00001     3.17949   
    91. RY*(  14) C   2                  0.00000    21.08704   
    92. RY*(  15) C   2                  0.00000     0.77490   
    93. RY*(  16) C   2                  0.00000     2.92199   
    94. RY*(  17) C   2                  0.00001     1.98774   
    95. RY*(   1) C   3                  0.00773     0.62934   
    96. RY*(   2) C   3                  0.00227     0.92463   
    97. RY*(   3) C   3                  0.00153     1.40729   
    98. RY*(   4) C   3                  0.00055     1.32909   
    99. RY*(   5) C   3                  0.00037     0.99478   
   100. RY*(   6) C   3                  0.00018     1.17324   
   101. RY*(   7) C   3                  0.00015     0.50417   
   102. RY*(   8) C   3                  0.00014     1.36234   
   103. RY*(   9) C   3                  0.00013     1.65910   
   104. RY*(  10) C   3                  0.00010     0.94722   
   105. RY*(  11) C   3                  0.00005     3.02823   
   106. RY*(  12) C   3                  0.00005     3.12114   
   107. RY*(  13) C   3                  0.00003     1.49374   
   108. RY*(  14) C   3                  0.00002     6.02445   
   109. RY*(  15) C   3                  0.00001     2.60098   
   110. RY*(  16) C   3                  0.00000     2.88279   
   111. RY*(  17) C   3                  0.00000    18.41756   
   112. RY*(   1) C   4                  0.00704     1.13433   
   113. RY*(   2) C   4                  0.00545     1.12051   
   114. RY*(   3) C   4                  0.00197     1.31403   
   115. RY*(   4) C   4                  0.00162     0.85624   
   116. RY*(   5) C   4                  0.00085     1.09563   
   117. RY*(   6) C   4                  0.00058     2.24955   
   118. RY*(   7) C   4                  0.00047     1.63212   
   119. RY*(   8) C   4                  0.00037     2.13856   
   120. RY*(   9) C   4                  0.00014     2.32794   
   121. RY*(  10) C   4                  0.00010     0.67547   
   122. RY*(  11) C   4                  0.00007     3.88608   
   123. RY*(  12) C   4                  0.00003     1.93893   
   124. RY*(  13) C   4                  0.00002     0.52788   
   125. RY*(  14) C   4                  0.00001    22.13122   
   126. RY*(  15) C   4                  0.00001     2.32447   
   127. RY*(  16) C   4                  0.00001     1.31307   
   128. RY*(  17) C   4                  0.00000     2.86345   
   129. RY*(   1) C   5                  0.00589     1.05821   
   130. RY*(   2) C   5                  0.00273     1.04031   
   131. RY*(   3) C   5                  0.00141     1.29609   
   132. RY*(   4) C   5                  0.00091     1.09590   
   133. RY*(   5) C   5                  0.00058     0.91949   
   134. RY*(   6) C   5                  0.00054     1.02341   
   135. RY*(   7) C   5                  0.00033     0.79998   
   136. RY*(   8) C   5                  0.00016     2.68162   
   137. RY*(   9) C   5                  0.00013     3.44449   
   138. RY*(  10) C   5                  0.00007     2.42892   
   139. RY*(  11) C   5                  0.00005     2.57888   
   140. RY*(  12) C   5                  0.00003     3.36092   
   141. RY*(  13) C   5                  0.00002     1.52118   
   142. RY*(  14) C   5                  0.00002     3.14594   
   143. RY*(  15) C   5                  0.00000     2.93036   
   144. RY*(  16) C   5                  0.00000    20.02778   
   145. RY*(   1) C   6                  0.00698     1.18012   
   146. RY*(   2) C   6                  0.00565     1.11316   
   147. RY*(   3) C   6                  0.00140     1.07066   
   148. RY*(   4) C   6                  0.00138     0.81832   
   149. RY*(   5) C   6                  0.00094     1.45808   
   150. RY*(   6) C   6                  0.00059     1.70649   
   151. RY*(   7) C   6                  0.00027     1.32017   
   152. RY*(   8) C   6                  0.00022     2.00698   
   153. RY*(   9) C   6                  0.00017     1.94042   
   154. RY*(  10) C   6                  0.00010     2.23623   
   155. RY*(  11) C   6                  0.00005     2.59721   
   156. RY*(  12) C   6                  0.00003     2.93369   
   157. RY*(  13) C   6                  0.00002     0.64018   
   158. RY*(  14) C   6                  0.00002     3.24203   
   159. RY*(  15) C   6                  0.00002     3.15793   
   160. RY*(  16) C   6                  0.00000     2.96500   
   161. RY*(  17) C   6                  0.00001    20.47666   
   162. RY*(   1) H   7                  0.00118     1.23365   
   163. RY*(   2) H   7                  0.00027     2.00901   
   164. RY*(   3) H   7                  0.00013     1.73245   
   165. RY*(   4) H   7                  0.00011     2.08493   
   166. RY*(   5) H   7                  0.00004     2.62067   
   167. RY*(   1)Cl   8                  0.00533     0.74052   
   168. RY*(   2)Cl   8                  0.00288     0.71151   
   169. RY*(   3)Cl   8                  0.00135     0.80044   
   170. RY*(   4)Cl   8                  0.00056     0.64176   
   171. RY*(   5)Cl   8                  0.00022     0.51233   
   172. RY*(   6)Cl   8                  0.00012     0.87093   
   173. RY*(   7)Cl   8                  0.00009     1.34982   
   174. RY*(   8)Cl   8                  0.00006     0.98763   
   175. RY*(   9)Cl   8                  0.00004     0.96453   
   176. RY*(  10)Cl   8                  0.00002     2.34270   
   177. RY*(  11)Cl   8                  0.00002     0.89862   
   178. RY*(  12)Cl   8                  0.00000    24.92239   
   179. RY*(  13)Cl   8                  0.00000     2.95483   
   180. RY*(  14)Cl   8                  0.00000    24.54973   
   181. RY*(  15)Cl   8                  0.00000     3.27812   
   182. RY*(  16)Cl   8                  0.00000    25.02731   
   183. RY*(  17)Cl   8                  0.00000    18.14973   
   184. RY*(  18)Cl   8                  0.00000   207.70583   
   185. RY*(  19)Cl   8                  0.00000     3.26749   
   186. RY*(  20)Cl   8                  0.00001     1.11326   
   187. RY*(  21)Cl   8                  0.00001     0.99383   
   188. RY*(   1) O   9                  0.00296     0.85933   
   189. RY*(   2) O   9                  0.00262     0.76919   
   190. RY*(   3) O   9                  0.00055     1.24081   
   191. RY*(   4) O   9                  0.00028     0.95477   
   192. RY*(   5) O   9                  0.00008     1.93261   
   193. RY*(   6) O   9                  0.00004     1.52251   
   194. RY*(   7) O   9                  0.00003     4.49437   
   195. RY*(   8) O   9                  0.00002     1.13484   
   196. RY*(   9) O   9                  0.00000     4.90503   
   197. RY*(  10) O   9                  0.00000    49.80151   
   198. RY*(  11) O   9                  0.00001     1.75565   
   199. RY*(  12) O   9                  0.00000     5.28148   
   200. RY*(  13) O   9                  0.00000     3.95832   
   201. RY*(  14) O   9                  0.00000     3.19771   
   202. RY*(  15) O   9                  0.00000     3.02811   
   203. RY*(  16) O   9                  0.00000     3.43361   
   204. RY*(  17) O   9                  0.00000     3.22255   
   205. RY*(   1) H  10                  0.00154     1.00524   
   206. RY*(   2) H  10                  0.00022     2.27279   
   207. RY*(   3) H  10                  0.00010     1.74604   
   208. RY*(   4) H  10                  0.00006     2.10150   
   209. RY*(   5) H  10                  0.00004     2.49185   
   210. RY*(   1) C  11                  0.00582     1.34693   
   211. RY*(   2) C  11                  0.00503     1.32447   
   212. RY*(   3) C  11                  0.00154     0.92269   
   213. RY*(   4) C  11                  0.00101     1.06150   
   214. RY*(   5) C  11                  0.00064     1.67613   
   215. RY*(   6) C  11                  0.00048     1.33870   
   216. RY*(   7) C  11                  0.00020     2.68462   
   217. RY*(   8) C  11                  0.00016     2.28420   
   218. RY*(   9) C  11                  0.00010     2.33583   
   219. RY*(  10) C  11                  0.00009     2.90589   
   220. RY*(  11) C  11                  0.00005     4.39684   
   221. RY*(  12) C  11                  0.00004     2.53443   
   222. RY*(  13) C  11                  0.00004     0.58295   
   223. RY*(  14) C  11                  0.00002     5.23812   
   224. RY*(  15) C  11                  0.00001     2.96084   
   225. RY*(  16) C  11                  0.00000    16.75645   
   226. RY*(   1) C  12                  0.00568     1.12527   
   227. RY*(   2) C  12                  0.00479     0.97463   
   228. RY*(   3) C  12                  0.00129     0.91301   
   229. RY*(   4) C  12                  0.00097     1.09081   
   230. RY*(   5) C  12                  0.00067     1.61471   
   231. RY*(   6) C  12                  0.00052     1.42089   
   232. RY*(   7) C  12                  0.00034     0.65352   
   233. RY*(   8) C  12                  0.00016     1.95668   
   234. RY*(   9) C  12                  0.00013     2.88854   
   235. RY*(  10) C  12                  0.00011     4.35894   
   236. RY*(  11) C  12                  0.00009     2.72248   
   237. RY*(  12) C  12                  0.00003     2.05522   
   238. RY*(  13) C  12                  0.00001     1.34354   
   239. RY*(  14) C  12                  0.00000    20.95849   
   240. RY*(  15) C  12                  0.00000     1.56920   
   241. RY*(  16) C  12                  0.00000     2.94630   
   242. RY*(  17) C  12                  0.00001     4.53149   
   243. RY*(   1) C  13                  0.00911     1.09463   
   244. RY*(   2) C  13                  0.00703     1.01220   
   245. RY*(   3) C  13                  0.00222     1.35826   
   246. RY*(   4) C  13                  0.00189     1.50128   
   247. RY*(   5) C  13                  0.00088     1.67647   
   248. RY*(   6) C  13                  0.00068     2.13198   
   249. RY*(   7) C  13                  0.00036     1.43824   
   250. RY*(   8) C  13                  0.00019     0.79824   
   251. RY*(   9) C  13                  0.00013     1.67393   
   252. RY*(  10) C  13                  0.00005     2.85116   
   253. RY*(  11) C  13                  0.00002     1.74101   
   254. RY*(  12) C  13                  0.00001     1.65891   
   255. RY*(  13) C  13                  0.00001     2.11099   
   256. RY*(  14) C  13                  0.00000     0.69634   
   257. RY*(  15) C  13                  0.00001     3.42025   
   258. RY*(  16) C  13                  0.00000     2.90857   
   259. RY*(  17) C  13                  0.00000    21.21513   
   260. RY*(   1) C  14                  0.00552     1.15277   
   261. RY*(   2) C  14                  0.00179     1.22455   
   262. RY*(   3) C  14                  0.00108     0.59382   
   263. RY*(   4) C  14                  0.00081     0.89479   
   264. RY*(   5) C  14                  0.00068     1.77474   
   265. RY*(   6) C  14                  0.00031     1.69211   
   266. RY*(   7) C  14                  0.00019     2.30256   
   267. RY*(   8) C  14                  0.00012     0.55915   
   268. RY*(   9) C  14                  0.00012     0.98330   
   269. RY*(  10) C  14                  0.00007     2.58626   
   270. RY*(  11) C  14                  0.00005     2.66169   
   271. RY*(  12) C  14                  0.00001     1.64846   
   272. RY*(  13) C  14                  0.00002     1.74625   
   273. RY*(  14) C  14                  0.00002     4.39247   
   274. RY*(  15) C  14                  0.00001     2.09327   
   275. RY*(  16) C  14                  0.00000     2.90523   
   276. RY*(  17) C  14                  0.00000    20.67430   
   277. RY*(   1) C  15                  0.00901     1.01186   
   278. RY*(   2) C  15                  0.00494     1.09741   
   279. RY*(   3) C  15                  0.00086     1.31829   
   280. RY*(   4) C  15                  0.00079     1.41803   
   281. RY*(   5) C  15                  0.00053     0.91008   
   282. RY*(   6) C  15                  0.00027     1.38584   
   283. RY*(   7) C  15                  0.00012     2.28393   
   284. RY*(   8) C  15                  0.00005     0.68499   
   285. RY*(   9) C  15                  0.00004     2.86112   
   286. RY*(  10) C  15                  0.00002     3.19856   
   287. RY*(  11) C  15                  0.00001     0.96319   
   288. RY*(  12) C  15                  0.00001     2.87889   
   289. RY*(  13) C  15                  0.00001     0.55550   
   290. RY*(  14) C  15                  0.00000    21.99823   
   291. RY*(  15) C  15                  0.00000     1.31634   
   292. RY*(  16) C  15                  0.00000     3.29351   
   293. RY*(  17) C  15                  0.00001     2.13631   
   294. RY*(   1) C  16                  0.00721     0.66740   
   295. RY*(   2) C  16                  0.00295     1.07667   
   296. RY*(   3) C  16                  0.00159     0.81265   
   297. RY*(   4) C  16                  0.00069     0.70004   
   298. RY*(   5) C  16                  0.00063     0.99070   
   299. RY*(   6) C  16                  0.00044     1.68471   
   300. RY*(   7) C  16                  0.00019     0.80465   
   301. RY*(   8) C  16                  0.00014     1.44070   
   302. RY*(   9) C  16                  0.00010     3.47608   
   303. RY*(  10) C  16                  0.00005     2.68139   
   304. RY*(  11) C  16                  0.00003     1.99509   
   305. RY*(  12) C  16                  0.00002     2.47999   
   306. RY*(  13) C  16                  0.00002     2.23433   
   307. RY*(  14) C  16                  0.00000     1.45282   
   308. RY*(  15) C  16                  0.00000     2.89115   
   309. RY*(  16) C  16                  0.00000    19.73830   
   310. RY*(  17) C  16                  0.00000     3.52621   
   311. RY*(   1)Cl  17                  0.00441     0.77726   
   312. RY*(   2)Cl  17                  0.00293     0.72158   
   313. RY*(   3)Cl  17                  0.00174     0.51790   
   314. RY*(   4)Cl  17                  0.00023     0.85529   
   315. RY*(   5)Cl  17                  0.00008     1.72561   
   316. RY*(   6)Cl  17                  0.00007     0.81595   
   317. RY*(   7)Cl  17                  0.00002     0.97131   
   318. RY*(   8)Cl  17                  0.00002     1.79372   
   319. RY*(   9)Cl  17                  0.00002     1.21078   
   320. RY*(  10)Cl  17                  0.00002     2.20288   
   321. RY*(  11)Cl  17                  0.00000     3.14088   
   322. RY*(  12)Cl  17                  0.00000    25.06964   
   323. RY*(  13)Cl  17                  0.00000     2.31503   
   324. RY*(  14)Cl  17                  0.00001     0.66571   
   325. RY*(  15)Cl  17                  0.00000     3.11377   
   326. RY*(  16)Cl  17                  0.00000    25.09484   
   327. RY*(  17)Cl  17                  0.00000    23.96635   
   328. RY*(  18)Cl  17                  0.00000    18.12696   
   329. RY*(  19)Cl  17                  0.00001     0.93894   
   330. RY*(  20)Cl  17                  0.00000   207.52041   
   331. RY*(  21)Cl  17                  0.00000     1.08675   
   332. RY*(   1) H  18                  0.00163     0.62102   
   333. RY*(   2) H  18                  0.00024     2.31232   
   334. RY*(   3) H  18                  0.00011     1.73292   
   335. RY*(   4) H  18                  0.00008     2.74721   
   336. RY*(   5) H  18                  0.00005     2.18138   
   337. RY*(   1) H  19                  0.00077     1.02159   
   338. RY*(   2) H  19                  0.00018     2.15947   
   339. RY*(   3) H  19                  0.00014     1.74010   
   340. RY*(   4) H  19                  0.00009     2.18420   
   341. RY*(   5) H  19                  0.00004     2.64756   
   342. RY*(   1) H  20                  0.00055     2.50286   
   343. RY*(   2) H  20                  0.00013     0.58134   
   344. RY*(   3) H  20                  0.00011     0.13497   
   345. RY*(   4) H  20                  0.00007     1.77500   
   346. BD*(   1) C   1 - C   2          0.06073     0.71245   
   347. BD*(   1) C   1 - C   4          0.06602     0.69173   
   348. BD*(   2) C   1 - C   4          0.50121     0.14687  358(v),351(v),189(v),63(g)
                                                    167(v),114(g),67(g),83(v)
                                                    133(v),118(g),374(r)
   349. BD*(   1) C   1 - O   9          0.01540     0.73027   
   350. BD*(   1) C   2 - C   3          0.02094     0.65622   
   351. BD*(   2) C   2 - C   3          0.36713     0.14318  358(v),348(v),80(g),99(g)
                                                    375(r),365(r),92(g),374(r)
   352. BD*(   1) C   2 - H  10          0.01585     0.57376   
   353. BD*(   1) C   3 - C   6          0.02804     0.64727   
   354. BD*(   1) C   3 - C  16          0.33281    -0.06729  346(v),357(v),353(g),350(g)
                                                    352(v),369(v)
   355. BD*(   1) C   4 - C   5          0.02431     0.67195   
   356. BD*(   1) C   4 -Cl   8          0.02659     0.32770   
   357. BD*(   1) C   5 - C   6          0.02454     0.69903   
   358. BD*(   2) C   5 - C   6          0.45100     0.14652  348(v),351(v),363(v),131(g)
                                                    365(r),133(g),148(g),150(g)
                                                    344(r),97(v)
   359. BD*(   1) C   5 - H   7          0.01369     0.58456   
   360. BD*(   1) C   6 - C  11          0.03116     0.54339   
   361. BD*(   1) C  11 - C  12          0.02248     0.71552   
   362. BD*(   1) C  11 - C  14          0.02088     0.66008   
   363. BD*(   2) C  11 - C  14          0.39560     0.15050  365(v),358(v),344(r),262(g)
                                                    215(g),281(v)
   364. BD*(   1) C  12 - C  13          0.04252     0.70481   
   365. BD*(   2) C  12 - C  13          0.40921     0.14690  363(v),229(g),372(v),358(r)
                                                    311(v),245(g),351(r),297(v)
   366. BD*(   1) C  12 - H  20          0.02150     0.59647   
   367. BD*(   1) C  13 - C  16          0.04082     0.73677   
   368. BD*(   1) C  13 -Cl  17          0.05788     0.33125   
   369. BD*(   1) C  14 - C  15          0.02436     0.70391   
   370. BD*(   1) C  14 - H  19          0.01371     0.61223   
   371. BD*(   1) C  15 - C  16          0.01937     3.31198   
   372. BD*(   2) C  15 - C  16          0.26926     5.43512  242(r),235(r),345(r),237(r)
                                                    234(r),229(r),223(r),226(r)
                                                    236(r),342(r),366(r),233(r)
                                                    238(r),206(r),220(r),211(r)
                                                    375(r),212(r),248(v),371(g)
                                                    254(v),228(r),219(r),343(r)
                                                    207(r),252(v),113(r),159(r)
                                                    338(r),315(r),255(v),158(r)
                                                    365(v),243(v),154(r),147(r)
                                                    264(v),303(g),257(v),247(v)
                                                    203(r),112(r),104(v),259(v)
                                                    273(v),117(r),312(r),302(g)
                                                    250(v),156(r),138(r),265(v)
   373. BD*(   1) C  15 - H  18          0.02560     2.42150   
       -------------------------------
              Total Lewis  116.41817  ( 97.0151%)
        Valence non-Lewis    3.34262  (  2.7855%)
        Rydberg non-Lewis    0.23922  (  0.1993%)
       -------------------------------
            Total unit  1  120.00000  (100.0000%)
           Charge unit  1   -1.00000
 Leave Link  607 at Wed Jul  6 06:16:20 2022, MaxMem=   671088640 cpu:              13.4 elap:               2.7
 (Enter /gpfs/software/gaussian16/sse4/tar/g16/l701.exe)
 ... and contract with generalized density number  0.
 Compute integral first derivatives.
 Leave Link  701 at Wed Jul  6 06:16:22 2022, MaxMem=   671088640 cpu:               4.5 elap:               1.6
 (Enter /gpfs/software/gaussian16/sse4/tar/g16/l702.exe)
 L702 exits ... SP integral derivatives will be done elsewhere.
 Leave Link  702 at Wed Jul  6 06:16:22 2022, MaxMem=   671088640 cpu:               0.3 elap:               0.1
 (Enter /gpfs/software/gaussian16/sse4/tar/g16/l703.exe)
 Integral derivatives from FoFJK, PRISM(SPDF).
 Compute integral first derivatives, UseDBF=F ICtDFT=           0.
 Calling FoFJK, ICntrl=      2127 FMM=F ISym2X=0 I1Cent= 0 IOpClX= 0 NMat=1 NMatS=1 NMatT=0.
 FoFJK:  IHMeth= 1 ICntrl=    2127 DoSepK=F KAlg= 0 I1Cent=           0 FoldK=F
 IRaf=         0 NMat=       1 IRICut=       1 DoRegI=T DoRafI=F ISym2E= 0 IDoP0=0 IntGTp=1.
 FoFCou: FMM=F IPFlag=           0 FMFlag=      100000 FMFlg1=         800
         NFxFlg=           0 DoJE=F BraDBF=F KetDBF=F FulRan=T
         wScrn=  0.000000 ICntrl=      2127 IOpCl=  0 I1Cent=           0 NGrid=           0
         NMat0=    1 NMatS0=      1 NMatT0=    0 NMatD0=    1 NMtDS0=    0 NMtDT0=    0
 Symmetry not used in FoFCou.
 Leave Link  703 at Wed Jul  6 06:17:12 2022, MaxMem=   671088640 cpu:             198.8 elap:              50.1
 (Enter /gpfs/software/gaussian16/sse4/tar/g16/l716.exe)
 Dipole        = 6.86538688D-01 5.48944710D-01-1.36951090D-04
 ***** Axes restored to original set *****
 -------------------------------------------------------------------
 Center     Atomic                   Forces (Hartrees/Bohr)
 Number     Number              X              Y              Z
 -------------------------------------------------------------------
      1        6          -0.050193112    0.037319692   -0.007062197
      2        6           0.086447847   -0.076474531    0.024816935
      3        6          -0.057143404    0.053695796   -0.019667172
      4        6           0.038288297    0.004688530   -0.029200337
      5        6          -0.046634138    0.010340016    0.018850897
      6        6           0.043707827   -0.033360093    0.007039682
      7        1           0.004138623   -0.004801009    0.002382943
      8       17          -0.005120377    0.005369427   -0.002348279
      9        8           0.028588122   -0.006318346   -0.011560671
     10        1           0.006224647    0.001964379   -0.005984698
     11        6           0.002206715    0.014817081   -0.016850482
     12        6           0.009500170   -0.009766318    0.004137694
     13        6          -0.014774101    0.026977712   -0.018760813
     14        6          -0.005509685    0.000412710    0.003061409
     15        6          -0.018768235    0.004669253    0.007040501
     16        6          -0.001715427   -0.021161140    0.023175466
     17       17           0.010281522   -0.017993584    0.012234719
     18        1          -0.011983211    0.003392941    0.004067079
     19        1          -0.008618859    0.003067509    0.002265628
     20        1          -0.008923221    0.003159976    0.002361696
 -------------------------------------------------------------------
 Cartesian Forces:  Max     0.086447847 RMS     0.025184770
 Leave Link  716 at Wed Jul  6 06:17:12 2022, MaxMem=   671088640 cpu:               0.3 elap:               0.1
 (Enter /gpfs/software/gaussian16/sse4/tar/g16/l103.exe)

 GradGradGradGradGradGradGradGradGradGradGradGradGradGradGradGradGradGrad
 Berny optimization.
 FormGI is forming the generalized inverse of G from B-inverse, IUseBI=4.
 GSVD:  received Info=                   1 from GESDD.
 Internal  Forces:  Max     0.075507434 RMS     0.016255685
 Search for a local minimum.
 Step number   1 out of a maximum of  107
 All quantities printed in internal units (Hartrees-Bohrs-Radians)
 RMS Force = .16256D-01 SwitMx=.10000D-02 MixMth= 1
 Mixed Optimization -- RFO/linear search
 Second derivative matrix not updated -- first step.
 ITU=  0
     Eigenvalues ---    0.00230   0.01228   0.01249   0.01632   0.01713
     Eigenvalues ---    0.01713   0.01793   0.01888   0.01940   0.01975
     Eigenvalues ---    0.01981   0.02001   0.02023   0.02043   0.02049
     Eigenvalues ---    0.02076   0.02259   0.16000   0.16000   0.16000
     Eigenvalues ---    0.16000   0.16000   0.22307   0.22928   0.23458
     Eigenvalues ---    0.23879   0.24547   0.25000   0.25000   0.25000
     Eigenvalues ---    0.25000   0.25000   0.25000   0.27827   0.31913
     Eigenvalues ---    0.33692   0.34037   0.34090   0.34703   0.35128
     Eigenvalues ---    0.36050   0.37663   0.38022   0.40082   0.40232
     Eigenvalues ---    0.40786   0.42593   0.43240   0.44048   0.44551
     Eigenvalues ---    0.45760   0.46759   0.51177   0.76633
 RFO step:  Lambda=-6.22351605D-02 EMin= 2.30000000D-03
 Linear search not attempted -- first point.
 Maximum step size (   0.300) exceeded in Quadratic search.
    -- Step size scaled by   0.746
 Iteration  1 RMS(Cart)=  0.10248265 RMS(Int)=  0.00200802
 Iteration  2 RMS(Cart)=  0.00314110 RMS(Int)=  0.00020262
 Iteration  3 RMS(Cart)=  0.00000378 RMS(Int)=  0.00020260
 Iteration  4 RMS(Cart)=  0.00000000 RMS(Int)=  0.00020260
 ITry= 1 IFail=0 DXMaxC= 4.39D-01 DCOld= 1.00D+10 DXMaxT= 3.00D-01 DXLimC= 3.00D+00 Rises=F
 Variable       Old X    -DE/DX   Delta X   Delta X   Delta X     New X
                                 (Linear)    (Quad)   (Total)
    R1        2.62847   0.05523   0.00000   0.07918   0.07899   2.70745
    R2        2.67357   0.01559   0.00000   0.02630   0.02588   2.69946
    R3        2.39784  -0.03147   0.00000  -0.02833  -0.02833   2.36950
    R4        2.71171  -0.07551   0.00000  -0.12175  -0.12153   2.59018
    R5        2.07179  -0.00803   0.00000  -0.01485  -0.01485   2.05693
    R6        2.70079  -0.04142   0.00000  -0.06822  -0.06780   2.63298
    R7        2.70048  -0.03753   0.00000  -0.05843  -0.05863   2.64185
    R8        3.28003   0.00763   0.00000   0.01492   0.01492   3.29495
    R9        2.63943   0.00711   0.00000   0.00807   0.00827   2.64770
   R10        2.05468  -0.00356   0.00000  -0.00641  -0.00641   2.04826
   R11        2.92518  -0.05375   0.00000  -0.11774  -0.11774   2.80744
   R12        2.65026  -0.00586   0.00000  -0.00944  -0.00925   2.64101
   R13        2.72984  -0.03930   0.00000  -0.06551  -0.06540   2.66444
   R14        2.66460  -0.01909   0.00000  -0.02868  -0.02861   2.63600
   R15        2.06160   0.00240   0.00000   0.00438   0.00438   2.06598
   R16        2.63583  -0.01492   0.00000  -0.02052  -0.02064   2.61519
   R17        3.24853   0.02380   0.00000   0.04447   0.04447   3.29300
   R18        2.68622  -0.02389   0.00000  -0.03643  -0.03650   2.64972
   R19        2.04004   0.00531   0.00000   0.00937   0.00937   2.04940
   R20        2.57612   0.02489   0.00000   0.03255   0.03236   2.60848
   R21        2.07268  -0.00633   0.00000  -0.01172  -0.01172   2.06095
    A1        1.93806   0.00327   0.00000   0.01812   0.01738   1.95544
    A2        2.13920  -0.00221   0.00000  -0.01043  -0.01006   2.12914
    A3        2.20593  -0.00106   0.00000  -0.00769  -0.00732   2.19861
    A4        2.15633  -0.02254   0.00000  -0.05483  -0.05490   2.10143
    A5        1.99305   0.01514   0.00000   0.04042   0.04045   2.03350
    A6        2.13380   0.00740   0.00000   0.01442   0.01445   2.14825
    A7        2.17994   0.03009   0.00000   0.06539   0.06621   2.24615
    A8        2.20507  -0.01365   0.00000  -0.02585  -0.02650   2.17856
    A9        2.04665   0.00429   0.00000   0.00687   0.00720   2.05385
   A10        2.03146   0.00936   0.00000   0.01898   0.01930   2.05077
   A11        2.14085   0.00095   0.00000   0.00055   0.00053   2.14138
   A12        1.99871   0.00544   0.00000   0.01960   0.01961   2.01832
   A13        2.14362  -0.00640   0.00000  -0.02015  -0.02014   2.12348
   A14        1.94612   0.00187   0.00000  -0.00336  -0.00272   1.94340
   A15        2.18305  -0.01587   0.00000  -0.03399  -0.03431   2.14874
   A16        2.15401   0.01400   0.00000   0.03735   0.03703   2.19104
   A17        2.14064  -0.02301   0.00000  -0.05388  -0.05405   2.08659
   A18        2.17180  -0.00594   0.00000  -0.01310  -0.01327   2.15853
   A19        1.97074   0.02895   0.00000   0.06697   0.06732   2.03807
   A20        2.13775  -0.00646   0.00000  -0.01878  -0.01849   2.11926
   A21        2.14604  -0.00652   0.00000  -0.02334  -0.02348   2.12256
   A22        1.99940   0.01298   0.00000   0.04211   0.04197   2.04136
   A23        2.13325  -0.01028   0.00000  -0.02345  -0.02348   2.10977
   A24        2.07551  -0.00070   0.00000  -0.00223  -0.00222   2.07329
   A25        2.07443   0.01098   0.00000   0.02568   0.02570   2.10012
   A26        2.17310  -0.01981   0.00000  -0.05221  -0.05213   2.12096
   A27        2.12148   0.00197   0.00000  -0.00055  -0.00058   2.12090
   A28        1.98861   0.01785   0.00000   0.05275   0.05272   2.04133
   A29        2.08221   0.00490   0.00000   0.01607   0.01582   2.09803
   A30        2.15895  -0.01434   0.00000  -0.04793  -0.04781   2.11115
   A31        2.04203   0.00944   0.00000   0.03186   0.03198   2.07401
   A32        2.06933   0.00270   0.00000   0.01139   0.01095   2.08028
    D1        0.00017  -0.00001   0.00000  -0.00006  -0.00007   0.00011
    D2       -3.14141  -0.00001   0.00000  -0.00010  -0.00010  -3.14151
    D3       -3.14149   0.00000   0.00000   0.00002   0.00002  -3.14147
    D4        0.00011  -0.00000   0.00000  -0.00001  -0.00001   0.00010
    D5       -0.00017   0.00001   0.00000   0.00005   0.00005  -0.00011
    D6        3.14139   0.00001   0.00000   0.00005   0.00005   3.14144
    D7        3.14150  -0.00000   0.00000  -0.00004  -0.00004   3.14146
    D8       -0.00013  -0.00000   0.00000  -0.00004  -0.00004  -0.00017
    D9        0.00005   0.00000   0.00000   0.00001   0.00001   0.00006
   D10       -3.14156   0.00001   0.00000   0.00005   0.00005  -3.14151
   D11       -0.00028   0.00001   0.00000   0.00007   0.00007  -0.00021
   D12        3.14138   0.00001   0.00000   0.00007   0.00007   3.14145
   D13       -0.00007   0.00000   0.00000   0.00003   0.00003  -0.00004
   D14        3.14149  -0.00000   0.00000  -0.00002  -0.00002   3.14146
   D15        3.14156   0.00000   0.00000   0.00003   0.00003   3.14159
   D16       -0.00007  -0.00000   0.00000  -0.00002  -0.00002  -0.00009
   D17        0.00028  -0.00001   0.00000  -0.00009  -0.00009   0.00019
   D18       -3.14137  -0.00001   0.00000  -0.00010  -0.00010  -3.14147
   D19       -3.14128  -0.00000   0.00000  -0.00003  -0.00003  -3.14131
   D20        0.00026  -0.00000   0.00000  -0.00004  -0.00004   0.00021
   D21       -0.00007   0.00000   0.00000   0.00002   0.00002  -0.00005
   D22        3.14159  -0.00000   0.00000  -0.00000  -0.00000   3.14159
   D23       -3.14159   0.00000   0.00000   0.00003   0.00003  -3.14156
   D24        0.00007   0.00000   0.00000   0.00000   0.00000   0.00007
   D25        3.14138   0.00000   0.00000   0.00004   0.00004   3.14142
   D26       -0.00027   0.00000   0.00000   0.00003   0.00003  -0.00024
   D27       -0.00027   0.00000   0.00000   0.00006   0.00006  -0.00021
   D28        3.14126   0.00000   0.00000   0.00005   0.00005   3.14131
   D29       -3.14139  -0.00001   0.00000  -0.00004  -0.00004  -3.14143
   D30        0.00027  -0.00000   0.00000  -0.00004  -0.00004   0.00023
   D31        0.00027  -0.00001   0.00000  -0.00006  -0.00006   0.00021
   D32       -3.14126  -0.00001   0.00000  -0.00006  -0.00006  -3.14132
   D33        0.00008  -0.00000   0.00000  -0.00001  -0.00001   0.00006
   D34       -3.14155  -0.00000   0.00000  -0.00002  -0.00002  -3.14157
   D35       -3.14146  -0.00000   0.00000  -0.00000  -0.00000  -3.14147
   D36        0.00009  -0.00000   0.00000  -0.00001  -0.00001   0.00008
   D37        0.00016  -0.00001   0.00000  -0.00006  -0.00006   0.00010
   D38       -3.14140  -0.00001   0.00000  -0.00005  -0.00005  -3.14144
   D39       -0.00005   0.00000   0.00000   0.00000   0.00000  -0.00005
   D40        3.14156   0.00000   0.00000   0.00001   0.00001   3.14157
   D41        3.14148  -0.00000   0.00000  -0.00000  -0.00000   3.14148
   D42       -0.00009   0.00000   0.00000   0.00000   0.00000  -0.00009
   D43       -0.00017   0.00001   0.00000   0.00006   0.00006  -0.00011
   D44        3.14141   0.00001   0.00000   0.00005   0.00005   3.14146
         Item               Value     Threshold  Converged?
 Maximum Force            0.075507     0.000450     NO 
 RMS     Force            0.016256     0.000300     NO 
 Maximum Displacement     0.439183     0.001800     NO 
 RMS     Displacement     0.103978     0.001200     NO 
 Predicted change in Energy=-3.192031D-02
 Lowest energy point so far.  Saving SCF results.
 GradGradGradGradGradGradGradGradGradGradGradGradGradGradGradGradGradGrad

 Leave Link  103 at Wed Jul  6 06:17:15 2022, MaxMem=   671088640 cpu:              12.6 elap:               3.2
 (Enter /gpfs/software/gaussian16/sse4/tar/g16/l202.exe)
                          Input orientation:                          
 ---------------------------------------------------------------------
 Center     Atomic      Atomic             Coordinates (Angstroms)
 Number     Number       Type             X           Y           Z
 ---------------------------------------------------------------------
      1          6           0       -8.017876   -1.648297    6.814650
      2          6           0       -7.127091   -2.658813    7.302560
      3          6           0       -5.901413   -2.844236    6.717711
      4          6           0       -7.461418   -0.930030    5.712364
      5          6           0       -6.199623   -1.168205    5.159586
      6          6           0       -5.335785   -2.159066    5.644429
      7          1           0       -5.926148   -0.533891    4.324312
      8         17           0       -8.425227    0.337670    5.002305
      9          8           0       -9.145459   -1.453000    7.327139
     10          1           0       -7.479524   -3.251815    8.144541
     11          6           0       -3.985184   -2.465668    5.106856
     12          6           0       -3.226859   -3.485312    5.688626
     13          6           0       -1.954562   -3.806054    5.215171
     14          6           0       -3.401509   -1.780171    4.021770
     15          6           0       -2.122061   -2.107478    3.550630
     16          6           0       -1.400003   -3.120708    4.148426
     17         17           0       -1.069085   -5.090212    5.992000
     18          1           0       -1.679361   -1.571162    2.710506
     19          1           0       -3.921676   -0.975649    3.513531
     20          1           0       -3.602367   -4.067536    6.534346
 ---------------------------------------------------------------------
                    Distance matrix (angstroms):
                    1          2          3          4          5
     1  C    0.000000
     2  C    1.432723   0.000000
     3  C    2.432916   1.370663   0.000000
     4  C    1.428491   2.372590   2.666181   0.000000
     5  C    2.505148   2.770279   2.307762   1.398005   0.000000
     6  C    2.970507   2.491570   1.393315   2.456310   1.401105
     7  H    3.437879   3.850652   3.326659   2.107290   1.083893
     8  Cl   2.719301   3.994401   4.408717   1.743610   2.691786
     9  O    1.253886   2.351255   3.582008   2.391023   3.668426
    10  H    2.151674   1.088482   2.166195   3.362513   3.858696
    11  C    4.455026   3.837968   2.531817   3.848250   2.567087
    12  C    5.253227   4.301127   2.936534   4.945859   3.806074
    13  C    6.631593   5.694596   4.331322   6.232510   4.998188
    14  C    5.397074   5.041385   3.827512   4.479253   3.081975
    15  C    6.754651   6.279433   4.985651   5.879474   4.483022
    16  C    7.285121   6.554498   5.190410   6.632174   5.279306
    17  Cl   7.798026   6.657981   5.377960   7.631987   6.511334
    18  H    7.551604   7.207476   5.958534   6.546326   5.156853
    19  H    5.303649   5.240655   4.204491   4.167340   2.817023
    20  H    5.042618   3.872768   2.610689   5.041018   4.128175
                    6          7          8          9         10
     6  C    0.000000
     7  H    2.175415   0.000000
     8  Cl   4.023763   2.732159   0.000000
     9  O    4.224176   4.497299   3.021604   0.000000
    10  H    3.469910   4.939052   4.863374   2.584419   0.000000
    11  C    1.485635   2.848066   5.252011   5.708204   4.696378
    12  C    2.491677   4.225920   6.489165   6.468759   4.916421
    13  C    3.785433   5.222468   7.686695   7.855335   6.278025
    14  C    2.553039   2.831704   5.539354   6.635170   5.982741
    15  C    3.835972   4.188775   6.914913   8.001155   7.149541
    16  C    4.318931   5.216181   7.876755   8.536836   7.276449
    17  Cl   5.188174   6.865297   9.195337   8.957663   7.007629
    18  H    4.724719   4.659989   7.375818   8.778946   8.123744
    19  H    2.817961   2.206903   4.921710   6.485320   6.267812
    20  H    2.727444   4.771882   6.709170   6.179821   4.276736
                   11         12         13         14         15
    11  C    0.000000
    12  C    1.397564   0.000000
    13  C    2.435527   1.394911   0.000000
    14  C    1.409963   2.390903   2.760809   0.000000
    15  C    2.453848   2.773091   2.384096   1.402173   0.000000
    16  C    2.833872   2.417138   1.383900   2.412283   1.380349
    17  Cl   4.021858   2.706238   1.742582   4.503152   3.995716
    18  H    3.443756   3.863667   3.368060   2.174601   1.090608
    19  H    2.182402   3.392966   3.843997   1.084498   2.126271
    20  H    2.179508   1.093268   2.126937   3.403737   3.864673
                   16         17         18         19         20
    16  C    0.000000
    17  Cl   2.717943   0.000000
    18  H    2.132311   4.850191   0.000000
    19  H    3.370936   5.586565   2.455089   0.000000
    20  H    3.382234   2.785233   4.954957   4.334403   0.000000
 Stoichiometry    C12H5Cl2O(1-)
 Framework group  C1[X(C12H5Cl2O)]
 Deg. of freedom    54
 Full point group                 C1      NOp   1
 RotChk:  IX=0 Diff= 2.91D-02
 Largest Abelian subgroup         C1      NOp   1
 Largest concise Abelian subgroup C1      NOp   1
                         Standard orientation:                         
 ---------------------------------------------------------------------
 Center     Atomic      Atomic             Coordinates (Angstroms)
 Number     Number       Type             X           Y           Z
 ---------------------------------------------------------------------
      1          6           0       -3.112351   -1.208371    0.000056
      2          6           0       -1.925300   -2.010621   -0.000088
      3          6           0       -0.688619   -1.419572   -0.000146
      4          6           0       -2.815014    0.188832   -0.000019
      5          6           0       -1.526328    0.730778   -0.000080
      6          6           0       -0.371627   -0.062796   -0.000021
      7          1           0       -1.472770    1.813348   -0.000260
      8         17           0       -4.156723    1.302382   -0.000096
      9          8           0       -4.258214   -1.717516    0.000246
     10          1           0       -2.068153   -3.089688   -0.000124
     11          6           0        1.024738    0.444431    0.000068
     12          6           0        2.087715   -0.462910    0.000085
     13          6           0        3.413662   -0.029736   -0.000039
     14          6           0        1.358934    1.814215    0.000189
     15          6           0        2.693900    2.243115    0.000072
     16          6           0        3.720012    1.319830   -0.000108
     17         17           0        4.685666   -1.220786   -0.000036
     18          1           0        2.941987    3.305132    0.000143
     19          1           0        0.595154    2.584135    0.000438
     20          1           0        1.919145   -1.543104    0.000257
 ---------------------------------------------------------------------
 Rotational constants (GHZ):           1.2200618           0.2060511           0.1762799
 Leave Link  202 at Wed Jul  6 06:17:16 2022, MaxMem=   671088640 cpu:               0.4 elap:               0.2
 (Enter /gpfs/software/gaussian16/sse4/tar/g16/l301.exe)
 Standard basis: 6-311+G(d,p) (5D, 7F)
 Ernie: Thresh=  0.10000D-02 Tol=  0.10000D-05 Strict=F.
 There are   391 symmetry adapted cartesian basis functions of A   symmetry.
 There are   376 symmetry adapted basis functions of A   symmetry.
   376 basis functions,   614 primitive gaussians,   391 cartesian basis functions
    60 alpha electrons       60 beta electrons
       nuclear repulsion energy      1007.9165761226 Hartrees.
 IExCor= 4336 DFT=T Ex+Corr=M062X ExCW=0 ScaHFX=  0.540000
 ScaDFX=  1.000000  1.000000  1.000000  1.000000 ScalE2=  1.000000  1.000000
 IRadAn=      5 IRanWt=     -1 IRanGd=            0 ICorTp=0 IEmpDi=  4
 NAtoms=   20 NActive=   20 NUniq=   20 SFac= 1.00D+00 NAtFMM=   60 NAOKFM=F Big=F
 Integral buffers will be    131072 words long.
 Raffenetti 2 integral format.
 Two-electron integral symmetry is turned on.
 Leave Link  301 at Wed Jul  6 06:17:16 2022, MaxMem=   671088640 cpu:               0.4 elap:               0.2
 (Enter /gpfs/software/gaussian16/sse4/tar/g16/l302.exe)
 NPDir=0 NMtPBC=     1 NCelOv=     1 NCel=       1 NClECP=     1 NCelD=      1
         NCelK=      1 NCelE2=     1 NClLst=     1 CellRange=     0.0.
 One-electron integrals computed using PRISM.
 One-electron integral symmetry used in STVInt
 NBasis=   376 RedAO= T EigKep=  1.61D-06  NBF=   376
 NBsUse=   372 1.00D-06 EigRej=  5.80D-07 NBFU=   372
 Precomputing XC quadrature grid using
 IXCGrd= 4 IRadAn=           5 IRanWt=          -1 IRanGd=           0 AccXCQ= 0.00D+00.
 Generated NRdTot=       0 NPtTot=           0 NUsed=           0 NTot=          32
 NSgBfM=   384   384   384   384   384 MxSgAt=    20 MxSgA2=    20.
 Leave Link  302 at Wed Jul  6 06:17:18 2022, MaxMem=   671088640 cpu:               5.9 elap:               2.4
 (Enter /gpfs/software/gaussian16/sse4/tar/g16/l303.exe)
 DipDrv:  MaxL=1.
 Leave Link  303 at Wed Jul  6 06:17:19 2022, MaxMem=   671088640 cpu:               1.1 elap:               0.6
 (Enter /gpfs/software/gaussian16/sse4/tar/g16/l401.exe)
 Initial guess from the checkpoint file:  "checkpoint.chk"
 B after Tr=    -0.000000    0.000000   -0.000000
         Rot=    0.999977   -0.000001   -0.000000   -0.006847 Ang=  -0.78 deg.
 Guess basis will be translated and rotated to current coordinates.
 JPrj=2 DoOrth=T DoCkMO=T.
 Generating alternative initial guess.
 ExpMin= 4.38D-02 ExpMax= 1.06D+05 ExpMxC= 3.62D+03 IAcc=2 IRadAn=         4 AccDes= 0.00D+00
 Harris functional with IExCor= 1009 and IRadAn=       4 diagonalized for initial guess.
 HarFok:  IExCor= 1009 AccDes= 0.00D+00 IRadAn=         4 IDoV= 1 UseB2=F ITyADJ=14
 ICtDFT=  3500011 ScaDFX=  1.000000  1.000000  1.000000  1.000000
 FoFCou: FMM=F IPFlag=           0 FMFlag=      100000 FMFlg1=           0
         NFxFlg=           0 DoJE=T BraDBF=F KetDBF=T FulRan=T
         wScrn=  0.000000 ICntrl=       500 IOpCl=  0 I1Cent=   200000004 NGrid=           0
         NMat0=    1 NMatS0=      1 NMatT0=    0 NMatD0=    1 NMtDS0=    0 NMtDT0=    0
 Petite list used in FoFCou.
 Harris En= -1455.08750578742    
 Leave Link  401 at Wed Jul  6 06:17:32 2022, MaxMem=   671088640 cpu:              26.2 elap:              13.1
 (Enter /gpfs/software/gaussian16/sse4/tar/g16/l502.exe)
 Integral symmetry usage will be decided dynamically.
 Closed shell SCF:
 Using DIIS extrapolation, IDIIS=  1040.
 NGot=   671088640 LenX=   670776934 LenY=   670623612
 Requested convergence on RMS density matrix=1.00D-08 within 128 cycles.
 Requested convergence on MAX density matrix=1.00D-06.
 Requested convergence on             energy=1.00D-06.
 No special actions if energy rises.
 Fock matrices will be formed incrementally for  20 cycles.

 Cycle   1  Pass 1  IDiag  1:
 FoFJK:  IHMeth= 1 ICntrl=       0 DoSepK=F KAlg= 0 I1Cent=           0 FoldK=F
 IRaf= 830000000 NMat=       1 IRICut=       1 DoRegI=T DoRafI=F ISym2E= 0 IDoP0=0 IntGTp=1.
 FoFCou: FMM=F IPFlag=           0 FMFlag=      100000 FMFlg1=           0
         NFxFlg=           0 DoJE=F BraDBF=F KetDBF=F FulRan=T
         wScrn=  0.000000 ICntrl=         0 IOpCl=  0 I1Cent=           0 NGrid=           0
         NMat0=    1 NMatS0=      1 NMatT0=    0 NMatD0=    1 NMtDS0=    0 NMtDT0=    0
 Symmetry not used in FoFCou.
 E= -1455.61094841624    
 DIIS: error= 4.28D-03 at cycle   1 NSaved=   1.
 NSaved= 1 IEnMin= 1 EnMin= -1455.61094841624     IErMin= 1 ErrMin= 4.28D-03
 ErrMax= 4.28D-03  0.00D+00 EMaxC= 1.00D-01 BMatC= 3.01D-02 BMatP= 3.01D-02
 IDIUse=3 WtCom= 9.57D-01 WtEn= 4.28D-02
 Coeff-Com:  0.100D+01
 Coeff-En:   0.100D+01
 Coeff:      0.100D+01
 Gap=     0.390 Goal=   None    Shift=    0.000
 GapD=    0.390 DampG=1.000 DampE=1.000 DampFc=1.0000 IDamp=-1.
 RMSDP=1.37D-02 MaxDP=1.10D+00              OVMax= 8.66D-02

 Cycle   2  Pass 1  IDiag  1:
 RMSU=  1.31D-02    CP:  1.05D+00
 E= -1455.65672026380     Delta-E=       -0.045771847563 Rises=F Damp=F
 DIIS: error= 2.78D-03 at cycle   2 NSaved=   2.
 NSaved= 2 IEnMin= 2 EnMin= -1455.65672026380     IErMin= 2 ErrMin= 2.78D-03
 ErrMax= 2.78D-03  0.00D+00 EMaxC= 1.00D-01 BMatC= 2.09D-03 BMatP= 3.01D-02
 IDIUse=3 WtCom= 9.72D-01 WtEn= 2.78D-02
 Coeff-Com:  0.273D-01 0.973D+00
 Coeff-En:   0.000D+00 0.100D+01
 Coeff:      0.266D-01 0.973D+00
 Gap=     0.059 Goal=   None    Shift=    0.000
 RMSDP=5.85D-03 MaxDP=6.93D-01 DE=-4.58D-02 OVMax= 5.29D-02

 Cycle   3  Pass 1  IDiag  1:
 RMSU=  4.92D-03    CP:  1.09D+00  1.13D+00
 E= -1455.65255018598     Delta-E=        0.004170077819 Rises=F Damp=F
 DIIS: error= 6.83D-03 at cycle   3 NSaved=   3.
 NSaved= 3 IEnMin= 2 EnMin= -1455.65672026380     IErMin= 2 ErrMin= 2.78D-03
 ErrMax= 6.83D-03  0.00D+00 EMaxC= 1.00D-01 BMatC= 5.81D-03 BMatP= 2.09D-03
 IDIUse=3 WtCom= 1.08D-01 WtEn= 8.92D-01
 Coeff-Com: -0.361D-01 0.662D+00 0.374D+00
 Coeff-En:   0.000D+00 0.703D+00 0.297D+00
 Coeff:     -0.390D-02 0.699D+00 0.305D+00
 Gap=     0.065 Goal=   None    Shift=    0.000
 RMSDP=3.40D-03 MaxDP=2.85D-01 DE= 4.17D-03 OVMax= 8.75D-02

 Cycle   4  Pass 1  IDiag  1:
 RMSU=  1.75D-03    CP:  1.08D+00  1.09D+00  4.26D-01
 E= -1455.65744247529     Delta-E=       -0.004892289308 Rises=F Damp=F
 DIIS: error= 3.64D-03 at cycle   4 NSaved=   4.
 NSaved= 4 IEnMin= 4 EnMin= -1455.65744247529     IErMin= 2 ErrMin= 2.78D-03
 ErrMax= 3.64D-03  0.00D+00 EMaxC= 1.00D-01 BMatC= 1.80D-03 BMatP= 2.09D-03
 IDIUse=3 WtCom= 9.64D-01 WtEn= 3.64D-02
 EnCoef did     4 forward-backward iterations
 Coeff-Com: -0.381D-01 0.497D+00 0.296D+00 0.245D+00
 Coeff-En:   0.000D+00 0.308D+00 0.205D+00 0.487D+00
 Coeff:     -0.367D-01 0.490D+00 0.293D+00 0.253D+00
 Gap=     0.060 Goal=   None    Shift=    0.000
 RMSDP=1.26D-03 MaxDP=1.03D-01 DE=-4.89D-03 OVMax= 5.69D-02

 Cycle   5  Pass 1  IDiag  1:
 RMSU=  7.79D-04    CP:  1.08D+00  1.09D+00  6.19D-01  9.11D-01
 E= -1455.65904775844     Delta-E=       -0.001605283143 Rises=F Damp=F
 DIIS: error= 1.80D-03 at cycle   5 NSaved=   5.
 NSaved= 5 IEnMin= 5 EnMin= -1455.65904775844     IErMin= 5 ErrMin= 1.80D-03
 ErrMax= 1.80D-03  0.00D+00 EMaxC= 1.00D-01 BMatC= 5.48D-04 BMatP= 1.80D-03
 IDIUse=3 WtCom= 9.82D-01 WtEn= 1.80D-02
 Coeff-Com: -0.191D-01 0.161D+00 0.128D+00 0.286D+00 0.443D+00
 Coeff-En:   0.000D+00 0.000D+00 0.000D+00 0.313D+00 0.687D+00
 Coeff:     -0.187D-01 0.158D+00 0.126D+00 0.287D+00 0.448D+00
 Gap=     0.062 Goal=   None    Shift=    0.000
 RMSDP=7.42D-04 MaxDP=5.17D-02 DE=-1.61D-03 OVMax= 2.43D-02

 Cycle   6  Pass 1  IDiag  1:
 RMSU=  3.51D-04    CP:  1.08D+00  1.10D+00  5.56D-01  9.79D-01  6.45D-01
 E= -1455.65967657676     Delta-E=       -0.000628818329 Rises=F Damp=F
 DIIS: error= 5.57D-04 at cycle   6 NSaved=   6.
 NSaved= 6 IEnMin= 6 EnMin= -1455.65967657676     IErMin= 6 ErrMin= 5.57D-04
 ErrMax= 5.57D-04  0.00D+00 EMaxC= 1.00D-01 BMatC= 4.35D-05 BMatP= 5.48D-04
 IDIUse=3 WtCom= 9.94D-01 WtEn= 5.57D-03
 Coeff-Com: -0.201D-02-0.184D-01 0.213D-01 0.513D-01 0.256D+00 0.692D+00
 Coeff-En:   0.000D+00 0.000D+00 0.000D+00 0.000D+00 0.111D+00 0.889D+00
 Coeff:     -0.200D-02-0.183D-01 0.212D-01 0.510D-01 0.255D+00 0.693D+00
 Gap=     0.062 Goal=   None    Shift=    0.000
 RMSDP=2.72D-04 MaxDP=2.04D-02 DE=-6.29D-04 OVMax= 1.10D-03

 Cycle   7  Pass 1  IDiag  1:
 RMSU=  1.48D-04    CP:  1.08D+00  1.09D+00  5.93D-01  9.89D-01  7.22D-01
                    CP:  1.05D+00
 E= -1455.65971072249     Delta-E=       -0.000034145729 Rises=F Damp=F
 DIIS: error= 2.66D-04 at cycle   7 NSaved=   7.
 NSaved= 7 IEnMin= 7 EnMin= -1455.65971072249     IErMin= 7 ErrMin= 2.66D-04
 ErrMax= 2.66D-04  0.00D+00 EMaxC= 1.00D-01 BMatC= 1.28D-05 BMatP= 4.35D-05
 IDIUse=3 WtCom= 9.97D-01 WtEn= 2.66D-03
 Coeff-Com:  0.107D-02-0.269D-01 0.275D-02-0.335D-01 0.111D+00 0.349D+00
 Coeff-Com:  0.597D+00
 Coeff-En:   0.000D+00 0.000D+00 0.000D+00 0.000D+00 0.122D-01 0.000D+00
 Coeff-En:   0.988D+00
 Coeff:      0.107D-02-0.268D-01 0.274D-02-0.335D-01 0.110D+00 0.348D+00
 Coeff:      0.598D+00
 Gap=     0.062 Goal=   None    Shift=    0.000
 RMSDP=1.34D-04 MaxDP=1.06D-02 DE=-3.41D-05 OVMax= 4.30D-04

 Cycle   8  Pass 1  IDiag  1:
 RMSU=  4.74D-05    CP:  1.08D+00  1.09D+00  6.08D-01  9.95D-01  7.58D-01
                    CP:  1.03D+00  1.34D+00
 E= -1455.65971985675     Delta-E=       -0.000009134254 Rises=F Damp=F
 DIIS: error= 2.16D-04 at cycle   8 NSaved=   8.
 NSaved= 8 IEnMin= 8 EnMin= -1455.65971985675     IErMin= 8 ErrMin= 2.16D-04
 ErrMax= 2.16D-04  0.00D+00 EMaxC= 1.00D-01 BMatC= 4.87D-06 BMatP= 1.28D-05
 IDIUse=3 WtCom= 9.98D-01 WtEn= 2.16D-03
 Coeff-Com:  0.819D-03-0.950D-02 0.219D-02-0.429D-01 0.357D-01 0.407D-01
 Coeff-Com:  0.259D+00 0.714D+00
 Coeff-En:   0.000D+00 0.000D+00 0.000D+00 0.000D+00 0.000D+00 0.000D+00
 Coeff-En:   0.000D+00 0.100D+01
 Coeff:      0.818D-03-0.948D-02 0.218D-02-0.428D-01 0.356D-01 0.406D-01
 Coeff:      0.259D+00 0.714D+00
 Gap=     0.062 Goal=   None    Shift=    0.000
 RMSDP=5.62D-05 MaxDP=4.77D-03 DE=-9.13D-06 OVMax= 6.66D-04

 Cycle   9  Pass 1  IDiag  1:
 RMSU=  1.74D-05    CP:  1.08D+00  1.09D+00  6.18D-01  9.93D-01  7.85D-01
                    CP:  1.05D+00  1.40D+00  1.21D+00
 E= -1455.65972466399     Delta-E=       -0.000004807239 Rises=F Damp=F
 DIIS: error= 1.00D-04 at cycle   9 NSaved=   9.
 NSaved= 9 IEnMin= 9 EnMin= -1455.65972466399     IErMin= 9 ErrMin= 1.00D-04
 ErrMax= 1.00D-04  0.00D+00 EMaxC= 1.00D-01 BMatC= 1.12D-06 BMatP= 4.87D-06
 IDIUse=3 WtCom= 9.99D-01 WtEn= 1.00D-03
 Coeff-Com:  0.174D-03 0.148D-02 0.210D-02-0.209D-01 0.395D-02-0.599D-01
 Coeff-Com: -0.339D-01 0.247D+00 0.860D+00
 Coeff-En:   0.000D+00 0.000D+00 0.000D+00 0.000D+00 0.000D+00 0.000D+00
 Coeff-En:   0.000D+00 0.000D+00 0.100D+01
 Coeff:      0.173D-03 0.148D-02 0.210D-02-0.209D-01 0.395D-02-0.599D-01
 Coeff:     -0.339D-01 0.246D+00 0.861D+00
 Gap=     0.062 Goal=   None    Shift=    0.000
 RMSDP=3.88D-05 MaxDP=3.13D-03 DE=-4.81D-06 OVMax= 2.74D-04

 Cycle  10  Pass 1  IDiag  1:
 RMSU=  6.68D-06    CP:  1.08D+00  1.09D+00  6.24D-01  9.88D-01  7.97D-01
                    CP:  1.05D+00  1.49D+00  1.42D+00  1.36D+00
 E= -1455.65972580962     Delta-E=       -0.000001145633 Rises=F Damp=F
 DIIS: error= 4.20D-05 at cycle  10 NSaved=  10.
 NSaved=10 IEnMin=10 EnMin= -1455.65972580962     IErMin=10 ErrMin= 4.20D-05
 ErrMax= 4.20D-05  0.00D+00 EMaxC= 1.00D-01 BMatC= 2.03D-07 BMatP= 1.12D-06
 IDIUse=1 WtCom= 1.00D+00 WtEn= 0.00D+00
 Coeff-Com: -0.636D-04 0.206D-02 0.137D-02-0.442D-02 0.130D-02-0.253D-01
 Coeff-Com: -0.538D-01-0.543D-01 0.270D+00 0.863D+00
 Coeff:     -0.636D-04 0.206D-02 0.137D-02-0.442D-02 0.130D-02-0.253D-01
 Coeff:     -0.538D-01-0.543D-01 0.270D+00 0.863D+00
 Gap=     0.062 Goal=   None    Shift=    0.000
 RMSDP=1.55D-05 MaxDP=1.47D-03 DE=-1.15D-06 OVMax= 1.67D-04

 Cycle  11  Pass 1  IDiag  1:
 RMSU=  2.54D-06    CP:  1.08D+00  1.09D+00  6.26D-01  9.86D-01  7.99D-01
                    CP:  1.04D+00  1.50D+00  1.49D+00  1.58D+00  1.37D+00
 E= -1455.65972602339     Delta-E=       -0.000000213767 Rises=F Damp=F
 DIIS: error= 2.01D-05 at cycle  11 NSaved=  11.
 NSaved=11 IEnMin=11 EnMin= -1455.65972602339     IErMin=11 ErrMin= 2.01D-05
 ErrMax= 2.01D-05  0.00D+00 EMaxC= 1.00D-01 BMatC= 3.68D-08 BMatP= 2.03D-07
 IDIUse=1 WtCom= 1.00D+00 WtEn= 0.00D+00
 Coeff-Com: -0.578D-04 0.702D-03 0.654D-03-0.336D-03 0.209D-02-0.156D-02
 Coeff-Com: -0.169D-01-0.679D-01-0.179D-01 0.361D+00 0.740D+00
 Coeff:     -0.578D-04 0.702D-03 0.654D-03-0.336D-03 0.209D-02-0.156D-02
 Coeff:     -0.169D-01-0.679D-01-0.179D-01 0.361D+00 0.740D+00
 Gap=     0.062 Goal=   None    Shift=    0.000
 RMSDP=5.83D-06 MaxDP=4.70D-04 DE=-2.14D-07 OVMax= 1.17D-04

 Cycle  12  Pass 1  IDiag  1:
 RMSU=  1.52D-06    CP:  1.08D+00  1.09D+00  6.27D-01  9.85D-01  8.00D-01
                    CP:  1.04D+00  1.49D+00  1.51D+00  1.67D+00  1.51D+00
                    CP:  1.35D+00
 E= -1455.65972606747     Delta-E=       -0.000000044087 Rises=F Damp=F
 DIIS: error= 6.86D-06 at cycle  12 NSaved=  12.
 NSaved=12 IEnMin=12 EnMin= -1455.65972606747     IErMin=12 ErrMin= 6.86D-06
 ErrMax= 6.86D-06  0.00D+00 EMaxC= 1.00D-01 BMatC= 6.34D-09 BMatP= 3.68D-08
 IDIUse=1 WtCom= 1.00D+00 WtEn= 0.00D+00
 Coeff-Com: -0.806D-06-0.288D-03 0.164D-04 0.255D-03 0.135D-02 0.560D-02
 Coeff-Com:  0.708D-02-0.185D-01-0.714D-01-0.861D-01 0.263D+00 0.899D+00
 Coeff:     -0.806D-06-0.288D-03 0.164D-04 0.255D-03 0.135D-02 0.560D-02
 Coeff:      0.708D-02-0.185D-01-0.714D-01-0.861D-01 0.263D+00 0.899D+00
 Gap=     0.062 Goal=   None    Shift=    0.000
 RMSDP=3.79D-06 MaxDP=3.00D-04 DE=-4.41D-08 OVMax= 1.45D-04

 Cycle  13  Pass 1  IDiag  1:
 RMSU=  9.24D-07    CP:  1.08D+00  1.09D+00  6.27D-01  9.84D-01  8.01D-01
                    CP:  1.04D+00  1.49D+00  1.52D+00  1.73D+00  1.63D+00
                    CP:  1.69D+00  1.42D+00
 E= -1455.65972608212     Delta-E=       -0.000000014651 Rises=F Damp=F
 DIIS: error= 2.44D-06 at cycle  13 NSaved=  13.
 NSaved=13 IEnMin=13 EnMin= -1455.65972608212     IErMin=13 ErrMin= 2.44D-06
 ErrMax= 2.44D-06  0.00D+00 EMaxC= 1.00D-01 BMatC= 5.49D-10 BMatP= 6.34D-09
 IDIUse=1 WtCom= 1.00D+00 WtEn= 0.00D+00
 Coeff-Com:  0.587D-05-0.231D-03-0.175D-04-0.139D-05 0.807D-03 0.325D-02
 Coeff-Com:  0.575D-02-0.445D-02-0.347D-01-0.771D-01 0.737D-01 0.510D+00
 Coeff-Com:  0.523D+00
 Coeff:      0.587D-05-0.231D-03-0.175D-04-0.139D-05 0.807D-03 0.325D-02
 Coeff:      0.575D-02-0.445D-02-0.347D-01-0.771D-01 0.737D-01 0.510D+00
 Coeff:      0.523D+00
 Gap=     0.062 Goal=   None    Shift=    0.000
 RMSDP=5.60D-07 MaxDP=3.16D-05 DE=-1.47D-08 OVMax= 8.97D-05

 Cycle  14  Pass 1  IDiag  1:
 RMSU=  3.27D-07    CP:  1.08D+00  1.09D+00  6.27D-01  9.84D-01  8.01D-01
                    CP:  1.04D+00  1.49D+00  1.52D+00  1.73D+00  1.64D+00
                    CP:  1.75D+00  1.56D+00  1.25D+00
 E= -1455.65972608745     Delta-E=       -0.000000005323 Rises=F Damp=F
 DIIS: error= 2.70D-06 at cycle  14 NSaved=  14.
 NSaved=14 IEnMin=14 EnMin= -1455.65972608745     IErMin=13 ErrMin= 2.44D-06
 ErrMax= 2.70D-06  0.00D+00 EMaxC= 1.00D-01 BMatC= 4.09D-10 BMatP= 5.49D-10
 IDIUse=1 WtCom= 1.00D+00 WtEn= 0.00D+00
 Coeff-Com:  0.745D-05-0.285D-03-0.338D-04 0.364D-04 0.927D-03 0.398D-02
 Coeff-Com:  0.706D-02-0.476D-02-0.424D-01-0.965D-01 0.862D-01 0.616D+00
 Coeff-Com:  0.649D+00-0.219D+00
 Coeff:      0.745D-05-0.285D-03-0.338D-04 0.364D-04 0.927D-03 0.398D-02
 Coeff:      0.706D-02-0.476D-02-0.424D-01-0.965D-01 0.862D-01 0.616D+00
 Coeff:      0.649D+00-0.219D+00
 Gap=     0.062 Goal=   None    Shift=    0.000
 RMSDP=1.56D-07 MaxDP=6.71D-06 DE=-5.32D-09 OVMax= 3.37D-05

 Cycle  15  Pass 1  IDiag  1:
 RMSU=  8.11D-08    CP:  1.08D+00  1.09D+00  6.27D-01  9.84D-01  8.01D-01
                    CP:  1.04D+00  1.49D+00  1.52D+00  1.73D+00  1.64D+00
                    CP:  1.75D+00  1.54D+00  1.17D+00  7.46D-01
 E= -1455.65972608544     Delta-E=        0.000000002002 Rises=F Damp=F
 DIIS: error= 2.60D-06 at cycle  15 NSaved=  15.
 NSaved=15 IEnMin=14 EnMin= -1455.65972608745     IErMin=13 ErrMin= 2.44D-06
 ErrMax= 2.60D-06  0.00D+00 EMaxC= 1.00D-01 BMatC= 3.99D-10 BMatP= 4.09D-10
 IDIUse=1 WtCom= 1.00D+00 WtEn= 0.00D+00
 Large coefficients: NSaved= 15 BigCof=   12.22 CofMax=   10.00 Det=-7.08D-13
 Inversion failed.  Reducing to 14 matrices.
 Large coefficients: NSaved= 14 BigCof=   11.96 CofMax=   10.00 Det=-7.18D-13
 Inversion failed.  Reducing to 13 matrices.
 Large coefficients: NSaved= 13 BigCof=   11.83 CofMax=   10.00 Det=-7.27D-13
 Inversion failed.  Reducing to 12 matrices.
 Large coefficients: NSaved= 12 BigCof=   11.97 CofMax=   10.00 Det=-7.28D-13
 Inversion failed.  Reducing to 11 matrices.
 Large coefficients: NSaved= 11 BigCof=   11.72 CofMax=   10.00 Det=-7.46D-13
 Inversion failed.  Reducing to 10 matrices.
 Large coefficients: NSaved= 10 BigCof=   10.94 CofMax=   10.00 Det=-7.77D-13
 Inversion failed.  Reducing to  9 matrices.
 Large coefficients: NSaved=  9 BigCof=   10.86 CofMax=   10.00 Det=-7.87D-13
 Inversion failed.  Reducing to  8 matrices.
 Large coefficients: NSaved=  8 BigCof=   10.27 CofMax=   10.00 Det=-8.18D-13
 Inversion failed.  Reducing to  7 matrices.
 Large coefficients: NSaved=  7 BigCof=   10.41 CofMax=   10.00 Det=-8.27D-13
 Inversion failed.  Reducing to  6 matrices.
 Large coefficients: NSaved=  6 BigCof=   10.22 CofMax=   10.00 Det=-8.73D-13
 Inversion failed.  Reducing to  5 matrices.
 Large coefficients: NSaved=  5 BigCof=   10.30 CofMax=   10.00 Det=-8.74D-13
 Inversion failed.  Reducing to  4 matrices.
 Coeff-Com: -0.205D+00 0.689D+00-0.798D+01 0.850D+01
 Coeff:     -0.205D+00 0.689D+00-0.798D+01 0.850D+01
 Gap=     0.062 Goal=   None    Shift=    0.000
 RMSDP=1.03D-06 MaxDP=6.29D-05 DE= 2.00D-09 OVMax= 1.56D-04

 Cycle  16  Pass 1  IDiag  1:
 RMSU=  3.40D-07    CP:  1.08D+00  1.09D+00  6.27D-01  9.84D-01  8.01D-01
                    CP:  1.04D+00  1.49D+00  1.52D+00  1.72D+00  1.64D+00
                    CP:  1.74D+00  1.52D+00  9.58D-01 -6.27D-01  3.00D+00
 E= -1455.65972607732     Delta-E=        0.000000008125 Rises=F Damp=F
 DIIS: error= 2.15D-06 at cycle  16 NSaved=   5.
 NSaved= 5 IEnMin= 3 EnMin= -1455.65972608745     IErMin= 5 ErrMin= 2.15D-06
 ErrMax= 2.15D-06  0.00D+00 EMaxC= 1.00D-01 BMatC= 3.89D-10 BMatP= 3.99D-10
 IDIUse=1 WtCom= 1.00D+00 WtEn= 0.00D+00
 Large coefficients: NSaved=  5 BigCof=   15.46 CofMax=   10.00 Det=-7.19D-13
 Inversion failed.  Reducing to  4 matrices.
 Large coefficients: NSaved=  4 BigCof=   15.62 CofMax=   10.00 Det=-7.22D-13
 Inversion failed.  Reducing to  3 matrices.
 Coeff-Com: -0.808D+01 0.841D+01 0.674D+00
 Coeff:     -0.808D+01 0.841D+01 0.674D+00
 Gap=     0.062 Goal=   None    Shift=    0.000
 RMSDP=7.37D-07 MaxDP=4.61D-05 DE= 8.12D-09 OVMax= 1.29D-04

 Cycle  17  Pass 1  IDiag  1:
 RMSU=  2.51D-07    CP:  1.08D+00  1.09D+00  6.27D-01  9.84D-01  8.01D-01
                    CP:  1.04D+00  1.49D+00  1.52D+00  1.73D+00  1.65D+00
                    CP:  1.74D+00  1.41D+00  9.28D-01 -2.04D+00  3.00D+00
                    CP:  1.38D+00
 E= -1455.65972607188     Delta-E=        0.000000005444 Rises=F Damp=F
 DIIS: error= 1.77D-06 at cycle  17 NSaved=   4.
 NSaved= 4 IEnMin= 1 EnMin= -1455.65972608745     IErMin= 4 ErrMin= 1.77D-06
 ErrMax= 1.77D-06  0.00D+00 EMaxC= 1.00D-01 BMatC= 3.49D-10 BMatP= 3.89D-10
 IDIUse=1 WtCom= 1.00D+00 WtEn= 0.00D+00
 Large coefficients: NSaved=  4 BigCof=   12.42 CofMax=   10.00 Det=-1.08D-12
 Inversion failed.  Reducing to  3 matrices.
 Coeff-Com:  0.462D-01 0.458D+00 0.496D+00
 Coeff:      0.462D-01 0.458D+00 0.496D+00
 Gap=     0.062 Goal=   None    Shift=    0.000
 RMSDP=9.56D-07 MaxDP=4.29D-05 DE= 5.44D-09 OVMax= 1.96D-04

 Cycle  18  Pass 1  IDiag  1:
 RMSU=  5.04D-08    CP:  1.08D+00  1.09D+00  6.28D-01  9.84D-01  8.01D-01
                    CP:  1.04D+00  1.49D+00  1.52D+00  1.73D+00  1.64D+00
                    CP:  1.78D+00  1.64D+00  1.18D+00  1.62D-01  3.00D+00
                    CP:  6.35D-01  7.12D-01
 E= -1455.65972608074     Delta-E=       -0.000000008866 Rises=F Damp=F
 DIIS: error= 2.34D-06 at cycle  18 NSaved=   4.
 NSaved= 4 IEnMin= 1 EnMin= -1455.65972608745     IErMin= 3 ErrMin= 1.77D-06
 ErrMax= 2.34D-06  0.00D+00 EMaxC= 1.00D-01 BMatC= 3.33D-10 BMatP= 3.49D-10
 IDIUse=1 WtCom= 1.00D+00 WtEn= 0.00D+00
 Coeff-Com: -0.537D+00 0.220D+00 0.706D+00 0.612D+00
 Coeff:     -0.537D+00 0.220D+00 0.706D+00 0.612D+00
 Gap=     0.062 Goal=   None    Shift=    0.000
 RMSDP=7.99D-07 MaxDP=4.70D-05 DE=-8.87D-09 OVMax= 1.14D-04

 Cycle  19  Pass 1  IDiag  1:
 RMSU=  5.55D-08    CP:  1.08D+00  1.09D+00  6.27D-01  9.84D-01  8.01D-01
                    CP:  1.04D+00  1.49D+00  1.52D+00  1.73D+00  1.65D+00
                    CP:  1.76D+00  1.57D+00  1.04D+00 -9.52D-01  3.00D+00
                    CP:  1.41D+00  9.71D-01  6.74D-01
 E= -1455.65972607477     Delta-E=        0.000000005968 Rises=F Damp=F
 DIIS: error= 2.01D-06 at cycle  19 NSaved=   5.
 NSaved= 5 IEnMin= 1 EnMin= -1455.65972608745     IErMin= 3 ErrMin= 1.77D-06
 ErrMax= 2.01D-06  0.00D+00 EMaxC= 1.00D-01 BMatC= 7.23D-10 BMatP= 3.33D-10
 IDIUse=1 WtCom= 1.00D+00 WtEn= 0.00D+00
 Coeff-Com: -0.273D+01 0.226D+00 0.122D+01 0.120D+01 0.109D+01
 Coeff:     -0.273D+01 0.226D+00 0.122D+01 0.120D+01 0.109D+01
 Gap=     0.062 Goal=   None    Shift=    0.000
 RMSDP=2.72D-06 MaxDP=1.17D-04 DE= 5.97D-09 OVMax= 5.84D-04

 Cycle  20  Pass 1  IDiag  1:
 RMSU=  1.23D-06    CP:  1.08D+00  1.09D+00  6.28D-01  9.84D-01  8.01D-01
                    CP:  1.04D+00  1.49D+00  1.52D+00  1.73D+00  1.66D+00
                    CP:  1.72D+00  1.38D+00  3.52D-01 -3.00D+00  3.00D+00
                    CP:  3.00D+00  3.00D+00 -2.24D+00  3.00D+00
 E= -1455.65972606078     Delta-E=        0.000000013994 Rises=F Damp=F
 DIIS: error= 8.26D-07 at cycle  20 NSaved=   6.
 NSaved= 6 IEnMin= 1 EnMin= -1455.65972608745     IErMin= 6 ErrMin= 8.26D-07
 ErrMax= 8.26D-07  0.00D+00 EMaxC= 1.00D-01 BMatC= 9.62D-11 BMatP= 3.33D-10
 IDIUse=1 WtCom= 1.00D+00 WtEn= 0.00D+00
 Coeff-Com: -0.129D+01 0.179D-01 0.554D+00 0.417D+00 0.708D+00 0.590D+00
 Coeff:     -0.129D+01 0.179D-01 0.554D+00 0.417D+00 0.708D+00 0.590D+00
 Gap=     0.062 Goal=   None    Shift=    0.000
 RMSDP=2.90D-07 MaxDP=1.24D-05 DE= 1.40D-08 OVMax= 5.56D-05

 Cycle  21  Pass 1  IDiag  1:
 Restarting incremental Fock formation.
 E= -1455.65972606058     Delta-E=        0.000000000198 Rises=F Damp=F
 DIIS: error= 8.01D-07 at cycle  21 NSaved=   7.
 NSaved= 7 IEnMin= 1 EnMin= -1455.65972608745     IErMin= 7 ErrMin= 8.01D-07
 ErrMax= 8.01D-07  0.00D+00 EMaxC= 1.00D-01 BMatC= 6.18D-11 BMatP= 9.62D-11
 IDIUse=1 WtCom= 1.00D+00 WtEn= 0.00D+00
 Coeff-Com:  0.301D+00-0.175D+00-0.109D+00-0.325D+00 0.189D+00 0.360D+00
 Coeff-Com:  0.759D+00
 Coeff:      0.301D+00-0.175D+00-0.109D+00-0.325D+00 0.189D+00 0.360D+00
 Coeff:      0.759D+00
 Gap=     0.062 Goal=   None    Shift=    0.000
 RMSDP=1.98D-07 MaxDP=1.30D-05 DE= 1.98D-10 OVMax= 1.69D-05

 Cycle  22  Pass 1  IDiag  1:
 RMSU=  1.96D-07    CP:  1.00D+00
 E= -1455.65972606056     Delta-E=        0.000000000017 Rises=F Damp=F
 DIIS: error= 4.45D-07 at cycle  22 NSaved=   8.
 NSaved= 8 IEnMin= 1 EnMin= -1455.65972608745     IErMin= 8 ErrMin= 4.45D-07
 ErrMax= 4.45D-07  0.00D+00 EMaxC= 1.00D-01 BMatC= 1.89D-11 BMatP= 6.18D-11
 IDIUse=1 WtCom= 1.00D+00 WtEn= 0.00D+00
 Coeff-Com:  0.825D+00-0.165D+00-0.331D+00-0.499D+00-0.110D+00-0.439D-01
 Coeff-Com:  0.384D+00 0.940D+00
 Coeff:      0.825D+00-0.165D+00-0.331D+00-0.499D+00-0.110D+00-0.439D-01
 Coeff:      0.384D+00 0.940D+00
 Gap=     0.062 Goal=   None    Shift=    0.000
 RMSDP=2.09D-07 MaxDP=1.45D-05 DE= 1.73D-11 OVMax= 2.17D-05

 Cycle  23  Pass 1  IDiag  1:
 RMSU=  6.15D-08    CP:  1.00D+00  1.98D+00
 E= -1455.65972606053     Delta-E=        0.000000000031 Rises=F Damp=F
 DIIS: error= 1.65D-07 at cycle  23 NSaved=   9.
 NSaved= 9 IEnMin= 1 EnMin= -1455.65972608745     IErMin= 9 ErrMin= 1.65D-07
 ErrMax= 1.65D-07  0.00D+00 EMaxC= 1.00D-01 BMatC= 3.18D-12 BMatP= 1.89D-11
 IDIUse=1 WtCom= 1.00D+00 WtEn= 0.00D+00
 Coeff-Com:  0.249D+00-0.500D-01-0.953D-01-0.154D+00-0.278D-01-0.801D-01
 Coeff-Com: -0.139D-01 0.385D+00 0.787D+00
 Coeff:      0.249D+00-0.500D-01-0.953D-01-0.154D+00-0.278D-01-0.801D-01
 Coeff:     -0.139D-01 0.385D+00 0.787D+00
 Gap=     0.062 Goal=   None    Shift=    0.000
 RMSDP=6.21D-08 MaxDP=4.79D-06 DE= 3.09D-11 OVMax= 5.37D-06

 Cycle  24  Pass 1  IDiag  1:
 RMSU=  1.96D-08    CP:  1.00D+00  2.24D+00  1.24D+00
 E= -1455.65972606055     Delta-E=       -0.000000000017 Rises=F Damp=F
 DIIS: error= 9.50D-08 at cycle  24 NSaved=  10.
 NSaved=10 IEnMin= 1 EnMin= -1455.65972608745     IErMin=10 ErrMin= 9.50D-08
 ErrMax= 9.50D-08  0.00D+00 EMaxC= 1.00D-01 BMatC= 9.58D-13 BMatP= 3.18D-12
 IDIUse=1 WtCom= 1.00D+00 WtEn= 0.00D+00
 Coeff-Com: -0.130D+00 0.172D-01 0.559D-01 0.601D-01 0.477D-01-0.418D-01
 Coeff-Com: -0.112D+00-0.930D-01 0.480D+00 0.715D+00
 Coeff:     -0.130D+00 0.172D-01 0.559D-01 0.601D-01 0.477D-01-0.418D-01
 Coeff:     -0.112D+00-0.930D-01 0.480D+00 0.715D+00
 Gap=     0.062 Goal=   None    Shift=    0.000
 RMSDP=3.93D-08 MaxDP=3.01D-06 DE=-1.73D-11 OVMax= 1.61D-06

 Cycle  25  Pass 1  IDiag  1:
 RMSU=  2.18D-08    CP:  1.00D+00  2.40D+00  1.35D+00  1.21D+00
 E= -1455.65972606055     Delta-E=       -0.000000000001 Rises=F Damp=F
 DIIS: error= 3.46D-08 at cycle  25 NSaved=  11.
 NSaved=11 IEnMin= 1 EnMin= -1455.65972608745     IErMin=11 ErrMin= 3.46D-08
 ErrMax= 3.46D-08  0.00D+00 EMaxC= 1.00D-01 BMatC= 1.65D-13 BMatP= 9.58D-13
 IDIUse=1 WtCom= 1.00D+00 WtEn= 0.00D+00
 Coeff-Com: -0.210D+00 0.341D-01 0.850D-01 0.110D+00 0.539D-01-0.123D-02
 Coeff-Com: -0.508D-01-0.256D+00-0.278D-01 0.281D+00 0.981D+00
 Coeff:     -0.210D+00 0.341D-01 0.850D-01 0.110D+00 0.539D-01-0.123D-02
 Coeff:     -0.508D-01-0.256D+00-0.278D-01 0.281D+00 0.981D+00
 Gap=     0.062 Goal=   None    Shift=    0.000
 RMSDP=2.57D-08 MaxDP=1.74D-06 DE=-9.09D-13 OVMax= 1.29D-06

 Cycle  26  Pass 1  IDiag  1:
 RMSU=  7.49D-09    CP:  1.00D+00  2.51D+00  1.39D+00  1.48D+00  1.44D+00
 E= -1455.65972606057     Delta-E=       -0.000000000019 Rises=F Damp=F
 DIIS: error= 1.15D-08 at cycle  26 NSaved=  12.
 NSaved=12 IEnMin= 1 EnMin= -1455.65972608745     IErMin=12 ErrMin= 1.15D-08
 ErrMax= 1.15D-08  0.00D+00 EMaxC= 1.00D-01 BMatC= 1.42D-14 BMatP= 1.65D-13
 IDIUse=1 WtCom= 1.00D+00 WtEn= 0.00D+00
 Coeff-Com: -0.621D-01 0.120D-01 0.242D-01 0.336D-01 0.130D-01 0.303D-02
 Coeff-Com:  0.130D-01-0.968D-01-0.837D-01-0.577D-01 0.420D+00 0.781D+00
 Coeff:     -0.621D-01 0.120D-01 0.242D-01 0.336D-01 0.130D-01 0.303D-02
 Coeff:      0.130D-01-0.968D-01-0.837D-01-0.577D-01 0.420D+00 0.781D+00
 Gap=     0.062 Goal=   None    Shift=    0.000
 RMSDP=6.92D-09 MaxDP=4.00D-07 DE=-1.86D-11 OVMax= 4.16D-07

 SCF Done:  E(RM062X) =  -1455.65972606     A.U. after   26 cycles
            NFock= 26  Conv=0.69D-08     -V/T= 2.0028
 KE= 1.451534228855D+03 PE=-5.464447964995D+03 EE= 1.549337433957D+03
 Leave Link  502 at Wed Jul  6 06:27:50 2022, MaxMem=   671088640 cpu:            2835.9 elap:             617.9
 (Enter /gpfs/software/gaussian16/sse4/tar/g16/l701.exe)
 ... and contract with generalized density number  0.
 Compute integral first derivatives.
 Leave Link  701 at Wed Jul  6 06:27:52 2022, MaxMem=   671088640 cpu:               4.8 elap:               2.4
 (Enter /gpfs/software/gaussian16/sse4/tar/g16/l702.exe)
 L702 exits ... SP integral derivatives will be done elsewhere.
 Leave Link  702 at Wed Jul  6 06:27:52 2022, MaxMem=   671088640 cpu:               0.2 elap:               0.1
 (Enter /gpfs/software/gaussian16/sse4/tar/g16/l703.exe)
 Integral derivatives from FoFJK, PRISM(SPDF).
 Compute integral first derivatives, UseDBF=F ICtDFT=           0.
 Calling FoFJK, ICntrl=      2127 FMM=F ISym2X=0 I1Cent= 0 IOpClX= 0 NMat=1 NMatS=1 NMatT=0.
 FoFJK:  IHMeth= 1 ICntrl=    2127 DoSepK=F KAlg= 0 I1Cent=           0 FoldK=F
 IRaf=         0 NMat=       1 IRICut=       1 DoRegI=T DoRafI=F ISym2E= 0 IDoP0=0 IntGTp=1.
 FoFCou: FMM=F IPFlag=           0 FMFlag=      100000 FMFlg1=         800
         NFxFlg=           0 DoJE=F BraDBF=F KetDBF=F FulRan=T
         wScrn=  0.000000 ICntrl=      2127 IOpCl=  0 I1Cent=           0 NGrid=           0
         NMat0=    1 NMatS0=      1 NMatT0=    0 NMatD0=    1 NMtDS0=    0 NMtDT0=    0
 Symmetry not used in FoFCou.
 Leave Link  703 at Wed Jul  6 06:28:59 2022, MaxMem=   671088640 cpu:             253.4 elap:              66.3
 (Enter /gpfs/software/gaussian16/sse4/tar/g16/l716.exe)
 Dipole        = 9.21383391D-02 4.33514491D-01-4.86537082D-05
 ***** Axes restored to original set *****
 -------------------------------------------------------------------
 Center     Atomic                   Forces (Hartrees/Bohr)
 Number     Number              X              Y              Z
 -------------------------------------------------------------------
      1        6          -0.035530462    0.023410817   -0.001848648
      2        6           0.047740120   -0.045043304    0.016641899
      3        6          -0.037627202    0.034625517   -0.012193719
      4        6           0.018652482    0.001525940   -0.013438541
      5        6          -0.027380087    0.005652733    0.011492731
      6        6           0.029087021   -0.020229912    0.002630025
      7        1           0.004072910   -0.002908894    0.000453801
      8       17          -0.002929854    0.001232856    0.000575868
      9        8           0.020021981   -0.004629830   -0.007891163
     10        1          -0.000283608    0.002858414   -0.002793541
     11        6           0.000513183    0.006792156   -0.007405478
     12        6           0.007351740   -0.008255867    0.003931744
     13        6          -0.007497025    0.019153565   -0.015214388
     14        6          -0.000148109    0.003141020   -0.003181236
     15        6          -0.005557376   -0.001574545    0.005167825
     16        6           0.000249933   -0.009566167    0.009827889
     17       17           0.005999579   -0.010828221    0.007481475
     18        1          -0.004793399    0.001773511    0.001191324
     19        1          -0.004156963    0.000274686    0.002344334
     20        1          -0.007784863    0.002595525    0.002227798
 -------------------------------------------------------------------
 Cartesian Forces:  Max     0.047740120 RMS     0.015220044
 Leave Link  716 at Wed Jul  6 06:28:59 2022, MaxMem=   671088640 cpu:               0.3 elap:               0.1
 (Enter /gpfs/software/gaussian16/sse4/tar/g16/l103.exe)

 GradGradGradGradGradGradGradGradGradGradGradGradGradGradGradGradGradGrad
 Berny optimization.
 Using GEDIIS/GDIIS optimizer.
 FormGI is forming the generalized inverse of G from B-inverse, IUseBI=4.
 GSVD:  received Info=                   1 from GESDD.
 Internal  Forces:  Max     0.035345887 RMS     0.008054959
 Search for a local minimum.
 Step number   2 out of a maximum of  107
 All quantities printed in internal units (Hartrees-Bohrs-Radians)
 RMS Force = .80550D-02 SwitMx=.10000D-02 MixMth= 1
 Mixed Optimization -- RFO/linear search
 Update second derivatives using D2CorX and points    1    2
 DE= -3.44D-02 DEPred=-3.19D-02 R= 1.08D+00
 TightC=F SS=  1.41D+00  RLast= 3.00D-01 DXNew= 5.0454D-01 8.9994D-01
 Trust test= 1.08D+00 RLast= 3.00D-01 DXMaxT set to 5.05D-01
 ITU=  1  0
 Use linear search instead of GDIIS.
     Eigenvalues ---    0.00230   0.01240   0.01275   0.01635   0.01709
     Eigenvalues ---    0.01717   0.01793   0.01889   0.01936   0.01976
     Eigenvalues ---    0.01984   0.02001   0.02029   0.02044   0.02057
     Eigenvalues ---    0.02077   0.02264   0.14790   0.16000   0.16000
     Eigenvalues ---    0.16000   0.16231   0.19482   0.22418   0.23138
     Eigenvalues ---    0.23683   0.24475   0.24795   0.25000   0.25000
     Eigenvalues ---    0.25000   0.25000   0.25472   0.29877   0.31971
     Eigenvalues ---    0.33271   0.34054   0.34103   0.34672   0.35134
     Eigenvalues ---    0.36058   0.37067   0.38610   0.40146   0.40190
     Eigenvalues ---    0.41412   0.42559   0.43932   0.44374   0.44583
     Eigenvalues ---    0.45633   0.46185   0.51371   0.75782
 RFO step:  Lambda=-8.41153192D-03 EMin= 2.30000000D-03
 Quartic linear search produced a step of  0.74621.
 Iteration  1 RMS(Cart)=  0.12638685 RMS(Int)=  0.00488211
 Iteration  2 RMS(Cart)=  0.00822524 RMS(Int)=  0.00059616
 Iteration  3 RMS(Cart)=  0.00001067 RMS(Int)=  0.00059611
 Iteration  4 RMS(Cart)=  0.00000001 RMS(Int)=  0.00059611
 ITry= 1 IFail=0 DXMaxC= 4.48D-01 DCOld= 1.00D+10 DXMaxT= 5.05D-01 DXLimC= 3.00D+00 Rises=F
 Variable       Old X    -DE/DX   Delta X   Delta X   Delta X     New X
                                 (Linear)    (Quad)   (Total)
    R1        2.70745   0.02851   0.05894   0.02741   0.08606   2.79351
    R2        2.69946   0.00789   0.01932   0.00848   0.02645   2.72590
    R3        2.36950  -0.02195  -0.02114  -0.02315  -0.04429   2.32521
    R4        2.59018  -0.03535  -0.09068  -0.02553  -0.11513   2.47505
    R5        2.05693  -0.00363  -0.01108  -0.00223  -0.01332   2.04362
    R6        2.63298  -0.01734  -0.05060  -0.00635  -0.05559   2.57739
    R7        2.64185  -0.01373  -0.04375   0.00376  -0.04095   2.60090
    R8        3.29495   0.00228   0.01113  -0.00404   0.00709   3.30204
    R9        2.64770   0.00651   0.00617   0.01315   0.01962   2.66733
   R10        2.04826  -0.00103  -0.00479   0.00183  -0.00296   2.04530
   R11        2.80744  -0.01741  -0.08786   0.02646  -0.06140   2.74605
   R12        2.64101  -0.00117  -0.00690   0.00436  -0.00234   2.63868
   R13        2.66444  -0.01228  -0.04880   0.01404  -0.03462   2.62982
   R14        2.63600  -0.00631  -0.02135   0.00379  -0.01749   2.61851
   R15        2.06598   0.00301   0.00327   0.01011   0.01338   2.07935
   R16        2.61519  -0.00836  -0.01540  -0.01023  -0.02577   2.58942
   R17        3.29300   0.01436   0.03319   0.02484   0.05803   3.35103
   R18        2.64972  -0.00685  -0.02724   0.01004  -0.01727   2.63245
   R19        2.04940   0.00110   0.00699  -0.00467   0.00232   2.05173
   R20        2.60848   0.00872   0.02415  -0.00266   0.02128   2.62976
   R21        2.06095  -0.00199  -0.00875   0.00257  -0.00618   2.05477
    A1        1.95544  -0.00062   0.01297  -0.00909   0.00192   1.95735
    A2        2.12914  -0.00164  -0.00751  -0.00703  -0.01355   2.11559
    A3        2.19861   0.00226  -0.00546   0.01612   0.01164   2.21024
    A4        2.10143  -0.01627  -0.04097  -0.05025  -0.09071   2.01073
    A5        2.03350   0.00638   0.03018  -0.01045   0.01948   2.05298
    A6        2.14825   0.00989   0.01078   0.06070   0.07123   2.21948
    A7        2.24615   0.02663   0.04941   0.09429   0.14654   2.39269
    A8        2.17856  -0.00318  -0.01978   0.01916  -0.00299   2.17557
    A9        2.05385  -0.00218   0.00537  -0.02797  -0.02140   2.03245
   A10        2.05077   0.00536   0.01441   0.00880   0.02440   2.07517
   A11        2.14138   0.00133   0.00040   0.00678   0.00649   2.14788
   A12        2.01832   0.00437   0.01463   0.02194   0.03691   2.05523
   A13        2.12348  -0.00570  -0.01503  -0.02872  -0.04341   2.08008
   A14        1.94340  -0.00789  -0.00203  -0.06089  -0.06124   1.88216
   A15        2.14874  -0.00544  -0.02560   0.00850  -0.01794   2.13080
   A16        2.19104   0.01334   0.02763   0.05239   0.07918   2.27023
   A17        2.08659  -0.01450  -0.04033  -0.03481  -0.07534   2.01126
   A18        2.15853   0.00398  -0.00990   0.04248   0.03239   2.19091
   A19        2.03807   0.01052   0.05024  -0.00766   0.04295   2.08102
   A20        2.11926  -0.00299  -0.01379  -0.00236  -0.01584   2.10342
   A21        2.12256  -0.00672  -0.01752  -0.03967  -0.05734   2.06522
   A22        2.04136   0.00971   0.03132   0.04202   0.07319   2.11455
   A23        2.10977  -0.00141  -0.01752   0.01723  -0.00033   2.10944
   A24        2.07329  -0.00210  -0.00166  -0.01136  -0.01299   2.06030
   A25        2.10012   0.00351   0.01917  -0.00587   0.01333   2.11345
   A26        2.12096  -0.00898  -0.03890  -0.00373  -0.04253   2.07843
   A27        2.12090  -0.00028  -0.00044  -0.01156  -0.01204   2.10885
   A28        2.04133   0.00926   0.03934   0.01529   0.05458   2.09590
   A29        2.09803   0.00362   0.01181   0.01178   0.02333   2.12136
   A30        2.11115  -0.00682  -0.03567  -0.00395  -0.03950   2.07165
   A31        2.07401   0.00319   0.02387  -0.00783   0.01617   2.09018
   A32        2.08028  -0.00077   0.00817  -0.01526  -0.00758   2.07270
    D1        0.00011  -0.00000  -0.00005   0.00007   0.00002   0.00013
    D2       -3.14151  -0.00000  -0.00007   0.00014   0.00007  -3.14144
    D3       -3.14147  -0.00000   0.00002  -0.00014  -0.00013   3.14159
    D4        0.00010  -0.00000  -0.00001  -0.00007  -0.00008   0.00002
    D5       -0.00011   0.00000   0.00004  -0.00006  -0.00002  -0.00014
    D6        3.14144   0.00000   0.00004  -0.00001   0.00002   3.14146
    D7        3.14146   0.00000  -0.00003   0.00016   0.00013  -3.14159
    D8       -0.00017   0.00000  -0.00003   0.00021   0.00018   0.00001
    D9        0.00006   0.00000   0.00001  -0.00003  -0.00003   0.00003
   D10       -3.14151   0.00000   0.00003  -0.00011  -0.00008  -3.14159
   D11       -0.00021   0.00000   0.00005  -0.00002   0.00003  -0.00017
   D12        3.14145   0.00000   0.00006  -0.00007  -0.00001   3.14144
   D13       -0.00004   0.00000   0.00002   0.00001   0.00003  -0.00001
   D14        3.14146  -0.00000  -0.00002   0.00011   0.00010   3.14156
   D15        3.14159   0.00000   0.00002  -0.00004  -0.00001   3.14157
   D16       -0.00009  -0.00000  -0.00002   0.00006   0.00005  -0.00004
   D17        0.00019  -0.00001  -0.00007   0.00002  -0.00004   0.00015
   D18       -3.14147  -0.00001  -0.00007   0.00007   0.00000  -3.14147
   D19       -3.14131  -0.00000  -0.00003  -0.00009  -0.00011  -3.14142
   D20        0.00021  -0.00000  -0.00003  -0.00004  -0.00007   0.00015
   D21       -0.00005   0.00000   0.00001   0.00007   0.00008   0.00004
   D22        3.14159   0.00000  -0.00000   0.00007   0.00007  -3.14153
   D23       -3.14156   0.00000   0.00002   0.00002   0.00004  -3.14153
   D24        0.00007  -0.00000   0.00000   0.00001   0.00002   0.00009
   D25        3.14142   0.00000   0.00003   0.00007   0.00010   3.14152
   D26       -0.00024   0.00000   0.00002   0.00008   0.00011  -0.00013
[truncated: 1,275,912 more chars]
